# Supplementary material for: Structural basis for membrane attack complex inhibition by CD59
Source: Nat Commun. 2023 Feb 16;14:890. doi: 10.1038/s41467-023-36441-z (PMC9935631; doi:10.1038/s41467-023-36441-z)
Supplement: Supplementary file 4 — Supplementary Data File 1 [file 41467_2023_36441_MOESM4_ESM.txt]

Title
187924
    1LEU      N    1   9.983   9.694  10.228 -0.2615 -0.6127  0.2298
    1LEU    HT1    2  10.028   9.706  10.135 -0.6666 -0.3464  0.0647
    1LEU    HT2    3  10.039   9.630  10.288 -1.2423 -3.9065 -2.1209
    1LEU    HT3    4   9.975   9.793  10.261 -0.1102 -0.1335 -1.1076
    1LEU     CA    5   9.837   9.639  10.214 -0.6644 -0.5481 -0.4224
    1LEU     HA    6   9.776   9.699  10.148 -3.0884 -2.2241  0.1483
    1LEU     CB    7   9.833   9.501  10.140 -0.3211  0.5956  0.1107
    1LEU    HB1    8   9.883   9.434  10.214 -0.6046  1.4317  1.0893
    1LEU    HB2    9   9.876   9.508  10.038 -1.9012 -0.9151 -0.6963
    1LEU     CG   10   9.693   9.442  10.112  0.4296 -0.1480  0.2124
    1LEU     HG   11   9.637   9.411  10.203 -0.0713  1.0860  0.3428
    1LEU    CD1   12   9.609   9.549  10.034 -0.2667 -0.1348  0.0884
    1LEU   HD11   13   9.674   9.587   9.952 -0.1527 -1.3504 -0.4098
    1LEU   HD12   14   9.527   9.486   9.993  0.8320 -0.9034 -1.0111
    1LEU   HD13   15   9.573   9.632  10.099  0.4539  1.0344 -0.9590
    1LEU    CD2   16   9.703   9.313  10.029 -0.0093 -0.2920 -0.0354
    1LEU   HD21   17   9.731   9.340   9.925  0.1456 -2.2621 -0.5320
    1LEU   HD22   18   9.770   9.234  10.068 -0.8707 -1.8277 -1.5189
    1LEU   HD23   19   9.602   9.267  10.034 -2.0158  3.7728  0.8838
    1LEU      C   20   9.763   9.621  10.349  0.1103 -0.3340 -0.4805
    1LEU      O   21   9.808   9.550  10.435  0.4719  1.1013  0.3281
    2GLN      N   22   9.646   9.684  10.366  0.6608  0.0093  0.1167
    2GLN     HN   23   9.606   9.739  10.292  0.2205 -0.1916  0.2003
    2GLN     CA   24   9.561   9.675  10.482  0.1366  1.0726  0.0809
    2GLN     HA   25   9.611   9.615  10.556  0.5503  0.1907 -0.8964
    2GLN     CB   26   9.520   9.806  10.543 -0.9336  0.1316  0.4480
    2GLN    HB1   27   9.465   9.871  10.472 -3.2237  0.1867  2.1415
    2GLN    HB2   28   9.451   9.772  10.623 -0.5883 -0.7148  0.3971
    2GLN     CG   29   9.633   9.892  10.604 -0.2765 -0.6314  0.8114
    2GLN    HG1   30   9.698   9.942  10.530  0.2095 -1.4763  0.6569
    2GLN    HG2   31   9.595   9.980  10.661 -2.5190 -0.6111 -0.5847
    2GLN     CD   32   9.725   9.816  10.694  0.9977 -0.5690 -0.8123
    2GLN    OE1   33   9.846   9.791  10.670  0.5341 -0.3114  0.0398
    2GLN    NE2   34   9.666   9.784  10.814 -0.0431  0.5884  0.1476
    2GLN   HE21   35   9.575   9.824  10.825  0.4202  2.1035 -1.0598
    2GLN   HE22   36   9.724   9.758  10.890 -0.4500 -1.9114 -0.3354
    2GLN      C   37   9.433   9.604  10.433  0.4022  0.3535 -0.3333
    2GLN      O   38   9.359   9.649  10.345 -0.0855 -0.4689 -0.3634
    3CYS      N   39   9.405   9.485  10.494 -0.1205 -0.1878 -0.3440
    3CYS     HN   40   9.469   9.440  10.557 -1.4555 -1.1518  0.3842
    3CYS     CA   41   9.280   9.413  10.465 -0.2516 -0.5598 -0.0541
    3CYS     HA   42   9.229   9.471  10.389  0.7463  1.6657  0.8733
    3CYS     CB   43   9.294   9.268  10.409 -0.3964  0.3576 -0.5422
    3CYS    HB1   44   9.348   9.205  10.483  2.0247  1.4013 -1.3318
    3CYS    HB2   45   9.202   9.213  10.378  0.1673 -0.7574 -0.3073
    3CYS     SG   46   9.406   9.249  10.265  0.2863  0.2981  0.2689
    3CYS      C   47   9.188   9.402  10.590  0.0015  0.2353 -0.7884
    3CYS      O   48   9.227   9.394  10.707  0.4306  0.5045 -0.0579
    4TYR      N   49   9.054   9.420  10.574  0.1137 -0.6062  0.9883
    4TYR     HN   50   9.021   9.444  10.483  1.7278 -1.0164  0.2411
    4TYR     CA   51   8.955   9.379  10.673  0.4320  0.3926 -0.1304
    4TYR     HA   52   8.978   9.443  10.757  0.1016  1.3444 -0.7479
    4TYR     CB   53   8.803   9.407  10.648  0.0039 -0.6471  0.3929
    4TYR    HB1   54   8.758   9.344  10.569 -1.1878  2.0187 -1.2097
    4TYR    HB2   55   8.750   9.382  10.742 -0.1512 -1.6614  0.0416
    4TYR     CG   56   8.762   9.549  10.625 -0.7025  0.3482  0.2563
    4TYR    CD1   57   8.804   9.645  10.721 -0.1452  0.8772 -0.0644
    4TYR    HD1   58   8.868   9.613  10.801 -0.5403 -0.6463 -0.3382
    4TYR    CE1   59   8.777   9.783  10.707  0.0693 -0.1641 -0.2997
    4TYR    HE1   60   8.828   9.856  10.768  0.7907  0.1687 -1.2679
    4TYR     CZ   61   8.722   9.832  10.586  0.3447  0.3256  0.1874
    4TYR     OH   62   8.703   9.966  10.555 -0.4976  0.5229  0.0757
    4TYR     HH   63   8.761  10.004  10.622 -1.9877  0.5616  1.3921
    4TYR    CD2   64   8.706   9.595  10.504 -0.0116 -0.0394  0.2442
    4TYR    HD2   65   8.683   9.526  10.423  1.0831  3.6708 -3.5509
    4TYR    CE2   66   8.685   9.738  10.488  0.1993  0.8298 -0.0991
    4TYR    HE2   67   8.653   9.767  10.388  3.6346 -0.0515 -1.5816
    4TYR      C   68   8.961   9.233  10.724 -0.6488  0.0208 -0.3955
    4TYR      O   69   8.956   9.141  10.645 -0.5691 -0.1959  0.0226
    5ASN      N   70   8.970   9.211  10.856 -0.6373 -0.7440  0.4515
    5ASN     HN   71   8.964   9.295  10.910  0.4173  0.9188 -1.8441
    5ASN     CA   72   8.963   9.077  10.919 -0.6201  0.3143  0.3549
    5ASN     HA   73   8.907   9.015  10.851 -0.1259 -1.3632  1.4163
    5ASN     CB   74   9.109   9.020  10.942 -0.0218 -0.4291  0.1598
    5ASN    HB1   75   9.160   9.025  10.844  0.7414 -0.3419  0.5506
    5ASN    HB2   76   9.171   9.086  11.008 -1.0681 -0.2153  0.9565
    5ASN     CG   77   9.103   8.877  11.002 -0.3404 -0.1072 -0.3966
    5ASN    OD1   78   9.165   8.848  11.104  0.0007 -0.2473 -0.2464
    5ASN    ND2   79   9.023   8.783  10.945 -0.1503 -0.6556 -0.0988
    5ASN   HD21   80   8.974   8.806  10.861 -1.6170 -0.6931  0.7119
    5ASN   HD22   81   9.016   8.698  10.997  0.0450 -0.8600 -0.4027
    5ASN      C   82   8.885   9.083  11.053  0.6224 -0.8485 -0.2227
    5ASN      O   83   8.906   9.173  11.133 -0.4991  0.4845  0.0744
    6CYS      N   84   8.783   8.993  11.068  0.3049 -0.4784  0.1060
    6CYS     HN   85   8.771   8.917  11.005  1.3847 -0.5677 -0.0034
    6CYS     CA   86   8.687   8.988  11.173  0.2630  0.0786  0.3630
    6CYS     HA   87   8.728   9.043  11.256 -0.4762  0.9104  0.1985
    6CYS     CB   88   8.560   9.059  11.135  0.1618 -0.8228 -0.9765
    6CYS    HB1   89   8.542   9.036  11.027 -2.7514 -0.8877 -0.5651
    6CYS    HB2   90   8.466   9.019  11.177 -0.5927  1.0769 -0.7282
    6CYS     SG   91   8.557   9.243  11.167 -0.5762  0.0402 -0.2426
    6CYS      C   92   8.660   8.842  11.206 -0.7865 -0.2761 -0.0783
    6CYS      O   93   8.671   8.757  11.114 -0.2064  0.8522 -0.5075
    7PRO      N   94   8.627   8.800  11.337 -0.0326 -0.0578  0.0781
    7PRO     CD   95   8.639   8.880  11.457 -0.0743  0.1162  0.0310
    7PRO    HD1   96   8.734   8.937  11.458 -0.9188  1.5974  0.6399
    7PRO    HD2   97   8.552   8.950  11.460 -1.1726 -1.0910 -1.7813
    7PRO     CA   98   8.600   8.663  11.362  0.2842 -0.1288 -0.0019
    7PRO     HA   99   8.647   8.596  11.291 -1.0730 -2.1747  0.9018
    7PRO     CB  100   8.642   8.644  11.505  0.0340  0.2928 -0.3288
    7PRO    HB1  101   8.748   8.613  11.499 -0.2310 -0.6533 -0.3594
    7PRO    HB2  102   8.595   8.562  11.563 -0.1057 -0.3973 -1.3941
    7PRO     CG  103   8.631   8.782  11.567 -0.8530 -0.0801 -0.2876
    7PRO    HG1  104   8.701   8.803  11.651 -0.7528 -0.5341 -0.2560
    7PRO    HG2  105   8.533   8.794  11.619  0.2989  0.4986  1.8798
    7PRO      C  106   8.443   8.663  11.349  0.4553  0.3346  0.3792
    7PRO      O  107   8.365   8.688  11.438 -0.2802  0.3412  0.2203
    8ASN      N  108   8.391   8.618  11.231 -0.4408  0.0142  0.5517
    8ASN     HN  109   8.451   8.585  11.159 -0.7811  2.3807 -0.9480
    8ASN     CA  110   8.252   8.605  11.185 -0.4457 -0.9528 -0.3361
    8ASN     HA  111   8.269   8.582  11.081  1.2766  1.9141 -0.8088
    8ASN     CB  112   8.175   8.483  11.246  0.2331 -0.3944  1.0745
    8ASN    HB1  113   8.227   8.386  11.236  1.2664  0.0930  1.6390
    8ASN    HB2  114   8.146   8.500  11.352  0.1865  1.8443  0.7599
    8ASN     CG  115   8.045   8.462  11.165 -0.5821  0.6737  1.1395
    8ASN    OD1  116   8.033   8.476  11.046  0.7763 -0.5426  1.1625
    8ASN    ND2  117   7.937   8.431  11.236 -0.3706  0.3985  0.1744
    8ASN   HD21  118   7.852   8.423  11.185 -1.8676 -0.1399  2.5944
    8ASN   HD22  119   7.936   8.461  11.331  0.2459 -1.2798  0.7521
    8ASN      C  120   8.162   8.738  11.203 -0.1353 -0.0131  0.9641
    8ASN      O  121   8.090   8.763  11.299 -0.0182  0.3609  0.1442
    9PRO      N  122   8.181   8.819  11.099  0.8475 -0.7468 -0.0488
    9PRO     CD  123   8.287   8.813  10.988 -0.0293 -0.2283 -0.7940
    9PRO    HD1  124   8.387   8.820  11.036 -0.7893 -0.5287  0.9130
    9PRO    HD2  125   8.266   8.721  10.929  1.7394 -1.0233 -0.2538
    9PRO     CA  126   8.113   8.952  11.104 -0.2673  0.3183 -0.2845
    9PRO     HA  127   8.121   8.995  11.202  1.9219  0.0848 -0.3224
    9PRO     CB  128   8.202   9.040  11.006  0.4484  0.0460 -0.3263
    9PRO    HB1  129   8.282   9.080  11.072  0.6372 -0.6348 -0.1394
    9PRO    HB2  130   8.129   9.116  10.971 -0.7265  0.1017  2.0167
    9PRO     CG  131   8.267   8.939  10.902 -0.5261 -0.7844 -0.1230
    9PRO    HG1  132   8.366   8.974  10.866 -1.0649  3.1668  1.7452
    9PRO    HG2  133   8.215   8.915  10.807  1.1909 -0.0989 -1.2984
    9PRO      C  134   7.973   8.934  11.056  0.2632  0.4725  0.5151
    9PRO      O  135   7.955   8.921  10.935 -0.0789  0.2561 -0.0916
   10THR      N  136   7.874   8.938  11.146 -0.3357  0.1452 -0.3165
   10THR     HN  137   7.900   8.982  11.232 -3.6568  2.1457 -0.1612
   10THR     CA  138   7.736   8.922  11.104  0.1677  1.2494 -0.2154
   10THR     HA  139   7.742   8.879  11.005 -1.2259 -0.0025  0.2027
   10THR     CB  140   7.648   8.824  11.186  0.3112 -0.3006  0.3113
   10THR     HB  141   7.554   8.785  11.140  0.5726 -2.1619  1.2707
   10THR    OG1  142   7.616   8.881  11.309  0.0564  0.6145 -0.3557
   10THR    HG1  143   7.551   8.948  11.287  0.5476  1.6042  1.0293
   10THR    CG2  144   7.723   8.697  11.218 -0.3199 -0.6034  0.1047
   10THR   HG21  145   7.670   8.645  11.300 -0.0459 -1.3446 -0.1772
   10THR   HG22  146   7.738   8.629  11.131 -2.2062 -0.7007 -0.1700
   10THR   HG23  147   7.823   8.729  11.256 -0.9526  1.4609  0.1647
   10THR      C  148   7.663   9.050  11.078  0.7165 -0.7444 -0.0228
   10THR      O  149   7.549   9.055  11.033  0.4224  0.1211 -0.5222
   11ALA      N  150   7.738   9.161  11.104 -0.2163  0.2446 -0.0697
   11ALA     HN  151   7.816   9.142  11.163  0.3150 -0.0330 -0.8341
   11ALA     CA  152   7.689   9.296  11.094  0.0108 -0.1735  1.0402
   11ALA     HA  153   7.603   9.305  11.030  0.4875  0.3988  0.4630
   11ALA     CB  154   7.644   9.345  11.236  0.0222 -0.7475  0.4187
   11ALA    HB1  155   7.600   9.447  11.243  4.7387  1.5507  0.8485
   11ALA    HB2  156   7.557   9.280  11.258 -0.5568 -1.5140 -3.3958
   11ALA    HB3  157   7.729   9.320  11.303  1.4858 -1.9882 -1.7925
   11ALA      C  158   7.800   9.393  11.048 -0.3345  0.4106 -0.3534
   11ALA      O  159   7.828   9.489  11.121  0.1061 -0.0870  0.5809
   12ASP      N  160   7.874   9.356  10.937 -0.0007  0.1119 -1.3433
   12ASP     HN  161   7.862   9.270  10.889 -1.9659 -0.0518 -0.6532
   12ASP     CA  162   7.975   9.436  10.883  0.3608 -1.2935  0.2682
   12ASP     HA  163   7.984   9.396  10.783 -1.1755  0.4866 -0.6290
   12ASP     CB  164   7.932   9.579  10.839 -0.1279 -0.6548 -0.0695
   12ASP    HB1  165   7.840   9.570  10.777  0.2181 -1.7263 -0.4505
   12ASP    HB2  166   7.905   9.626  10.936 -3.0457 -1.7170 -0.2653
   12ASP     CG  167   8.037   9.662  10.759 -0.3839  0.1755  0.4597
   12ASP    OD1  168   8.024   9.785  10.785  0.4189 -0.3891 -0.7652
   12ASP    OD2  169   8.111   9.614  10.675  0.0496 -0.0443 -0.0829
   12ASP      C  170   8.119   9.418  10.956  0.2957  0.8689  0.3690
   12ASP      O  171   8.133   9.364  11.067 -0.3738 -0.4706 -1.0405
   13CYS      N  172   8.228   9.448  10.888  0.2716 -0.5203  0.3012
   13CYS     HN  173   8.203   9.481  10.797 -1.7973  0.0008  0.9904
   13CYS     CA  174   8.364   9.442  10.947 -0.4043  0.8768  0.2270
   13CYS     HA  175   8.368   9.430  11.054  0.0973 -0.6578  0.0751
   13CYS     CB  176   8.452   9.315  10.895  0.7764  0.1152  0.2595
   13CYS    HB1  177   8.390   9.228  10.927 -0.2037  0.0539 -1.6893
   13CYS    HB2  178   8.458   9.321  10.784 -1.0342 -1.3782  0.0326
   13CYS     SG  179   8.615   9.314  10.986  0.5605 -0.2621  0.7051
   13CYS      C  180   8.431   9.570  10.913 -0.7063  0.8818  0.2647
   13CYS      O  181   8.430   9.606  10.796  0.4404 -0.1129 -0.8621
   14LYS      N  182   8.493   9.635  11.015 -0.1419 -0.6913  0.4841
   14LYS     HN  183   8.489   9.591  11.104  0.2070 -0.7081  0.4929
   14LYS     CA  184   8.574   9.749  10.999 -0.8586 -0.8303  0.0816
   14LYS     HA  185   8.590   9.772  10.895 -2.2380  0.6024  0.1371
   14LYS     CB  186   8.498   9.871  11.060 -0.5121 -0.4109 -0.6936
   14LYS    HB1  187   8.445   9.833  11.150 -1.6354 -2.0014 -1.9628
   14LYS    HB2  188   8.564   9.955  11.090 -0.4672 -0.2518 -1.2291
   14LYS     CG  189   8.375   9.925  10.981 -0.1962 -0.2402  0.1086
   14LYS    HG1  190   8.310   9.989  11.045 -0.3994  0.3306 -0.6499
   14LYS    HG2  191   8.306   9.844  10.950 -1.9357  1.1668  0.1236
   14LYS     CD  192   8.411  10.001  10.853  0.1341 -0.0707  0.1665
   14LYS    HD1  193   8.511   9.982  10.809  0.0937 -0.2935  0.1689
   14LYS    HD2  194   8.427  10.108  10.878 -0.6333  0.3938 -1.2389
   14LYS     CE  195   8.295  10.001  10.741 -0.2275  0.3496 -0.1013
   14LYS    HE1  196   8.322  10.064  10.654  2.3264 -0.0226  0.3389
   14LYS    HE2  197   8.203  10.038  10.791 -1.3641 -0.7100 -1.3126
   14LYS     NZ  198   8.262   9.857  10.694  0.4199 -0.8660  0.2770
   14LYS    HZ1  199   8.241   9.858  10.592 -3.6678  1.7872  0.9023
   14LYS    HZ2  200   8.340   9.791  10.713  1.7311  0.2828 -0.7792
   14LYS    HZ3  201   8.175   9.819  10.735 -0.7459 -0.8552 -2.0268
   14LYS      C  202   8.713   9.737  11.050 -0.0334  0.1504 -0.6189
   14LYS      O  203   8.781   9.837  11.085 -0.5123 -0.4005 -0.2479
   15THR      N  204   8.762   9.613  11.075  0.6442 -0.0804 -0.2638
   15THR     HN  205   8.705   9.535  11.049  1.6192 -1.3863  1.2953
   15THR     CA  206   8.879   9.588  11.156  0.0343 -0.1322  0.3693
   15THR     HA  207   8.913   9.669  11.219  0.4763 -0.1591  0.1750
   15THR     CB  208   8.866   9.469  11.250 -0.8023  0.5562 -0.1085
   15THR     HB  209   8.835   9.388  11.180  1.0989  0.7870 -1.3236
   15THR    OG1  210   8.776   9.491  11.359 -0.1255 -0.2984 -0.1087
   15THR    HG1  211   8.690   9.512  11.323 -0.2063  2.5025  1.4165
   15THR    CG2  212   8.997   9.437  11.319 -0.1814  0.5797 -0.5379
   15THR   HG21  213   9.071   9.391  11.250  1.6493 -0.1220  1.7182
   15THR   HG22  214   9.039   9.532  11.360 -2.3156  2.0263 -1.5234
   15THR   HG23  215   8.976   9.377  11.410 -0.7765  1.0452 -0.3599
   15THR      C  216   8.990   9.554  11.061  0.3777 -0.5577  0.8421
   15THR      O  217   8.981   9.464  10.975  0.2084  0.1282  0.0978
   16ALA      N  218   9.088   9.637  11.056  0.1020 -0.2153 -0.3660
   16ALA     HN  219   9.102   9.705  11.128  0.8318 -1.0060  0.2605
   16ALA     CA  220   9.190   9.626  10.959 -0.1426  0.2737  0.2124
   16ALA     HA  221   9.163   9.560  10.878 -3.3526 -0.8761  2.0706
   16ALA     CB  222   9.214   9.769  10.899  0.8079  0.7408 -0.1517
   16ALA    HB1  223   9.272   9.831  10.971  0.1596  1.0983  0.0715
   16ALA    HB2  224   9.266   9.769  10.801  0.1559  0.2074 -0.5079
   16ALA    HB3  225   9.123   9.826  10.871  0.3743  0.7439  1.1775
   16ALA      C  226   9.329   9.573  11.010  0.0846  0.8365 -0.1018
   16ALA      O  227   9.366   9.599  11.123  0.3157 -0.3887  0.0219
   17VAL      N  228   9.400   9.497  10.927 -0.0072 -0.7393  0.0065
   17VAL     HN  229   9.357   9.465  10.843  1.4357 -0.7348 -0.7738
   17VAL     CA  230   9.521   9.432  10.972  0.2673  0.5151  0.1895
   17VAL     HA  231   9.564   9.469  11.064  2.6138 -0.3436 -0.4884
   17VAL     CB  232   9.516   9.281  10.996  0.8020 -0.2148 -0.1576
   17VAL     HB  233   9.609   9.241  11.042 -0.4423 -0.6624  2.1412
   17VAL    CG1  234   9.412   9.257  11.112  0.4706 -0.5416 -0.1134
   17VAL   HG11  235   9.309   9.276  11.073 -0.2530 -2.4947  0.7182
   17VAL   HG12  236   9.424   9.153  11.151  1.2714  0.3298  2.1080
   17VAL   HG13  237   9.414   9.319  11.204  0.1874 -0.4213 -0.1852
   17VAL    CG2  238   9.474   9.199  10.869  0.0276 -1.1491 -0.4957
   17VAL   HG21  239   9.533   9.226  10.779  0.1662 -1.7058 -0.5761
   17VAL   HG22  240   9.486   9.090  10.885  0.0562 -0.9041  1.3496
   17VAL   HG23  241   9.367   9.229  10.860  0.4972  1.7568  2.0610
   17VAL      C  242   9.626   9.455  10.864  0.4262 -0.2129 -0.0679
   17VAL      O  243   9.594   9.459  10.744  0.3020  0.5155  0.0674
   18ASN      N  244   9.757   9.477  10.902 -0.3237 -0.6192  0.3807
   18ASN     HN  245   9.788   9.473  10.997 -1.2902  0.1805  0.7493
   18ASN     CA  246   9.868   9.480  10.803  0.2338 -0.2439  0.4165
   18ASN     HA  247   9.847   9.548  10.722  1.8063  1.5787  1.4569
   18ASN     CB  248   9.998   9.534  10.873  0.5545 -0.0450  0.1538
   18ASN    HB1  249   9.969   9.610  10.948 -0.7417 -1.1202  0.7744
   18ASN    HB2  250  10.043   9.451  10.931  1.3909  0.2709 -0.0315
   18ASN     CG  251  10.101   9.587  10.772  0.4208 -0.0509 -0.7056
   18ASN    OD1  252  10.118   9.537  10.665 -0.2939 -0.4379  0.6647
   18ASN    ND2  253  10.155   9.704  10.804  0.7916 -0.2307 -0.8422
   18ASN   HD22  254  10.134   9.743  10.894  0.6940 -1.5176 -0.2782
   18ASN      C  255   9.902   9.338  10.746  0.3757  0.1539  0.0842
   18ASN      O  256   9.924   9.247  10.825  0.1762  0.4840 -0.6448
   19CYS      N  257   9.908   9.330  10.614 -0.2101 -0.1337  0.0567
   19CYS     HN  258   9.884   9.408  10.557  2.8130  0.4938 -0.5376
   19CYS     CA  259   9.934   9.206  10.543  0.1412  0.3290 -0.3922
   19CYS     HA  260   9.897   9.123  10.600 -0.1036  0.4312 -0.3999
   19CYS     CB  261   9.868   9.191  10.398 -0.4025  0.1373 -0.3376
   19CYS    HB1  262   9.901   9.266  10.323 -0.2697 -1.1334 -1.5971
   19CYS    HB2  263   9.899   9.097  10.347  0.2201  1.8480 -3.2840
   19CYS     SG  264   9.692   9.202  10.429 -0.7870  0.0576  0.3096
   19CYS      C  265  10.084   9.175  10.537  0.1248  0.5869  0.0008
   19CYS      O  266  10.166   9.258  10.501 -0.1142 -0.0136  0.0011
   20SER      N  267  10.111   9.048  10.560 -0.0144  0.3491 -0.0281
   20SER     HN  268  10.044   8.994  10.611 -0.5754  0.1652 -0.9411
   20SER     CA  269  10.244   8.996  10.533  0.0299  0.3068  0.3653
   20SER     HA  270  10.315   9.045  10.598  0.0077 -0.4065  0.9401
   20SER     CB  271  10.259   8.847  10.562 -0.5246 -0.2630 -0.4660
   20SER    HB1  272  10.186   8.786  10.505 -1.5805  0.6897 -0.1672
   20SER    HB2  273  10.363   8.826  10.530 -0.5939 -0.0302 -0.8492
   20SER     OG  274  10.245   8.810  10.701  0.0218 -0.1658  0.6031
   20SER    HG1  275  10.329   8.836  10.739  0.7389  0.6106 -1.3938
   20SER      C  276  10.287   9.019  10.388 -0.0736  0.7557 -0.6910
   20SER      O  277  10.205   9.030  10.299  0.0466 -0.3414  0.2880
   21SER      N  278  10.421   9.033  10.366 -0.2426  0.0222  0.0999
   21SER     HN  279  10.484   9.019  10.442 -1.3455  0.5447  1.1366
   21SER     CA  280  10.476   9.067  10.236  0.1367 -0.2837  0.1214
   21SER     HA  281  10.446   9.166  10.205  1.2916 -0.2631 -1.0329
   21SER     CB  282  10.630   9.070  10.249 -0.0230 -0.2674 -0.2183
   21SER    HB1  283  10.672   8.971  10.277 -1.6468 -0.4789  1.7741
   21SER    HB2  284  10.676   9.095  10.152  1.5892 -1.2827  0.2447
   21SER     OG  285  10.672   9.164  10.345 -0.1521 -0.3715 -0.0054
   21SER    HG1  286  10.762   9.152  10.378  0.6648  1.3785 -1.4175
   21SER      C  287  10.441   8.977  10.120 -0.6413 -0.3829  0.7405
   21SER      O  288  10.414   9.017  10.005 -0.0187  0.2760  0.3221
   22ASP      N  289  10.435   8.849  10.148 -0.5465  0.0509 -0.4166
   22ASP     HN  290  10.461   8.824  10.241  0.1025  2.2098  0.0319
   22ASP     CA  291  10.376   8.746  10.055  0.3065  0.5136  0.3202
   22ASP     HA  292  10.431   8.742   9.962  0.1191 -2.5078  0.2413
   22ASP     CB  293  10.346   8.604  10.129 -0.0692 -0.0780 -0.5941
   22ASP    HB1  294  10.305   8.632  10.228 -2.3258 -0.7516 -1.2876
   22ASP    HB2  295  10.287   8.532  10.069 -0.2599  1.3604 -2.2235
   22ASP     CG  296  10.471   8.532  10.165  0.0021 -0.2301 -0.5637
   22ASP    OD1  297  10.576   8.590  10.136 -0.8845  0.1296 -0.4198
   22ASP    OD2  298  10.468   8.421  10.232 -0.6768 -0.9021 -0.5329
   22ASP      C  299  10.243   8.779  10.001  0.7080  0.4674  0.0679
   22ASP      O  300  10.208   8.754   9.882  0.5835 -0.4790  0.0581
   23PHE      N  301  10.150   8.832  10.080 -0.3492 -0.7998  0.6079
   23PHE     HN  302  10.172   8.868  10.171  0.9568  1.0385 -0.3797
   23PHE     CA  303  10.016   8.861  10.041  0.9101  0.2696  0.0886
   23PHE     HA  304   9.989   8.789   9.966  1.3045  0.5371 -0.3117
   23PHE     CB  305   9.922   8.851  10.162  0.5529  0.8849  0.0718
   23PHE    HB1  306   9.930   8.940  10.228  1.9067  1.5731 -0.9525
   23PHE    HB2  307   9.822   8.849  10.115  1.6111  0.3155 -2.3477
   23PHE     CG  308   9.935   8.720  10.240 -0.3010 -0.5707  0.1962
   23PHE    CD1  309   9.959   8.722  10.380 -0.7155  0.3309 -0.8131
   23PHE    HD1  310   9.980   8.820  10.421  0.6317 -0.6406  0.9749
   23PHE    CE1  311   9.958   8.611  10.457 -0.0542 -0.0454  0.5729
   23PHE    HE1  312   9.976   8.626  10.562  0.5242 -1.1842  0.6560
   23PHE     CZ  313   9.944   8.480  10.401  0.6379  0.4142 -0.0977
   23PHE     HZ  314   9.934   8.389  10.459  0.3707  0.4804 -0.0408
   23PHE    CD2  315   9.907   8.591  10.183  0.4155  0.2433  0.1638
   23PHE    HD2  316   9.895   8.584  10.076 -1.9129 -0.0398  0.3924
   23PHE    CE2  317   9.916   8.477  10.259  0.8390 -0.0185  0.1905
   23PHE    HE2  318   9.898   8.382  10.212  1.7056 -0.8757  1.5130
   23PHE      C  319  10.002   8.998   9.972  0.0306  0.1744  0.3044
   23PHE      O  320  10.020   9.113  10.018 -0.3989 -0.1377 -0.8316
   24ASP      N  321   9.953   8.986   9.844 -0.7679 -0.6661  0.3106
   24ASP     HN  322   9.937   8.894   9.809  0.3731 -0.4871 -0.7782
   24ASP     CA  323   9.924   9.095   9.758  0.0671  0.1466 -0.7823
   24ASP     HA  324   9.937   9.184   9.817 -0.3720  0.8582 -1.7397
   24ASP     CB  325  10.025   9.092   9.638  0.3797  0.7431 -0.1621
   24ASP    HB1  326  10.022   9.186   9.578  0.7981  1.3762  0.7969
   24ASP    HB2  327  10.123   9.073   9.687  0.2781  1.2318  0.2367
   24ASP     CG  328  10.006   8.972   9.545 -0.0538 -1.0708 -0.3369
   24ASP    OD1  329   9.927   8.885   9.576 -0.2686 -0.0002  0.2017
   24ASP    OD2  330  10.080   8.962   9.442  0.1067  0.5115 -0.2873
   24ASP      C  331   9.778   9.108   9.716 -0.6932 -0.4320 -0.4784
   24ASP      O  332   9.740   9.195   9.640 -0.0786  0.0967  0.1860
   25ALA      N  333   9.688   9.033   9.781  0.2787 -0.5148  0.3145
   25ALA     HN  334   9.707   8.957   9.843  0.8199  0.1909  1.0346
   25ALA     CA  335   9.544   9.050   9.770 -0.5791 -0.0782 -0.1250
   25ALA     HA  336   9.520   9.145   9.724  1.4767  0.2615 -0.5872
   25ALA     CB  337   9.493   8.945   9.677 -0.1550 -0.6150 -0.7864
   25ALA    HB1  338   9.385   8.966   9.660  0.2991  1.1256 -1.7593
   25ALA    HB2  339   9.549   8.948   9.581  0.1038  0.9953 -0.6168
   25ALA    HB3  340   9.509   8.840   9.708  1.7859 -0.6349 -1.7350
   25ALA      C  341   9.474   9.043   9.898 -0.6499  0.0972 -0.1585
   25ALA      O  342   9.527   8.989   9.993  0.0493 -0.6250 -0.7333
   26CYS      N  343   9.350   9.101   9.911  0.4725  0.6914 -0.0891
   26CYS     HN  344   9.318   9.168   9.843 -0.8791 -1.1915 -1.4098
   26CYS     CA  345   9.260   9.066  10.018 -0.0595 -0.6076  0.4023
   26CYS     HA  346   9.319   9.022  10.097  1.8632  0.0531 -0.5865
   26CYS     CB  347   9.186   9.202  10.054 -0.1996  0.4789 -0.1772
   26CYS    HB1  348   9.132   9.241   9.965 -1.0677 -0.1866  0.0402
   26CYS    HB2  349   9.111   9.180  10.133 -0.9907 -0.9010 -1.2620
   26CYS     SG  350   9.294   9.334  10.121  0.1825  0.1180 -0.2452
   26CYS      C  351   9.156   8.974   9.961 -0.0178 -0.5469 -0.4537
   26CYS      O  352   9.128   8.972   9.844  0.3244  0.1038 -0.0579
   27LEU      N  353   9.090   8.889  10.047  0.0566  0.1684 -0.4143
   27LEU     HN  354   9.125   8.901  10.140 -0.9589  2.4298 -0.2590
   27LEU     CA  355   8.988   8.794  10.006  0.7569  0.2421 -0.5852
   27LEU     HA  356   8.962   8.816   9.904  0.2372  1.7949 -0.1414
   27LEU     CB  357   9.038   8.649  10.023 -0.0046 -0.3055  0.1045
   27LEU    HB1  358   9.030   8.626  10.131  1.4557  0.7909  0.4770
   27LEU    HB2  359   9.142   8.648   9.984 -1.1674  3.1199 -3.7762
   27LEU     CG  360   8.966   8.530   9.949 -0.5978  0.3395  0.4977
   27LEU     HG  361   8.859   8.548   9.969  0.0221  1.1745  3.4517
   27LEU    CD1  362   8.992   8.547   9.792 -0.4967  0.9200 -0.1092
   27LEU   HD11  363   8.942   8.460   9.744 -1.3047  0.6485  1.1447
   27LEU   HD12  364   8.943   8.636   9.748  1.0135  1.3002 -1.0955
   27LEU   HD13  365   9.099   8.557   9.767 -0.4450 -0.3323 -0.4691
   27LEU    CD2  366   9.007   8.388   9.999  0.5913  0.1229  0.3198
   27LEU   HD21  367   8.963   8.310   9.934  1.2204  1.1553 -1.4165
   27LEU   HD22  368   9.117   8.376   9.996  0.2677 -4.3570  0.2556
   27LEU   HD23  369   8.971   8.371  10.103 -0.3947 -1.7114 -0.2767
   27LEU      C  370   8.869   8.820  10.096 -0.7017  0.1139  0.3203
   27LEU      O  371   8.881   8.856  10.213  0.5114  0.1221 -0.1932
   28ILE      N  372   8.742   8.799  10.043  0.2934 -0.1719  0.1485
   28ILE     HN  373   8.731   8.789   9.944  0.0295  0.6845  0.0787
   28ILE     CA  374   8.627   8.767  10.120  0.1191 -0.1293 -0.6803
   28ILE     HA  375   8.652   8.735  10.220 -1.9771  2.1798  0.7122
   28ILE     CB  376   8.528   8.890  10.151 -0.0649 -0.2195 -0.0729
   28ILE     HB  377   8.585   8.957  10.220  0.8449 -0.4816 -0.5589
   28ILE    CG2  378   8.496   8.981  10.029 -0.5554 -0.5897  0.3659
   28ILE   HG21  379   8.444   9.075  10.058  1.8092  1.4624 -1.5411
   28ILE   HG22  380   8.582   9.024   9.973 -0.7738  1.7805  1.7193
   28ILE   HG23  381   8.433   8.925   9.956 -1.7400  0.7664  0.2973
   28ILE    CG1  382   8.398   8.843  10.229 -1.6814  0.2078 -0.2249
   28ILE   HG11  383   8.432   8.763  10.298 -3.1272 -0.3458 -0.1212
   28ILE   HG12  384   8.329   8.800  10.153 -2.0420  0.8513 -0.2628
   28ILE     CD  385   8.317   8.953  10.299 -0.0743 -0.5419 -0.5317
   28ILE    HD1  386   8.215   8.923  10.333  0.1716  0.1950  0.9391
   28ILE    HD2  387   8.369   8.989  10.391 -0.8669  0.9501 -0.6245
   28ILE    HD3  388   8.319   9.039  10.229  1.2750 -0.7867 -0.8228
   28ILE      C  389   8.565   8.650  10.051 -0.3683  0.5435 -0.5538
   28ILE      O  390   8.541   8.642   9.930 -0.0241 -0.1625  0.3353
   29THR      N  391   8.541   8.546  10.129  0.3748  0.6184 -0.2422
   29THR     HN  392   8.547   8.552  10.228  0.3559  1.9524 -0.3135
   29THR     CA  393   8.484   8.418  10.088 -0.6738  0.1608  0.0081
   29THR     HA  394   8.417   8.440  10.006 -0.9509  0.5154  0.3262
   29THR     CB  395   8.581   8.307  10.046  0.4482  0.9198  0.2065
   29THR     HB  396   8.642   8.357   9.968 -0.5752 -0.7100 -1.7027
   29THR    OG1  397   8.510   8.198   9.989 -0.6833 -0.0228  0.5367
   29THR    HG1  398   8.454   8.230   9.917  2.3470  0.5822 -1.7776
   29THR    CG2  399   8.667   8.253  10.154 -0.2583 -0.4839 -0.9417
   29THR   HG21  400   8.720   8.160  10.122  0.3185  0.1126 -1.7809
   29THR   HG22  401   8.741   8.327  10.192 -1.5479  0.3191  0.0767
   29THR   HG23  402   8.604   8.217  10.238 -0.7994 -1.0140 -1.5586
   29THR      C  403   8.394   8.369  10.194 -0.6887 -0.3082  0.1929
   29THR      O  404   8.412   8.389  10.312  0.0289  0.6148  0.1417
   30LYS      N  405   8.285   8.307  10.154 -0.6352  0.6667  0.2913
   30LYS     HN  406   8.276   8.285  10.057  1.4829  2.1827 -0.3316
   30LYS     CA  407   8.176   8.271  10.243  0.1397  0.0578  0.1756
   30LYS     HA  408   8.206   8.288  10.346 -1.9447 -3.1689  1.4746
   30LYS     CB  409   8.056   8.352  10.196  0.4691  0.7917 -0.5779
   30LYS    HB1  410   8.081   8.459  10.214  0.1535  0.6702  0.6691
   30LYS    HB2  411   8.033   8.334  10.089  0.0972  0.8140 -0.5018
   30LYS     CG  412   7.932   8.330  10.290 -0.4497  0.0001  0.1392
   30LYS    HG1  413   7.964   8.317  10.395  1.1783 -0.9430 -0.4350
   30LYS    HG2  414   7.891   8.231  10.260  1.5070 -0.3749 -1.5921
   30LYS     CD  415   7.821   8.436  10.260  0.7230  0.0799  0.2468
   30LYS    HD1  416   7.810   8.439  10.149  0.4821  1.8024  0.2928
   30LYS    HD2  417   7.839   8.542  10.288 -2.3845  0.7780 -0.0687
   30LYS     CE  418   7.691   8.390  10.329 -0.2622  0.4493 -0.2991
   30LYS    HE1  419   7.708   8.366  10.436  0.1013  1.6634 -0.0658
   30LYS    HE2  420   7.666   8.299  10.270  0.9549 -0.2161  0.1787
   30LYS     NZ  421   7.578   8.483  10.307  0.2508  0.4198 -0.7180
   30LYS    HZ1  422   7.496   8.439  10.354 -0.5633  1.1950 -1.3910
   30LYS    HZ2  423   7.597   8.567  10.364  1.6363 -1.9934  2.7483
   30LYS    HZ3  424   7.566   8.498  10.205 -0.6590 -0.0639 -0.6971
   30LYS      C  425   8.146   8.127  10.225 -0.3294 -0.3775 -0.5260
   30LYS      O  426   8.161   8.081  10.108  0.3186  0.5249 -0.6534
   31ALA      N  427   8.113   8.053  10.335 -0.2613  0.7413  0.0058
   31ALA     HN  428   8.120   8.093  10.426  1.8215  0.6009 -0.0383
   31ALA     CA  429   8.068   7.914  10.328 -0.1500 -0.8502  0.7047
   31ALA     HA  430   8.036   7.886  10.229  2.3280 -0.2554 -0.3563
   31ALA     CB  431   8.180   7.823  10.375  0.5855 -0.9094 -0.0497
   31ALA    HB1  432   8.210   7.842  10.481  0.7220  0.8333 -0.3739
   31ALA    HB2  433   8.168   7.715  10.355 -1.2638 -0.7881  0.2770
   31ALA    HB3  434   8.273   7.860  10.327 -0.7953  0.9000 -1.4853
   31ALA      C  435   7.955   7.902  10.417  0.3248 -1.0755  0.9182
   31ALA      O  436   7.961   7.935  10.534 -0.3461 -0.0501 -0.6189
   32GLY      N  437   7.833   7.857  10.365 -0.4314  0.2463 -0.2141
   32GLY     HN  438   7.830   7.811  10.277 -2.0660  1.3125 -0.7789
   32GLY     CA  439   7.698   7.873  10.423  0.6252  0.3158  0.3129
   32GLY    HA1  440   7.693   7.795  10.498 -0.8016  0.0586 -0.0167
   32GLY    HA2  441   7.621   7.861  10.348  0.0077  0.1196  0.9666
   32GLY      C  442   7.677   8.000  10.486  0.1282 -0.0571  0.3911
   32GLY      O  443   7.685   8.101  10.418 -0.5772 -0.0217  0.3197
   33LEU      N  444   7.639   8.005  10.617 -0.8136  0.0519  0.0867
   33LEU     HN  445   7.618   7.925  10.673 -1.5559 -0.0660 -0.3464
   33LEU     CA  446   7.632   8.133  10.690  0.2143  0.5028  0.4706
   33LEU     HA  447   7.604   8.208  10.618 -1.3300  0.0633  0.5586
   33LEU     CB  448   7.522   8.129  10.800  0.1398 -0.0758  0.1234
   33LEU    HB1  449   7.506   8.231  10.842 -0.9677 -0.2917  0.2489
   33LEU    HB2  450   7.563   8.085  10.893 -2.2103  2.0877  2.3403
   33LEU     CG  451   7.387   8.073  10.760  0.2568  0.5688 -1.1690
   33LEU     HG  452   7.406   7.969  10.727 -0.4060 -0.0261  0.2540
   33LEU    CD1  453   7.291   8.064  10.880  0.6310 -0.9170  0.2604
   33LEU   HD11  454   7.342   8.017  10.967  1.8806  0.7414  0.4864
   33LEU   HD12  455   7.269   8.170  10.906 -0.9129 -1.1533 -0.0024
   33LEU   HD13  456   7.197   8.008  10.862  0.0173  0.4924 -1.1961
   33LEU    CD2  457   7.313   8.153  10.651  0.9594 -0.1494  0.8872
   33LEU   HD21  458   7.211   8.111  10.633  0.4529  1.5124 -0.4588
   33LEU   HD22  459   7.297   8.255  10.692 -0.8328 -0.4348  0.9941
   33LEU   HD23  460   7.371   8.156  10.556  1.6363 -1.5848  1.2396
   33LEU      C  461   7.761   8.194  10.732 -0.5525 -0.0011 -0.4367
   33LEU      O  462   7.755   8.304  10.786  0.2956 -0.1944 -0.6043
   34GLN      N  463   7.881   8.138  10.722  0.5247 -0.5627 -0.2737
   34GLN     HN  464   7.891   8.061  10.659  0.8149  0.5449 -1.6249
   34GLN     CA  465   8.002   8.194  10.779  0.0260 -0.1912  0.9689
   34GLN     HA  466   7.980   8.262  10.860 -0.9434 -0.8053  1.2319
   34GLN     CB  467   8.111   8.079  10.823  0.5781 -0.2966 -0.4587
   34GLN    HB1  468   8.139   8.014  10.737  1.1761 -0.6792  0.0224
   34GLN    HB2  469   8.202   8.113  10.875 -0.5290 -2.8249  3.5686
   34GLN     CG  470   8.077   7.972  10.923 -0.2140 -0.4938 -0.2984
   34GLN    HG1  471   8.023   7.895  10.863 -1.2269  0.3740 -0.5384
   34GLN    HG2  472   8.170   7.928  10.966 -0.4605 -0.7213  0.0081
   34GLN     CD  473   7.979   8.014  11.033  0.6528  0.2795  0.2891
   34GLN    OE1  474   7.856   8.003  11.027 -0.0972 -1.0549  0.0708
   34GLN    NE2  475   8.027   8.084  11.135  0.4513  1.3318 -0.3396
   34GLN   HE21  476   8.122   8.109  11.153 -0.0946  2.4014  1.2680
   34GLN   HE22  477   7.968   8.107  11.212 -0.6835  1.3975 -1.2061
   34GLN      C  478   8.079   8.280  10.684  0.8618  0.5888 -0.7528
   34GLN      O  479   8.120   8.230  10.574  0.3592 -0.4666  0.1266
   35VAL      N  480   8.106   8.403  10.732 -0.1356  0.0766  0.2821
   35VAL     HN  481   8.065   8.441  10.815  0.1757 -0.4004  0.6612
   35VAL     CA  482   8.188   8.486  10.648 -0.1243  0.4022  0.1123
   35VAL     HA  483   8.179   8.445  10.549 -0.3052 -0.9965  0.6842
   35VAL     CB  484   8.138   8.624  10.643 -0.0068 -0.5914  0.2758
   35VAL     HB  485   8.116   8.671  10.742 -1.1164 -0.2570 -0.1092
   35VAL    CG1  486   8.236   8.720  10.559 -0.2086  0.6301 -0.3327
   35VAL   HG11  487   8.174   8.812  10.548 -1.1500  0.1525  0.8181
   35VAL   HG12  488   8.336   8.738  10.604 -0.0810 -0.5143 -0.1361
   35VAL   HG13  489   8.255   8.699  10.451 -1.0108  0.5035 -0.4503
   35VAL    CG2  490   7.995   8.623  10.569 -0.7178  0.6211 -0.7141
   35VAL   HG21  491   7.948   8.723  10.577  0.1366  1.1860 -2.2050
   35VAL   HG22  492   8.020   8.597  10.463 -1.8499  1.0596 -1.0985
   35VAL   HG23  493   7.923   8.549  10.609 -0.9827  1.5732  0.6151
   35VAL      C  494   8.338   8.492  10.689 -0.8467  0.0969 -0.6999
   35VAL      O  495   8.378   8.525  10.801  0.2830 -0.1577 -0.0445
   36TYR      N  496   8.431   8.457  10.601  0.5009 -0.3928 -0.0186
   36TYR     HN  497   8.413   8.432  10.506  1.5511  1.1022 -0.6588
   36TYR     CA  498   8.574   8.454  10.623 -0.3146 -0.4776 -0.1104
   36TYR     HA  499   8.591   8.470  10.728 -0.0243  1.1389 -0.3747
   36TYR     CB  500   8.639   8.325  10.570 -0.3287  0.1666 -0.7169
   36TYR    HB1  501   8.612   8.324  10.462 -0.9779 -1.9252 -0.5724
   36TYR    HB2  502   8.748   8.328  10.594 -0.3206  0.3587 -0.7738
   36TYR     CG  503   8.581   8.195  10.633 -0.8048 -0.3236  0.0356
   36TYR    CD1  504   8.644   8.151  10.755  0.3613  0.1580 -1.0616
   36TYR    HD1  505   8.715   8.213  10.808 -0.7161  1.6845 -1.3725
   36TYR    CE1  506   8.612   8.022  10.816  0.5381 -0.1853  0.6115
   36TYR    HE1  507   8.668   7.982  10.899  1.1164 -0.4256  0.1109
   36TYR     CZ  508   8.517   7.945  10.745 -1.2369 -0.4449 -0.3316
   36TYR     OH  509   8.496   7.817  10.787  0.0569 -0.1675  0.0828
   36TYR     HH  510   8.435   7.772  10.728  1.2123 -1.8545  0.0923
   36TYR    CD2  511   8.491   8.112  10.571 -0.1842 -0.0244  0.1914
   36TYR    HD2  512   8.441   8.139  10.479 -0.6350  0.7950  0.6700
   36TYR    CE2  513   8.457   7.985  10.626  0.7626 -0.1679  0.5554
   36TYR    HE2  514   8.390   7.919  10.574  0.4110  0.6684 -0.0856
   36TYR      C  515   8.634   8.562  10.537  0.0854 -0.5333 -0.1213
   36TYR      O  516   8.600   8.574  10.418  0.2022 -0.4139 -0.0835
   37ASN      N  517   8.726   8.641  10.587 -0.3552 -0.7079 -0.3093
   37ASN     HN  518   8.783   8.619  10.666 -0.1204  1.5220  0.2285
   37ASN     CA  519   8.773   8.762  10.527 -0.2936  0.7062 -0.2398
   37ASN     HA  520   8.769   8.746  10.421  0.1795  0.8904 -0.2859
   37ASN     CB  521   8.694   8.892  10.557  0.0459 -0.1600  1.1640
   37ASN    HB1  522   8.747   8.974  10.504 -1.6745  2.0833  2.6786
   37ASN    HB2  523   8.593   8.872  10.515  0.4939 -0.8805  0.3986
   37ASN     CG  524   8.680   8.933  10.703  0.3780  0.2084 -0.5671
   37ASN    OD1  525   8.716   8.866  10.798  0.3160  1.4379 -0.5710
   37ASN    ND2  526   8.627   9.056  10.728  0.5129 -0.8275  0.1981
   37ASN   HD21  527   8.637   9.091  10.821 -1.0303  0.0597  0.0533
   37ASN   HD22  528   8.596   9.112  10.651  2.1692 -0.1126  0.0083
   37ASN      C  529   8.917   8.766  10.570 -0.0468 -0.4867  0.0284
   37ASN      O  530   8.955   8.716  10.677  0.5202  0.7223 -0.1427
   38LYS      N  531   9.013   8.808  10.481  0.1674 -0.1422 -0.1712
   38LYS     HN  532   8.991   8.842  10.389 -0.1272 -1.9055 -0.7838
   38LYS     CA  533   9.158   8.791  10.509 -0.4173  0.8068 -0.1444
   38LYS     HA  534   9.183   8.829  10.607  0.2420  0.5557 -0.2113
   38LYS     CB  535   9.188   8.641  10.515 -0.2873 -0.6120 -0.0702
   38LYS    HB1  536   9.161   8.606  10.617  0.7798 -0.4651  0.2781
   38LYS    HB2  537   9.298   8.626  10.510 -0.2535 -0.1144 -1.0901
   38LYS     CG  538   9.139   8.546  10.410 -0.6215  0.2805  0.0539
   38LYS    HG1  539   9.164   8.591  10.312 -1.4028  0.4206 -0.0855
   38LYS    HG2  540   9.029   8.538  10.423 -0.5798 -0.7236 -0.2125
   38LYS     CD  541   9.209   8.413  10.410 -0.6796  0.0035  0.2501
   38LYS    HD1  542   9.312   8.432  10.373 -0.3873  3.1320  2.2863
   38LYS    HD2  543   9.164   8.342  10.337  1.7761 -1.3374 -0.0745
   38LYS     CE  544   9.235   8.334  10.540 -0.0728  0.4161 -0.6375
   38LYS    HE1  545   9.299   8.392  10.610 -2.3002  1.0234  0.9872
   38LYS    HE2  546   9.288   8.241  10.508 -0.6999 -0.3360  0.4550
   38LYS     NZ  547   9.109   8.291  10.607 -0.2447  0.3954  0.3020
   38LYS    HZ1  548   9.115   8.211  10.673 -2.0785 -0.5690 -0.6220
   38LYS    HZ2  549   9.059   8.369  10.656 -0.2622  2.3610 -2.5606
   38LYS    HZ3  550   9.038   8.264  10.535 -0.5138  1.5336  0.1078
   38LYS      C  551   9.258   8.854  10.411 -0.3215 -0.2912 -0.2907
   38LYS      O  552   9.225   8.880  10.299  0.2125 -1.0060  0.0395
   39CYS      N  553   9.389   8.868  10.452  0.0189 -0.0653  0.0604
   39CYS     HN  554   9.412   8.875  10.548 -0.0670  2.6197 -0.0292
   39CYS     CA  555   9.500   8.877  10.357 -0.3787  0.2169  0.6135
   39CYS     HA  556   9.470   8.953  10.286 -0.0292 -0.5103 -0.3240
   39CYS     CB  557   9.637   8.904  10.429  0.2854 -0.2440 -0.3313
   39CYS    HB1  558   9.658   8.811  10.486 -1.3070 -0.4105  0.0351
   39CYS    HB2  559   9.719   8.904  10.355  2.4604 -0.6869  1.9346
   39CYS     SG  560   9.642   9.040  10.548  0.2359 -0.0741 -0.1883
   39CYS      C  561   9.520   8.749  10.271 -0.8254  0.5686 -0.6049
   39CYS      O  562   9.502   8.632  10.316 -0.2355 -0.0810  0.0057
   40TRP      N  563   9.556   8.760  10.141 -0.7817 -0.4713  0.0749
   40TRP     HN  564   9.586   8.848  10.105 -1.3167  0.1313  1.0646
   40TRP     CA  565   9.565   8.644  10.046 -0.1569  0.3129  0.5917
   40TRP     HA  566   9.601   8.559  10.102 -1.5031 -1.4111 -1.0203
   40TRP     CB  567   9.426   8.611   9.973  0.2587  0.2752  0.1199
   40TRP    HB1  568   9.339   8.617  10.042  2.1065 -1.2250  2.7727
   40TRP    HB2  569   9.402   8.691   9.900  0.3455  2.1622  2.0602
   40TRP     CG  570   9.408   8.467   9.919 -0.8073  0.5373  0.0153
   40TRP    CD1  571   9.393   8.428   9.791  0.1433  1.0925  0.1676
   40TRP    HD1  572   9.390   8.501   9.712 -0.9109  0.5817 -0.2818
   40TRP    NE1  573   9.365   8.296   9.790 -0.0781 -0.0032 -0.1549
   40TRP    HE1  574   9.326   8.252   9.712  0.9199  0.5832 -0.9972
   40TRP    CE2  575   9.378   8.243   9.916  0.5700  0.1410  0.0094
   40TRP    CD2  576   9.399   8.348  10.003  0.4254 -0.9960 -0.8879
   40TRP    CE3  577   9.415   8.335  10.144 -0.1831  0.1076  0.1856
   40TRP    HE3  578   9.447   8.423  10.197 -1.9295  2.0978 -1.8533
   40TRP    CZ3  579   9.406   8.206  10.184 -0.1217  0.0608 -0.3832
   40TRP    HZ3  580   9.427   8.181  10.287 -2.4153  3.4458  1.0672
   40TRP    CZ2  581   9.354   8.118   9.968 -0.8447 -0.1540  0.1836
   40TRP    HZ2  582   9.327   8.032   9.907  0.1180  0.9634 -1.9054
   40TRP    CH2  583   9.380   8.098  10.104  0.2854  0.9135 -1.0890
   40TRP    HH2  584   9.350   8.004  10.148 -0.8835  1.4126 -0.7804
   40TRP      C  585   9.676   8.675   9.937  0.1770 -0.4434 -0.1633
   40TRP      O  586   9.708   8.788   9.909  0.0626 -0.0525 -0.2797
   41LYS      N  587   9.720   8.577   9.859 -0.8188  0.5968  0.2862
   41LYS     HN  588   9.716   8.482   9.889 -0.2772  0.4652 -0.0396
   41LYS     CA  589   9.804   8.610   9.739 -0.3787 -0.0312 -0.0899
   41LYS     HA  590   9.863   8.699   9.754 -0.1858 -0.5266  2.6324
   41LYS     CB  591   9.918   8.503   9.714  0.4776  0.5957  0.5556
   41LYS    HB1  592   9.877   8.407   9.676  0.0794 -0.2200  2.8397
   41LYS    HB2  593   9.983   8.546   9.635 -0.1817 -1.6679 -1.3258
   41LYS     CG  594  10.006   8.462   9.830 -0.6041 -0.4294  0.4530
   41LYS    HG1  595   9.941   8.400   9.896 -0.0777 -1.9602 -0.4248
   41LYS    HG2  596  10.041   8.550   9.889  3.1306 -2.2458  1.2361
   41LYS     CD  597  10.125   8.385   9.780 -0.8138 -0.0094  0.5079
   41LYS    HD1  598  10.101   8.343   9.680 -0.3316  0.2828  0.2643
   41LYS    HD2  599  10.149   8.304   9.852  0.9729 -1.3186 -1.4117
   41LYS     CE  600  10.252   8.474   9.765 -0.3172  0.3212 -0.3932
   41LYS    HE1  601  10.291   8.500   9.866  0.8004 -0.5592 -0.5841
   41LYS    HE2  602  10.225   8.565   9.708  0.9381  1.1680  0.3113
   41LYS     NZ  603  10.366   8.402   9.696 -0.2954 -0.1939 -0.0272
   41LYS    HZ1  604  10.447   8.464   9.677 -0.0224 -0.2805  0.8096
   41LYS    HZ2  605  10.410   8.331   9.758 -0.7667 -0.0305  0.5020
   41LYS    HZ3  606  10.328   8.365   9.606 -0.3706 -1.0550  0.3433
   41LYS      C  607   9.714   8.619   9.614  0.0066 -0.3080  0.2327
   41LYS      O  608   9.630   8.530   9.590 -0.3484  0.3439  0.2288
   42PHE      N  609   9.739   8.716   9.525 -0.6408 -0.4605 -0.1714
   42PHE     HN  610   9.815   8.778   9.543  0.3459 -1.0347 -2.1626
   42PHE     CA  611   9.669   8.720   9.403  0.0259  0.0982  0.2876
   42PHE     HA  612   9.565   8.728   9.431  0.8301 -0.2945  3.8223
   42PHE     CB  613   9.713   8.856   9.338  0.6958  0.3057 -0.5478
   42PHE    HB1  614   9.681   8.938   9.406 -0.3094 -1.0980  0.7466
   42PHE    HB2  615   9.824   8.858   9.338  0.7129 -0.4995 -0.1727
   42PHE     CG  616   9.645   8.872   9.198 -0.6218 -0.0725 -0.2170
   42PHE    CD1  617   9.502   8.872   9.188 -1.2913 -0.4578  0.2784
   42PHE    HD1  618   9.445   8.882   9.280 -0.3748 -0.2148  0.8303
   42PHE    CE1  619   9.444   8.875   9.058  0.4334  0.3796 -0.0426
   42PHE    HE1  620   9.339   8.882   9.037  0.3978 -0.9640 -0.4123
   42PHE     CZ  621   9.528   8.869   8.945 -0.2084  0.1746  0.0334
   42PHE     HZ  622   9.480   8.887   8.850  0.2711  0.8794 -0.0841
   42PHE    CD2  623   9.726   8.869   9.087  0.2796 -0.1311 -0.9550
   42PHE    HD2  624   9.832   8.877   9.105  0.0481  0.1799  0.3255
   42PHE    CE2  625   9.667   8.866   8.962 -0.2549 -0.4940  0.8656
   42PHE    HE2  626   9.737   8.860   8.879 -1.3250 -2.5979  0.0341
   42PHE      C  627   9.684   8.598   9.317 -0.0476  0.4371 -0.3201
   42PHE      O  628   9.591   8.564   9.242  0.3092 -1.2067 -0.1563
   43GLU      N  629   9.799   8.530   9.319 -0.1098  0.8135 -0.7160
   43GLU     HN  630   9.876   8.570   9.368  1.2226 -1.3337 -0.9703
   43GLU     CA  631   9.834   8.411   9.239  0.0223  0.4215  0.7308
   43GLU     HA  632   9.809   8.436   9.137  0.2821  1.5252  0.9227
   43GLU     CB  633   9.983   8.370   9.238  0.2124  0.0453 -0.2804
   43GLU    HB1  634  10.036   8.461   9.201 -1.9289  0.7524 -1.7660
   43GLU    HB2  635   9.993   8.283   9.169  1.5755 -0.0630  0.0248
   43GLU     CG  636  10.036   8.307   9.368  0.4174  0.8236 -0.1351
   43GLU    HG1  637  10.004   8.369   9.454  1.1462  0.7310  0.2081
   43GLU    HG2  638   9.993   8.205   9.375 -0.5133  0.9683 -2.7013
   43GLU     CD  639  10.188   8.300   9.372  0.1358  0.9121  0.2910
   43GLU    OE1  640  10.255   8.328   9.474  0.5219  0.3228  0.2078
   43GLU    OE2  641  10.245   8.246   9.269  0.4542  0.3605 -0.1949
   43GLU      C  642   9.741   8.290   9.279 -0.0395  0.5653  0.4952
   43GLU      O  643   9.711   8.205   9.197  0.5174 -0.0604  0.2582
   44HSD      N  644   9.690   8.294   9.404  0.4924 -0.4073  0.6044
   44HSD     HN  645   9.711   8.370   9.466  2.5409  1.1836 -1.8265
   44HSD     CA  646   9.600   8.195   9.463 -0.3194  0.2429  0.0485
   44HSD     HA  647   9.611   8.103   9.409  2.8776 -0.6344  1.8785
   44HSD     CB  648   9.632   8.176   9.609  0.0627  0.1360 -0.2070
   44HSD    HB1  649   9.565   8.098   9.648 -0.6786  0.8851  0.0504
   44HSD    HB2  650   9.618   8.274   9.659 -1.3284  0.8362 -1.8677
   44HSD    ND1  651   9.827   8.027   9.551 -0.4918  0.4682 -0.2313
   44HSD    HD1  652   9.780   7.996   9.468 -0.6292  2.4042 -0.9251
   44HSD     CG  653   9.770   8.121   9.631 -0.3788 -0.3948 -0.0819
   44HSD    CE1  654   9.948   7.994   9.598 -0.2192 -0.4731 -0.3787
   44HSD    HE1  655  10.022   7.931   9.549 -1.8563 -2.1546 -0.7930
   44HSD    NE2  656   9.982   8.077   9.699  0.4166  0.1117  0.6564
   44HSD    CD2  657   9.867   8.155   9.723  0.0198 -0.2963  0.5172
   44HSD    HD2  658   9.869   8.219   9.809  1.9639  2.3913 -1.3464
   44HSD      C  659   9.457   8.240   9.448 -0.1150  0.7814  0.2594
   44HSD      O  660   9.367   8.172   9.496 -0.3251 -0.3203 -0.2957
   45CYS      N  661   9.427   8.353   9.379 -0.4969  0.1544 -0.9144
   45CYS     HN  662   9.501   8.411   9.347  1.8895 -1.1211  1.8607
   45CYS     CA  663   9.292   8.402   9.365 -0.0737 -0.3638 -0.3423
   45CYS     HA  664   9.241   8.379   9.458 -0.4867  1.6163 -0.0392
   45CYS     CB  665   9.274   8.558   9.346  0.7493  0.1843  0.2318
   45CYS    HB1  666   9.340   8.591   9.262 -1.2166 -0.7062 -1.7626
   45CYS    HB2  667   9.168   8.582   9.321  0.2398  0.1378  2.2258
   45CYS     SG  668   9.312   8.645   9.500 -0.1453 -0.1130  0.2759
   45CYS      C  669   9.230   8.323   9.248  0.1733 -0.1513 -0.0383
   45CYS      O  670   9.209   8.379   9.142  0.1417 -0.6243  0.0109
   46ASN      N  671   9.196   8.190   9.269  0.4227  0.4085 -0.5071
   46ASN     HN  672   9.235   8.160   9.356  0.1810  0.2493 -0.4513
   46ASN     CA  673   9.124   8.102   9.181 -0.2431 -0.0485 -0.1526
   46ASN     HA  674   9.043   8.150   9.128 -0.3248 -0.4531 -0.3960
   46ASN     CB  675   9.220   8.036   9.077  0.1697  0.1422 -0.0816
   46ASN    HB1  676   9.149   7.976   9.016 -0.3294  0.1489  0.4885
   46ASN    HB2  677   9.265   8.114   9.012  1.5258 -2.0940 -2.0270
   46ASN     CG  678   9.331   7.941   9.132 -0.2808 -0.6074 -0.8848
   46ASN    OD1  679   9.325   7.821   9.113  0.3608  0.8851  0.1803
   46ASN    ND2  680   9.437   7.997   9.203  0.6831 -0.3921  0.1881
   46ASN   HD21  681   9.439   8.096   9.217 -1.7010 -0.2681  0.0159
   46ASN   HD22  682   9.505   7.939   9.249  2.3937  1.7534  0.5285
   46ASN      C  683   9.065   7.999   9.273  0.0700 -0.4785 -0.4387
   46ASN      O  684   9.121   7.968   9.378 -0.7038 -0.2161 -0.4991
   47PHE      N  685   8.953   7.939   9.227  0.3057  0.9066  0.2926
   47PHE     HN  686   8.930   7.972   9.135  0.2127 -1.3394 -0.5561
   47PHE     CA  687   8.861   7.858   9.301 -0.3480 -0.5154  0.0684
   47PHE     HA  688   8.825   7.907   9.390  0.4924 -0.8239  0.5856
   47PHE     CB  689   8.746   7.805   9.202  0.0610  0.3692  0.7050
   47PHE    HB1  690   8.695   7.890   9.153  0.2538 -0.7788 -1.6101
   47PHE    HB2  691   8.794   7.752   9.117  0.7448 -0.7966  1.7812
   47PHE     CG  692   8.630   7.716   9.258 -0.0889  0.3822 -0.4055
   47PHE    CD1  693   8.613   7.578   9.220 -0.8001 -0.7735 -0.3828
   47PHE    HD1  694   8.687   7.530   9.159 -1.7234 -2.7009 -0.0717
   47PHE    CE1  695   8.502   7.507   9.249  0.3432  0.3130  0.2564
   47PHE    HE1  696   8.489   7.411   9.202 -0.7852  0.7250 -0.3168
   47PHE     CZ  697   8.407   7.559   9.334  0.4460  0.3404 -0.3874
   47PHE     HZ  698   8.318   7.503   9.355 -0.0865  1.2781 -0.0941
   47PHE    CD2  699   8.533   7.766   9.345 -0.0006 -0.0062  0.0973
   47PHE    HD2  700   8.538   7.868   9.380  0.7042 -0.0101  0.0102
   47PHE    CE2  701   8.420   7.690   9.376  0.3081  0.5310  0.1535
   47PHE    HE2  702   8.341   7.740   9.431 -0.4188  0.1430 -0.5110
   47PHE      C  703   8.919   7.738   9.368 -0.3323  0.4632 -0.5933
   47PHE      O  704   8.893   7.720   9.488  0.4934  0.7663  0.8138
   48ASN      N  705   9.005   7.659   9.299 -0.0927  0.1756 -0.6717
   48ASN     HN  706   9.032   7.692   9.209  0.3686  0.8692 -0.2887
   48ASN     CA  707   9.084   7.553   9.354  0.1266 -0.1964  0.2451
   48ASN     HA  708   9.015   7.488   9.407  0.1830  0.6562  1.4103
   48ASN     CB  709   9.163   7.488   9.236  0.0985  0.1782  0.3157
   48ASN    HB1  710   9.081   7.441   9.179  0.2668  1.3224 -0.9357
   48ASN    HB2  711   9.221   7.568   9.185 -0.6114  0.6375  0.2109
   48ASN     CG  712   9.263   7.372   9.280  0.2843  0.3934 -0.2615
   48ASN    OD1  713   9.289   7.340   9.396  0.2389 -0.2955 -0.4213
   48ASN    ND2  714   9.328   7.312   9.173 -0.5354  0.5306 -0.2557
   48ASN   HD21  715   9.368   7.223   9.193  0.4573  1.2157  0.9443
   48ASN   HD22  716   9.323   7.348   9.080 -1.0194 -3.1712 -1.8586
   48ASN      C  717   9.175   7.596   9.469  0.0453 -0.1291 -0.4434
   48ASN      O  718   9.168   7.543   9.584  0.1334  0.6819 -0.2037
   49ASP      N  719   9.256   7.700   9.461 -0.0692 -0.0220 -0.9085
   49ASP     HN  720   9.248   7.756   9.378  1.6754  0.3920 -0.8287
   49ASP     CA  721   9.345   7.737   9.576  0.1428 -0.1151  0.8159
   49ASP     HA  722   9.387   7.652   9.629  2.7939  2.7787  3.8170
   49ASP     CB  723   9.455   7.826   9.531  0.1809  0.1330 -0.1096
   49ASP    HB1  724   9.412   7.915   9.480  1.2873 -0.0259 -1.3661
   49ASP    HB2  725   9.514   7.865   9.616  0.8842  0.4510 -0.7289
   49ASP     CG  726   9.555   7.756   9.441  0.0708 -0.9091 -0.1997
   49ASP    OD1  727   9.628   7.827   9.368  0.1497 -0.4214 -0.0728
   49ASP    OD2  728   9.585   7.635   9.456  0.0112  0.1244 -0.0845
   49ASP      C  729   9.259   7.800   9.695  0.4875 -0.0525  0.1065
   49ASP      O  730   9.294   7.801   9.811 -0.1482 -0.4489 -0.2657
   50VAL      N  731   9.148   7.869   9.660  0.5293 -0.1094 -0.1493
   50VAL     HN  732   9.106   7.879   9.570 -1.9716 -0.3775  0.9024
   50VAL     CA  733   9.064   7.921   9.766  0.1733 -0.6839 -0.2901
   50VAL     HA  734   9.132   7.965   9.837  1.4902  2.5453 -3.2765
   50VAL     CB  735   8.955   8.016   9.715  0.0802  0.1267 -0.0408
   50VAL     HB  736   8.907   7.983   9.620 -1.4863 -0.0488  0.7978
   50VAL    CG1  737   8.845   8.045   9.815  0.3800  0.4194  0.5644
   50VAL   HG11  738   8.903   8.070   9.906  5.0155 -0.7932 -1.7019
   50VAL   HG12  739   8.790   8.134   9.777  1.0174  0.5762 -0.0154
   50VAL   HG13  740   8.783   7.954   9.825  0.0963  0.4015 -0.9906
   50VAL    CG2  741   9.021   8.150   9.668 -0.7055 -0.1739  0.5363
   50VAL   HG21  742   8.955   8.222   9.615  2.6215  2.0271 -0.9764
   50VAL   HG22  743   9.066   8.194   9.759  0.0299  1.3735 -0.5250
   50VAL   HG23  744   9.116   8.125   9.615 -0.9152 -1.9090  0.9276
   50VAL      C  745   8.985   7.808   9.839 -0.3196  0.4732 -0.4578
   50VAL      O  746   8.985   7.799   9.965  0.5379  0.3298 -0.2804
   51THR      N  747   8.911   7.713   9.771 -0.1985  1.0477 -0.2211
   51THR     HN  748   8.898   7.718   9.672 -1.4262  1.0700 -0.0814
   51THR     CA  749   8.837   7.604   9.839  0.0377 -0.6496 -0.0368
   51THR     HA  750   8.774   7.649   9.914  0.7682  0.7147 -0.2097
   51THR     CB  751   8.741   7.535   9.737 -0.1392 -0.3912  0.6683
   51THR     HB  752   8.692   7.443   9.777  1.0027 -0.9429  0.8336
   51THR    OG1  753   8.824   7.498   9.629  0.6154  0.1447 -0.1812
   51THR    HG1  754   8.845   7.580   9.584  2.0161 -0.2472 -0.2806
   51THR    CG2  755   8.635   7.634   9.686 -0.1681 -0.2722 -0.3928
   51THR   HG21  756   8.585   7.691   9.767  2.4214  1.4386  0.1108
   51THR   HG22  757   8.676   7.711   9.618 -0.9010  0.0517 -0.4842
   51THR   HG23  758   8.556   7.580   9.628 -0.0405 -0.1494 -0.6812
   51THR      C  759   8.922   7.499   9.917  0.3153 -0.1794  0.3581
   51THR      O  760   8.907   7.487  10.038  0.0502  0.1689  0.1022
   52THR      N  761   9.031   7.448   9.854  1.0498  0.5686  0.1246
   52THR     HN  762   9.065   7.474   9.764  4.0490 -0.8470  0.7071
   52THR     CA  763   9.125   7.350   9.902 -0.1279  0.4325 -0.6408
   52THR     HA  764   9.061   7.263   9.913 -1.5956  1.3427 -1.5181
   52THR     CB  765   9.234   7.340   9.795  0.7650 -0.3216 -0.5990
   52THR     HB  766   9.286   7.435   9.771  2.8203 -1.0700  0.5946
   52THR    OG1  767   9.179   7.304   9.669  0.2358  0.2471  0.0022
   52THR    HG1  768   9.158   7.385   9.622 -1.7257 -0.9341 -1.3251
   52THR    CG2  769   9.339   7.237   9.835  0.3279 -0.2136 -0.3693
   52THR   HG21  770   9.407   7.219   9.749 -1.1521 -1.5537 -1.3178
   52THR   HG22  771   9.393   7.289   9.917 -1.7956 -0.6530  1.4252
   52THR   HG23  772   9.289   7.147   9.878  1.7219  0.0009  1.8400
   52THR      C  773   9.189   7.389  10.032  0.2804 -0.8471  0.5210
   52THR      O  774   9.210   7.306  10.118 -0.6085 -0.0717  0.7837
   53ARG      N  775   9.232   7.525  10.039  0.2076 -0.1519 -0.0229
   53ARG     HN  776   9.207   7.591   9.968 -0.1494  0.9437  1.0645
   53ARG     CA  777   9.274   7.585  10.162 -0.5838  0.1144 -0.0404
   53ARG     HA  778   9.352   7.525  10.207 -0.6015  0.7791  0.9053
   53ARG     CB  779   9.349   7.713  10.141 -0.3782  0.0402  0.1661
   53ARG    HB1  780   9.297   7.772  10.064 -0.3778 -0.2513 -0.0586
   53ARG    HB2  781   9.357   7.769  10.237  1.7152 -2.8029  1.8486
   53ARG     CG  782   9.486   7.687  10.103  0.1703  0.4385 -0.0002
   53ARG    HG1  783   9.476   7.622  10.013 -2.9003  2.1399 -1.0456
   53ARG    HG2  784   9.549   7.633  10.177 -2.4986 -1.2097  1.2479
   53ARG     CD  785   9.560   7.815  10.051  0.2847 -0.5976  0.1764
   53ARG    HD1  786   9.585   7.880  10.137  0.7184 -1.4609  0.7154
   53ARG    HD2  787   9.494   7.860   9.973  1.7498  1.1109 -0.1624
   53ARG     NE  788   9.679   7.777   9.968 -0.4225  0.2837  0.0460
   53ARG     HE  789   9.672   7.697   9.908  2.2770  0.2532 -0.3857
   53ARG     CZ  790   9.788   7.846   9.952  0.0621  0.4139  0.4129
   53ARG    NH1  791   9.811   7.948  10.026 -0.7617  0.0476  0.0584
   53ARG   HH11  792   9.760   7.960  10.111  1.1337  2.9576  0.9429
   53ARG   HH12  793   9.881   8.017  10.006 -1.0108  0.2234 -0.2008
   53ARG    NH2  794   9.857   7.827   9.839 -0.0313 -0.4066  0.0822
   53ARG   HH21  795   9.821   7.766   9.769  1.9162  0.2445 -1.5422
   53ARG   HH22  796   9.913   7.903   9.807  0.0528 -0.1944  0.7149
   53ARG      C  797   9.169   7.596  10.272  0.3566 -0.4476 -0.0142
   53ARG      O  798   9.188   7.553  10.387 -0.6314  0.0091  0.1283
   54LEU      N  799   9.057   7.650  10.231  0.1496 -0.6777  0.6835
   54LEU     HN  800   9.042   7.673  10.135 -0.2204 -1.3593  0.5744
   54LEU     CA  801   8.942   7.686  10.319 -0.0160  0.2177  0.2706
   54LEU     HA  802   8.990   7.737  10.401  1.6186  0.4734 -0.7992
   54LEU     CB  803   8.845   7.785  10.242  0.2596 -0.0524 -0.7149
   54LEU    HB1  804   8.910   7.868  10.205 -1.6517  3.1160  2.3473
   54LEU    HB2  805   8.791   7.737  10.158  1.6689 -1.5629 -0.8050
   54LEU     CG  806   8.737   7.850  10.334  0.1599  0.2986  0.1755
   54LEU     HG  807   8.677   7.917  10.268 -1.1507  0.1761  1.2031
   54LEU    CD1  808   8.619   7.757  10.367 -0.2032 -0.2394 -1.1344
   54LEU   HD11  809   8.525   7.811  10.393  0.0476 -0.3242 -0.0231
   54LEU   HD12  810   8.592   7.693  10.280  1.1647  0.0769 -1.8103
   54LEU   HD13  811   8.634   7.699  10.460 -0.8726  0.9701 -0.2369
   54LEU    CD2  812   8.788   7.904  10.462 -0.3154 -0.1825 -0.3733
   54LEU   HD21  813   8.804   7.813  10.523  2.7217  0.1784 -0.4990
   54LEU   HD22  814   8.889   7.951  10.456  0.0050 -0.4896  1.7361
   54LEU   HD23  815   8.720   7.975  10.514  0.3921  1.2566 -1.3375
   54LEU      C  816   8.882   7.566  10.389  0.3991 -0.0622 -0.1331
   54LEU      O  817   8.850   7.579  10.509  0.0855  0.0670  0.2263
   55ARG      N  818   8.868   7.458  10.321  0.7171  0.2865  0.3002
   55ARG     HN  819   8.894   7.461  10.224  1.2017 -1.7784  0.3081
   55ARG     CA  820   8.822   7.326  10.364 -0.1866 -0.8235 -0.2761
   55ARG     HA  821   8.855   7.254  10.290 -0.5518 -0.2873 -0.9763
   55ARG     CB  822   8.881   7.272  10.496 -0.1030 -0.8933  0.2167
   55ARG    HB1  823   8.853   7.346  10.574 -0.2456 -0.6416 -0.0688
   55ARG    HB2  824   8.827   7.177  10.518 -0.1765 -1.4706 -2.1335
   55ARG     CG  825   9.038   7.249  10.500  0.2714  0.1450  0.3005
   55ARG    HG1  826   9.071   7.218  10.601  0.6117 -0.8538 -0.1048
   55ARG    HG2  827   9.080   7.352  10.488  0.4993  0.2854  2.0298
   55ARG     CD  828   9.110   7.141  10.411 -0.3801 -0.7899  0.6042
   55ARG    HD1  829   9.209   7.128  10.459 -0.7207  0.0749  1.5883
   55ARG    HD2  830   9.114   7.173  10.305 -0.8034 -1.4307  0.3891
   55ARG     NE  831   9.032   7.019  10.437 -0.1790  0.2554 -0.1700
   55ARG     HE  832   8.983   7.022  10.525  1.4837 -1.1781  0.8733
   55ARG     CZ  833   9.016   6.915  10.362  0.1285  0.0926 -0.0736
   55ARG    NH1  834   9.093   6.893  10.257  0.2012 -0.4639  0.2375
   55ARG   HH11  835   9.168   6.954  10.230  0.2481 -1.3821 -1.9163
   55ARG   HH12  836   9.084   6.808  10.206  2.1531 -0.8339  0.4011
   55ARG    NH2  837   8.949   6.804  10.395  0.2351 -0.3698  0.2156
   55ARG   HH21  838   8.887   6.812  10.472 -1.9776  0.2037 -1.5307
   55ARG   HH22  839   8.960   6.721  10.340 -0.8846  0.3869 -1.2215
   55ARG      C  840   8.670   7.321  10.349 -0.2429 -0.2890 -0.2710
   55ARG      O  841   8.597   7.240  10.413 -0.1370 -0.7852 -0.1523
   56GLU      N  842   8.614   7.397  10.260 -0.5640 -0.4884 -1.1446
   56GLU     HN  843   8.672   7.461  10.210  1.1992 -0.5561  0.7170
   56GLU     CA  844   8.474   7.379  10.216 -0.4346 -0.6545  0.2657
   56GLU     HA  845   8.444   7.276  10.231 -0.2987 -0.9212 -1.1366
   56GLU     CB  846   8.371   7.481  10.283  0.0684  0.7731  0.3988
   56GLU    HB1  847   8.290   7.506  10.211 -0.5905  1.2550  1.2874
   56GLU    HB2  848   8.418   7.576  10.316 -0.7082  1.8690 -1.4833
   56GLU     CG  849   8.314   7.423  10.416 -0.2058 -0.5355  0.6887
   56GLU    HG1  850   8.304   7.312  10.407  0.0082 -0.5443  0.5237
   56GLU    HG2  851   8.384   7.441  10.500  1.3344 -1.2052 -0.4013
   56GLU     CD  852   8.169   7.463  10.451  0.4322  0.6417  0.3124
   56GLU    OE1  853   8.077   7.429  10.372 -0.3059 -0.3766 -0.0877
   56GLU    OE2  854   8.148   7.509  10.564  0.2470  0.2514 -0.2292
   56GLU      C  855   8.460   7.388  10.060 -0.0377  0.0887  0.0881
   56GLU      O  856   8.549   7.441   9.993 -0.1561  0.0362 -0.4663
   57ASN      N  857   8.354   7.338   9.998  1.1495 -0.1804 -0.2407
   57ASN     HN  858   8.279   7.304  10.054  0.5319  0.2248 -0.8063
   57ASN     CA  859   8.340   7.324   9.853  0.1007 -0.8055  0.4077
   57ASN     HA  860   8.436   7.342   9.806 -0.6056 -1.9211 -1.5529
   57ASN     CB  861   8.293   7.187   9.806 -0.2821  0.4080 -0.5104
   57ASN    HB1  862   8.201   7.169   9.865 -0.0091 -0.3555 -0.3059
   57ASN    HB2  863   8.268   7.181   9.698 -1.8148 -0.1254 -0.1380
   57ASN     CG  864   8.393   7.072   9.839 -0.0806 -0.7184  0.4224
   57ASN    OD1  865   8.515   7.077   9.810  0.0551 -0.0714 -0.8761
   57ASN    ND2  866   8.343   6.961   9.901  1.1463  0.0694  0.3610
   57ASN   HD21  867   8.247   6.968   9.928  0.9610 -0.7183 -0.0673
   57ASN   HD22  868   8.398   6.886   9.938  1.6132 -1.4735 -3.0871
   57ASN      C  869   8.234   7.419   9.803 -0.4097  0.0672 -0.0443
   57ASN      O  870   8.141   7.451   9.882 -0.1613  0.5982 -0.0458
   58GLU      N  871   8.234   7.459   9.677  0.2947 -0.3727 -0.0484
   58GLU     HN  872   8.298   7.414   9.615 -1.7422 -1.9758 -1.1153
   58GLU     CA  873   8.125   7.527   9.616 -0.4293 -0.1506 -0.5094
   58GLU     HA  874   8.157   7.543   9.514 -0.1468  0.4677 -0.3323
   58GLU     CB  875   7.989   7.451   9.600 -0.2000 -0.3477  0.8074
   58GLU    HB1  876   7.938   7.523   9.533  1.5885  0.1188 -0.1003
   58GLU    HB2  877   7.932   7.444   9.695  0.5103  1.0870  1.3735
   58GLU     CG  878   8.010   7.320   9.529 -0.1745  0.3242  1.0406
   58GLU    HG1  879   8.088   7.338   9.452 -0.0931 -1.6292  0.5944
   58GLU    HG2  880   8.048   7.255   9.611 -2.7238  0.2234  2.2671
   58GLU     CD  881   7.883   7.254   9.487  0.6677  0.4365 -0.9814
   58GLU    OE1  882   7.843   7.152   9.553  0.5517 -0.0572 -0.4360
   58GLU    OE2  883   7.814   7.303   9.397  0.2321 -0.1228  0.2198
   58GLU      C  884   8.118   7.676   9.658  0.0367  0.2211  0.4980
   58GLU      O  885   8.014   7.740   9.639  0.3105 -0.1192 -0.2065
   59LEU      N  886   8.225   7.726   9.715 -0.0964  0.4260  0.9774
   59LEU     HN  887   8.303   7.669   9.736  0.1122  0.4184  0.1973
   59LEU     CA  888   8.229   7.863   9.773 -0.4625  0.0414  0.1251
   59LEU     HA  889   8.151   7.875   9.846 -0.3253  0.6931  0.1723
   59LEU     CB  890   8.367   7.882   9.849  0.6615  0.4389 -0.3039
   59LEU    HB1  891   8.448   7.890   9.774 -0.9438  0.5383 -2.1130
   59LEU    HB2  892   8.362   7.975   9.910  0.2335  0.2562 -0.0581
   59LEU     CG  893   8.409   7.777   9.957  0.1982  0.0244  0.0797
   59LEU     HG  894   8.432   7.682   9.904  0.4628 -0.0325  0.2917
   59LEU    CD1  895   8.537   7.843  10.011 -0.0762 -0.5904 -0.1414
   59LEU   HD11  896   8.616   7.868   9.937  1.7247 -0.8080  1.5900
   59LEU   HD12  897   8.521   7.932  10.075  0.4002  0.8107 -1.8927
   59LEU   HD13  898   8.580   7.771  10.084  1.9461  0.8657  0.1877
   59LEU    CD2  899   8.300   7.752  10.067 -0.4283 -0.3220 -0.4465
   59LEU   HD21  900   8.264   7.843  10.121  0.2863  0.8716 -1.9148
   59LEU   HD22  901   8.219   7.694  10.020 -1.3858 -1.0980  1.9856
   59LEU   HD23  902   8.354   7.694  10.145  1.2552 -0.2824 -1.5329
   59LEU      C  903   8.211   7.977   9.678  0.3101 -0.0886 -0.5384
   59LEU      O  904   8.262   7.970   9.563  0.2866  0.0329 -0.3128
   60THR      N  905   8.148   8.094   9.715  0.7126  0.2758  0.3953
   60THR     HN  906   8.100   8.105   9.801 -0.9815  0.8626 -0.5706
   60THR     CA  907   8.159   8.222   9.649  0.6811 -0.0246  0.3130
   60THR     HA  908   8.177   8.205   9.544 -1.0811 -0.6643  0.0836
   60THR     CB  909   8.033   8.304   9.664 -0.8226 -0.0333 -0.0382
   60THR     HB  910   7.946   8.236   9.657  0.5922 -2.0769  1.3086
   60THR    OG1  911   8.014   8.405   9.570 -0.2045 -0.1326 -0.0910
   60THR    HG1  912   7.993   8.365   9.485 -0.4847 -0.3549  0.0830
   60THR    CG2  913   8.026   8.373   9.807  0.2963 -0.6679 -0.1063
   60THR   HG21  914   7.936   8.438   9.815  1.7307  1.8348 -2.7436
   60THR   HG22  915   8.028   8.293   9.884  1.5689 -1.3982 -0.8571
   60THR   HG23  916   8.111   8.439   9.830  0.7755 -2.0814  2.6217
   60THR      C  917   8.269   8.307   9.709 -0.5326  0.4591 -0.2027
   60THR      O  918   8.318   8.286   9.824  0.7582 -0.2183 -0.0648
   61TYR      N  919   8.332   8.397   9.628  0.1318  0.1534 -0.1708
   61TYR     HN  920   8.290   8.410   9.539 -1.2414  0.1851  0.4545
   61TYR     CA  921   8.439   8.477   9.680 -0.3253  0.4899  0.4179
   61TYR     HA  922   8.408   8.520   9.774  0.5952  1.6918  0.2011
   61TYR     CB  923   8.571   8.393   9.704  0.3513  0.0572 -0.2828
   61TYR    HB1  924   8.651   8.448   9.759 -0.2779  1.4958 -0.7494
   61TYR    HB2  925   8.545   8.298   9.755  1.0251 -0.3270 -0.6409
   61TYR     CG  926   8.640   8.352   9.575  1.2473  0.6920  0.4635
   61TYR    CD1  927   8.739   8.421   9.506  0.3393 -0.0034  0.9473
   61TYR    HD1  928   8.746   8.519   9.550 -0.1248  0.0113  0.9928
   61TYR    CE1  929   8.785   8.388   9.381 -0.4167 -0.3760  0.8426
   61TYR    HE1  930   8.849   8.446   9.316 -2.1183 -1.2770 -1.8217
   61TYR     CZ  931   8.728   8.277   9.322 -0.6861 -0.0194  0.9409
   61TYR     OH  932   8.762   8.243   9.185 -0.2026 -0.2278 -0.3503
   61TYR     HH  933   8.691   8.184   9.158 -0.2706 -0.7825  0.9395
   61TYR    CD2  934   8.587   8.236   9.510 -0.2661  0.6611 -0.7039
   61TYR    HD2  935   8.507   8.185   9.561  1.1224 -2.2953 -1.2463
   61TYR    CE2  936   8.631   8.198   9.384  0.0724 -0.6280  0.1890
   61TYR    HE2  937   8.586   8.115   9.332  0.7451  0.2289 -1.8724
   61TYR      C  938   8.456   8.596   9.592 -0.7363 -0.4482  0.8175
   61TYR      O  939   8.412   8.611   9.477  0.3243 -0.3429  0.4495
   62TYR      N  940   8.528   8.691   9.654  0.5255 -0.5115  0.7330
   62TYR     HN  941   8.564   8.679   9.747  0.2398 -0.9608  0.7860
   62TYR     CA  942   8.585   8.804   9.581  0.1434  0.2919 -0.0551
   62TYR     HA  943   8.587   8.780   9.475 -1.5480 -0.1938 -0.0095
   62TYR     CB  944   8.488   8.923   9.608 -0.0469 -0.2783  0.8562
   62TYR    HB1  945   8.384   8.892   9.582  0.6677 -0.4528 -2.1307
   62TYR    HB2  946   8.497   8.950   9.716 -4.4027 -0.9022  1.5588
   62TYR     CG  947   8.505   9.043   9.508 -0.5901 -0.6852 -1.1861
   62TYR    CD1  948   8.541   9.172   9.554 -0.0987 -0.5566 -0.1705
   62TYR    HD1  949   8.555   9.189   9.660 -1.7500 -0.6447  0.0961
   62TYR    CE1  950   8.554   9.273   9.454  0.0419 -0.3016 -0.5823
   62TYR    HE1  951   8.580   9.370   9.494 -3.4196  0.5244 -0.0203
   62TYR     CZ  952   8.526   9.252   9.322 -0.4726 -0.0939 -0.2941
   62TYR     OH  953   8.518   9.356   9.229 -0.4091 -0.0836  0.5042
   62TYR     HH  954   8.536   9.437   9.278  2.5944 -0.1939 -0.2460
   62TYR    CD2  955   8.483   9.023   9.374 -0.0557 -0.2862 -0.4253
   62TYR    HD2  956   8.460   8.922   9.345  0.1574 -0.2683 -0.6558
   62TYR    CE2  957   8.494   9.123   9.279 -0.2916 -0.2607  0.2048
   62TYR    HE2  958   8.478   9.101   9.175 -2.1157  0.8488  0.2183
   62TYR      C  959   8.726   8.837   9.629  0.2622 -0.2783  0.8646
   62TYR      O  960   8.755   8.862   9.744  0.0953  0.0944 -0.1408
   63CYS      N  961   8.815   8.853   9.531  0.0912  0.2264  0.1869
   63CYS     HN  962   8.785   8.846   9.436  1.6584  1.3086 -0.4218
   63CYS     CA  963   8.954   8.884   9.553 -0.6337  0.0193  0.3476
   63CYS     HA  964   8.969   8.898   9.659 -0.1800 -0.4010  0.3422
   63CYS     CB  965   9.041   8.768   9.491 -0.6346 -0.0674 -0.2220
   63CYS    HB1  966   9.025   8.674   9.548  0.4378 -0.2295 -0.1660
   63CYS    HB2  967   9.003   8.747   9.388 -1.5353  1.5073 -0.2545
   63CYS     SG  968   9.218   8.820   9.476  0.2107  0.2227  0.1711
   63CYS      C  969   8.968   9.024   9.485  0.2036 -0.1430  0.4663
   63CYS      O  970   8.920   9.045   9.373 -0.7987  0.2590 -0.1712
   64CYS      N  971   9.029   9.116   9.555 -0.1856  0.7722  0.3769
   64CYS     HN  972   9.072   9.087   9.640 -0.7833 -1.5182 -0.0273
   64CYS     CA  973   9.057   9.249   9.515 -0.1935 -0.1413 -0.9753
   64CYS     HA  974   9.062   9.262   9.408 -0.0762  0.7347 -0.8667
   64CYS     CB  975   8.946   9.341   9.566 -0.1241  0.0936 -0.0440
   64CYS    HB1  976   8.851   9.318   9.515 -0.3839  1.0797 -0.0310
   64CYS    HB2  977   8.934   9.322   9.675  2.1951 -0.7412  0.1330
   64CYS     SG  978   8.981   9.519   9.542 -0.0387  0.0099  0.1621
   64CYS      C  979   9.185   9.281   9.587 -0.5962 -0.2458  0.6069
   64CYS      O  980   9.223   9.214   9.681 -0.8476  0.1265  0.6956
   65LYS      N  981   9.269   9.366   9.525  0.3472 -0.2093  0.1337
   65LYS     HN  982   9.240   9.404   9.438  0.7112 -0.2940 -0.0261
   65LYS     CA  983   9.408   9.386   9.570  0.2730 -0.3151  0.4882
   65LYS     HA  984   9.431   9.315   9.648  2.2457 -0.3022 -0.0362
   65LYS     CB  985   9.500   9.383   9.446 -0.3032 -0.2271 -0.6255
   65LYS    HB1  986   9.467   9.466   9.380  1.9634  0.1757 -1.3349
   65LYS    HB2  987   9.608   9.402   9.465 -0.8060  2.7713 -0.2705
   65LYS     CG  988   9.495   9.246   9.368  0.0476  0.1074 -0.1958
   65LYS    HG1  989   9.390   9.213   9.352  1.2587 -3.1742 -2.2421
   65LYS    HG2  990   9.542   9.176   9.440  1.0589  2.3465  1.4520
   65LYS     CD  991   9.560   9.233   9.230  0.1855  0.0639  0.4110
   65LYS    HD1  992   9.504   9.305   9.166  0.0650  1.2204  1.7591
   65LYS    HD2  993   9.542   9.133   9.186  2.8314 -0.1827 -0.2656
   65LYS     CE  994   9.711   9.251   9.220 -0.1374 -0.0773 -0.6376
   65LYS    HE1  995   9.758   9.163   9.270  0.5619 -0.4111 -1.8524
   65LYS    HE2  996   9.745   9.349   9.262 -1.8825  1.1210 -1.9233
   65LYS     NZ  997   9.752   9.250   9.083  0.5269  0.2746 -0.3841
   65LYS    HZ1  998   9.722   9.336   9.034  1.5489  1.5982  1.2277
   65LYS    HZ2  999   9.854   9.234   9.072  0.4599  1.3457 -3.4058
   65LYS    HZ3 1000   9.700   9.173   9.035  0.9317 -2.4807  3.2073
   65LYS      C 1001   9.429   9.530   9.625 -0.3781  0.1201 -0.4564
   65LYS      O 1002   9.535   9.558   9.676  0.1109 -0.2427  0.2345
   66LYS      N 1003   9.325   9.616   9.629 -0.1626 -0.3900 -0.6943
   66LYS     HN 1004   9.239   9.592   9.584 -2.2985  2.6171  1.4042
   66LYS     CA 1005   9.324   9.743   9.686  0.4897  0.1768 -0.6228
   66LYS     HA 1006   9.421   9.788   9.671  1.4616 -1.5559  0.1787
   66LYS     CB 1007   9.216   9.838   9.614  0.2947 -0.0537 -0.4206
   66LYS    HB1 1008   9.114   9.795   9.625  0.2314 -0.1576 -1.3904
   66LYS    HB2 1009   9.201   9.940   9.655 -0.5347 -0.0029 -0.8238
   66LYS     CG 1010   9.252   9.871   9.464  0.1008  0.4726  0.6119
   66LYS    HG1 1011   9.168   9.931   9.421  0.9665  1.7045  0.6000
   66LYS    HG2 1012   9.247   9.778   9.403  0.2314  1.4289 -0.9079
   66LYS     CD 1013   9.391   9.933   9.452  0.0141  0.1438 -0.5157
   66LYS    HD1 1014   9.475   9.865   9.477 -0.1278  0.6498  1.4883
   66LYS    HD2 1015   9.390  10.004   9.538 -3.3369 -2.0430  1.5167
   66LYS     CE 1016   9.417  10.010   9.324  0.3276  0.1812 -0.1742
   66LYS    HE1 1017   9.330  10.079   9.309 -0.0341  0.0191  1.1080
   66LYS    HE2 1018   9.424   9.933   9.244 -4.5721  0.9204 -1.6896
   66LYS     NZ 1019   9.537  10.095   9.326  0.3386 -0.3483 -0.1248
   66LYS    HZ1 1020   9.538  10.139   9.232 -0.8353  0.8302  0.3673
   66LYS    HZ2 1021   9.534  10.171   9.397 -2.4567  0.5379 -1.0614
   66LYS    HZ3 1022   9.617  10.034   9.352  0.9586  0.3102 -0.4484
   66LYS      C 1023   9.313   9.742   9.840  1.2146  0.0280  0.5843
   66LYS      O 1024   9.265   9.647   9.897 -0.2449 -0.0255 -0.1477
   67ASP      N 1025   9.359   9.852   9.910 -0.0039  0.2326 -0.0878
   67ASP     HN 1026   9.380   9.935   9.860 -1.5682  0.8445  0.2145
   67ASP     CA 1027   9.341   9.860  10.055 -0.1767  0.1216 -0.1531
   67ASP     HA 1028   9.389   9.775  10.100  1.2189 -0.4517 -2.5515
   67ASP     CB 1029   9.402   9.997  10.099  0.6396 -0.5417 -0.3950
   67ASP    HB1 1030   9.403  10.071  10.016 -1.4275 -1.2061 -1.0640
   67ASP    HB2 1031   9.356  10.047  10.187  0.1002 -0.8692 -0.4923
   67ASP     CG 1032   9.546   9.983  10.142 -0.2710 -0.4975  0.5378
   67ASP    OD1 1033   9.606   9.876  10.151 -0.3299 -0.0429 -0.4953
   67ASP    OD2 1034   9.607  10.092  10.162 -0.0640  0.3874  0.2640
   67ASP      C 1035   9.191   9.854  10.095  0.0687 -0.0464  0.0264
   67ASP      O 1036   9.100   9.915  10.040 -0.1761  0.3924  0.7500
   68LEU      N 1037   9.157   9.769  10.193 -0.1833  0.1096 -0.3792
   68LEU     HN 1038   9.232   9.711  10.222  0.2274 -0.2241 -2.0456
   68LEU     CA 1039   9.024   9.771  10.256  0.8989  0.2237  0.6351
   68LEU     HA 1040   9.032   9.697  10.335  1.2941  1.4065  1.7356
   68LEU     CB 1041   8.998   9.905  10.336 -0.1064  1.1007  0.3849
   68LEU    HB1 1042   8.975   9.990  10.268  0.8350  2.3395  1.5773
   68LEU    HB2 1043   8.903   9.896  10.393 -0.3666  1.1536 -0.0331
   68LEU     CG 1044   9.112   9.955  10.430  0.3345 -0.3386  0.5105
   68LEU     HG 1045   9.202   9.978  10.369 -0.8749 -0.0503 -1.2468
   68LEU    CD1 1046   9.071  10.087  10.489  0.2212 -0.6287 -0.7739
   68LEU   HD11 1047   9.009  10.082  10.581  0.8736  1.8494 -0.1235
   68LEU   HD12 1048   9.159  10.150  10.514 -0.7460  0.1361  0.8525
   68LEU   HD13 1049   9.002  10.148  10.426 -0.9911  1.2007  2.1287
   68LEU    CD2 1050   9.160   9.858  10.541 -0.7744  0.0303  0.5861
   68LEU   HD21 1051   9.202   9.767  10.492 -1.3988  0.7915 -1.4592
   68LEU   HD22 1052   9.233   9.912  10.605 -1.0949 -0.7132  1.6117
   68LEU   HD23 1053   9.072   9.838  10.606 -0.2028  0.1080  1.4113
   68LEU      C 1054   8.912   9.722  10.172  0.6693  0.6157  0.4402
   68LEU      O 1055   8.792   9.756  10.190  0.2426 -0.4027  0.3027
   69CYS      N 1056   8.947   9.645  10.069 -0.3588 -0.4693 -0.1730
   69CYS     HN 1057   9.040   9.615  10.049 -0.8386 -1.0414 -1.7708
   69CYS     CA 1058   8.854   9.623   9.960  0.8304  0.0710  0.0235
   69CYS     HA 1059   8.808   9.715   9.928 -1.8430 -1.2260 -0.0865
   69CYS     CB 1060   8.927   9.583   9.828 -0.5019  0.3534  0.3328
   69CYS    HB1 1061   9.018   9.645   9.820 -1.6133  2.0074 -0.1140
   69CYS    HB2 1062   8.967   9.480   9.838 -0.7855  0.3179  1.2026
   69CYS     SG 1063   8.842   9.601   9.667 -0.0985  0.0291 -0.0819
   69CYS      C 1064   8.752   9.520   9.996 -0.2101  0.3297  1.0336
   69CYS      O 1065   8.650   9.511   9.924 -0.6225 -0.1522 -0.2633
   70ASN      N 1066   8.779   9.435  10.094  0.7525 -0.3875  0.3293
   70ASN     HN 1067   8.864   9.440  10.147  2.1981 -1.2036 -1.7951
   70ASN     CA 1068   8.701   9.317  10.123 -0.5011 -0.8183  0.0670
   70ASN     HA 1069   8.656   9.286  10.030  1.1469  0.5762 -1.2714
   70ASN     CB 1070   8.788   9.197  10.165 -0.1016  1.0109 -0.9813
   70ASN    HB1 1071   8.718   9.113  10.184 -0.2469  1.7540  2.4017
   70ASN    HB2 1072   8.851   9.175  10.076 -0.9117  1.0286 -1.5701
   70ASN     CG 1073   8.879   9.225  10.286 -0.2388 -0.2243  0.1081
   70ASN    OD1 1074   8.938   9.333  10.303  0.9340  0.1933  0.1708
   70ASN    ND2 1075   8.919   9.120  10.357  0.2393 -1.1281 -0.2789
   70ASN   HD21 1076   8.886   9.031  10.323 -0.0866 -1.3999  0.7058
   70ASN   HD22 1077   8.958   9.135  10.447  2.4552 -0.5170 -1.2872
   70ASN      C 1078   8.584   9.342  10.214 -0.7282  0.3092  0.4084
   70ASN      O 1079   8.559   9.264  10.303 -0.1036 -0.1887 -0.5816
   71PHE      N 1080   8.509   9.456  10.202 -0.4154 -0.2982  0.0913
   71PHE     HN 1081   8.519   9.523  10.129 -0.0277  0.7295  1.0504
   71PHE     CA 1082   8.388   9.466  10.277 -0.2831 -0.5897 -0.7025
   71PHE     HA 1083   8.414   9.452  10.381 -0.7636  0.6585 -0.3869
   71PHE     CB 1084   8.340   9.616  10.279  0.0046  0.5410 -0.1077
   71PHE    HB1 1085   8.234   9.612  10.314 -0.4743 -1.0408 -1.5881
   71PHE    HB2 1086   8.404   9.674  10.348 -0.2123  0.6682 -0.0113
   71PHE     CG 1087   8.336   9.686  10.147 -0.1074  0.8939 -0.7152
   71PHE    CD1 1088   8.218   9.667  10.067  0.2550 -0.2491  0.0940
   71PHE    HD1 1089   8.130   9.613  10.100 -1.0045  1.4514 -0.3521
   71PHE    CE1 1090   8.207   9.731   9.942  0.4576  0.7469 -0.6226
   71PHE    HE1 1091   8.126   9.717   9.871 -0.4575  1.7276  0.1950
   71PHE     CZ 1092   8.322   9.803   9.889 -0.1340 -0.1469  0.0173
   71PHE     HZ 1093   8.329   9.838   9.788  0.4708  1.7356  0.6679
   71PHE    CD2 1094   8.446   9.762  10.094 -0.3173  0.0518  0.2130
   71PHE    HD2 1095   8.539   9.762  10.150 -1.6227 -1.6727  2.5675
   71PHE    CE2 1096   8.432   9.829   9.974  0.6743 -0.2868 -0.2170
   71PHE    HE2 1097   8.521   9.879   9.939 -0.7252  2.2436 -0.3787
   71PHE      C 1098   8.271   9.365  10.251 -0.0435 -0.1225 -0.4900
   71PHE      O 1099   8.262   9.303  10.151 -0.0086  0.3645 -0.0852
   72ASN      N 1100   8.180   9.343  10.352  0.5879  0.1374 -0.5066
   72ASN     HN 1101   8.193   9.388  10.440  0.9132  1.1412 -1.0637
   72ASN     CA 1102   8.070   9.245  10.353  0.4638  0.3266 -0.5913
   72ASN     HA 1103   8.115   9.147  10.342  0.4094  0.2257  0.0763
   72ASN     CB 1104   7.989   9.230  10.477 -0.0892  0.3878  0.5771
   72ASN    HB1 1105   7.956   9.325  10.523  1.7654  0.7195  1.2923
   72ASN    HB2 1106   7.902   9.168  10.446  2.3381 -1.1716 -4.1690
   72ASN     CG 1107   8.057   9.160  10.597  0.1662  0.4990  0.3805
   72ASN    OD1 1108   8.177   9.149  10.596  0.5479 -0.4054 -0.0073
   72ASN    ND2 1109   7.976   9.112  10.692 -0.1774  0.1846 -0.4426
   72ASN   HD21 1110   8.017   9.041  10.749  0.4762 -0.7883 -2.0415
   72ASN   HD22 1111   7.876   9.119  10.681 -0.2746 -0.6552 -0.1867
   72ASN      C 1112   7.977   9.273  10.232  0.3117  0.6118 -0.2437
   72ASN      O 1113   7.928   9.186  10.163 -0.4271  0.3375  0.3564
   73GLU      N 1114   7.950   9.404  10.199  0.2051  0.1888  0.1072
   73GLU     HN 1115   8.000   9.462  10.263 -1.3126  0.7622  0.8182
   73GLU     CA 1116   7.881   9.446  10.077  0.0278  0.8978 -0.0785
   73GLU     HA 1117   7.785   9.396  10.067 -0.0653  1.0218  0.1721
   73GLU     CB 1118   7.854   9.596  10.078  0.1434  0.5854  0.1572
   73GLU    HB1 1119   7.819   9.635   9.980 -0.2854 -1.5761 -0.5920
   73GLU    HB2 1120   7.947   9.653  10.100  2.4671 -2.1982 -1.7600
   73GLU     CG 1121   7.731   9.621  10.170 -0.1777  0.5728 -0.5584
   73GLU    HG1 1122   7.645   9.560  10.136  1.0867 -1.7184  0.1281
   73GLU    HG2 1123   7.751   9.599  10.277  1.3149  1.3929 -0.6467
   73GLU     CD 1124   7.673   9.765  10.157 -0.1072 -0.2796  0.3084
   73GLU    OE1 1125   7.668   9.841  10.257  0.2894  0.3813 -0.0912
   73GLU    OE2 1126   7.621   9.799  10.046  0.7681 -0.0413  0.2856
   73GLU      C 1127   7.944   9.412   9.944 -0.5808 -0.0886 -0.3801
   73GLU      O 1128   7.885   9.432   9.838  0.4793  0.3148 -0.4012
   74GLN      N 1129   8.065   9.337   9.935 -0.2389  0.0112 -0.3245
   74GLN     HN 1130   8.114   9.300  10.014 -1.5686  0.0855  0.5772
   74GLN     CA 1131   8.110   9.287   9.805 -0.2313 -0.1882  0.4375
   74GLN     HA 1132   8.094   9.365   9.731  1.5064  2.2012  2.3953
   74GLN     CB 1133   8.262   9.256   9.813  0.2964 -0.9166 -0.1110
   74GLN    HB1 1134   8.289   9.187   9.895  1.2382 -1.0862 -0.5589
   74GLN    HB2 1135   8.292   9.213   9.716  2.0538  1.2116 -0.5921
   74GLN     CG 1136   8.355   9.383   9.842 -0.1825  0.0231 -0.8189
   74GLN    HG1 1137   8.321   9.438   9.932  2.8211 -0.7995  0.9323
   74GLN    HG2 1138   8.456   9.348   9.872 -0.7765 -1.8352 -0.8718
   74GLN     CD 1139   8.365   9.480   9.725 -0.8338 -0.3391 -0.1741
   74GLN    OE1 1140   8.276   9.496   9.640 -0.3917  0.2907 -0.1804
   74GLN    NE2 1141   8.477   9.557   9.714  0.2263  0.3338 -0.7535
   74GLN   HE21 1142   8.542   9.539   9.788 -1.2934 -3.4851 -0.0953
   74GLN   HE22 1143   8.487   9.619   9.636  0.8662  2.4587  0.9310
   74GLN      C 1144   8.043   9.157   9.760  0.1833  0.0812 -0.0713
   74GLN      O 1145   8.051   9.138   9.636  0.0206  0.0377 -0.3366
   75LEU      N 1146   7.990   9.076   9.850  0.6880 -0.5925  0.1209
   75LEU     HN 1147   7.983   9.109   9.944 -0.4697 -1.1468  0.2373
   75LEU     CA 1148   7.935   8.949   9.820 -0.2585 -0.9121 -0.0196
   75LEU     HA 1149   8.017   8.887   9.786  0.9904 -0.5215  2.1254
   75LEU     CB 1150   7.883   8.880   9.950 -0.1877  0.0096  0.5572
   75LEU    HB1 1151   7.813   8.943  10.009  0.6943  0.2440  1.3825
   75LEU    HB2 1152   7.839   8.783   9.918  1.3861 -0.3632 -0.5577
   75LEU     CG 1153   7.998   8.844  10.053 -0.1198 -0.3555 -1.2152
   75LEU     HG 1154   8.054   8.934  10.084  1.0453 -1.7901  1.0782
   75LEU    CD1 1155   7.929   8.781  10.180  0.6920  0.0276 -0.2516
   75LEU   HD11 1156   7.991   8.750  10.266  0.3559  1.4762  0.5433
   75LEU   HD12 1157   7.843   8.843  10.211  0.1893  0.0177 -1.5369
   75LEU   HD13 1158   7.880   8.694  10.131 -0.2951  0.1997  0.4145
   75LEU    CD2 1159   8.097   8.745   9.996 -0.0783 -0.5424 -0.5503
   75LEU   HD21 1160   8.152   8.791   9.911  0.9284  1.2941  1.0263
   75LEU   HD22 1161   8.171   8.714  10.073 -0.1576  1.3504  0.3293
   75LEU   HD23 1162   8.049   8.652   9.958 -0.5467 -1.2272  1.5896
   75LEU      C 1163   7.821   8.952   9.712 -0.5504  1.2324 -0.1640
   75LEU      O 1164   7.735   9.040   9.719 -0.1886 -0.1613  0.4149
   76GLU      N 1165   7.824   8.853   9.616  0.7728 -0.0036 -0.6576
   76GLU     HN 1166   7.890   8.779   9.627  0.6139 -0.0992 -0.3097
   76GLU     CA 1167   7.722   8.830   9.520 -0.0368 -0.6028  0.3921
   76GLU     HA 1168   7.667   8.916   9.487 -1.1315 -0.9534  1.2404
   76GLU     CB 1169   7.785   8.783   9.383 -0.0187 -0.4456  0.1962
   76GLU    HB1 1170   7.707   8.759   9.308  0.8388  0.3696 -1.0073
   76GLU    HB2 1171   7.842   8.690   9.405  1.0752  0.3146  0.6402
   76GLU     CG 1172   7.889   8.877   9.326  0.7129  0.6035  0.1108
   76GLU    HG1 1173   7.862   8.984   9.331 -0.2976  0.3270  0.9591
   76GLU    HG2 1174   7.983   8.857   9.381  0.2104 -1.1044  0.4353
   76GLU     CD 1175   7.912   8.842   9.182 -0.1897  0.0011  0.4374
   76GLU    OE1 1176   7.915   8.723   9.138  0.4902  0.4987  0.5058
   76GLU    OE2 1177   7.927   8.940   9.094 -0.2276  0.0276 -0.5778
   76GLU      C 1178   7.625   8.729   9.575 -0.1319  0.1299 -0.1994
   76GLU      O 1179   7.669   8.641   9.649 -0.0418 -0.1743  0.2310
   77ASN      N 1180   7.494   8.739   9.545  0.0308 -0.1864 -0.1891
   77ASN     HN 1181   7.471   8.810   9.480  1.9620  1.0525  0.3974
   77ASN     CA 1182   7.385   8.646   9.579  0.4864  0.1096 -0.1554
   77ASN     HA 1183   7.397   8.615   9.682 -0.1396  0.8941  0.1628
   77ASN     CB 1184   7.240   8.710   9.582  0.1854  0.6477 -0.8654
   77ASN    HB1 1185   7.208   8.755   9.485  0.5408  0.2335 -1.1827
   77ASN    HB2 1186   7.160   8.639   9.610  0.6839  0.1165 -0.7657
   77ASN     CG 1187   7.234   8.812   9.693  0.3031  0.0230  0.2221
   77ASN    OD1 1188   7.314   8.816   9.785 -0.2245  0.4944 -0.2926
   77ASN    ND2 1189   7.122   8.892   9.682 -0.7108 -0.0151  0.6849
   77ASN   HD21 1190   7.076   8.908   9.595 -0.3186 -1.5556  0.1498
   77ASN   HD22 1191   7.088   8.940   9.763  3.1787 -0.0101  2.5470
   77ASN      C 1192   7.382   8.513   9.497  0.3748  0.1252 -0.3076
   77ASN      O 1193   7.392   8.515   9.375  0.0397 -0.6203  0.0943
    1BGLCN   C1 1194  10.236   9.772  10.711  0.1150  0.2798  0.4500
    1BGLCN   H1 1195  10.209   9.765  10.604  0.4030 -0.6718  0.4311
    1BGLCN   C5 1196  10.468   9.788  10.652  0.3279  0.1549  0.1140
    1BGLCN   H5 1197  10.438   9.789  10.545 -0.2800 -1.0452  0.2578
    1BGLCN   O5 1198  10.361   9.713  10.719 -0.6341 -0.0197  0.5476
    1BGLCN   C2 1199  10.252   9.921  10.752  0.2500 -0.7412 -0.9360
    1BGLCN   H2 1200  10.276   9.925  10.860 -0.0060 -0.2626 -0.8925
    1BGLCN    N 1201  10.115   9.978  10.732 -0.4372  0.2045 -0.2734
    1BGLCN   HN 1202  10.064   9.946  10.653  1.9236 -5.0090 -0.1008
    1BGLCN    C 1203  10.055  10.068  10.804 -0.2055  0.1102  0.0903
    1BGLCN    O 1204  10.103  10.118  10.906  0.2517 -0.4154  0.8734
    1BGLCN   CT 1205   9.925  10.109  10.757  0.7288  0.0339 -0.7467
    1BGLCN  HT1 1206   9.903  10.201  10.815  1.6637 -0.3079  0.1775
    1BGLCN  HT2 1207   9.850  10.033  10.789  2.2706 -0.4479  2.0718
    1BGLCN  HT3 1208   9.903  10.138  10.652 -2.7860 -0.5100 -0.2938
    1BGLCN   C3 1209  10.357  10.003  10.687  1.1357  0.5398 -0.3669
    1BGLCN   H3 1210  10.327   9.996  10.580 -1.2205  1.1982  0.1826
    1BGLCN   O3 1211  10.363  10.136  10.732 -0.0536  0.3605  0.0666
    1BGLCN  HO3 1212  10.386  10.137  10.825  1.3593 -0.2246 -0.2522
    1BGLCN   C4 1213  10.488   9.931  10.701 -0.1095 -0.3100  0.7356
    1BGLCN   H4 1214  10.518   9.913  10.806 -1.9486 -0.0533  1.3310
    1BGLCN   O4 1215  10.591   9.982  10.627  0.0552 -0.4205 -0.5011
    1BGLCN   C6 1216  10.582   9.702  10.668 -0.0268 -0.3663 -0.1174
    1BGLCN  H61 1217  10.558   9.599  10.633  2.2658 -1.6167  1.6826
    1BGLCN  H62 1218  10.669   9.723  10.602 -0.2718 -0.4311 -0.4681
    1BGLCN   O6 1219  10.623   9.698  10.801 -0.7275 -0.0042  1.0562
    2BGLCN   C1 1220  10.706  10.012  10.697  0.7698  0.0737  0.7024
    2BGLCN   H1 1221  10.755   9.918  10.730 -1.6083 -1.6816 -0.4264
    2BGLCN   C5 1222  10.791  10.134  10.873 -0.0589  0.3788 -0.0736
    2BGLCN   H5 1223  10.842  10.043  10.911  0.9614  2.2348  3.3943
    2BGLCN   O5 1224  10.674  10.104  10.800  0.0433 -0.2150 -0.0210
    2BGLCN   C2 1225  10.787  10.089  10.589  0.2211 -0.6706  0.5663
    2BGLCN   H2 1226  10.734  10.183  10.560  1.8687  0.2657  0.4700
    2BGLCN    N 1227  10.811  10.003  10.466  0.7685  0.7253 -0.6037
    2BGLCN   HN 1228  10.826   9.906  10.485  1.1553  0.4499 -2.2269
    2BGLCN    C 1229  10.803  10.041  10.337  0.2620  0.3986  0.0844
    2BGLCN    O 1230  10.762  10.152  10.300  0.9702 -0.0797  0.1593
    2BGLCN   CT 1231  10.842   9.932  10.238 -0.0843 -0.1683 -0.0393
    2BGLCN  HT1 1232  10.751   9.877  10.206  0.4310  0.2008 -2.2933
    2BGLCN  HT2 1233  10.913   9.862  10.287  0.6415 -1.7355 -3.1135
    2BGLCN  HT3 1234  10.894   9.965  10.146 -1.0313  1.9924  0.1377
    2BGLCN   C3 1235  10.922  10.129  10.661 -0.5148 -0.1741 -0.1209
    2BGLCN   H3 1236  10.968  10.038  10.704 -0.0405  0.5306  0.9055
    2BGLCN   O3 1237  11.011  10.202  10.571 -0.2415  0.1608  0.1393
    2BGLCN  HO3 1238  11.097  10.221  10.608 -1.4115  2.1148  2.1247
    2BGLCN   C4 1239  10.880  10.210  10.778  0.2439  0.0533 -0.3074
    2BGLCN   H4 1240  10.816  10.294  10.745 -1.6278 -0.8656  0.8346
    2BGLCN   O4 1241  10.990  10.257  10.852  0.1724  0.2460  0.6583
    2BGLCN  HO4 1242  11.049  10.181  10.858 -1.0987 -0.8580 -0.2901
    2BGLCN   C6 1243  10.747  10.204  11.003  0.0180 -1.0618 -0.3205
    2BGLCN  H61 1244  10.682  10.137  11.062  0.4628 -1.3857 -0.1943
    2BGLCN  H62 1245  10.831  10.232  11.070  0.4147 -0.3225 -1.0961
    2BGLCN   O6 1246  10.674  10.325  10.981 -0.0569  0.1918  0.3909
    2BGLCN  HO6 1247  10.595  10.309  10.929  0.1647 -1.4572  0.5067
    3AFUC    C1 1248  10.710   9.597  10.834 -0.5877  0.4856 -0.3435
    3AFUC    H1 1249  10.792   9.592  10.760 -0.9166 -0.3271 -0.6749
    3AFUC    C5 1250  10.530   9.462  10.916  0.1428 -0.1689 -0.0571
    3AFUC    H5 1251  10.463   9.549  10.897 -0.2097 -0.4201  0.0277
    3AFUC    O5 1252  10.648   9.465  10.829 -0.6784  0.2084  0.8930
    3AFUC    C2 1253  10.756   9.629  10.976 -0.1123 -0.3660 -0.2381
    3AFUC    H2 1254  10.835   9.554  10.995  0.0317 -1.1612 -3.4579
    3AFUC    O2 1255  10.815   9.760  10.990 -0.0027  0.6305  0.2724
    3AFUC   HO2 1256  10.761   9.816  11.046  0.4499  1.2817  0.0689
    3AFUC    C3 1257  10.638   9.620  11.077 -0.6137 -0.3428  0.1587
    3AFUC    H3 1258  10.564   9.698  11.050  1.6966  2.0180  0.1957
    3AFUC    O3 1259  10.671   9.655  11.209  0.6148  0.0303  0.2001
    3AFUC   HO3 1260  10.739   9.598  11.245  1.7064  1.5864  0.7233
    3AFUC    C4 1261  10.565   9.478  11.067 -1.0987 -0.5167  0.5091
    3AFUC    H4 1262  10.471   9.491  11.125 -1.7224  1.1170 -0.7856
    3AFUC    O4 1263  10.666   9.381  11.109  0.1946  0.0852  0.2189
    3AFUC   HO4 1264  10.702   9.320  11.044  0.7766 -0.3612  0.9457
    3AFUC    C6 1265  10.455   9.330  10.887  0.3851  0.3298  0.3637
    3AFUC   H61 1266  10.418   9.323  10.782 -1.6828 -0.5940  1.0974
    3AFUC   H62 1267  10.364   9.307  10.947 -0.4076 -1.1370 -1.3019
    3AFUC   H63 1268  10.521   9.243  10.908  0.5188 -0.3066 -2.3381
    1DSPA     P 1269   7.486   7.912   8.574  0.1769  0.8416  0.4366
    1DSPA   O13 1270   7.570   7.827   8.662  0.3098 -0.2269  0.7319
    1DSPA   O14 1271   7.456   8.052   8.617  0.7019 -0.1318 -0.2880
    1DSPA   O12 1272   7.337   7.840   8.558  0.8054  0.6063  0.2891
    1DSPA   C12 1273   7.176   7.664   8.572 -0.0126 -0.2677 -0.9559
    1DSPA    H2 1274   7.243   7.627   8.491  2.3576  1.6277 -0.0091
    1DSPA    O2 1275   7.060   7.736   8.524 -0.5108 -0.1216  0.2496
    1DSPA   HO2 1276   7.073   7.758   8.432  1.4068 -1.1974  0.2077
    1DSPA   C13 1277   7.136   7.541   8.656 -0.2632  0.0506 -0.0214
    1DSPA    H3 1278   7.233   7.494   8.682  0.5449  1.1642 -0.9324
    1DSPA   OI3 1279   7.065   7.445   8.586  0.0256  0.4032  0.2103
    1DSPA  HOI3 1280   6.979   7.486   8.577 -0.6679 -0.4940  2.1200
    1DSPA   C14 1281   7.063   7.589   8.775 -0.0751  0.0688 -0.0678
    1DSPA    H4 1282   6.956   7.610   8.756 -0.6636 -1.4174  1.3254
    1DSPA    O4 1283   7.052   7.490   8.875  0.6261  0.3330  0.2937
    1DSPA   HO4 1284   7.124   7.484   8.939  0.7527 -0.9002  0.0680
    1DSPA   C15 1285   7.114   7.721   8.838  0.4442 -0.7322 -0.1738
    1DSPA    H5 1286   7.182   7.675   8.914  2.2737 -1.0506 -1.9193
    1DSPA    O5 1287   7.011   7.792   8.909 -0.5108 -0.9427  0.0156
    1DSPA   HO5 1288   6.960   7.845   8.846 -1.3304 -0.5086  1.0070
    1DSPA   C16 1289   7.198   7.822   8.761  0.9972  0.6619 -0.0680
    1DSPA    H6 1290   7.132   7.894   8.710 -2.7692 -1.2636  1.6888
    1DSPA    O6 1291   7.286   7.894   8.847  0.2481 -0.8189  0.2448
    1DSPA   C11 1292   7.271   7.751   8.651 -0.6269 -0.6187 -0.4990
    1DSPA    H1 1293   7.348   7.684   8.697  0.3420 -2.0684 -3.8802
    1DSPA   O11 1294   7.542   7.921   8.427 -0.0400  0.0003  0.3304
    1DSPA    C1 1295   7.561   7.808   8.348 -0.2649  0.1372  0.0100
    1DSPA    HA 1296   7.614   7.729   8.406 -1.5782 -0.5066  0.3814
    1DSPA    HB 1297   7.625   7.840   8.263  1.2692 -0.6459  0.8162
    1DSPA    C2 1298   7.430   7.752   8.271 -0.0847 -0.3095  0.5173
    1DSPA    HS 1299   7.375   7.679   8.333  2.2183 -1.2007  1.6212
    1DSPA   O21 1300   7.480   7.677   8.160 -0.0491 -0.2268 -0.2333
    1DSPA   C21 1301   7.418   7.563   8.124 -0.1858 -0.7249  0.3831
    1DSPA   O22 1302   7.319   7.522   8.173  0.9324  0.4809  0.0476
    1DSPA   C22 1303   7.498   7.485   8.012  0.3608  0.4519 -0.3572
    1DSPA   H2R 1304   7.483   7.378   8.039  0.4630  0.1888 -1.3019
    1DSPA   H2S 1305   7.607   7.508   8.013  0.5385 -0.3647 -0.5565
    1DSPA    C3 1306   7.333   7.874   8.228  0.0938 -0.1333 -0.7060
    1DSPA    HX 1307   7.396   7.962   8.203  0.0643  0.0404 -0.1704
    1DSPA    HY 1308   7.278   7.910   8.317 -2.9961 -1.9206 -1.7233
    1DSPA   O31 1309   7.254   7.845   8.112  0.0055  0.0515 -0.0534
    1DSPA   C31 1310   7.127   7.807   8.138 -0.1233 -0.5793 -0.9929
    1DSPA   O32 1311   7.087   7.799   8.252  0.6459 -0.2384 -0.7108
    1DSPA   C32 1312   7.053   7.811   8.006 -0.4377  0.1879 -0.6688
    1DSPA   H2X 1313   7.082   7.725   7.942 -0.0609  0.6047 -1.0662
    1DSPA   H2Y 1314   7.086   7.905   7.956  1.1038 -0.4123 -0.8135
    1DSPA   C23 1315   7.441   7.513   7.870 -0.5688  0.5091  0.8463
    1DSPA   H3R 1316   7.338   7.471   7.869 -0.8644  1.1785 -1.0355
    1DSPA   H3S 1317   7.502   7.455   7.797 -0.2882 -1.0539  2.2657
    1DSPA   C24 1318   7.460   7.660   7.823 -0.3333 -0.0794  0.0679
    1DSPA   H4R 1319   7.569   7.681   7.830 -0.5031  0.3329  2.1266
    1DSPA   H4S 1320   7.414   7.733   7.893 -1.4360 -1.0207  0.3481
    1DSPA   C25 1321   7.396   7.678   7.683 -0.5082  0.6827 -0.3403
    1DSPA   H5R 1322   7.402   7.577   7.637 -0.7836  1.7010 -2.7749
    1DSPA   H5S 1323   7.458   7.736   7.612  0.9666 -0.8418 -0.3705
    1DSPA   C26 1324   7.252   7.728   7.682  0.4249  0.3068 -0.4071
    1DSPA   H6R 1325   7.234   7.828   7.728  1.6407  0.6086 -0.5410
    1DSPA   H6S 1326   7.192   7.659   7.744 -2.0087  2.6638  0.0640
    1DSPA   C27 1327   7.187   7.730   7.542 -0.0933  0.1940  0.7719
    1DSPA   H7R 1328   7.077   7.739   7.545  0.0345  2.8338  0.2445
    1DSPA   H7S 1329   7.195   7.623   7.514  0.2878  0.7301 -1.3879
    1DSPA   C28 1330   7.251   7.822   7.436 -0.8217 -0.3239  0.0337
    1DSPA   H8R 1331   7.221   7.788   7.334 -0.8756 -1.3875  0.3982
    1DSPA   H8S 1332   7.362   7.813   7.433 -0.7933 -0.0827  0.3159
    1DSPA   C29 1333   7.212   7.966   7.461  0.0097 -0.3108  0.4521
    1DSPA   H9R 1334   7.250   7.997   7.560 -0.4803  0.4702  0.4054
    1DSPA   H9S 1335   7.101   7.975   7.469  0.0470 -0.5577  1.3480
    1DSPA  C210 1336   7.260   8.060   7.350  0.7712  0.1817  0.0144
    1DSPA  H10R 1337   7.214   8.161   7.353  0.4271  0.0541 -0.6869
    1DSPA  H10S 1338   7.243   8.017   7.248  0.2010  1.6895 -0.5522
    1DSPA  C211 1339   7.409   8.074   7.370 -0.5351 -0.0318  0.3473
    1DSPA  H11R 1340   7.467   7.980   7.360 -2.6889 -1.2357 -2.0583
    1DSPA  H11S 1341   7.415   8.109   7.475 -3.1532 -0.2157  0.6196
    1DSPA  C212 1342   7.471   8.167   7.265  0.1767  0.1292  0.1456
    1DSPA  H12R 1343   7.395   8.240   7.232  0.2108  0.3857  0.6203
    1DSPA  H12S 1344   7.497   8.110   7.174  0.3766  0.9933 -0.3446
    1DSPA  C213 1345   7.599   8.237   7.316 -0.0531  0.3356  0.6511
    1DSPA  H13R 1346   7.646   8.288   7.229 -0.8295  0.1775  0.1241
    1DSPA  H13S 1347   7.663   8.155   7.355 -1.2397 -0.5883  0.7133
    1DSPA  C214 1348   7.559   8.343   7.424 -0.1246 -1.0462  0.6282
    1DSPA  H14R 1349   7.511   8.300   7.514  0.8114 -2.4670  0.4638
    1DSPA  H14S 1350   7.499   8.421   7.371  0.5071  0.7727  2.4442
    1DSPA  C215 1351   7.683   8.419   7.473 -0.2334 -0.4705 -0.4530
    1DSPA  H15R 1352   7.737   8.472   7.392 -2.0422  1.3480 -0.5586
    1DSPA  H15S 1353   7.747   8.345   7.526  0.9695  0.8472 -0.0234
    1DSPA  C216 1354   7.640   8.524   7.578  0.1314 -0.7588 -0.2814
    1DSPA  H16R 1355   7.566   8.482   7.650  0.5187  1.4466  1.5160
    1DSPA  H16S 1356   7.588   8.604   7.523  0.0533 -1.4094 -1.1705
    1DSPA  C217 1357   7.751   8.566   7.669  0.0622  0.0026 -0.5075
    1DSPA  H17R 1358   7.817   8.641   7.620  0.9341  1.1085  2.1752
    1DSPA  H17S 1359   7.811   8.476   7.694 -2.0001 -0.7589  2.0883
    1DSPA  C218 1360   7.709   8.631   7.797 -0.0512 -0.6420 -0.7148
    1DSPA  H18R 1361   7.799   8.649   7.859 -0.9508  2.6353 -0.1725
    1DSPA  H18S 1362   7.654   8.563   7.866  0.5994  1.4246  2.0426
    1DSPA  H18T 1363   7.645   8.722   7.788 -0.9853 -1.1539  0.4661
    1DSPA   C33 1364   6.905   7.803   8.033 -0.3546  0.7581  0.3559
    1DSPA   H3X 1365   6.866   7.886   8.096  0.5545  1.0897  0.5025
    1DSPA   H3Y 1366   6.871   7.709   8.080 -0.6276  0.3168 -0.6776
    1DSPA   C34 1367   6.823   7.814   7.904 -0.1266  0.3722 -0.1463
    1DSPA   H4X 1368   6.715   7.810   7.929 -0.2964 -2.8929 -0.9664
    1DSPA   H4Y 1369   6.842   7.734   7.829  0.2297 -0.0257  0.3630
    1DSPA   C35 1370   6.828   7.949   7.826  0.0055  0.1250  0.1992
    1DSPA   H5X 1371   6.936   7.965   7.802 -0.2901  0.4747 -0.9603
    1DSPA   H5Y 1372   6.782   8.017   7.901  3.3674 -0.2050  2.8385
    1DSPA   C36 1373   6.759   7.949   7.692 -0.3294 -0.2594 -0.0821
    1DSPA   H6X 1374   6.667   7.887   7.699  0.4526 -1.5164 -0.5185
    1DSPA   H6Y 1375   6.820   7.895   7.616 -0.0881 -1.6094  1.0189
    1DSPA   C37 1376   6.737   8.097   7.664 -0.8689  0.0218  0.0800
    1DSPA   H7X 1377   6.814   8.170   7.699 -2.6632  2.1983 -0.2300
    1DSPA   H7Y 1378   6.643   8.132   7.711 -1.2470  1.1666 -1.4661
    1DSPA   C38 1379   6.717   8.131   7.515 -0.2831  0.2173 -0.2706
    1DSPA   H8X 1380   6.623   8.090   7.472 -0.3950 -0.1867  0.3312
    1DSPA   H8Y 1381   6.801   8.081   7.463 -0.9220  0.6027 -1.7133
    1DSPA   C39 1382   6.720   8.286   7.485 -0.0425  0.0464 -0.4647
    1DSPA   H9X 1383   6.822   8.330   7.485  0.0147 -0.0844 -0.5153
    1DSPA   H9Y 1384   6.660   8.335   7.565 -1.6882 -2.3142 -0.1333
    1DSPA  C310 1385   6.658   8.317   7.346  0.0648 -0.4660 -0.5156
    1DSPA  H10X 1386   6.558   8.272   7.327 -0.4111  0.3641 -0.0061
    1DSPA  H10Y 1387   6.728   8.267   7.276  0.2973 -0.5394 -0.2328
    1DSPA  C311 1388   6.658   8.466   7.305 -0.7298 -0.4020  0.0046
    1DSPA  H11X 1389   6.751   8.516   7.340 -0.7703  1.0239 -1.7422
    1DSPA  H11Y 1390   6.571   8.516   7.354 -3.1310 -0.9635 -3.3353
    1DSPA  C312 1391   6.641   8.485   7.154  0.0603  0.8635 -0.1463
    1DSPA  H12X 1392   6.553   8.425   7.122  0.6472 -1.3151  2.0389
    1DSPA  H12Y 1393   6.728   8.453   7.092 -1.8102 -0.6852 -2.1187
    1DSPA  C313 1394   6.628   8.633   7.125 -0.4980 -0.4101  0.4089
    1DSPA  H13X 1395   6.710   8.692   7.172 -1.0643  0.0810  0.7968
    1DSPA  H13Y 1396   6.536   8.677   7.168 -0.1322  0.5215  0.2710
    1DSPA  C314 1397   6.611   8.661   6.972 -0.4922  0.1398  1.0638
    1DSPA  H14X 1398   6.540   8.588   6.928  0.6002  0.4775 -1.4970
    1DSPA  H14Y 1399   6.701   8.615   6.925 -0.7537 -1.5676  2.1584
    1DSPA  C315 1400   6.590   8.810   6.935 -0.4424  0.0817 -0.1745
    1DSPA  H15X 1401   6.663   8.881   6.981 -0.7554 -0.6334  1.4858
    1DSPA  H15Y 1402   6.489   8.832   6.974 -0.0518 -2.6761  2.8422
    1DSPA  C316 1403   6.589   8.828   6.783 -0.3259 -0.2477  0.6160
    1DSPA  H16X 1404   6.521   8.751   6.740 -0.7713  0.3237  0.2852
    1DSPA  H16Y 1405   6.685   8.800   6.735 -0.9664  1.5468 -1.9192
    1DSPA  C317 1406   6.537   8.959   6.721 -0.2163  0.0319 -0.6874
    1DSPA  H17X 1407   6.427   8.955   6.710 -0.6720 -0.5467  2.8837
    1DSPA  H17Y 1408   6.589   8.953   6.623  0.5341  0.5622 -0.3281
    1DSPA  C318 1409   6.597   9.091   6.780 -0.5134 -0.5179 -0.0711
    1DSPA  H18X 1410   6.705   9.074   6.798  0.0079  2.2415 -0.0556
    1DSPA  H18Y 1411   6.559   9.112   6.882  1.5994  1.5764  0.3819
    1DSPA  H18Z 1412   6.588   9.186   6.723  0.8533 -0.0723  0.4287
    2AGLCN   C1 1413   7.234   7.986   8.934  0.0351  0.2317 -0.5069
    2AGLCN   H1 1414   7.135   8.015   8.895 -0.3621  0.1364  0.4078
    2AGLCN   C5 1415   7.349   7.871   9.108  0.2265 -0.1779  0.1344
    2AGLCN   H5 1416   7.401   7.810   9.031  1.4141  1.6817 -0.6118
    2AGLCN   O5 1417   7.225   7.925   9.059  0.3047  0.4786 -0.1570
    2AGLCN   C2 1418   7.330   8.097   8.952  0.3551 -0.6054 -0.4220
    2AGLCN   H2 1419   7.287   8.165   9.029  4.3315  0.0678  1.4171
    2AGLCN    N 1420   7.347   8.179   8.835  0.4123 -0.3061 -0.1335
    2AGLCN  HN1 1421   7.257   8.211   8.795  0.9263  1.2718 -0.0735
    2AGLCN  HN2 1422   7.391   8.119   8.763 -0.0980 -1.2073  0.2823
    2AGLCN  HN3 1423   7.405   8.265   8.846  0.5313 -0.1688 -1.6242
    2AGLCN   C3 1424   7.463   8.054   9.008  0.3516 -0.7505 -0.1642
    2AGLCN   H3 1425   7.515   7.986   8.936 -1.8879 -1.3449 -1.3231
    2AGLCN   O3 1426   7.545   8.170   9.024 -0.8358 -0.2438  0.2463
    2AGLCN  HO3 1427   7.637   8.152   9.003 -0.6372  1.4178 -0.4766
    2AGLCN   C4 1428   7.444   7.983   9.141 -0.2248  0.4789 -0.4371
    2AGLCN   H4 1429   7.401   8.052   9.217 -0.2620 -0.5357  0.4944
    2AGLCN   O4 1430   7.565   7.925   9.190  0.7112 -0.4399  0.0982
    2AGLCN   C6 1431   7.316   7.784   9.227  0.1147 -0.4463  0.5837
    2AGLCN  H61 1432   7.264   7.846   9.304 -0.1474  1.1537 -0.8109
    2AGLCN  H62 1433   7.406   7.733   9.267 -0.5158 -2.6988 -0.6832
    2AGLCN   O6 1434   7.227   7.680   9.202 -0.1200  0.7615  0.0021
    2AGLCN  HO6 1435   7.142   7.717   9.177 -0.5132  0.1644  0.4309
    3AMAN    C1 1436   7.628   8.009   9.277  0.8851  0.0506 -0.3042
    3AMAN    H1 1437   7.607   8.116   9.252  2.5002  0.0708 -1.7700
    3AMAN    C5 1438   7.619   7.864   9.467  0.1384 -0.1462 -0.1941
    3AMAN    H5 1439   7.572   7.784   9.406 -0.0791 -0.5770  0.5363
    3AMAN    O5 1440   7.582   7.992   9.407  0.4532  0.7689 -0.2526
    3AMAN    C2 1441   7.777   7.984   9.270  0.3225  0.1951  0.4678
    3AMAN    H2 1442   7.803   7.981   9.162 -1.8457  0.7660 -0.1264
    3AMAN    O2 1443   7.844   8.087   9.340 -0.6491 -0.2265  0.2141
    3AMAN   O2A 1444   7.992   8.297   9.337  0.2408  0.4315  0.0993
    3AMAN   O2C 1445   7.982   8.145   9.121  0.1772  0.0041  1.0540
    3AMAN    N2 1446   7.707   8.554   9.054 -0.7889 -0.2218 -0.1348
    3AMAN  HN21 1447   7.766   8.633   9.087 -0.1527 -0.2504 -1.1518
    3AMAN  HN22 1448   7.642   8.603   8.989 -2.6285  2.6644  3.5004
    3AMAN  HN23 1449   7.770   8.492   8.999  2.1546  2.1816  0.2754
    3AMAN   C25 1450   7.638   8.482   9.159  1.2123  0.3248 -0.4659
    3AMAN  H25A 1451   7.559   8.420   9.115 -1.5360  2.7266  0.8211
    3AMAN  H25B 1452   7.585   8.553   9.223  2.2364  0.5794  0.1362
    3AMAN   C24 1453   7.728   8.400   9.256 -0.7300 -0.0356  0.4373
    3AMAN  H24A 1454   7.654   8.360   9.329  1.2429 -2.2331  1.3465
    3AMAN  H24B 1455   7.807   8.466   9.296  0.5003 -1.6426  0.7494
    3AMAN   O2B 1456   7.775   8.281   9.189  0.0888  0.0736  0.6510
    3AMAN   P2A 1457   7.912   8.207   9.244  0.0231  0.2258 -0.4540
    3AMAN    C3 1458   7.819   7.852   9.327 -0.7679  0.6484  0.1491
    3AMAN    H3 1459   7.768   7.782   9.257 -0.6163  0.8327 -0.1498
    3AMAN    O3 1460   7.963   7.826   9.324  0.0709  0.0229  0.1817
    3AMAN   HO3 1461   8.002   7.909   9.351 -1.0672  0.3539  0.8723
    3AMAN    C4 1462   7.766   7.836   9.467  0.0409 -0.0305  0.1750
    3AMAN    H4 1463   7.822   7.901   9.537  0.1625 -1.6093  1.6277
    3AMAN    O4 1464   7.789   7.701   9.512 -0.0744 -0.0514  0.0510
    3AMAN   HO4 1465   7.871   7.711   9.561  1.4010 -1.0620 -2.0960
    3AMAN    C6 1466   7.553   7.851   9.601 -0.5381 -0.0270  0.4718
    3AMAN   H61 1467   7.582   7.752   9.643 -0.0739 -0.6027 -1.1289
    3AMAN   H62 1468   7.443   7.846   9.581 -0.4541 -0.2916  0.0486
    3AMAN    O6 1469   7.594   7.954   9.689 -0.2692  0.1522  0.3316
    4AMAN    C1 1470   7.564   7.926   9.825  0.3219  0.9395 -0.2902
    4AMAN    H1 1471   7.457   7.898   9.830  0.4125  0.6957  0.3583
    4AMAN    C5 1472   7.785   7.863   9.902 -0.1166 -0.5040  0.0392
    4AMAN    H5 1473   7.827   7.877   9.800 -0.8155 -0.4609 -0.2451
    4AMAN    O5 1474   7.647   7.821   9.888 -0.0471  0.0602 -0.3438
    4AMAN    C2 1475   7.583   8.058   9.895  0.1594  0.9558 -0.2342
    4AMAN    H2 1476   7.527   8.136   9.839 -2.0716 -0.1737  0.2932
    4AMAN    O2 1477   7.533   8.044  10.028 -0.5885 -0.3205 -0.0142
    4AMAN    C3 1478   7.728   8.105   9.900 -0.1596 -0.0847 -0.3584
    4AMAN    H3 1479   7.766   8.132   9.800 -0.3112 -0.7391 -0.5996
    4AMAN    O3 1480   7.740   8.221   9.977 -0.3257  0.7656  0.1364
    4AMAN   HO3 1481   7.732   8.298   9.922  2.0787  2.0665  1.4207
    4AMAN    C4 1482   7.819   8.005   9.961 -0.2918  0.0717 -0.2571
    4AMAN    H4 1483   7.804   8.005  10.071  0.5903 -0.6750 -0.1175
    4AMAN    O4 1484   7.958   8.030   9.927  0.1539 -0.3818 -0.2632
    4AMAN   HO4 1485   8.015   8.032  10.004  0.1529  0.6209 -0.2813
    4AMAN    C6 1486   7.859   7.751   9.952 -0.2606  0.0884  0.1169
    4AMAN   H61 1487   7.967   7.754   9.926  0.1134 -1.5044  1.3277
    4AMAN   H62 1488   7.834   7.656   9.899  2.3543 -0.5477 -0.1006
    4AMAN    O6 1489   7.839   7.745  10.093 -0.2480  0.0393 -0.3755
    4AMAN   HO6 1490   7.860   7.654  10.114  0.4381  0.4981  1.0869
    5AMAN    C1 1491   7.446   8.145  10.061  0.2845 -0.4488  0.3609
    5AMAN    H1 1492   7.503   8.240  10.056  0.9084 -0.8337 -0.0016
    5AMAN    C5 1493   7.246   8.039  10.001 -0.4053 -0.2825 -0.0021
    5AMAN    H5 1494   7.312   7.951   9.989  2.1391  1.2471  1.7059
    5AMAN    O5 1495   7.327   8.156   9.976  0.1675 -0.5451 -0.1283
    5AMAN    C2 1496   7.412   8.143  10.205 -0.6884  0.3849 -0.1772
    5AMAN    H2 1497   7.509   8.115  10.251  0.0732  1.6622 -0.9524
    5AMAN    O2 1498   7.376   8.267  10.261  0.6765  0.1996  0.1737
    5AMAN   HO2 1499   7.334   8.249  10.345  1.6905 -0.1691  0.6194
    5AMAN    C3 1500   7.322   8.024  10.238  0.1212  0.7199 -0.0793
    5AMAN    H3 1501   7.390   7.937  10.223  1.1418  1.4916 -0.0564
    5AMAN    O3 1502   7.279   8.025  10.375 -0.1031 -0.2405  0.0282
    5AMAN   HO3 1503   7.341   7.978  10.431  0.2731  0.2777  0.0530
    5AMAN    C4 1504   7.204   8.018  10.149  0.2191  0.1241 -0.9836
    5AMAN    H4 1505   7.136   8.103  10.171 -0.0989 -0.2722 -0.4013
    5AMAN    O4 1506   7.135   7.896  10.155 -0.3249 -0.1752 -0.1035
    5AMAN   HO4 1507   7.102   7.878  10.243  0.4278 -1.9083 -0.1277
    5AMAN    C6 1508   7.134   8.042   9.898 -0.6872  0.4882  0.1266
    5AMAN   H61 1509   7.091   8.145   9.893  0.2360  1.0001  1.9814
    5AMAN   H62 1510   7.047   7.983   9.934  0.4650 -1.3976 -0.0363
    5AMAN    O6 1511   7.173   7.973   9.775  0.2907 -0.0106  0.1210
    5AMAN   O6A 1512   7.113   7.930   9.532 -0.1528 -0.4374 -0.2984
    5AMAN   O6C 1513   6.955   8.065   9.685 -0.1823 -0.0024  0.3483
    5AMAN    N6 1514   7.357   8.404   9.563  0.2859  0.4651  0.1547
    5AMAN  HN63 1515   7.331   8.383   9.657  0.4088 -3.3631 -0.4895
    5AMAN   C65 1516   7.383   8.275   9.500  0.0291 -0.1462  0.0099
    5AMAN  H65A 1517   7.493   8.271   9.481  0.2279  0.4831  0.9768
    5AMAN  H65B 1518   7.327   8.283   9.405 -0.5059  1.4895  0.4311
    5AMAN   C64 1519   7.332   8.153   9.584  0.2964  0.2591 -0.5774
    5AMAN  H64A 1520   7.389   8.166   9.678  0.2388  2.4257 -0.7888
    5AMAN  H64B 1521   7.355   8.061   9.527 -0.4279 -0.7866  0.7775
    5AMAN   O6B 1522   7.192   8.165   9.599  0.0096 -0.2824 -0.5470
    5AMAN   P6A 1523   7.103   8.034   9.642 -0.1150  0.0356  0.7288
   78DOPC     N 1524   3.398   6.449   8.729  0.0226  0.1360  0.0455
   78DOPC   C12 1525   3.538   6.432   8.662  0.1138  0.1445 -0.1383
   78DOPC  H12A 1526   3.604   6.446   8.746 -0.2603 -0.8976  0.3532
   78DOPC  H12B 1527   3.544   6.515   8.594 -1.1724  0.6842  0.3690
   78DOPC   C13 1528   3.381   6.594   8.763 -0.0768  0.2786  0.8463
   78DOPC  H13A 1529   3.450   6.633   8.836  1.2683  0.0768 -0.2791
   78DOPC  H13B 1530   3.387   6.649   8.671 -0.2860  3.5189  2.6072
   78DOPC  H13C 1531   3.277   6.608   8.791  0.0140  0.5356  1.0555
   78DOPC   C14 1532   3.387   6.374   8.858  0.0519  0.0530 -0.3533
   78DOPC  H14A 1533   3.391   6.267   8.844  1.2394  0.1055 -0.4877
   78DOPC  H14B 1534   3.466   6.391   8.929  1.5584 -4.0908 -0.7538
   78DOPC  H14C 1535   3.292   6.395   8.904 -0.3209  0.2802 -1.2108
   78DOPC   C15 1536   3.291   6.408   8.633 -0.4797  0.0604 -0.0044
   78DOPC  H15A 1537   3.203   6.392   8.693 -2.2203  1.3971 -2.0988
   78DOPC  H15B 1538   3.318   6.315   8.586  0.7168 -0.0669  0.8698
   78DOPC  H15C 1539   3.282   6.487   8.560 -0.8236 -1.0259 -1.1521
   78DOPC   C11 1540   3.566   6.301   8.586 -0.0879  0.3806  0.1555
   78DOPC  H11A 1541   3.480   6.284   8.517 -0.0034 -2.7323  0.6564
   78DOPC  H11B 1542   3.663   6.305   8.533 -0.0194 -0.3670  0.2120
   78DOPC     P 1543   3.704   6.152   8.753  0.3617  0.0837  0.0716
   78DOPC   O13 1544   3.675   6.048   8.854 -0.7213 -0.1904 -0.6144
   78DOPC   O14 1545   3.781   6.270   8.798 -0.3916 -0.1244 -0.0057
   78DOPC   O12 1546   3.566   6.192   8.677 -0.0614 -0.4233 -0.3282
   78DOPC   O11 1547   3.779   6.091   8.629  0.4719 -0.0921 -0.1830
   78DOPC    C1 1548   3.769   5.954   8.593  0.2443 -0.3937 -0.1438
   78DOPC    HA 1549   3.676   5.897   8.614  1.8381 -2.4957  1.7508
   78DOPC    HB 1550   3.840   5.897   8.657 -0.4677 -1.2933 -0.1295
   78DOPC    C2 1551   3.817   5.933   8.446 -0.7566 -0.4126  0.0352
   78DOPC    HS 1552   3.827   5.825   8.424 -1.1955 -0.2815 -0.8634
   78DOPC   O21 1553   3.943   5.996   8.413 -0.5035 -0.6360  0.3456
   78DOPC   C21 1554   4.014   5.940   8.320 -0.6594  0.2925  0.3390
   78DOPC   O22 1555   3.976   5.848   8.254 -0.2245 -0.0293  0.6625
   78DOPC   C22 1556   4.142   6.028   8.298 -0.1037 -0.2799 -0.5854
   78DOPC   H2R 1557   4.185   6.042   8.400  0.1976  1.0521 -0.8765
   78DOPC   H2S 1558   4.117   6.128   8.259 -1.1913 -0.0322  0.6925
   78DOPC    C3 1559   3.696   5.994   8.357 -0.0389 -0.6393  0.8512
   78DOPC    HX 1560   3.703   6.104   8.359 -1.2395 -0.5659  1.4299
   78DOPC    HY 1561   3.600   5.968   8.407 -0.9514  0.9693  0.0120
   78DOPC   O31 1562   3.690   5.943   8.217 -0.2062 -0.6734 -0.3541
   78DOPC   C31 1563   3.764   6.005   8.127 -0.4245 -0.3994 -0.8358
   78DOPC   O32 1564   3.845   6.102   8.145  0.3610  0.3743 -0.4794
   78DOPC   C32 1565   3.735   5.940   7.998 -1.1254 -0.1040 -0.6637
   78DOPC   H2X 1566   3.767   5.834   8.011  1.3220  0.3271 -2.5690
   78DOPC   H2Y 1567   3.627   5.945   7.970 -1.3059  0.0369  0.0353
   78DOPC   C23 1568   4.252   5.978   8.203 -0.4499  0.0884  0.0735
   78DOPC   H3R 1569   4.266   5.870   8.224 -0.0278  0.0017 -0.6194
   78DOPC   H3S 1570   4.346   6.037   8.218 -0.0711 -0.3307 -0.6059
   78DOPC   C24 1571   4.204   5.995   8.058 -0.0386 -0.6234  0.3053
   78DOPC   H4R 1572   4.173   6.101   8.048  0.5369 -0.4213  0.5815
   78DOPC   H4S 1573   4.112   5.939   8.032 -0.6098  0.5103 -0.1789
   78DOPC   C25 1574   4.311   5.961   7.956 -0.2715 -0.1593  0.1758
   78DOPC   H5R 1575   4.358   5.864   7.983 -2.2981 -0.7275  1.8524
   78DOPC   H5S 1576   4.381   6.047   7.955 -0.1087 -0.2352  1.9143
   78DOPC   C26 1577   4.262   5.940   7.806  0.2037 -0.0479 -0.4811
   78DOPC   H6R 1578   4.197   6.028   7.783 -1.9200 -0.9735  1.5492
   78DOPC   H6S 1579   4.198   5.850   7.813 -0.6633  0.6408  1.1254
   78DOPC   C27 1580   4.376   5.929   7.711  0.0968  0.1397 -0.4848
   78DOPC   H7R 1581   4.459   5.885   7.770 -0.0278  0.4169 -0.0909
   78DOPC   H7S 1582   4.420   6.028   7.686 -1.9702  1.5302  0.9550
   78DOPC   C28 1583   4.342   5.857   7.574 -0.4902  0.1906 -0.8637
   78DOPC   H8R 1584   4.294   5.930   7.505 -1.9148 -1.8104 -2.0809
   78DOPC   H8S 1585   4.267   5.777   7.591  1.2242 -1.2042  0.6511
   78DOPC   C29 1586   4.469   5.807   7.512 -0.0138 -0.6188  0.1325
   78DOPC   H9R 1587   4.521   5.730   7.570  0.7809  0.0669  0.3654
   78DOPC  C210 1588   4.537   5.871   7.409 -0.6014  0.5001 -0.0916
   78DOPC  H10R 1589   4.625   5.816   7.373  0.6575  0.2396  3.0884
   78DOPC  C211 1590   4.501   6.001   7.339  0.0721 -0.0724 -0.0517
   78DOPC  H11R 1591   4.585   6.072   7.351 -0.2891  0.0446  2.2917
   78DOPC  H11S 1592   4.415   6.047   7.393 -0.3659  0.2281 -0.9884
   78DOPC  C212 1593   4.458   5.994   7.190 -0.1856  0.7451 -0.4736
   78DOPC  H12R 1594   4.432   6.094   7.150  0.1602  0.9937 -0.0847
   78DOPC  H12S 1595   4.369   5.928   7.181 -1.0416  1.1944  3.1362
   78DOPC  C213 1596   4.570   5.929   7.102  0.2075 -1.0549 -0.1850
   78DOPC  H13R 1597   4.542   5.939   6.995  0.3914  2.0591 -0.0377
   78DOPC  H13S 1598   4.576   5.822   7.130 -2.0840 -0.7782  1.6009
   78DOPC  C214 1599   4.701   6.011   7.107  0.0651  0.8290  0.4387
   78DOPC  H14R 1600   4.738   6.003   7.212  1.5092 -0.9330 -0.1487
   78DOPC  H14S 1601   4.670   6.114   7.083  0.5229  0.8062 -0.2665
   78DOPC  C215 1602   4.810   5.965   7.002 -0.2223  0.7412 -0.1335
   78DOPC  H15R 1603   4.768   5.975   6.900 -0.8986  3.2902  0.3189
   78DOPC  H15S 1604   4.847   5.860   6.995  0.5182  0.8136  1.9678
   78DOPC  C216 1605   4.927   6.052   7.005 -0.7093 -0.1562 -0.5099
   78DOPC  H16R 1606   4.968   6.018   7.103 -1.0016 -2.1363 -1.0396
   78DOPC  H16S 1607   4.891   6.157   7.012 -3.2212 -1.0483  1.8554
   78DOPC  C217 1608   5.029   6.033   6.891  0.0860 -0.5967  0.5297
   78DOPC  H17R 1609   4.980   6.062   6.795  0.5098 -0.0169  0.4836
   78DOPC  H17S 1610   5.054   5.925   6.894 -0.4915 -0.8475 -1.5722
   78DOPC  C218 1611   5.166   6.114   6.907 -0.1356 -0.3684 -0.2796
   78DOPC  H18R 1612   5.235   6.087   6.824  0.7169  0.2647  0.2038
   78DOPC  H18S 1613   5.218   6.104   7.004 -2.8362  3.8009  1.9026
   78DOPC  H18T 1614   5.148   6.223   6.896 -0.4767 -0.3696  0.2215
   78DOPC   C33 1615   3.809   6.007   7.876  0.1717 -0.4511  0.5515
   78DOPC   H3X 1616   3.917   6.020   7.900  0.4582 -0.9789 -0.4000
   78DOPC   H3Y 1617   3.766   6.108   7.861  1.2395 -0.2497 -1.5282
   78DOPC   C34 1618   3.801   5.922   7.748  0.3768  0.0514 -0.3611
   78DOPC   H4X 1619   3.697   5.931   7.710  0.3262  0.5457 -0.1061
   78DOPC   H4Y 1620   3.810   5.814   7.773 -2.2285 -0.2309 -0.3514
   78DOPC   C35 1621   3.879   5.968   7.628 -0.0216  0.3164 -0.1286
   78DOPC   H5X 1622   3.988   5.950   7.641  0.8764  0.9827 -4.7628
   78DOPC   H5Y 1623   3.877   6.078   7.613  0.9102  0.4298  0.4826
   78DOPC   C36 1624   3.829   5.890   7.502 -0.0085 -0.4309  0.1398
   78DOPC   H6X 1625   3.844   5.781   7.515  1.7899 -0.1200  1.0828
   78DOPC   H6Y 1626   3.725   5.924   7.485  0.1974 -0.5520 -1.6590
   78DOPC   C37 1627   3.889   5.930   7.363 -0.2621  0.1269  0.4047
   78DOPC   H7X 1628   3.827   5.888   7.281 -0.1619 -1.2123  0.9868
   78DOPC   H7Y 1629   3.883   6.040   7.348  0.5588 -0.0196 -1.1719
   78DOPC   C38 1630   4.023   5.887   7.328 -0.8759  0.6113 -0.0828
   78DOPC   H8X 1631   4.090   5.906   7.414 -1.6708  0.4313  0.5816
   78DOPC   H8Y 1632   4.069   5.961   7.259 -0.0741  0.1802 -0.0241
   78DOPC   C39 1633   4.035   5.740   7.294  0.2047 -0.2720  0.3948
   78DOPC   H9X 1634   3.994   5.671   7.370  0.0370 -0.4695  0.1266
   78DOPC  C310 1635   4.099   5.694   7.191  0.1815  0.1025  0.2672
   78DOPC  H10X 1636   4.099   5.585   7.181 -0.4131  0.2832 -3.2206
   78DOPC  C311 1637   4.165   5.766   7.074  0.1499 -0.1186 -0.7467
   78DOPC  H11X 1638   4.166   5.871   7.109 -2.1894 -0.0234 -0.8291
   78DOPC  H11Y 1639   4.107   5.749   6.981  1.1443  2.6744 -1.9830
   78DOPC  C312 1640   4.309   5.714   7.053 -0.2845  0.2605  0.5644
   78DOPC  H12X 1641   4.360   5.712   7.152  0.0938  1.6624  0.4105
   78DOPC  H12Y 1642   4.355   5.800   7.001 -3.0299  2.1056  0.9860
   78DOPC  C313 1643   4.311   5.588   6.961 -0.2572  0.6280  0.0407
   78DOPC  H13X 1644   4.403   5.527   6.977 -0.2522  0.6141 -0.0415
   78DOPC  H13Y 1645   4.232   5.521   7.001  0.7922  0.1095  1.3090
   78DOPC  C314 1646   4.301   5.619   6.808  0.0333 -0.1717 -0.3106
   78DOPC  H14X 1647   4.212   5.684   6.793  0.4242  0.5414  0.3853
   78DOPC  H14Y 1648   4.394   5.676   6.783  0.5148 -1.2362 -1.0274
   78DOPC  C315 1649   4.276   5.500   6.714 -0.0495  0.1518  0.2157
   78DOPC  H15X 1650   4.176   5.453   6.726  0.7979 -1.9203 -0.4260
   78DOPC  H15Y 1651   4.346   5.417   6.736 -0.5587 -0.3391  0.0347
   78DOPC  C316 1652   4.299   5.539   6.565  0.7466 -0.2086  0.0323
   78DOPC  H16X 1653   4.382   5.612   6.566  0.4543  0.1679  2.6367
   78DOPC  H16Y 1654   4.328   5.442   6.518 -2.2218 -0.6402 -1.1770
   78DOPC  C317 1655   4.174   5.598   6.506 -0.1418 -0.0080 -0.1702
   78DOPC  H17X 1656   4.100   5.518   6.529  0.0911 -1.8737 -4.7735
   78DOPC  H17Y 1657   4.148   5.691   6.561 -1.3584 -0.6885  0.4436
   78DOPC  C318 1658   4.176   5.609   6.353 -0.1839 -0.4357 -0.4119
   78DOPC  H18X 1659   4.247   5.678   6.303 -0.3619 -1.8960 -2.8263
   78DOPC  H18Y 1660   4.219   5.513   6.318  1.1075 -0.6242  1.5229
   78DOPC  H18Z 1661   4.077   5.619   6.302 -0.4187  1.4013  0.3155
   79DOPC     N 1662   2.023   2.400   8.364 -0.5420  0.2140 -0.6427
   79DOPC   C12 1663   1.943   2.472   8.258 -0.8987 -1.1358  0.4062
   79DOPC  H12A 1664   1.959   2.429   8.161 -1.5808 -1.1227  0.2792
   79DOPC  H12B 1665   1.981   2.573   8.259  0.5952 -1.6421  2.8077
   79DOPC   C13 1666   2.173   2.415   8.343 -0.3902 -0.5595 -0.0556
   79DOPC  H13A 1667   2.200   2.387   8.242  1.8204 -0.3904  0.4324
   79DOPC  H13B 1668   2.212   2.514   8.361 -0.1556 -0.4076 -1.2921
   79DOPC  H13C 1669   2.225   2.353   8.414  0.0304 -0.2482 -0.0892
   79DOPC   C14 1670   1.998   2.254   8.362 -0.1513  0.2095  0.3103
   79DOPC  H14A 1671   2.064   2.204   8.431 -0.9392  2.3184  2.7529
   79DOPC  H14B 1672   1.895   2.234   8.387  0.3613 -0.5533  1.9440
   79DOPC  H14C 1673   2.018   2.211   8.265  1.0047 -1.2162  1.1494
   79DOPC   C15 1674   1.992   2.447   8.502  0.1755  1.2925  0.9913
   79DOPC  H15A 1675   2.044   2.539   8.526 -0.9362  1.9792  0.8775
   79DOPC  H15B 1676   2.033   2.380   8.576  0.5282  2.2059  1.6579
   79DOPC  H15C 1677   1.887   2.462   8.524  0.1945  0.2932  1.8073
   79DOPC   C11 1678   1.789   2.486   8.277 -1.2202 -0.4117 -1.2624
   79DOPC  H11A 1679   1.750   2.503   8.174 -1.0448  0.5356 -1.1804
   79DOPC  H11B 1680   1.738   2.390   8.300 -1.8140  0.0941 -0.4050
   79DOPC     P 1681   1.646   2.587   8.468 -0.1858 -0.1992 -0.1287
   79DOPC   O13 1682   1.691   2.656   8.594 -0.3597 -0.1054  0.1471
   79DOPC   O14 1683   1.601   2.448   8.487  0.4113 -0.1290  0.3583
   79DOPC   O12 1684   1.761   2.604   8.359  0.1149 -0.3061 -0.1512
   79DOPC   O11 1685   1.524   2.663   8.404 -0.0860  0.0330  0.1393
   79DOPC    C1 1686   1.550   2.793   8.352  0.0603 -0.7707 -0.6145
   79DOPC    HA 1687   1.620   2.850   8.416  1.4906 -0.3028 -2.5235
   79DOPC    HB 1688   1.457   2.853   8.364  0.6043 -0.0296 -0.0141
   79DOPC    C2 1689   1.599   2.804   8.206  0.7088  0.6618  0.5548
   79DOPC    HS 1690   1.704   2.769   8.204  0.5227  0.1317 -0.0627
   79DOPC   O21 1691   1.588   2.946   8.171 -0.0632  0.2676  0.1821
   79DOPC   C21 1692   1.689   3.021   8.217 -0.3876 -0.4767  0.1921
   79DOPC   O22 1693   1.788   2.978   8.269  0.0631 -0.1420  0.2183
   79DOPC   C22 1694   1.646   3.177   8.211 -0.0082 -1.0776  0.1500
   79DOPC   H2R 1695   1.728   3.237   8.166 -1.3944 -0.0181 -1.0846
   79DOPC   H2S 1696   1.653   3.214   8.315  0.1280 -1.3911  0.2525
   79DOPC    C3 1697   1.524   2.713   8.106 -0.3464  0.3193  0.0816
   79DOPC    HX 1698   1.416   2.739   8.103 -0.1945  0.9813  0.2874
   79DOPC    HY 1699   1.531   2.605   8.134  0.0193 -0.0699 -1.3868
   79DOPC   O31 1700   1.584   2.729   7.974  0.3960 -0.7020  0.2115
   79DOPC   C31 1701   1.511   2.786   7.880 -0.1800 -0.5219  0.5034
   79DOPC   O32 1702   1.388   2.811   7.888 -0.2162  0.6712 -0.5658
   79DOPC   C32 1703   1.583   2.823   7.753  0.0429  0.0248 -0.2488
   79DOPC   H2X 1704   1.532   2.900   7.693  0.5063  0.2683 -0.3361
   79DOPC   H2Y 1705   1.677   2.870   7.789  0.6462 -2.4892  1.7716
   79DOPC   C23 1706   1.512   3.205   8.140  0.2068  0.2445  0.5507
   79DOPC   H3R 1707   1.488   3.313   8.151  0.8606  0.6006 -1.1763
   79DOPC   H3S 1708   1.428   3.157   8.194  0.3662 -0.2289  0.3858
   79DOPC   C24 1709   1.504   3.173   7.986 -0.4785 -0.0415 -0.0765
   79DOPC   H4R 1710   1.410   3.212   7.941  1.1538  1.5333 -2.2665
   79DOPC   H4S 1711   1.502   3.063   7.966  0.3681 -0.5001  2.0437
   79DOPC   C25 1712   1.622   3.229   7.901  0.1200 -0.1060 -0.1938
   79DOPC   H5R 1713   1.609   3.193   7.796 -0.6181  0.2075 -0.2171
   79DOPC   H5S 1714   1.717   3.187   7.940 -0.7190 -0.6464  1.3689
   79DOPC   C26 1715   1.632   3.378   7.890 -0.6191 -0.7306  0.5860
   79DOPC   H6R 1716   1.736   3.401   7.859 -0.2125 -3.7363 -0.5958
   79DOPC   H6S 1717   1.610   3.404   7.996  0.8398  1.6226  0.3881
   79DOPC   C27 1718   1.534   3.457   7.800  0.1862  0.1154  0.1970
   79DOPC   H7R 1719   1.537   3.566   7.824 -2.2600  0.1978  0.3690
   79DOPC   H7S 1720   1.427   3.435   7.820 -0.4853  1.0466 -2.0147
   79DOPC   C28 1721   1.566   3.440   7.644  0.4182 -0.9687 -0.2199
   79DOPC   H8R 1722   1.482   3.486   7.587  2.0234  0.2648 -1.6917
   79DOPC   H8S 1723   1.559   3.331   7.623  1.3298 -1.1939  0.5494
   79DOPC   C29 1724   1.688   3.508   7.590  0.5913  0.1481 -0.0244
   79DOPC   H9R 1725   1.735   3.582   7.657 -1.0108  0.5702  0.6903
   79DOPC  C210 1726   1.719   3.502   7.466  0.2063  0.2814  0.4774
   79DOPC  H10R 1727   1.805   3.562   7.432  0.3633  1.3721  2.6144
   79DOPC  C211 1728   1.645   3.428   7.356  0.8621  0.1754  0.1752
   79DOPC  H11R 1729   1.546   3.392   7.391  0.6474 -0.1416 -0.7178
   79DOPC  H11S 1730   1.696   3.338   7.317 -1.1420 -0.7440 -0.4907
   79DOPC  C212 1731   1.608   3.514   7.237 -1.0000  0.8247  0.4595
   79DOPC  H12R 1732   1.545   3.600   7.270 -2.7085 -0.2218  0.0662
   79DOPC  H12S 1733   1.544   3.453   7.169  0.2056 -0.3120  0.2980
   79DOPC  C213 1734   1.723   3.548   7.146  0.1517  0.1399 -0.2983
   79DOPC  H13R 1735   1.816   3.574   7.201  0.0434  1.5007 -0.7210
   79DOPC  H13S 1736   1.697   3.642   7.093  2.2503  0.1938 -1.3271
   79DOPC  C214 1737   1.751   3.423   7.057  0.4781  0.0001 -0.5149
   79DOPC  H14R 1738   1.659   3.405   6.999 -0.4682  0.3598  0.8222
   79DOPC  H14S 1739   1.777   3.334   7.120 -2.3279 -0.3778  0.2462
   79DOPC  C215 1740   1.866   3.440   6.946 -0.4546 -0.1477 -0.2663
   79DOPC  H15R 1741   1.962   3.468   6.994 -0.6623 -2.1369  1.4601
   79DOPC  H15S 1742   1.836   3.509   6.865 -0.0245 -0.3050 -0.5566
   79DOPC  C216 1743   1.892   3.307   6.884  0.6295 -0.1135  0.2502
   79DOPC  H16R 1744   1.890   3.226   6.960  2.1952 -1.6005 -1.2135
   79DOPC  H16S 1745   1.996   3.305   6.845  0.3033  0.0127 -0.6357
   79DOPC  C217 1746   1.790   3.267   6.769 -0.2804 -0.4082  0.0821
   79DOPC  H17R 1747   1.687   3.253   6.809  1.1477 -0.9634  4.0001
   79DOPC  H17S 1748   1.836   3.171   6.738  1.9068 -0.2388  2.4988
   79DOPC  C218 1749   1.786   3.359   6.646 -0.6794 -0.5154  0.0121
   79DOPC  H18R 1750   1.778   3.464   6.681  0.4160 -0.4557  0.1103
   79DOPC  H18S 1751   1.712   3.314   6.577 -1.6587  0.6426  0.2814
   79DOPC  H18T 1752   1.885   3.358   6.595  0.9360 -0.5056  2.9460
   79DOPC   C33 1753   1.632   2.703   7.676  0.8238  0.0789 -0.1935
   79DOPC   H3X 1754   1.659   2.621   7.745 -0.0309  0.2626  0.3734
   79DOPC   H3Y 1755   1.728   2.738   7.631  0.1566  1.9799 -0.2379
   79DOPC   C34 1756   1.532   2.662   7.567  0.6688  0.6141  1.0544
   79DOPC   H4X 1757   1.486   2.744   7.508  2.9469  0.5798 -0.9583
   79DOPC   H4Y 1758   1.446   2.616   7.620  0.1707  0.3025  0.0005
   79DOPC   C35 1759   1.588   2.567   7.458 -0.0235  0.2208  0.8021
   79DOPC   H5X 1760   1.695   2.589   7.440 -0.6665  3.2402  0.0919
   79DOPC   H5Y 1761   1.543   2.588   7.358  1.4292 -1.6440 -0.3311
   79DOPC   C36 1762   1.552   2.423   7.468  0.4593 -1.1114  0.3410
   79DOPC   H6X 1763   1.601   2.393   7.563  0.0177  0.5968  1.1610
   79DOPC   H6Y 1764   1.445   2.403   7.490 -0.0870  1.3301  0.1865
   79DOPC   C37 1765   1.612   2.341   7.353  0.1593  0.2588 -0.0633
   79DOPC   H7X 1766   1.583   2.376   7.252  3.7208  2.3757 -0.5559
   79DOPC   H7Y 1767   1.721   2.363   7.351  0.2171  0.1226 -3.4775
   79DOPC   C38 1768   1.587   2.193   7.368  0.3299 -0.8477 -0.2272
   79DOPC   H8X 1769   1.489   2.151   7.333 -0.3562 -1.0794  1.8375
   79DOPC   H8Y 1770   1.578   2.176   7.477  0.3757  0.1202 -0.0652
   79DOPC   C39 1771   1.706   2.114   7.315  0.4978 -0.6961  0.7049
   79DOPC   H9X 1772   1.785   2.080   7.383  0.2314 -1.6905  0.5208
   79DOPC  C310 1773   1.714   2.060   7.192 -0.1058  0.2719 -0.5056
   79DOPC  H10X 1774   1.811   2.018   7.162  0.4554  0.9995  0.2371
   79DOPC  C311 1775   1.612   2.070   7.083 -0.0826 -0.1810  0.2878
   79DOPC  H11X 1776   1.649   2.141   7.007  0.1165  1.5018  1.8790
   79DOPC  H11Y 1777   1.518   2.114   7.124  0.0721 -0.4097  0.9103
   79DOPC  C312 1778   1.578   1.923   7.045  0.2638  0.1204  0.1312
   79DOPC  H12X 1779   1.533   1.854   7.119  0.7330 -2.0183 -1.4722
   79DOPC  H12Y 1780   1.675   1.870   7.031  0.3527  0.0741  0.9024
   79DOPC  C313 1781   1.483   1.913   6.923  0.2945 -0.1926  0.1613
   79DOPC  H13X 1782   1.380   1.946   6.949 -1.1074 -2.7740 -1.7028
   79DOPC  H13Y 1783   1.521   1.980   6.842  2.5832 -0.7500  0.6915
   79DOPC  C314 1784   1.486   1.770   6.867  0.0827 -0.3782  0.1281
   79DOPC  H14X 1785   1.574   1.760   6.800 -0.1611 -0.4584 -0.1810
   79DOPC  H14Y 1786   1.502   1.702   6.954  0.0597 -0.6469 -0.0752
   79DOPC  C315 1787   1.359   1.729   6.793 -0.6249  0.0252  0.1012
   79DOPC  H15X 1788   1.277   1.724   6.868 -0.6365 -0.9141  0.0406
   79DOPC  H15Y 1789   1.362   1.630   6.741  2.0556 -0.5896  1.2691
   79DOPC  C316 1790   1.307   1.814   6.685 -0.6724  0.1239  0.6472
   79DOPC  H16X 1791   1.223   1.771   6.627  0.7221  0.3985 -1.7318
   79DOPC  H16Y 1792   1.267   1.911   6.722 -0.0122 -0.0770  1.9552
   79DOPC  C317 1793   1.422   1.858   6.591  0.9371 -0.2835  0.7589
   79DOPC  H17X 1794   1.500   1.917   6.644 -1.3700  1.3481  2.5886
   79DOPC  H17Y 1795   1.468   1.766   6.549 -0.1581 -0.7420  0.5345
   79DOPC  C318 1796   1.373   1.942   6.472  0.6184 -0.9887 -0.5588
   79DOPC  H18X 1797   1.459   1.974   6.408 -1.2892  1.4001 -2.1288
   79DOPC  H18Y 1798   1.296   1.884   6.417 -0.8862  0.1895  0.2469
   79DOPC  H18Z 1799   1.329   2.039   6.502  1.2117 -1.1076  0.7365
   80DOPC     N 1800   7.157   0.863   8.467 -0.1231 -0.3301 -0.0758
   80DOPC   C12 1801   7.043   0.851   8.571 -0.0978  0.2282 -0.4101
   80DOPC  H12A 1802   6.952   0.886   8.524 -0.3948 -0.3397 -0.2716
   80DOPC  H12B 1803   7.056   0.926   8.647 -0.5520 -0.7650  0.6739
   80DOPC   C13 1804   7.152   0.999   8.408 -0.2547  0.3889 -0.6106
   80DOPC  H13A 1805   7.146   1.071   8.489 -1.4939  0.7277 -0.9787
   80DOPC  H13B 1806   7.232   1.020   8.338 -0.5514  0.5121 -0.9169
   80DOPC  H13C 1807   7.069   1.011   8.340  0.1926 -0.1128 -1.2501
   80DOPC   C14 1808   7.147   0.765   8.359 -0.0687  0.2290 -0.2672
   80DOPC  H14A 1809   7.235   0.778   8.298  1.8423 -0.6941  2.1164
   80DOPC  H14B 1810   7.146   0.663   8.396  1.2695  0.5609  0.7838
   80DOPC  H14C 1811   7.064   0.790   8.295  2.1245  2.5956 -2.3893
   80DOPC   C15 1812   7.292   0.850   8.535  0.5233  0.1045  0.3395
   80DOPC  H15A 1813   7.366   0.868   8.458 -0.6273 -2.6699 -1.5568
   80DOPC  H15B 1814   7.310   0.752   8.575  3.1900  1.0641  1.7323
   80DOPC  H15C 1815   7.298   0.925   8.612 -2.0896 -0.3566  1.0768
   80DOPC   C11 1816   7.013   0.720   8.639  0.4759 -0.3721  0.0125
   80DOPC  H11A 1817   6.929   0.731   8.710 -2.6101 -1.6711 -3.1375
   80DOPC  H11B 1818   6.958   0.657   8.566 -1.7683  1.6362 -0.1506
   80DOPC     P 1819   7.188   0.521   8.668  0.2686  0.3528  0.3089
   80DOPC   O13 1820   7.102   0.424   8.736  0.6136  0.4487 -1.1934
   80DOPC   O14 1821   7.331   0.518   8.707  0.2318 -0.4640 -0.4478
   80DOPC   O12 1822   7.122   0.660   8.702 -0.2777  0.2730 -0.4615
   80DOPC   O11 1823   7.167   0.501   8.510  0.1571 -0.9040  0.1193
   80DOPC    C1 1824   7.072   0.409   8.464 -0.0324  0.3128  0.5507
   80DOPC    HA 1825   6.978   0.409   8.522  0.3647 -2.8767  1.3844
   80DOPC    HB 1826   7.114   0.306   8.459  0.6452  0.6360 -0.9792
   80DOPC    C2 1827   7.017   0.427   8.312  0.0823  0.2069  0.1344
   80DOPC    HS 1828   7.001   0.323   8.276  2.6636 -0.0241 -0.6120
   80DOPC   O21 1829   7.105   0.494   8.216 -0.0883  0.3038 -0.0533
   80DOPC   C21 1830   7.221   0.434   8.188 -0.5881  0.3782 -0.5641
   80DOPC   O22 1831   7.262   0.333   8.241 -0.3225 -0.2817 -0.3103
   80DOPC   C22 1832   7.286   0.499   8.067  0.0035  0.1536 -0.2941
   80DOPC   H2R 1833   7.359   0.575   8.104 -0.4548  0.8123 -0.7149
   80DOPC   H2S 1834   7.208   0.549   8.006  0.7463  1.3462 -0.3023
   80DOPC    C3 1835   6.882   0.502   8.303  0.4885  0.2619  0.4002
   80DOPC    HX 1836   6.903   0.596   8.360  2.8439 -0.7544  1.3229
   80DOPC    HY 1837   6.804   0.441   8.354  1.3494 -0.3392  1.0340
   80DOPC   O31 1838   6.845   0.525   8.166  0.6017 -0.3955  0.1219
   80DOPC   C31 1839   6.856   0.648   8.119 -0.4342 -0.5791  0.8088
   80DOPC   O32 1840   6.899   0.745   8.178  0.3992  1.1587 -0.0851
   80DOPC   C32 1841   6.848   0.639   7.963 -0.6459 -0.0095  0.5366
   80DOPC   H2X 1842   6.934   0.583   7.921 -2.7290 -2.2197 -1.0614
   80DOPC   H2Y 1843   6.762   0.574   7.935  0.4441 -0.2886 -2.4767
   80DOPC   C23 1844   7.367   0.405   7.972 -1.0507 -0.0517 -0.1301
   80DOPC   H3R 1845   7.301   0.338   7.913 -1.1014  0.5186 -0.7323
   80DOPC   H3S 1846   7.449   0.357   8.030 -2.0464 -1.9127 -0.1763
   80DOPC   C24 1847   7.444   0.491   7.864  0.6895  1.5720  0.4910
   80DOPC   H4R 1848   7.520   0.552   7.918 -0.6985  3.3507  0.5147
   80DOPC   H4S 1849   7.377   0.564   7.814 -0.2146 -0.1379 -0.9358
   80DOPC   C25 1850   7.501   0.392   7.758  0.3535  1.2266  0.1421
   80DOPC   H5R 1851   7.418   0.323   7.731  0.9456  1.0011 -1.1308
   80DOPC   H5S 1852   7.586   0.336   7.804 -0.3740 -0.1278 -0.1099
   80DOPC   C26 1853   7.568   0.451   7.636  0.2199  0.3738 -0.0904
   80DOPC   H6R 1854   7.498   0.515   7.578 -1.4921 -0.9924  0.4264
   80DOPC   H6S 1855   7.597   0.372   7.564 -0.3663 -1.1585  1.2955
   80DOPC   C27 1856   7.678   0.557   7.664 -0.1623 -0.3655  0.9907
   80DOPC   H7R 1857   7.773   0.519   7.707  1.1210 -0.7906 -1.9857
   80DOPC   H7S 1858   7.642   0.632   7.738 -0.2536  0.0158  0.5562
   80DOPC   C28 1859   7.706   0.634   7.534 -0.0935 -0.2314  0.0919
   80DOPC   H8R 1860   7.786   0.712   7.542 -0.9402  0.6395  0.2684
   80DOPC   H8S 1861   7.613   0.683   7.497  0.4648 -1.0926 -2.7118
   80DOPC   C29 1862   7.772   0.547   7.427  0.8211  0.0562 -0.1421
   80DOPC   H9R 1863   7.820   0.456   7.466 -0.7045 -0.4374  0.6363
   80DOPC  C210 1864   7.796   0.589   7.302  0.0244 -0.0883 -0.1297
   80DOPC  H10R 1865   7.849   0.523   7.232  1.3789  0.7781  0.0256
   80DOPC  C211 1866   7.734   0.720   7.255 -0.2177 -0.4129 -0.1488
   80DOPC  H11R 1867   7.626   0.732   7.279 -1.2596  0.0942 -4.2562
   80DOPC  H11S 1868   7.727   0.731   7.144 -1.3431  0.7855  0.0142
   80DOPC  C212 1869   7.803   0.855   7.303  0.3896 -0.1607  0.0658
   80DOPC  H12R 1870   7.851   0.850   7.403  0.0307  0.2042  0.2604
   80DOPC  H12S 1871   7.728   0.937   7.310 -2.0212 -2.2761  0.4245
   80DOPC  C213 1872   7.911   0.891   7.204 -0.5626 -0.3958  0.1377
   80DOPC  H13R 1873   7.977   0.813   7.159  1.1504  0.5695  0.8539
   80DOPC  H13S 1874   7.984   0.962   7.250  0.6109 -0.2612 -1.8256
   80DOPC  C214 1875   7.861   0.989   7.096  0.1033 -0.4443  0.3373
   80DOPC  H14R 1876   7.787   1.057   7.143  1.4015  2.0935 -1.0649
   80DOPC  H14S 1877   7.806   0.932   7.017 -3.6431  2.0766  0.8617
   80DOPC  C215 1878   7.962   1.085   7.035  0.1838  0.3294  1.1025
   80DOPC  H15R 1879   8.004   1.143   7.120 -0.9387  1.9882  0.5595
   80DOPC  H15S 1880   7.914   1.162   6.971 -0.6678 -1.0699 -0.0011
   80DOPC  C216 1881   8.082   1.010   6.970  0.2264 -0.4153 -0.0202
   80DOPC  H16R 1882   8.033   0.928   6.913 -3.5955  0.0355  2.2391
   80DOPC  H16S 1883   8.147   0.955   7.041  0.0667  1.7041  1.8893
   80DOPC  C217 1884   8.167   1.111   6.887  1.0070 -0.0434 -0.6927
   80DOPC  H17R 1885   8.210   1.177   6.965 -0.1924  0.4551 -0.4193
   80DOPC  H17S 1886   8.113   1.181   6.819  0.2790  2.9980  2.7156
   80DOPC  C218 1887   8.275   1.045   6.812 -0.0602 -0.4494  0.5931
   80DOPC  H18R 1888   8.336   1.124   6.763 -1.8242  1.8726  1.9304
   80DOPC  H18S 1889   8.225   0.989   6.730 -2.7718  2.5966 -0.0230
   80DOPC  H18T 1890   8.348   0.982   6.869  1.4493  0.6135 -0.0832
   80DOPC   C33 1891   6.866   0.781   7.894  0.8551  0.5602  0.1066
   80DOPC   H3X 1892   6.958   0.835   7.925  0.1583  1.6495  0.3094
   80DOPC   H3Y 1893   6.776   0.837   7.925  0.4016  0.9902 -1.8805
   80DOPC   C34 1894   6.861   0.767   7.736  0.2623  0.0642  0.2752
   80DOPC   H4X 1895   6.861   0.866   7.685  1.3846 -0.7264 -1.3394
   80DOPC   H4Y 1896   6.773   0.703   7.715  1.4181 -1.4599 -0.0616
   80DOPC   C35 1897   6.977   0.699   7.676 -0.3348  0.2265 -0.0006
   80DOPC   H5X 1898   6.993   0.594   7.710 -1.5879  0.1966  0.5452
   80DOPC   H5Y 1899   7.067   0.754   7.712 -1.2284  1.9610 -0.3461
   80DOPC   C36 1900   6.974   0.701   7.525  0.1637  0.4446  0.0335
   80DOPC   H6X 1901   6.985   0.806   7.490 -1.5786  1.0410  1.1453
   80DOPC   H6Y 1902   7.061   0.639   7.495  1.2226  1.6375  0.5719
   80DOPC   C37 1903   6.844   0.637   7.468  0.2628  0.3753  0.6788
   80DOPC   H7X 1904   6.837   0.537   7.516 -1.9376 -0.6146 -1.4704
   80DOPC   H7Y 1905   6.754   0.694   7.500 -0.6449  0.3006 -1.5002
   80DOPC   C38 1906   6.851   0.602   7.321  0.0095 -0.6903 -0.0073
   80DOPC   H8X 1907   6.784   0.516   7.304 -2.0239  0.5269  1.4171
   80DOPC   H8Y 1908   6.949   0.558   7.293  0.3143 -0.2225  0.3052
   80DOPC   C39 1909   6.817   0.726   7.232 -0.3101  0.7374 -0.7799
   80DOPC   H9X 1910   6.711   0.754   7.235 -0.9961 -1.5955 -1.2656
   80DOPC  C310 1911   6.896   0.791   7.142  0.6020  0.3775 -0.4535
   80DOPC  H10X 1912   6.862   0.885   7.095 -0.0821 -0.4888 -1.7549
   80DOPC  C311 1913   7.034   0.747   7.104 -0.3166  0.4711  0.2031
   80DOPC  H11X 1914   7.072   0.688   7.190 -1.5434  2.0264  1.8881
   80DOPC  H11Y 1915   7.100   0.835   7.085 -0.4975  0.2474 -1.6512
   80DOPC  C312 1916   7.049   0.663   6.973  0.0488 -0.4833 -0.5089
   80DOPC  H12X 1917   6.979   0.578   6.984 -1.4025  0.6497 -0.6239
   80DOPC  H12Y 1918   7.150   0.626   6.946  0.3712 -0.4159  0.5288
   80DOPC  C313 1919   7.011   0.749   6.849 -1.5563  0.5121 -0.3641
   80DOPC  H13X 1920   6.924   0.815   6.871 -1.3023  1.0420 -0.9271
   80DOPC  H13Y 1921   7.092   0.824   6.835 -0.8258 -0.3399 -0.8334
   80DOPC  C314 1922   6.993   0.661   6.720  0.2757  0.2744 -0.7000
   80DOPC  H14X 1923   7.085   0.600   6.706 -0.9983 -1.9879  0.1950
   80DOPC  H14Y 1924   6.910   0.591   6.743  0.2318  0.2231 -1.0098
   80DOPC  C315 1925   6.956   0.745   6.602  0.1655  0.0156  0.3040
   80DOPC  H15X 1926   7.047   0.802   6.572  1.2491 -1.0762  1.3854
   80DOPC  H15Y 1927   6.872   0.809   6.636 -0.9896 -1.7751  0.9516
   80DOPC  C316 1928   6.893   0.660   6.487  0.6888  0.8893  0.4400
   80DOPC  H16X 1929   6.949   0.564   6.482 -0.9752 -0.0734 -1.1449
   80DOPC  H16Y 1930   6.788   0.634   6.515  0.6204  0.8859  0.1793
   80DOPC  C317 1931   6.894   0.734   6.354  0.4417 -0.1001  0.1608
   80DOPC  H17X 1932   6.995   0.768   6.322 -0.0085 -0.2720 -1.5110
   80DOPC  H17Y 1933   6.864   0.660   6.277 -2.7469 -0.3565  1.4906
   80DOPC  C318 1934   6.793   0.849   6.345 -0.1517  0.9166 -0.4824
   80DOPC  H18X 1935   6.807   0.907   6.252  0.9568  1.7692  0.1957
   80DOPC  H18Y 1936   6.696   0.795   6.353  1.0182 -1.1512  0.9365
   80DOPC  H18Z 1937   6.815   0.907   6.437  0.2897 -1.7866  1.2366
   81DOPC     N 1938   9.195   6.268   7.998 -0.2240 -0.1963 -0.0285
   81DOPC   C12 1939   9.106   6.337   8.104 -0.7650  0.0052 -0.0008
   81DOPC  H12A 1940   9.021   6.354   8.040 -0.2729 -2.9930 -1.6070
   81DOPC  H12B 1941   9.148   6.436   8.114 -2.0952  0.8161 -1.9193
   81DOPC   C13 1942   9.147   6.128   7.963  0.8190 -0.2216  0.2245
   81DOPC  H13A 1943   9.233   6.086   7.913 -0.0852  1.2966 -2.8279
   81DOPC  H13B 1944   9.120   6.068   8.050  1.9681 -0.5919  0.3365
   81DOPC  H13C 1945   9.071   6.140   7.888  0.4474  3.5686  1.0116
   81DOPC   C14 1946   9.332   6.250   8.038 -0.3773  0.5020 -0.4142
   81DOPC  H14A 1947   9.342   6.168   8.107  1.8536 -0.5297 -1.8606
   81DOPC  H14B 1948   9.403   6.246   7.957  0.4257 -0.2051  0.3040
   81DOPC  H14C 1949   9.380   6.326   8.099  4.2833 -2.2465 -0.1818
   81DOPC   C15 1950   9.196   6.352   7.875 -0.9257 -0.2268 -0.1407
   81DOPC  H15A 1951   9.254   6.305   7.797  0.0704 -1.7245  1.4500
   81DOPC  H15B 1952   9.246   6.446   7.894  0.3187 -1.2374  1.8564
   81DOPC  H15C 1953   9.095   6.362   7.838 -1.5439 -0.0715  1.4860
   81DOPC   C11 1954   9.082   6.272   8.245  0.5658 -0.3625 -0.0593
   81DOPC  H11A 1955   9.179   6.269   8.299  0.2346  0.6263  0.6025
   81DOPC  H11B 1956   9.024   6.337   8.313 -1.3110  0.0901 -1.9895
   81DOPC     P 1957   8.867   6.136   8.200  0.5948 -0.1991 -0.3535
   81DOPC   O13 1958   8.803   6.177   8.322  0.6859 -0.2909  0.5377
   81DOPC   O14 1959   8.824   6.005   8.153 -0.3484  0.4552 -0.3228
   81DOPC   O12 1960   9.022   6.146   8.235  0.3883  0.3156 -0.4498
   81DOPC   O11 1961   8.842   6.250   8.094 -0.4445 -0.4533 -0.2604
   81DOPC    C1 1962   8.763   6.367   8.127 -0.0383  0.1596 -0.1628
   81DOPC    HA 1963   8.783   6.448   8.054  0.7883 -0.3969 -0.5723
   81DOPC    HB 1964   8.795   6.400   8.228  0.8174 -0.7587 -0.1174
   81DOPC    C2 1965   8.604   6.344   8.111  0.1855 -0.3502 -0.4373
   81DOPC    HS 1966   8.591   6.279   8.200  2.4903  0.3600  0.4983
   81DOPC   O21 1967   8.580   6.278   7.986 -0.0600 -0.6639  0.3669
   81DOPC   C21 1968   8.471   6.214   7.979 -0.1716  0.8115  0.1158
   81DOPC   O22 1969   8.387   6.198   8.068  0.5435  0.1178  0.1674
   81DOPC   C22 1970   8.437   6.172   7.829 -0.4936  0.3549  0.3639
   81DOPC   H2R 1971   8.329   6.146   7.827 -1.3023  3.3181  0.6849
   81DOPC   H2S 1972   8.499   6.081   7.814  0.8243  1.2604  0.2424
   81DOPC    C3 1973   8.516   6.478   8.134  0.3152  0.1504  0.0452
   81DOPC    HX 1974   8.534   6.511   8.239 -0.1683  1.0982 -0.1647
   81DOPC    HY 1975   8.408   6.455   8.133  0.4317 -0.5776  1.2959
   81DOPC   O31 1976   8.554   6.579   8.045  0.0049 -0.0558  0.3488
   81DOPC   C31 1977   8.466   6.631   7.961 -0.5630 -0.4857 -0.0690
   81DOPC   O32 1978   8.348   6.602   7.964 -0.6082 -0.1827 -0.7849
   81DOPC   C32 1979   8.529   6.738   7.882 -0.2786 -0.6130  0.2232
   81DOPC   H2X 1980   8.451   6.817   7.892 -0.0918 -0.4505  0.3975
   81DOPC   H2Y 1981   8.628   6.765   7.925 -0.0138 -1.0261 -0.1203
   81DOPC   C23 1982   8.463   6.284   7.730 -0.3447  0.5896 -0.5930
   81DOPC   H3R 1983   8.568   6.321   7.737  0.2234 -1.0174 -0.1352
   81DOPC   H3S 1984   8.392   6.368   7.743 -1.6775 -0.6753  0.6882
   81DOPC   C24 1985   8.437   6.240   7.584  0.2353  0.3505  0.6020
   81DOPC   H4R 1986   8.427   6.337   7.532  0.2505 -0.7290 -1.5426
   81DOPC   H4S 1987   8.338   6.192   7.565 -0.6705  2.2128  0.3414
   81DOPC   C25 1988   8.557   6.160   7.530 -0.6402 -0.2103  0.5918
   81DOPC   H5R 1989   8.538   6.051   7.535 -0.0142 -0.4047 -0.7799
   81DOPC   H5S 1990   8.641   6.170   7.601  0.7819 -0.3243 -1.0117
   81DOPC   C26 1991   8.589   6.177   7.372  0.6890  0.1008 -0.8730
   81DOPC   H6R 1992   8.509   6.125   7.315  1.0179 -1.3110 -0.1068
   81DOPC   H6S 1993   8.679   6.113   7.365  1.6630  1.2229  0.6975
   81DOPC   C27 1994   8.615   6.321   7.331 -0.9246 -0.0089  0.2549
   81DOPC   H7R 1995   8.676   6.369   7.410  0.7262 -1.2355 -0.2274
   81DOPC   H7S 1996   8.513   6.365   7.332 -1.4621 -1.2137  0.8910
   81DOPC   C28 1997   8.670   6.347   7.189  0.8465  0.5341  0.1740
   81DOPC   H8R 1998   8.592   6.406   7.136  2.2244  2.4022  0.0896
   81DOPC   H8S 1999   8.671   6.257   7.125  1.4967  1.9638 -1.9420
   81DOPC   C29 2000   8.806   6.416   7.197  0.3276 -0.3641  0.1525
   81DOPC   H9R 2001   8.816   6.499   7.268  1.8526 -0.5063  0.1394
   81DOPC  C210 2002   8.915   6.380   7.120 -0.5222  0.1038 -0.2588
   81DOPC  H10R 2003   9.014   6.424   7.142 -0.4262  0.2706 -0.9936
   81DOPC  C211 2004   8.917   6.265   7.017  0.4669 -0.5834 -1.0225
   81DOPC  H11R 2005   8.864   6.174   7.053 -0.2301 -0.2253 -1.1365
   81DOPC  H11S 2006   9.022   6.232   7.004  1.3145  0.4718  2.1783
   81DOPC  C212 2007   8.858   6.317   6.890  0.5532  0.4427  0.0031
   81DOPC  H12R 2008   8.750   6.339   6.902  0.5272  0.1024  0.3873
   81DOPC  H12S 2009   8.880   6.253   6.802  0.7426  0.5172 -0.0057
   81DOPC  C213 2010   8.914   6.458   6.846 -0.3081  0.5903 -0.3251
   81DOPC  H13R 2011   9.024   6.459   6.858 -0.5649 -0.4494  3.0612
   81DOPC  H13S 2012   8.881   6.547   6.903  0.4305  0.8657 -0.3144
   81DOPC  C214 2013   8.871   6.480   6.694 -0.3168  0.2748  0.2506
   81DOPC  H14R 2014   8.764   6.462   6.671 -0.0428  0.8840 -1.6138
   81DOPC  H14S 2015   8.924   6.401   6.636  0.6522  0.8620  0.3048
   81DOPC  C215 2016   8.905   6.614   6.640 -0.2406 -0.1311  0.3463
   81DOPC  H15R 2017   8.903   6.605   6.530  2.9880  1.8108 -0.0260
   81DOPC  H15S 2018   9.012   6.630   6.667 -0.4758  2.3425  0.0792
   81DOPC  C216 2019   8.797   6.713   6.683 -0.0169 -0.2652  0.1934
   81DOPC  H16R 2020   8.789   6.729   6.793 -0.5080 -3.4246  0.7358
   81DOPC  H16S 2021   8.697   6.675   6.652  0.2037 -2.1521  1.6212
   81DOPC  C217 2022   8.823   6.855   6.626 -0.3103 -0.1149  0.3859
   81DOPC  H17R 2023   8.810   6.847   6.516  0.7942 -1.0965  0.3102
   81DOPC  H17S 2024   8.926   6.891   6.650 -0.2414 -1.6482  2.7204
   81DOPC  C218 2025   8.725   6.959   6.672 -0.3354 -0.1408 -0.4626
   81DOPC  H18R 2026   8.725   6.970   6.783  0.6730 -1.1298 -0.3465
   81DOPC  H18S 2027   8.619   6.928   6.656 -0.7788  0.3197  1.3447
   81DOPC  H18T 2028   8.732   7.060   6.626 -0.4402  0.4873  0.8338
   81DOPC   C33 2029   8.555   6.708   7.732 -0.3116  0.5692  0.3703
   81DOPC   H3X 2030   8.616   6.614   7.732 -4.0515 -2.1138  2.0212
   81DOPC   H3Y 2031   8.606   6.795   7.686 -0.5174  1.0203  0.9886
   81DOPC   C34 2032   8.432   6.677   7.652 -0.2604 -0.7429 -0.1377
   81DOPC   H4X 2033   8.367   6.767   7.657  0.0114 -0.4551 -1.3781
   81DOPC   H4Y 2034   8.364   6.600   7.695  1.2874 -1.3349  1.3599
   81DOPC   C35 2035   8.459   6.637   7.502  0.4672 -0.5169  0.0314
   81DOPC   H5X 2036   8.511   6.539   7.511 -0.3641 -0.8523  1.4525
   81DOPC   H5Y 2037   8.528   6.710   7.454 -1.2892  1.1541 -0.0453
   81DOPC   C36 2038   8.328   6.601   7.433  0.8599 -1.3757 -0.4605
   81DOPC   H6X 2039   8.349   6.540   7.342  0.9389  0.3330 -1.6209
   81DOPC   H6Y 2040   8.280   6.534   7.507  0.9566  0.2949  1.1645
   81DOPC   C37 2041   8.232   6.715   7.386  0.4985 -0.7547 -0.1713
   81DOPC   H7X 2042   8.192   6.773   7.472  0.4915 -1.1782  0.1147
   81DOPC   H7Y 2043   8.282   6.785   7.316  1.5115 -2.0025 -0.7303
   81DOPC   C38 2044   8.107   6.654   7.313  0.3963  0.5153  0.4117
   81DOPC   H8X 2045   8.082   6.567   7.377  2.9838  0.6510  1.7727
   81DOPC   H8Y 2046   8.138   6.602   7.220 -1.4459 -1.2667  0.7145
   81DOPC   C39 2047   7.991   6.747   7.292  0.1895 -0.2291  0.4180
   81DOPC   H9X 2048   7.951   6.790   7.385 -1.7725 -0.3769 -0.3023
   81DOPC  C310 2049   7.938   6.795   7.176  0.3014  0.2673 -0.3034
   81DOPC  H10X 2050   7.854   6.864   7.191 -0.0852 -0.5869  1.8215
   81DOPC  C311 2051   7.977   6.747   7.033 -0.0932 -0.1444  0.1895
   81DOPC  H11X 2052   8.088   6.741   7.033 -0.1413 -1.2036  0.1292
   81DOPC  H11Y 2053   7.958   6.820   6.951  0.3231  1.0175  1.0901
   81DOPC  C312 2054   7.923   6.604   7.003  0.2683  0.2011  0.5242
   81DOPC  H12X 2055   7.812   6.609   7.012  0.2148  0.2366 -0.0904
   81DOPC  H12Y 2056   7.968   6.527   7.069 -0.5432  0.1076  0.9826
   81DOPC  C313 2057   7.959   6.568   6.860 -0.4362  0.5742  0.3728
   81DOPC  H13X 2058   7.889   6.614   6.787 -0.5364 -0.4026 -0.1707
   81DOPC  H13Y 2059   8.057   6.612   6.832 -1.4325  3.0924  0.5598
   81DOPC  C314 2060   7.974   6.420   6.836 -0.1695  0.7836  1.1643
   81DOPC  H14X 2061   8.062   6.368   6.879  0.5518  0.7142 -0.3522
   81DOPC  H14Y 2062   7.890   6.370   6.889 -2.6143  1.1163 -2.0632
   81DOPC  C315 2063   7.944   6.379   6.688 -0.3689 -0.0002  0.5722
   81DOPC  H15X 2064   8.030   6.420   6.632 -0.1546 -0.6125  0.4524
   81DOPC  H15Y 2065   7.850   6.420   6.644 -0.1233  0.2752  0.3065
   81DOPC  C316 2066   7.947   6.232   6.653  0.8030 -0.7463 -0.4896
   81DOPC  H16X 2067   8.023   6.186   6.721  1.8465  1.7725  0.1910
   81DOPC  H16Y 2068   7.843   6.202   6.678  0.0433  1.0320 -1.3634
   81DOPC  C317 2069   7.962   6.196   6.506  0.1610 -1.6379  0.7150
   81DOPC  H17X 2070   8.061   6.238   6.479 -0.5413 -0.6403 -0.3661
   81DOPC  H17Y 2071   7.964   6.086   6.492  2.0181 -1.3747 -1.6823
   81DOPC  C318 2072   7.855   6.255   6.407 -0.0447  0.6687  0.2543
   81DOPC  H18X 2073   7.756   6.262   6.456  1.5057  1.5220  3.5671
   81DOPC  H18Y 2074   7.891   6.356   6.380  1.3386  0.1348  0.0132
   81DOPC  H18Z 2075   7.847   6.189   6.318 -0.5599 -2.3452  2.3752
   82DOPC     N 2076   5.913   5.605   9.137 -0.1042  0.5456 -0.7102
   82DOPC   C12 2077   5.868   5.692   9.028  0.6410 -0.9481 -0.2103
   82DOPC  H12A 2078   5.923   5.784   9.013  0.2862 -0.5268  0.9202
   82DOPC  H12B 2079   5.771   5.732   9.053  0.9899 -0.7014  0.8496
   82DOPC   C13 2080   6.035   5.531   9.092 -0.5481 -0.5513  1.0313
   82DOPC  H13A 2081   6.075   5.486   9.181 -0.0755  1.5224  1.9094
   82DOPC  H13B 2082   6.013   5.454   9.019 -0.6632  1.3998 -1.1139
   82DOPC  H13C 2083   6.106   5.596   9.043 -1.7922 -0.4442 -0.7186
   82DOPC   C14 2084   5.806   5.503   9.182 -0.6332  0.6911 -0.0281
   82DOPC  H14A 2085   5.717   5.556   9.213 -1.2180 -0.4475  0.2843
   82DOPC  H14B 2086   5.773   5.436   9.104 -0.3196 -0.9304  1.1894
   82DOPC  H14C 2087   5.841   5.445   9.266  0.6090 -1.4721 -1.9258
   82DOPC   C15 2088   5.945   5.693   9.256 -0.0163 -0.3623 -0.2618
   82DOPC  H15A 2089   5.858   5.734   9.305 -0.5217 -0.4385 -1.0713
   82DOPC  H15B 2090   6.002   5.781   9.230 -1.9144  0.3260 -2.4158
   82DOPC  H15C 2091   5.995   5.635   9.332  0.4881  1.4552  0.8569
   82DOPC   C11 2092   5.867   5.638   8.879 -0.5479 -0.0622  0.2390
   82DOPC  H11A 2093   5.844   5.723   8.812  1.0492 -1.1878 -1.8453
   82DOPC  H11B 2094   5.969   5.600   8.855 -1.2760 -0.8183 -1.9003
   82DOPC     P 2095   5.615   5.579   8.867 -0.0271  0.5500 -0.0314
   82DOPC   O13 2096   5.593   5.662   8.982  0.8310  0.2878  0.2470
   82DOPC   O14 2097   5.535   5.454   8.851  0.4121  0.3365  0.7086
   82DOPC   O12 2098   5.769   5.541   8.859  0.5292  0.5215  0.1782
   82DOPC   O11 2099   5.595   5.674   8.742 -0.2010  0.8627  0.3423
   82DOPC    C1 2100   5.668   5.651   8.623 -0.5144 -0.5940 -0.0216
   82DOPC    HA 2101   5.753   5.580   8.628  0.1268  0.1264 -0.4338
   82DOPC    HB 2102   5.711   5.750   8.594 -2.5295  0.7889  1.4467
   82DOPC    C2 2103   5.569   5.616   8.505  0.8561  0.4810 -0.1094
   82DOPC    HS 2104   5.537   5.511   8.525  0.0198  0.3397 -2.0186
   82DOPC   O21 2105   5.647   5.629   8.386  0.3600 -0.2357  0.0764
   82DOPC   C21 2106   5.712   5.519   8.349 -0.1195 -0.2527 -0.2475
   82DOPC   O22 2107   5.719   5.416   8.416 -0.3067 -0.4975  0.0154
   82DOPC   C22 2108   5.772   5.522   8.213 -0.2123 -0.6799 -0.2547
   82DOPC   H2R 2109   5.841   5.609   8.220 -0.2494 -0.6604 -0.1358
   82DOPC   H2S 2110   5.699   5.529   8.129  0.0833 -0.3278 -0.4911
   82DOPC    C3 2111   5.451   5.711   8.518 -0.0354  0.2844 -0.6531
   82DOPC    HX 2112   5.485   5.816   8.524  1.6474 -0.1932 -1.3600
   82DOPC    HY 2113   5.393   5.664   8.600 -0.5747  2.8102  0.5117
   82DOPC   O31 2114   5.374   5.696   8.401  0.0786  0.1237  0.4525
   82DOPC   C31 2115   5.285   5.787   8.375  0.2470 -0.4680  0.0952
   82DOPC   O32 2116   5.257   5.887   8.439  0.0515 -0.2319  0.0004
   82DOPC   C32 2117   5.211   5.751   8.243  0.4275  0.4541 -0.3022
   82DOPC   H2X 2118   5.289   5.717   8.171  2.3989  1.9670  1.0181
   82DOPC   H2Y 2119   5.143   5.667   8.270  1.2739 -1.2882 -3.1467
   82DOPC   C23 2120   5.877   5.415   8.181 -0.7805  0.5739  0.3633
   82DOPC   H3R 2121   5.844   5.318   8.224 -0.0101  0.7648  1.4260
   82DOPC   H3S 2122   5.975   5.439   8.227 -0.2177  0.5906 -0.8262
   82DOPC   C24 2123   5.900   5.395   8.032  0.0052  0.4360  0.6894
   82DOPC   H4R 2124   5.962   5.476   7.986  0.6870 -0.4532  0.0123
   82DOPC   H4S 2125   5.804   5.400   7.977 -1.7097  0.7306  3.5239
   82DOPC   C25 2126   5.966   5.261   7.982 -1.0571 -0.2013  0.0842
   82DOPC   H5R 2127   5.977   5.206   8.078  0.0030 -0.1103  0.0268
   82DOPC   H5S 2128   6.064   5.288   7.938 -0.9151 -1.0682 -0.1432
   82DOPC   C26 2129   5.889   5.179   7.875 -0.3649 -0.0807 -0.0705
   82DOPC   H6R 2130   5.881   5.244   7.785  1.2014  2.1280  1.2902
   82DOPC   H6S 2131   5.785   5.161   7.911 -0.6647 -0.6385 -1.1557
   82DOPC   C27 2132   5.953   5.048   7.836 -0.9097 -0.5157 -0.0705
   82DOPC   H7R 2133   5.968   4.983   7.925  3.6987 -0.7751 -0.8099
   82DOPC   H7S 2134   6.056   5.081   7.813 -0.0152 -1.8907  1.7097
   82DOPC   C28 2135   5.882   4.978   7.722 -0.4704 -0.1511 -0.2834
   82DOPC   H8R 2136   5.855   5.056   7.647  1.4569  0.8497  0.0048
   82DOPC   H8S 2137   5.789   4.934   7.764  0.4578 -0.3894  1.6047
   82DOPC   C29 2138   5.974   4.864   7.672 -0.7963  0.1244  0.1564
   82DOPC   H9R 2139   6.019   4.803   7.751 -1.1938  0.4104  0.6092
   82DOPC  C210 2140   6.021   4.833   7.542 -0.0302 -0.9378 -0.7273
   82DOPC  H10R 2141   6.094   4.751   7.534  1.9176  0.8089 -1.7066
   82DOPC  C211 2142   5.975   4.894   7.410  0.3129 -0.0344  0.3475
   82DOPC  H11R 2143   6.063   4.938   7.359  0.3679  0.5517  0.9445
   82DOPC  H11S 2144   5.919   4.986   7.435  0.8673  0.3831  0.0601
   82DOPC  C212 2145   5.895   4.808   7.312 -0.2917 -0.4298  0.4282
   82DOPC  H12R 2146   5.956   4.730   7.262  0.2521  0.2933 -0.0651
   82DOPC  H12S 2147   5.872   4.876   7.227 -0.2122 -0.7259  0.1679
   82DOPC  C213 2148   5.765   4.752   7.364  0.4863  0.6694 -0.3760
   82DOPC  H13R 2149   5.711   4.836   7.411  1.2000  2.4697 -2.5792
   82DOPC  H13S 2150   5.792   4.683   7.447 -0.0833  2.7305  1.6095
   82DOPC  C214 2151   5.668   4.694   7.260 -0.3635  0.8223  0.0307
   82DOPC  H14R 2152   5.700   4.594   7.224  0.9779  1.7014 -1.3275
   82DOPC  H14S 2153   5.683   4.763   7.174  1.1465  0.2395 -0.2070
   82DOPC  C215 2154   5.528   4.689   7.307  1.0365  0.0330  0.4443
   82DOPC  H15R 2155   5.477   4.787   7.298 -1.7062 -1.3096  0.2031
   82DOPC  H15S 2156   5.535   4.652   7.412 -0.0997  0.6192  0.7466
   82DOPC  C216 2157   5.448   4.605   7.210  0.1993  0.0431 -0.6614
   82DOPC  H16R 2158   5.484   4.500   7.217 -0.2264 -0.0076  1.1681
   82DOPC  H16S 2159   5.458   4.656   7.112  0.8234 -0.4352 -0.8546
   82DOPC  C217 2160   5.302   4.584   7.260 -0.2336  0.3340 -0.4851
   82DOPC  H17R 2161   5.252   4.683   7.260 -0.6695  0.1268  0.5202
   82DOPC  H17S 2162   5.299   4.562   7.369 -3.8343  0.8461 -0.3547
   82DOPC  C218 2163   5.247   4.476   7.173  0.8497  0.3222  0.5489
   82DOPC  H18R 2164   5.284   4.372   7.187 -0.4463 -0.2800 -0.2127
   82DOPC  H18S 2165   5.268   4.487   7.064  0.8341 -1.0480  0.3806
   82DOPC  H18T 2166   5.137   4.472   7.190  0.9471  0.6364  1.2543
   82DOPC   C33 2167   5.143   5.869   8.176  0.4103  0.2625 -0.2235
   82DOPC   H3X 2168   5.205   5.960   8.176  1.4025 -0.3569 -2.1566
   82DOPC   H3Y 2169   5.063   5.894   8.248  1.2307 -0.0358  0.8090
   82DOPC   C34 2170   5.102   5.844   8.030  0.3084 -0.0070 -0.7641
   82DOPC   H4X 2171   5.034   5.927   8.001 -1.2085 -1.0638 -0.3839
   82DOPC   H4Y 2172   5.061   5.742   8.016  0.4959 -0.1627 -0.2083
   82DOPC   C35 2173   5.221   5.852   7.931 -0.6024  0.0595  0.1404
   82DOPC   H5X 2174   5.282   5.761   7.948  0.1230  0.6572  0.8304
   82DOPC   H5Y 2175   5.297   5.932   7.940 -1.6302  0.9203  1.6498
   82DOPC   C36 2176   5.172   5.829   7.788 -0.3029  0.1284 -1.1149
   82DOPC   H6X 2177   5.065   5.798   7.786  0.3710 -2.2946 -2.4601
   82DOPC   H6Y 2178   5.175   5.919   7.723  0.7914 -0.2013 -1.5306
   82DOPC   C37 2179   5.255   5.726   7.715  0.1383  0.2298 -0.2450
   82DOPC   H7X 2180   5.362   5.754   7.719  0.1597  1.3985 -4.2264
   82DOPC   H7Y 2181   5.246   5.627   7.765 -0.8128  0.0681 -0.7082
   82DOPC   C38 2182   5.213   5.714   7.567 -0.1175  0.0981  0.4260
   82DOPC   H8X 2183   5.109   5.677   7.575 -0.6945  1.6514  0.3398
   82DOPC   H8Y 2184   5.265   5.625   7.523 -0.8591 -0.4224  0.5856
   82DOPC   C39 2185   5.227   5.840   7.488 -0.1198  0.5437 -0.0068
   82DOPC   H9X 2186   5.313   5.901   7.521  0.9585 -1.0525  0.2095
   82DOPC  C310 2187   5.142   5.884   7.396 -0.8322  0.4199  1.2236
   82DOPC  H10X 2188   5.157   5.982   7.349  0.6241 -1.1554 -1.8322
   82DOPC  C311 2189   5.008   5.821   7.366 -0.3729 -0.3024  0.0930
   82DOPC  H11X 2190   4.934   5.900   7.344  0.4032 -0.3330 -3.1419
   82DOPC  H11Y 2191   4.968   5.757   7.447 -1.9422 -2.6455 -2.3475
   82DOPC  C312 2192   5.024   5.729   7.245  0.9424  0.5855 -0.2870
   82DOPC  H12X 2193   5.091   5.648   7.281 -0.5247 -1.4160 -1.8741
   82DOPC  H12Y 2194   5.073   5.779   7.159  2.5455 -1.7824 -0.8221
   82DOPC  C313 2195   4.888   5.679   7.204  0.1127 -0.1849  0.2663
   82DOPC  H13X 2196   4.851   5.622   7.292  2.5609 -0.3680  1.2440
   82DOPC  H13Y 2197   4.817   5.764   7.192  1.1348  0.4840 -1.4443
   82DOPC  C314 2198   4.892   5.581   7.086 -0.1225 -0.3659  0.2141
   82DOPC  H14X 2199   4.917   5.634   6.992 -0.7233 -0.7490 -0.1700
   82DOPC  H14Y 2200   4.967   5.503   7.110  1.1693  0.6555 -0.3724
   82DOPC  C315 2201   4.771   5.496   7.061 -0.2379  0.5857 -1.1996
   82DOPC  H15X 2202   4.799   5.421   6.985 -0.4389 -0.1906 -0.5212
   82DOPC  H15Y 2203   4.684   5.547   7.015 -0.3194  0.9051 -0.7062
   82DOPC  C316 2204   4.723   5.414   7.187 -0.3404  0.3298 -0.2159
   82DOPC  H16X 2205   4.813   5.399   7.251 -1.1601  2.1554  1.4696
   82DOPC  H16Y 2206   4.649   5.480   7.237 -0.5736  1.0326 -1.4364
   82DOPC  C317 2207   4.660   5.278   7.154 -0.2741  0.5818  0.4739
   82DOPC  H17X 2208   4.596   5.238   7.235  0.0269 -1.0449 -0.0483
   82DOPC  H17Y 2209   4.599   5.301   7.064  1.2364  0.6843 -0.5713
   82DOPC  C318 2210   4.773   5.173   7.125 -0.6478 -0.4646  0.2477
   82DOPC  H18X 2211   4.843   5.220   7.053  0.0031  0.2321  1.3028
   82DOPC  H18Y 2212   4.817   5.152   7.225 -0.6315  0.5452  0.4687
   82DOPC  H18Z 2213   4.729   5.083   7.077  0.8632 -1.6336  0.9724
   83DOPC     N 2214   7.998   7.418   8.788  0.1058  0.0056  0.0096
   83DOPC   C12 2215   8.071   7.493   8.678  0.0489 -0.0217 -0.0822
   83DOPC  H12A 2216   8.136   7.429   8.619 -0.0155 -0.6556  0.5144
   83DOPC  H12B 2217   8.139   7.556   8.733  1.6561 -4.0937  3.1865
   83DOPC   C13 2218   7.936   7.516   8.887  0.2071  0.9865 -0.5566
   83DOPC  H13A 2219   7.870   7.581   8.831 -2.1589 -1.5110 -0.9149
   83DOPC  H13B 2220   7.871   7.454   8.947  1.5625 -1.1694 -1.2306
   83DOPC  H13C 2221   8.012   7.565   8.946 -1.0528 -0.4476  2.4895
   83DOPC   C14 2222   8.087   7.333   8.874 -0.1857  0.6380  0.1058
   83DOPC  H14A 2223   8.161   7.397   8.918 -0.0972 -0.3630  1.4684
   83DOPC  H14B 2224   8.028   7.285   8.951 -0.7107 -3.1316 -2.3776
   83DOPC  H14C 2225   8.133   7.253   8.818 -1.2205  2.1809 -3.2237
   83DOPC   C15 2226   7.884   7.336   8.731 -0.7754 -0.0226  0.5574
   83DOPC  H15A 2227   7.830   7.408   8.672  1.1162  2.5302  1.7334
   83DOPC  H15B 2228   7.824   7.302   8.813  0.0882 -0.4031  1.0490
   83DOPC  H15C 2229   7.916   7.251   8.672  1.6282  0.1012  1.5401
   83DOPC   C11 2230   7.988   7.581   8.578  0.4553  0.9509  0.0287
   83DOPC  H11A 2231   8.047   7.608   8.488  1.0121 -4.4789 -1.5616
   83DOPC  H11B 2232   7.909   7.518   8.533  0.4197  0.0823  1.2384
   83DOPC     P 2233   8.009   7.818   8.672  0.1512  0.0885  0.4061
   83DOPC   O13 2234   8.146   7.775   8.706  0.1893  0.3245  0.4417
   83DOPC   O14 2235   7.937   7.890   8.780 -0.2895  0.0863  0.0330
   83DOPC   O12 2236   7.926   7.691   8.644  0.4278 -0.3432  0.2371
   83DOPC   O11 2237   8.010   7.897   8.529 -0.6728 -0.3390 -0.3700
   83DOPC    C1 2238   7.885   7.920   8.466 -0.1214  0.0549 -0.1860
   83DOPC    HA 2239   7.815   7.990   8.517 -0.1664 -0.7977  0.9601
   83DOPC    HB 2240   7.824   7.828   8.456 -1.0382  0.7363 -1.1659
   83DOPC    C2 2241   7.907   7.964   8.325  0.2264  0.4777 -0.1276
   83DOPC    HS 2242   7.808   7.968   8.274  0.2689  0.3279 -0.2214
   83DOPC   O21 2243   7.997   7.872   8.257 -0.1669  0.1472 -0.3247
   83DOPC   C21 2244   7.951   7.745   8.232 -0.2081  0.5440 -0.4005
   83DOPC   O22 2245   7.833   7.713   8.236 -0.2551 -0.5164 -0.2351
   83DOPC   C22 2246   8.062   7.644   8.190 -0.0496 -0.0136 -0.0524
   83DOPC   H2R 2247   8.050   7.569   8.272  0.9460  0.3297  0.4150
   83DOPC   H2S 2248   8.160   7.690   8.214  0.2438 -0.6913  0.0705
   83DOPC    C3 2249   7.978   8.100   8.310  0.4876  0.2218  0.6424
   83DOPC    HX 2250   8.071   8.095   8.371  0.6782  0.9842  0.4292
   83DOPC    HY 2251   7.907   8.182   8.336 -0.2077 -0.3001  0.4084
   83DOPC   O31 2252   8.002   8.131   8.171  0.1186 -0.4430 -0.1316
   83DOPC   C31 2253   8.127   8.118   8.126  0.1877  0.6222 -0.3225
   83DOPC   O32 2254   8.219   8.070   8.189 -0.1057 -0.4070  0.1513
   83DOPC   C32 2255   8.134   8.164   7.987  0.3962 -0.4756  0.0689
   83DOPC   H2X 2256   8.145   8.070   7.928 -1.3732 -1.8008  1.7222
   83DOPC   H2Y 2257   8.037   8.206   7.952 -0.8889 -2.3716  1.1671
   83DOPC   C23 2258   8.056   7.584   8.049  0.3197  0.7429  0.3696
   83DOPC   H3R 2259   8.150   7.527   8.033 -0.1503  0.1827 -0.4690
   83DOPC   H3S 2260   8.065   7.669   7.979  1.7955 -0.5808 -1.1440
   83DOPC   C24 2261   7.926   7.501   8.005 -0.2887  0.3200  0.3355
   83DOPC   H4R 2262   7.833   7.551   8.038  0.2760 -0.0243  2.6247
   83DOPC   H4S 2263   7.929   7.397   8.043  0.3078  0.9284  2.0534
   83DOPC   C25 2264   7.927   7.482   7.855 -0.0856 -0.5337 -0.6394
   83DOPC   H5R 2265   8.028   7.443   7.830 -0.3250 -1.7318  0.1765
   83DOPC   H5S 2266   7.928   7.586   7.816  1.1296  0.0809  0.9092
   83DOPC   C26 2267   7.814   7.399   7.799  0.0894  1.5025  0.2403
   83DOPC   H6R 2268   7.717   7.454   7.801 -1.1165 -0.5104  0.3787
   83DOPC   H6S 2269   7.805   7.308   7.861  1.4512  1.0826 -0.1455
   83DOPC   C27 2270   7.823   7.352   7.651  0.0019  0.6613  0.2270
   83DOPC   H7R 2271   7.732   7.291   7.636 -0.1010 -0.1600  3.4482
   83DOPC   H7S 2272   7.914   7.288   7.643 -0.2652  0.3312 -0.1655
   83DOPC   C28 2273   7.843   7.459   7.537 -0.0568 -0.1469  0.7500
   83DOPC   H8R 2274   7.947   7.496   7.545  0.2943 -0.2292 -2.2268
   83DOPC   H8S 2275   7.771   7.540   7.563  0.3490  0.8662 -1.0491
   83DOPC   C29 2276   7.819   7.406   7.398 -0.2092 -0.3291 -0.5183
   83DOPC   H9R 2277   7.898   7.341   7.357  1.5937  0.7737  1.0448
   83DOPC  C210 2278   7.721   7.445   7.320 -0.0341  0.8418  0.4135
   83DOPC  H10R 2279   7.714   7.392   7.223  1.1007 -1.7666  1.6714
   83DOPC  C211 2280   7.598   7.523   7.339 -0.2395 -0.0383 -0.0615
   83DOPC  H11R 2281   7.628   7.625   7.370  2.0617 -1.2690  2.0339
   83DOPC  H11S 2282   7.532   7.485   7.420  0.7791 -1.5875  0.0675
   83DOPC  C212 2283   7.529   7.550   7.200 -0.4201  0.4286  0.2432
   83DOPC  H12R 2284   7.442   7.617   7.219 -0.7164  0.5326 -1.3163
   83DOPC  H12S 2285   7.496   7.455   7.152  0.8458  0.6974 -1.2361
   83DOPC  C213 2286   7.618   7.633   7.103  0.2619  0.2983 -0.3261
   83DOPC  H13R 2287   7.706   7.580   7.062  1.0746  1.4710 -0.1484
   83DOPC  H13S 2288   7.652   7.721   7.162 -0.9070 -0.3149  1.3449
   83DOPC  C214 2289   7.547   7.692   6.978 -0.2074 -0.0449 -0.1245
   83DOPC  H14R 2290   7.472   7.629   6.926 -0.9140  0.5310  0.1798
   83DOPC  H14S 2291   7.627   7.705   6.902 -0.6717 -0.6716 -0.7295
   83DOPC  C215 2292   7.487   7.833   7.006 -0.4682  0.3511 -1.1160
   83DOPC  H15R 2293   7.575   7.901   7.010 -0.2247 -0.0176  0.7725
   83DOPC  H15S 2294   7.429   7.831   7.101 -0.8053 -0.0390 -1.3295
   83DOPC  C216 2295   7.382   7.889   6.911 -0.2776 -0.2349 -0.7441
   83DOPC  H16R 2296   7.286   7.836   6.928  0.5735 -0.6182  4.2705
   83DOPC  H16S 2297   7.423   7.875   6.808  2.6006  1.0053  0.1298
   83DOPC  C217 2298   7.354   8.036   6.938  0.2578  0.5090 -0.0646
   83DOPC  H17R 2299   7.453   8.085   6.950  0.3137  0.3711  0.0512
   83DOPC  H17S 2300   7.319   8.052   7.042 -0.3129 -2.2246  0.2343
   83DOPC  C218 2301   7.272   8.100   6.829 -0.2773  0.2053  0.0960
   83DOPC  H18R 2302   7.310   8.076   6.728  2.0521 -0.6046  1.0979
   83DOPC  H18S 2303   7.288   8.208   6.853 -0.0063  0.0132  0.7907
   83DOPC  H18T 2304   7.167   8.064   6.828 -0.2688  0.1854 -0.0459
   83DOPC   C33 2305   8.242   8.258   7.949  0.2622 -0.6819  0.4578
   83DOPC   H3X 2306   8.339   8.206   7.946  0.5503 -0.1390  0.0352
   83DOPC   H3Y 2307   8.240   8.344   8.019 -0.5998  0.6614 -1.1179
   83DOPC   C34 2308   8.233   8.310   7.803 -0.2296  0.4888 -0.0442
   83DOPC   H4X 2309   8.224   8.234   7.722 -0.1804  1.5298 -1.0457
   83DOPC   H4Y 2310   8.315   8.382   7.784 -0.3725  0.4114 -0.9640
   83DOPC   C35 2311   8.102   8.394   7.785 -0.1316 -0.4473 -0.4923
   83DOPC   H5X 2312   8.087   8.455   7.877 -0.3240  1.6311 -1.8324
   83DOPC   H5Y 2313   8.018   8.322   7.777  1.7133 -2.6474 -1.2027
   83DOPC   C36 2314   8.102   8.484   7.660  0.6169  0.1818 -0.0294
   83DOPC   H6X 2315   8.016   8.555   7.659  0.2968 -0.1830  0.8731
   83DOPC   H6Y 2316   8.191   8.550   7.658  1.0363 -0.3526  0.7828
   83DOPC   C37 2317   8.106   8.393   7.529  0.2689 -0.3995 -0.2580
   83DOPC   H7X 2318   8.202   8.337   7.526  1.8728  1.9846  2.1742
   83DOPC   H7Y 2319   8.028   8.315   7.543  0.5327 -0.8475 -1.1840
   83DOPC   C38 2320   8.080   8.479   7.406 -0.1427 -0.8230  0.2662
   83DOPC   H8X 2321   8.163   8.552   7.401  2.4164 -3.4915  1.0378
   83DOPC   H8Y 2322   7.984   8.531   7.424 -0.6570 -0.4749 -2.9191
   83DOPC   C39 2323   8.068   8.384   7.290  1.2052 -0.2052 -0.2031
   83DOPC   H9X 2324   8.121   8.290   7.309  0.6705 -0.5581 -0.4140
   83DOPC  C310 2325   8.001   8.412   7.179 -0.5311  0.4120  0.7230
   83DOPC  H10X 2326   7.995   8.333   7.103  1.7765 -0.1414  1.0451
   83DOPC  C311 2327   7.936   8.537   7.156 -0.6679 -1.1961 -0.5030
   83DOPC  H11X 2328   8.002   8.624   7.172 -1.3136 -1.0583  1.7598
   83DOPC  H11Y 2329   7.847   8.552   7.221 -1.2097  1.1545 -1.6551
   83DOPC  C312 2330   7.890   8.562   7.013 -0.1615  0.1274  0.4409
   83DOPC  H12X 2331   7.976   8.553   6.944 -0.9381 -4.7566 -0.2186
   83DOPC  H12Y 2332   7.846   8.664   7.007  0.9461  0.5689 -0.5023
   83DOPC  C313 2333   7.773   8.465   6.974  0.2885 -0.3173  0.3214
   83DOPC  H13X 2334   7.812   8.361   6.987 -2.0845 -1.6339 -2.2070
   83DOPC  H13Y 2335   7.689   8.487   7.044 -0.5613  0.3525 -0.8780
   83DOPC  C314 2336   7.732   8.479   6.827 -0.2606  0.6962 -0.2761
   83DOPC  H14X 2337   7.691   8.582   6.827 -0.9642  0.4571  1.4684
   83DOPC  H14Y 2338   7.812   8.466   6.750  2.0630  1.4571  1.8489
   83DOPC  C315 2339   7.617   8.388   6.788 -0.4354 -0.1841  0.5557
   83DOPC  H15X 2340   7.539   8.401   6.867  0.1574 -0.3969  1.1895
   83DOPC  H15Y 2341   7.656   8.284   6.798  0.3794  0.1428  0.9110
   83DOPC  C316 2342   7.556   8.431   6.655 -0.1009  0.3778  0.1341
   83DOPC  H16X 2343   7.568   8.541   6.644 -0.9047  0.4660  0.0634
   83DOPC  H16Y 2344   7.624   8.391   6.577  0.6252 -0.0575  0.9756
   83DOPC  C317 2345   7.409   8.377   6.630 -0.4152  0.1262  0.5144
   83DOPC  H17X 2346   7.352   8.376   6.725  0.8738  2.4762  1.3836
   83DOPC  H17Y 2347   7.359   8.452   6.566  1.2637  1.0327  0.1961
   83DOPC  C318 2348   7.403   8.241   6.555 -0.3210  0.3038 -0.8381
   83DOPC  H18X 2349   7.465   8.174   6.618 -1.3846 -1.2858 -1.4075
   83DOPC  H18Y 2350   7.297   8.208   6.550 -0.9812  2.2475 -0.6299
   83DOPC  H18Z 2351   7.451   8.232   6.455  1.1606 -3.5890  0.0310
   84DOPC     N 2352   4.289   4.502   9.225 -0.8742  0.6401  0.4186
   84DOPC   C12 2353   4.154   4.573   9.205  0.9256  0.1176 -0.3969
   84DOPC  H12A 2354   4.083   4.494   9.185  2.2391 -0.9855 -0.8592
   84DOPC  H12B 2355   4.145   4.626   9.111 -1.1516 -1.9330 -1.4685
   84DOPC   C13 2356   4.397   4.604   9.242  0.3425 -0.6791 -0.3180
   84DOPC  H13A 2357   4.405   4.671   9.158 -0.9858  0.4935  0.4568
   84DOPC  H13B 2358   4.384   4.664   9.331 -1.4775  0.8606 -1.5380
   84DOPC  H13C 2359   4.489   4.553   9.268  0.3932  0.5712  2.2675
   84DOPC   C14 2360   4.330   4.427   9.109 -0.2277  0.7744  0.2849
   84DOPC  H14A 2361   4.346   4.500   9.030 -2.2524 -1.1127 -2.0370
   84DOPC  H14B 2362   4.423   4.375   9.125 -0.1825  0.5303 -0.6836
   84DOPC  H14C 2363   4.263   4.345   9.089  1.2117 -0.2438 -0.5310
   84DOPC   C15 2364   4.275   4.410   9.342 -0.2400 -0.0064 -0.2906
   84DOPC  H15A 2365   4.232   4.476   9.416 -1.3039 -1.2812  0.2674
   84DOPC  H15B 2366   4.370   4.381   9.386  0.6654  1.9408 -0.8585
   84DOPC  H15C 2367   4.211   4.324   9.330 -1.1991 -0.0880  3.7826
   84DOPC   C11 2368   4.093   4.671   9.311  0.4343  0.3459  0.6276
   84DOPC  H11A 2369   4.168   4.748   9.340 -0.4137  1.9228 -1.1692
   84DOPC  H11B 2370   4.011   4.717   9.253  1.9999 -1.3009 -3.2661
   84DOPC     P 2371   3.917   4.505   9.428  0.4768  0.2871 -0.2438
   84DOPC   O13 2372   3.790   4.591   9.425  0.0532  0.0380  0.8887
   84DOPC   O14 2373   3.937   4.415   9.544  0.1344  0.3670 -0.0596
   84DOPC   O12 2374   4.048   4.597   9.423  0.2326  0.4597  0.0434
   84DOPC   O11 2375   3.919   4.426   9.294 -0.0302  0.0928 -0.8810
   84DOPC    C1 2376   3.810   4.372   9.227  1.0464 -0.2528 -0.1258
   84DOPC    HA 2377   3.711   4.383   9.276  0.6390 -1.9845 -0.4684
   84DOPC    HB 2378   3.824   4.262   9.217 -1.0312 -0.5468 -0.2926
   84DOPC    C2 2379   3.797   4.428   9.081 -0.2290 -0.0202  0.3886
   84DOPC    HS 2380   3.737   4.358   9.019 -1.5119  1.9698 -0.7448
   84DOPC   O21 2381   3.932   4.455   9.023  0.5016  0.5526 -1.0116
   84DOPC   C21 2382   3.986   4.353   8.966 -0.1752  0.7157 -0.7051
   84DOPC   O22 2383   3.955   4.234   8.983  0.0931 -0.3005  0.3371
   84DOPC   C22 2384   4.098   4.406   8.873  0.2810 -0.2080  0.3748
   84DOPC   H2R 2385   4.184   4.346   8.910 -1.2939 -1.2297  2.5893
   84DOPC   H2S 2386   4.106   4.517   8.877  2.7799 -0.1882 -1.8567
   84DOPC    C3 2387   3.717   4.559   9.091 -0.1471  0.1344  0.8812
   84DOPC    HX 2388   3.764   4.630   9.163  2.2200  2.0066 -2.2292
   84DOPC    HY 2389   3.613   4.532   9.119 -0.8250 -0.5309 -1.8886
   84DOPC   O31 2390   3.720   4.628   8.964  0.2552  0.2076 -0.5491
   84DOPC   C31 2391   3.661   4.744   8.953 -0.1935  0.9044 -0.3534
   84DOPC   O32 2392   3.606   4.807   9.039  0.1234  0.4553  0.2303
   84DOPC   C32 2393   3.655   4.774   8.804 -0.0194  0.5707  0.5412
   84DOPC   H2X 2394   3.755   4.816   8.780 -0.3792  0.1851 -1.9319
   84DOPC   H2Y 2395   3.645   4.678   8.750  1.1289  1.4195 -1.2927
   84DOPC   C23 2396   4.080   4.368   8.720 -0.8288  0.4938 -0.3310
   84DOPC   H3R 2397   4.068   4.258   8.710 -1.3882  0.4775  0.5013
   84DOPC   H3S 2398   4.164   4.406   8.656 -0.3696  0.7300  0.4043
   84DOPC   C24 2399   3.956   4.433   8.653  0.5028  0.4184 -0.7840
   84DOPC   H4R 2400   3.886   4.471   8.731  0.3960 -2.6231  0.7323
   84DOPC   H4S 2401   3.893   4.345   8.628  1.1541 -0.1352 -0.5052
   84DOPC   C25 2402   3.982   4.522   8.532  0.1053 -0.0158  0.7510
   84DOPC   H5R 2403   4.041   4.461   8.461 -0.1955 -0.5256  0.9347
   84DOPC   H5S 2404   4.048   4.608   8.560 -0.6449  0.6306  0.5614
   84DOPC   C26 2405   3.865   4.589   8.469  0.4296 -0.4027  0.4982
   84DOPC   H6R 2406   3.811   4.650   8.544  1.8909  0.5581  0.8217
   84DOPC   H6S 2407   3.799   4.505   8.438  0.3661  0.2891 -1.4200
   84DOPC   C27 2408   3.908   4.668   8.348 -0.5135 -0.4357 -0.0102
   84DOPC   H7R 2409   4.011   4.705   8.363 -0.8530 -0.3751  2.6499
   84DOPC   H7S 2410   3.844   4.759   8.342 -0.3384 -0.2057  1.2998
   84DOPC   C28 2411   3.894   4.596   8.210 -0.3182  0.0164  0.2790
   84DOPC   H8R 2412   3.944   4.498   8.204 -0.5783 -0.0610 -0.9347
   84DOPC   H8S 2413   3.941   4.665   8.137 -0.1337  1.0139  1.3004
   84DOPC   C29 2414   3.746   4.569   8.181 -0.2441  0.5141  0.0266
   84DOPC   H9R 2415   3.703   4.496   8.251  0.7880  0.3231  0.4834
   84DOPC  C210 2416   3.682   4.610   8.073 -0.1802 -0.4969  0.2111
   84DOPC  H10R 2417   3.579   4.580   8.047  0.2576 -0.4065 -1.7687
   84DOPC  C211 2418   3.721   4.703   7.958 -0.1622 -0.4210 -0.1976
   84DOPC  H11R 2419   3.814   4.760   7.979 -1.6204  1.4877  1.5493
   84DOPC  H11S 2420   3.636   4.773   7.941  1.2084  1.5841  0.8111
   84DOPC  C212 2421   3.741   4.617   7.830  0.5387 -0.3856  0.5234
   84DOPC  H12R 2422   3.753   4.688   7.745  0.2756 -0.7686  0.1625
   84DOPC  H12S 2423   3.655   4.552   7.807 -0.9490  1.7494 -0.3111
   84DOPC  C213 2424   3.867   4.531   7.836  0.3271 -0.6517  0.0743
   84DOPC  H13R 2425   3.855   4.476   7.932  0.2941 -1.6325 -0.4711
   84DOPC  H13S 2426   3.961   4.590   7.831  0.2665 -0.6347 -2.1514
   84DOPC  C214 2427   3.872   4.435   7.710  0.1210  0.6487  0.1460
   84DOPC  H14R 2428   3.970   4.386   7.691 -0.5974 -0.5017 -0.7819
   84DOPC  H14S 2429   3.845   4.494   7.619  1.8279 -3.1223 -3.1159
   84DOPC  C215 2430   3.763   4.324   7.710  0.3422 -0.1458 -0.2507
   84DOPC  H15R 2431   3.664   4.370   7.691 -1.0766 -2.5013  0.9579
   84DOPC  H15S 2432   3.766   4.274   7.810 -2.3277 -0.6009 -0.3241
   84DOPC  C216 2433   3.769   4.227   7.589 -0.0999 -0.7266 -0.2591
   84DOPC  H16R 2434   3.860   4.164   7.577 -1.2717 -2.2101 -1.9625
   84DOPC  H16S 2435   3.776   4.302   7.507  2.1421  2.7844  2.8309
   84DOPC  C217 2436   3.642   4.139   7.571  0.9669 -0.4883  0.3997
   84DOPC  H17R 2437   3.567   4.191   7.508 -0.4090  0.3741  2.6040
   84DOPC  H17S 2438   3.584   4.119   7.664 -0.0136 -0.6796 -0.2409
   84DOPC  C218 2439   3.682   4.008   7.499  0.1830 -0.3093 -0.5354
   84DOPC  H18R 2440   3.594   3.956   7.455  0.1480 -1.6537  1.0192
   84DOPC  H18S 2441   3.725   3.935   7.572 -0.0986 -0.6793 -0.7351
   84DOPC  H18T 2442   3.758   4.014   7.418  1.8584 -0.7244  0.9428
   84DOPC   C33 2443   3.538   4.866   8.762  0.1150  0.8893  0.1873
   84DOPC   H3X 2444   3.557   4.957   8.824 -0.7652  1.8655 -0.9295
   84DOPC   H3Y 2445   3.444   4.831   8.811  1.2172 -0.3277  1.5162
   84DOPC   C34 2446   3.529   4.906   8.614 -0.3177  0.0794  0.2724
   84DOPC   H4X 2447   3.630   4.933   8.578 -0.6568  2.5724  0.9942
   84DOPC   H4Y 2448   3.468   4.996   8.593 -0.0115  0.5195  1.2068
   84DOPC   C35 2449   3.467   4.799   8.536  0.4769  0.7970 -0.0991
   84DOPC   H5X 2450   3.358   4.806   8.553  0.6507  2.4995  0.4856
   84DOPC   H5Y 2451   3.487   4.693   8.563 -3.3078 -0.0159 -0.0164
   84DOPC   C36 2452   3.496   4.811   8.378  0.1112  0.5962  0.8322
   84DOPC   H6X 2453   3.604   4.813   8.353 -0.3848 -0.6874 -1.8031
   84DOPC   H6Y 2454   3.462   4.722   8.320  1.7483  0.9336 -0.7108
   84DOPC   C37 2455   3.433   4.929   8.308  0.5592  0.5106 -0.4933
   84DOPC   H7X 2456   3.323   4.918   8.298  0.7286 -2.0966 -0.2523
   84DOPC   H7Y 2457   3.465   5.015   8.371  2.1864 -1.2492  1.2364
   84DOPC   C38 2458   3.496   4.953   8.171 -0.3821 -0.1056  0.3095
   84DOPC   H8X 2459   3.458   4.878   8.098 -1.0801  0.2127  0.3379
   84DOPC   H8Y 2460   3.606   4.936   8.170 -0.7820 -3.4891  1.4658
   84DOPC   C39 2461   3.478   5.101   8.137 -0.4511  0.1313  0.8320
   84DOPC   H9X 2462   3.524   5.163   8.216  0.4350 -0.7651  1.0356
   84DOPC  C310 2463   3.415   5.164   8.039  0.0743 -0.4130  0.0506
   84DOPC  H10X 2464   3.407   5.274   8.044  0.8614 -0.3746  0.6484
   84DOPC  C311 2465   3.350   5.105   7.914 -0.3793 -0.3900 -0.1301
   84DOPC  H11X 2466   3.254   5.147   7.876 -0.5873 -1.1912 -0.5290
   84DOPC  H11Y 2467   3.336   4.995   7.922  0.2695 -0.4478  0.2529
   84DOPC  C312 2468   3.440   5.118   7.786 -0.3135  0.0930 -0.1448
   84DOPC  H12X 2469   3.537   5.065   7.803 -0.4777 -0.8840 -2.0193
   84DOPC  H12Y 2470   3.462   5.225   7.771  1.3810 -0.5846 -3.4555
   84DOPC  C313 2471   3.387   5.055   7.659 -0.0753 -0.1278  0.9378
   84DOPC  H13X 2472   3.372   4.946   7.675 -0.4402 -0.0205  1.3262
   84DOPC  H13Y 2473   3.286   5.095   7.639  0.3103  0.4104 -0.0109
   84DOPC  C314 2474   3.486   5.086   7.547  0.4721 -0.1026  0.0567
   84DOPC  H14X 2475   3.470   5.192   7.520 -1.2556 -0.7051 -1.3996
   84DOPC  H14Y 2476   3.591   5.059   7.573  0.0660 -1.4356  0.3738
   84DOPC  C315 2477   3.440   4.994   7.431 -0.0645 -0.0209  0.0053
   84DOPC  H15X 2478   3.437   4.893   7.478 -0.9351  0.1197  0.2636
   84DOPC  H15Y 2479   3.526   4.991   7.360  0.7669  0.0286  0.9884
   84DOPC  C316 2480   3.315   5.029   7.363 -0.6049  0.3024  0.0341
   84DOPC  H16X 2481   3.230   5.011   7.433 -1.7765 -0.4165 -1.4981
   84DOPC  H16Y 2482   3.310   5.135   7.330  0.3618  0.3401 -0.0048
   84DOPC  C317 2483   3.294   4.947   7.238  0.2517 -0.2375  0.0566
   84DOPC  H17X 2484   3.373   4.953   7.160 -0.8174 -2.9943 -1.4000
   84DOPC  H17Y 2485   3.293   4.839   7.267 -1.4321 -0.9376 -2.2714
   84DOPC  C318 2486   3.158   4.984   7.180 -0.0443  0.2830  0.3376
   84DOPC  H18X 2487   3.078   4.940   7.243 -1.9546 -0.5487 -2.5065
   84DOPC  H18Y 2488   3.154   5.095   7.175  1.2724  0.4458  1.9912
   84DOPC  H18Z 2489   3.138   4.936   7.082 -0.5789  1.8308 -0.3365
   85DOPC     N 2490   4.178   6.084   8.773 -0.2490 -0.4200  0.5088
   85DOPC   C12 2491   4.280   6.047   8.883 -0.4640  0.0048  0.0194
   85DOPC  H12A 2492   4.307   6.134   8.941  1.0981 -0.2298 -0.3117
   85DOPC  H12B 2493   4.369   6.031   8.823  0.1036  0.1380  0.8026
   85DOPC   C13 2494   4.236   6.181   8.665  0.2549  0.3546 -0.5843
   85DOPC  H13A 2495   4.322   6.132   8.621 -0.4209 -1.7324  0.2595
   85DOPC  H13B 2496   4.150   6.209   8.606 -0.6851 -0.5840  0.2821
   85DOPC  H13C 2497   4.287   6.260   8.718  0.8198 -0.0160 -0.5662
   85DOPC   C14 2498   4.068   6.156   8.845  0.3919 -0.3649  0.6965
   85DOPC  H14A 2499   4.101   6.236   8.911  1.2751 -0.7546  0.7458
   85DOPC  H14B 2500   3.985   6.193   8.788  2.1899 -0.9147 -2.5045
   85DOPC  H14C 2501   4.037   6.086   8.921  0.3745 -0.8069  0.2784
   85DOPC   C15 2502   4.110   5.963   8.719 -0.4689  0.0159  0.6513
   85DOPC  H15A 2503   4.191   5.903   8.680 -0.7062 -1.3949  2.1957
   85DOPC  H15B 2504   4.033   5.982   8.646  0.6093  1.8562 -0.0555
   85DOPC  H15C 2505   4.084   5.895   8.800 -0.7815 -0.1315  0.4287
   85DOPC   C11 2506   4.236   5.931   8.979  0.8470  0.6339  0.0550
   85DOPC  H11A 2507   4.276   5.836   8.936 -1.3700 -0.6715  0.6746
   85DOPC  H11B 2508   4.296   5.939   9.072  1.4350 -3.4654  0.2264
   85DOPC     P 2509   4.036   5.779   9.048 -0.3738 -0.4088  0.4068
   85DOPC   O13 2510   3.892   5.793   9.072  0.5473 -0.3512  0.0369
   85DOPC   O14 2511   4.114   5.703   9.151  0.4250 -0.2202 -0.4766
   85DOPC   O12 2512   4.096   5.923   9.018 -0.2728  0.3613 -0.3814
   85DOPC   O11 2513   4.060   5.699   8.914 -0.0931 -0.5496 -0.0321
   85DOPC    C1 2514   3.996   5.573   8.900  0.6959  0.7205  0.5175
   85DOPC    HA 2515   3.887   5.595   8.894  0.7005  0.4417 -1.3037
   85DOPC    HB 2516   4.016   5.496   8.976  0.5942  1.4642  1.3144
   85DOPC    C2 2517   4.030   5.498   8.760 -0.1223  0.3055 -1.1788
   85DOPC    HS 2518   3.970   5.404   8.753  0.4862 -0.5637  2.9290
   85DOPC   O21 2519   4.171   5.481   8.737  0.4812 -0.2669 -0.4767
   85DOPC   C21 2520   4.220   5.365   8.783  0.2153 -0.5687  0.1200
   85DOPC   O22 2521   4.160   5.272   8.834 -0.7642 -0.3132  0.1850
   85DOPC   C22 2522   4.370   5.357   8.743  0.1135 -0.3671 -0.1187
   85DOPC   H2R 2523   4.413   5.333   8.843 -1.2167 -0.4925  0.4425
   85DOPC   H2S 2524   4.415   5.447   8.698 -3.2980  0.4382 -2.3089
   85DOPC    C3 2525   3.960   5.595   8.657  0.3431 -0.8321  0.2314
   85DOPC    HX 2526   3.981   5.702   8.678 -1.2364 -0.6304  0.9113
   85DOPC    HY 2527   3.851   5.595   8.677 -0.0332  3.1038 -0.8117
   85DOPC   O31 2528   3.979   5.549   8.519  0.2943 -0.2880 -0.0116
   85DOPC   C31 2529   4.091   5.586   8.459 -0.6782  0.0544  0.0064
   85DOPC   O32 2530   4.175   5.664   8.502 -0.2877 -0.1967 -0.0841
   85DOPC   C32 2531   4.090   5.529   8.316 -0.5197  0.2807  0.1638
   85DOPC   H2X 2532   4.107   5.423   8.342  0.1906  0.9593  2.9005
   85DOPC   H2Y 2533   3.988   5.528   8.273  0.1336 -4.0172 -1.7660
   85DOPC   C23 2534   4.404   5.235   8.641  0.5618 -0.2906  0.0828
   85DOPC   H3R 2535   4.340   5.145   8.652  1.0054 -0.4775  1.2776
   85DOPC   H3S 2536   4.511   5.213   8.662  0.6739 -0.3612 -0.5494
   85DOPC   C24 2537   4.399   5.271   8.492 -0.9016  0.7962 -0.5857
   85DOPC   H4R 2538   4.465   5.360   8.486  1.1057 -0.6516 -1.1854
   85DOPC   H4S 2539   4.293   5.301   8.476 -1.0532  0.6181  0.0516
   85DOPC   C25 2540   4.436   5.149   8.410 -0.1209  0.2477 -0.4892
   85DOPC   H5R 2541   4.345   5.089   8.391  2.8765 -3.8289 -3.6779
   85DOPC   H5S 2542   4.497   5.081   8.473 -1.5538 -1.5250 -0.9586
   85DOPC   C26 2543   4.502   5.180   8.284 -0.6577  0.0807 -0.5212
   85DOPC   H6R 2544   4.560   5.088   8.258  2.2757  2.1929 -2.0110
   85DOPC   H6S 2545   4.574   5.262   8.302 -0.8247 -0.5757  4.2046
   85DOPC   C27 2546   4.412   5.203   8.166  0.6106  0.1242 -0.4915
   85DOPC   H7R 2547   4.364   5.303   8.159  1.4973  0.4586 -3.4961
   85DOPC   H7S 2548   4.329   5.130   8.179  1.5410 -1.0998 -1.1241
   85DOPC   C28 2549   4.478   5.175   8.025 -0.9177  0.1194 -1.1395
   85DOPC   H8R 2550   4.527   5.076   8.020  1.1849  1.0482 -0.0364
   85DOPC   H8S 2551   4.570   5.238   8.020 -1.2688  0.8993  1.2715
   85DOPC   C29 2552   4.387   5.187   7.908 -0.5658  0.1570  0.4112
   85DOPC   H9R 2553   4.334   5.094   7.881 -0.4845  0.5332 -1.0944
   85DOPC  C210 2554   4.378   5.290   7.820  0.0816  1.5720 -0.1429
   85DOPC  H10R 2555   4.328   5.275   7.723  0.1408 -0.7393  0.1309
   85DOPC  C211 2556   4.455   5.412   7.841 -0.0806 -1.1834 -0.0376
   85DOPC  H11R 2557   4.455   5.440   7.949 -3.6727  1.0538 -0.4535
   85DOPC  H11S 2558   4.412   5.500   7.789 -0.6125  0.1670  2.5426
   85DOPC  C212 2559   4.599   5.407   7.786 -0.2945  0.2162  0.4669
   85DOPC  H12R 2560   4.648   5.317   7.830 -0.6023  0.9233  2.3642
   85DOPC  H12S 2561   4.659   5.493   7.821 -0.0176 -0.1131  0.8144
   85DOPC  C213 2562   4.614   5.421   7.628  0.2019  0.1107  0.2801
   85DOPC  H13R 2563   4.560   5.513   7.597  0.3296  0.6021  1.4601
   85DOPC  H13S 2564   4.559   5.335   7.585 -2.0703  0.7351  1.7313
   85DOPC  C214 2565   4.753   5.429   7.578  0.0371  0.1467 -0.6852
   85DOPC  H14R 2566   4.808   5.521   7.604  0.3089 -0.3599  0.6076
   85DOPC  H14S 2567   4.744   5.435   7.468  0.2768  0.0566 -0.7099
   85DOPC  C215 2568   4.833   5.309   7.626  0.4532  0.0337 -1.0383
   85DOPC  H15R 2569   4.772   5.220   7.601  1.9870 -0.7718 -2.0558
   85DOPC  H15S 2570   4.857   5.320   7.734  2.0567  2.3279 -1.5524
   85DOPC  C216 2571   4.963   5.278   7.549 -0.3247  0.4886  0.0912
   85DOPC  H16R 2572   4.939   5.246   7.445 -2.6081 -1.4978  1.1486
   85DOPC  H16S 2573   5.000   5.188   7.603 -2.8218 -0.3453  0.5034
   85DOPC  C217 2574   5.064   5.394   7.541  0.5315 -0.2227 -0.4270
   85DOPC  H17R 2575   5.109   5.407   7.642  0.8778 -0.6142 -0.5298
   85DOPC  H17S 2576   5.010   5.489   7.523  0.8272  0.1303  0.4931
   85DOPC  C218 2577   5.177   5.364   7.441 -0.4070  0.2032 -0.2996
   85DOPC  H18R 2578   5.228   5.271   7.476 -3.0501 -0.7036  1.4304
   85DOPC  H18S 2579   5.258   5.440   7.439  0.7302 -0.9662 -1.5788
   85DOPC  H18T 2580   5.148   5.348   7.335  0.9088  2.2654 -1.0399
   85DOPC   C33 2581   4.195   5.578   8.210 -0.0213  0.2709 -0.8899
   85DOPC   H3X 2582   4.298   5.563   8.249 -0.5422 -0.4059  0.2788
   85DOPC   H3Y 2583   4.184   5.688   8.204 -0.8805  0.1709 -1.2425
   85DOPC   C34 2584   4.173   5.500   8.079 -0.3910 -0.3387 -0.2258
   85DOPC   H4X 2585   4.159   5.390   8.091 -0.7703 -0.4161 -1.2652
   85DOPC   H4Y 2586   4.266   5.499   8.018 -2.1534  0.1183 -3.1296
   85DOPC   C35 2587   4.063   5.556   7.984  1.2805  0.0776  0.2558
   85DOPC   H5X 2588   4.090   5.662   7.966 -2.5279  1.0493 -0.8193
   85DOPC   H5Y 2589   3.963   5.556   8.032  1.6250  1.3843  1.0003
   85DOPC   C36 2590   4.059   5.482   7.851 -0.6739  0.6023  0.5512
   85DOPC   H6X 2591   4.163   5.476   7.813 -0.4683 -2.0483  1.3020
   85DOPC   H6Y 2592   4.020   5.378   7.860 -2.3524  1.1293 -0.2161
   85DOPC   C37 2593   3.962   5.545   7.743 -1.0261 -0.1149 -0.3832
   85DOPC   H7X 2594   3.858   5.547   7.782 -1.3664  0.0552 -1.2732
   85DOPC   H7Y 2595   3.998   5.650   7.745 -2.6881  0.4945  2.0006
   85DOPC   C38 2596   3.992   5.494   7.601 -0.3288 -0.6306 -0.1381
   85DOPC   H8X 2597   4.099   5.513   7.580 -0.0325  1.3904  2.6421
   85DOPC   H8Y 2598   3.932   5.553   7.528  0.4687 -0.8469 -0.9832
   85DOPC   C39 2599   3.952   5.350   7.585 -0.3020  0.2712  0.5106
   85DOPC   H9X 2600   4.037   5.281   7.586 -1.9439 -1.8508  0.0062
   85DOPC  C310 2601   3.830   5.298   7.555 -0.2932 -0.5591 -0.1058
   85DOPC  H10X 2602   3.816   5.191   7.534  3.6922 -1.1982 -0.4579
   85DOPC  C311 2603   3.700   5.383   7.555 -0.1110 -0.3068 -0.3275
   85DOPC  H11X 2604   3.724   5.479   7.606 -1.7372 -0.7458  1.3427
   85DOPC  H11Y 2605   3.632   5.328   7.622 -0.9764 -0.8727 -1.6275
   85DOPC  C312 2606   3.615   5.422   7.434  0.1786 -0.1109  0.0003
   85DOPC  H12X 2607   3.530   5.482   7.473  0.2552 -0.5548  0.8889
   85DOPC  H12Y 2608   3.564   5.332   7.393 -0.5406 -0.3183  1.2772
   85DOPC  C313 2609   3.676   5.509   7.333 -0.0977 -0.2976  0.3637
   85DOPC  H13X 2610   3.699   5.612   7.371 -0.5332 -0.1129  0.1258
   85DOPC  H13Y 2611   3.773   5.475   7.290  0.6241  2.7989 -0.7541
   85DOPC  C314 2612   3.579   5.517   7.206 -0.0233 -0.7826 -0.2325
   85DOPC  H14X 2613   3.556   5.409   7.195 -1.8372 -0.4851  0.2641
   85DOPC  H14Y 2614   3.493   5.575   7.247  1.7376 -0.7040  3.8148
   85DOPC  C315 2615   3.642   5.583   7.080  0.8578 -0.5070 -0.9217
   85DOPC  H15X 2616   3.675   5.687   7.104 -1.0868  0.1832 -1.0429
   85DOPC  H15Y 2617   3.557   5.586   7.009  0.9692 -1.0048 -1.0787
   85DOPC  C316 2618   3.756   5.507   7.008 -0.1429 -0.4702 -0.5015
   85DOPC  H16X 2619   3.841   5.497   7.079 -0.0805  2.0568 -0.1401
   85DOPC  H16Y 2620   3.718   5.405   6.988  1.5218 -1.2359  0.0426
   85DOPC  C317 2621   3.796   5.581   6.873 -0.2643  0.3774  0.3483
   85DOPC  H17X 2622   3.702   5.597   6.818 -0.0748 -0.6337 -0.2934
   85DOPC  H17Y 2623   3.831   5.681   6.906  3.3945 -0.1708 -1.3260
   85DOPC  C318 2624   3.906   5.520   6.786  0.6521 -0.1010 -0.3908
   85DOPC  H18X 2625   3.996   5.488   6.842  0.3973  0.9722  0.6755
   85DOPC  H18Y 2626   3.856   5.427   6.750 -1.1754  0.1004  1.4330
   85DOPC  H18Z 2627   3.934   5.569   6.690 -1.5798  0.0639 -1.0209
   86DOPC     N 2628   3.389   5.587   9.029  0.3412 -0.0640 -0.2118
   86DOPC   C12 2629   3.327   5.547   8.902  0.8905  0.8398  0.2713
   86DOPC  H12A 2630   3.324   5.439   8.899  0.6993  0.8365  0.5696
   86DOPC  H12B 2631   3.393   5.587   8.827  0.6682  1.3291  0.3364
   86DOPC   C13 2632   3.489   5.699   9.009  0.3480 -0.3136  0.3315
   86DOPC  H13A 2633   3.442   5.790   8.976 -0.6578 -1.2020 -0.7585
   86DOPC  H13B 2634   3.539   5.720   9.103  1.7905 -0.2216 -0.4248
   86DOPC  H13C 2635   3.571   5.679   8.942  1.5755  1.5096  1.1985
   86DOPC   C14 2636   3.471   5.476   9.079  0.1562  0.2840 -0.0859
   86DOPC  H14A 2637   3.410   5.392   9.110 -1.7891  0.5451 -2.8101
   86DOPC  H14B 2638   3.538   5.442   9.002 -0.9329  0.6833 -1.2518
   86DOPC  H14C 2639   3.523   5.488   9.173  0.3744 -1.4225  0.0444
   86DOPC   C15 2640   3.287   5.636   9.129  0.3751  0.2097 -0.2060
   86DOPC  H15A 2641   3.336   5.645   9.225  2.8525  0.1103 -1.3670
   86DOPC  H15B 2642   3.215   5.559   9.151  0.2106  1.0863  2.6890
   86DOPC  H15C 2643   3.236   5.727   9.101 -1.3103 -0.6421  0.0394
   86DOPC   C11 2644   3.184   5.600   8.862  0.1383  0.8230 -0.4449
   86DOPC  H11A 2645   3.182   5.709   8.884  0.7211  0.4351  1.8300
   86DOPC  H11B 2646   3.188   5.574   8.754  3.4419  1.2540 -0.5263
   86DOPC     P 2647   3.015   5.402   8.884  0.3817  0.1940 -0.0540
   86DOPC   O13 2648   2.881   5.388   8.951  0.0419 -0.0009 -0.7858
   86DOPC   O14 2649   3.115   5.296   8.907  0.2249 -0.1634  0.5934
   86DOPC   O12 2650   3.076   5.537   8.937  0.6180  0.7931  0.3087
   86DOPC   O11 2651   2.999   5.425   8.729 -0.3036 -0.2367 -0.3660
   86DOPC    C1 2652   2.899   5.512   8.684 -0.3627 -0.1346  0.1379
   86DOPC    HA 2653   2.922   5.612   8.727  2.7210 -0.4572 -0.5355
   86DOPC    HB 2654   2.796   5.472   8.700  0.2567 -1.5645  0.6476
   86DOPC    C2 2655   2.920   5.536   8.532  1.2217 -0.2521  0.3160
   86DOPC    HS 2656   3.021   5.582   8.531  0.5785  1.2368 -0.4738
   86DOPC   O21 2657   2.827   5.635   8.477  0.3711 -0.1781  0.1717
   86DOPC   C21 2658   2.868   5.705   8.377  0.6834 -0.1686 -0.0369
   86DOPC   O22 2659   2.978   5.716   8.331 -0.2186 -0.2072  0.0572
   86DOPC   C22 2660   2.749   5.770   8.310 -0.1239  0.2723  0.3933
   86DOPC   H2R 2661   2.745   5.874   8.348 -2.8119 -0.1100  1.3911
   86DOPC   H2S 2662   2.658   5.712   8.338 -0.1984  0.1904 -0.0210
   86DOPC    C3 2663   2.936   5.396   8.447  0.3092 -0.4226  0.0325
   86DOPC    HX 2664   2.856   5.327   8.480 -0.1335 -1.0944 -2.2590
   86DOPC    HY 2665   3.032   5.351   8.480 -0.7431 -1.0536  2.4399
   86DOPC   O31 2666   2.914   5.409   8.300 -0.5601 -1.1750  0.0931
   86DOPC   C31 2667   3.029   5.428   8.233  0.3985  0.4297  0.2549
   86DOPC   O32 2668   3.140   5.435   8.281  0.0138  0.0377 -0.1181
   86DOPC   C32 2669   2.987   5.440   8.087  0.0197 -0.0067 -0.5262
   86DOPC   H2X 2670   2.902   5.369   8.080 -1.4222  1.2075  2.7426
   86DOPC   H2Y 2671   2.949   5.543   8.075  0.5386  0.2600  0.0341
   86DOPC   C23 2672   2.757   5.776   8.155 -0.0262  0.2178 -0.4950
   86DOPC   H3R 2673   2.653   5.790   8.118 -0.7250  0.5231  1.4461
   86DOPC   H3S 2674   2.791   5.677   8.118  2.2043  0.7519 -0.0274
   86DOPC   C24 2675   2.833   5.886   8.088 -0.5696 -0.1281 -0.0958
   86DOPC   H4R 2676   2.942   5.867   8.097 -0.1361  1.4508 -1.4836
   86DOPC   H4S 2677   2.812   5.984   8.136 -1.1532 -0.1093 -0.3814
   86DOPC   C25 2678   2.811   5.899   7.935 -0.4471  0.1558  0.8379
   86DOPC   H5R 2679   2.701   5.888   7.923 -0.9173  2.4646  2.3525
   86DOPC   H5S 2680   2.851   5.799   7.910 -0.6481  0.0703  0.8585
   86DOPC   C26 2681   2.879   6.024   7.874 -0.7390  0.2825 -0.8267
   86DOPC   H6R 2682   2.880   6.010   7.763  1.4602 -2.2440 -0.5848
   86DOPC   H6S 2683   2.983   6.027   7.910 -1.3850 -0.6478  1.2719
   86DOPC   C27 2684   2.806   6.150   7.911 -0.1255  0.1250  0.0753
   86DOPC   H7R 2685   2.806   6.178   8.019  1.2666  1.9511 -0.3582
   86DOPC   H7S 2686   2.700   6.139   7.879  0.6664  0.3409 -2.8693
   86DOPC   C28 2687   2.834   6.287   7.831 -0.3750 -0.0999  0.2955
   86DOPC   H8R 2688   2.774   6.372   7.869 -1.7264 -0.5123 -0.8295
   86DOPC   H8S 2689   2.800   6.270   7.726 -1.8848  1.7177  0.4507
   86DOPC   C29 2690   2.978   6.323   7.827 -0.6680 -0.0841  0.5212
   86DOPC   H9R 2691   3.017   6.356   7.925  0.0761  0.3477  0.0943
   86DOPC  C210 2692   3.066   6.310   7.720  0.0352 -0.4654  0.3787
   86DOPC  H10R 2693   3.175   6.316   7.725  0.1882  1.7196 -2.6897
   86DOPC  C211 2694   3.007   6.277   7.582 -0.1458 -0.2266 -0.2359
   86DOPC  H11R 2695   2.905   6.321   7.576 -0.1343 -0.2398 -0.5692
   86DOPC  H11S 2696   3.003   6.167   7.589  0.1393 -0.1300  2.1065
   86DOPC  C212 2697   3.093   6.327   7.460  0.1382  0.3051 -0.1569
   86DOPC  H12R 2698   3.197   6.292   7.477  0.8899  2.1096 -0.7435
   86DOPC  H12S 2699   3.113   6.437   7.453 -0.8741  0.5234  0.2087
   86DOPC  C213 2700   3.043   6.267   7.325 -0.0521  0.2116 -0.4986
   86DOPC  H13R 2701   2.961   6.330   7.284 -0.0495  0.2844 -0.3906
   86DOPC  H13S 2702   3.000   6.167   7.346 -1.1837  0.6242 -0.7706
   86DOPC  C214 2703   3.146   6.254   7.217 -0.5139 -0.4063 -0.5076
   86DOPC  H14R 2704   3.232   6.200   7.260 -0.0867  1.0580  0.5277
   86DOPC  H14S 2705   3.172   6.361   7.203  1.2305  0.1920  5.0177
   86DOPC  C215 2706   3.091   6.199   7.083 -0.0464 -0.7485 -0.6009
   86DOPC  H15R 2707   3.004   6.263   7.058  0.5501  0.6919  0.8472
   86DOPC  H15S 2708   3.062   6.094   7.105  1.0854 -1.2933 -1.6047
   86DOPC  C216 2709   3.192   6.201   6.966 -1.3545 -0.0744 -0.0863
   86DOPC  H16R 2710   3.152   6.149   6.876  3.2121 -3.3850 -0.5361
   86DOPC  H16S 2711   3.273   6.135   7.005  2.6124  2.9624 -2.4082
   86DOPC  C217 2712   3.265   6.332   6.928 -0.2058 -0.2566 -0.1071
   86DOPC  H17R 2713   3.296   6.386   7.020 -1.5663  0.1979  0.1147
   86DOPC  H17S 2714   3.188   6.394   6.877  1.6642  1.9701 -0.3670
   86DOPC  C218 2715   3.385   6.314   6.833  0.4010 -0.4825  0.5651
   86DOPC  H18R 2716   3.459   6.244   6.876  0.1635 -0.9138  0.2770
   86DOPC  H18S 2717   3.433   6.413   6.817 -0.2763 -0.5455 -2.4958
   86DOPC  H18T 2718   3.362   6.280   6.730 -0.2491  2.2526 -0.2837
   86DOPC   C33 2719   3.101   5.419   7.989 -0.3974  0.1013 -0.3073
   86DOPC   H3X 2720   3.129   5.312   8.000 -3.5926 -0.7252  1.0946
   86DOPC   H3Y 2721   3.187   5.481   8.023 -2.5359  3.9246 -1.1777
   86DOPC   C34 2722   3.061   5.462   7.856 -1.0098  0.1927  0.5872
   86DOPC   H4X 2723   3.048   5.572   7.864  2.5699  0.9365 -1.4594
   86DOPC   H4Y 2724   2.965   5.415   7.827  0.6885 -3.0903 -0.1549
   86DOPC   C35 2725   3.168   5.432   7.743 -0.6373  0.2537 -0.7024
   86DOPC   H5X 2726   3.205   5.328   7.758 -1.0023  0.3153  0.7275
   86DOPC   H5Y 2727   3.253   5.503   7.749  0.5688 -1.2437  0.5022
   86DOPC   C36 2728   3.111   5.455   7.603 -0.4435  0.4716  0.5524
   86DOPC   H6X 2729   3.035   5.377   7.584  0.9780 -1.3298  1.9736
   86DOPC   H6Y 2730   3.058   5.553   7.606 -2.4011 -0.5562  1.9096
   86DOPC   C37 2731   3.231   5.461   7.502 -0.6265  0.3107  0.3182
   86DOPC   H7X 2732   3.313   5.526   7.540 -0.1152  0.0165 -0.2602
   86DOPC   H7Y 2733   3.265   5.358   7.481 -2.1915 -0.1104 -0.3542
   86DOPC   C38 2734   3.201   5.526   7.365 -0.6709 -0.1897 -0.3689
   86DOPC   H8X 2735   3.300   5.528   7.316  0.0371  0.9647  1.0297
   86DOPC   H8Y 2736   3.165   5.630   7.375 -1.6900 -0.6293  0.8390
   86DOPC   C39 2737   3.092   5.457   7.286 -0.2461 -0.2680 -0.5524
   86DOPC   H9X 2738   3.091   5.348   7.302  1.0641  0.2186  4.3438
   86DOPC  C310 2739   3.005   5.509   7.200 -0.6005 -0.5148  0.1855
   86DOPC  H10X 2740   2.948   5.435   7.142 -0.8433 -1.4352  1.5364
   86DOPC  C311 2741   2.983   5.656   7.170 -0.1475  0.7191  0.0120
   86DOPC  H11X 2742   2.975   5.707   7.269 -2.0184  1.2502 -0.3765
   86DOPC  H11Y 2743   2.880   5.683   7.139 -0.9150 -0.1223  1.7051
   86DOPC  C312 2744   3.080   5.732   7.071  0.1642  0.2082  0.3158
   86DOPC  H12X 2745   3.183   5.709   7.105 -0.1178 -0.8442  0.4911
   86DOPC  H12Y 2746   3.054   5.840   7.081 -1.0303 -0.0569  0.3062
   86DOPC  C313 2747   3.052   5.681   6.934  0.1932 -0.0720 -0.1883
   86DOPC  H13X 2748   3.019   5.576   6.934 -0.8147  0.2257 -1.4020
   86DOPC  H13Y 2749   2.971   5.745   6.892  0.4627  1.3761  1.3868
   86DOPC  C314 2750   3.180   5.688   6.844 -0.4963 -0.5991 -0.1617
   86DOPC  H14X 2751   3.263   5.644   6.904  0.8704  1.3712 -0.5225
   86DOPC  H14Y 2752   3.172   5.618   6.758  1.2095  0.2257 -1.0425
   86DOPC  C315 2753   3.221   5.833   6.802 -0.1196  0.6505 -0.1373
   86DOPC  H15X 2754   3.270   5.886   6.887 -1.0795 -1.5700  1.9478
   86DOPC  H15Y 2755   3.138   5.900   6.771 -1.1291 -1.2951 -1.8891
   86DOPC  C316 2756   3.323   5.831   6.684  0.2091  0.8366  0.1861
   86DOPC  H16X 2757   3.299   5.749   6.613  2.3163 -1.2159  1.6942
   86DOPC  H16Y 2758   3.320   5.929   6.632 -0.5158 -0.3161 -2.0746
   86DOPC  C317 2759   3.463   5.783   6.728  0.4255 -0.3931 -0.5926
   86DOPC  H17X 2760   3.497   5.850   6.810  1.1627 -0.8473 -0.5187
   86DOPC  H17Y 2761   3.464   5.679   6.765 -2.1427 -0.6898 -1.1807
   86DOPC  C318 2762   3.571   5.810   6.622  0.2724  0.6037  0.2868
   86DOPC  H18X 2763   3.585   5.910   6.577  0.0730  0.5260  0.0429
   86DOPC  H18Y 2764   3.670   5.779   6.660 -0.0491  1.1179  1.5710
   86DOPC  H18Z 2765   3.552   5.742   6.535 -0.9331  0.1907  0.8503
   87DOPC     N 2766  10.237   4.148   8.123  0.4670 -0.1919  0.4439
   87DOPC   C12 2767  10.149   4.272   8.137  0.0513  0.0800  0.6861
   87DOPC  H12A 2768  10.090   4.272   8.228 -0.3513 -2.7711  0.5259
   87DOPC  H12B 2769  10.072   4.268   8.061  0.6715  2.7370 -0.1738
   87DOPC   C13 2770  10.260   4.122   7.972  0.4797 -0.3737 -0.0595
   87DOPC  H13A 2771  10.290   4.212   7.921 -2.2225  0.9590  0.5382
   87DOPC  H13B 2772  10.338   4.048   7.958  2.1815  1.7183 -2.4409
   87DOPC  H13C 2773  10.172   4.084   7.923  1.1783 -0.1715 -1.5082
   87DOPC   C14 2774  10.176   4.021   8.178 -0.1396  0.1952  0.7112
   87DOPC  H14A 2775  10.087   3.985   8.129  0.3295  0.9467 -0.7178
   87DOPC  H14B 2776  10.249   3.943   8.165 -1.0478 -0.5413 -0.1090
   87DOPC  H14C 2777  10.145   4.029   8.282 -2.5953 -0.3091  0.0937
   87DOPC   C15 2778  10.375   4.184   8.184  1.1205  0.3464 -0.6182
   87DOPC  H15A 2779  10.412   4.274   8.137 -0.4231  1.1801 -0.2982
   87DOPC  H15B 2780  10.441   4.100   8.163  0.2990 -0.2800 -0.7717
   87DOPC  H15C 2781  10.364   4.208   8.288  4.3772 -0.4603  0.0298
   87DOPC   C11 2782  10.208   4.413   8.094  0.4194 -0.8457 -0.6023
   87DOPC  H11A 2783  10.130   4.484   8.128  0.2610 -2.4650  2.8623
   87DOPC  H11B 2784  10.294   4.434   8.162  0.8090  0.2896 -1.4192
   87DOPC     P 2785  10.168   4.467   7.829  0.2009  0.5011 -0.3262
   87DOPC   O13 2786  10.224   4.586   7.767  0.2452 -0.5944 -0.1371
   87DOPC   O14 2787  10.030   4.492   7.870 -0.0659  0.2286  0.3485
   87DOPC   O12 2788  10.253   4.422   7.957  0.4861  0.0892 -0.3577
   87DOPC   O11 2789  10.182   4.343   7.728 -0.4812 -0.4358 -0.3695
   87DOPC    C1 2790  10.296   4.329   7.644 -0.5034 -0.0032  0.1470
   87DOPC    HA 2791  10.319   4.221   7.643 -1.6117 -0.2480 -0.2324
   87DOPC    HB 2792  10.389   4.383   7.674 -0.7459 -0.0100  0.9379
   87DOPC    C2 2793  10.261   4.363   7.502 -0.2404  0.3141  0.8626
   87DOPC    HS 2794  10.222   4.466   7.516 -0.4630  0.0147  2.6787
   87DOPC   O21 2795  10.167   4.265   7.449 -0.5714 -0.8867  0.3641
   87DOPC   C21 2796  10.073   4.323   7.376  0.0970  0.1769  0.2055
   87DOPC   O22 2797  10.049   4.442   7.372 -0.1375 -0.3940  0.0150
   87DOPC   C22 2798   9.992   4.220   7.304  0.5288  0.0557 -0.1893
   87DOPC   H2R 2799   9.886   4.213   7.336  0.4476 -0.3682 -0.5344
   87DOPC   H2S 2800  10.030   4.119   7.332  0.2798 -0.4184 -1.5249
   87DOPC    C3 2801  10.380   4.380   7.398  0.3845 -0.1292  0.1791
   87DOPC    HX 2802  10.426   4.282   7.373 -0.7312 -0.8782  0.9699
   87DOPC    HY 2803  10.464   4.434   7.447  0.4955 -1.1748  1.1851
   87DOPC   O31 2804  10.324   4.448   7.280 -0.0952  0.3759 -0.5653
   87DOPC   C31 2805  10.329   4.577   7.274  0.2490  0.0180 -1.2891
   87DOPC   O32 2806  10.364   4.653   7.361  0.0699  0.0309  0.0857
   87DOPC   C32 2807  10.247   4.621   7.153 -0.3652 -0.1341  0.0145
   87DOPC   H2X 2808  10.321   4.648   7.075 -0.7029 -0.5603 -0.4575
   87DOPC   H2Y 2809  10.187   4.535   7.118  0.7657 -0.1491 -2.0351
   87DOPC   C23 2810   9.984   4.239   7.151 -0.8938  0.2612  0.4288
   87DOPC   H3R 2811   9.964   4.346   7.127  2.3902  1.1249  1.0103
   87DOPC   H3S 2812   9.914   4.166   7.107  0.3883 -0.5238 -0.3836
   87DOPC   C24 2813  10.123   4.208   7.103 -0.4948  0.4676  0.2321
   87DOPC   H4R 2814  10.157   4.113   7.149 -0.7310  1.2226  2.0711
   87DOPC   H4S 2815  10.194   4.285   7.140  1.3090  0.7549 -3.4679
   87DOPC   C25 2816  10.127   4.196   6.948 -0.2559 -0.4590  0.5389
   87DOPC   H5R 2817  10.230   4.205   6.906 -0.2184 -0.2792  0.6687
   87DOPC   H5S 2818  10.074   4.290   6.921  1.5675  1.2158  2.4243
   87DOPC   C26 2819  10.066   4.069   6.881  0.1794  0.4087 -0.0106
   87DOPC   H6R 2820   9.959   4.064   6.913 -0.6375 -0.8691 -2.6197
   87DOPC   H6S 2821  10.118   3.980   6.923  0.3873  0.7553  0.4702
   87DOPC   C27 2822  10.066   4.072   6.722  0.7337 -0.7430 -0.0055
   87DOPC   H7R 2823  10.171   4.100   6.695  0.6447  1.0637  1.3210
   87DOPC   H7S 2824   9.996   4.153   6.691 -0.5337 -1.1438  1.6731
   87DOPC   C28 2825  10.020   3.950   6.642 -0.7330  0.0361 -0.6751
   87DOPC   H8R 2826  10.083   3.866   6.678 -0.3207  0.6333  0.0423
   87DOPC   H8S 2827  10.058   3.964   6.539  1.1120 -0.1365 -0.0423
   87DOPC   C29 2828   9.877   3.927   6.656  0.0365  0.9782 -0.3944
   87DOPC   H9R 2829   9.827   3.990   6.730  1.6411 -0.7314  2.3315
   87DOPC  C210 2830   9.819   3.827   6.583  0.3873 -0.3651 -0.1264
   87DOPC  H10R 2831   9.715   3.792   6.590 -0.4245  2.0041  0.8203
   87DOPC  C211 2832   9.894   3.757   6.480 -0.5933 -0.5809  0.0837
   87DOPC  H11R 2833   9.936   3.660   6.513 -2.3578 -1.2745  0.3803
   87DOPC  H11S 2834   9.992   3.799   6.447 -0.9510 -0.1003 -0.3908
   87DOPC  C212 2835   9.813   3.752   6.346  0.5321  0.8697 -0.9565
   87DOPC  H12R 2836   9.724   3.687   6.356  2.2170 -1.2745  1.1679
   87DOPC  H12S 2837   9.872   3.706   6.264 -1.5196 -0.5100 -1.7424
   87DOPC  C213 2838   9.767   3.886   6.294  0.0967 -0.2765  0.3498
   87DOPC  H13R 2839   9.852   3.957   6.288 -0.5298  0.5789  1.3039
   87DOPC  H13S 2840   9.691   3.929   6.362 -1.4419 -0.0303 -1.4312
   87DOPC  C214 2841   9.696   3.878   6.158 -1.0722  0.1630  0.0689
   87DOPC  H14R 2842   9.769   3.842   6.082 -1.1816 -1.0643  0.5231
   87DOPC  H14S 2843   9.682   3.984   6.129  1.7198  0.3614 -0.8336
   87DOPC  C215 2844   9.564   3.816   6.153  0.3211  0.9180  0.4717
   87DOPC  H15R 2845   9.510   3.847   6.245 -0.7958  0.1535  0.0995
   87DOPC  H15S 2846   9.581   3.706   6.157 -0.8821  0.7386  3.6640
   87DOPC  C216 2847   9.476   3.839   6.032  0.0124 -0.0417  0.4193
   87DOPC  H16R 2848   9.525   3.776   5.954  1.5912 -0.9598  2.0797
   87DOPC  H16S 2849   9.480   3.947   6.005  2.1148 -0.3571 -0.7256
   87DOPC  C217 2850   9.329   3.795   6.057 -0.2538 -0.3730  0.3449
   87DOPC  H17R 2851   9.286   3.872   6.124 -0.1351  0.7035 -0.7781
   87DOPC  H17S 2852   9.339   3.695   6.104 -0.9107 -1.0369 -0.8745
   87DOPC  C218 2853   9.250   3.784   5.929 -0.3962  0.6185  0.1145
   87DOPC  H18R 2854   9.235   3.880   5.877  0.2369 -0.4195 -2.1104
   87DOPC  H18S 2855   9.152   3.732   5.932 -0.4327  0.5587 -1.2814
   87DOPC  H18T 2856   9.309   3.725   5.855 -1.0203  2.0445 -1.5745
   87DOPC   C33 2857  10.164   4.746   7.183  0.3268 -0.3229 -0.4706
   87DOPC   H3X 2858  10.231   4.827   7.217 -0.9286  0.2981  0.6024
   87DOPC   H3Y 2859  10.097   4.737   7.271  1.6303 -0.0938  0.5681
   87DOPC   C34 2860  10.070   4.782   7.069 -0.5160  0.8353 -0.2015
   87DOPC   H4X 2861   9.999   4.699   7.049  0.5522 -0.2944  0.6120
   87DOPC   H4Y 2862  10.121   4.798   6.972 -2.2058 -1.8896 -1.6432
   87DOPC   C35 2863  10.001   4.912   7.103 -0.8406 -0.2898  0.1182
   87DOPC   H5X 2864  10.082   4.986   7.119  0.7975 -2.3651  2.3349
   87DOPC   H5Y 2865   9.954   4.912   7.204 -0.5218  1.4041  0.2902
   87DOPC   C36 2866   9.898   4.958   6.999  0.3669  0.1708  0.8723
   87DOPC   H6X 2867   9.951   4.988   6.905 -1.2059 -1.6350 -0.6715
   87DOPC   H6Y 2868   9.842   4.870   6.962 -0.9353  2.1227 -2.1441
   87DOPC   C37 2869   9.805   5.067   7.054 -0.4310 -0.8293 -0.7012
   87DOPC   H7X 2870   9.741   5.021   7.132  0.9181 -0.3291  0.7407
   87DOPC   H7Y 2871   9.868   5.149   7.093 -1.0728 -0.8425  0.4010
   87DOPC   C38 2872   9.713   5.134   6.941  0.1429 -1.1900 -0.5349
   87DOPC   H8X 2873   9.650   5.056   6.893 -0.4178 -0.2606 -1.3671
   87DOPC   H8Y 2874   9.777   5.166   6.856  1.1538 -0.4123  0.4891
   87DOPC   C39 2875   9.623   5.234   7.009 -0.8917 -0.0627 -0.5967
   87DOPC   H9X 2876   9.559   5.188   7.085  1.8034 -0.0437  1.8933
   87DOPC  C310 2877   9.645   5.367   6.990  0.3475 -0.0797  0.2753
   87DOPC  H10X 2878   9.562   5.429   7.027 -0.6347  0.4114 -2.5132
   87DOPC  C311 2879   9.738   5.433   6.891  0.2571 -0.3545 -0.1597
   87DOPC  H11X 2880   9.843   5.401   6.908  0.6553  0.8755 -0.2330
   87DOPC  H11Y 2881   9.734   5.541   6.914  0.1457 -0.6724  1.4033
   87DOPC  C312 2882   9.701   5.409   6.741 -0.7689 -0.3272  0.2458
   87DOPC  H12X 2883   9.595   5.413   6.710  0.2378  0.2533 -3.8062
   87DOPC  H12Y 2884   9.716   5.303   6.710 -0.5478  0.6466 -3.4562
   87DOPC  C313 2885   9.793   5.491   6.644  0.1617  0.2500  0.0820
   87DOPC  H13X 2886   9.899   5.466   6.667  0.4936  0.5759 -1.0130
   87DOPC  H13Y 2887   9.775   5.455   6.540 -0.5129  2.0040 -0.4539
   87DOPC  C314 2888   9.777   5.641   6.654  0.2531  0.4982  0.0043
   87DOPC  H14X 2889   9.672   5.680   6.650  0.4137  0.8478 -1.5605
   87DOPC  H14Y 2890   9.806   5.671   6.756 -0.7611  1.2110  0.1050
   87DOPC  C315 2891   9.865   5.719   6.552 -0.1402  0.7343  0.5076
   87DOPC  H15X 2892   9.971   5.689   6.568 -0.2451 -0.7354 -1.1612
   87DOPC  H15Y 2893   9.862   5.829   6.568  4.5363  1.0310  0.5965
   87DOPC  C316 2894   9.837   5.689   6.403 -0.2038  0.3668  0.1820
   87DOPC  H16X 2895   9.904   5.759   6.349  0.3084 -0.2088  0.0638
   87DOPC  H16Y 2896   9.870   5.587   6.374  1.4386  1.0255 -0.3906
   87DOPC  C317 2897   9.690   5.715   6.375  0.2583 -0.1229 -0.1798
   87DOPC  H17X 2898   9.631   5.624   6.402 -0.1260 -0.2121 -1.2738
   87DOPC  H17Y 2899   9.654   5.797   6.441 -0.5172  0.6539 -1.5282
   87DOPC  C318 2900   9.659   5.758   6.230 -0.2665 -0.6425  0.0720
   87DOPC  H18X 2901   9.733   5.834   6.198 -1.2637  0.8955  1.2472
   87DOPC  H18Y 2902   9.670   5.671   6.162  0.0232  0.6635 -1.6380
   87DOPC  H18Z 2903   9.555   5.797   6.231  0.2918  0.9345 -0.3590
   88DOPC     N 2904   8.639  11.365   8.794 -0.0616  0.0634  0.1712
   88DOPC   C12 2905   8.501  11.347   8.738  0.0549 -0.0602  0.6635
   88DOPC  H12A 2906   8.427  11.361   8.815  0.0057 -1.7295  0.9422
   88DOPC  H12B 2907   8.497  11.247   8.698 -0.9666 -0.0980  0.8420
   88DOPC   C13 2908   8.666  11.242   8.879 -0.6464  0.9651  0.1752
   88DOPC  H13A 2909   8.595  11.231   8.960 -0.2934  0.5698  0.4339
   88DOPC  H13B 2910   8.658  11.151   8.820 -0.7727  0.1499  1.4173
   88DOPC  H13C 2911   8.766  11.250   8.919 -0.9717 -1.4269  1.7081
   88DOPC   C14 2912   8.661  11.500   8.868  0.0075 -0.3533  0.0455
   88DOPC  H14A 2913   8.600  11.581   8.829 -1.8755 -0.9307  1.6174
   88DOPC  H14B 2914   8.636  11.479   8.971 -1.1806  1.5280  0.1962
   88DOPC  H14C 2915   8.765  11.527   8.862 -0.2251  0.4873 -0.4355
   88DOPC   C15 2916   8.728  11.352   8.684 -0.0927 -0.0046  0.8898
   88DOPC  H15A 2917   8.832  11.352   8.711  1.0201  0.3331 -2.7823
   88DOPC  H15B 2918   8.714  11.434   8.615 -0.3196 -0.3659  0.4969
   88DOPC  H15C 2919   8.726  11.258   8.631  1.2783  0.5546 -0.2126
   88DOPC   C11 2920   8.459  11.430   8.619  0.4787  0.0199 -0.0398
   88DOPC  H11A 2921   8.531  11.421   8.535  1.3667 -1.1804  0.8239
   88DOPC  H11B 2922   8.360  11.397   8.581  0.5773 -0.6889  0.3163
   88DOPC     P 2923   8.549  11.680   8.601 -0.2429 -0.0056  0.2012
   88DOPC   O13 2924   8.673  11.620   8.554 -0.5186  0.2036  0.1722
   88DOPC   O14 2925   8.541  11.782   8.713  0.1435 -0.1410 -0.4089
   88DOPC   O12 2926   8.449  11.561   8.653  0.3313 -0.3139  0.1531
   88DOPC   O11 2927   8.462  11.739   8.485  0.1433 -0.1497 -0.0386
   88DOPC    C1 2928   8.393  11.660   8.388 -0.3980 -0.4181 -0.8506
   88DOPC    HA 2929   8.298  11.623   8.433  0.0829 -0.1407  0.4387
   88DOPC    HB 2930   8.451  11.569   8.359  0.1381  0.2012 -1.7887
   88DOPC    C2 2931   8.381  11.736   8.254 -0.1558  0.5891 -0.2342
   88DOPC    HS 2932   8.330  11.834   8.269 -1.2826  0.1601 -1.0857
   88DOPC   O21 2933   8.309  11.652   8.162 -0.5807 -0.6094  0.0373
   88DOPC   C21 2934   8.180  11.647   8.181 -0.3987  0.4152  0.4954
   88DOPC   O22 2935   8.116  11.715   8.256 -0.1078 -0.0019 -0.3499
   88DOPC   C22 2936   8.128  11.527   8.093  0.2371 -0.5615 -0.6170
   88DOPC   H2R 2937   8.147  11.427   8.139 -1.5783 -0.9287 -0.5549
   88DOPC   H2S 2938   8.185  11.532   7.999  2.6618 -0.6806  0.7692
   88DOPC    C3 2939   8.511  11.778   8.193  0.2254 -0.3054 -0.0364
   88DOPC    HX 2940   8.594  11.704   8.184  0.9012  0.1637  1.8099
   88DOPC    HY 2941   8.559  11.839   8.273  0.2283 -0.9245  0.4484
   88DOPC   O31 2942   8.487   0.047   8.075 -0.3531  0.1650 -0.0969
   88DOPC   C31 2943   8.489  11.777   7.958 -0.3065  0.4825  0.8659
   88DOPC   O32 2944   8.514  11.659   7.955 -0.1838 -0.2803 -0.0468
   88DOPC   C32 2945   8.431   0.049   7.842  0.0335  1.1385 -0.0723
   88DOPC   H2X 2946   8.361   0.119   7.891  1.6853  0.8158  2.9613
   88DOPC   H2Y 2947   8.516   0.114   7.810  0.4012  1.5851  1.7120
   88DOPC   C23 2948   7.978  11.536   8.077 -0.1682  0.5429  0.1567
   88DOPC   H3R 2949   7.954  11.641   8.051  1.0877  0.7906 -0.0534
   88DOPC   H3S 2950   7.925  11.503   8.169 -0.3257 -1.7508 -0.6902
   88DOPC   C24 2951   7.925  11.459   7.952  0.3751  0.0168 -0.0728
   88DOPC   H4R 2952   7.988  11.485   7.865  0.4260 -1.6227 -0.5706
   88DOPC   H4S 2953   7.825  11.503   7.936  0.7022  0.9985  0.4745
   88DOPC   C25 2954   7.925  11.304   7.956  0.9802  0.2506  0.4825
   88DOPC   H5R 2955   7.887  11.253   7.865 -3.3124 -0.0990  2.2631
   88DOPC   H5S 2956   7.852  11.274   8.035 -2.3003  0.3488 -2.2951
   88DOPC   C26 2957   8.057  11.231   7.969 -0.4365 -0.5440 -0.2964
   88DOPC   H6R 2958   8.041  11.122   7.955 -1.4898 -0.2999 -1.1007
   88DOPC   H6S 2959   8.106  11.247   8.067  2.2260 -2.4107 -1.2014
   88DOPC   C27 2960   8.170  11.256   7.866 -0.3242 -0.4120  0.3498
   88DOPC   H7R 2961   8.207  11.359   7.889  0.2178 -0.1525 -1.4846
   88DOPC   H7S 2962   8.114  11.261   7.770 -0.9235  0.6503  0.7348
   88DOPC   C28 2963   8.285  11.151   7.862  0.4328 -0.1751 -0.1038
   88DOPC   H8R 2964   8.241  11.049   7.851 -0.1004 -0.1168  1.3351
   88DOPC   H8S 2965   8.333  11.155   7.962 -0.5271  0.9771  0.3369
   88DOPC   C29 2966   8.381  11.186   7.751 -0.6016  0.2000  0.0570
   88DOPC   H9R 2967   8.392  11.293   7.727 -1.8911  0.4162  0.3657
   88DOPC  C210 2968   8.419  11.099   7.653 -0.4392 -0.3997 -0.3195
   88DOPC  H10R 2969   8.473  11.128   7.562  0.7439 -2.3477 -0.2921
   88DOPC  C211 2970   8.384  10.950   7.657 -0.1347 -0.8850  0.2625
   88DOPC  H11R 2971   8.386  10.912   7.552 -1.1285 -1.7496  0.5425
   88DOPC  H11S 2972   8.284  10.908   7.684 -0.1790 -1.4009 -0.6576
   88DOPC  C212 2973   8.495  10.875   7.738 -0.3549 -0.5149 -0.2258
   88DOPC  H12R 2974   8.496  10.920   7.840  0.5642 -2.2947  0.5784
   88DOPC  H12S 2975   8.593  10.894   7.690  0.8763  0.6111  2.4963
   88DOPC  C213 2976   8.463  10.727   7.728  0.4590  0.0062 -0.5545
   88DOPC  H13R 2977   8.439  10.709   7.621 -1.5267  0.3834 -0.2142
   88DOPC  H13S 2978   8.378  10.685   7.787  1.5224 -1.1364  0.2306
   88DOPC  C214 2979   8.581  10.640   7.765 -0.2781  0.0043  0.0588
   88DOPC  H14R 2980   8.548  10.538   7.795  0.2505 -0.0347  0.5234
   88DOPC  H14S 2981   8.618  10.681   7.861  1.9893  0.6417 -1.0138
   88DOPC  C215 2982   8.703  10.616   7.663  0.2122  0.0941  0.0645
   88DOPC  H15R 2983   8.793  10.580   7.718 -0.0128 -0.0140  0.3607
   88DOPC  H15S 2984   8.736  10.715   7.623 -0.7274  0.8438  1.0783
   88DOPC  C216 2985   8.663  10.520   7.552 -0.5351  0.0644  0.7919
   88DOPC  H16R 2986   8.716  10.544   7.458  0.4235 -2.1758  0.7099
   88DOPC  H16S 2987   8.556  10.539   7.530 -0.2864 -0.1744 -0.7062
   88DOPC  C217 2988   8.697  10.371   7.568  0.3821  0.0240  0.8815
   88DOPC  H17R 2989   8.806  10.353   7.583  0.6431  1.6009  1.0350
   88DOPC  H17S 2990   8.682  10.316   7.472  4.6703 -1.3321  0.7559
   88DOPC  C218 2991   8.637  10.294   7.686  0.7737 -0.8492  0.9207
   88DOPC  H18R 2992   8.710  10.211   7.692  2.5363  0.3903 -1.6533
   88DOPC  H18S 2993   8.535  10.252   7.672  0.3416  0.5834 -0.5240
   88DOPC  H18T 2994   8.636  10.352   7.781 -0.4778  1.2963 -0.3122
   88DOPC   C33 2995   8.385  11.762   7.726 -1.1474 -0.2313  0.3611
   88DOPC   H3X 2996   8.300  11.707   7.772 -1.2452  0.0028  0.4571
   88DOPC   H3Y 2997   8.460  11.684   7.697 -0.2882  1.2278 -1.5867
   88DOPC   C34 2998   8.338   0.036   7.603 -0.7845  0.2868 -0.7480
   88DOPC   H4X 2999   8.427   0.079   7.552 -1.2934  2.2708 -0.0770
   88DOPC   H4Y 3000   8.268   0.120   7.626 -1.2159 -0.2409 -0.1294
   88DOPC   C35 3001   8.246  11.763   7.511 -0.8464 -0.0122  0.3976
   88DOPC   H5X 3002   8.239  11.828   7.422 -1.3500 -1.0480 -0.3461
   88DOPC   H5Y 3003   8.144  11.747   7.552 -1.3979 -1.1220 -1.3297
   88DOPC   C36 3004   8.318  11.633   7.452 -0.2592 -0.2073  0.4688
   88DOPC   H6X 3005   8.420  11.656   7.413 -0.2360  0.4932  0.9148
   88DOPC   H6Y 3006   8.328  11.553   7.529  1.3077 -0.3143  0.1914
   88DOPC   C37 3007   8.239  11.585   7.327 -0.0903 -0.1751  0.1908
   88DOPC   H7X 3008   8.134  11.569   7.359 -0.0462 -1.9439 -0.4238
   88DOPC   H7Y 3009   8.244  11.661   7.247  3.5320  1.1393  1.4393
   88DOPC   C38 3010   8.294  11.452   7.280  0.0372  0.0089  0.2824
   88DOPC   H8X 3011   8.405  11.466   7.285  0.0890 -0.4390  0.4439
   88DOPC   H8Y 3012   8.262  11.435   7.175  0.0972 -0.0969  0.2811
   88DOPC   C39 3013   8.267  11.335   7.374  0.1333 -0.3348  0.1287
   88DOPC   H9X 3014   8.253  11.367   7.479 -2.5061 -2.1415  0.4186
   88DOPC  C310 3015   8.232  11.211   7.338  0.8649 -0.0018  0.3139
   88DOPC  H10X 3016   8.197  11.145   7.419 -0.6246  1.4065  0.8747
   88DOPC  C311 3017   8.232  11.155   7.193 -0.2413  0.2407 -1.1700
   88DOPC  H11X 3018   8.224  11.044   7.196 -2.9270  0.3950 -0.3439
   88DOPC  H11Y 3019   8.322  11.181   7.133 -1.0818 -0.1985 -2.6644
   88DOPC  C312 3020   8.110  11.193   7.107 -0.6402  0.3307 -0.1015
   88DOPC  H12X 3021   8.088  11.297   7.139  0.9749 -0.4690  4.1627
   88DOPC  H12Y 3022   8.019  11.131   7.122 -1.1425  0.2297 -2.8957
   88DOPC  C313 3023   8.138  11.181   6.954  0.2584  0.2843 -0.5486
   88DOPC  H13X 3024   8.063  11.237   6.895  1.8051  0.6237 -2.2982
   88DOPC  H13Y 3025   8.232  11.238   6.936 -0.1394  0.3842 -2.5206
   88DOPC  C314 3026   8.154  11.044   6.898  0.4990  0.1290 -0.9173
   88DOPC  H14X 3027   8.241  10.993   6.943 -0.5119 -1.5203 -0.7413
   88DOPC  H14Y 3028   8.054  10.997   6.914  0.5546 -0.0211 -1.0031
   88DOPC  C315 3029   8.177  11.042   6.746 -0.1623  0.6581 -0.2391
   88DOPC  H15X 3030   8.276  11.085   6.721  0.1177  0.8588  1.1297
   88DOPC  H15Y 3031   8.105  11.109   6.695 -0.8583  0.1352  0.0462
   88DOPC  C316 3032   8.185  10.902   6.683 -0.4289 -0.5938  0.0397
   88DOPC  H16X 3033   8.278  10.860   6.729  0.6567  2.1415  0.5660
   88DOPC  H16Y 3034   8.094  10.846   6.713 -1.4986  0.8042 -0.5099
   88DOPC  C317 3035   8.191  10.895   6.527  0.1221  0.0699 -0.3318
   88DOPC  H17X 3036   8.145  10.802   6.489  2.0683 -1.3624  0.6327
   88DOPC  H17Y 3037   8.117  10.967   6.485 -1.0291 -1.1938 -0.5284
   88DOPC  C318 3038   8.325  10.922   6.464 -0.1425 -0.6515  0.1737
   88DOPC  H18X 3039   8.379  11.004   6.516 -2.5206  0.4146  1.1169
   88DOPC  H18Y 3040   8.389  10.832   6.471 -0.8498 -1.5498 -3.0384
   88DOPC  H18Z 3041   8.306  10.950   6.358 -1.2841  1.4153  0.8564
   89DOPC     N 3042   8.067   6.526   8.359  0.4553  0.0648  1.0192
   89DOPC   C12 3043   8.066   6.642   8.457 -0.4482 -0.1708  0.6833
   89DOPC  H12A 3044   8.142   6.624   8.531 -1.7284 -0.0482  2.0557
   89DOPC  H12B 3045   7.974   6.641   8.512 -1.5984 -0.0107 -1.1467
   89DOPC   C13 3046   8.050   6.397   8.437  0.0715 -0.3026  0.3298
   89DOPC  H13A 3047   8.128   6.385   8.511  1.4588 -0.1340 -1.0732
   89DOPC  H13B 3048   7.955   6.385   8.488 -0.5503  0.0948 -0.7087
   89DOPC  H13C 3049   8.054   6.315   8.367 -0.0178  1.2515 -1.5518
   89DOPC   C14 3050   8.200   6.517   8.285  0.5078 -0.2089  0.2171
   89DOPC  H14A 3051   8.202   6.444   8.205  1.2411  0.0923 -0.0424
   89DOPC  H14B 3052   8.230   6.615   8.251 -0.9565 -0.7609 -3.0817
   89DOPC  H14C 3053   8.281   6.499   8.354  2.1448  3.2094 -0.6032
   89DOPC   C15 3054   7.955   6.547   8.253 -0.6241  0.0367 -0.8708
   89DOPC  H15A 3055   7.859   6.549   8.302  0.1482  1.5434  0.6818
   89DOPC  H15B 3056   7.956   6.470   8.177  0.5820 -0.0835 -0.7579
   89DOPC  H15C 3057   7.965   6.643   8.204 -0.7173  0.5971  0.1719
   89DOPC   C11 3058   8.079   6.797   8.403 -0.1769  0.8791  0.3834
   89DOPC  H11A 3059   7.989   6.814   8.340  0.2617  1.0438 -0.2124
   89DOPC  H11B 3060   8.075   6.863   8.493  0.9254  1.2871  0.1536
   89DOPC     P 3061   8.341   6.846   8.366  0.1223  0.0826 -0.1399
   89DOPC   O13 3062   8.425   6.726   8.330 -0.0739 -0.4927  0.0664
   89DOPC   O14 3063   8.342   6.872   8.510  0.6805 -0.5159  0.5414
   89DOPC   O12 3064   8.189   6.825   8.316 -0.4426  0.3271 -0.1085
   89DOPC   O11 3065   8.390   6.979   8.298  0.1629  0.5886  0.2716
   89DOPC    C1 3066   8.319   7.091   8.251  0.3366 -0.3505 -0.6348
   89DOPC    HA 3067   8.374   7.177   8.294  1.6367 -0.5505 -1.8293
   89DOPC    HB 3068   8.215   7.086   8.290  0.8871 -1.6072  0.7680
   89DOPC    C2 3069   8.314   7.102   8.098  0.3290 -0.3029 -0.1945
   89DOPC    HS 3070   8.258   7.192   8.064  1.8531  0.5816 -0.4650
   89DOPC   O21 3071   8.261   6.977   8.046 -0.4487  0.2055 -0.7248
   89DOPC   C21 3072   8.131   6.976   8.053 -0.4291 -0.0625 -0.2277
   89DOPC   O22 3073   8.060   7.066   8.090  0.2041 -0.0261 -0.0213
   89DOPC   C22 3074   8.077   6.847   7.998  0.3004 -0.0909  0.7890
   89DOPC   H2R 3075   8.100   6.770   8.075  0.1262 -0.1876  0.7448
   89DOPC   H2S 3076   8.137   6.822   7.908 -2.0283  0.9391 -1.1614
   89DOPC    C3 3077   8.453   7.115   8.039 -0.2068  0.3728 -0.4947
   89DOPC    HX 3078   8.514   7.030   8.078  1.0497  1.5405  0.1977
   89DOPC    HY 3079   8.502   7.208   8.077 -0.4354  0.0079  0.7379
   89DOPC   O31 3080   8.448   7.102   7.894  0.2353 -0.1413  0.2515
   89DOPC   C31 3081   8.537   7.166   7.820 -0.1132 -0.6019 -0.8249
   89DOPC   O32 3082   8.646   7.207   7.866  0.6661  0.2971  0.0646
   89DOPC   C32 3083   8.497   7.160   7.668  0.2889 -0.3321 -0.1097
   89DOPC   H2X 3084   8.554   7.246   7.626  0.1952  0.2167  0.8602
   89DOPC   H2Y 3085   8.539   7.063   7.633  1.7828  0.1127  0.3454
   89DOPC   C23 3086   7.931   6.845   7.957 -0.3432 -0.3357 -0.2236
   89DOPC   H3R 3087   7.876   6.906   8.032  0.8767 -0.1196  0.5269
   89DOPC   H3S 3088   7.889   6.742   7.962 -1.7711  0.1609 -1.3457
   89DOPC   C24 3089   7.928   6.900   7.815  0.1162  0.2902  0.5313
   89DOPC   H4R 3090   7.991   6.826   7.762 -2.2027 -0.5986 -1.1791
   89DOPC   H4S 3091   7.977   6.999   7.816  0.2370  0.2322  1.1554
   89DOPC   C25 3092   7.782   6.912   7.768 -0.5317 -0.6593  0.0615
   89DOPC   H5R 3093   7.744   7.003   7.819 -0.0105  1.1546 -2.5923
   89DOPC   H5S 3094   7.730   6.820   7.801 -0.4545 -1.0230 -0.8285
   89DOPC   C26 3095   7.760   6.937   7.617 -0.1062 -0.4505 -0.2626
   89DOPC   H6R 3096   7.825   6.869   7.558  0.3963 -1.1232  1.0232
   89DOPC   H6S 3097   7.787   7.043   7.600  0.7485 -0.4682  0.8820
   89DOPC   C27 3098   7.609   6.909   7.579 -0.4851  0.2174  0.2518
   89DOPC   H7R 3099   7.547   6.971   7.648 -0.3149 -0.7636  1.3090
   89DOPC   H7S 3100   7.579   6.813   7.626 -0.7821  1.0926  1.9245
   89DOPC   C28 3101   7.569   6.925   7.432  0.5941 -0.2997 -0.6572
   89DOPC   H8R 3102   7.458   6.930   7.440  0.6695 -1.0669  1.3790
   89DOPC   H8S 3103   7.592   6.830   7.380  0.8820 -0.2715 -0.5833
   89DOPC   C29 3104   7.629   7.048   7.375 -0.0076 -0.0539  0.6690
   89DOPC   H9R 3105   7.734   7.074   7.395 -0.7104  0.8980  3.6447
   89DOPC  C210 3106   7.565   7.119   7.273  0.1084 -0.3597  0.3797
   89DOPC  H10R 3107   7.612   7.200   7.216  1.3280 -2.7930 -2.2944
   89DOPC  C211 3108   7.432   7.086   7.214  0.2594 -0.0451  0.0734
   89DOPC  H11R 3109   7.425   6.975   7.214 -0.7346 -0.0347 -2.0862
   89DOPC  H11S 3110   7.426   7.115   7.107 -2.6390  2.7882  0.8559
   89DOPC  C212 3111   7.307   7.142   7.286 -0.3019 -0.1976 -0.2612
   89DOPC  H12R 3112   7.318   7.114   7.393 -1.4757  0.0757 -0.0538
   89DOPC  H12S 3113   7.221   7.082   7.250 -0.7966  0.0018  0.5499
   89DOPC  C213 3114   7.257   7.288   7.265  0.2935  0.7805  0.7537
   89DOPC  H13R 3115   7.333   7.355   7.312  0.7612  0.1384  0.9193
   89DOPC  H13S 3116   7.155   7.303   7.305 -0.4398 -3.5880  0.9663
   89DOPC  C214 3117   7.231   7.332   7.121 -0.1569 -0.5127  0.4324
   89DOPC  H14R 3118   7.165   7.252   7.082 -0.4714 -0.4898  0.9064
   89DOPC  H14S 3119   7.322   7.321   7.058 -0.0594 -1.2016  0.6857
   89DOPC  C215 3120   7.161   7.466   7.101 -0.5751 -0.0469  0.1718
   89DOPC  H15R 3121   7.212   7.541   7.165  3.0123 -1.8292 -0.3614
   89DOPC  H15S 3122   7.060   7.455   7.148 -1.6457 -0.5581 -2.1173
   89DOPC  C216 3123   7.156   7.534   6.960 -0.0240  0.5716 -0.1056
   89DOPC  H16R 3124   7.119   7.453   6.894  1.4066 -0.1971 -0.0099
   89DOPC  H16S 3125   7.263   7.554   6.937 -0.4040  3.0949  0.0080
   89DOPC  C217 3126   7.063   7.650   6.934  0.5570  0.6153 -0.2310
   89DOPC  H17R 3127   7.090   7.683   6.831  2.3256 -2.0324 -0.7426
   89DOPC  H17S 3128   7.097   7.727   7.006  0.0678  0.7699 -0.1636
   89DOPC  C218 3129   6.918   7.623   6.953  0.3873  0.2325  0.1881
   89DOPC  H18R 3130   6.859   7.716   6.937  0.8279  0.5336  0.2909
   89DOPC  H18S 3131   6.902   7.601   7.060  0.2064  1.3328  0.4000
   89DOPC  H18T 3132   6.878   7.544   6.885  0.4260  0.8888 -0.6202
   89DOPC   C33 3133   8.347   7.161   7.631 -0.1640 -0.2085  0.1993
   89DOPC   H3X 3134   8.305   7.261   7.656 -1.4008 -0.1229 -1.9944
   89DOPC   H3Y 3135   8.299   7.077   7.686  1.0845  0.3074  2.1579
   89DOPC   C34 3136   8.305   7.149   7.485  0.0241  0.2643  0.0324
   89DOPC   H4X 3137   8.352   7.058   7.443  0.6267 -0.8601  2.8782
   89DOPC   H4Y 3138   8.343   7.235   7.426  0.9835  2.0231  2.9881
   89DOPC   C35 3139   8.159   7.120   7.468  0.7925  0.0452 -0.5905
   89DOPC   H5X 3140   8.101   7.190   7.531  1.5423  0.5956 -0.4880
   89DOPC   H5Y 3141   8.138   7.012   7.483  1.4114 -0.4758 -3.0333
   89DOPC   C36 3142   8.108   7.168   7.331  0.0467  0.7117 -0.0598
   89DOPC   H6X 3143   8.010   7.117   7.317 -0.8680  1.4722  2.9144
   89DOPC   H6Y 3144   8.089   7.277   7.324 -0.1700  0.5683 -2.7461
   89DOPC   C37 3145   8.196   7.116   7.210 -0.1182 -0.0168 -0.2190
   89DOPC   H7X 3146   8.291   7.173   7.208 -0.6175  0.8859  0.8947
   89DOPC   H7Y 3147   8.221   7.011   7.234 -1.8251 -0.1608  1.1415
   89DOPC   C38 3148   8.119   7.127   7.075  0.7173  0.2439 -0.1029
   89DOPC   H8X 3149   8.024   7.070   7.089  1.3542 -1.7820 -2.9191
   89DOPC   H8Y 3150   8.167   7.067   6.994  0.1115 -1.2416  0.5994
   89DOPC   C39 3151   8.090   7.270   7.035 -0.5017 -0.2816 -0.5613
   89DOPC   H9X 3152   8.163   7.345   7.069 -0.5780 -1.3217  2.2457
   89DOPC  C310 3153   7.977   7.319   6.978  0.7465  1.2050 -0.1583
   89DOPC  H10X 3154   7.979   7.426   6.953 -1.3210  1.5519  0.9342
   89DOPC  C311 3155   7.853   7.240   6.938  0.7171 -0.0086 -0.4509
   89DOPC  H11X 3156   7.787   7.252   7.027  1.4679 -0.3740  0.1628
   89DOPC  H11Y 3157   7.882   7.135   6.918  0.0288 -0.5891  1.3354
   89DOPC  C312 3158   7.764   7.290   6.817  0.0668  0.6626  0.3873
   89DOPC  H12X 3159   7.823   7.270   6.725  0.9646 -1.8580  1.4004
   89DOPC  H12Y 3160   7.741   7.395   6.843 -1.7853  0.0116  1.5936
   89DOPC  C313 3161   7.637   7.198   6.801  0.3154  0.0561 -0.4549
   89DOPC  H13X 3162   7.670   7.096   6.772  1.4113  1.0471 -3.0082
   89DOPC  H13Y 3163   7.588   7.191   6.900  1.9140 -0.3258  0.3408
   89DOPC  C314 3164   7.534   7.244   6.693 -0.5507 -0.2602  0.0133
   89DOPC  H14X 3165   7.582   7.245   6.593  0.7447  0.6632  0.6037
   89DOPC  H14Y 3166   7.450   7.172   6.697  0.8986 -2.0243 -0.3180
   89DOPC  C315 3167   7.503   7.402   6.714  0.6935 -0.0167  0.0832
   89DOPC  H15X 3168   7.595   7.464   6.710 -1.1756  2.9140 -0.2739
   89DOPC  H15Y 3169   7.466   7.418   6.817 -1.2770  0.8345 -0.7070
   89DOPC  C316 3170   7.404   7.463   6.609  0.8440  0.8185 -0.4971
   89DOPC  H16X 3171   7.444   7.438   6.509 -1.9650 -0.1042 -1.4831
   89DOPC  H16Y 3172   7.299   7.426   6.609  1.5301 -1.2625 -0.0747
   89DOPC  C317 3173   7.398   7.621   6.635  1.3169  0.6834  0.1887
   89DOPC  H17X 3174   7.352   7.640   6.734  1.9945 -1.1751  0.8853
   89DOPC  H17Y 3175   7.504   7.655   6.639  1.6652 -0.2462 -0.8458
   89DOPC  C318 3176   7.304   7.696   6.542 -0.0966 -0.5116 -0.6982
   89DOPC  H18X 3177   7.197   7.665   6.543 -0.1315 -0.3902  0.3707
   89DOPC  H18Y 3178   7.305   7.806   6.558 -0.6608 -0.7487  1.2177
   89DOPC  H18Z 3179   7.335   7.676   6.437 -1.6949 -0.7623 -1.1503
   90DOPC     N 3180   8.755   6.956   8.632  0.5664  0.1861 -0.2826
   90DOPC   C12 3181   8.763   6.998   8.492  0.2149 -0.3475  0.0298
   90DOPC  H12A 3182   8.733   6.922   8.421 -2.0491  0.9398 -0.4820
   90DOPC  H12B 3183   8.867   7.021   8.474  0.2460 -0.3152  0.2477
   90DOPC   C13 3184   8.810   7.051   8.722 -0.3185 -0.3470 -0.7526
   90DOPC  H13A 3185   8.914   7.068   8.698 -0.3655 -1.2151 -1.6530
   90DOPC  H13B 3186   8.762   7.146   8.705  2.0480  0.8924 -1.0102
   90DOPC  H13C 3187   8.814   7.006   8.820 -0.1307 -2.1596 -1.5622
   90DOPC   C14 3188   8.824   6.826   8.638 -0.0276  0.1618  0.3595
   90DOPC  H14A 3189   8.931   6.837   8.624  0.2808 -1.4205  1.1841
   90DOPC  H14B 3190   8.816   6.777   8.734  2.7141 -1.7239 -0.2379
   90DOPC  H14C 3191   8.792   6.763   8.556 -0.0803 -1.9135  1.8727
   90DOPC   C15 3192   8.611   6.937   8.669 -0.3482 -0.0573 -0.0842
   90DOPC  H15A 3193   8.550   6.877   8.603 -2.0564  2.9547 -1.4625
   90DOPC  H15B 3194   8.559   7.032   8.661 -1.2824 -0.3025  2.1562
   90DOPC  H15C 3195   8.599   6.907   8.772 -0.4452  1.3858  0.3523
   90DOPC   C11 3196   8.675   7.128   8.452 -0.6231 -0.1070  0.3721
   90DOPC  H11A 3197   8.711   7.150   8.349  0.4928  0.8328  0.9459
   90DOPC  H11B 3198   8.566   7.107   8.449 -0.3775 -1.4109  0.0486
   90DOPC     P 3199   8.817   7.357   8.496  0.1544  0.6844 -0.2190
   90DOPC   O13 3200   8.941   7.284   8.445  0.1008 -0.7077  0.2751
   90DOPC   O14 3201   8.852   7.446   8.603 -0.2831 -0.0234  0.1710
   90DOPC   O12 3202   8.705   7.251   8.538  0.0936 -0.0981  0.1388
   90DOPC   O11 3203   8.730   7.434   8.387 -0.8177 -0.4915  0.8255
   90DOPC    C1 3204   8.597   7.469   8.403  0.2151  0.1686 -0.5731
   90DOPC    HA 3205   8.564   7.485   8.508 -0.5494 -1.2798 -0.5626
   90DOPC    HB 3206   8.529   7.390   8.366 -1.0391  1.3328 -0.8444
   90DOPC    C2 3207   8.566   7.600   8.320  0.6281  0.4273 -0.5520
   90DOPC    HS 3208   8.461   7.627   8.347  0.5746 -2.1347  2.4867
   90DOPC   O21 3209   8.587   7.584   8.183 -0.7635 -0.1808  0.5048
   90DOPC   C21 3210   8.483   7.526   8.117 -0.2811  0.1373 -0.4005
   90DOPC   O22 3211   8.383   7.484   8.171 -0.0387 -0.1126 -0.0040
   90DOPC   C22 3212   8.509   7.513   7.971 -0.8247  0.6112  0.3128
   90DOPC   H2R 3213   8.557   7.413   7.958  1.4514  1.0845  3.7585
   90DOPC   H2S 3214   8.581   7.593   7.944  0.0977 -0.1549  0.4323
   90DOPC    C3 3215   8.654   7.719   8.376  0.0006 -0.1468  0.5550
   90DOPC    HX 3216   8.757   7.710   8.334 -0.3136 -0.2325 -0.2288
   90DOPC    HY 3217   8.658   7.708   8.486  2.0530  2.4450  0.8370
   90DOPC   O31 3218   8.583   7.843   8.336 -0.3075 -0.7172  0.3168
   90DOPC   C31 3219   8.624   7.884   8.211  0.4396  0.2755  0.8896
   90DOPC   O32 3220   8.711   7.829   8.150 -0.2088  0.2026 -0.5579
   90DOPC   C32 3221   8.539   7.999   8.167 -0.6317 -0.2196  0.0963
   90DOPC   H2X 3222   8.431   7.972   8.168 -0.3577 -1.4120 -0.0593
   90DOPC   H2Y 3223   8.552   8.077   8.244  0.1604 -0.3569  0.1116
   90DOPC   C23 3224   8.377   7.521   7.895 -0.0547 -0.6756  0.2756
   90DOPC   H3R 3225   8.306   7.597   7.933 -1.0459 -1.8084  0.7951
   90DOPC   H3S 3226   8.323   7.425   7.915 -0.8832 -0.3452 -0.2956
   90DOPC   C24 3227   8.395   7.531   7.740 -0.3538  0.2433  0.2555
   90DOPC   H4R 3228   8.453   7.449   7.692 -2.2594 -0.7703 -0.4556
   90DOPC   H4S 3229   8.452   7.625   7.726 -1.7088  0.9888 -0.5402
   90DOPC   C25 3230   8.264   7.561   7.666  0.6435 -0.4639 -0.6594
   90DOPC   H5R 3231   8.225   7.654   7.714  0.4644 -0.7552 -0.2348
   90DOPC   H5S 3232   8.194   7.478   7.689 -0.2607  1.2303  3.5349
   90DOPC   C26 3233   8.284   7.581   7.517 -0.0155  1.4420 -0.2611
   90DOPC   H6R 3234   8.338   7.494   7.475  0.2724  0.8503  1.2835
   90DOPC   H6S 3235   8.336   7.675   7.489 -0.8779  2.0267  0.0683
   90DOPC   C27 3236   8.152   7.575   7.443 -0.2874 -0.1851  0.5439
   90DOPC   H7R 3237   8.076   7.644   7.486 -1.6686 -1.4178  0.1966
   90DOPC   H7S 3238   8.103   7.475   7.451  0.2154 -0.5983 -1.1093
   90DOPC   C28 3239   8.178   7.613   7.296  0.1545 -0.4333 -0.6043
   90DOPC   H8R 3240   8.266   7.552   7.265  1.6096  1.5752 -0.7069
   90DOPC   H8S 3241   8.227   7.713   7.298  0.4441 -0.5823  0.4713
   90DOPC   C29 3242   8.059   7.632   7.208 -0.4101  0.1868 -0.3588
   90DOPC   H9R 3243   7.960   7.617   7.255 -0.7312  1.1905 -0.6813
   90DOPC  C210 3244   8.065   7.678   7.081  0.4062  0.4220 -0.5934
   90DOPC  H10R 3245   7.969   7.702   7.035  0.0719 -1.2986 -0.8516
   90DOPC  C211 3246   8.189   7.703   7.005 -0.6580 -0.9531 -1.0352
   90DOPC  H11R 3247   8.253   7.761   7.076 -1.0690 -2.0311  0.2589
   90DOPC  H11S 3248   8.159   7.767   6.919  0.5974 -1.9198 -2.2423
   90DOPC  C212 3249   8.283   7.587   6.970 -1.2244 -0.2483  0.8761
   90DOPC  H12R 3250   8.285   7.508   7.048  2.7362 -1.7225 -0.4687
   90DOPC  H12S 3251   8.385   7.631   6.979 -0.9554 -0.7541  0.2986
   90DOPC  C213 3252   8.264   7.541   6.826  0.5208  0.7337  0.3641
   90DOPC  H13R 3253   8.157   7.509   6.831  0.6409  0.4392  1.2463
   90DOPC  H13S 3254   8.332   7.455   6.814  1.4895  1.5455 -0.0325
   90DOPC  C214 3255   8.305   7.647   6.720 -0.1639  0.3223  0.3380
   90DOPC  H14R 3256   8.413   7.671   6.730 -0.2293  0.2606  1.3226
   90DOPC  H14S 3257   8.252   7.743   6.737 -1.2371 -0.4074  1.2857
   90DOPC  C215 3258   8.284   7.597   6.578 -0.0692  0.5943  0.7068
   90DOPC  H15R 3259   8.181   7.614   6.540 -0.0405  0.5540  0.6109
   90DOPC  H15S 3260   8.296   7.486   6.581  0.4099  0.5118 -2.0549
   90DOPC  C216 3261   8.389   7.657   6.483  0.0719 -0.4586 -0.7448
   90DOPC  H16R 3262   8.491   7.673   6.526 -0.5219 -1.1293  0.9930
   90DOPC  H16S 3263   8.363   7.761   6.452 -0.6173  0.1191  1.5766
   90DOPC  C217 3264   8.410   7.577   6.347 -0.0393  0.3379  0.1952
   90DOPC  H17R 3265   8.429   7.471   6.375  0.2010 -0.0288 -1.2637
   90DOPC  H17S 3266   8.507   7.604   6.300 -0.0044 -1.0674 -0.5794
   90DOPC  C218 3267   8.296   7.586   6.250  0.2228  0.2724 -0.2009
   90DOPC  H18R 3268   8.208   7.527   6.282  0.2040  1.3848  1.9594
   90DOPC  H18S 3269   8.333   7.536   6.158 -2.0767  0.5861 -1.3581
   90DOPC  H18T 3270   8.255   7.688   6.234 -0.2865  0.3088  1.2196
   90DOPC   C33 3271   8.582   8.049   8.027  0.2001  0.1827 -0.4548
   90DOPC   H3X 3272   8.693   8.052   8.018  0.1418 -0.2595 -1.4472
   90DOPC   H3Y 3273   8.552   8.156   8.027 -1.1340 -0.1572  0.9430
   90DOPC   C34 3274   8.512   7.969   7.913 -0.4004  0.1241  0.0953
   90DOPC   H4X 3275   8.405   7.969   7.943 -0.0448 -2.3687  1.6736
   90DOPC   H4Y 3276   8.547   7.864   7.923 -0.2398  0.1333 -0.3622
   90DOPC   C35 3277   8.529   8.035   7.774 -0.1107  0.3164  0.0184
   90DOPC   H5X 3278   8.632   8.022   7.733 -0.9848 -0.9209 -1.9008
   90DOPC   H5Y 3279   8.512   8.145   7.766  1.3282  0.7239  1.8272
   90DOPC   C36 3280   8.424   7.972   7.675 -0.2729 -1.0817 -0.2309
   90DOPC   H6X 3281   8.452   7.866   7.658  1.6900 -0.4531 -1.1449
   90DOPC   H6Y 3282   8.327   7.978   7.729  0.0458 -0.3445  0.2814
   90DOPC   C37 3283   8.430   8.045   7.536  0.1409  0.7889 -0.1869
   90DOPC   H7X 3284   8.379   8.143   7.550  2.5992  1.9556  1.4311
   90DOPC   H7Y 3285   8.535   8.065   7.507 -0.2883 -0.5341 -2.9428
   90DOPC   C38 3286   8.372   7.954   7.427  1.1706 -0.1723  0.1530
   90DOPC   H8X 3287   8.282   7.897   7.459  0.8561 -1.6631 -3.0665
   90DOPC   H8Y 3288   8.442   7.868   7.418  0.4939 -0.9056  1.6256
   90DOPC   C39 3289   8.336   8.024   7.297  0.7516  0.2333 -0.0382
   90DOPC   H9X 3290   8.275   8.114   7.308  0.2971  0.0698 -1.1034
   90DOPC  C310 3291   8.402   8.005   7.180  0.2223  0.5972 -0.2206
   90DOPC  H10X 3292   8.377   8.076   7.100  0.3893  1.9759  0.9178
   90DOPC  C311 3293   8.509   7.897   7.157 -0.8779 -0.4602 -0.6482
   90DOPC  H11X 3294   8.466   7.794   7.154 -0.9560 -0.4154 -1.0925
   90DOPC  H11Y 3295   8.577   7.887   7.244  1.4536  0.4137 -2.3046
   90DOPC  C312 3296   8.598   7.924   7.032 -0.2242  0.4811  0.3372
   90DOPC  H12X 3297   8.670   7.841   7.017  1.4457  1.6736  1.3976
   90DOPC  H12Y 3298   8.652   8.021   7.035 -0.0670  0.4358 -0.8706
   90DOPC  C313 3299   8.514   7.932   6.906  0.4410 -0.2726  0.6272
   90DOPC  H13X 3300   8.469   7.831   6.891  0.3295 -0.5810  2.7780
   90DOPC  H13Y 3301   8.428   8.001   6.915  1.3962  0.7423  2.5378
   90DOPC  C314 3302   8.593   7.968   6.782 -0.5626 -0.4223 -0.1757
   90DOPC  H14X 3303   8.640   8.067   6.802  0.1073 -0.6615 -0.5495
   90DOPC  H14Y 3304   8.677   7.899   6.758  0.3836  0.3120  0.9308
   90DOPC  C315 3305   8.512   7.987   6.659 -0.7052 -0.4299  0.3089
   90DOPC  H15X 3306   8.446   8.075   6.672 -0.0896  0.4889 -2.2451
   90DOPC  H15Y 3307   8.444   7.899   6.656  0.5665 -1.5094  1.4578
   90DOPC  C316 3308   8.602   7.997   6.541 -0.8262  0.6236  0.3376
   90DOPC  H16X 3309   8.681   8.075   6.552 -0.3101  0.4478 -1.8225
   90DOPC  H16Y 3310   8.653   7.899   6.540 -2.2710 -0.2478 -3.1807
   90DOPC  C317 3311   8.538   8.020   6.402  0.2459 -0.0406  0.3965
   90DOPC  H17X 3312   8.622   8.034   6.330  1.4557  0.3502  1.8287
   90DOPC  H17Y 3313   8.479   7.934   6.364 -0.1377 -0.1953  1.3395
   90DOPC  C318 3314   8.445   8.138   6.393  0.4820 -0.5537  0.2860
   90DOPC  H18X 3315   8.500   8.232   6.414  0.0159 -0.6919  2.2591
   90DOPC  H18Y 3316   8.387   8.142   6.298  0.4658 -0.5781  0.2949
   90DOPC  H18Z 3317   8.370   8.118   6.472  0.4895 -0.2220  0.3783
   91DOPC     N 3318   4.634   6.371   9.204  0.1592 -0.5516  0.2262
   91DOPC   C12 3319   4.519   6.408   9.105  0.4217  0.0335  0.1737
   91DOPC  H12A 3320   4.427   6.402   9.160 -1.3328  0.1460 -2.5801
   91DOPC  H12B 3321   4.518   6.339   9.022  0.9485 -1.0784  1.0685
   91DOPC   C13 3322   4.758   6.395   9.134 -0.0632  0.0185  0.2089
   91DOPC  H13A 3323   4.766   6.494   9.092 -0.2213  0.9497  2.2476
   91DOPC  H13B 3324   4.841   6.397   9.204  2.4861  1.0256 -2.6448
   91DOPC  H13C 3325   4.781   6.319   9.061 -0.3636 -1.8345  1.9248
   91DOPC   C14 3326   4.623   6.234   9.252  0.6583  0.7081 -0.7259
   91DOPC  H14A 3327   4.533   6.217   9.308  0.2443 -1.7942 -2.0325
   91DOPC  H14B 3328   4.631   6.163   9.171 -0.3521 -2.9272  2.0960
   91DOPC  H14C 3329   4.705   6.214   9.319  0.4298  1.6103 -0.1530
   91DOPC   C15 3330   4.635   6.469   9.317 -0.1018 -0.4779 -0.0503
   91DOPC  H15A 3331   4.545   6.458   9.376 -0.6776 -0.5521 -0.9135
   91DOPC  H15B 3332   4.644   6.569   9.277  1.9762 -0.0979  1.2223
   91DOPC  H15C 3333   4.722   6.460   9.379  0.6422  0.3874 -0.9166
   91DOPC   C11 3334   4.526   6.546   9.028  0.1503 -0.2763 -1.0714
   91DOPC  H11A 3335   4.590   6.525   8.939  0.3597  1.8489 -1.4618
   91DOPC  H11B 3336   4.421   6.569   8.997 -0.9814  1.1634  3.2172
   91DOPC     P 3337   4.561   6.803   9.054 -0.1818 -0.2437 -0.1171
   91DOPC   O13 3338   4.635   6.888   9.154  1.0351  0.3547 -0.6346
   91DOPC   O14 3339   4.426   6.841   9.018  0.1061 -0.1156  0.6692
   91DOPC   O12 3340   4.566   6.654   9.108 -0.7140  0.1593  0.0609
   91DOPC   O11 3341   4.652   6.793   8.923 -0.2294 -0.0592  0.8600
   91DOPC    C1 3342   4.608   6.800   8.786 -0.0737  0.3620 -0.0149
   91DOPC    HA 3343   4.582   6.906   8.771 -1.1851  0.4647  2.2205
   91DOPC    HB 3344   4.525   6.728   8.772 -0.0201  0.8644 -4.2037
   91DOPC    C2 3345   4.720   6.772   8.679  0.6408 -0.2876  0.1329
   91DOPC    HS 3346   4.759   6.670   8.699  0.0235 -0.2043  1.9902
   91DOPC   O21 3347   4.820   6.872   8.694 -0.0581 -0.0067  0.0604
   91DOPC   C21 3348   4.948   6.836   8.705  0.1747  0.0523 -0.1665
   91DOPC   O22 3349   4.982   6.719   8.719 -0.6806 -0.0950  0.1717
   91DOPC   C22 3350   5.051   6.957   8.707  0.0532  0.5815 -0.1123
   91DOPC   H2R 3351   5.109   6.955   8.802  0.1598 -0.0691 -0.1869
   91DOPC   H2S 3352   4.995   7.053   8.718 -0.2962  0.4020 -0.3115
   91DOPC    C3 3353   4.664   6.783   8.535 -0.1146 -0.6799  0.6133
   91DOPC    HX 3354   4.751   6.756   8.472 -0.6318 -2.6118  0.6617
   91DOPC    HY 3355   4.629   6.888   8.521 -1.3973 -1.1135  0.3689
   91DOPC   O31 3356   4.551   6.699   8.510 -0.0016 -0.4312  0.0728
   91DOPC   C31 3357   4.583   6.579   8.464  0.1766 -0.3711 -0.6635
   91DOPC   O32 3358   4.693   6.535   8.464 -0.3463  0.4691 -0.0580
   91DOPC   C32 3359   4.462   6.508   8.399  0.0498  0.3835 -0.3478
   91DOPC   H2X 3360   4.428   6.418   8.454 -1.0357 -0.3762 -2.1807
   91DOPC   H2Y 3361   4.382   6.585   8.397  0.6327  1.1677  2.5066
   91DOPC   C23 3362   5.138   6.963   8.589 -0.3257 -0.0799  0.7485
   91DOPC   H3R 3363   5.214   6.882   8.588  0.1364  0.3229 -1.1612
   91DOPC   H3S 3364   5.198   7.057   8.583 -0.8976  0.2161 -0.7540
   91DOPC   C24 3365   5.072   6.958   8.449  0.0682  0.7249 -0.5447
   91DOPC   H4R 3366   5.111   7.035   8.378 -1.9603  1.7274 -0.6525
   91DOPC   H4S 3367   4.965   6.987   8.458  0.0380  1.1138 -1.8758
   91DOPC   C25 3368   5.076   6.819   8.374  0.0515 -0.5102 -0.4078
   91DOPC   H5R 3369   5.070   6.732   8.443 -0.3349  0.2515  0.5583
   91DOPC   H5S 3370   5.182   6.813   8.344  0.2115  0.8322 -0.1748
   91DOPC   C26 3371   4.994   6.814   8.246 -0.3657  0.1599 -0.2426
   91DOPC   H6R 3372   5.058   6.841   8.160  0.5804  2.6302  1.1279
   91DOPC   H6S 3373   4.904   6.879   8.247 -0.5064 -0.0273  0.5701
   91DOPC   C27 3374   4.937   6.674   8.222  0.6830 -0.0608 -0.0873
   91DOPC   H7R 3375   4.862   6.648   8.300  0.4214 -2.1475 -0.9634
   91DOPC   H7S 3376   5.020   6.602   8.234  1.4730  0.5511 -1.6346
   91DOPC   C28 3377   4.865   6.655   8.086  0.6227 -0.3288  1.1609
   91DOPC   H8R 3378   4.816   6.555   8.083 -0.4254  0.1872 -0.2074
   91DOPC   H8S 3379   4.955   6.651   8.021  0.2947 -0.2663  0.6977
   91DOPC   C29 3380   4.758   6.756   8.049  0.4258  0.1832 -0.7685
   91DOPC   H9R 3381   4.683   6.765   8.129  2.0905 -2.6676  1.2676
   91DOPC  C210 3382   4.757   6.847   7.948 -0.5839  1.0881 -0.3491
   91DOPC  H10R 3383   4.665   6.906   7.941 -0.2510  1.6793  0.1614
   91DOPC  C211 3384   4.858   6.851   7.835  0.3230  0.3373  0.8152
   91DOPC  H11R 3385   4.918   6.760   7.813 -1.3453 -0.9640  1.3810
   91DOPC  H11S 3386   4.923   6.937   7.862  1.0026  0.4256 -0.9884
   91DOPC  C212 3387   4.806   6.898   7.701 -0.3372  0.0224  0.3339
   91DOPC  H12R 3388   4.895   6.924   7.640 -0.2507  0.3180  0.5868
   91DOPC  H12S 3389   4.753   6.994   7.718  0.9187  0.3097  3.0114
   91DOPC  C213 3390   4.720   6.784   7.627  0.2250 -0.0278 -0.0609
   91DOPC  H13R 3391   4.650   6.846   7.567 -1.9991 -2.2038  0.1239
   91DOPC  H13S 3392   4.654   6.742   7.706  2.2659 -0.5311  1.4775
   91DOPC  C214 3393   4.784   6.668   7.555  0.5148 -0.4625 -0.0231
   91DOPC  H14R 3394   4.820   6.600   7.636 -0.4548 -1.4021 -0.3444
   91DOPC  H14S 3395   4.869   6.706   7.495 -2.2196  0.5644 -3.5857
   91DOPC  C215 3396   4.700   6.597   7.452  0.5735  0.3616  0.5889
   91DOPC  H15R 3397   4.670   6.660   7.364  1.8197 -0.8026 -0.7213
   91DOPC  H15S 3398   4.603   6.579   7.504 -0.0731 -0.3332 -0.7823
   91DOPC  C216 3399   4.765   6.470   7.387  1.1138  0.0270 -0.9460
   91DOPC  H16R 3400   4.814   6.409   7.466  1.0260  1.3034  0.1372
   91DOPC  H16S 3401   4.832   6.495   7.302  0.4483 -0.4417 -1.6238
   91DOPC  C217 3402   4.665   6.362   7.333 -0.0919  0.1834  0.0299
   91DOPC  H17R 3403   4.579   6.327   7.394 -0.3700 -0.8484 -0.9265
   91DOPC  H17S 3404   4.733   6.280   7.301 -1.2147 -0.4236 -0.8942
   91DOPC  C218 3405   4.611   6.409   7.197 -0.2377 -0.0319  0.7927
   91DOPC  H18R 3406   4.513   6.361   7.178 -0.5649  1.0984 -0.5283
   91DOPC  H18S 3407   4.680   6.409   7.110 -0.2505  1.9148  0.7344
   91DOPC  H18T 3408   4.574   6.513   7.210  0.9024  0.2556  2.0845
   91DOPC   C33 3409   4.487   6.449   8.259  0.4689  0.1221  0.0777
   91DOPC   H3X 3410   4.568   6.373   8.266  1.9344  1.7358  1.7476
   91DOPC   H3Y 3411   4.527   6.534   8.200  1.4380  0.7162  1.5268
   91DOPC   C34 3412   4.351   6.397   8.201  0.0325 -0.5197 -0.7642
   91DOPC   H4X 3413   4.289   6.488   8.193  3.5584  2.1066 -0.8645
   91DOPC   H4Y 3414   4.300   6.334   8.277 -0.5472  2.4043  1.4666
   91DOPC   C35 3415   4.351   6.327   8.065 -0.3672  0.3322 -0.1766
   91DOPC   H5X 3416   4.245   6.302   8.044  0.0648 -2.6763  0.8268
   91DOPC   H5Y 3417   4.420   6.240   8.060 -0.3075  0.3225  0.6938
   91DOPC   C36 3418   4.386   6.414   7.944  0.6123  0.1049 -0.0918
   91DOPC   H6X 3419   4.314   6.495   7.920 -0.2967 -0.7191 -0.2067
   91DOPC   H6Y 3420   4.487   6.459   7.952  0.5078  0.3376 -0.0765
   91DOPC   C37 3421   4.401   6.327   7.819 -0.1700  1.1787 -0.0543
   91DOPC   H7X 3422   4.501   6.281   7.836 -0.4849  0.5122  0.0486
   91DOPC   H7Y 3423   4.331   6.241   7.814  0.4139  0.7347 -1.0082
   91DOPC   C38 3424   4.402   6.396   7.677 -0.0994  0.8358 -0.3652
   91DOPC   H8X 3425   4.436   6.321   7.603 -1.2742  0.2374 -0.3266
   91DOPC   H8Y 3426   4.471   6.483   7.681 -1.7196  2.1539  0.5289
   91DOPC   C39 3427   4.257   6.429   7.644  0.1880 -0.6359 -0.1072
   91DOPC   H9X 3428   4.221   6.529   7.674 -1.0470 -1.0280 -0.2314
   91DOPC  C310 3429   4.171   6.356   7.572  0.0334  0.4668  0.6152
   91DOPC  H10X 3430   4.079   6.408   7.540 -1.6064 -1.3425  2.1721
   91DOPC  C311 3431   4.197   6.231   7.492 -0.7988  1.0357  0.2453
   91DOPC  H11X 3432   4.113   6.159   7.502 -0.8852  1.2079  0.7627
   91DOPC  H11Y 3433   4.286   6.179   7.535 -0.1624  1.1217 -0.9159
   91DOPC  C312 3434   4.218   6.250   7.336  0.0284  0.8359 -0.2887
   91DOPC  H12X 3435   4.240   6.147   7.299 -2.3903  1.0103 -2.4636
   91DOPC  H12Y 3436   4.314   6.304   7.319  1.5579 -1.7199 -0.3556
   91DOPC  C313 3437   4.094   6.304   7.257  0.0713 -0.7741 -0.1549
   91DOPC  H13X 3438   4.015   6.226   7.264  0.0271 -0.6701  0.6940
   91DOPC  H13Y 3439   4.059   6.387   7.322  0.6592 -2.4318  2.4286
   91DOPC  C314 3440   4.121   6.350   7.114  0.1089 -0.6816 -0.4381
   91DOPC  H14X 3441   4.024   6.366   7.061 -0.5329  1.8374  1.3011
   91DOPC  H14Y 3442   4.159   6.454   7.120  2.9550 -1.7318  2.6491
   91DOPC  C315 3443   4.212   6.255   7.034 -0.3531  0.1628 -0.0481
   91DOPC  H15X 3444   4.182   6.149   7.047 -0.6881 -0.0747 -2.3149
   91DOPC  H15Y 3445   4.313   6.276   7.076  0.2976  0.2589 -1.6182
   91DOPC  C316 3446   4.222   6.275   6.884 -0.1376 -0.3695 -0.0984
   91DOPC  H16X 3447   4.281   6.188   6.848  0.4501 -0.2400  0.5217
   91DOPC  H16Y 3448   4.121   6.264   6.838 -0.0840  1.8731 -0.9050
   91DOPC  C317 3449   4.273   6.408   6.830 -0.4005 -0.0004  0.1238
   91DOPC  H17X 3450   4.201   6.474   6.883 -0.3997  0.4015 -0.3780
   91DOPC  H17Y 3451   4.376   6.430   6.866 -0.4110 -1.2346  1.0040
   91DOPC  C318 3452   4.274   6.410   6.678  0.5554  0.6323  0.3741
   91DOPC  H18X 3453   4.320   6.505   6.644  0.8101 -0.5318 -2.9054
   91DOPC  H18Y 3454   4.336   6.327   6.637 -0.0075  0.0106  0.7548
   91DOPC  H18Z 3455   4.175   6.414   6.627  1.4183  0.5001 -1.3728
   92DOPC     N 3456   6.824   4.237   8.526 -0.0139  0.3430  0.6961
   92DOPC   C12 3457   6.927   4.143   8.478 -0.2488  0.2047  0.2273
   92DOPC  H12A 3458   6.990   4.116   8.561  0.6269  1.7682  0.1132
   92DOPC  H12B 3459   6.996   4.194   8.411  0.7897  0.2809  1.3206
   92DOPC   C13 3460   6.726   4.275   8.417 -1.3067 -0.0796 -0.0707
   92DOPC  H13A 3461   6.770   4.329   8.335 -0.9096 -0.6216 -0.2211
   92DOPC  H13B 3462   6.678   4.180   8.395  1.3382 -1.5505  0.1065
   92DOPC  H13C 3463   6.653   4.338   8.466 -1.4938 -1.9190  2.2149
   92DOPC   C14 3464   6.898   4.357   8.568  0.5250 -0.1856  0.0853
   92DOPC  H14A 3465   6.825   4.431   8.597  0.3787 -1.0884  2.1995
   92DOPC  H14B 3466   6.963   4.330   8.650  0.1275 -1.6401 -0.0573
   92DOPC  H14C 3467   6.960   4.399   8.490  0.7531  1.1447  0.9433
   92DOPC   C15 3468   6.737   4.179   8.637  0.1785  0.1253  0.3923
   92DOPC  H15A 3469   6.686   4.093   8.597 -0.0945 -0.0146  1.0222
   92DOPC  H15B 3470   6.660   4.246   8.672  0.0506  0.2176 -0.0557
   92DOPC  H15C 3471   6.792   4.154   8.727  0.2988 -0.3044  0.2019
   92DOPC   C11 3472   6.895   4.015   8.405  0.2054  0.1655  0.1682
   92DOPC  H11A 3473   6.853   4.043   8.306  3.8680  1.0113 -1.2965
   92DOPC  H11B 3474   6.991   3.969   8.372 -1.3482 -2.2556 -1.3295
   92DOPC     P 3475   6.861   3.804   8.569 -0.2143 -0.0911 -0.0988
   92DOPC   O13 3476   6.780   3.799   8.690  0.1991  0.2773  0.1267
   92DOPC   O14 3477   7.009   3.813   8.590 -0.1932 -0.3297 -0.1908
   92DOPC   O12 3478   6.817   3.919   8.474  0.1299 -0.3573  0.0726
   92DOPC   O11 3479   6.827   3.678   8.474 -0.5485 -0.3093 -0.5473
   92DOPC    C1 3480   6.696   3.670   8.419  0.3457  0.1578  0.1140
   92DOPC    HA 3481   6.619   3.719   8.483  0.4510  0.0895  0.2953
   92DOPC    HB 3482   6.673   3.561   8.417  1.5546 -0.1300  0.9714
   92DOPC    C2 3483   6.693   3.705   8.260 -0.5834  0.4557 -0.5233
   92DOPC    HS 3484   6.717   3.813   8.249  1.3395 -0.0508 -1.9960
   92DOPC   O21 3485   6.574   3.664   8.188 -0.1657 -0.1331 -0.1242
   92DOPC   C21 3486   6.470   3.740   8.210  0.4684 -0.6245 -0.3911
   92DOPC   O22 3487   6.458   3.846   8.275 -0.1918  0.3472  0.5554
   92DOPC   C22 3488   6.367   3.680   8.113 -0.2285  0.1928  0.0378
   92DOPC   H2R 3489   6.265   3.721   8.131 -0.2554  0.3380 -0.4501
   92DOPC   H2S 3490   6.349   3.571   8.127  0.0904  0.1308 -0.0427
   92DOPC    C3 3491   6.804   3.632   8.185 -0.0003  0.1574 -0.1924
   92DOPC    HX 3492   6.786   3.524   8.202  0.8486  0.3275  2.1309
   92DOPC    HY 3493   6.907   3.649   8.223  1.9023 -1.9573 -3.8471
   92DOPC   O31 3494   6.806   3.669   8.046  0.0596  0.3190 -0.1541
   92DOPC   C31 3495   6.771   3.577   7.954 -0.6582 -0.6336  0.1581
   92DOPC   O32 3496   6.744   3.462   7.981 -0.4070  0.2296 -0.0989
   92DOPC   C32 3497   6.778   3.639   7.808  0.0681  0.3758 -0.1960
   92DOPC   H2X 3498   6.709   3.726   7.813 -1.1383 -0.5462 -0.2588
   92DOPC   H2Y 3499   6.879   3.675   7.782 -0.7740  1.9259 -1.4733
   92DOPC   C23 3500   6.409   3.693   7.964  0.1381 -0.0471  0.4379
   92DOPC   H3R 3501   6.494   3.628   7.936 -0.7143 -1.3040  0.6881
   92DOPC   H3S 3502   6.436   3.796   7.932 -1.4192  0.0856 -0.5836
   92DOPC   C24 3503   6.296   3.634   7.879 -0.1654 -0.8722  0.7481
   92DOPC   H4R 3504   6.203   3.695   7.882 -0.6911 -1.5240 -1.1711
   92DOPC   H4S 3505   6.265   3.533   7.912  0.0333 -0.6200  1.7651
   92DOPC   C25 3506   6.324   3.635   7.728 -0.7757  0.1189  0.4559
   92DOPC   H5R 3507   6.425   3.591   7.716 -0.1663  1.4532  0.5342
   92DOPC   H5S 3508   6.332   3.739   7.691 -0.0494 -0.3405 -0.7393
   92DOPC   C26 3509   6.230   3.543   7.637  0.1582  0.3100 -0.7008
   92DOPC   H6R 3510   6.124   3.575   7.629  0.1952  0.0342 -2.9625
   92DOPC   H6S 3511   6.232   3.438   7.674 -1.8506  0.2882 -0.5888
   92DOPC   C27 3512   6.285   3.532   7.494  0.2257  0.0739  0.2763
   92DOPC   H7R 3513   6.384   3.483   7.488  1.5761  2.4401  1.6226
   92DOPC   H7S 3514   6.294   3.635   7.453  0.5022  0.2830  0.8458
   92DOPC   C28 3515   6.197   3.443   7.405  0.1007 -0.3726 -0.1098
   92DOPC   H8R 3516   6.091   3.470   7.425  0.6672  1.3335  0.7858
   92DOPC   H8S 3517   6.206   3.336   7.436  1.4174 -0.8877 -2.1031
   92DOPC   C29 3518   6.235   3.465   7.261 -0.8524  0.1148  0.0719
   92DOPC   H9R 3519   6.333   3.511   7.247 -1.7344  1.9833 -0.2577
   92DOPC  C210 3520   6.175   3.405   7.159  0.2598  0.7151  0.2238
   92DOPC  H10R 3521   6.205   3.419   7.054 -1.3189  0.1481 -0.3457
   92DOPC  C211 3522   6.055   3.313   7.186 -0.1981 -0.3222  0.2139
   92DOPC  H11R 3523   5.974   3.363   7.243 -1.2897 -0.7777 -0.8983
   92DOPC  H11S 3524   6.090   3.220   7.235  1.3205 -0.4632 -1.0419
   92DOPC  C212 3525   5.984   3.268   7.049 -0.4898 -0.6745  0.4115
   92DOPC  H12R 3526   5.910   3.196   7.089 -0.8348 -0.5928 -0.0695
   92DOPC  H12S 3527   6.064   3.214   6.994  0.1044 -0.5202  1.1118
   92DOPC  C213 3528   5.938   3.376   6.963  0.5447  0.0863  0.7508
   92DOPC  H13R 3529   6.020   3.438   6.920  0.9112 -0.2007  1.0269
   92DOPC  H13S 3530   5.886   3.454   7.023 -0.5749 -2.2930  3.0805
   92DOPC  C214 3531   5.832   3.334   6.857  0.2732  0.7395  0.1688
   92DOPC  H14R 3532   5.773   3.251   6.902  1.7106 -0.4649 -0.0750
   92DOPC  H14S 3533   5.877   3.303   6.760 -1.0087  1.7108 -0.7661
   92DOPC  C215 3534   5.739   3.452   6.821  0.1058 -1.0981  0.8088
   92DOPC  H15R 3535   5.700   3.505   6.910 -0.3095 -0.5671  0.3173
   92DOPC  H15S 3536   5.654   3.409   6.763  0.8455 -1.8260  0.2556
   92DOPC  C216 3537   5.814   3.556   6.731 -0.1359  0.3742 -0.3450
   92DOPC  H16R 3538   5.854   3.496   6.648  0.3815 -0.6756  0.6420
   92DOPC  H16S 3539   5.898   3.607   6.783  2.2538 -1.3406 -2.3029
   92DOPC  C217 3540   5.722   3.665   6.668  0.0277  0.0057 -0.2304
   92DOPC  H17R 3541   5.685   3.734   6.747  0.5805  1.2124 -0.9975
   92DOPC  H17S 3542   5.627   3.620   6.632 -0.3703  0.2658  0.4814
   92DOPC  C218 3543   5.776   3.763   6.561  0.3058  0.1035 -0.7955
   92DOPC  H18R 3544   5.845   3.840   6.601  1.0926 -0.1751 -1.5756
   92DOPC  H18S 3545   5.693   3.806   6.500  0.1672  1.1548  0.1207
   92DOPC  H18T 3546   5.836   3.693   6.498 -0.4884 -1.4980  0.1386
   92DOPC   C33 3547   6.726   3.546   7.701 -0.1722  0.1803  0.2533
   92DOPC   H3X 3548   6.639   3.482   7.729  1.6023 -1.9091  1.3284
   92DOPC   H3Y 3549   6.806   3.470   7.686 -1.8223 -1.5338 -0.3075
   92DOPC   C34 3550   6.696   3.619   7.571 -0.3251  0.1419 -0.0537
   92DOPC   H4X 3551   6.770   3.696   7.542 -3.4669  2.1692 -3.7907
   92DOPC   H4Y 3552   6.606   3.679   7.597 -1.8620 -1.7760 -0.6756
   92DOPC   C35 3553   6.664   3.531   7.446  0.1604  0.5349 -0.8897
   92DOPC   H5X 3554   6.582   3.581   7.391  1.3154  2.6907 -0.7595
   92DOPC   H5Y 3555   6.619   3.438   7.487 -0.6674  1.2529 -0.0975
   92DOPC   C36 3556   6.789   3.509   7.358 -0.2565 -0.3488 -0.5745
   92DOPC   H6X 3557   6.836   3.606   7.333  0.2846 -0.4129  0.1430
   92DOPC   H6Y 3558   6.868   3.448   7.408 -1.8942 -1.8202  0.3327
   92DOPC   C37 3559   6.758   3.440   7.231  0.0758  0.1016  0.0456
   92DOPC   H7X 3560   6.696   3.350   7.251 -3.0448  2.1310  0.2093
   92DOPC   H7Y 3561   6.689   3.494   7.163 -1.4915 -1.0349  0.6888
   92DOPC   C38 3562   6.878   3.398   7.146  0.1212  0.1496  0.2227
   92DOPC   H8X 3563   6.854   3.320   7.070  0.3948  0.6875 -0.4250
   92DOPC   H8Y 3564   6.949   3.343   7.212 -1.1229 -0.3057  1.2281
   92DOPC   C39 3565   6.951   3.518   7.088 -0.0278  0.4346 -0.1711
   92DOPC   H9X 3566   6.979   3.594   7.162 -0.8099  0.5031  0.0621
   92DOPC  C310 3567   6.970   3.549   6.963  0.2935 -0.8032 -0.6309
   92DOPC  H10X 3568   7.009   3.646   6.931  1.2892 -0.6777  0.8936
   92DOPC  C311 3569   6.947   3.459   6.836  0.4279  0.0411 -0.5837
   92DOPC  H11X 3570   6.878   3.506   6.763  1.5674  2.9277  0.0604
   92DOPC  H11Y 3571   6.902   3.361   6.863  1.9052  0.2598  3.2497
   92DOPC  C312 3572   7.074   3.429   6.764 -0.3133  0.7105  0.1308
   92DOPC  H12X 3573   7.140   3.382   6.839 -0.7026 -0.8576 -0.4811
   92DOPC  H12Y 3574   7.130   3.518   6.726  0.0451  0.9596  1.2060
   92DOPC  C313 3575   7.071   3.307   6.655  0.8128 -0.6429  0.2934
   92DOPC  H13X 3576   6.995   3.233   6.690  1.8493 -1.6801  0.4095
   92DOPC  H13Y 3577   7.035   3.354   6.562 -0.8836 -0.3209  1.0738
   92DOPC  C314 3578   7.204   3.238   6.625  0.7785  0.0175  0.2849
   92DOPC  H14X 3579   7.263   3.322   6.583  0.4455  0.4491  0.6656
   92DOPC  H14Y 3580   7.244   3.190   6.716 -2.2659 -2.0287  0.6930
   92DOPC  C315 3581   7.200   3.125   6.517  0.1378  0.7918 -0.0110
   92DOPC  H15X 3582   7.297   3.080   6.489  0.1803  2.1613 -2.3013
   92DOPC  H15Y 3583   7.172   3.174   6.422  4.2054  2.4868 -0.5304
   92DOPC  C316 3584   7.112   3.004   6.548  0.1464 -0.3033 -0.3960
   92DOPC  H16X 3585   7.147   2.948   6.638  1.5331  0.3165 -0.5149
   92DOPC  H16Y 3586   7.006   3.031   6.563  0.1871 -0.6078  0.5125
   92DOPC  C317 3587   7.117   2.908   6.430  0.1603 -0.5896 -0.1408
   92DOPC  H17X 3588   7.095   2.969   6.340  2.8834  1.2024  0.2999
   92DOPC  H17Y 3589   7.221   2.870   6.416  0.0081 -0.1780 -3.0871
   92DOPC  C318 3590   7.027   2.783   6.436 -0.1871  0.3972 -0.4812
   92DOPC  H18X 3591   7.045   2.736   6.337 -3.1469 -1.4334 -0.2539
   92DOPC  H18Y 3592   7.034   2.716   6.524  0.3476  1.7786  0.5700
   92DOPC  H18Z 3593   6.921   2.813   6.424 -0.5339 -0.4650  0.3461
   93DOPC     N 3594   6.890   7.174   8.893  0.2306 -0.3380  0.1621
   93DOPC   C12 3595   6.970   7.167   8.770 -0.1070  0.0939  0.3415
   93DOPC  H12A 3596   7.025   7.074   8.769  1.0856  0.7727  0.8103
   93DOPC  H12B 3597   7.042   7.246   8.763 -1.6386  1.5075 -0.1289
   93DOPC   C13 3598   6.974   7.178   9.017  0.3923 -0.1595 -0.4200
   93DOPC  H13A 3599   7.049   7.101   9.016 -0.8692 -1.4263 -1.2151
   93DOPC  H13B 3600   7.028   7.271   9.024  0.3520 -0.2581  2.0446
   93DOPC  H13C 3601   6.917   7.181   9.108 -0.1229  2.0360 -0.7484
   93DOPC   C14 3602   6.798   7.057   8.903 -0.0757  1.2498  0.6245
   93DOPC  H14A 3603   6.854   6.965   8.896  0.6945  1.6958  0.8386
   93DOPC  H14B 3604   6.747   7.055   8.997  1.1882  0.7505  1.3277
   93DOPC  H14C 3605   6.731   7.063   8.818 -0.0473 -1.9883  0.2556
   93DOPC   C15 3606   6.810   7.295   8.886 -0.6530 -0.1979  0.6661
   93DOPC  H15A 3607   6.766   7.314   8.983 -1.3310 -2.6441  0.9096
   93DOPC  H15B 3608   6.741   7.292   8.803 -0.6011 -1.1847  0.6404
   93DOPC  H15C 3609   6.879   7.376   8.870 -1.4377  0.6975  1.6575
   93DOPC   C11 3610   6.889   7.177   8.629  0.0766  0.1977  0.1073
   93DOPC  H11A 3611   6.836   7.274   8.620  0.0533  0.0085 -2.2572
   93DOPC  H11B 3612   6.971   7.184   8.555 -0.2420 -0.5717 -0.3336
   93DOPC     P 3613   6.853   6.925   8.564  0.2811  0.3332 -0.1634
   93DOPC   O13 3614   6.736   6.840   8.538  0.4393  0.1176 -0.2341
   93DOPC   O14 3615   6.949   6.882   8.665 -0.2596 -0.2819 -0.4029
   93DOPC   O12 3616   6.798   7.067   8.599  0.4476 -0.4874  0.2083
   93DOPC   O11 3617   6.934   6.947   8.426  0.2103 -0.1807 -0.5405
   93DOPC    C1 3618   6.919   7.046   8.327  0.1421  0.2070 -0.2430
   93DOPC    HA 3619   7.019   7.070   8.286 -0.5130  0.4754 -1.7650
   93DOPC    HB 3620   6.880   7.143   8.365 -1.2270  0.3469 -1.8816
   93DOPC    C2 3621   6.826   7.001   8.211  0.6126  0.1066  0.0574
   93DOPC    HS 3622   6.876   6.907   8.182 -0.1820 -0.1438 -0.5428
   93DOPC   O21 3623   6.821   7.093   8.097  0.3780  0.3789 -0.0812
   93DOPC   C21 3624   6.761   7.214   8.122 -0.6608 -0.4650 -0.1915
   93DOPC   O22 3625   6.717   7.247   8.229 -0.4819  0.2559  0.6175
   93DOPC   C22 3626   6.782   7.317   8.002  0.4521  0.9187 -0.0051
   93DOPC   H2R 3627   6.815   7.410   8.053  0.6554  1.7390 -1.5943
   93DOPC   H2S 3628   6.680   7.328   7.959  0.5671  3.9226  0.3294
   93DOPC    C3 3629   6.679   6.957   8.243  0.1946  0.4283  0.1345
   93DOPC    HX 3630   6.628   7.033   8.305 -0.0899  0.0213  0.3968
   93DOPC    HY 3631   6.674   6.867   8.308 -2.5484  1.2173  1.1253
   93DOPC   O31 3632   6.604   6.928   8.119  0.0284 -0.3375  0.1280
   93DOPC   C31 3633   6.635   6.819   8.056 -0.3440  0.3830  0.3055
   93DOPC   O32 3634   6.704   6.727   8.100  0.1419 -0.0701 -0.0310
   93DOPC   C32 3635   6.557   6.821   7.920  1.0901 -0.0714 -0.4136
   93DOPC   H2X 3636   6.484   6.737   7.919  0.0702  0.6443  2.5633
   93DOPC   H2Y 3637   6.488   6.906   7.901 -1.1628 -1.5474  0.6836
   93DOPC   C23 3638   6.888   7.272   7.895 -0.2553 -0.2401 -0.0583
   93DOPC   H3R 3639   6.887   7.341   7.807 -2.6387  1.2922  1.0606
   93DOPC   H3S 3640   6.873   7.167   7.861 -1.0051 -0.4579  0.9194
   93DOPC   C24 3641   7.031   7.281   7.951  0.3933  0.6444 -1.3455
   93DOPC   H4R 3642   7.046   7.214   8.037 -0.4440  1.4654 -0.5356
   93DOPC   H4S 3643   7.055   7.384   7.984  0.1951  0.0812  0.6475
   93DOPC   C25 3644   7.139   7.230   7.852 -0.2359  0.0570  0.6178
   93DOPC   H5R 3645   7.238   7.234   7.901 -0.6428 -2.1850  1.7329
   93DOPC   H5S 3646   7.129   7.302   7.768 -0.9700 -0.5991  0.1334
   93DOPC   C26 3647   7.111   7.082   7.808 -0.1788 -0.2832  0.1018
   93DOPC   H6R 3648   7.196   7.057   7.742  0.2010  3.0570 -0.8360
   93DOPC   H6S 3649   7.020   7.080   7.745 -1.5632 -1.6118  2.0110
   93DOPC   C27 3650   7.109   6.982   7.922 -0.2693 -0.1378 -0.3137
   93DOPC   H7R 3651   7.007   6.990   7.967  0.0564  0.9826  0.2471
   93DOPC   H7S 3652   7.194   7.004   7.989  1.1212  0.8737 -2.3256
   93DOPC   C28 3653   7.111   6.839   7.872 -0.7190  0.1817 -0.1983
   93DOPC   H8R 3654   7.022   6.825   7.806 -0.6693  0.3767 -0.3088
   93DOPC   H8S 3655   7.080   6.780   7.961 -0.3120  0.1866 -0.0537
   93DOPC   C29 3656   7.236   6.789   7.823  0.7759 -0.0044 -0.7222
   93DOPC   H9R 3657   7.323   6.797   7.890 -0.1216 -0.0623  0.4825
   93DOPC  C210 3658   7.260   6.742   7.695 -0.3367  0.2723 -0.3906
   93DOPC  H10R 3659   7.357   6.696   7.671 -1.1503 -3.2933  2.2535
   93DOPC  C211 3660   7.164   6.722   7.584 -0.3170 -0.6316  0.1053
   93DOPC  H11R 3661   7.065   6.759   7.619 -0.4910 -0.2139 -0.8052
   93DOPC  H11S 3662   7.150   6.616   7.554  3.7550 -0.9444 -1.3114
   93DOPC  C212 3663   7.185   6.805   7.453 -0.0212  0.2620  0.1766
   93DOPC  H12R 3664   7.289   6.816   7.414 -0.2183  0.5900 -0.2672
   93DOPC  H12S 3665   7.150   6.909   7.471  0.4884  0.2109  1.6677
   93DOPC  C213 3666   7.099   6.751   7.337  0.1841  0.6676 -0.0300
   93DOPC  H13R 3667   6.996   6.792   7.350  0.6253  1.7172  0.2625
   93DOPC  H13S 3668   7.090   6.641   7.351  1.2635  0.7859  1.8649
   93DOPC  C214 3669   7.157   6.757   7.198 -1.1171  0.4710  0.2097
   93DOPC  H14R 3670   7.177   6.862   7.169  1.4689 -0.2601 -0.9040
   93DOPC  H14S 3671   7.076   6.712   7.138 -1.7039 -0.6316  1.7526
   93DOPC  C215 3672   7.286   6.678   7.173  0.6994 -0.4842 -0.0967
   93DOPC  H15R 3673   7.265   6.576   7.212  1.3649 -0.7951 -0.5283
   93DOPC  H15S 3674   7.364   6.728   7.235  1.4214 -0.3483 -1.1029
   93DOPC  C216 3675   7.335   6.657   7.029 -0.0550 -0.0764  0.2783
   93DOPC  H16R 3676   7.250   6.612   6.973  2.2648  0.4905 -4.0816
   93DOPC  H16S 3677   7.422   6.588   7.022 -0.1916 -0.1735 -0.4713
   93DOPC  C217 3678   7.367   6.791   6.957  0.0874 -0.1641 -0.2296
   93DOPC  H17R 3679   7.441   6.851   7.014 -1.6287  0.1601  1.8000
   93DOPC  H17S 3680   7.274   6.852   6.959  0.3744  0.4443  3.7014
   93DOPC  C218 3681   7.420   6.784   6.811 -0.0508  0.6116 -0.0435
   93DOPC  H18R 3682   7.518   6.734   6.798 -1.7181 -2.2761 -3.5159
   93DOPC  H18S 3683   7.442   6.888   6.778  1.7277  0.3333  0.2091
   93DOPC  H18T 3684   7.358   6.721   6.743  0.6040 -1.9815  1.6529
   93DOPC   C33 3685   6.657   6.796   7.808 -0.1701  0.9602  0.7414
   93DOPC   H3X 3686   6.591   6.755   7.728  0.4987  0.9302  0.2035
   93DOPC   H3Y 3687   6.727   6.716   7.840 -0.4979 -0.2824 -1.4754
   93DOPC   C34 3688   6.732   6.916   7.758 -0.1464 -0.8383  0.4891
   93DOPC   H4X 3689   6.826   6.887   7.705  0.0348 -1.3102  1.0550
   93DOPC   H4Y 3690   6.767   6.967   7.851  2.2842 -0.1921 -0.6923
   93DOPC   C35 3691   6.648   7.009   7.660  1.0569  0.2767 -0.0327
   93DOPC   H5X 3692   6.704   7.104   7.644  1.7985 -0.4392 -2.0450
   93DOPC   H5Y 3693   6.550   7.026   7.710 -0.0398  0.6328 -2.1968
   93DOPC   C36 3694   6.603   6.949   7.525 -0.0825 -0.0467 -0.8021
   93DOPC   H6X 3695   6.686   6.923   7.455  0.5363 -1.0875  0.2784
   93DOPC   H6Y 3696   6.555   6.854   7.558  0.8480  0.2848  1.7204
   93DOPC   C37 3697   6.494   7.038   7.466  0.1167  0.3424 -0.3813
   93DOPC   H7X 3698   6.464   6.999   7.367  0.7054 -0.9299 -0.0721
   93DOPC   H7Y 3699   6.416   7.049   7.545  1.5743  0.5371  1.0896
   93DOPC   C38 3700   6.537   7.184   7.449 -0.7776 -0.4578  0.4763
   93DOPC   H8X 3701   6.548   7.238   7.545 -0.9447 -0.8541  0.7194
   93DOPC   H8Y 3702   6.458   7.238   7.392 -0.3787 -0.5573 -0.1845
   93DOPC   C39 3703   6.661   7.206   7.362  0.7524 -0.2161 -0.3264
   93DOPC   H9X 3704   6.668   7.137   7.276  1.4570  1.0356 -1.3126
   93DOPC  C310 3705   6.766   7.289   7.396 -0.2512  0.1014 -0.2885
   93DOPC  H10X 3706   6.848   7.307   7.325 -0.4534 -1.4167 -0.9585
   93DOPC  C311 3707   6.768   7.379   7.518 -0.2113  0.0708 -0.3225
   93DOPC  H11X 3708   6.871   7.417   7.539  0.8909 -2.4672 -0.6988
   93DOPC  H11Y 3709   6.723   7.332   7.608  0.7318  1.9950  1.2300
   93DOPC  C312 3710   6.688   7.512   7.495  0.0644  0.3203 -0.0997
   93DOPC  H12X 3711   6.584   7.497   7.462 -0.1330  1.2487  0.0652
   93DOPC  H12Y 3712   6.736   7.564   7.409  1.4814 -0.2285  0.3156
   93DOPC  C313 3713   6.686   7.605   7.615 -0.5074  1.4156 -0.1196
   93DOPC  H13X 3714   6.793   7.630   7.635  0.0962 -0.1470 -1.2052
   93DOPC  H13Y 3715   6.645   7.704   7.588 -1.6981  0.7795 -0.7096
   93DOPC  C314 3716   6.617   7.549   7.736  0.5612 -0.3387 -0.7756
   93DOPC  H14X 3717   6.655   7.451   7.770  0.9941 -0.2132 -0.8960
   93DOPC  H14Y 3718   6.637   7.611   7.826 -0.6694 -0.1574 -0.6105
   93DOPC  C315 3719   6.463   7.532   7.720 -0.2018 -0.0742 -1.0132
   93DOPC  H15X 3720   6.438   7.475   7.812  0.1616 -0.8805 -1.4033
   93DOPC  H15Y 3721   6.445   7.462   7.635 -1.4797 -0.9215 -0.0909
   93DOPC  C316 3722   6.370   7.655   7.711 -0.5998 -0.2997  0.0365
   93DOPC  H16X 3723   6.276   7.635   7.767 -0.8158  1.3029  0.2946
   93DOPC  H16Y 3724   6.424   7.735   7.766  1.1987  0.4380 -2.6257
   93DOPC  C317 3725   6.354   7.711   7.572 -0.2877 -0.4163  0.8696
   93DOPC  H17X 3726   6.353   7.822   7.572 -3.9767 -0.3138  1.1354
   93DOPC  H17Y 3727   6.439   7.678   7.508  1.2885  3.2864  0.8180
   93DOPC  C318 3728   6.221   7.674   7.510 -0.4559  0.5947  0.3616
   93DOPC  H18X 3729   6.210   7.712   7.407  1.3668 -0.7226 -0.3682
   93DOPC  H18Y 3730   6.215   7.564   7.500  1.4822  0.3512  1.3505
   93DOPC  H18Z 3731   6.135   7.725   7.560  1.1557  1.2801  2.5781
   94DOPC     N 3732   9.181   7.607   8.447 -0.4072 -0.2492 -0.1646
   94DOPC   C12 3733   9.190   7.618   8.294  0.1652 -0.1343  0.2222
   94DOPC  H12A 3734   9.194   7.724   8.275  0.2919 -0.4138 -1.4168
   94DOPC  H12B 3735   9.097   7.599   8.243 -0.1040  1.1094  0.2017
   94DOPC   C13 3736   9.302   7.676   8.504 -0.1441 -0.0697 -0.4737
   94DOPC  H13A 3737   9.386   7.614   8.479  0.1323 -0.1177  0.5360
   94DOPC  H13B 3738   9.316   7.779   8.474  1.2511 -0.1776 -0.2704
   94DOPC  H13C 3739   9.302   7.669   8.612 -0.3817  0.6224 -0.4250
   94DOPC   C14 3740   9.185   7.456   8.482 -0.0889 -0.1871 -0.4061
   94DOPC  H14A 3741   9.279   7.417   8.447 -0.5643 -0.8695 -0.9381
   94DOPC  H14B 3742   9.178   7.443   8.589 -2.1289 -0.7835 -0.5644
   94DOPC  H14C 3743   9.101   7.402   8.441 -1.3197 -0.9773  2.8320
   94DOPC   C15 3744   9.055   7.670   8.505 -0.3638 -0.1518  0.4332
   94DOPC  H15A 3745   9.063   7.676   8.612 -0.4626 -0.2850  0.4484
   94DOPC  H15B 3746   8.968   7.616   8.470  0.7235 -0.9726 -1.1661
   94DOPC  H15C 3747   9.045   7.773   8.472  0.6081 -0.5165 -1.1457
   94DOPC   C11 3748   9.292   7.541   8.213 -0.0662 -0.3046 -0.4454
   94DOPC  H11A 3749   9.284   7.435   8.243 -2.2396 -0.0987 -0.1401
   94DOPC  H11B 3750   9.272   7.556   8.105  1.5792  1.2670 -0.5912
   94DOPC     P 3751   9.473   7.729   8.179  0.5515 -0.1717  0.0467
   94DOPC   O13 3752   9.616   7.735   8.205 -0.2362  0.0922  0.1312
   94DOPC   O14 3753   9.403   7.849   8.225  0.7405 -0.1775 -0.3594
   94DOPC   O12 3754   9.416   7.599   8.249 -0.3186  0.4499 -0.1345
   94DOPC   O11 3755   9.443   7.703   8.017  0.3776  0.3005  0.4498
   94DOPC    C1 3756   9.514   7.598   7.954  0.1749 -0.0787 -0.1996
   94DOPC    HA 3757   9.530   7.513   8.024 -0.8343  0.3926  0.6062
   94DOPC    HB 3758   9.615   7.638   7.927  1.9856 -1.6954  3.4760
   94DOPC    C2 3759   9.452   7.575   7.812 -0.1382  0.5310 -0.7649
   94DOPC    HS 3760   9.503   7.484   7.775  2.0763  1.5873 -0.4555
   94DOPC   O21 3761   9.476   7.690   7.731  0.4698  0.4276  0.1705
   94DOPC   C21 3762   9.499   7.664   7.605 -0.2904 -0.5329 -0.6781
   94DOPC   O22 3763   9.514   7.553   7.560  0.7938  0.1696 -0.2907
   94DOPC   C22 3764   9.520   7.786   7.524 -0.2479  0.5641 -0.3185
   94DOPC   H2R 3765   9.598   7.758   7.450 -0.2765 -1.9622  0.5146
   94DOPC   H2S 3766   9.554   7.870   7.587 -0.1192 -0.2915  0.7754
   94DOPC    C3 3767   9.302   7.538   7.815 -0.0159 -0.3551 -0.5484
   94DOPC    HX 3768   9.253   7.622   7.867 -0.0086 -1.2122  0.8892
   94DOPC    HY 3769   9.287   7.447   7.877 -3.1713  0.3259 -0.1955
   94DOPC   O31 3770   9.246   7.517   7.685  0.1745 -0.7914  0.8136
   94DOPC   C31 3771   9.244   7.392   7.636  0.4369 -0.6267 -0.3989
   94DOPC   O32 3772   9.282   7.294   7.696  0.1795 -0.6487  0.2544
   94DOPC   C32 3773   9.176   7.389   7.494  0.4415 -0.4399 -1.0693
   94DOPC   H2X 3774   9.082   7.447   7.495 -0.0841 -1.0612  3.1692
   94DOPC   H2Y 3775   9.246   7.447   7.429 -0.3861  1.6898 -0.1447
   94DOPC   C23 3776   9.383   7.832   7.473 -0.2472  0.4919  0.0266
   94DOPC   H3R 3777   9.398   7.933   7.429  2.6431  0.6560  1.1604
   94DOPC   H3S 3778   9.314   7.833   7.560  1.5660  2.3377  1.5675
   94DOPC   C24 3779   9.340   7.739   7.362 -0.1238 -0.4172  0.0266
   94DOPC   H4R 3780   9.351   7.630   7.378  2.6100 -0.2236 -0.0254
   94DOPC   H4S 3781   9.405   7.765   7.276 -0.5965 -0.8545 -0.4694
   94DOPC   C25 3782   9.194   7.765   7.322  0.1545  0.2952 -0.0694
   94DOPC   H5R 3783   9.184   7.876   7.328  2.3335  0.5254  0.4433
   94DOPC   H5S 3784   9.131   7.722   7.403  2.9363 -0.5606  1.8216
   94DOPC   C26 3785   9.165   7.717   7.181  0.3896 -0.0443 -0.2090
   94DOPC   H6R 3786   9.204   7.613   7.170  2.5931  0.7258 -0.0979
   94DOPC   H6S 3787   9.217   7.775   7.101 -1.0437 -0.1410 -1.2501
   94DOPC   C27 3788   9.013   7.705   7.159 -0.3458  0.6411  0.2479
   94DOPC   H7R 3789   8.985   7.804   7.117 -1.4905  1.1283  2.0394
   94DOPC   H7S 3790   8.949   7.687   7.249 -1.3285  0.1994 -0.5228
   94DOPC   C28 3791   8.977   7.596   7.052 -0.1470 -0.1807 -0.7537
   94DOPC   H8R 3792   8.869   7.570   7.056  0.1450 -1.2657  0.8071
   94DOPC   H8S 3793   9.025   7.503   7.090  0.1670  0.4748  0.5087
   94DOPC   C29 3794   9.014   7.624   6.906 -0.6060 -0.1345  0.2537
   94DOPC   H9R 3795   8.994   7.729   6.883  0.7437  0.5544  2.0210
   94DOPC  C210 3796   9.067   7.542   6.811 -0.7979 -0.2230  0.5750
   94DOPC  H10R 3797   9.084   7.589   6.713 -1.2154  2.3780  1.6524
   94DOPC  C211 3798   9.109   7.395   6.831  0.5723 -0.3742 -1.1260
   94DOPC  H11R 3799   9.081   7.354   6.930  1.0717  0.6212 -0.5636
   94DOPC  H11S 3800   9.219   7.392   6.819  0.6433 -0.6951 -0.4192
   94DOPC  C212 3801   9.044   7.311   6.721 -0.5372  0.1217 -0.0673
   94DOPC  H12R 3802   8.933   7.324   6.722 -0.4551  0.8198  0.7074
   94DOPC  H12S 3803   9.066   7.206   6.749  1.0736  0.6902  0.8917
   94DOPC  C213 3804   9.107   7.343   6.582  0.1590  0.2054 -0.1796
   94DOPC  H13R 3805   9.216   7.352   6.603  0.4159  0.2753 -1.4934
   94DOPC  H13S 3806   9.072   7.443   6.548  0.6716  0.6384  0.5216
   94DOPC  C214 3807   9.101   7.236   6.467  0.1959  0.1951 -0.4805
   94DOPC  H14R 3808   9.131   7.147   6.527 -2.3257 -0.4339 -0.0096
   94DOPC  H14S 3809   9.166   7.240   6.377  0.4118  1.3539 -0.2959
   94DOPC  C215 3810   8.960   7.191   6.433 -0.5346 -0.2951 -0.7577
   94DOPC  H15R 3811   8.904   7.141   6.515  0.4552  0.7545  0.6019
   94DOPC  H15S 3812   8.960   7.122   6.346  1.3002 -0.0412 -0.9964
   94DOPC  C216 3813   8.866   7.306   6.392 -1.4238  0.1829  1.0979
   94DOPC  H16R 3814   8.893   7.338   6.289 -1.2742 -0.2274  1.0091
   94DOPC  H16S 3815   8.880   7.400   6.450  0.8218  1.2921 -1.0577
   94DOPC  C217 3816   8.714   7.292   6.395 -0.7125 -0.0216  0.2402
   94DOPC  H17R 3817   8.688   7.184   6.393 -1.5204  0.1712 -0.1691
   94DOPC  H17S 3818   8.677   7.349   6.307  2.1990  0.0579 -1.0513
   94DOPC  C218 3819   8.662   7.346   6.526 -0.4594 -0.8829 -0.0350
   94DOPC  H18R 3820   8.670   7.457   6.530  0.0045 -0.6663 -3.6896
   94DOPC  H18S 3821   8.713   7.295   6.611 -1.8012 -2.8617 -0.3314
   94DOPC  H18T 3822   8.555   7.317   6.532 -1.4076  2.5048  3.4783
   94DOPC   C33 3823   9.133   7.248   7.448  0.9040 -0.1499 -0.2789
   94DOPC   H3X 3824   9.224   7.185   7.454  0.2913 -1.1765 -1.4469
   94DOPC   H3Y 3825   9.099   7.252   7.343 -0.8535  0.2568  0.2693
   94DOPC   C34 3826   9.005   7.199   7.515 -0.3728 -0.1156  0.2889
   94DOPC   H4X 3827   8.920   7.270   7.503  0.4701  0.7426 -0.8557
   94DOPC   H4Y 3828   9.015   7.191   7.625 -1.1634  1.6581  0.5201
   94DOPC   C35 3829   8.959   7.058   7.473 -0.7207  1.0082 -0.1617
   94DOPC   H5X 3830   8.891   7.035   7.558 -1.1185 -0.6752 -0.9050
   94DOPC   H5Y 3831   9.040   6.983   7.473 -1.3226  0.3430 -1.0313
   94DOPC   C36 3832   8.881   7.054   7.340  0.2670  0.3498 -0.2585
   94DOPC   H6X 3833   8.787   7.111   7.355 -0.0344  0.1018 -1.1502
   94DOPC   H6Y 3834   8.939   7.112   7.264  0.6977  0.7989  0.4030
   94DOPC   C37 3835   8.844   6.910   7.287 -0.1338 -0.2162 -0.2719
   94DOPC   H7X 3836   8.944   6.863   7.291  1.0670  2.2861  1.8822
   94DOPC   H7Y 3837   8.777   6.853   7.356 -0.3746  1.6887  1.1481
   94DOPC   C38 3838   8.816   6.917   7.135  0.1209 -0.4322 -0.0222
   94DOPC   H8X 3839   8.908   6.945   7.081  1.8636 -0.4204  2.7397
   94DOPC   H8Y 3840   8.735   6.987   7.105 -0.3664 -1.7586 -2.0743
   94DOPC   C39 3841   8.778   6.786   7.080 -0.0300 -0.0983  1.1810
   94DOPC   H9X 3842   8.859   6.714   7.063  0.4111  0.4614  0.8617
   94DOPC  C310 3843   8.653   6.742   7.054  0.3344  0.4152  0.3302
   94DOPC  H10X 3844   8.638   6.641   7.012 -0.0255  1.0017 -1.0362
   94DOPC  C311 3845   8.522   6.815   7.068 -0.1003  0.4249 -0.1971
   94DOPC  H11X 3846   8.512   6.894   6.990 -1.0534  0.0353 -0.4833
   94DOPC  H11Y 3847   8.513   6.863   7.168 -2.1898 -0.1759 -0.0406
   94DOPC  C312 3848   8.398   6.714   7.071 -0.4808  0.3423  0.1569
   94DOPC  H12X 3849   8.315   6.786   7.086  1.0931  2.1008  0.6825
   94DOPC  H12Y 3850   8.406   6.644   7.157  0.6666 -0.4962 -0.6054
   94DOPC  C313 3851   8.378   6.633   6.942 -0.1900 -0.0464 -0.2623
   94DOPC  H13X 3852   8.467   6.578   6.905  0.2795  1.9024 -2.2642
   94DOPC  H13Y 3853   8.302   6.557   6.971 -0.2506 -0.1097 -0.5898
   94DOPC  C314 3854   8.333   6.727   6.827  0.8048 -0.8866 -0.3201
   94DOPC  H14X 3855   8.239   6.776   6.861  0.3469 -4.5633  4.8122
   94DOPC  H14Y 3856   8.414   6.801   6.814  1.2655 -1.0992  1.1636
   94DOPC  C315 3857   8.300   6.661   6.689  0.5684  0.9986  0.0050
   94DOPC  H15X 3858   8.257   6.750   6.639 -1.1122 -0.2055 -0.7897
   94DOPC  H15Y 3859   8.219   6.585   6.688  0.1029  1.4927 -0.5253
   94DOPC  C316 3860   8.420   6.608   6.617  0.3161  0.1916  0.1924
   94DOPC  H16X 3861   8.489   6.689   6.584  0.6432 -0.6925 -1.4014
   94DOPC  H16Y 3862   8.474   6.528   6.671  0.2094 -0.6804 -0.9568
   94DOPC  C317 3863   8.370   6.546   6.483 -0.3442  0.2616 -0.1461
   94DOPC  H17X 3864   8.299   6.618   6.438 -1.5331 -1.2730 -0.8071
   94DOPC  H17Y 3865   8.460   6.530   6.420 -0.0809  0.8046  0.0844
   94DOPC  C318 3866   8.296   6.405   6.491 -0.7515 -0.7717  0.2163
   94DOPC  H18X 3867   8.302   6.340   6.581  0.1901  0.3604  0.9963
   94DOPC  H18Y 3868   8.187   6.424   6.502 -0.7257 -0.7483  0.4361
   94DOPC  H18Z 3869   8.320   6.347   6.400  0.1514  2.5199 -1.8232
   95DOPC     N 3870   4.268   3.755   9.798  0.3264 -0.1408 -0.1778
   95DOPC   C12 3871   4.245   3.814   9.660  0.2463 -0.2043 -0.3887
   95DOPC  H12A 3872   4.338   3.824   9.605  0.1341  0.2830 -0.4936
   95DOPC  H12B 3873   4.218   3.918   9.670  0.8897 -0.0680 -0.0481
   95DOPC   C13 3874   4.146   3.785   9.880  0.1812  0.6232  0.8302
   95DOPC  H13A 3875   4.153   3.889   9.909  0.8939  1.2617 -1.4592
   95DOPC  H13B 3876   4.051   3.773   9.831  0.0690 -0.2469  1.2238
   95DOPC  H13C 3877   4.146   3.723   9.969 -1.4408 -1.4153 -0.5041
   95DOPC   C14 3878   4.391   3.809   9.861 -0.7940  0.8545  0.0833
   95DOPC  H14A 3879   4.426   3.759   9.951  3.4245 -0.8623 -2.2077
   95DOPC  H14B 3880   4.470   3.791   9.789 -2.3294  0.3477 -1.5427
   95DOPC  H14C 3881   4.375   3.913   9.885 -1.9835  0.5780  0.5417
   95DOPC   C15 3882   4.291   3.607   9.782 -0.3636  0.0431 -0.5276
   95DOPC  H15A 3883   4.364   3.585   9.705  0.9777  3.0530 -0.2305
   95DOPC  H15B 3884   4.205   3.561   9.735 -0.2527 -1.3531  0.5863
   95DOPC  H15C 3885   4.313   3.554   9.873  1.2580  0.0394 -0.8933
   95DOPC   C11 3886   4.148   3.745   9.561  0.0278 -0.0467  0.4743
   95DOPC  H11A 3887   4.060   3.711   9.620  0.1696 -1.1691  0.0655
   95DOPC  H11B 3888   4.109   3.823   9.493 -1.0271  0.3928  1.5399
   95DOPC     P 3889   4.299   3.644   9.368 -0.2788 -0.0326  0.3070
   95DOPC   O13 3890   4.320   3.511   9.307 -0.3306 -0.6680 -0.1656
   95DOPC   O14 3891   4.421   3.715   9.423  0.5086 -0.3699 -0.2114
   95DOPC   O12 3892   4.195   3.635   9.483  0.1269  1.0086 -0.4628
   95DOPC   O11 3893   4.230   3.741   9.266 -0.1992  0.9106 -0.5474
   95DOPC    C1 3894   4.119   3.693   9.192  0.1688  0.3623 -0.5956
   95DOPC    HA 3895   4.042   3.772   9.198 -0.4706 -0.3503  1.4335
   95DOPC    HB 3896   4.068   3.606   9.239  0.1661  0.7791  0.2052
   95DOPC    C2 3897   4.145   3.649   9.041 -0.5231  0.3065 -0.8889
   95DOPC    HS 3898   4.246   3.603   9.035  0.1968  1.9055 -1.5421
   95DOPC   O21 3899   4.150   3.765   8.957 -0.2740  0.0101 -0.2226
   95DOPC   C21 3900   4.042   3.837   8.915 -0.0892  0.9727 -0.0149
   95DOPC   O22 3901   3.930   3.814   8.959 -0.5654 -0.0498  0.2801
   95DOPC   C22 3902   4.084   3.943   8.822 -0.5759  0.9234  0.1701
   95DOPC   H2R 3903   4.163   3.996   8.880  0.6934 -0.8107  0.0849
   95DOPC   H2S 3904   4.009   4.024   8.807 -0.8284  0.8216  0.8472
   95DOPC    C3 3905   4.054   3.536   8.990  0.4067 -0.6796  0.3496
   95DOPC    HX 3906   3.950   3.570   9.009  0.9446 -0.5815  3.6326
   95DOPC    HY 3907   4.065   3.445   9.052 -0.7357 -1.8309 -1.0501
   95DOPC   O31 3908   4.070   3.496   8.851  0.7131  0.2333 -0.0550
   95DOPC   C31 3909   4.174   3.423   8.829  0.0032 -0.2095  0.5964
   95DOPC   O32 3910   4.250   3.380   8.919 -0.1055 -0.1937 -0.0996
   95DOPC   C32 3911   4.179   3.376   8.689  0.6116 -0.7187 -0.8349
   95DOPC   H2X 3912   4.208   3.269   8.700  2.6636 -0.1409 -0.2212
   95DOPC   H2Y 3913   4.080   3.383   8.639  0.6037  1.4942 -0.6078
   95DOPC   C23 3914   4.147   3.904   8.680 -0.4142 -0.9899 -0.1169
   95DOPC   H3R 3915   4.245   3.852   8.692  0.0864 -0.2377 -0.8095
   95DOPC   H3S 3916   4.173   3.994   8.620  1.1754 -2.0669 -1.1617
   95DOPC   C24 3917   4.057   3.818   8.593 -0.1736  1.1044 -0.3504
   95DOPC   H4R 3918   3.961   3.869   8.572 -2.0136 -2.3587 -1.0350
   95DOPC   H4S 3919   4.041   3.719   8.638 -0.8511  0.5672 -1.7040
   95DOPC   C25 3920   4.131   3.791   8.471  0.6820  0.0770  0.8784
   95DOPC   H5R 3921   4.234   3.753   8.491  0.7484 -0.2665 -0.0272
   95DOPC   H5S 3922   4.131   3.881   8.406  0.3564  1.4347  2.6820
   95DOPC   C26 3923   4.078   3.681   8.374  0.1375 -0.4874 -0.6034
   95DOPC   H6R 3924   3.977   3.712   8.340 -0.6052 -0.6057  1.3460
   95DOPC   H6S 3925   4.048   3.590   8.430  1.1097 -0.4704 -0.0345
   95DOPC   C27 3926   4.164   3.653   8.258  0.0444 -0.1192  0.2335
   95DOPC   H7R 3927   4.262   3.608   8.283  0.3546 -0.4814 -1.5680
   95DOPC   H7S 3928   4.195   3.747   8.208 -1.3914  0.0772 -0.3296
   95DOPC   C28 3929   4.098   3.558   8.152 -0.1214  0.5682 -0.2744
   95DOPC   H8R 3930   4.055   3.469   8.204  0.4509 -0.2829 -1.2142
   95DOPC   H8S 3931   4.180   3.521   8.087  0.3480  1.0275  0.0491
   95DOPC   C29 3932   3.995   3.623   8.066  0.4415  0.4213 -0.1373
   95DOPC   H9R 3933   3.909   3.662   8.123  0.8750 -0.1038  0.8927
   95DOPC  C210 3934   4.008   3.646   7.932  0.1752  0.3585  0.4323
   95DOPC  H10R 3935   3.928   3.703   7.883 -0.5052  0.7151  1.9055
   95DOPC  C211 3936   4.119   3.619   7.833 -0.3079  0.9042  0.0592
   95DOPC  H11R 3937   4.089   3.554   7.748 -0.7422 -0.4428  1.1962
   95DOPC  H11S 3938   4.207   3.564   7.873 -0.6829  0.6089  0.4834
   95DOPC  C212 3939   4.169   3.749   7.771  0.1542 -0.0397 -0.1088
   95DOPC  H12R 3940   4.087   3.798   7.713 -1.1299 -0.2004  1.4879
   95DOPC  H12S 3941   4.243   3.708   7.699 -0.5068 -1.4200 -0.0274
   95DOPC  C213 3942   4.232   3.843   7.875  0.3734  0.8884  0.2870
   95DOPC  H13R 3943   4.279   3.785   7.956 -1.4024 -1.1090 -0.0335
   95DOPC  H13S 3944   4.140   3.896   7.907 -0.2499  0.1192 -0.1962
   95DOPC  C214 3945   4.318   3.930   7.799 -1.1059 -0.1716  0.1088
   95DOPC  H14R 3946   4.390   3.865   7.746  0.3142  1.5306 -0.1022
   95DOPC  H14S 3947   4.387   3.988   7.864  1.0475  0.0406 -2.2460
   95DOPC  C215 3948   4.250   4.018   7.692  0.3730 -0.1477 -0.2994
   95DOPC  H15R 3949   4.179   4.080   7.751  2.0600  1.3571  0.2710
   95DOPC  H15S 3950   4.195   3.954   7.620  1.4749  0.1434 -1.4564
   95DOPC  C216 3951   4.347   4.120   7.627  0.0020 -0.3197 -0.5587
   95DOPC  H16R 3952   4.413   4.063   7.558  0.2001 -0.9130  0.1035
   95DOPC  H16S 3953   4.406   4.162   7.711 -0.6100 -0.2807 -0.1473
   95DOPC  C217 3954   4.285   4.231   7.545  0.0876 -0.6552  0.0477
   95DOPC  H17R 3955   4.220   4.292   7.611  3.2091 -0.0222  2.8549
   95DOPC  H17S 3956   4.234   4.186   7.458  0.9052 -0.4223 -0.5673
   95DOPC  C218 3957   4.383   4.336   7.487 -0.6145  0.2852  0.7232
   95DOPC  H18R 3958   4.447   4.379   7.567 -0.6381  2.2667 -0.2793
   95DOPC  H18S 3959   4.325   4.422   7.448  1.7298  1.7786  0.3559
   95DOPC  H18T 3960   4.454   4.302   7.409  0.2887  1.7997  0.8485
   95DOPC   C33 3961   4.278   3.457   8.604 -0.3709 -0.3021 -0.4807
   95DOPC   H3X 3962   4.260   3.566   8.613  1.4234 -0.0255  0.1445
   95DOPC   H3Y 3963   4.247   3.438   8.499 -0.5514  0.6798 -0.6123
   95DOPC   C34 3964   4.418   3.404   8.613 -0.0899 -0.4339 -0.7852
   95DOPC   H4X 3965   4.433   3.307   8.561  1.8314 -0.4775 -0.2267
   95DOPC   H4Y 3966   4.446   3.370   8.715  0.2312  0.0092 -0.7207
   95DOPC   C35 3967   4.522   3.502   8.560  0.8052  0.5149  0.0336
   95DOPC   H5X 3968   4.531   3.580   8.639 -0.6202  1.5221 -0.7460
   95DOPC   H5Y 3969   4.491   3.558   8.469 -2.7811 -2.0748 -0.5404
   95DOPC   C36 3970   4.664   3.429   8.530  0.1548 -0.6667  0.3503
   95DOPC   H6X 3971   4.690   3.372   8.622  0.5334 -0.0066  0.6682
   95DOPC   H6Y 3972   4.636   3.362   8.447  1.4071 -0.5597 -0.1878
   95DOPC   C37 3973   4.775   3.530   8.503 -0.4805 -0.5045 -0.2223
   95DOPC   H7X 3974   4.758   3.620   8.440  1.3637 -0.0231 -0.1117
   95DOPC   H7Y 3975   4.813   3.566   8.601  0.7766  2.2700 -1.6054
   95DOPC   C38 3976   4.911   3.474   8.446  0.3575 -0.5365 -0.2634
   95DOPC   H8X 3977   4.900   3.442   8.341  1.9714  2.1060 -1.3420
   95DOPC   H8Y 3978   4.930   3.382   8.506  1.8586  0.3107  0.6211
   95DOPC   C39 3979   5.031   3.562   8.458  0.0974  0.9211 -0.5181
   95DOPC   H9X 3980   5.070   3.570   8.561 -1.3835 -3.0858  0.5275
   95DOPC  C310 3981   5.092   3.627   8.360 -0.1186 -0.2507  0.4531
   95DOPC  H10X 3982   5.185   3.678   8.389  0.6954 -1.2573 -0.3179
   95DOPC  C311 3983   5.052   3.624   8.213  0.0886  0.2005 -0.7859
   95DOPC  H11X 3984   4.972   3.549   8.194  0.8677 -0.8440 -0.0788
   95DOPC  H11Y 3985   5.137   3.598   8.146  0.0294 -0.1013 -0.7464
   95DOPC  C312 3986   4.998   3.761   8.175  0.3078 -0.0453 -0.7931
   95DOPC  H12X 3987   5.076   3.839   8.180  1.1732 -0.8437 -1.5601
   95DOPC  H12Y 3988   4.907   3.784   8.235 -2.2054 -0.9832 -3.9002
   95DOPC  C313 3989   4.947   3.756   8.026 -0.3580 -0.1336  0.0881
   95DOPC  H13X 3990   5.022   3.712   7.957 -0.7601  0.9896 -1.1103
   95DOPC  H13Y 3991   4.856   3.692   8.020 -0.6785  0.3524 -0.3401
   95DOPC  C314 3992   4.918   3.899   7.968  0.5488 -0.1594  0.2850
   95DOPC  H14X 3993   4.832   3.940   8.025 -1.0939  0.1944 -2.2824
   95DOPC  H14Y 3994   5.015   3.950   7.989  1.5903 -2.1702  0.5539
   95DOPC  C315 3995   4.898   3.908   7.821 -0.1794  0.3653 -0.4660
   95DOPC  H15X 3996   4.976   3.848   7.770  0.7319  0.1628  1.1200
   95DOPC  H15Y 3997   4.902   4.015   7.792 -1.8734  0.2484 -1.2846
   95DOPC  C316 3998   4.759   3.856   7.766 -0.0838  0.0844  0.1522
   95DOPC  H16X 3999   4.748   3.748   7.788  1.6716 -0.0717  0.3981
   95DOPC  H16Y 4000   4.685   3.917   7.821 -1.1752 -1.6381  0.6797
   95DOPC  C317 4001   4.747   3.867   7.617  0.2161  0.6115 -0.3652
   95DOPC  H17X 4002   4.848   3.840   7.580 -0.7397 -3.0555 -0.7760
   95DOPC  H17Y 4003   4.679   3.794   7.567  0.8348 -1.2353  1.3672
   95DOPC  C318 4004   4.712   4.011   7.571  0.2353  0.2408 -1.0244
   95DOPC  H18X 4005   4.617   4.045   7.618  0.8105 -1.2095  1.3239
   95DOPC  H18Y 4006   4.789   4.089   7.591 -2.8710  2.8008  2.1285
   95DOPC  H18Z 4007   4.686   4.010   7.463  0.3153 -3.2557 -1.1185
   96DOPC     N 4008   8.277   0.816   8.618 -0.6458  0.7922  0.3256
   96DOPC   C12 4009   8.180   0.872   8.513 -0.5172  0.2556  0.3170
   96DOPC  H12A 4010   8.095   0.806   8.500  0.0117 -0.4370  0.3033
   96DOPC  H12B 4011   8.235   0.872   8.420 -0.5000  0.8900  0.3201
   96DOPC   C13 4012   8.414   0.878   8.615  0.2458 -0.5143 -0.1040
   96DOPC  H13A 4013   8.453   0.869   8.515  0.5666 -0.1987 -0.0093
   96DOPC  H13B 4014   8.391   0.980   8.642 -1.5861 -1.4146  2.0718
   96DOPC  H13C 4015   8.477   0.832   8.690  2.2618 -1.2243 -2.1368
   96DOPC   C14 4016   8.300   0.671   8.583 -0.2428 -0.2264 -0.6321
   96DOPC  H14A 4017   8.345   0.668   8.486 -2.5001 -1.7041 -1.7308
   96DOPC  H14B 4018   8.368   0.617   8.648 -2.8283 -1.4023  1.2832
   96DOPC  H14C 4019   8.204   0.624   8.564  0.0426 -0.7257 -0.8591
   96DOPC   C15 4020   8.219   0.821   8.760 -0.5844  0.1564 -0.2091
   96DOPC  H15A 4021   8.116   0.789   8.755 -0.2383 -0.9276 -1.3872
   96DOPC  H15B 4022   8.228   0.920   8.801  0.6250 -0.1406  0.3037
   96DOPC  H15C 4023   8.273   0.759   8.830 -2.3774  1.3786  2.4085
   96DOPC   C11 4024   8.133   1.016   8.522  0.7404 -0.5477  0.1762
   96DOPC  H11A 4025   8.077   1.039   8.428 -0.1583  0.4632  0.9357
   96DOPC  H11B 4026   8.057   1.019   8.602  1.4311  2.8818  0.8880
   96DOPC     P 4027   8.254   1.187   8.680  0.1774 -0.1171 -0.2150
   96DOPC   O13 4028   8.393   1.175   8.731  0.3228 -0.1726 -0.6887
   96DOPC   O14 4029   8.156   1.130   8.774  0.5897 -0.2457  0.0291
   96DOPC   O12 4030   8.241   1.116   8.542  0.2579  0.8625  0.0423
   96DOPC   O11 4031   8.220   1.334   8.648  0.5588 -0.3533 -0.0702
   96DOPC    C1 4032   8.108   1.365   8.561  0.4607  0.0922  0.1924
   96DOPC    HA 4033   8.067   1.461   8.599  1.4631  1.2873 -1.5820
   96DOPC    HB 4034   8.025   1.291   8.559  0.1683  0.4194  0.1007
   96DOPC    C2 4035   8.151   1.397   8.417 -0.1684 -0.0777  0.5698
   96DOPC    HS 4036   8.211   1.308   8.387  1.9033  1.7039 -0.8450
   96DOPC   O21 4037   8.235   1.511   8.428  0.6743  0.3850 -0.9647
   96DOPC   C21 4038   8.366   1.500   8.404  0.4831 -0.0040 -0.4495
   96DOPC   O22 4039   8.421   1.412   8.348  0.0275  0.0848  1.3255
   96DOPC   C22 4040   8.442   1.617   8.463  0.0354  0.0173  0.2125
   96DOPC   H2R 4041   8.507   1.567   8.539  0.6901 -1.9751 -1.5415
   96DOPC   H2S 4042   8.373   1.671   8.530 -0.3466 -2.0302  1.5536
   96DOPC    C3 4043   8.031   1.430   8.320  0.0609  0.4765 -0.2546
   96DOPC    HX 4044   7.991   1.524   8.363  2.0657  1.1354  0.2911
   96DOPC    HY 4045   7.957   1.348   8.333 -2.0823  2.6897  2.5812
   96DOPC   O31 4046   8.076   1.449   8.179  0.0340  0.2683  0.1502
   96DOPC   C31 4047   8.100   1.334   8.111 -0.4018  0.2859  0.0862
   96DOPC   O32 4048   8.079   1.220   8.157 -0.3507  0.3661  0.1209
   96DOPC   C32 4049   8.137   1.366   7.968 -0.0560  0.7053  0.2348
   96DOPC   H2X 4050   8.248   1.373   7.968 -0.0243  0.2654  0.7438
   96DOPC   H2Y 4051   8.099   1.281   7.907  2.9206 -0.4539 -0.1848
   96DOPC   C23 4052   8.509   1.708   8.362 -0.8204 -0.5036 -0.3440
   96DOPC   H3R 4053   8.612   1.683   8.328 -0.7448  1.3417 -1.6360
   96DOPC   H3S 4054   8.536   1.801   8.417 -1.1705 -1.2648  1.1731
   96DOPC   C24 4055   8.420   1.743   8.244  0.2328 -0.4467 -0.0768
   96DOPC   H4R 4056   8.320   1.767   8.286  0.1392  0.2597 -0.7005
   96DOPC   H4S 4057   8.413   1.654   8.178  2.3798 -0.2675 -0.6352
   96DOPC   C25 4058   8.491   1.860   8.174  0.3916  0.1325  0.4514
   96DOPC   H5R 4059   8.598   1.838   8.151  0.5681 -0.2010  1.5265
   96DOPC   H5S 4060   8.480   1.949   8.239 -2.0889  0.5908 -0.5065
   96DOPC   C26 4061   8.442   1.916   8.036 -0.0827  0.1607 -0.0154
   96DOPC   H6R 4062   8.423   1.833   7.965  0.6771  0.9855 -1.2214
   96DOPC   H6S 4063   8.521   1.981   7.993  0.4484  0.0768  0.8140
   96DOPC   C27 4064   8.308   1.979   8.064 -0.3951  0.7179  0.1296
   96DOPC   H7R 4065   8.303   2.045   8.153 -2.0652  1.8436 -0.7384
   96DOPC   H7S 4066   8.234   1.901   8.092 -1.1093  1.2893 -0.1297
   96DOPC   C28 4067   8.261   2.060   7.940 -0.8772  0.3879 -0.1024
   96DOPC   H8R 4068   8.151   2.075   7.935 -1.2555 -2.1945 -1.3932
   96DOPC   H8S 4069   8.277   2.001   7.846  1.2599  0.1578  0.3620
   96DOPC   C29 4070   8.342   2.187   7.930  0.0254 -0.3281  0.3888
   96DOPC   H9R 4071   8.380   2.233   8.022  1.9188 -0.5782 -0.2190
   96DOPC  C210 4072   8.388   2.239   7.819 -0.5199  0.3446 -0.0182
   96DOPC  H10R 4073   8.436   2.337   7.826 -0.9937  0.4733  1.9362
   96DOPC  C211 4074   8.361   2.189   7.677  0.0165 -0.0245 -0.6241
   96DOPC  H11R 4075   8.306   2.093   7.675  1.7561 -1.0491 -2.2466
   96DOPC  H11S 4076   8.460   2.171   7.630  0.6419 -1.2803  1.0615
   96DOPC  C212 4077   8.286   2.284   7.582 -0.6979 -0.0524 -0.6914
   96DOPC  H12R 4078   8.185   2.298   7.626 -0.3412  1.0585 -0.1952
   96DOPC  H12S 4079   8.274   2.223   7.489 -0.0791 -1.2989  0.0206
   96DOPC  C213 4080   8.363   2.409   7.533  0.1964 -0.0206  0.4809
   96DOPC  H13R 4081   8.463   2.380   7.492  0.9234  2.8359  0.0479
   96DOPC  H13S 4082   8.387   2.480   7.615 -0.5266  0.0945  0.5920
   96DOPC  C214 4083   8.296   2.486   7.413 -0.4954 -0.3706  0.1395
   96DOPC  H14R 4084   8.197   2.521   7.450 -0.1322  0.2356  0.5637
   96DOPC  H14S 4085   8.283   2.429   7.319 -0.3769 -0.8376  0.4042
   96DOPC  C215 4086   8.366   2.619   7.378  0.7066 -0.1778  0.0192
   96DOPC  H15R 4087   8.469   2.581   7.358  0.3509 -0.8234 -0.6362
   96DOPC  H15S 4088   8.349   2.690   7.461  0.3260  0.6859 -0.7856
   96DOPC  C216 4089   8.293   2.678   7.256  0.0372  0.4219  0.5455
   96DOPC  H16R 4090   8.210   2.744   7.289 -1.0063 -0.8946  0.6317
   96DOPC  H16S 4091   8.253   2.604   7.184  0.3422  1.8249 -1.1329
   96DOPC  C217 4092   8.384   2.772   7.177 -0.7380  0.4980 -0.3587
   96DOPC  H17R 4093   8.481   2.725   7.150 -0.1341  0.2725  1.9870
   96DOPC  H17S 4094   8.413   2.858   7.241 -0.6366  0.3785 -0.2423
   96DOPC  C218 4095   8.318   2.829   7.047 -0.2813 -0.2045  0.3259
   96DOPC  H18R 4096   8.320   2.752   6.968 -1.4246  0.0912 -0.0109
   96DOPC  H18S 4097   8.383   2.909   7.005  0.7267 -0.0653  2.0505
   96DOPC  H18T 4098   8.214   2.863   7.066  0.0337  2.3919 -1.9878
   96DOPC   C33 4099   8.084   1.502   7.915  0.1228  0.1308 -0.0921
   96DOPC   H3X 4100   8.093   1.581   7.993 -1.1864  0.9476 -0.7377
   96DOPC   H3Y 4101   7.977   1.495   7.884  0.1252 -0.7462  0.0759
   96DOPC   C34 4102   8.172   1.533   7.791  0.4509  0.7802 -0.4005
   96DOPC   H4X 4103   8.174   1.438   7.733 -0.8342  0.8590 -0.6124
   96DOPC   H4Y 4104   8.277   1.550   7.824 -0.0171  0.8581  1.1444
   96DOPC   C35 4105   8.109   1.648   7.712  0.1877 -0.6200  0.0268
   96DOPC   H5X 4106   8.019   1.699   7.752 -0.2244 -0.2360 -1.3330
   96DOPC   H5Y 4107   8.079   1.626   7.607 -0.8838  2.6794 -0.4796
   96DOPC   C36 4108   8.209   1.757   7.697 -0.6128 -0.7341  0.7963
   96DOPC   H6X 4109   8.178   1.863   7.683 -0.1312 -0.5436  1.1186
   96DOPC   H6Y 4110   8.277   1.759   7.785  0.8590  0.1392 -0.3122
   96DOPC   C37 4111   8.308   1.741   7.573 -0.0260 -0.2098  0.0494
   96DOPC   H7X 4112   8.407   1.776   7.609 -0.6972  1.3760  0.3991
   96DOPC   H7Y 4113   8.310   1.631   7.553  0.2122  0.2776 -2.9659
   96DOPC   C38 4114   8.266   1.827   7.450 -0.6255 -1.6949  0.1558
   96DOPC   H8X 4115   8.253   1.931   7.486  0.8799 -1.4588  0.0852
   96DOPC   H8Y 4116   8.173   1.772   7.424  1.9943 -4.5914 -4.7171
   96DOPC   C39 4117   8.370   1.825   7.343  0.2372  0.2262 -0.7619
   96DOPC   H9X 4118   8.441   1.909   7.346  0.7887 -0.1803 -1.7217
   96DOPC  C310 4119   8.380   1.730   7.250  0.5633  0.3706  0.5123
   96DOPC  H10X 4120   8.466   1.734   7.181  1.3101 -1.4663  1.2621
   96DOPC  C311 4121   8.286   1.619   7.221  0.2754 -0.0831 -0.2642
   96DOPC  H11X 4122   8.225   1.631   7.129  0.7631  2.4733 -0.2994
   96DOPC  H11Y 4123   8.202   1.628   7.294  0.6821  1.9711 -0.0006
   96DOPC  C312 4124   8.353   1.477   7.243  0.5072 -0.0848 -0.3889
   96DOPC  H12X 4125   8.420   1.472   7.332 -2.3988 -1.1191  1.8840
   96DOPC  H12Y 4126   8.403   1.469   7.144 -0.8621  1.7350 -1.3006
   96DOPC  C313 4127   8.248   1.366   7.264 -0.7233  0.0864  0.7758
   96DOPC  H13X 4128   8.169   1.379   7.187 -0.1909 -3.4004 -0.5215
   96DOPC  H13Y 4129   8.289   1.265   7.247  0.2837  0.7823 -1.2257
   96DOPC  C314 4130   8.185   1.371   7.398 -0.1605 -0.0179 -0.0256
   96DOPC  H14X 4131   8.258   1.413   7.471  1.6517  0.9020 -2.2475
   96DOPC  H14Y 4132   8.091   1.429   7.389 -2.1080 -2.8104  0.9802
   96DOPC  C315 4133   8.148   1.221   7.428  0.2720 -0.0106 -0.0770
   96DOPC  H15X 4134   8.231   1.153   7.398 -0.6032 -1.2629  0.2427
   96DOPC  H15Y 4135   8.068   1.189   7.358  0.5229 -2.2763  0.5850
   96DOPC  C316 4136   8.125   1.192   7.581  0.2334 -0.2150 -0.0213
   96DOPC  H16X 4137   8.217   1.235   7.626  1.9216 -1.8046 -1.7814
   96DOPC  H16Y 4138   8.036   1.256   7.603 -2.0805 -1.8278 -3.6936
   96DOPC  C317 4139   8.123   1.042   7.612 -0.3355 -0.1603 -0.2487
   96DOPC  H17X 4140   8.030   1.005   7.564 -1.6623  0.9524  1.3499
   96DOPC  H17Y 4141   8.203   0.981   7.565  0.3103  0.2271  0.3376
   96DOPC  C318 4142   8.114   0.999   7.759 -0.3400 -0.2693 -0.0216
   96DOPC  H18X 4143   8.062   1.076   7.820 -0.5808  0.2894 -0.9064
   96DOPC  H18Y 4144   8.046   0.912   7.767  0.4326 -0.8384  0.4567
   96DOPC  H18Z 4145   8.211   0.973   7.807  0.3401 -0.0669 -1.2161
   97DOPC     N 4146   3.137   3.210   8.800 -0.2670 -0.7640  0.2637
   97DOPC   C12 4147   3.222   3.178   8.677  0.4384 -0.2000 -0.2482
   97DOPC  H12A 4148   3.290   3.105   8.718  1.1526  0.0702 -0.9223
   97DOPC  H12B 4149   3.270   3.270   8.647 -0.5732  0.5814  0.4372
   97DOPC   C13 4150   3.028   3.304   8.758 -0.2337  0.5767  0.3624
   97DOPC  H13A 4151   3.075   3.382   8.701 -0.4118 -0.3800 -1.1268
   97DOPC  H13B 4152   2.957   3.264   8.687 -0.0974  1.6298 -0.3857
   97DOPC  H13C 4153   2.978   3.357   8.838  1.0237 -0.2691  1.7600
   97DOPC   C14 4154   3.235   3.265   8.895 -0.1652  0.3622  0.0668
   97DOPC  H14A 4155   3.277   3.363   8.875 -0.3211  0.5728  0.7536
   97DOPC  H14B 4156   3.198   3.265   8.997  1.7557  1.2643  0.8240
   97DOPC  H14C 4157   3.319   3.198   8.885  0.5451  1.1641  0.4938
   97DOPC   C15 4158   3.076   3.082   8.853 -0.2845 -1.0460  0.4353
   97DOPC  H15A 4159   3.007   3.108   8.932 -0.4933 -0.4388  0.0607
   97DOPC  H15B 4160   3.160   3.019   8.878  0.8469 -0.2894 -1.2763
   97DOPC  H15C 4161   3.018   3.038   8.773 -0.0977 -1.3675  0.4738
   97DOPC   C11 4162   3.148   3.117   8.565 -0.3546 -0.0744 -0.1161
   97DOPC  H11A 4163   3.064   3.183   8.532  0.1336  0.6076 -0.0155
   97DOPC  H11B 4164   3.208   3.110   8.471 -2.4560  0.9784 -1.6314
   97DOPC     P 4165   3.158   2.851   8.535 -0.1068  0.0918 -0.1260
   97DOPC   O13 4166   3.040   2.763   8.531 -0.0885  0.0126 -0.4543
   97DOPC   O14 4167   3.279   2.801   8.601 -0.0906 -0.3478  0.0341
   97DOPC   O12 4168   3.107   2.983   8.598 -0.0097  0.9322 -0.1562
   97DOPC   O11 4169   3.194   2.898   8.391 -0.0302 -0.6590  0.4635
   97DOPC    C1 4170   3.079   2.922   8.299 -0.1453  0.0639 -0.2652
   97DOPC    HA 4171   3.002   2.985   8.349  0.7962  0.9311  0.1079
   97DOPC    HB 4172   3.034   2.824   8.271  2.7583 -1.5769  0.4673
   97DOPC    C2 4173   3.107   2.991   8.160  0.5132  0.2959  0.5294
   97DOPC    HS 4174   3.010   3.007   8.108 -0.4659 -1.4121  1.7574
   97DOPC   O21 4175   3.183   2.902   8.085 -0.8376  0.2557 -0.2126
   97DOPC   C21 4176   3.107   2.818   8.014 -0.4233  0.9735 -0.7536
   97DOPC   O22 4177   2.991   2.796   8.023  0.0271 -0.4476  0.0702
   97DOPC   C22 4178   3.200   2.752   7.911  1.0694  0.6771  0.1702
   97DOPC   H2R 4179   3.164   2.648   7.895  2.2312  0.4684 -1.3889
   97DOPC   H2S 4180   3.300   2.739   7.959  0.7438  0.8338  0.9049
   97DOPC    C3 4181   3.179   3.131   8.186  0.7606  0.6724  0.2720
   97DOPC    HX 4182   3.278   3.110   8.232  0.1853 -0.2561  1.1218
   97DOPC    HY 4183   3.115   3.183   8.261 -0.4238  0.9605 -0.9171
   97DOPC   O31 4184   3.181   3.208   8.061  0.1558 -0.0535 -0.5564
   97DOPC   C31 4185   3.293   3.197   7.990  0.6057 -0.9093  0.0255
   97DOPC   O32 4186   3.397   3.151   8.029 -0.2373  0.4606 -0.0980
   97DOPC   C32 4187   3.247   3.235   7.841 -0.5393 -0.3250 -0.2139
   97DOPC   H2X 4188   3.161   3.172   7.810 -0.4571  0.2788 -1.7465
   97DOPC   H2Y 4189   3.215   3.342   7.843  0.2769 -0.0837  0.2300
   97DOPC   C23 4190   3.219   2.829   7.774  0.1719 -0.6588  0.0189
   97DOPC   H3R 4191   3.307   2.792   7.717  0.3869  1.6158 -1.2372
   97DOPC   H3S 4192   3.251   2.934   7.792  0.1749 -0.3904 -1.4047
   97DOPC   C24 4193   3.084   2.828   7.690 -0.2019 -0.2269 -1.3186
   97DOPC   H4R 4194   2.998   2.860   7.751  1.9366  0.8885  1.3132
   97DOPC   H4S 4195   3.065   2.724   7.654  0.2177 -1.0891  0.8026
   97DOPC   C25 4196   3.096   2.919   7.569  0.0271 -0.1203  0.0775
   97DOPC   H5R 4197   3.130   3.016   7.611 -0.4546 -0.6751  1.8111
   97DOPC   H5S 4198   2.999   2.929   7.516 -0.7227  0.7516  1.5644
   97DOPC   C26 4199   3.198   2.881   7.464 -0.0775  1.6714  0.1625
   97DOPC   H6R 4200   3.303   2.870   7.499 -1.2419  0.6418  3.6982
   97DOPC   H6S 4201   3.211   2.973   7.402 -0.7250  1.8464  0.2763
   97DOPC   C27 4202   3.157   2.759   7.372  0.3685 -0.1175 -0.5586
   97DOPC   H7R 4203   3.059   2.779   7.324 -0.5427 -1.6552  0.5441
   97DOPC   H7S 4204   3.132   2.671   7.436  1.3711  0.9067  1.3212
   97DOPC   C28 4205   3.264   2.701   7.286 -0.1804  0.2135  0.4183
   97DOPC   H8R 4206   3.230   2.604   7.242 -0.9770  0.6192  0.1018
   97DOPC   H8S 4207   3.360   2.684   7.339 -0.7323  0.1523  1.4186
   97DOPC   C29 4208   3.300   2.798   7.176  0.5000  0.3377  0.1164
   97DOPC   H9R 4209   3.315   2.902   7.209 -0.7181  0.3273  0.7580
   97DOPC  C210 4210   3.307   2.768   7.047  0.1076 -0.3967  0.0575
   97DOPC  H10R 4211   3.335   2.848   6.978  0.7560 -0.4184  0.2847
   97DOPC  C211 4212   3.279   2.637   6.968 -0.8018 -0.5371  0.0749
   97DOPC  H11R 4213   3.220   2.652   6.876 -2.3770 -0.2951  1.0773
   97DOPC  H11S 4214   3.240   2.556   7.034 -1.2024  0.6213  1.3091
   97DOPC  C212 4215   3.419   2.585   6.937 -0.1957  0.3640  0.1611
   97DOPC  H12R 4216   3.469   2.566   7.035  0.4528  0.1251 -0.2119
   97DOPC  H12S 4217   3.477   2.670   6.895 -1.0497  2.9224  3.6806
   97DOPC  C213 4218   3.430   2.456   6.855 -0.1085 -0.1910 -0.2840
   97DOPC  H13R 4219   3.392   2.480   6.753  0.6440 -1.8020 -0.9727
   97DOPC  H13S 4220   3.359   2.381   6.896 -0.5388  0.2919 -0.1281
   97DOPC  C214 4221   3.583   2.422   6.844 -0.4463  0.8372  0.5783
   97DOPC  H14R 4222   3.629   2.430   6.945 -0.3349  1.2328  0.4951
   97DOPC  H14S 4223   3.636   2.493   6.777 -1.7368  0.1849 -1.2252
   97DOPC  C215 4224   3.606   2.276   6.791 -0.2225  0.1844  0.0115
   97DOPC  H15R 4225   3.553   2.267   6.694  0.4567 -1.4587 -0.2499
   97DOPC  H15S 4226   3.564   2.226   6.882 -1.4069  1.8630  0.4387
   97DOPC  C216 4227   3.755   2.242   6.763 -0.1453  0.2691 -0.2821
   97DOPC  H16R 4228   3.798   2.313   6.689  1.7902  0.0796  0.5870
   97DOPC  H16S 4229   3.751   2.142   6.715  1.4255  1.2519 -2.6098
   97DOPC  C217 4230   3.845   2.248   6.885 -0.4354  0.7597 -0.3250
   97DOPC  H17R 4231   3.800   2.178   6.960  0.5482 -2.3859 -2.4535
   97DOPC  H17S 4232   3.853   2.349   6.930 -1.2475  1.0400 -0.7841
   97DOPC  C218 4233   3.983   2.185   6.854  0.4310 -0.7110 -0.0927
   97DOPC  H18R 4234   4.037   2.173   6.950 -1.3139 -0.7434  0.9300
   97DOPC  H18S 4235   4.035   2.262   6.793  0.1712  0.1745  0.7649
   97DOPC  H18T 4236   3.971   2.084   6.810 -0.5921 -1.0389  0.8781
   97DOPC   C33 4237   3.371   3.215   7.749 -0.4995 -0.6138  0.3154
   97DOPC   H3X 4238   3.390   3.105   7.748  1.2902 -0.3385 -0.1087
   97DOPC   H3Y 4239   3.456   3.274   7.789 -0.5392 -0.1806 -0.2293
   97DOPC   C34 4240   3.346   3.252   7.605 -0.8321  0.3901 -0.1192
   97DOPC   H4X 4241   3.328   3.361   7.619  1.8454  0.8598  0.0551
   97DOPC   H4Y 4242   3.252   3.204   7.568 -1.4023  2.2417 -1.2308
   97DOPC   C35 4243   3.460   3.215   7.501 -0.3609 -0.7355 -0.2850
   97DOPC   H5X 4244   3.495   3.110   7.507 -0.1497 -0.6312  0.3058
   97DOPC   H5Y 4245   3.533   3.294   7.529 -1.4469  0.1032  0.2174
   97DOPC   C36 4246   3.409   3.245   7.359  0.5434 -0.2969 -0.1010
   97DOPC   H6X 4247   3.321   3.180   7.340 -0.1101  0.3392  0.6381
   97DOPC   H6Y 4248   3.378   3.352   7.356 -0.1995 -0.5195 -0.7299
   97DOPC   C37 4249   3.518   3.230   7.252 -0.0898  0.1274  1.1405
   97DOPC   H7X 4250   3.608   3.286   7.284  0.3309  0.9366 -1.2381
   97DOPC   H7Y 4251   3.560   3.128   7.243  0.9218  0.6922 -1.3436
   97DOPC   C38 4252   3.474   3.286   7.112  0.3868  0.5963 -0.6987
   97DOPC   H8X 4253   3.454   3.395   7.126  2.2402  0.8407  0.2435
   97DOPC   H8Y 4254   3.378   3.236   7.085  1.5478 -3.5823  1.9790
   97DOPC   C39 4255   3.587   3.257   7.016  0.1899 -0.3521  0.8190
   97DOPC   H9X 4256   3.668   3.329   7.031  0.8215 -1.3386  2.3553
   97DOPC  C310 4257   3.593   3.171   6.909 -0.0044 -0.5297  0.0310
   97DOPC  H10X 4258   3.690   3.174   6.857  0.4190  1.8448  0.8191
   97DOPC  C311 4259   3.486   3.081   6.854 -0.1637 -0.3447 -0.4639
   97DOPC  H11X 4260   3.400   3.089   6.924  0.1126 -0.2394 -0.1356
   97DOPC  H11Y 4261   3.519   2.976   6.839 -0.9842 -0.3732 -2.3240
   97DOPC  C312 4262   3.437   3.134   6.720 -0.7671  0.9309 -0.3714
   97DOPC  H12X 4263   3.507   3.136   6.633 -0.4420 -2.0750 -0.2585
   97DOPC  H12Y 4264   3.417   3.242   6.741 -1.7655  0.7375 -0.3141
   97DOPC  C313 4265   3.301   3.089   6.679 -0.2349 -0.3403  0.1406
   97DOPC  H13X 4266   3.226   3.117   6.755 -0.6534  1.7854 -0.9670
   97DOPC  H13Y 4267   3.270   3.140   6.585 -1.9311  0.3181  1.0353
   97DOPC  C314 4268   3.282   2.945   6.632 -0.2734  0.0962 -0.0450
   97DOPC  H14X 4269   3.273   2.873   6.716 -1.8061 -0.7185 -0.8683
   97DOPC  H14Y 4270   3.184   2.942   6.580 -1.0545 -0.0930  1.4113
   97DOPC  C315 4271   3.396   2.897   6.538  0.0777 -0.2563 -0.9317
   97DOPC  H15X 4272   3.497   2.896   6.584  0.2188 -0.5284 -1.2428
   97DOPC  H15Y 4273   3.411   2.966   6.452  0.4341 -0.7885 -1.3055
   97DOPC  C316 4274   3.374   2.761   6.464 -0.7695 -0.5997 -0.2963
   97DOPC  H16X 4275   3.293   2.762   6.388 -1.4003 -1.7965  0.3322
   97DOPC  H16Y 4276   3.463   2.749   6.398 -0.1274  0.4585  0.3414
   97DOPC  C317 4277   3.356   2.646   6.559 -0.6907 -0.3218  0.3950
   97DOPC  H17X 4278   3.440   2.644   6.631 -1.2435 -4.6835  1.2314
   97DOPC  H17Y 4279   3.261   2.658   6.616 -0.6605  2.9266 -0.0618
   97DOPC  C318 4280   3.347   2.515   6.476 -0.0680 -0.6972  0.4962
   97DOPC  H18X 4281   3.327   2.438   6.553 -0.1041 -0.2206  0.9702
   97DOPC  H18Y 4282   3.261   2.517   6.405  0.5693 -1.8510 -0.3381
   97DOPC  H18Z 4283   3.433   2.483   6.413 -0.1823 -0.4136  0.1901
   98DOPC     N 4284   6.346   8.667   8.961  0.1125 -0.3006  0.1138
   98DOPC   C12 4285   6.347   8.549   8.872  0.6318 -0.1664 -0.9304
   98DOPC  H12A 4286   6.259   8.492   8.900  2.1400 -1.6615  1.1565
   98DOPC  H12B 4287   6.436   8.495   8.901 -0.1629 -0.7112  0.6124
   98DOPC   C13 4288   6.224   8.746   8.938 -0.3638  0.1588 -0.6584
   98DOPC  H13A 4289   6.137   8.688   8.968  1.1977 -0.6936  2.7248
   98DOPC  H13B 4290   6.225   8.843   8.985 -0.7262 -0.3198  0.3800
   98DOPC  H13C 4291   6.214   8.758   8.832  0.6584 -0.8395 -0.8850
   98DOPC   C14 4292   6.469   8.749   8.937  0.4265  0.3519  0.3497
   98DOPC  H14A 4293   6.556   8.685   8.947 -1.8817 -3.2374 -0.7517
   98DOPC  H14B 4294   6.455   8.798   8.842 -0.5048 -0.1266  0.2281
   98DOPC  H14C 4295   6.477   8.831   9.007  1.2606  0.2597  0.3770
   98DOPC   C15 4296   6.355   8.625   9.110 -1.1350  0.4042  0.2723
   98DOPC  H15A 4297   6.342   8.715   9.168 -1.5800 -0.3707  1.4127
   98DOPC  H15B 4298   6.455   8.585   9.126 -0.0127  3.3967  1.3275
   98DOPC  H15C 4299   6.270   8.560   9.124 -0.3534 -1.7182 -3.3947
   98DOPC   C11 4300   6.348   8.554   8.716 -0.6552  0.4350  0.4448
   98DOPC  H11A 4301   6.447   8.594   8.684 -0.3351 -0.3290  0.4664
   98DOPC  H11B 4302   6.351   8.447   8.687 -0.1828  0.2061  1.2864
   98DOPC     P 4303   6.097   8.558   8.661 -0.0107 -0.0311  0.2553
   98DOPC   O13 4304   6.004   8.657   8.611  0.2590 -0.6941  0.2917
   98DOPC   O14 4305   6.065   8.497   8.788 -0.1889  0.7733 -0.0849
   98DOPC   O12 4306   6.240   8.627   8.659  0.0773 -0.3546  0.0764
   98DOPC   O11 4307   6.096   8.441   8.556  0.4286  0.2136 -0.3701
   98DOPC    C1 4308   6.169   8.438   8.435  0.1361  0.0386  0.5533
   98DOPC    HA 4309   6.181   8.331   8.407 -2.2274  0.4662 -2.6586
   98DOPC    HB 4310   6.274   8.473   8.447  0.5451  1.2543 -4.3619
   98DOPC    C2 4311   6.100   8.521   8.325 -0.1184 -0.1151  0.9783
   98DOPC    HS 4312   5.993   8.547   8.344  0.0430  1.2320  0.1759
   98DOPC   O21 4313   6.098   8.440   8.209  0.2937  0.2071  0.2367
   98DOPC   C21 4314   6.008   8.345   8.203  0.7501 -0.1682 -0.4343
   98DOPC   O22 4315   5.901   8.341   8.270  0.0976  0.4875  0.5468
   98DOPC   C22 4316   6.039   8.242   8.095 -0.4017  0.1974 -0.9336
   98DOPC   H2R 4317   6.107   8.169   8.144 -0.4336  1.4827  1.1659
   98DOPC   H2S 4318   6.092   8.287   8.008  1.9698  0.5871  0.5958
   98DOPC    C3 4319   6.176   8.655   8.292 -0.1784 -0.6632  0.2484
   98DOPC    HX 4320   6.279   8.634   8.256  0.5658  1.3779  1.0068
   98DOPC    HY 4321   6.190   8.695   8.395 -0.4295  0.4783 -0.1400
   98DOPC   O31 4322   6.101   8.746   8.204 -0.0127  0.3248 -0.0594
   98DOPC   C31 4323   6.146   8.875   8.197 -0.5823 -0.4101 -0.7563
   98DOPC   O32 4324   6.235   8.908   8.273 -0.2290  0.4463  0.7226
   98DOPC   C32 4325   6.079   8.955   8.097  0.3529  0.2680  0.6628
   98DOPC   H2X 4326   5.983   8.904   8.077 -0.0221  1.0316  0.5009
   98DOPC   H2Y 4327   6.039   9.052   8.133 -1.3228 -0.1291 -0.0636
   98DOPC   C23 4328   5.915   8.168   8.051 -0.8913  0.0151 -0.2863
   98DOPC   H3R 4329   5.857   8.239   7.988  0.5761  1.5069 -0.0002
   98DOPC   H3S 4330   5.852   8.118   8.128  1.4141 -1.1760  0.9324
   98DOPC   C24 4331   5.946   8.058   7.954 -0.0494  0.2873  0.5221
   98DOPC   H4R 4332   6.028   7.995   7.995 -1.1740  0.5042  3.3455
   98DOPC   H4S 4333   5.987   8.114   7.867  1.3083 -0.3668  0.7011
   98DOPC   C25 4334   5.827   7.967   7.924 -0.0324 -0.1601  0.2053
   98DOPC   H5R 4335   5.743   8.021   7.876  1.5141  0.8605 -1.4764
   98DOPC   H5S 4336   5.778   7.922   8.013  1.6993  0.3615  1.4918
   98DOPC   C26 4337   5.861   7.851   7.831 -0.5404  0.1479  0.0730
   98DOPC   H6R 4338   5.951   7.805   7.877 -1.3121 -0.4870  0.9698
   98DOPC   H6S 4339   5.880   7.883   7.726  1.4538 -0.5511  0.1681
   98DOPC   C27 4340   5.760   7.739   7.839  0.1724  0.1594  0.1340
   98DOPC   H7R 4341   5.653   7.763   7.820 -0.3724 -1.9085  0.3469
   98DOPC   H7S 4342   5.763   7.689   7.938 -0.9248 -1.4665 -0.6089
   98DOPC   C28 4343   5.804   7.625   7.735 -0.1501 -0.4729 -0.4904
   98DOPC   H8R 4344   5.780   7.533   7.792  4.8161  0.4166  3.7946
   98DOPC   H8S 4345   5.915   7.624   7.727 -0.2755 -1.9876 -3.1377
   98DOPC   C29 4346   5.752   7.627   7.592 -0.3595 -0.2315  0.7962
   98DOPC   H9R 4347   5.781   7.712   7.528 -2.4724 -1.1072 -1.4955
   98DOPC  C210 4348   5.652   7.546   7.543  0.1640  0.6145  0.1782
   98DOPC  H10R 4349   5.604   7.568   7.446 -0.7364  1.9177  0.8957
   98DOPC  C211 4350   5.595   7.438   7.626  0.0200 -0.0776  0.2910
   98DOPC  H11R 4351   5.663   7.391   7.699 -0.6581  0.1824  1.1030
   98DOPC  H11S 4352   5.580   7.350   7.559 -1.5942  0.5646 -0.2368
   98DOPC  C212 4353   5.450   7.471   7.670  0.1133 -0.3220  0.5272
   98DOPC  H12R 4354   5.385   7.388   7.704  0.8895 -1.4924 -0.7407
   98DOPC  H12S 4355   5.393   7.523   7.590  1.7791 -0.0374 -0.5213
   98DOPC  C213 4356   5.446   7.554   7.805 -0.4717 -0.2462  0.2791
   98DOPC  H13R 4357   5.345   7.599   7.801  0.4295  1.8612  0.0146
   98DOPC  H13S 4358   5.518   7.638   7.792  1.3612 -1.8756 -0.6595
   98DOPC  C214 4359   5.490   7.473   7.923  0.0855  0.2848 -0.7739
   98DOPC  H14R 4360   5.595   7.438   7.913  0.7272  1.4851  1.1746
   98DOPC  H14S 4361   5.439   7.374   7.919  1.0262 -0.2494  0.1147
   98DOPC  C215 4362   5.484   7.552   8.052 -0.0339  0.3599 -0.4869
   98DOPC  H15R 4363   5.566   7.628   8.057  1.7466 -1.4947 -0.0045
   98DOPC  H15S 4364   5.494   7.482   8.137  2.5853 -2.4805 -2.8686
   98DOPC  C216 4365   5.353   7.616   8.092  0.2502  0.2211  0.4775
   98DOPC  H16R 4366   5.262   7.555   8.075  0.9008 -0.3331 -1.1673
   98DOPC  H16S 4367   5.328   7.701   8.026  0.0224 -0.1077  0.1359
   98DOPC  C217 4368   5.346   7.658   8.237 -0.4088  0.9463  0.2373
   98DOPC  H17R 4369   5.361   7.564   8.295  1.5639  1.7329  1.0710
   98DOPC  H17S 4370   5.246   7.698   8.265 -0.7283  0.0158  0.4691
   98DOPC  C218 4371   5.451   7.774   8.264 -0.5873 -0.0747  0.0710
   98DOPC  H18R 4372   5.534   7.738   8.328 -0.0165  1.7881  0.4316
   98DOPC  H18S 4373   5.394   7.852   8.320  0.6866  0.5681  0.5107
   98DOPC  H18T 4374   5.501   7.815   8.173 -1.0011  2.0441  0.7337
   98DOPC   C33 4375   6.159   8.978   7.971  0.6034  0.0556 -1.1255
   98DOPC   H3X 4376   6.082   8.984   7.892 -3.2245  1.4539  2.3456
   98DOPC   H3Y 4377   6.217   8.884   7.955  3.0821  1.4766 -1.0181
   98DOPC   C34 4378   6.248   9.100   7.971 -0.1223 -0.2209  0.4916
   98DOPC   H4X 4379   6.321   9.111   8.054  1.0876 -2.1638 -0.2560
   98DOPC   H4Y 4380   6.185   9.191   7.963 -0.2548 -0.4563 -1.9701
   98DOPC   C35 4381   6.327   9.098   7.843  0.2089 -0.1780  0.1204
   98DOPC   H5X 4382   6.269   9.103   7.748 -0.6091 -0.8157  0.5745
   98DOPC   H5Y 4383   6.363   8.993   7.838 -0.5377 -0.3862 -1.3325
   98DOPC   C36 4384   6.452   9.190   7.849 -0.1375 -0.3056  0.6135
   98DOPC   H6X 4385   6.410   9.293   7.853 -0.8509 -0.6228  1.7759
   98DOPC   H6Y 4386   6.509   9.164   7.940  0.0844  0.3583  0.6737
   98DOPC   C37 4387   6.545   9.166   7.730 -0.2520  0.2086 -0.3976
   98DOPC   H7X 4388   6.590   9.065   7.744 -2.0283 -0.3948  1.4400
   98DOPC   H7Y 4389   6.483   9.179   7.639 -3.5708  3.1749  1.9945
   98DOPC   C38 4390   6.661   9.268   7.746 -0.0061  0.1969  0.0303
   98DOPC   H8X 4391   6.701   9.274   7.850  0.9547 -2.5247 -0.0861
   98DOPC   H8Y 4392   6.631   9.373   7.728  1.0062  0.8418  1.8091
   98DOPC   C39 4393   6.756   9.235   7.638  0.0180 -0.2764 -0.1521
   98DOPC   H9X 4394   6.832   9.162   7.670  0.3396 -1.3789 -3.1125
   98DOPC  C310 4395   6.764   9.297   7.517 -0.4260 -0.3996 -0.0416
   98DOPC  H10X 4396   6.833   9.245   7.449 -1.0062 -0.2057 -0.7969
   98DOPC  C311 4397   6.693   9.415   7.460  0.6365  0.6467  0.0633
   98DOPC  H11X 4398   6.685   9.489   7.542 -1.8030  2.1357 -1.4103
   98DOPC  H11Y 4399   6.587   9.382   7.447  0.4500  0.7105  1.3003
   98DOPC  C312 4400   6.755   9.476   7.334  0.3563  0.3752 -0.2255
   98DOPC  H12X 4401   6.863   9.501   7.342  0.8129 -1.7807  1.1491
   98DOPC  H12Y 4402   6.706   9.575   7.320  2.8805  1.8226  0.5492
   98DOPC  C313 4403   6.731   9.385   7.211  0.1325  0.1726  0.5080
   98DOPC  H13X 4404   6.765   9.281   7.229  0.8931  0.6696  2.1424
   98DOPC  H13Y 4405   6.621   9.376   7.196  0.2545  0.9209 -0.9648
   98DOPC  C314 4406   6.805   9.431   7.082 -0.4208 -0.0246 -0.2500
   98DOPC  H14X 4407   6.760   9.529   7.053 -1.0338  0.0044  0.7785
   98DOPC  H14Y 4408   6.912   9.440   7.110 -0.4445  0.0790 -0.1938
   98DOPC  C315 4409   6.788   9.328   6.961  0.6135 -0.5863 -0.7843
   98DOPC  H15X 4410   6.689   9.278   6.966  0.4456 -0.3355 -1.5180
   98DOPC  H15Y 4411   6.866   9.252   6.984  0.4230 -0.1183  1.6534
   98DOPC  C316 4412   6.799   9.401   6.829  0.6508  0.4501 -0.0215
   98DOPC  H16X 4413   6.759   9.344   6.743 -0.7195  1.2839  0.0349
   98DOPC  H16Y 4414   6.762   9.504   6.849  1.1128  0.0382  3.7568
   98DOPC  C317 4415   6.945   9.418   6.794  0.1206  0.4074  0.1872
   98DOPC  H17X 4416   6.995   9.455   6.886  1.6016  0.1394 -0.4774
   98DOPC  H17Y 4417   7.003   9.328   6.763  2.0796  1.0546  1.7780
   98DOPC  C318 4418   6.960   9.517   6.688 -0.5628 -0.2337 -0.2602
   98DOPC  H18X 4419   7.069   9.536   6.673 -0.4339  1.1138  1.9770
   98DOPC  H18Y 4420   6.907   9.486   6.595 -1.5342 -1.4934  0.6800
   98DOPC  H18Z 4421   6.915   9.613   6.720  0.9911 -0.1855  1.9867
   99DOPC     N 4422   0.177   2.186   8.401 -0.6877 -0.4392 -0.3533
   99DOPC   C12 4423   0.289   2.288   8.375  0.0624 -0.0546  0.0799
   99DOPC  H12A 4424   0.322   2.348   8.459  2.3139 -2.3158  0.9345
   99DOPC  H12B 4425   0.235   2.365   8.321 -0.1649 -0.3995 -0.1867
   99DOPC   C13 4426   0.150   2.126   8.264  0.0028  0.1089  0.3480
   99DOPC  H13A 4427   0.230   2.067   8.220 -0.3169 -0.0430 -0.0334
   99DOPC  H13B 4428   0.063   2.063   8.275 -0.2501  0.5554  0.9481
   99DOPC  H13C 4429   0.127   2.198   8.187 -2.0399 -0.4670  0.3792
   99DOPC   C14 4430   0.059   2.264   8.450  0.3195  0.2736  0.0074
   99DOPC  H14A 4431   0.093   2.323   8.534  2.6396 -0.9481  0.0039
   99DOPC  H14B 4432   0.037   2.345   8.383  1.4223  0.9040  0.3748
   99DOPC  H14C 4433  -0.024   2.208   8.492 -0.7424  0.6440 -1.5359
   99DOPC   C15 4434   0.223   2.084   8.500 -0.0849 -0.1313  0.7710
   99DOPC  H15A 4435   0.307   2.037   8.451  0.5788  2.1537 -0.4462
   99DOPC  H15B 4436   0.150   2.010   8.529 -1.6015  1.9315  2.5638
   99DOPC  H15C 4437   0.264   2.122   8.592  0.6261 -0.9406  0.8078
   99DOPC   C11 4438   0.428   2.247   8.310  0.6008 -0.1509 -0.1443
   99DOPC  H11A 4439   0.405   2.232   8.203  1.1074  0.5072 -0.3538
   99DOPC  H11B 4440   0.499   2.332   8.314  1.4575 -0.7782 -1.3012
   99DOPC     P 4441   0.548   2.016   8.309  0.3342 -0.0044  0.3220
   99DOPC   O13 4442   0.564   1.907   8.409 -0.0052 -0.0665 -0.4488
   99DOPC   O14 4443   0.674   2.064   8.242 -0.2545 -0.3559 -0.2139
   99DOPC   O12 4444   0.476   2.132   8.377  0.1891 -0.3841  0.5381
   99DOPC   O11 4445   0.446   1.960   8.203  0.1044 -0.0862 -0.1149
   99DOPC    C1 4446   0.499   1.879   8.099  0.1470  0.2510 -0.4221
   99DOPC    HA 4447   0.450   1.780   8.103  0.8807 -0.0727  1.5355
   99DOPC    HB 4448   0.608   1.856   8.102  0.0765 -0.0550 -0.1640
   99DOPC    C2 4449   0.475   1.952   7.969  0.0629 -0.3833  0.2672
   99DOPC    HS 4450   0.501   1.877   7.891 -0.3825 -0.5976  0.3217
   99DOPC   O21 4451   0.556   2.071   7.966 -0.1652 -0.4948  0.5656
   99DOPC   C21 4452   0.609   2.090   7.856 -0.4226 -0.0834 -0.1688
   99DOPC   O22 4453   0.593   2.034   7.748 -0.0336 -0.1767 -0.5698
   99DOPC   C22 4454   0.686   2.222   7.860 -0.0883  0.3957 -0.7922
   99DOPC   H2R 4455   0.794   2.194   7.862  0.4066  2.2123 -0.6061
   99DOPC   H2S 4456   0.669   2.270   7.958  0.0879 -0.1300 -0.4985
   99DOPC    C3 4457   0.324   1.983   7.946  0.0296 -0.7681  0.1674
   99DOPC    HX 4458   0.285   2.047   8.028 -0.9030 -1.7598  0.5201
   99DOPC    HY 4459   0.276   1.884   7.963  2.9519 -2.7059 -1.7972
   99DOPC   O31 4460   0.298   2.048   7.821  0.4939  0.4508 -0.0747
   99DOPC   C31 4461   0.304   1.961   7.712  0.7421  0.1583 -0.3436
   99DOPC   O32 4462   0.288   1.840   7.729 -1.0898  0.6070  0.0940
   99DOPC   C32 4463   0.315   2.033   7.581 -0.1177  0.0874 -0.1014
   99DOPC   H2X 4464   0.293   2.141   7.589 -1.2628  0.1392 -2.9705
   99DOPC   H2Y 4465   0.421   2.017   7.550 -0.8207 -1.0605 -2.0515
   99DOPC   C23 4466   0.650   2.313   7.736 -0.1097 -0.2842 -0.0467
   99DOPC   H3R 4467   0.657   2.417   7.777 -0.2271 -0.5647  0.7019
   99DOPC   H3S 4468   0.542   2.309   7.709  0.3041 -0.8931 -1.7160
   99DOPC   C24 4469   0.740   2.287   7.622  0.2612 -0.3802  0.4859
   99DOPC   H4R 4470   0.777   2.182   7.622  2.9891  0.4645 -1.2898
   99DOPC   H4S 4471   0.825   2.356   7.643 -1.0573  1.0712  1.2837
   99DOPC   C25 4472   0.674   2.302   7.485 -1.0041 -0.3436  0.3624
   99DOPC   H5R 4473   0.633   2.400   7.454  0.5806  0.2013 -0.1421
   99DOPC   H5S 4474   0.599   2.220   7.482  1.3507 -2.6287 -1.3931
   99DOPC   C26 4475   0.764   2.249   7.371 -0.3580  0.1896 -0.5849
   99DOPC   H6R 4476   0.825   2.162   7.404 -4.3187 -1.4036  3.5218
   99DOPC   H6S 4477   0.838   2.327   7.344 -0.5829  2.0419  3.4869
   99DOPC   C27 4478   0.675   2.220   7.248 -0.0022 -0.3258 -0.2201
   99DOPC   H7R 4479   0.637   2.315   7.206 -2.0126 -0.9052  0.1769
   99DOPC   H7S 4480   0.590   2.158   7.286  1.2600 -0.7390  2.1215
   99DOPC   C28 4481   0.760   2.140   7.146  0.6085 -0.0817 -0.3598
   99DOPC   H8R 4482   0.867   2.134   7.173  0.6785  0.7274 -0.4314
   99DOPC   H8S 4483   0.744   2.198   7.053 -0.1299  1.9463  0.9745
   99DOPC   C29 4484   0.720   1.996   7.132 -0.0177  0.0815 -0.1094
   99DOPC   H9R 4485   0.766   1.929   7.207  0.8931  1.9152  1.0373
   99DOPC  C210 4486   0.637   1.944   7.038 -0.8828  0.0600  0.0778
   99DOPC  H10R 4487   0.628   1.834   7.043 -1.4510  0.1438  2.3195
   99DOPC  C211 4488   0.557   2.012   6.931 -0.1665  0.0983 -0.1453
   99DOPC  H11R 4489   0.550   1.952   6.838 -0.8334  0.6570 -0.4697
   99DOPC  H11S 4490   0.614   2.101   6.895 -1.7427  0.5806 -1.6082
   99DOPC  C212 4491   0.412   2.045   6.968  0.8225 -0.6189 -0.3047
   99DOPC  H12R 4492   0.403   2.106   7.060  1.0787  1.9258 -1.8620
   99DOPC  H12S 4493   0.366   1.945   6.977 -0.2427 -0.3213 -1.8888
   99DOPC  C213 4494   0.338   2.129   6.866 -0.6917  0.0293  0.1410
   99DOPC  H13R 4495   0.379   2.102   6.766  2.9133 -0.2227  1.5467
   99DOPC  H13S 4496   0.375   2.233   6.880  0.3746 -0.3432  0.1681
   99DOPC  C214 4497   0.189   2.133   6.884 -0.3226 -0.2714  0.4501
   99DOPC  H14R 4498   0.164   2.174   6.985 -0.4142  2.2618 -0.5447
   99DOPC  H14S 4499   0.154   2.029   6.866 -2.4051  0.5691 -0.7142
   99DOPC  C215 4500   0.113   2.229   6.795 -0.2856  0.0698  0.5373
   99DOPC  H15R 4501   0.140   2.335   6.812 -3.3094  1.2909 -1.2851
   99DOPC  H15S 4502   0.005   2.222   6.820 -0.0787 -0.1446  1.3895
   99DOPC  C216 4503   0.127   2.194   6.646  0.2944  0.5704 -0.1405
   99DOPC  H16R 4504   0.100   2.088   6.627 -0.0861 -0.2135  3.9403
   99DOPC  H16S 4505   0.229   2.205   6.603 -0.5335  3.5699 -1.6044
   99DOPC  C217 4506   0.038   2.286   6.556  0.7614 -0.3465  0.0464
   99DOPC  H17R 4507   0.055   2.268   6.447  0.5172 -0.3568  0.0101
   99DOPC  H17S 4508   0.065   2.390   6.584 -2.7537  0.0213  2.7338
   99DOPC  C218 4509  11.694   2.278   6.587  0.1104 -0.4986 -0.4949
   99DOPC  H18R 4510  11.659   2.174   6.598  1.5946 -0.8443  1.6094
   99DOPC  H18S 4511  11.637   2.329   6.506  3.1920  2.9135 -0.8272
   99DOPC  H18T 4512  11.672   2.330   6.682  2.2143  0.8671 -0.6669
   99DOPC   C33 4513   0.221   1.981   7.475 -0.3501 -0.2029 -0.3543
   99DOPC   H3X 4514   0.206   2.058   7.396 -2.8652 -0.9260 -0.6924
   99DOPC   H3Y 4515   0.115   1.976   7.509  0.0982 -1.3574  0.9448
   99DOPC   C34 4516   0.275   1.850   7.408  0.4808  0.0947  0.8743
   99DOPC   H4X 4517   0.294   1.775   7.487 -1.5455 -2.3752 -0.8366
   99DOPC   H4Y 4518   0.368   1.872   7.351 -0.1501  2.0803  0.5088
   99DOPC   C35 4519   0.168   1.771   7.326  0.2252  0.0660 -0.4551
   99DOPC   H5X 4520   0.071   1.803   7.369  0.8446  0.4903  0.6669
   99DOPC   H5Y 4521   0.179   1.662   7.344  0.5528 -0.2439 -2.3693
   99DOPC   C36 4522   0.168   1.798   7.170 -0.0664 -0.2470 -0.2858
   99DOPC   H6X 4523   0.158   1.907   7.149  2.0105  0.0430  0.0227
   99DOPC   H6Y 4524   0.265   1.767   7.126 -0.2152 -0.4721 -0.4595
   99DOPC   C37 4525   0.052   1.724   7.098 -0.4051  0.1232  0.1340
   99DOPC   H7X 4526   0.074   1.713   6.989 -0.2776  1.1248  0.0445
   99DOPC   H7Y 4527   0.044   1.630   7.156 -1.4824  0.7941  1.1267
   99DOPC   C38 4528  11.722   1.788   7.108 -0.3040  0.2298 -0.7335
   99DOPC   H8X 4529  11.696   1.808   7.214  0.0455 -0.5207 -0.4992
   99DOPC   H8Y 4530  11.639   1.733   7.060  0.9062  0.3942 -3.1738
   99DOPC   C39 4531  11.718   1.915   7.027  0.1494 -0.6564  0.4357
   99DOPC   H9X 4532  11.761   2.003   7.077  0.0089 -0.4102  0.1270
   99DOPC  C310 4533  11.690   1.940   6.903  0.8738  0.4593  0.1070
   99DOPC  H10X 4534  11.694   2.037   6.852 -0.3177  0.6027  0.2747
   99DOPC  C311 4535  11.652   1.836   6.804  0.1106  0.0913  0.5375
   99DOPC  H11X 4536  11.667   1.741   6.859  1.8272 -0.1681 -0.3157
   99DOPC  H11Y 4537  11.735   1.819   6.732 -0.4647 -1.6677  0.2345
   99DOPC  C312 4538  11.517   1.853   6.743 -0.1082  0.2723 -0.3144
   99DOPC  H12X 4539  11.526   1.923   6.657 -1.1297 -0.2081 -0.8373
   99DOPC  H12Y 4540  11.441   1.894   6.812  1.2102 -0.7607  1.8549
   99DOPC  C313 4541  11.450   1.725   6.670 -0.1362 -0.5336 -0.5556
   99DOPC  H13X 4542  11.443   1.648   6.750 -1.9666 -1.1257 -1.2521
   99DOPC  H13Y 4543  11.346   1.747   6.638 -0.3796 -1.0116 -0.1112
   99DOPC  C314 4544  11.545   1.662   6.561 -0.3410 -0.3146 -0.1597
   99DOPC  H14X 4545  11.641   1.624   6.602 -0.5849 -1.1772 -0.3667
   99DOPC  H14Y 4546  11.497   1.578   6.507 -1.5989  0.7387 -0.7205
   99DOPC  C315 4547  11.571   1.761   6.447 -0.0144 -0.4605 -0.0466
   99DOPC  H15X 4548  11.639   1.843   6.477 -0.0261 -0.7608  0.8056
   99DOPC  H15Y 4549  11.473   1.803   6.413 -0.4126 -1.4913 -0.2265
   99DOPC  C316 4550  11.650   1.687   6.330 -0.0385 -0.9653 -0.8861
   99DOPC  H16X 4551  11.752   1.662   6.366 -0.5153  0.0355  1.3357
   99DOPC  H16Y 4552  11.583   1.601   6.311 -2.0468  0.5231 -0.9937
   99DOPC  C317 4553  11.675   1.777   6.207 -0.0975  0.8131 -0.2337
   99DOPC  H17X 4554  11.733   1.714   6.136  1.4216  0.3370  1.3629
   99DOPC  H17Y 4555  11.587   1.804   6.145 -1.7815 -3.4754 -0.0214
   99DOPC  C318 4556  11.744   1.907   6.238 -0.0243 -0.0456 -0.7684
   99DOPC  H18X 4557  11.852   1.897   6.260 -0.4070  0.4034  1.5386
   99DOPC  H18Y 4558  11.749   1.948   6.135  0.9906 -0.7573 -1.0219
   99DOPC  H18Z 4559  11.687   1.978   6.302 -1.6902 -0.9718 -1.1564
  100DOPC     N 4560   2.007   4.983   8.771 -0.1843 -0.2536 -0.1873
  100DOPC   C12 4561   2.006   5.089   8.656  0.1752 -0.0205 -0.6876
  100DOPC  H12A 4562   1.932   5.068   8.581 -0.5795  0.5146 -0.1085
  100DOPC  H12B 4563   2.102   5.072   8.608  0.0801 -1.2542 -0.4875
  100DOPC   C13 4564   2.121   5.004   8.872 -0.1064 -0.0761 -0.1973
  100DOPC  H13A 4565   2.116   4.952   8.966  1.2233  1.6291  0.8819
  100DOPC  H13B 4566   2.215   4.969   8.831  1.2749 -0.3092  2.8715
  100DOPC  H13C 4567   2.137   5.108   8.899  4.0645 -0.3310 -0.8862
  100DOPC   C14 4568   2.027   4.846   8.715  0.6795  0.0011  0.2658
  100DOPC  H14A 4569   1.989   4.777   8.789 -0.4452  1.9951  1.6607
  100DOPC  H14B 4570   1.967   4.826   8.628 -0.3437  2.2145  0.4027
  100DOPC  H14C 4571   2.130   4.823   8.693  0.6291 -2.3339  2.1058
  100DOPC   C15 4572   1.881   4.995   8.851 -0.0034  0.3071 -0.4217
  100DOPC  H15A 4573   1.793   5.016   8.792 -0.1261 -0.1739 -0.4189
  100DOPC  H15B 4574   1.891   5.076   8.921  1.0920 -0.3360  0.1930
  100DOPC  H15C 4575   1.864   4.909   8.914 -2.0361  1.9297  1.3899
  100DOPC   C11 4576   2.010   5.238   8.690 -0.0086  0.0970 -0.2714
  100DOPC  H11A 4577   2.104   5.262   8.743  0.5819  0.8086 -1.5935
  100DOPC  H11B 4578   2.009   5.290   8.592  1.3570 -0.1396 -0.4355
  100DOPC     P 4579   1.753   5.324   8.715  0.1338 -0.4310  0.3198
  100DOPC   O13 4580   1.728   5.463   8.763  0.1749  0.0436 -0.0019
  100DOPC   O14 4581   1.666   5.211   8.756  0.4246  0.0984 -0.6652
  100DOPC   O12 4582   1.895   5.280   8.770  0.6776 -0.3862  0.2215
  100DOPC   O11 4583   1.765   5.320   8.556  0.9185 -0.3030 -0.2589
  100DOPC    C1 4584   1.779   5.448   8.488 -0.3658  0.2723  0.8459
  100DOPC    HA 4585   1.840   5.437   8.396 -2.3894  0.8110 -0.6272
  100DOPC    HB 4586   1.828   5.530   8.544 -0.7840 -0.0075  1.6350
  100DOPC    C2 4587   1.653   5.488   8.422 -0.1975  0.2143 -0.6202
  100DOPC    HS 4588   1.582   5.475   8.506  1.1009 -1.0371  0.3274
  100DOPC   O21 4589   1.636   5.401   8.313  0.2926  0.3003  0.2003
  100DOPC   C21 4590   1.536   5.316   8.325  0.6488  0.1051  0.1951
  100DOPC   O22 4591   1.454   5.311   8.416 -0.5052  0.3347 -0.8135
  100DOPC   C22 4592   1.527   5.236   8.196  0.1879  0.3266 -0.2879
  100DOPC   H2R 4593   1.537   5.134   8.240  2.0855 -0.5094 -2.3980
  100DOPC   H2S 4594   1.622   5.257   8.142  0.9083 -0.6800  0.5428
  100DOPC    C3 4595   1.652   5.639   8.374  0.3300  0.0096 -0.3801
  100DOPC    HX 4596   1.657   5.719   8.450  2.4647  1.0246 -1.5116
  100DOPC    HY 4597   1.550   5.651   8.331 -0.2067 -2.4771  0.0500
  100DOPC   O31 4598   1.754   5.661   8.275  0.3143  0.0004  0.0522
  100DOPC   C31 4599   1.864   5.727   8.315  0.7537  0.0211  0.1011
  100DOPC   O32 4600   1.887   5.757   8.430  0.0555 -0.4096 -0.5020
  100DOPC   C32 4601   1.961   5.744   8.195 -0.1020  0.6328  0.1909
  100DOPC   H2X 4602   2.004   5.642   8.200 -0.3584  0.5890  3.9112
  100DOPC   H2Y 4603   1.896   5.755   8.105  0.8874  0.8530 -0.5048
  100DOPC   C23 4604   1.410   5.271   8.113  0.9899  0.6948  0.3261
  100DOPC   H3R 4605   1.429   5.372   8.068  2.2696 -0.3276 -1.6045
  100DOPC   H3S 4606   1.311   5.275   8.161 -0.3610  3.4946 -2.2903
  100DOPC   C24 4607   1.387   5.191   7.979 -0.4941  0.9282 -0.8955
  100DOPC   H4R 4608   1.383   5.087   8.017  1.2696  1.2971  0.4022
  100DOPC   H4S 4609   1.479   5.204   7.919 -0.8852  0.5070 -1.6022
  100DOPC   C25 4610   1.278   5.245   7.884 -0.2483  0.2785 -0.2614
  100DOPC   H5R 4611   1.290   5.355   7.870 -1.9589  0.6046  0.5707
  100DOPC   H5S 4612   1.180   5.229   7.934 -0.0499 -0.8158 -0.1997
  100DOPC   C26 4613   1.279   5.166   7.747  0.0512 -0.4306  0.2615
  100DOPC   H6R 4614   1.232   5.066   7.761  1.7594 -1.7203 -2.4217
  100DOPC   H6S 4615   1.388   5.147   7.736  0.0013 -1.2180  1.0205
  100DOPC   C27 4616   1.225   5.252   7.630  0.8669 -0.3863 -0.0052
  100DOPC   H7R 4617   1.266   5.355   7.625 -1.0075  0.3158 -2.4359
  100DOPC   H7S 4618   1.117   5.258   7.652  0.8125  0.7931 -0.5254
  100DOPC   C28 4619   1.238   5.185   7.484 -0.0216  0.5536 -0.3749
  100DOPC   H8R 4620   1.166   5.246   7.424  1.0259  1.2670 -0.9317
  100DOPC   H8S 4621   1.198   5.082   7.483  0.7793  0.2238  0.4340
  100DOPC   C29 4622   1.381   5.188   7.434  0.7122  0.2092 -0.3310
  100DOPC   H9R 4623   1.453   5.209   7.514  3.2729 -0.3909 -2.3393
  100DOPC  C210 4624   1.416   5.172   7.307 -0.2287  1.2424 -0.1492
  100DOPC  H10R 4625   1.523   5.182   7.285  1.2378 -3.6684  3.2088
  100DOPC  C211 4626   1.320   5.133   7.194 -0.2952 -0.2354  0.0362
  100DOPC  H11R 4627   1.213   5.137   7.226 -1.0575 -2.2670 -2.0085
  100DOPC  H11S 4628   1.346   5.031   7.159  0.4475  0.2786 -0.9799
  100DOPC  C212 4629   1.355   5.224   7.073 -0.8154  0.4101  0.5788
  100DOPC  H12R 4630   1.462   5.232   7.042 -1.0930  1.0457 -0.2682
  100DOPC  H12S 4631   1.318   5.329   7.076  0.3570  0.9899 -2.0359
  100DOPC  C213 4632   1.281   5.173   6.948  0.6349 -0.1073  0.4307
  100DOPC  H13R 4633   1.177   5.148   6.976  0.1710 -0.5722 -1.5958
  100DOPC  H13S 4634   1.335   5.079   6.923  0.6770  0.5186 -2.1125
  100DOPC  C214 4635   1.265   5.273   6.833  0.6276 -0.2799  0.2375
  100DOPC  H14R 4636   1.367   5.305   6.800 -0.0395 -1.1538 -3.1012
  100DOPC  H14S 4637   1.214   5.366   6.866 -1.2509 -0.8895 -0.8417
  100DOPC  C215 4638   1.206   5.217   6.707  0.0290 -0.1782  0.3078
  100DOPC  H15R 4639   1.263   5.124   6.684 -1.2490 -0.7241 -0.8437
  100DOPC  H15S 4640   1.231   5.291   6.628  1.1704  0.2525  1.0374
  100DOPC  C216 4641   1.060   5.187   6.731 -0.1313 -0.1575  0.5720
  100DOPC  H16R 4642   1.000   5.271   6.774  0.8770 -0.0855  1.8975
  100DOPC  H16S 4643   1.051   5.109   6.809  0.6490  0.2194  1.0482
  100DOPC  C217 4644   0.991   5.134   6.608 -0.0207 -0.4031 -0.1254
  100DOPC  H17R 4645   1.001   5.204   6.522 -0.2011  0.0473  0.2121
  100DOPC  H17S 4646   0.880   5.130   6.620  0.1081 -2.4398  0.9321
  100DOPC  C218 4647   1.042   4.997   6.563 -0.4364  0.1366 -0.0401
  100DOPC  H18R 4648   1.147   5.008   6.529 -0.2136 -0.1101  0.5424
  100DOPC  H18S 4649   0.981   4.947   6.485 -0.3006  1.7405 -1.2206
  100DOPC  H18T 4650   1.057   4.928   6.649  2.7230 -0.0182 -0.5809
  100DOPC   C33 4651   2.056   5.866   8.197 -0.9364  0.1406  0.2600
  100DOPC   H3X 4652   2.106   5.864   8.296 -0.3148 -1.7110 -0.0498
  100DOPC   H3Y 4653   1.981   5.949   8.192 -0.2698  0.7456  0.1618
  100DOPC   C34 4654   2.157   5.876   8.083 -0.5510  1.0411 -0.0382
  100DOPC   H4X 4655   2.205   5.977   8.085 -0.5091  1.0404 -0.6930
  100DOPC   H4Y 4656   2.108   5.861   7.984 -0.1819 -1.1443  0.0797
  100DOPC   C35 4657   2.281   5.789   8.094  0.5388 -0.0451 -0.0557
  100DOPC   H5X 4658   2.251   5.697   8.148 -3.7788  0.4655 -1.2442
  100DOPC   H5Y 4659   2.366   5.833   8.152  0.0166  1.1044 -0.1228
  100DOPC   C36 4660   2.347   5.744   7.963  0.2209 -0.0908  0.4766
  100DOPC   H6X 4661   2.271   5.718   7.886  0.0198 -0.5183  0.8173
  100DOPC   H6Y 4662   2.395   5.832   7.914  0.5891 -0.5948 -0.0818
  100DOPC   C37 4663   2.445   5.630   7.959  0.3313 -0.0494 -0.0305
  100DOPC   H7X 4664   2.519   5.632   8.041  2.4180  0.0216 -1.8142
  100DOPC   H7Y 4665   2.385   5.542   7.990  3.1384 -1.3449  2.2171
  100DOPC   C38 4666   2.514   5.621   7.826 -0.5296 -0.2864  0.5745
  100DOPC   H8X 4667   2.550   5.725   7.807  1.5185 -0.7695  1.4698
  100DOPC   H8Y 4668   2.438   5.607   7.747 -1.4125  4.2007  0.3509
  100DOPC   C39 4669   2.615   5.512   7.827 -0.0996 -0.2285 -0.3057
  100DOPC   H9X 4670   2.632   5.454   7.919  2.1554 -2.5228 -2.0170
  100DOPC  C310 4671   2.701   5.497   7.728  0.5339 -0.1159  0.0693
  100DOPC  H10X 4672   2.767   5.410   7.727  1.8008  0.7952 -1.6960
  100DOPC  C311 4673   2.711   5.563   7.594 -0.2685  0.2204  0.6006
  100DOPC  H11X 4674   2.616   5.555   7.537  0.1037 -0.3085  0.0476
  100DOPC  H11Y 4675   2.781   5.511   7.525 -1.4236 -0.2046 -0.2719
  100DOPC  C312 4676   2.749   5.715   7.596 -0.4992  0.3129  0.0953
  100DOPC  H12X 4677   2.858   5.715   7.617 -0.0399 -0.3268 -2.0657
  100DOPC  H12Y 4678   2.697   5.764   7.682 -0.3149 -0.6228  0.7562
  100DOPC  C313 4679   2.714   5.796   7.476 -0.2247 -0.2040  0.2702
  100DOPC  H13X 4680   2.783   5.766   7.394 -1.2868 -3.3925  0.4181
  100DOPC  H13Y 4681   2.615   5.767   7.434  0.2628  1.4044 -2.2096
  100DOPC  C314 4682   2.694   5.945   7.506 -0.1926 -0.0878  0.1069
  100DOPC  H14X 4683   2.636   5.949   7.601 -1.1047 -2.8314 -0.2502
  100DOPC  H14Y 4684   2.794   5.992   7.518  0.4247 -0.4711 -2.8705
  100DOPC  C315 4685   2.619   6.022   7.396  0.1039  0.3420  0.0976
  100DOPC  H15X 4686   2.521   5.975   7.371 -0.5456  1.7735 -0.1193
  100DOPC  H15Y 4687   2.688   6.030   7.310 -0.3988 -4.3656 -1.0476
  100DOPC  C316 4688   2.607   6.166   7.452 -0.5451 -0.2792  0.5663
  100DOPC  H16X 4689   2.562   6.172   7.554 -2.5325 -1.3602 -0.1941
  100DOPC  H16Y 4690   2.711   6.199   7.471 -0.3825 -1.9898  3.1536
  100DOPC  C317 4691   2.528   6.260   7.365  0.3365  0.0735 -0.1081
  100DOPC  H17X 4692   2.430   6.218   7.335  0.3624 -0.0296 -0.0489
  100DOPC  H17Y 4693   2.506   6.354   7.420  1.1853  1.5977 -2.2392
  100DOPC  C318 4694   2.595   6.304   7.236 -0.2469  0.5666  0.0078
  100DOPC  H18X 4695   2.520   6.333   7.160 -1.9816 -1.1026  0.9724
  100DOPC  H18Y 4696   2.671   6.385   7.246 -0.2396  0.5019  0.5400
  100DOPC  H18Z 4697   2.654   6.218   7.197 -0.7385  0.6405 -0.9208
  101DOPC     N 4698   5.624  11.575   9.079  0.5102 -0.4052 -0.2139
  101DOPC   C12 4699   5.591  11.441   9.031 -0.0971 -0.2237 -0.1627
  101DOPC  H12A 4700   5.487  11.419   9.051 -0.1063 -3.1316 -2.6884
  101DOPC  H12B 4701   5.652  11.370   9.084  1.4566  0.8137 -0.4773
  101DOPC   C13 4702   5.615  11.582   9.223 -0.2190 -0.1316 -0.1264
  101DOPC  H13A 4703   5.535  11.514   9.249 -1.3231  1.0455 -0.3633
  101DOPC  H13B 4704   5.711  11.562   9.267 -0.2199  0.5705  0.2068
  101DOPC  H13C 4705   5.576  11.681   9.242 -1.7077 -0.8771  0.8706
  101DOPC   C14 4706   5.533  11.675   9.010  0.2898  0.1194 -0.7834
  101DOPC  H14A 4707   5.434  11.677   9.052  0.1325  1.6236 -1.1959
  101DOPC  H14B 4708   5.554  11.777   9.037 -0.1133 -0.2039  0.8635
  101DOPC  H14C 4709   5.523  11.639   8.909  0.9878 -3.1330  0.1831
  101DOPC   C15 4710   5.766  11.610   9.030 -0.4380  0.4979  0.0693
  101DOPC  H15A 4711   5.796  11.701   9.080 -1.4066  0.5335  0.6021
  101DOPC  H15B 4712   5.770  11.615   8.922 -0.1299 -1.1274 -0.0265
  101DOPC  H15C 4713   5.835  11.530   9.052  0.2282 -0.0778 -3.4763
  101DOPC   C11 4714   5.615  11.412   8.883 -0.0593 -0.0492  0.0276
  101DOPC  H11A 4715   5.568  11.313   8.864 -1.1613  0.4229  0.2502
  101DOPC  H11B 4716   5.568  11.480   8.809  1.6191  1.0684 -0.0708
  101DOPC     P 4717   5.822  11.263   8.865 -0.0666  0.3053  0.5536
  101DOPC   O13 4718   5.772  11.208   8.996  0.0279 -0.0581  0.3419
  101DOPC   O14 4719   5.972  11.285   8.861  0.2508 -0.2262  0.1277
  101DOPC   O12 4720   5.762  11.405   8.850  0.4179  0.3497 -0.2628
  101DOPC   O11 4721   5.762  11.189   8.738  0.2330  0.3447  0.0738
  101DOPC    C1 4722   5.717  11.267   8.625 -0.8190  0.3128  0.1273
  101DOPC    HA 4723   5.776  11.360   8.620 -1.8611  0.9145 -2.3758
  101DOPC    HB 4724   5.610  11.297   8.636 -1.0950 -0.1929 -1.0482
  101DOPC    C2 4725   5.730  11.183   8.499  0.0551  0.1824 -0.1068
  101DOPC    HS 4726   5.695  11.233   8.406 -1.4559  0.1550  0.4297
  101DOPC   O21 4727   5.673  11.051   8.519  0.4769 -0.6452 -0.2184
  101DOPC   C21 4728   5.548  11.045   8.470 -0.3851 -0.2028  0.0824
  101DOPC   O22 4729   5.498  11.131   8.401  0.2885 -0.0335  0.3738
  101DOPC   C22 4730   5.479  10.911   8.502  0.7892 -0.7699 -0.2483
  101DOPC   H2R 4731   5.382  10.910   8.448  1.4602 -0.5794 -1.4845
  101DOPC   H2S 4732   5.456  10.918   8.611  0.1394  0.0975 -0.4329
  101DOPC    C3 4733   5.884  11.163   8.463  0.0698  0.5610 -0.9792
  101DOPC    HX 4734   5.934  11.114   8.550 -3.8127 -0.3469  0.9923
  101DOPC    HY 4735   5.934  11.262   8.447 -0.7161  1.2237  0.4847
  101DOPC   O31 4736   5.885  11.086   8.337 -0.6440 -0.3625 -0.4243
  101DOPC   C31 4737   5.912  10.961   8.351 -0.1910  0.0577 -0.1542
  101DOPC   O32 4738   5.921  10.896   8.458  0.3080 -0.1348 -0.1687
  101DOPC   C32 4739   5.928  10.904   8.215  0.4264 -0.8100  0.8484
  101DOPC   H2X 4740   6.038  10.916   8.210  0.3003  1.9807  3.0437
  101DOPC   H2Y 4741   5.899  10.796   8.216 -1.7101 -0.3094 -0.1566
  101DOPC   C23 4742   5.566  10.791   8.468  0.0419 -0.2723 -0.1687
  101DOPC   H3R 4743   5.526  10.696   8.508 -0.6504 -0.4599 -1.2779
  101DOPC   H3S 4744   5.672  10.804   8.499 -0.2331  2.4399 -0.0704
  101DOPC   C24 4745   5.569  10.777   8.315 -0.9883  0.0877 -0.7171
  101DOPC   H4R 4746   5.616  10.861   8.259 -0.1227 -0.8057 -1.3677
  101DOPC   H4S 4747   5.469  10.790   8.267 -0.9323  0.7278 -0.6672
  101DOPC   C25 4748   5.628  10.645   8.262 -0.0886  0.4957  0.1895
  101DOPC   H5R 4749   5.559  10.567   8.302  1.9601 -1.2700  0.5086
  101DOPC   H5S 4750   5.721  10.623   8.318 -0.4102  0.6002  0.7658
  101DOPC   C26 4751   5.646  10.629   8.106  0.3652 -0.5002 -0.3612
  101DOPC   H6R 4752   5.677  10.524   8.082 -2.1067 -0.8429 -2.5286
  101DOPC   H6S 4753   5.722  10.706   8.080 -0.8207  1.3707  1.5180
  101DOPC   C27 4754   5.522  10.646   8.024 -0.1902 -0.5821  0.3552
  101DOPC   H7R 4755   5.480  10.746   8.044 -0.1273 -0.3694 -0.5469
  101DOPC   H7S 4756   5.443  10.577   8.062 -0.3496  1.1365  3.4369
  101DOPC   C28 4757   5.536  10.633   7.869 -0.0076 -0.1250 -0.3052
  101DOPC   H8R 4758   5.457  10.699   7.827  0.5379  1.0231  0.4353
  101DOPC   H8S 4759   5.504  10.533   7.831 -0.6341  0.3120 -0.9603
  101DOPC   C29 4760   5.677  10.657   7.818  0.2187  0.1068 -0.0334
  101DOPC   H9R 4761   5.756  10.623   7.886  0.3671 -1.0511 -0.7562
  101DOPC  C210 4762   5.716  10.708   7.696 -0.1763  0.1829  0.0591
  101DOPC  H10R 4763   5.819  10.691   7.662 -0.2822  2.9141 -1.9098
  101DOPC  C211 4764   5.628  10.769   7.590 -0.1454  0.6004 -0.1201
  101DOPC  H11R 4765   5.689  10.836   7.526 -0.0682  0.3984 -0.2608
  101DOPC  H11S 4766   5.543  10.823   7.636 -1.2239  0.6983 -2.0835
  101DOPC  C212 4767   5.558  10.657   7.504  0.1030 -0.4824 -0.1848
  101DOPC  H12R 4768   5.508  10.711   7.421  0.7653 -0.5564 -0.6374
  101DOPC  H12S 4769   5.491  10.599   7.571  1.7892 -0.8308  1.2642
  101DOPC  C213 4770   5.649  10.552   7.436 -0.3041 -0.1476 -0.3002
  101DOPC  H13R 4771   5.692  10.479   7.509 -1.1042 -1.1934 -0.8605
  101DOPC  H13S 4772   5.732  10.593   7.374 -0.0129  0.9541  0.7603
  101DOPC  C214 4773   5.572  10.465   7.330  0.3585  0.2452  0.0572
  101DOPC  H14R 4774   5.533  10.530   7.248  0.0430 -2.5617 -2.2154
  101DOPC  H14S 4775   5.487  10.410   7.377  0.9356  0.5649  1.5227
  101DOPC  C215 4776   5.652  10.350   7.262  0.2576  0.4884  0.2580
  101DOPC  H15R 4777   5.671  10.265   7.331  0.9775 -0.0404 -0.5596
  101DOPC  H15S 4778   5.752  10.380   7.223 -0.4195 -1.0181 -2.9307
  101DOPC  C216 4779   5.583  10.285   7.145  0.5197 -0.3035  0.4105
  101DOPC  H16R 4780   5.481  10.260   7.180  0.0104  0.7825 -0.2459
  101DOPC  H16S 4781   5.631  10.187   7.124  2.5213  0.4113  1.3936
  101DOPC  C217 4782   5.566  10.372   7.019  0.7137 -0.0994 -0.1055
  101DOPC  H17R 4783   5.666  10.396   6.975  1.1331 -0.7087  0.4940
  101DOPC  H17S 4784   5.513  10.464   7.049  0.4725 -0.2391 -0.1026
  101DOPC  C218 4785   5.490  10.307   6.912  0.0485 -0.3303 -0.6274
  101DOPC  H18R 4786   5.545  10.218   6.874 -1.6677 -0.7876 -2.1634
  101DOPC  H18S 4787   5.467  10.376   6.828 -0.6815 -1.2082 -1.1705
  101DOPC  H18T 4788   5.391  10.270   6.944 -0.7623  1.3130 -1.1222
  101DOPC   C33 4789   5.864  10.983   8.087  0.3150 -0.0630 -0.7161
  101DOPC   H3X 4790   5.901  11.087   8.083 -1.2210  0.5943  0.9787
  101DOPC   H3Y 4791   5.753  10.973   8.082  0.3539 -1.0540 -0.0004
  101DOPC   C34 4792   5.925  10.926   7.961 -0.5969  0.6583 -0.2926
  101DOPC   H4X 4793   5.883  10.991   7.882 -1.5830  0.2324 -0.1287
  101DOPC   H4Y 4794   5.881  10.826   7.940  0.4535  0.0969  0.1108
  101DOPC   C35 4795   6.076  10.933   7.935  0.4092  0.5182 -0.2622
  101DOPC   H5X 4796   6.125  10.867   8.010 -2.1805 -0.5187  0.6509
  101DOPC   H5Y 4797   6.114  11.033   7.966 -0.2756  1.0443 -1.0742
  101DOPC   C36 4798   6.139  10.903   7.799  0.1489 -0.0545  0.2443
  101DOPC   H6X 4799   6.099  10.808   7.759 -1.0596  0.3430  0.4544
  101DOPC   H6Y 4800   6.093  10.975   7.728 -0.6307 -0.1592  0.6213
  101DOPC   C37 4801   6.289  10.903   7.798 -0.6330 -0.1517 -0.0683
  101DOPC   H7X 4802   6.331  10.835   7.875 -0.8856 -0.6904 -0.3953
  101DOPC   H7Y 4803   6.316  10.856   7.701 -0.4622  0.5330 -0.3568
  101DOPC   C38 4804   6.350  11.041   7.794 -0.2729  0.3195 -0.1284
  101DOPC   H8X 4805   6.315  11.087   7.889  1.9966 -0.9496  1.4053
  101DOPC   H8Y 4806   6.307  11.101   7.711  0.1524 -1.1789 -1.4640
  101DOPC   C39 4807   6.506  11.053   7.789  0.5677  0.0372  0.1310
  101DOPC   H9X 4808   6.557  11.039   7.885 -1.0115 -0.6041  0.9079
  101DOPC  C310 4809   6.583  11.099   7.691 -0.0883  0.3817  0.1625
  101DOPC  H10X 4810   6.688  11.113   7.720  0.2462 -0.4672 -0.6013
  101DOPC  C311 4811   6.533  11.120   7.551 -0.0737 -0.4075 -0.1212
  101DOPC  H11X 4812   6.612  11.161   7.484  0.8642  2.0820  2.3164
  101DOPC  H11Y 4813   6.456  11.201   7.549 -1.5558 -1.7645 -0.1760
  101DOPC  C312 4814   6.464  11.004   7.480  0.0720  0.5468  0.1200
  101DOPC  H12X 4815   6.359  11.001   7.518 -0.7475 -3.0175 -1.9774
  101DOPC  H12Y 4816   6.516  10.908   7.498  1.7763  1.4193 -0.0112
  101DOPC  C313 4817   6.441  11.020   7.329 -0.6686  0.2540  0.1284
  101DOPC  H13X 4818   6.380  10.930   7.302  0.0211 -0.1140 -0.2310
  101DOPC  H13Y 4819   6.392  11.114   7.296 -0.0971 -0.3425 -2.6400
  101DOPC  C314 4820   6.567  10.994   7.236  0.7428  0.0208 -0.4089
  101DOPC  H14X 4821   6.661  11.039   7.276  0.3707 -1.3075  2.1856
  101DOPC  H14Y 4822   6.601  10.889   7.239 -2.0142 -0.9355  0.4048
  101DOPC  C315 4823   6.542  11.035   7.091  0.4243  0.4766 -0.1303
  101DOPC  H15X 4824   6.522  11.143   7.098  0.9446  0.4750  1.9640
  101DOPC  H15Y 4825   6.451  10.976   7.066  1.3208 -1.8322  1.6244
  101DOPC  C316 4826   6.655  10.994   6.997 -0.3351 -0.6448 -0.2983
  101DOPC  H16X 4827   6.706  10.902   7.034 -0.9488 -0.7122  0.3979
  101DOPC  H16Y 4828   6.619  10.967   6.895 -1.6226 -0.0498 -0.0142
  101DOPC  C317 4829   6.763  11.102   6.980 -0.4348  0.7101  0.0179
  101DOPC  H17X 4830   6.806  11.118   7.081  1.1015 -2.9499  0.0997
  101DOPC  H17Y 4831   6.839  11.059   6.912 -1.4934  1.7654 -1.9124
  101DOPC  C318 4832   6.716  11.226   6.913  0.2609  1.1267  0.2289
  101DOPC  H18X 4833   6.666  11.204   6.817 -0.2485  2.5251  0.1469
  101DOPC  H18Y 4834   6.660  11.294   6.981 -0.6603  0.4004  0.2066
  101DOPC  H18Z 4835   6.807  11.283   6.882  0.9587  1.4341  2.6387
  102DOPC     N 4836   5.493   2.665   8.893 -0.1638  0.0756 -0.1147
  102DOPC   C12 4837   5.626   2.728   8.843  0.1964  0.0004  0.1280
  102DOPC  H12A 4838   5.706   2.704   8.912 -0.8675 -1.1152  1.0077
  102DOPC  H12B 4839   5.627   2.836   8.840  3.2843  0.1012  0.8439
  102DOPC   C13 4840   5.470   2.730   9.028 -1.1901  0.0814  0.9499
  102DOPC  H13A 4841   5.460   2.835   9.007  0.0142  0.0638  0.2145
  102DOPC  H13B 4842   5.385   2.694   9.085 -1.0218 -0.7718  0.6842
  102DOPC  H13C 4843   5.557   2.716   9.090 -0.2856 -2.6190 -0.7192
  102DOPC   C14 4844   5.513   2.513   8.913  0.0873  0.1609  0.2698
  102DOPC  H14A 4845   5.515   2.462   8.818  3.1055 -0.8772  0.7532
  102DOPC  H14B 4846   5.601   2.489   8.972 -0.5008 -0.5319  0.8833
  102DOPC  H14C 4847   5.434   2.466   8.969 -0.4084  0.9456  0.2315
  102DOPC   C15 4848   5.378   2.698   8.804  0.4494  0.9267  0.0099
  102DOPC  H15A 4849   5.402   2.676   8.701 -0.0021 -1.5056  0.3479
  102DOPC  H15B 4850   5.346   2.801   8.807  0.7258  1.0792 -1.5480
  102DOPC  H15C 4851   5.287   2.644   8.827  0.9807 -0.3760 -0.8196
  102DOPC   C11 4852   5.667   2.680   8.706  0.1529 -0.3280 -0.4467
  102DOPC  H11A 4853   5.700   2.574   8.699  1.1321 -0.1912  1.5294
  102DOPC  H11B 4854   5.587   2.698   8.631  0.6427  1.3816 -0.5950
  102DOPC     P 4855   5.925   2.739   8.680 -0.0110 -0.1479  0.2464
  102DOPC   O13 4856   5.953   2.658   8.799 -0.4591  0.3748 -0.7387
  102DOPC   O14 4857   6.005   2.860   8.657 -0.3855  0.2484 -0.3563
  102DOPC   O12 4858   5.773   2.775   8.669  0.0200 -0.5367  0.5064
  102DOPC   O11 4859   5.938   2.645   8.558  0.1259  0.2565  0.0105
  102DOPC    C1 4860   5.877   2.660   8.434  0.2594 -0.1683 -0.4529
  102DOPC    HA 4861   5.798   2.739   8.439 -1.4674 -1.7402 -1.6113
  102DOPC    HB 4862   5.825   2.565   8.407 -0.6685 -0.1467  1.1007
  102DOPC    C2 4863   5.967   2.690   8.314 -0.8183  0.1864  0.1407
  102DOPC    HS 4864   6.007   2.791   8.335 -0.1408 -0.6124  3.1995
  102DOPC   O21 4865   5.894   2.690   8.188 -0.4119  0.0046 -0.4485
  102DOPC   C21 4866   5.825   2.796   8.159  0.0837 -0.7004  0.3897
  102DOPC   O22 4867   5.793   2.881   8.236 -0.1242 -0.1571 -0.5496
  102DOPC   C22 4868   5.795   2.807   8.012 -0.1522  0.1795  0.8606
  102DOPC   H2R 4869   5.755   2.711   7.972 -1.6496  0.6206  1.2378
  102DOPC   H2S 4870   5.893   2.819   7.961 -0.9750 -0.4474 -0.9635
  102DOPC    C3 4871   6.085   2.584   8.321 -0.0566 -0.0757  0.7321
  102DOPC    HX 4872   6.038   2.483   8.321 -1.4824  0.5501 -0.7188
  102DOPC    HY 4873   6.137   2.582   8.419 -1.7233 -0.1436  1.6623
  102DOPC   O31 4874   6.175   2.589   8.203  0.0473  0.2905  0.2881
  102DOPC   C31 4875   6.289   2.658   8.225 -0.4197  0.2966  0.0485
  102DOPC   O32 4876   6.321   2.709   8.330 -0.2283  0.0920 -0.5677
  102DOPC   C32 4877   6.369   2.669   8.100 -0.4337  0.0002  0.0778
  102DOPC   H2X 4878   6.361   2.567   8.056  1.1868 -0.1092  0.0005
  102DOPC   H2Y 4879   6.331   2.746   8.029 -0.4285 -4.2062 -5.1171
  102DOPC   C23 4880   5.687   2.915   7.977  0.1927 -0.0536 -0.1397
  102DOPC   H3R 4881   5.724   3.020   7.971  0.1394 -0.1051 -4.1680
  102DOPC   H3S 4882   5.602   2.912   8.048 -1.8344 -1.3095 -2.4642
  102DOPC   C24 4883   5.614   2.886   7.849  0.1733  0.0750  0.2112
  102DOPC   H4R 4884   5.556   2.791   7.853 -1.0589  0.8406  2.9382
  102DOPC   H4S 4885   5.682   2.871   7.762  1.0244  1.3287  0.6391
  102DOPC   C25 4886   5.510   2.994   7.806 -0.5143  0.3620 -0.2804
  102DOPC   H5R 4887   5.566   3.085   7.777  2.1763 -1.7208 -2.0713
  102DOPC   H5S 4888   5.460   3.018   7.903  0.5928  1.4228  0.0412
  102DOPC   C26 4889   5.421   2.948   7.696  1.3305 -0.1522  0.0936
  102DOPC   H6R 4890   5.365   2.853   7.708 -0.3758  0.7098 -0.5739
  102DOPC   H6S 4891   5.477   2.926   7.603 -0.0080 -0.1896 -0.7273
  102DOPC   C27 4892   5.315   3.055   7.671  0.4904  0.2242 -0.2231
  102DOPC   H7R 4893   5.362   3.146   7.626  0.3919  0.3018 -0.1692
  102DOPC   H7S 4894   5.264   3.088   7.764 -3.8217 -0.0556 -2.2499
  102DOPC   C28 4895   5.205   3.019   7.569  0.0867 -0.1490  0.0213
  102DOPC   H8R 4896   5.245   2.994   7.469  2.3517  1.1142  0.5416
  102DOPC   H8S 4897   5.139   3.108   7.560  0.3824  0.0818  0.0989
  102DOPC   C29 4898   5.112   2.906   7.618 -0.5482  0.7596  0.2673
  102DOPC   H9R 4899   5.128   2.875   7.722  0.4615  0.2103 -0.0423
  102DOPC  C210 4900   5.027   2.834   7.543  0.0728 -0.7295  0.7291
  102DOPC  H10R 4901   4.968   2.753   7.588 -1.0222 -0.4347 -0.1505
  102DOPC  C211 4902   5.000   2.841   7.391 -0.0470 -0.4056 -0.6215
  102DOPC  H11R 4903   4.897   2.881   7.382  0.6290  1.3316 -1.0543
  102DOPC  H11S 4904   5.000   2.742   7.340  0.4848  0.5616 -2.5693
  102DOPC  C212 4905   5.077   2.931   7.299  0.1055 -0.4080  0.0782
  102DOPC  H12R 4906   5.183   2.898   7.288 -0.6212 -2.6173 -0.9002
  102DOPC  H12S 4907   5.082   3.035   7.338 -0.7213  0.7236 -2.5881
  102DOPC  C213 4908   5.018   2.921   7.157 -0.7490  0.5720 -0.1192
  102DOPC  H13R 4909   4.918   2.968   7.158 -1.0151  0.0024  0.7697
  102DOPC  H13S 4910   5.014   2.817   7.119 -0.3038  1.6055 -3.2893
  102DOPC  C214 4911   5.102   3.003   7.063 -0.5351 -0.2368 -0.5924
  102DOPC  H14R 4912   5.201   2.956   7.046 -0.3030 -0.3020  0.8045
  102DOPC  H14S 4913   5.117   3.107   7.100 -2.8542  0.4267 -1.3393
  102DOPC  C215 4914   5.027   3.024   6.933 -0.2548 -0.5832  0.0354
  102DOPC  H15R 4915   4.947   3.100   6.944 -0.4572 -0.9191  1.0191
  102DOPC  H15S 4916   4.971   2.932   6.905 -1.0862 -0.4748  1.2515
  102DOPC  C216 4917   5.125   3.058   6.819 -0.3809 -0.0740  0.3676
  102DOPC  H16R 4918   5.214   2.992   6.828  1.1052  1.5403 -1.3793
  102DOPC  H16S 4919   5.181   3.149   6.850  0.5130 -1.1993  2.2439
  102DOPC  C217 4920   5.055   3.078   6.682  0.5293  0.6351 -0.5214
  102DOPC  H17R 4921   4.992   3.169   6.690 -1.7530 -0.6946 -2.2023
  102DOPC  H17S 4922   4.989   2.990   6.666 -0.0975  1.0749 -0.3662
  102DOPC  C218 4923   5.152   3.089   6.571 -0.4852 -0.1764  0.1837
  102DOPC  H18R 4924   5.206   2.992   6.566 -2.4488 -1.2759 -1.8689
  102DOPC  H18S 4925   5.224   3.172   6.585  0.1666 -0.4195 -1.4737
  102DOPC  H18T 4926   5.098   3.104   6.474  0.7298  1.0239 -0.3295
  102DOPC   C33 4927   6.515   2.693   8.132  0.2168 -1.1307  0.1990
  102DOPC   H3X 4928   6.555   2.620   8.206 -0.2389  0.0246  1.6464
  102DOPC   H3Y 4929   6.530   2.792   8.179 -0.9436  0.1504 -1.9744
  102DOPC   C34 4930   6.594   2.692   8.004  0.4597  0.6812  0.1114
  102DOPC   H4X 4931   6.697   2.729   8.021  0.5668  0.6657 -0.4629
  102DOPC   H4Y 4932   6.547   2.759   7.929 -0.3813 -0.6772 -0.6258
  102DOPC   C35 4933   6.600   2.548   7.933 -0.4681  0.2747  0.8717
  102DOPC   H5X 4934   6.497   2.512   7.915  0.3916 -2.0163  0.1879
  102DOPC   H5Y 4935   6.650   2.480   8.005 -0.0163  0.4876  0.7684
  102DOPC   C36 4936   6.673   2.553   7.796  1.0261 -0.2658 -0.9449
  102DOPC   H6X 4937   6.773   2.601   7.802  0.5565  0.5168  2.1623
  102DOPC   H6Y 4938   6.692   2.449   7.761 -2.0937 -0.9977 -0.7902
  102DOPC   C37 4939   6.596   2.622   7.686  0.7307  0.5747 -0.8582
  102DOPC   H7X 4940   6.584   2.730   7.712 -0.9864  0.4526 -1.0144
  102DOPC   H7Y 4941   6.657   2.612   7.594  0.4996 -2.0467 -0.8052
  102DOPC   C38 4942   6.454   2.568   7.654  0.3639  0.1316  0.2530
  102DOPC   H8X 4943   6.402   2.582   7.752  1.4750 -0.7803  1.0050
  102DOPC   H8Y 4944   6.470   2.461   7.626  0.4335  0.3407 -0.5273
  102DOPC   C39 4945   6.373   2.641   7.555  0.7482 -0.2431 -0.0986
  102DOPC   H9X 4946   6.367   2.749   7.575 -0.5509  0.1342 -2.1915
  102DOPC  C310 4947   6.308   2.594   7.450  0.1717  0.2706 -0.0857
  102DOPC  H10X 4948   6.260   2.666   7.382 -2.0801  0.3696  1.4923
  102DOPC  C311 4949   6.290   2.453   7.405  0.2510 -0.2852 -0.3112
  102DOPC  H11X 4950   6.183   2.437   7.380  0.0413 -0.3539  0.6032
  102DOPC  H11Y 4951   6.307   2.396   7.498 -2.8461 -0.0096  0.5191
  102DOPC  C312 4952   6.375   2.401   7.284 -0.1382 -0.4800  0.1744
  102DOPC  H12X 4953   6.483   2.409   7.310  0.9689 -0.2982 -3.8270
  102DOPC  H12Y 4954   6.346   2.462   7.196 -1.4564 -1.2698  0.0446
  102DOPC  C313 4955   6.345   2.250   7.255  0.0987 -0.2434 -0.5519
  102DOPC  H13X 4956   6.359   2.194   7.350 -1.2249  1.0823  0.4568
  102DOPC  H13Y 4957   6.235   2.239   7.240  0.1627  1.7706 -3.0634
  102DOPC  C314 4958   6.418   2.190   7.130  0.1019 -0.0902  0.6582
  102DOPC  H14X 4959   6.397   2.266   7.052  1.3169 -1.1731 -0.7778
  102DOPC  H14Y 4960   6.527   2.183   7.148  0.2835  1.4146  0.2472
  102DOPC  C315 4961   6.357   2.061   7.060 -0.0369 -0.4607 -0.4177
  102DOPC  H15X 4962   6.246   2.068   7.058 -0.0211 -0.0550 -0.1310
  102DOPC  H15Y 4963   6.370   1.974   7.127  1.7767 -0.5001 -0.7600
  102DOPC  C316 4964   6.412   2.040   6.918 -0.3287 -0.3655 -0.2156
  102DOPC  H16X 4965   6.335   1.977   6.870 -1.6280  0.0500  1.2602
  102DOPC  H16Y 4966   6.412   2.137   6.863  0.8332  0.9674  1.9732
  102DOPC  C317 4967   6.551   1.975   6.906 -0.5720 -0.7807  0.3351
  102DOPC  H17X 4968   6.632   2.042   6.943  0.2962 -0.6766 -1.6167
  102DOPC  H17Y 4969   6.562   1.882   6.965  1.1833 -0.1184  1.1031
  102DOPC  C318 4970   6.586   1.929   6.758 -0.6458  0.1704 -0.0018
  102DOPC  H18X 4971   6.595   2.022   6.698  0.4626  0.1092  0.0386
  102DOPC  H18Y 4972   6.672   1.858   6.758  1.4459  2.5834  0.5133
  102DOPC  H18Z 4973   6.492   1.883   6.722 -1.1644  1.4449 -0.3324
  103DOPC     N 4974   2.755   2.588   8.893  0.2781  0.1030 -0.1746
  103DOPC   C12 4975   2.744   2.479   8.789 -0.2085  0.0897  0.0549
  103DOPC  H12A 4976   2.649   2.429   8.784 -0.4221  0.5826 -1.4669
  103DOPC  H12B 4977   2.823   2.408   8.804  0.5440  0.9984  0.5248
  103DOPC   C13 4978   2.788   2.525   9.024 -0.3352  0.9589 -0.4646
  103DOPC  H13A 4979   2.768   2.592   9.107 -1.5797  0.1091 -0.0535
  103DOPC  H13B 4980   2.716   2.445   9.033  0.8635 -0.3733 -2.0326
  103DOPC  H13C 4981   2.886   2.479   9.027 -0.4358  0.6729 -1.2217
  103DOPC   C14 4982   2.627   2.665   8.907 -0.2136 -0.4744  0.4008
  103DOPC  H14A 4983   2.542   2.602   8.928  0.7562 -2.2590 -0.7377
  103DOPC  H14B 4984   2.633   2.743   8.982  0.5934  0.3616 -0.5021
  103DOPC  H14C 4985   2.611   2.716   8.813 -2.0159 -0.2469  0.7938
  103DOPC   C15 4986   2.870   2.691   8.874  0.4884  0.5905  0.2056
  103DOPC  H15A 4987   2.961   2.636   8.892 -0.0860 -0.3529  0.3351
  103DOPC  H15B 4988   2.861   2.771   8.945  3.8801  1.5720 -0.3147
  103DOPC  H15C 4989   2.874   2.734   8.775  1.2829 -1.4285 -0.7001
  103DOPC   C11 4990   2.751   2.537   8.645 -0.0200 -0.1744 -0.0662
  103DOPC  H11A 4991   2.842   2.598   8.625  0.3786 -0.9007 -0.5208
  103DOPC  H11B 4992   2.757   2.454   8.570  0.7876  0.9008 -1.2291
  103DOPC     P 4993   2.503   2.563   8.562 -0.6265  0.4326  0.3463
  103DOPC   O13 4994   2.387   2.654   8.587  0.5417 -0.2209 -0.5195
  103DOPC   O14 4995   2.490   2.420   8.614  0.3800  0.6382  0.3757
  103DOPC   O12 4996   2.641   2.624   8.617  0.4582  0.1872  0.1283
  103DOPC   O11 4997   2.523   2.552   8.408  0.0005  0.0939 -0.1432
  103DOPC    C1 4998   2.614   2.647   8.351  0.3504  0.2998 -0.0638
  103DOPC    HA 4999   2.717   2.627   8.388 -0.4430  0.4663  2.4497
  103DOPC    HB 5000   2.597   2.753   8.379  2.8546  0.6345  0.4714
  103DOPC    C2 5001   2.625   2.643   8.204 -0.0226 -0.3104  0.9888
  103DOPC    HS 5002   2.657   2.737   8.154 -3.5792 -0.1850 -1.3835
  103DOPC   O21 5003   2.503   2.611   8.141 -0.0061 -0.2851 -0.0223
  103DOPC   C21 5004   2.425   2.713   8.119 -0.5429 -0.0072  0.1777
  103DOPC   O22 5005   2.449   2.830   8.148 -0.1391  0.4179  0.0386
  103DOPC   C22 5006   2.301   2.671   8.044 -0.3020 -1.3029 -0.3273
  103DOPC   H2R 5007   2.227   2.752   8.061  0.8568 -0.5442  1.2803
  103DOPC   H2S 5008   2.267   2.575   8.088  2.9520 -2.6613 -0.5102
  103DOPC    C3 5009   2.745   2.546   8.161  0.1851  0.0446  0.6844
  103DOPC    HX 5010   2.732   2.446   8.207 -0.2784  0.0920  0.6583
  103DOPC    HY 5011   2.845   2.584   8.191 -0.1789  0.4399  1.4128
  103DOPC   O31 5012   2.744   2.536   8.012 -0.1208 -0.8218 -0.2054
  103DOPC   C31 5013   2.858   2.491   7.955 -0.0758  0.1644  0.3165
  103DOPC   O32 5014   2.946   2.448   8.021 -0.3149  0.9308 -0.2523
  103DOPC   C32 5015   2.848   2.511   7.799  0.0665  0.7732  0.5506
  103DOPC   H2X 5016   2.749   2.556   7.777 -0.9850 -1.6281  0.1205
  103DOPC   H2Y 5017   2.919   2.588   7.761  0.1387  0.8531  0.8454
  103DOPC   C23 5018   2.321   2.632   7.893  0.3205  0.5059 -0.3610
  103DOPC   H3R 5019   2.382   2.715   7.850  2.2058  0.2159  1.5635
  103DOPC   H3S 5020   2.223   2.631   7.841  0.8653  0.5992 -1.4261
  103DOPC   C24 5021   2.399   2.502   7.878  0.3345 -0.3448  0.9636
  103DOPC   H4R 5022   2.356   2.440   7.960 -0.7375 -1.9780 -0.7546
  103DOPC   H4S 5023   2.506   2.531   7.888  0.9006 -1.7922 -0.4702
  103DOPC   C25 5024   2.379   2.439   7.746 -0.2127  0.7926  0.4583
  103DOPC   H5R 5025   2.401   2.521   7.675  2.0974  1.2813  1.6360
  103DOPC   H5S 5026   2.274   2.406   7.732 -0.5987  1.9233  0.5429
  103DOPC   C26 5027   2.467   2.317   7.716  0.5228  0.2038 -0.8359
  103DOPC   H6R 5028   2.410   2.240   7.772 -1.0323  2.1347  0.3414
  103DOPC   H6S 5029   2.575   2.334   7.735  0.4741  1.8382 -1.8124
  103DOPC   C27 5030   2.462   2.264   7.565 -0.0021  0.1379 -0.5663
  103DOPC   H7R 5031   2.365   2.217   7.539  1.0955 -1.6597 -1.6504
  103DOPC   H7S 5032   2.543   2.189   7.557  1.4246  1.5849 -0.3082
  103DOPC   C28 5033   2.480   2.360   7.449  0.1926  0.0855  0.2216
  103DOPC   H8R 5034   2.576   2.414   7.464  1.2454 -0.8200 -2.5638
  103DOPC   H8S 5035   2.397   2.433   7.457  1.2658  1.8271 -2.7792
  103DOPC   C29 5036   2.463   2.308   7.313 -0.4351  0.7734  0.2323
  103DOPC   H9R 5037   2.372   2.248   7.292 -0.2333  0.8787 -1.0304
  103DOPC  C210 5038   2.546   2.326   7.206  0.1126  0.2192  0.8760
  103DOPC  H10R 5039   2.528   2.272   7.112 -0.8269 -1.6372  2.0658
  103DOPC  C211 5040   2.678   2.395   7.205 -0.2417  0.2582 -0.6428
  103DOPC  H11R 5041   2.683   2.485   7.270  1.2017 -1.0094  1.1018
  103DOPC  H11S 5042   2.690   2.441   7.104 -0.6210 -1.0287 -1.2942
  103DOPC  C212 5043   2.798   2.296   7.228 -0.3410 -0.3471 -0.2296
  103DOPC  H12R 5044   2.818   2.226   7.143  2.5511  0.7371 -0.5422
  103DOPC  H12S 5045   2.781   2.223   7.311 -1.9137 -1.1527 -1.2010
  103DOPC  C213 5046   2.927   2.374   7.240 -0.0738  0.2205  0.7609
  103DOPC  H13R 5047   2.930   2.432   7.334 -0.2981  2.3495 -0.4871
  103DOPC  H13S 5048   2.929   2.439   7.150  1.5993 -0.6620  0.0989
  103DOPC  C214 5049   3.048   2.272   7.235  0.4201 -0.3534  0.6898
  103DOPC  H14R 5050   3.039   2.210   7.143 -2.3894  1.4421 -0.3766
  103DOPC  H14S 5051   3.035   2.202   7.321 -2.2166  0.8364  1.3512
  103DOPC  C215 5052   3.189   2.338   7.251  0.3704 -0.3416 -0.2954
  103DOPC  H15R 5053   3.194   2.381   7.354  1.1541  1.6870 -1.1290
  103DOPC  H15S 5054   3.194   2.414   7.171 -0.6767 -0.0090 -0.0744
  103DOPC  C216 5055   3.305   2.242   7.234 -0.4832 -0.0135 -0.2125
  103DOPC  H16R 5056   3.291   2.185   7.140 -0.0497 -0.3567 -0.0740
  103DOPC  H16S 5057   3.294   2.158   7.306  0.3348  0.2505  0.2397
  103DOPC  C217 5058   3.442   2.305   7.231 -0.1611 -0.2348 -0.2380
  103DOPC  H17R 5059   3.454   2.387   7.304 -0.0888  0.1650 -0.6971
  103DOPC  H17S 5060   3.455   2.353   7.132  2.0345 -1.7559 -0.7659
  103DOPC  C218 5061   3.559   2.206   7.252 -0.2967  0.3270 -0.1710
  103DOPC  H18R 5062   3.542   2.129   7.174  1.6452 -1.3555  0.9550
  103DOPC  H18S 5063   3.544   2.164   7.354  0.6349  1.7518  0.5840
  103DOPC  H18T 5064   3.657   2.258   7.248 -0.4222  0.4987 -1.7923
  103DOPC   C33 5065   2.867   2.368   7.723  0.0197 -0.4497 -0.3170
  103DOPC   H3X 5066   2.829   2.399   7.624  0.9416  1.7063 -0.0612
  103DOPC   H3Y 5067   2.805   2.287   7.767 -0.5347  0.9023  1.5628
  103DOPC   C34 5068   3.018   2.331   7.709  0.0931 -0.1957  0.0635
  103DOPC   H4X 5069   3.026   2.237   7.649  0.6476  1.1990 -2.1783
  103DOPC   H4Y 5070   3.052   2.311   7.813 -2.2077 -0.2468  0.8501
  103DOPC   C35 5071   3.111   2.429   7.642  0.1322 -0.1209  0.5051
  103DOPC   H5X 5072   3.103   2.528   7.691  1.1948 -0.6163  1.7314
  103DOPC   H5Y 5073   3.088   2.434   7.533  0.1333  0.8077  0.5445
  103DOPC   C36 5074   3.253   2.370   7.647  0.2945  0.2033  0.0024
  103DOPC   H6X 5075   3.274   2.342   7.752 -1.5712 -0.4463  0.2257
  103DOPC   H6Y 5076   3.255   2.276   7.588 -0.2778  0.6358 -0.7220
  103DOPC   C37 5077   3.370   2.464   7.610  0.4917  0.3016  0.0590
  103DOPC   H7X 5078   3.338   2.501   7.510 -1.5547 -0.3787  0.4123
  103DOPC   H7Y 5079   3.369   2.553   7.676 -0.8984 -0.0842  0.5967
  103DOPC   C38 5080   3.515   2.400   7.606  0.1698  0.1128 -0.3282
  103DOPC   H8X 5081   3.568   2.468   7.537 -0.5280  0.1216 -0.8651
  103DOPC   H8Y 5082   3.497   2.306   7.549 -1.2894  0.3637 -0.3167
  103DOPC   C39 5083   3.596   2.371   7.730  0.4109 -1.1556 -0.0509
  103DOPC   H9X 5084   3.526   2.339   7.809 -1.6187 -1.8677 -2.0054
  103DOPC  C310 5085   3.728   2.381   7.757 -0.0112 -0.1652  0.3269
  103DOPC  H10X 5086   3.761   2.358   7.859  1.2040  0.8598  0.2048
  103DOPC  C311 5087   3.836   2.432   7.667 -0.4122  0.2062 -0.2107
  103DOPC  H11X 5088   3.933   2.433   7.722 -1.2524  0.9621  1.3265
  103DOPC  H11Y 5089   3.816   2.531   7.622 -1.1330 -0.5688 -1.6720
  103DOPC  C312 5090   3.859   2.333   7.540  0.3812 -0.4262 -0.1051
  103DOPC  H12X 5091   3.767   2.333   7.477 -1.4332 -0.9704  2.3582
  103DOPC  H12Y 5092   3.874   2.228   7.572  0.4140 -0.1123  0.9651
  103DOPC  C313 5093   3.981   2.379   7.463  0.2973 -0.0389  0.1471
  103DOPC  H13X 5094   3.968   2.482   7.424 -0.2166 -0.2695 -0.2969
  103DOPC  H13Y 5095   4.072   2.371   7.527  0.3807 -1.0775 -0.0772
  103DOPC  C314 5096   3.999   2.289   7.340  0.8332  0.0188  1.2544
  103DOPC  H14X 5097   4.016   2.182   7.366 -0.4104 -0.6036 -0.3548
  103DOPC  H14Y 5098   3.896   2.291   7.299  1.0823  0.0503  0.6227
  103DOPC  C315 5099   4.111   2.341   7.242  0.5412 -0.5509 -0.3269
  103DOPC  H15X 5100   4.120   2.257   7.170  0.8111  0.5697 -1.6324
  103DOPC  H15Y 5101   4.213   2.341   7.287  1.4315 -0.3646 -2.2282
  103DOPC  C316 5102   4.078   2.475   7.177 -0.3798 -0.4707 -0.3044
  103DOPC  H16X 5103   3.986   2.464   7.117  1.9048 -1.1589 -3.9505
  103DOPC  H16Y 5104   4.043   2.558   7.243  0.5143 -0.5995  0.3640
  103DOPC  C317 5105   4.182   2.519   7.083  0.0973 -0.1477  0.1682
  103DOPC  H17X 5106   4.284   2.534   7.125 -0.3158 -1.0056  1.5549
  103DOPC  H17Y 5107   4.193   2.446   7.000  1.1923  1.1598 -0.8687
  103DOPC  C318 5108   4.137   2.647   7.022 -0.0581  0.0666  0.3632
  103DOPC  H18X 5109   4.110   2.718   7.104 -0.1952 -1.5943  1.8220
  103DOPC  H18Y 5110   4.211   2.697   6.957  0.6046 -2.0926 -0.6255
  103DOPC  H18Z 5111   4.040   2.631   6.970 -1.2338  0.2812  2.3760
  104DOPC     N 5112   9.321   7.042   7.949  0.6229 -0.2561  0.8599
  104DOPC   C12 5113   9.231   7.045   7.824  0.2419 -0.0554  0.6133
  104DOPC  H12A 5114   9.278   7.101   7.744 -2.3973  0.4969 -0.6786
  104DOPC  H12B 5115   9.145   7.107   7.848 -0.7883 -1.1448 -0.1431
  104DOPC   C13 5116   9.246   6.980   8.066 -0.1749 -0.1916  0.2818
  104DOPC  H13A 5117   9.312   6.966   8.149 -0.9473 -1.0087  0.7788
  104DOPC  H13B 5118   9.161   7.036   8.102  0.1488  0.5230 -0.0471
  104DOPC  H13C 5119   9.211   6.880   8.044  0.8285 -0.2510 -1.2125
  104DOPC   C14 5120   9.359   7.178   7.996  0.5043 -0.4727  0.1249
  104DOPC  H14A 5121   9.404   7.239   7.918  0.2152  2.6527  2.2174
  104DOPC  H14B 5122   9.284   7.241   8.040  2.5150  2.2236 -0.0377
  104DOPC  H14C 5123   9.432   7.167   8.075  0.4230  1.8084  0.5829
  104DOPC   C15 5124   9.439   6.958   7.922  0.0700  0.7551  0.5120
  104DOPC  H15A 5125   9.419   6.852   7.918 -4.0024  1.3677 -0.1527
  104DOPC  H15B 5126   9.514   6.979   7.997 -0.3402  0.0677  1.1256
  104DOPC  H15C 5127   9.492   6.990   7.834  0.3620 -1.5236 -0.2084
  104DOPC   C11 5128   9.178   6.911   7.778  0.1904 -0.4872  0.1296
  104DOPC  H11A 5129   9.135   6.853   7.862 -0.7692 -1.4439 -0.9717
  104DOPC  H11B 5130   9.094   6.933   7.709  0.3529 -0.9448 -0.2220
  104DOPC     P 5131   9.288   6.682   7.698  0.3372 -0.0735  0.0109
  104DOPC   O13 5132   9.281   6.641   7.836 -0.0081  0.0595 -0.4887
  104DOPC   O14 5133   9.410   6.646   7.625 -0.3436 -0.0321  0.0121
  104DOPC   O12 5134   9.268   6.842   7.689  0.3019 -0.0983  0.1487
  104DOPC   O11 5135   9.166   6.618   7.624 -0.0380 -0.0023 -0.3810
  104DOPC    C1 5136   9.121   6.672   7.500 -0.0370  0.5148  0.0256
  104DOPC    HA 5137   9.119   6.783   7.492 -2.2825  0.4988 -0.3355
  104DOPC    HB 5138   9.014   6.646   7.479 -1.0111  3.1676  1.2791
  104DOPC    C2 5139   9.207   6.610   7.387  0.1306 -0.8157 -0.1741
  104DOPC    HS 5140   9.311   6.644   7.408 -1.1074  1.7736  2.4242
  104DOPC   O21 5141   9.160   6.664   7.264 -0.7451  0.2632  0.3886
  104DOPC   C21 5142   9.208   6.785   7.232 -0.2119 -0.1585 -0.5937
  104DOPC   O22 5143   9.260   6.860   7.313  0.5794  0.1698 -0.5087
  104DOPC   C22 5144   9.192   6.799   7.082 -0.1943  0.5976  0.0797
  104DOPC   H2R 5145   9.095   6.754   7.054  0.5851  0.3974 -2.6069
  104DOPC   H2S 5146   9.278   6.747   7.035  1.1699  1.6171  1.3309
  104DOPC    C3 5147   9.198   6.451   7.389 -0.2181  0.2766  0.3507
  104DOPC    HX 5148   9.091   6.420   7.385  0.3826 -1.8344 -2.8582
  104DOPC    HY 5149   9.242   6.408   7.482  1.3626  1.3399  0.1310
  104DOPC   O31 5150   9.266   6.398   7.270  0.5124  0.5677  0.1106
  104DOPC   C31 5151   9.278   6.265   7.269 -0.9518  0.3787  0.4978
  104DOPC   O32 5152   9.234   6.183   7.353 -0.0964 -0.2412  0.1155
  104DOPC   C32 5153   9.367   6.226   7.158 -0.2603  1.3771 -0.5790
  104DOPC   H2X 5154   9.475   6.234   7.182 -0.1859 -0.5980 -0.1111
  104DOPC   H2Y 5155   9.343   6.120   7.134  2.3153  0.8791 -1.2449
  104DOPC   C23 5156   9.187   6.947   7.038  0.2543 -0.1397 -0.4265
  104DOPC   H3R 5157   9.286   6.989   7.065  0.6532 -0.6121 -1.1204
  104DOPC   H3S 5158   9.101   6.989   7.093 -0.2734  0.0827 -1.3974
  104DOPC   C24 5159   9.150   6.958   6.889  0.2095  0.0410 -0.4536
  104DOPC   H4R 5160   9.091   7.051   6.872 -0.7550 -0.0940  1.7772
  104DOPC   H4S 5161   9.085   6.873   6.859 -0.5358  0.7304 -0.8352
  104DOPC   C25 5162   9.272   6.967   6.787 -0.2389 -0.2337  0.4092
  104DOPC   H5R 5163   9.341   7.049   6.814  0.7530 -0.9166  0.0162
  104DOPC   H5S 5164   9.240   6.987   6.682  0.4171 -2.5922 -0.3082
  104DOPC   C26 5165   9.371   6.847   6.773  0.1422  0.3717  0.2372
  104DOPC   H6R 5166   9.316   6.761   6.729  1.3499  0.0489 -0.6676
  104DOPC   H6S 5167   9.384   6.809   6.876 -0.8029 -0.7993 -0.0452
  104DOPC   C27 5168   9.503   6.890   6.701  0.1264  0.1833  0.2209
  104DOPC   H7R 5169   9.554   6.792   6.690 -0.4862 -0.2486  1.0751
  104DOPC   H7S 5170   9.568   6.952   6.767 -1.3905  1.4240  0.6258
  104DOPC   C28 5171   9.479   6.979   6.583  0.6088 -0.1092  0.3687
  104DOPC   H8R 5172   9.417   7.068   6.607 -1.4164 -1.6837  1.3238
  104DOPC   H8S 5173   9.419   6.922   6.509  0.8481 -0.6127  0.5546
  104DOPC   C29 5174   9.622   7.011   6.534  0.2502 -0.3721  0.1843
  104DOPC   H9R 5175   9.693   6.930   6.557 -1.0490 -1.5033  0.3450
  104DOPC  C210 5176   9.665   7.118   6.467  0.7385  0.5300 -0.2723
  104DOPC  H10R 5177   9.774   7.119   6.450  0.8881  0.1454  0.5751
  104DOPC  C211 5178   9.567   7.217   6.409  0.3917 -0.1825  0.1136
  104DOPC  H11R 5179   9.464   7.178   6.393  0.9625 -0.5988 -3.4197
  104DOPC  H11S 5180   9.603   7.232   6.305 -1.4397 -0.1257 -0.5557
  104DOPC  C212 5181   9.588   7.355   6.480 -0.1834 -0.6766  0.0613
  104DOPC  H12R 5182   9.696   7.381   6.478 -1.0330  3.5635  0.0587
  104DOPC  H12S 5183   9.561   7.347   6.587 -1.3080  0.9763 -0.0618
  104DOPC  C213 5184   9.526   7.479   6.414  0.2523 -0.7904  0.5154
  104DOPC  H13R 5185   9.560   7.570   6.466 -0.9125  0.0427 -0.1439
  104DOPC  H13S 5186   9.416   7.482   6.425  0.1926 -1.4778  0.1787
  104DOPC  C214 5187   9.562   7.478   6.262  0.9762  0.0638 -0.0775
  104DOPC  H14R 5188   9.513   7.400   6.201  0.6430  0.9116 -0.9093
  104DOPC  H14S 5189   9.671   7.461   6.252  0.7742 -0.9364 -0.7072
  104DOPC  C215 5190   9.532   7.615   6.208 -0.0566 -0.4648  0.9449
  104DOPC  H15R 5191   9.606   7.683   6.256 -0.7320 -0.3158  1.8013
  104DOPC  H15S 5192   9.425   7.631   6.233 -0.0195  0.3436  0.5939
  104DOPC  C216 5193   9.551   7.622   6.057  0.2693 -0.1298 -0.1712
  104DOPC  H16R 5194   9.485   7.543   6.016  2.2739 -1.2019 -1.4999
  104DOPC  H16S 5195   9.656   7.606   6.024  0.5810 -1.1971  1.2797
  104DOPC  C217 5196   9.510   7.759   6.002  0.6562  0.3606  0.4523
  104DOPC  H17R 5197   9.576   7.838   6.046 -0.3017  0.6389  1.4293
  104DOPC  H17S 5198   9.407   7.785   6.034  0.6846 -0.0881  0.9249
  104DOPC  C218 5199   9.537   7.767   5.847  0.4050 -0.4455 -0.0899
  104DOPC  H18R 5200   9.636   7.729   5.812 -0.4887 -0.3985 -2.8964
  104DOPC  H18S 5201   9.544   7.868   5.801  1.2165 -1.3736 -2.1713
  104DOPC  H18T 5202   9.469   7.697   5.794 -0.5310 -2.1280  3.1134
  104DOPC   C33 5203   9.330   6.293   7.025  0.5340 -0.7132 -0.1970
  104DOPC   H3X 5204   9.390   6.386   7.020  0.5751 -0.5223  2.2857
  104DOPC   H3Y 5205   9.222   6.322   7.022  0.0576 -2.1953  1.2712
  104DOPC   C34 5206   9.350   6.204   6.899 -0.0109  0.4471 -0.4091
  104DOPC   H4X 5207   9.306   6.107   6.930 -1.1639  0.0251 -3.0935
  104DOPC   H4Y 5208   9.458   6.187   6.882  0.2200  2.1527 -0.8450
  104DOPC   C35 5209   9.291   6.253   6.766  0.0065  0.1855 -0.2013
  104DOPC   H5X 5210   9.368   6.311   6.710 -0.5224 -0.5643 -1.7704
  104DOPC   H5Y 5211   9.196   6.310   6.774  0.6122  1.4288 -1.2700
  104DOPC   C36 5212   9.260   6.145   6.667  0.5468 -0.5220 -0.4469
  104DOPC   H6X 5213   9.352   6.084   6.652 -1.1826 -3.1248 -1.1884
  104DOPC   H6Y 5214   9.192   6.072   6.716 -0.9770  0.2045 -1.4348
  104DOPC   C37 5215   9.208   6.212   6.534 -0.2110  0.6189 -0.0064
  104DOPC   H7X 5216   9.104   6.250   6.542 -0.8924 -0.2063 -3.2945
  104DOPC   H7Y 5217   9.267   6.305   6.520  1.8123 -0.5691  0.2844
  104DOPC   C38 5218   9.200   6.113   6.413  0.7400 -0.3296 -0.9893
  104DOPC   H8X 5219   9.133   6.031   6.447  2.3353 -1.0156  0.6863
  104DOPC   H8Y 5220   9.298   6.062   6.398  1.5045  0.3645  1.2488
  104DOPC   C39 5221   9.146   6.178   6.288  0.4771  0.1178 -0.9689
  104DOPC   H9X 5222   9.059   6.129   6.242 -1.0793 -0.4682  2.2936
  104DOPC  C310 5223   9.207   6.268   6.216  0.3894  0.2101 -0.1815
  104DOPC  H10X 5224   9.149   6.315   6.135  0.6884 -0.4486 -0.7855
  104DOPC  C311 5225   9.330   6.350   6.258 -0.4752  0.2094  0.1418
  104DOPC  H11X 5226   9.412   6.355   6.183  2.4031  0.7140  3.0820
  104DOPC  H11Y 5227   9.381   6.315   6.351 -3.7525  2.0371  2.8615
  104DOPC  C312 5228   9.277   6.494   6.284  0.0096 -0.1637  0.6703
  104DOPC  H12X 5229   9.226   6.499   6.382 -0.8084  1.9051  0.1945
  104DOPC  H12Y 5230   9.215   6.544   6.206  1.0149 -0.9958 -0.7056
  104DOPC  C313 5231   9.391   6.599   6.304  0.0778 -0.3198 -0.2014
  104DOPC  H13X 5232   9.337   6.690   6.337  2.3510  1.9162 -2.2231
  104DOPC  H13Y 5233   9.459   6.568   6.387 -1.3190  0.0469  1.1302
  104DOPC  C314 5234   9.466   6.638   6.184  0.6027  0.6652  0.4768
  104DOPC  H14X 5235   9.529   6.559   6.136 -1.8593 -1.4433  0.4898
  104DOPC  H14Y 5236   9.383   6.647   6.110  0.1446 -0.7108  0.7947
  104DOPC  C315 5237   9.532   6.772   6.197  0.1189 -0.2405  0.0279
  104DOPC  H15X 5238   9.599   6.764   6.285 -0.7779  1.7007  0.9456
  104DOPC  H15Y 5239   9.457   6.850   6.221 -0.1500 -0.4012 -0.2863
  104DOPC  C316 5240   9.605   6.816   6.070  0.2308 -0.1972 -0.0009
  104DOPC  H16X 5241   9.526   6.817   5.992 -0.1126 -0.3833  0.3397
  104DOPC  H16Y 5242   9.637   6.921   6.082 -1.2545  0.2658  0.1206
  104DOPC  C317 5243   9.724   6.731   6.029  0.6066  0.1522 -0.6102
  104DOPC  H17X 5244   9.693   6.631   5.991 -1.1965  0.6546 -0.5765
  104DOPC  H17Y 5245   9.768   6.776   5.937  0.4400  0.6326 -0.4608
  104DOPC  C318 5246   9.826   6.708   6.137  0.1369 -0.0183 -0.3915
  104DOPC  H18X 5247   9.823   6.791   6.211 -1.8102 -1.5151  1.3190
  104DOPC  H18Y 5248   9.800   6.618   6.198 -1.1101  1.4950  1.4468
  104DOPC  H18Z 5249   9.930   6.691   6.103 -0.0830 -1.2867 -0.4731
  105DOPC     N 5250   9.530   4.323   8.310  0.4357 -0.3358  0.4830
  105DOPC   C12 5251   9.524   4.340   8.163 -0.0925  0.7163 -0.3996
  105DOPC  H12A 5252   9.605   4.277   8.128 -0.4632 -1.0117  1.5999
  105DOPC  H12B 5253   9.539   4.440   8.127  1.4123  1.7534  2.6918
  105DOPC   C13 5254   9.504   4.183   8.349  0.1888 -0.8688  0.4370
  105DOPC  H13A 5255   9.475   4.159   8.450  0.1000 -2.1815  0.1252
  105DOPC  H13B 5256   9.413   4.158   8.296  0.9363 -1.9315 -0.3943
  105DOPC  H13C 5257   9.582   4.112   8.325  0.2625 -0.3649 -0.9308
  105DOPC   C14 5258   9.443   4.419   8.379  0.3124 -0.0360 -0.1372
  105DOPC  H14A 5259   9.448   4.425   8.487  1.2904 -4.3084  0.1939
  105DOPC  H14B 5260   9.477   4.519   8.354 -0.8747  1.0633  2.2985
  105DOPC  H14C 5261   9.338   4.406   8.354 -0.6265 -0.5130  3.4602
  105DOPC   C15 5262   9.673   4.355   8.354  0.3357  0.2344  0.2044
  105DOPC  H15A 5263   9.735   4.278   8.311 -2.1659 -0.6166 -2.2391
  105DOPC  H15B 5264   9.678   4.352   8.462 -0.3503 -1.0612  0.2345
  105DOPC  H15C 5265   9.698   4.450   8.310  1.5612  0.4024  1.2080
  105DOPC   C11 5266   9.398   4.278   8.096 -0.1017 -0.3734 -0.7398
  105DOPC  H11A 5267   9.301   4.318   8.131  0.3030  2.9459 -2.9854
  105DOPC  H11B 5268   9.397   4.309   7.990  0.9835  2.0210 -0.1188
  105DOPC     P 5269   9.490   4.040   8.011 -0.0506  0.2685 -0.1033
  105DOPC   O13 5270   9.437   3.904   8.003 -0.5377 -0.0991  0.5078
  105DOPC   O14 5271   9.624   4.054   8.066 -0.3385 -0.0156  0.0741
  105DOPC   O12 5272   9.391   4.133   8.095  0.0130  0.3586  0.0662
  105DOPC   O11 5273   9.487   4.100   7.866  0.3280 -0.3124 -0.2191
  105DOPC    C1 5274   9.366   4.108   7.789  0.3250 -0.0399  0.3128
  105DOPC    HA 5275   9.346   4.212   7.757 -1.6369 -0.6643 -0.6586
  105DOPC    HB 5276   9.276   4.077   7.846 -0.5564 -0.1641 -1.0922
  105DOPC    C2 5277   9.359   4.018   7.658 -0.6442  0.4868  0.4871
  105DOPC    HS 5278   9.263   4.028   7.603 -0.7160 -0.0827  0.5026
  105DOPC   O21 5279   9.390   3.884   7.695 -0.0913  0.3346  0.1239
  105DOPC   C21 5280   9.290   3.818   7.753 -0.1328 -0.6501  0.2261
  105DOPC   O22 5281   9.189   3.867   7.797  0.3758 -0.1783  0.1302
  105DOPC   C22 5282   9.339   3.673   7.769  0.1797  0.0512  0.0158
  105DOPC   H2R 5283   9.245   3.622   7.799 -0.4202  0.2481 -1.4353
  105DOPC   H2S 5284   9.409   3.663   7.855 -0.4451  0.1183  0.5429
  105DOPC    C3 5285   9.471   4.072   7.554 -0.1281  0.0260 -0.3670
  105DOPC    HX 5286   9.566   4.087   7.609 -1.5511  0.2756  2.1897
  105DOPC    HY 5287   9.431   4.172   7.528  0.9851  0.1852 -1.6169
  105DOPC   O31 5288   9.495   3.991   7.441  0.3968 -0.0525  0.0600
  105DOPC   C31 5289   9.577   4.051   7.345 -0.2875 -0.0202 -0.4987
  105DOPC   O32 5290   9.620   4.166   7.358  0.1028  1.0295 -0.2183
  105DOPC   C32 5291   9.597   3.961   7.229 -0.2210  0.0447 -0.2114
  105DOPC   H2X 5292   9.683   3.896   7.257  2.2315  3.5532  0.9705
  105DOPC   H2Y 5293   9.503   3.902   7.224 -1.1203  1.5327 -1.7189
  105DOPC   C23 5294   9.377   3.607   7.636 -0.0178  0.4773  0.2869
  105DOPC   H3R 5295   9.380   3.497   7.652 -2.2190 -0.3420 -3.6696
  105DOPC   H3S 5296   9.471   3.650   7.596 -0.4052  0.2523 -0.9184
  105DOPC   C24 5297   9.269   3.630   7.528 -0.2243 -0.4218  0.1552
  105DOPC   H4R 5298   9.250   3.737   7.506  0.3791  0.1837  2.3172
  105DOPC   H4S 5299   9.175   3.599   7.580 -0.3533 -0.2062  0.0531
  105DOPC   C25 5300   9.289   3.547   7.399 -0.3400  0.1306 -0.3506
  105DOPC   H5R 5301   9.196   3.553   7.338  0.3872 -0.0164 -1.5132
  105DOPC   H5S 5302   9.290   3.443   7.439 -0.7979  0.3692  0.2819
  105DOPC   C26 5303   9.409   3.580   7.316  0.6475  0.5350 -0.6459
  105DOPC   H6R 5304   9.492   3.527   7.367  1.6424  1.3509 -1.3710
  105DOPC   H6S 5305   9.426   3.690   7.309  0.5716  0.9175  3.3191
  105DOPC   C27 5306   9.395   3.518   7.176 -0.6604 -0.2261 -0.0078
  105DOPC   H7R 5307   9.341   3.593   7.114  1.9400  3.1422  1.4106
  105DOPC   H7S 5308   9.327   3.432   7.184  0.3785 -1.3261 -1.9888
  105DOPC   C28 5309   9.522   3.465   7.102  0.5263 -1.0277 -0.1002
  105DOPC   H8R 5310   9.598   3.546   7.101  1.8565 -2.1815 -2.9553
  105DOPC   H8S 5311   9.492   3.447   6.996  2.3463 -0.2564 -0.7804
  105DOPC   C29 5312   9.565   3.333   7.170  0.2251 -0.4534 -0.5917
  105DOPC   H9R 5313   9.527   3.236   7.135  0.6108 -1.5154  1.7987
  105DOPC  C210 5314   9.677   3.316   7.244 -0.0539 -0.7911 -0.4369
  105DOPC  H10R 5315   9.697   3.215   7.282  0.4573 -0.5084  0.0701
  105DOPC  C211 5316   9.772   3.412   7.304 -0.3016  0.1730  0.1355
  105DOPC  H11R 5317   9.743   3.406   7.411  0.2147 -0.8568  0.2295
  105DOPC  H11S 5318   9.764   3.512   7.256  0.4069 -0.1711 -0.7232
  105DOPC  C212 5319   9.917   3.366   7.276  0.4670 -0.3164  0.1141
  105DOPC  H12R 5320   9.929   3.362   7.165  0.1456 -1.6970  0.1136
  105DOPC  H12S 5321   9.931   3.271   7.331  0.5531  0.1812  0.9637
  105DOPC  C213 5322  10.016   3.466   7.334 -0.0199  0.3140  0.5055
  105DOPC  H13R 5323   9.977   3.568   7.314  0.1693  0.3175  0.1418
  105DOPC  H13S 5324  10.110   3.438   7.280  1.0414  2.2528  1.2401
  105DOPC  C214 5325  10.055   3.459   7.483 -0.0503  0.0944  1.0672
  105DOPC  H14R 5326  10.085   3.356   7.512  0.4099 -0.6027 -1.5939
  105DOPC  H14S 5327   9.972   3.492   7.548  0.0063 -0.5721  1.4826
  105DOPC  C215 5328  10.170   3.560   7.519 -0.3152 -0.0530  0.4326
  105DOPC  H15R 5329  10.242   3.564   7.434 -1.4302 -0.3881 -0.5547
  105DOPC  H15S 5330  10.228   3.527   7.608  1.1445  1.2337  0.0014
  105DOPC  C216 5331  10.126   3.706   7.555 -0.0574 -0.2327  0.5694
  105DOPC  H16R 5332  10.040   3.702   7.625 -0.6067 -0.7216 -0.1237
  105DOPC  H16S 5333  10.091   3.768   7.470 -0.1172 -1.6302 -0.4583
  105DOPC  C217 5334  10.249   3.782   7.610 -0.0104  1.1081  0.7880
  105DOPC  H17R 5335  10.332   3.791   7.537 -0.4174  0.1251  0.1819
  105DOPC  H17S 5336  10.282   3.729   7.702 -2.2970 -1.4861  0.2191
  105DOPC  C218 5337  10.214   3.923   7.655  0.0445 -0.4980 -0.0793
  105DOPC  H18R 5338  10.136   3.920   7.734  1.4031 -0.4962  1.3156
  105DOPC  H18S 5339  10.195   3.999   7.576  1.2248 -0.9164 -0.8016
  105DOPC  H18T 5340  10.305   3.970   7.698  0.7664  0.5819 -2.5965
  105DOPC   C33 5341   9.613   4.026   7.092  0.3437 -0.0041 -0.2401
  105DOPC   H3X 5342   9.711   4.077   7.087  0.5908 -0.2366  1.4438
  105DOPC   H3Y 5343   9.537   4.106   7.082  0.2792 -0.2548 -2.1060
  105DOPC   C34 5344   9.595   3.933   6.977  0.4649 -0.0206  0.0723
  105DOPC   H4X 5345   9.667   3.851   6.994 -0.7173 -1.3688 -1.0783
  105DOPC   H4Y 5346   9.614   3.985   6.880  0.6083 -0.6830 -0.2596
  105DOPC   C35 5347   9.465   3.849   6.972 -0.5694 -0.2612  0.1707
  105DOPC   H5X 5348   9.393   3.931   6.993 -1.8956 -1.3865  0.1887
  105DOPC   H5Y 5349   9.447   3.784   7.061 -0.0970 -0.0950  0.3914
  105DOPC   C36 5350   9.446   3.782   6.830  0.1135 -0.4630  0.0134
  105DOPC   H6X 5351   9.538   3.721   6.813  0.7329  0.7780 -1.3098
  105DOPC   H6Y 5352   9.354   3.722   6.842  1.3249 -2.2944  0.5051
  105DOPC   C37 5353   9.424   3.886   6.716 -0.0731 -0.2458  0.1489
  105DOPC   H7X 5354   9.354   3.959   6.761 -0.2209 -0.2613 -0.0540
  105DOPC   H7Y 5355   9.521   3.938   6.696  0.0902 -0.9255 -0.9196
  105DOPC   C38 5356   9.385   3.839   6.567 -0.2764 -0.0967  0.1893
  105DOPC   H8X 5357   9.468   3.770   6.539  0.3204 -0.2240  2.1148
  105DOPC   H8Y 5358   9.394   3.922   6.494  3.3985 -1.2593 -0.8828
  105DOPC   C39 5359   9.264   3.754   6.566  0.5927 -0.6910  0.3117
  105DOPC   H9X 5360   9.178   3.801   6.615  0.4756 -1.7396  1.1411
  105DOPC  C310 5361   9.261   3.627   6.533 -0.2253 -0.2441  1.3429
  105DOPC  H10X 5362   9.162   3.578   6.539 -0.9090  1.1566  2.0881
  105DOPC  C311 5363   9.366   3.551   6.452 -0.1184  0.2705 -0.7593
  105DOPC  H11X 5364   9.434   3.511   6.529  0.4767  1.9179 -0.3965
  105DOPC  H11Y 5365   9.421   3.612   6.377  0.6861  0.9822  0.3909
  105DOPC  C312 5366   9.306   3.439   6.362  0.3031 -0.1737  0.8362
  105DOPC  H12X 5367   9.254   3.494   6.281  5.4459 -0.4970 -3.2493
  105DOPC  H12Y 5368   9.234   3.380   6.422 -1.1099  2.7992  2.2056
  105DOPC  C313 5369   9.412   3.348   6.286 -0.3702 -0.7830  0.2154
  105DOPC  H13X 5370   9.359   3.275   6.223 -0.7999 -0.6623  0.4331
  105DOPC  H13Y 5371   9.466   3.416   6.217  0.6953 -0.6818  1.1064
  105DOPC  C314 5372   9.519   3.269   6.364 -0.3925 -0.0654 -0.3972
  105DOPC  H14X 5373   9.589   3.340   6.413  0.2958 -0.3452 -0.9565
  105DOPC  H14Y 5374   9.478   3.211   6.449  0.1888 -3.0708 -2.0570
  105DOPC  C315 5375   9.606   3.175   6.281 -0.0342 -0.5218 -0.1355
  105DOPC  H15X 5376   9.645   3.240   6.199  0.0516 -0.9962 -0.4765
  105DOPC  H15Y 5377   9.557   3.091   6.228  2.0542 -2.2090  0.4575
  105DOPC  C316 5378   9.727   3.118   6.355 -0.4780 -0.1823 -0.0057
  105DOPC  H16X 5379   9.809   3.192   6.343 -2.0095  1.4482 -1.1271
  105DOPC  H16Y 5380   9.702   3.086   6.459  1.0822  0.3791  0.5594
  105DOPC  C317 5381   9.778   2.993   6.288 -0.1618 -0.4438  0.4943
  105DOPC  H17X 5382   9.700   2.915   6.302  0.0411 -1.0898 -1.6243
  105DOPC  H17Y 5383   9.792   3.017   6.180  0.7327 -0.1364  0.6722
  105DOPC  C318 5384   9.909   2.937   6.335  0.4105  0.0112  0.2503
  105DOPC  H18X 5385   9.995   2.998   6.298 -0.0792  0.3507 -0.3538
  105DOPC  H18Y 5386   9.911   2.937   6.446 -1.5564  3.2314  0.4132
  105DOPC  H18Z 5387   9.927   2.831   6.309  2.7440  0.0352  1.4385
  106DOPC     N 5388  11.237   5.163   7.828 -0.3559 -0.7497 -0.4894
  106DOPC   C12 5389  11.355   5.086   7.889 -0.6512 -0.3091 -0.0515
  106DOPC  H12A 5390  11.329   4.984   7.868 -0.9962 -0.3708  0.6423
  106DOPC  H12B 5391  11.347   5.094   7.996 -0.4275  2.6949 -0.1568
  106DOPC   C13 5392  11.248   5.309   7.843 -0.9998 -0.1730 -0.2782
  106DOPC  H13A 5393  11.172   5.359   7.784 -0.6973  1.2216  0.4752
  106DOPC  H13B 5394  11.232   5.338   7.945 -2.5017 -0.3949 -0.4314
  106DOPC  H13C 5395  11.346   5.345   7.813 -0.7541 -0.9745 -0.4664
  106DOPC   C14 5396  11.107   5.119   7.882  0.1190  0.0521  0.2453
  106DOPC  H14A 5397  11.104   5.130   7.990 -0.6041 -0.5504  0.2935
  106DOPC  H14B 5398  11.024   5.181   7.850  0.7995  0.8368 -0.0250
  106DOPC  H14C 5399  11.072   5.022   7.851  0.2249  0.5890 -1.6655
  106DOPC   C15 5400  11.235   5.129   7.682 -0.0398 -0.4593 -0.3869
  106DOPC  H15A 5401  11.217   5.024   7.664 -1.7758 -0.3420  0.5234
  106DOPC  H15B 5402  11.331   5.154   7.639  0.7916 -2.5930  0.1149
  106DOPC  H15C 5403  11.157   5.178   7.627 -0.7916 -0.1821  0.9034
  106DOPC   C11 5404  11.498   5.110   7.834 -0.4335 -0.1809 -0.9074
  106DOPC  H11A 5405  11.560   5.044   7.898  0.1801  1.3784  0.1715
  106DOPC  H11B 5406  11.503   5.079   7.728  0.8523  0.1714 -0.9606
  106DOPC     P 5407  11.593   5.302   7.988 -0.5188  0.1359 -0.1087
  106DOPC   O13 5408  11.596   5.195   8.090  0.1516 -0.1158  0.7974
  106DOPC   O14 5409  11.522   5.427   8.023  0.3122 -0.3621 -0.0505
  106DOPC   O12 5410  11.538   5.247   7.847 -0.1716 -0.6805  0.1409
  106DOPC   O11 5411  11.740   5.341   7.953  0.1188  0.3834 -0.2132
  106DOPC    C1 5412  11.774   5.371   7.816  0.0457 -0.0371 -0.2680
  106DOPC    HA 5413  11.848   5.455   7.815  1.6829 -1.3587  1.7044
  106DOPC    HB 5414  11.686   5.406   7.758  1.0448  0.3660 -1.5988
  106DOPC    C2 5415  11.835   5.237   7.748 -0.4222  0.5588 -0.1956
  106DOPC    HS 5416  11.769   5.152   7.775  1.3346 -0.6034  0.6718
  106DOPC   O21 5417   0.158   5.213   7.819 -0.6695  0.1101  0.4955
  106DOPC   C21 5418   0.221   5.100   7.786  0.0630  0.4195  0.2114
  106DOPC   O22 5419   0.173   5.015   7.716  0.5442  0.6329 -0.1115
  106DOPC   C22 5420   0.353   5.094   7.846 -0.5741  0.4247 -0.3729
  106DOPC   H2R 5421   0.350   5.033   7.940  0.7591 -0.9681 -1.1930
  106DOPC   H2S 5422   0.377   5.193   7.889  0.4170 -0.6956  1.8252
  106DOPC    C3 5423   0.046   5.261   7.595  0.3202 -0.4386 -0.0392
  106DOPC    HX 5424   0.094   5.175   7.545  1.3083  0.1860 -0.2033
  106DOPC    HY 5425   0.115   5.348   7.591  2.2100 -1.9180 -1.3418
  106DOPC   O31 5426  11.732   5.302   7.523 -0.3557 -0.1762  0.6160
  106DOPC   C31 5427  11.646   5.200   7.508 -0.3424 -0.3846  0.6669
  106DOPC   O32 5428  11.665   5.086   7.538  0.4457  0.0118 -0.7163
  106DOPC   C32 5429  11.507   5.252   7.447  0.1228  0.1857 -0.4034
  106DOPC   H2X 5430  11.441   5.293   7.526 -0.3747  0.7059 -1.0771
  106DOPC   H2Y 5431  11.529   5.326   7.367 -2.1343 -0.7104 -1.9314
  106DOPC   C23 5432   0.466   5.040   7.746  0.0419  0.0943 -0.0682
  106DOPC   H3R 5433   0.424   4.955   7.689 -0.4159  1.7624 -2.3481
  106DOPC   H3S 5434   0.552   5.016   7.813 -1.6767 -0.3098  2.0991
  106DOPC   C24 5435   0.502   5.139   7.637  0.5864  0.1122  0.1318
  106DOPC   H4R 5436   0.553   5.231   7.671  1.7187  0.0231 -1.2281
  106DOPC   H4S 5437   0.404   5.184   7.608  0.3000  0.3580  1.4236
  106DOPC   C25 5438   0.578   5.075   7.518 -0.8495 -0.3270 -0.4384
  106DOPC   H5R 5439   0.619   5.157   7.456 -2.0069  1.9019  1.6038
  106DOPC   H5S 5440   0.521   5.015   7.442 -0.6729 -0.0946 -0.7568
  106DOPC   C26 5441   0.710   4.995   7.557  0.3879  0.2172  1.5331
  106DOPC   H6R 5442   0.772   5.020   7.468 -0.7931  0.2855  0.7144
  106DOPC   H6S 5443   0.696   4.885   7.568 -0.6175  0.0917 -0.5906
  106DOPC   C27 5444   0.800   5.055   7.669  0.2486 -0.0596  0.3074
  106DOPC   H7R 5445   0.753   5.056   7.770  1.2337  0.4956  0.7802
  106DOPC   H7S 5446   0.798   5.163   7.644 -0.9587 -0.6923 -2.8247
  106DOPC   C28 5447   0.945   5.006   7.677 -0.4790  0.7061 -0.4142
  106DOPC   H8R 5448   0.998   5.054   7.762  3.5381 -5.5910  1.3045
  106DOPC   H8S 5449   1.003   5.034   7.587 -0.1293 -1.0287 -0.7500
  106DOPC   C29 5450   0.950   4.854   7.694  0.0486 -0.4891  0.2622
  106DOPC   H9R 5451   0.915   4.823   7.794  0.2657 -1.1574  0.1391
  106DOPC  C210 5452   0.993   4.767   7.601  0.1680 -0.7497 -0.2544
  106DOPC  H10R 5453   0.981   4.662   7.632  0.0875 -0.3792  1.0429
  106DOPC  C211 5454   1.027   4.798   7.451 -0.8030 -0.6914 -0.0052
  106DOPC  H11R 5455   1.000   4.902   7.422 -2.3455 -1.8664 -3.2375
  106DOPC  H11S 5456   0.962   4.741   7.381 -0.0369  0.8867 -2.0925
  106DOPC  C212 5457   1.179   4.780   7.421  0.3469  0.5995 -0.7421
  106DOPC  H12R 5458   1.205   4.675   7.447 -1.0104  0.6380  1.0067
  106DOPC  H12S 5459   1.241   4.850   7.481  0.1838  0.4054 -0.3429
  106DOPC  C213 5460   1.223   4.809   7.276  0.9315  0.2085 -0.8780
  106DOPC  H13R 5461   1.334   4.818   7.276  0.8917  0.9307  0.6915
  106DOPC  H13S 5462   1.181   4.906   7.244 -0.5975  0.2573  1.1274
  106DOPC  C214 5463   1.162   4.701   7.185 -0.0248 -0.3043  0.5891
  106DOPC  H14R 5464   1.162   4.748   7.085 -1.8975  0.6023  0.9768
  106DOPC  H14S 5465   1.054   4.678   7.198 -0.3440 -0.8452 -2.3150
  106DOPC  C215 5466   1.244   4.570   7.182 -0.5252  0.0169 -0.4409
  106DOPC  H15R 5467   1.184   4.495   7.126  0.7265 -0.0616 -1.7401
  106DOPC  H15S 5468   1.261   4.525   7.282 -1.1316 -0.3910 -0.5166
  106DOPC  C216 5469   1.362   4.579   7.090  0.0585 -0.3189  0.5991
  106DOPC  H16R 5470   1.437   4.649   7.133  0.8398 -2.5289  3.1260
  106DOPC  H16S 5471   1.339   4.615   6.987  1.6158  0.3264  0.4472
  106DOPC  C217 5472   1.451   4.453   7.071 -0.5357 -0.3257  0.8432
  106DOPC  H17R 5473   1.383   4.373   7.034  0.1850  0.4883 -2.5894
  106DOPC  H17S 5474   1.510   4.434   7.163 -0.6250 -0.5234  0.8599
  106DOPC  C218 5475   1.555   4.453   6.955  0.8765 -0.6529  0.2978
  106DOPC  H18R 5476   1.596   4.353   6.931 -1.5666 -1.4930 -0.7340
  106DOPC  H18S 5477   1.638   4.518   6.989 -0.3562  1.0770  0.1454
  106DOPC  H18T 5478   1.505   4.498   6.866 -0.8334  0.3828  1.7041
  106DOPC   C33 5479  11.433   5.139   7.369  0.1046 -0.1453  0.4318
  106DOPC   H3X 5480  11.332   5.173   7.338  0.0063 -2.3043 -1.9687
  106DOPC   H3Y 5481  11.413   5.059   7.444 -1.6356  0.4848  0.6790
  106DOPC   C34 5482  11.510   5.089   7.253 -0.3531  0.6265  0.1385
  106DOPC   H4X 5483  11.592   5.031   7.300 -1.1887  0.6119  1.6532
  106DOPC   H4Y 5484  11.555   5.175   7.198 -1.7012  1.1130 -0.2471
  106DOPC   C35 5485  11.434   5.000   7.157 -0.0656  0.2735  0.1412
  106DOPC   H5X 5486  11.335   5.049   7.144  0.6520  1.6355 -0.4337
  106DOPC   H5Y 5487  11.419   4.900   7.202  0.5990  1.2379  2.6436
  106DOPC   C36 5488  11.494   4.981   7.021  0.1192 -0.8817  0.1242
  106DOPC   H6X 5489  11.497   5.070   6.954 -0.4748 -0.1712  1.0241
  106DOPC   H6Y 5490  11.597   4.941   7.028  0.9089  0.3699 -2.8652
  106DOPC   C37 5491  11.434   4.873   6.933  0.1508  0.0849  1.0822
  106DOPC   H7X 5492  11.454   4.776   6.983  0.0903  0.0991  1.1341
  106DOPC   H7Y 5493  11.323   4.876   6.939  0.0045 -1.0896 -0.4268
  106DOPC   C38 5494  11.464   4.876   6.779  0.4236 -0.2683 -0.2811
  106DOPC   H8X 5495  11.426   4.970   6.734  1.8312  0.2323 -0.5058
  106DOPC   H8Y 5496  11.397   4.802   6.730  0.0516  1.1612 -2.0340
  106DOPC   C39 5497  11.610   4.838   6.754 -0.1863 -1.2714 -0.1057
  106DOPC   H9X 5498  11.635   4.738   6.791  0.6218 -1.9087 -2.2617
  106DOPC  C310 5499  11.704   4.929   6.707 -0.0580 -0.3358  0.3800
  106DOPC  H10X 5500  11.811   4.905   6.701 -0.5432 -2.4547 -0.9837
  106DOPC  C311 5501  11.685   5.073   6.660 -0.9186 -0.0218  0.0422
  106DOPC  H11X 5502  11.580   5.103   6.684 -0.7244 -0.7732  1.9991
  106DOPC  H11Y 5503  11.702   5.090   6.552  0.1087  0.9398  0.3358
  106DOPC  C312 5504  11.780   5.160   6.737  0.2353  0.4229 -0.0454
  106DOPC  H12X 5505  11.814   5.114   6.832  2.2565  0.5113 -0.6600
  106DOPC  H12Y 5506  11.731   5.259   6.747 -1.5520 -0.5949  1.8746
  106DOPC  C313 5507   0.111   5.176   6.660  0.6391 -0.1872 -0.5875
  106DOPC  H13X 5508   0.142   5.072   6.632  0.6790  0.7748 -4.7888
  106DOPC  H13Y 5509   0.099   5.248   6.577  0.5211  0.3708 -0.0885
  106DOPC  C314 5510   0.223   5.223   6.747 -0.6075 -0.0787  0.1662
  106DOPC  H14X 5511   0.218   5.325   6.791  1.0153  0.0152  0.1840
  106DOPC  H14Y 5512   0.227   5.156   6.836 -0.0940  0.8845  0.8887
  106DOPC  C315 5513   0.349   5.203   6.676 -0.6138  0.5992 -0.0222
  106DOPC  H15X 5514   0.339   5.256   6.579  0.5421 -0.3791 -0.7079
  106DOPC  H15Y 5515   0.356   5.096   6.649 -0.6710  0.6738 -0.3339
  106DOPC  C316 5516   0.465   5.247   6.758 -0.0394 -0.0112  0.4695
  106DOPC  H16X 5517   0.469   5.357   6.774 -1.4238  0.2477 -0.7087
  106DOPC  H16Y 5518   0.451   5.207   6.860  0.6426  2.4689  1.6061
  106DOPC  C317 5519   0.600   5.210   6.699 -0.5257  0.5966 -0.4032
  106DOPC  H17X 5520   0.667   5.214   6.787  0.0990  2.8926 -0.8972
  106DOPC  H17Y 5521   0.612   5.110   6.652  3.5015  0.8380 -0.2321
  106DOPC  C318 5522   0.653   5.315   6.603 -0.0234 -0.0947  0.3624
  106DOPC  H18X 5523   0.611   5.414   6.630 -2.1239 -1.0094  0.6853
  106DOPC  H18Y 5524   0.762   5.314   6.584 -0.0031  0.8532  0.4061
  106DOPC  H18Z 5525   0.602   5.291   6.507 -0.7642 -1.4299  1.0677
  107DOPC     N 5526   4.692   1.914   8.138  0.3664 -0.6541  0.1784
  107DOPC   C12 5527   4.837   1.908   8.101 -0.1997  0.4261  0.0218
  107DOPC  H12A 5528   4.867   2.011   8.087  0.3404  0.2442 -0.2061
  107DOPC  H12B 5529   4.840   1.878   7.998 -1.9845  2.9994 -0.8682
  107DOPC   C13 5530   4.667   1.967   8.277 -0.2165 -0.0272 -0.0480
  107DOPC  H13A 5531   4.722   2.059   8.291 -1.1785  0.4776  0.5096
  107DOPC  H13B 5532   4.565   1.986   8.308  0.4394  1.9759  1.0606
  107DOPC  H13C 5533   4.709   1.895   8.346 -1.4185 -1.5896 -0.8854
  107DOPC   C14 5534   4.627   1.782   8.130  0.3341  0.3475 -0.5318
  107DOPC  H14A 5535   4.692   1.701   8.161  0.4651 -0.1777 -2.0932
  107DOPC  H14B 5536   4.531   1.794   8.179  0.1640  3.0874 -1.3740
  107DOPC  H14C 5537   4.626   1.761   8.024 -0.0998  0.9987 -0.6620
  107DOPC   C15 5538   4.619   2.014   8.053 -0.4247 -0.0006 -0.5206
  107DOPC  H15A 5539   4.655   2.115   8.063  0.4117 -0.3440  0.0170
  107DOPC  H15B 5540   4.513   2.003   8.069 -0.8434 -2.3689 -3.7736
  107DOPC  H15C 5541   4.632   1.984   7.949  0.8735  2.1283 -1.0249
  107DOPC   C11 5542   4.933   1.831   8.195 -0.1255 -0.3222 -0.5296
  107DOPC  H11A 5543   4.903   1.852   8.300 -2.3572 -1.3395 -0.9088
  107DOPC  H11B 5544   4.920   1.722   8.181 -1.4512 -0.4307  1.1846
  107DOPC     P 5545   5.151   1.979   8.215  0.1378 -0.0449 -0.1251
  107DOPC   O13 5546   5.222   1.953   8.342 -0.0082 -0.3029 -0.0650
  107DOPC   O14 5547   5.068   2.099   8.207  0.2290 -0.5462  0.5291
  107DOPC   O12 5548   5.068   1.856   8.161  0.1632  0.2549 -0.3957
  107DOPC   O11 5549   5.258   1.992   8.090 -0.3611 -0.6010 -0.7037
  107DOPC    C1 5550   5.220   2.038   7.961 -0.0236 -0.2033  0.1858
  107DOPC    HA 5551   5.317   2.070   7.917 -1.1412  2.9635 -0.2581
  107DOPC    HB 5552   5.168   2.136   7.968 -0.1502 -0.3616  1.6508
  107DOPC    C2 5553   5.156   1.930   7.868  0.0419  0.7172 -0.1971
  107DOPC    HS 5554   5.060   1.891   7.909  1.4901 -1.7343  1.0510
  107DOPC   O21 5555   5.251   1.815   7.865  0.5643  0.1576  0.2033
  107DOPC   C21 5556   5.202   1.708   7.799  0.6312 -0.4237 -0.1140
  107DOPC   O22 5557   5.087   1.701   7.748 -0.1045  0.6745  0.0323
  107DOPC   C22 5558   5.312   1.608   7.790 -0.0911  0.3013  0.1016
  107DOPC   H2R 5559   5.360   1.601   7.890 -0.9429  0.1763  0.5107
  107DOPC   H2S 5560   5.379   1.650   7.712  1.0887 -1.1179  0.3117
  107DOPC    C3 5561   5.116   1.991   7.726  0.1018  0.1272  0.0830
  107DOPC    HX 5562   5.039   2.069   7.740  0.2441  0.0491  1.4504
  107DOPC    HY 5563   5.072   1.916   7.657 -1.3635  1.5490 -0.5931
  107DOPC   O31 5564   5.226   2.056   7.666  1.0855  0.2463 -0.5825
  107DOPC   C31 5565   5.229   2.070   7.531  0.0818 -0.0849  0.0265
  107DOPC   O32 5566   5.146   2.031   7.450  0.2709 -0.2117 -0.7591
  107DOPC   C32 5567   5.354   2.143   7.494 -0.7038 -0.4480 -0.1277
  107DOPC   H2X 5568   5.342   2.239   7.549 -0.2537  0.7539 -2.0449
  107DOPC   H2Y 5569   5.440   2.083   7.529 -0.9603  0.8106  3.0883
  107DOPC   C23 5570   5.256   1.466   7.752  0.8786  0.1287 -0.3112
  107DOPC   H3R 5571   5.342   1.403   7.721  3.0638  1.6925  2.1598
  107DOPC   H3S 5572   5.185   1.477   7.667 -0.7086  2.4952  1.2229
  107DOPC   C24 5573   5.189   1.387   7.868  0.3493 -0.9706  0.0337
  107DOPC   H4R 5574   5.097   1.443   7.894 -0.7295 -1.9447 -1.4985
  107DOPC   H4S 5575   5.259   1.380   7.954  1.5606 -1.0519 -0.9266
  107DOPC   C25 5576   5.134   1.243   7.831 -0.2909  0.2115 -0.7714
  107DOPC   H5R 5577   5.106   1.194   7.926 -0.7614 -0.8005 -1.4190
  107DOPC   H5S 5578   5.219   1.185   7.788  0.3498 -0.3928  1.2228
  107DOPC   C26 5579   5.016   1.231   7.732 -0.3492  0.3127 -0.3620
  107DOPC   H6R 5580   5.050   1.286   7.641  0.0411  2.5756  1.0880
  107DOPC   H6S 5581   4.950   1.294   7.795  1.7937  0.5898  1.7271
  107DOPC   C27 5582   4.971   1.090   7.703 -0.6710  0.1451  0.6733
  107DOPC   H7R 5583   4.956   1.036   7.799  0.5797 -1.0381  0.2372
  107DOPC   H7S 5584   5.054   1.025   7.667 -3.7157 -3.3146 -0.7995
  107DOPC   C28 5585   4.846   1.081   7.607 -0.0176  0.0681 -0.3748
  107DOPC   H8R 5586   4.874   1.145   7.520 -0.8209  3.8639  1.8954
  107DOPC   H8S 5587   4.765   1.135   7.660  2.0403 -0.5583  3.8423
  107DOPC   C29 5588   4.804   0.947   7.564  0.1365 -0.0856 -0.9687
  107DOPC   H9R 5589   4.798   0.880   7.651  1.9772 -0.4808 -1.0998
  107DOPC  C210 5590   4.792   0.897   7.439 -0.1029  0.3335 -0.3519
  107DOPC  H10R 5591   4.777   0.789   7.424 -0.1486  0.6874 -3.5488
  107DOPC  C211 5592   4.802   0.965   7.310  0.4686 -0.5445  0.0868
  107DOPC  H11R 5593   4.857   0.902   7.236  1.2156  0.7276 -0.4774
  107DOPC  H11S 5594   4.856   1.061   7.321  0.8616 -0.7209 -0.2718
  107DOPC  C212 5595   4.666   1.001   7.248  0.1667  0.1673 -0.2352
  107DOPC  H12R 5596   4.607   1.076   7.304 -0.3080  0.6771 -1.3735
  107DOPC  H12S 5597   4.613   0.904   7.260  2.9560 -1.5375 -0.5839
  107DOPC  C213 5598   4.681   1.035   7.097 -0.0348  0.1552 -0.5011
  107DOPC  H13R 5599   4.736   0.951   7.049 -0.5905 -0.8189  0.5422
  107DOPC  H13S 5600   4.724   1.137   7.086  2.0560 -0.4599  1.3467
  107DOPC  C214 5601   4.539   1.040   7.043 -0.9334 -0.7738 -0.1243
  107DOPC  H14R 5602   4.473   1.109   7.100  0.4644  1.1986 -0.8005
  107DOPC  H14S 5603   4.490   0.942   7.064  0.3821 -1.6666 -1.0430
  107DOPC  C215 5604   4.532   1.067   6.891  0.0159  0.3589  0.6796
  107DOPC  H15R 5605   4.585   0.986   6.834  0.8376  2.8252 -2.3598
  107DOPC  H15S 5606   4.584   1.163   6.872  2.1306 -0.4234  2.1821
  107DOPC  C216 5607   4.395   1.075   6.832 -0.5543  0.6217  0.1911
  107DOPC  H16R 5608   4.382   1.110   6.728 -0.9741  0.1589  0.0834
  107DOPC  H16S 5609   4.335   1.130   6.907 -1.0555  0.2649  0.0564
  107DOPC  C217 5610   4.325   0.937   6.817  0.0981 -0.3392 -0.1863
  107DOPC  H17R 5611   4.221   0.957   6.783  0.4237  0.4774 -0.7038
  107DOPC  H17S 5612   4.316   0.885   6.915 -4.1427  0.4434  0.0328
  107DOPC  C218 5613   4.385   0.847   6.714  0.8874 -0.3943 -0.1014
  107DOPC  H18R 5614   4.318   0.759   6.701 -0.6337  0.3376  2.2170
  107DOPC  H18S 5615   4.488   0.819   6.745  0.6345 -0.7305  0.4441
  107DOPC  H18T 5616   4.383   0.893   6.613  0.4174 -1.3257 -0.5343
  107DOPC   C33 5617   5.372   2.163   7.341 -0.0327  0.4007 -0.6779
  107DOPC   H3X 5618   5.299   2.241   7.309  0.3572  2.6228  3.2409
  107DOPC   H3Y 5619   5.352   2.073   7.280 -0.5031 -0.1063  0.2148
  107DOPC   C34 5620   5.522   2.197   7.298  0.2218 -0.3788  0.0509
  107DOPC   H4X 5621   5.574   2.099   7.307 -2.5110 -1.8604  1.0066
  107DOPC   H4Y 5622   5.566   2.257   7.381  0.0217 -3.0983  2.2782
  107DOPC   C35 5623   5.536   2.256   7.163  0.4404  0.4944  0.4373
  107DOPC   H5X 5624   5.639   2.297   7.161  0.6669 -0.0893 -1.8760
  107DOPC   H5Y 5625   5.482   2.353   7.159 -1.5830 -0.6084 -0.8884
  107DOPC   C36 5626   5.493   2.173   7.042 -0.5414  0.2017  0.2670
  107DOPC   H6X 5627   5.395   2.121   7.051  0.0210 -1.2400 -1.2694
  107DOPC   H6Y 5628   5.481   2.233   6.950 -1.9961 -1.6307 -0.8050
  107DOPC   C37 5629   5.603   2.066   7.005  0.5712  0.4107  0.5869
  107DOPC   H7X 5630   5.703   2.111   6.990  0.5492  1.1680  2.4003
  107DOPC   H7Y 5631   5.603   1.993   7.089  0.2206 -0.5988 -0.2657
  107DOPC   C38 5632   5.567   1.980   6.884 -0.2635 -0.2847  0.1516
  107DOPC   H8X 5633   5.463   1.940   6.883 -0.5485  0.4246  0.6612
  107DOPC   H8Y 5634   5.621   1.883   6.894 -0.4680 -0.2992  1.3533
  107DOPC   C39 5635   5.612   2.049   6.758  0.3587  0.7564 -0.3857
  107DOPC   H9X 5636   5.720   2.054   6.743  0.6266 -0.2337  1.0297
  107DOPC  C310 5637   5.538   2.102   6.662  0.2761  0.0195 -0.7335
  107DOPC  H10X 5638   5.593   2.159   6.587  1.0081  0.5596  0.1875
  107DOPC  C311 5639   5.384   2.116   6.670 -1.0174  0.1810 -0.4029
  107DOPC  H11X 5640   5.370   2.225   6.687 -0.9631  0.0047  0.8121
  107DOPC  H11Y 5641   5.333   2.045   6.740 -1.3699  1.6408  0.8708
  107DOPC  C312 5642   5.315   2.094   6.533  0.1960  0.1815 -0.1713
  107DOPC  H12X 5643   5.206   2.080   6.547  0.4539 -1.5198  0.4080
  107DOPC  H12Y 5644   5.367   2.006   6.489  0.6996 -0.5804  1.8261
  107DOPC  C313 5645   5.352   2.216   6.445  0.6546  0.2596 -0.0186
  107DOPC  H13X 5646   5.301   2.308   6.483 -0.2372 -0.2377  0.0157
  107DOPC  H13Y 5647   5.461   2.238   6.448  1.2228 -1.7439 -2.6788
  107DOPC  C314 5648   5.312   2.189   6.305 -0.2840  0.2998  0.4141
  107DOPC  H14X 5649   5.364   2.095   6.276 -0.2282  0.3378  0.3899
  107DOPC  H14Y 5650   5.202   2.177   6.305 -0.1755 -0.8217  0.5762
  107DOPC  C315 5651   5.366   2.301   6.218 -0.1514 -0.4999 -0.0549
  107DOPC  H15X 5652   5.472   2.268   6.207 -0.6189 -1.8748 -0.5437
  107DOPC  H15Y 5653   5.356   2.391   6.283 -2.1221 -1.5114  1.1294
  107DOPC  C316 5654   5.291   2.322   6.087 -0.2998 -0.1977  0.0135
  107DOPC  H16X 5655   5.185   2.311   6.117 -0.2271 -1.9802 -0.2936
  107DOPC  H16Y 5656   5.308   2.421   6.039 -0.7936  1.4822  3.0238
  107DOPC  C317 5657   5.318   2.209   5.983  0.0484  0.3499  0.2317
  107DOPC  H17X 5658   5.429   2.205   5.980  0.2703  3.7074  0.0220
  107DOPC  H17Y 5659   5.282   2.109   6.016 -0.0734  0.0633 -0.7441
  107DOPC  C318 5660   5.262   2.244   5.849  0.1682 -0.5868 -0.3372
  107DOPC  H18X 5661   5.279   2.162   5.775 -0.2919  0.2308 -1.3711
  107DOPC  H18Y 5662   5.155   2.266   5.868  1.0140  1.0717  3.3401
  107DOPC  H18Z 5663   5.325   2.331   5.822  2.1862 -1.2092  2.0035
  108DOPC     N 5664   9.024   4.028   8.228 -0.2854  0.4498 -0.0541
  108DOPC   C12 5665   8.965   4.151   8.296  0.3351 -0.8015 -0.1705
  108DOPC  H12A 5666   9.048   4.210   8.332  0.3857 -1.6913  1.2602
  108DOPC  H12B 5667   8.912   4.129   8.388  1.0015 -0.0726  0.4094
  108DOPC   C13 5668   9.099   4.060   8.103  0.1397 -0.0091 -0.7346
  108DOPC  H13A 5669   9.198   4.094   8.129 -0.2852  0.1501  0.7613
  108DOPC  H13B 5670   9.110   3.978   8.034  0.0540  0.0348 -0.8001
  108DOPC  H13C 5671   9.047   4.145   8.061  0.5121 -0.1882 -1.5687
  108DOPC   C14 5672   8.913   3.938   8.184  0.5794  0.5027 -0.5463
  108DOPC  H14A 5673   8.955   3.854   8.130  0.7325 -0.9188  1.6694
  108DOPC  H14B 5674   8.862   3.899   8.271 -0.6203 -0.3016 -1.5817
  108DOPC  H14C 5675   8.847   3.993   8.119  2.2577  2.8293 -0.4295
  108DOPC   C15 5676   9.110   3.947   8.330  1.3605 -0.6621 -0.0348
  108DOPC  H15A 5677   9.151   3.858   8.285 -0.6914 -1.5208 -0.2902
  108DOPC  H15B 5678   9.053   3.920   8.418 -0.9088  0.7507 -0.9655
  108DOPC  H15C 5679   9.195   4.004   8.364  1.4955 -0.7457 -0.2332
  108DOPC   C11 5680   8.867   4.237   8.205  0.1545  0.0830  0.3368
  108DOPC  H11A 5681   8.823   4.321   8.264  0.6976  0.3995  0.2963
  108DOPC  H11B 5682   8.918   4.285   8.119  0.3769 -0.7931 -0.0295
  108DOPC     P 5683   8.603   4.186   8.174 -0.0518 -0.0371  0.2439
  108DOPC   O13 5684   8.556   4.182   8.317  0.0411 -0.0771 -0.0834
  108DOPC   O14 5685   8.522   4.098   8.083 -0.0660  0.2469 -0.1911
  108DOPC   O12 5686   8.758   4.163   8.150 -0.0545  0.0616  0.3251
  108DOPC   O11 5687   8.583   4.331   8.120 -0.0306 -0.0237 -0.5767
  108DOPC    C1 5688   8.617   4.376   7.993  0.1586  0.4094  0.1858
  108DOPC    HA 5689   8.681   4.301   7.941 -0.5541  0.6812 -1.1141
  108DOPC    HB 5690   8.681   4.467   7.997 -1.3850  1.5925 -0.6188
  108DOPC    C2 5691   8.484   4.420   7.934  0.1508  0.7550 -0.4420
  108DOPC    HS 5692   8.414   4.335   7.922 -0.9190  1.5065  0.3382
  108DOPC   O21 5693   8.513   4.464   7.799 -0.8341  0.6192  0.0620
  108DOPC   C21 5694   8.540   4.378   7.708  0.0634  0.3378 -0.1374
  108DOPC   O22 5695   8.547   4.256   7.723 -0.1106 -0.2322  0.1455
  108DOPC   C22 5696   8.573   4.461   7.590 -0.6760  0.6862  0.4921
  108DOPC   H2R 5697   8.664   4.523   7.604  1.6951 -2.3265 -0.5194
  108DOPC   H2S 5698   8.489   4.529   7.565 -3.2318 -2.8974 -1.7731
  108DOPC    C3 5699   8.427   4.542   8.017  0.2734  0.4085  0.3864
  108DOPC    HX 5700   8.492   4.626   7.983 -0.2000  0.1305 -1.2974
  108DOPC    HY 5701   8.433   4.520   8.126 -0.1180  0.3440  0.3971
  108DOPC   O31 5702   8.296   4.571   7.973  0.5512 -0.1169  0.3606
  108DOPC   C31 5703   8.239   4.681   7.994  0.0180  0.1084  0.1797
  108DOPC   O32 5704   8.295   4.785   8.027 -0.5142 -0.7333  0.5971
  108DOPC   C32 5705   8.086   4.668   7.975 -0.4342 -0.0496  0.2144
  108DOPC   H2X 5706   8.060   4.573   7.923  1.7158  0.1282 -1.3090
  108DOPC   H2Y 5707   8.038   4.685   8.073  0.1727  0.5123  0.4212
  108DOPC   C23 5708   8.584   4.372   7.461 -0.5802  0.7591  0.5031
  108DOPC   H3R 5709   8.490   4.314   7.449  0.9917 -1.7668 -0.2933
  108DOPC   H3S 5710   8.667   4.298   7.463 -4.0824 -3.5928  3.4550
  108DOPC   C24 5711   8.616   4.454   7.328  0.4444 -0.6083 -0.3400
  108DOPC   H4R 5712   8.693   4.534   7.337 -1.1793  0.9325  0.5577
  108DOPC   H4S 5713   8.520   4.507   7.312 -0.0531 -1.5165 -0.4191
  108DOPC   C25 5714   8.648   4.381   7.201 -0.7447 -0.2174  0.1397
  108DOPC   H5R 5715   8.566   4.307   7.194 -0.5005 -0.5172  0.3768
  108DOPC   H5S 5716   8.742   4.324   7.218  1.0658  2.8764  1.3994
  108DOPC   C26 5717   8.660   4.472   7.081 -0.1410  0.0949  0.2706
  108DOPC   H6R 5718   8.635   4.577   7.109 -0.2797  0.8420 -2.3471
  108DOPC   H6S 5719   8.584   4.438   7.007  1.3571 -1.0807 -0.8013
  108DOPC   C27 5720   8.790   4.468   6.998  0.2609  0.1224  1.0946
  108DOPC   H7R 5721   8.772   4.539   6.914 -1.0133 -0.2949  0.9945
  108DOPC   H7S 5722   8.804   4.366   6.957  0.5166  0.4821  0.2779
  108DOPC   C28 5723   8.916   4.508   7.080 -1.6144  0.6147  0.4140
  108DOPC   H8R 5724   8.932   4.431   7.158  0.7754 -0.4182 -0.9511
  108DOPC   H8S 5725   8.904   4.605   7.132 -1.9405 -0.1416  1.7800
  108DOPC   C29 5726   9.049   4.494   6.996  0.5513 -0.1056  0.6954
  108DOPC   H9R 5727   9.111   4.404   7.004  1.3355  0.0229 -2.3738
  108DOPC  C210 5728   9.086   4.579   6.894  0.3574 -0.1276 -0.3119
  108DOPC  H10R 5729   9.175   4.549   6.836  1.0607 -1.5354  1.3982
  108DOPC  C211 5730   9.002   4.696   6.839  0.0567  0.2802  0.6588
  108DOPC  H11R 5731   9.064   4.785   6.815 -0.0161 -0.2727 -1.7609
  108DOPC  H11S 5732   8.923   4.732   6.908 -2.6801  0.0435 -2.1288
  108DOPC  C212 5733   8.927   4.655   6.709 -0.2357 -0.2934  0.0871
  108DOPC  H12R 5734   8.856   4.733   6.674 -1.0322  0.9248  3.9914
  108DOPC  H12S 5735   8.866   4.565   6.734 -3.4036  1.4880 -0.6923
  108DOPC  C213 5736   9.016   4.609   6.589  0.1906  0.1746  0.8850
  108DOPC  H13R 5737   9.082   4.524   6.617  0.3128  1.4284  5.0082
  108DOPC  H13S 5738   9.081   4.694   6.561  2.5187 -1.5199  0.8096
  108DOPC  C214 5739   8.917   4.574   6.471 -0.0122 -0.2857 -0.3676
  108DOPC  H14R 5740   8.867   4.672   6.452  2.0882  1.3693  1.8279
  108DOPC  H14S 5741   8.839   4.503   6.506 -0.1271  0.4853  1.0128
  108DOPC  C215 5742   8.972   4.527   6.339  0.4245  0.4707 -0.5768
  108DOPC  H15R 5743   8.896   4.458   6.295 -0.8127  1.5276 -0.1733
  108DOPC  H15S 5744   9.072   4.480   6.350  0.1967 -0.2147 -1.3120
  108DOPC  C216 5745   8.999   4.638   6.239  0.5273  0.0821  0.7316
  108DOPC  H16R 5746   9.063   4.593   6.160 -0.5701  0.0858 -0.1829
  108DOPC  H16S 5747   9.064   4.715   6.285  2.5711 -1.7780  1.1464
  108DOPC  C217 5748   8.880   4.693   6.157  0.4384  0.4020  0.1406
  108DOPC  H17R 5749   8.805   4.612   6.147  2.2049 -1.2743 -0.0955
  108DOPC  H17S 5750   8.919   4.744   6.066 -1.3691  2.7530  0.5794
  108DOPC  C218 5751   8.806   4.805   6.225  0.5604  0.4991  0.4914
  108DOPC  H18R 5752   8.761   4.765   6.318  0.0708 -0.6617 -0.2137
  108DOPC  H18S 5753   8.717   4.836   6.167  0.3538  0.1819  0.6300
  108DOPC  H18T 5754   8.868   4.891   6.256 -0.6279  0.6242  2.7372
  108DOPC   C33 5755   8.032   4.777   7.887  0.0249 -0.0982  0.0636
  108DOPC   H3X 5756   8.050   4.871   7.943 -1.1304 -0.7504  1.6264
  108DOPC   H3Y 5757   7.921   4.769   7.877 -0.2295  1.8237  0.9335
  108DOPC   C34 5758   8.107   4.788   7.754 -0.5452 -0.5344 -0.7926
  108DOPC   H4X 5759   8.214   4.811   7.773  0.0902 -4.2136  0.9340
  108DOPC   H4Y 5760   8.073   4.874   7.693  2.0751 -0.2547 -2.0105
  108DOPC   C35 5761   8.101   4.678   7.655 -0.0013  0.4694  0.1196
  108DOPC   H5X 5762   7.992   4.657   7.642 -1.1254  3.8269  2.6486
  108DOPC   H5Y 5763   8.146   4.587   7.700 -1.6703 -0.4302  0.0666
  108DOPC   C36 5764   8.152   4.720   7.514  0.7845  0.5529  0.0518
  108DOPC   H6X 5765   8.099   4.797   7.454 -1.2510 -1.6173 -1.0492
  108DOPC   H6Y 5766   8.246   4.770   7.549  0.9691  1.2570 -1.3597
  108DOPC   C37 5767   8.207   4.606   7.437 -0.1588  0.2163  0.2839
  108DOPC   H7X 5768   8.294   4.568   7.495 -1.4188 -3.6275 -0.0877
  108DOPC   H7Y 5769   8.137   4.520   7.428  0.2268 -0.0278 -0.4679
  108DOPC   C38 5770   8.252   4.633   7.292 -0.7816  0.2793 -0.4146
  108DOPC   H8X 5771   8.295   4.539   7.252 -0.8140  0.3182 -0.5428
  108DOPC   H8Y 5772   8.324   4.718   7.290 -1.1281  0.7615  2.6414
  108DOPC   C39 5773   8.136   4.684   7.212  0.7802  0.3159 -0.1369
  108DOPC   H9X 5774   8.061   4.746   7.264  0.8832 -0.5140  1.0136
  108DOPC  C310 5775   8.110   4.650   7.083  0.5779 -0.2408  0.2855
  108DOPC  H10X 5776   8.019   4.691   7.035  0.7410 -1.0376 -0.7450
  108DOPC  C311 5777   8.202   4.566   6.997  0.2485  0.0183  0.5337
  108DOPC  H11X 5778   8.310   4.573   7.020  1.0903 -2.1450 -2.1811
  108DOPC  H11Y 5779   8.206   4.609   6.894  0.5354  0.2136  0.6235
  108DOPC  C312 5780   8.164   4.409   6.985 -0.1498 -0.2881  0.2266
  108DOPC  H12X 5781   8.185   4.363   7.084  1.9445 -0.5209 -0.2810
  108DOPC  H12Y 5782   8.239   4.372   6.911  0.2294  0.2842  0.3144
  108DOPC  C313 5783   8.022   4.371   6.942 -0.7275 -0.1453 -0.1100
  108DOPC  H13X 5784   8.025   4.263   6.968  1.6312  0.0861  0.8960
  108DOPC  H13Y 5785   7.954   4.426   7.010 -0.4499 -0.7584  0.6824
  108DOPC  C314 5786   7.980   4.380   6.794 -0.4633  0.2834  0.4420
  108DOPC  H14X 5787   7.884   4.326   6.782 -0.4606 -0.0605  1.7767
  108DOPC  H14Y 5788   7.964   4.485   6.762  1.4372  0.8304  1.1181
  108DOPC  C315 5789   8.080   4.323   6.692 -0.1574  0.4457  0.2634
  108DOPC  H15X 5790   8.075   4.214   6.712  0.6645  0.4320  0.4455
  108DOPC  H15Y 5791   8.186   4.355   6.708  0.6372 -0.6546 -2.3220
  108DOPC  C316 5792   8.034   4.369   6.553  0.0971  0.4998  0.4070
  108DOPC  H16X 5793   7.926   4.347   6.550 -0.2187  1.4033  2.8803
  108DOPC  H16Y 5794   8.036   4.479   6.532  0.5954  0.1489 -1.6141
  108DOPC  C317 5795   8.105   4.307   6.434  0.4771  0.5687  0.5143
  108DOPC  H17X 5796   8.213   4.332   6.431  0.6122  0.0557 -3.0466
[truncated: 12,566,864 more chars]
