# Supplementary material for: Structural basis for membrane attack complex inhibition by CD59
Source: Nat Commun. 2023 Feb 16;14:890. doi: 10.1038/s41467-023-36441-z (PMC9935631; doi:10.1038/s41467-023-36441-z)
Supplement: Supplementary file 5 — Supplementary Data File 2 [file 41467_2023_36441_MOESM5_ESM.txt]

Title t=   0.00000 step= 0
187924
    1LEU      N    1   7.089   5.405  13.100  0.2190 -0.0901 -0.0778
    1LEU    HT1    2   7.064   5.343  13.180  1.8978 -0.2156  0.3768
    1LEU    HT2    3   7.090   5.502  13.137  0.2408  0.3335 -1.1452
    1LEU    HT3    4   7.186   5.386  13.070  0.2762  0.1439 -0.0450
    1LEU     CA    5   6.975   5.400  13.003 -0.3784  0.5909 -0.3272
    1LEU     HA    6   6.979   5.308  12.947 -0.8552  0.1399  0.3630
    1LEU     CB    7   6.843   5.401  13.085  0.0749 -0.3144 -0.2274
    1LEU    HB1    8   6.856   5.475  13.167 -0.8343  1.2261 -1.4066
    1LEU    HB2    9   6.836   5.300  13.131 -0.5174  0.4618  1.4516
    1LEU     CG   10   6.712   5.442  13.010 -0.5865 -0.3618  0.8179
    1LEU     HG   11   6.720   5.543  12.965  0.5314 -0.5567  0.5534
    1LEU    CD1   12   6.674   5.349  12.888 -0.3044  0.4364  0.8281
    1LEU   HD11   13   6.644   5.245  12.918 -1.3378  0.2149 -0.8598
    1LEU   HD12   14   6.587   5.389  12.832  0.1181  0.4526  0.1800
    1LEU   HD13   15   6.756   5.332  12.815 -0.1308  0.2519  1.0611
    1LEU    CD2   16   6.599   5.442  13.113  0.0159  0.2816  0.1566
    1LEU   HD21   17   6.497   5.455  13.071  0.3694 -0.2969 -0.8977
    1LEU   HD22   18   6.598   5.352  13.178  1.2138  1.1777  1.5036
    1LEU   HD23   19   6.619   5.528  13.181 -1.8839  1.3016 -0.5078
    1LEU      C   20   6.988   5.511  12.906 -0.7243  0.4945  0.9066
    1LEU      O   21   6.987   5.626  12.942  0.1217  0.3007 -0.5452
    2GLN      N   22   7.010   5.479  12.781 -0.0466  0.2896 -0.0478
    2GLN     HN   23   7.018   5.384  12.751  1.6132  0.4810 -0.3021
    2GLN     CA   24   7.019   5.577  12.673 -0.6537 -0.3174  0.3569
    2GLN     HA   25   7.004   5.679  12.706 -0.1893 -0.9550  2.7732
    2GLN     CB   26   7.162   5.561  12.598  0.4189 -0.0566 -0.1452
    2GLN    HB1   27   7.167   5.648  12.529  1.9536 -1.1836 -1.5279
    2GLN    HB2   28   7.231   5.579  12.683  0.9342  0.2993 -0.6332
    2GLN     CG   29   7.179   5.427  12.522  0.9488 -0.4744  0.0378
    2GLN    HG1   30   7.165   5.332  12.578 -0.5792  0.3825  1.1932
    2GLN    HG2   31   7.103   5.429  12.441 -0.3987  2.0937  1.2356
    2GLN     CD   32   7.319   5.438  12.464  0.3108  0.0906  0.1754
    2GLN    OE1   33   7.405   5.499  12.525  0.5604 -0.1217 -0.0817
    2GLN    NE2   34   7.348   5.372  12.351 -0.1442  0.6826 -0.2842
    2GLN   HE21   35   7.275   5.315  12.313  1.5673 -2.8671  1.2106
    2GLN   HE22   36   7.444   5.358  12.325 -0.1740 -2.8607  0.9090
    2GLN      C   37   6.910   5.558  12.574 -0.0009  0.5383 -0.5626
    2GLN      O   38   6.860   5.449  12.552  0.5799 -0.0445  0.0074
    3CYS      N   39   6.869   5.673  12.509 -0.1696 -0.3642 -0.2360
    3CYS     HN   40   6.923   5.757  12.512  0.8877 -0.9346 -1.9325
    3CYS     CA   41   6.757   5.691  12.413 -0.3967 -0.0944  0.2133
    3CYS     HA   42   6.761   5.606  12.346  0.3616  0.8957 -1.0576
    3CYS     CB   43   6.615   5.702  12.478  0.4275  1.2650  0.2519
    3CYS    HB1   44   6.621   5.779  12.557  2.6973 -0.2673  1.6838
    3CYS    HB2   45   6.530   5.733  12.413  0.0919  1.9415  0.9964
    3CYS     SG   46   6.555   5.533  12.549 -0.3241 -0.0192  0.2984
    3CYS      C   47   6.769   5.816  12.315 -0.2611  0.0341  0.1616
    3CYS      O   48   6.855   5.900  12.337  0.2373  0.2575 -0.0380
    4TYR      N   49   6.676   5.829  12.215 -0.3381  0.2361 -0.4576
    4TYR     HN   50   6.606   5.759  12.202  0.6471 -0.5695 -1.6726
    4TYR     CA   51   6.673   5.937  12.123 -0.4977  0.4494  0.2099
    4TYR     HA   52   6.773   5.949  12.084 -0.6654 -1.4494 -0.9090
    4TYR     CB   53   6.581   5.890  12.005  0.3061  0.0971 -0.2818
    4TYR    HB1   54   6.486   5.850  12.047  1.3474  0.1303  2.3061
    4TYR    HB2   55   6.572   5.975  11.935  0.9625 -0.0120 -0.5010
    4TYR     CG   56   6.640   5.778  11.920 -0.1531 -0.7522  0.4716
    4TYR    CD1   57   6.569   5.661  11.897 -0.2119 -0.4013 -0.0627
    4TYR    HD1   58   6.478   5.648  11.953 -1.4385  5.5345 -0.0461
    4TYR    CE1   59   6.626   5.557  11.826  0.2270 -0.2277  0.1064
    4TYR    HE1   60   6.580   5.459  11.825 -0.1056 -0.0822  0.7309
    4TYR     CZ   61   6.756   5.568  11.767 -0.8071 -0.4363 -0.5095
    4TYR     OH   62   6.821   5.460  11.701 -0.2465  0.0109 -0.0574
    4TYR     HH   63   6.913   5.484  11.690  0.3534 -1.5713  1.0748
    4TYR    CD2   64   6.768   5.795  11.861 -0.4118  0.1498 -0.4304
    4TYR    HD2   65   6.810   5.894  11.875 -1.9600  0.7398  0.1820
    4TYR    CE2   66   6.819   5.699  11.779 -0.2297  0.3718 -0.2882
    4TYR    HE2   67   6.913   5.710  11.726  0.4741 -0.9724  0.6178
    4TYR      C   68   6.629   6.065  12.184  0.0518 -0.6239  0.2638
    4TYR      O   69   6.523   6.069  12.248  0.4413  0.0356  0.0852
    5ASN      N   70   6.702   6.174  12.165  1.4668  0.2348  0.2187
    5ASN     HN   71   6.775   6.179  12.097  1.0127 -2.9703 -0.7046
    5ASN     CA   72   6.659   6.300  12.208  0.0772 -0.2013 -0.5313
    5ASN     HA   73   6.554   6.310  12.230  0.0166  0.1811 -0.9593
    5ASN     CB   74   6.724   6.330  12.347 -0.5601  0.5528  0.6499
    5ASN    HB1   75   6.713   6.252  12.426  0.6561 -0.9757 -0.6304
    5ASN    HB2   76   6.831   6.334  12.318 -0.7935  1.4263 -0.1437
    5ASN     CG   77   6.677   6.458  12.403 -1.1641 -0.2707  0.2071
    5ASN    OD1   78   6.758   6.519  12.478  0.6669 -0.3256 -0.0009
    5ASN    ND2   79   6.550   6.507  12.377  0.0531  0.2403  0.2018
    5ASN   HD21   80   6.492   6.462  12.309 -1.4672 -0.4804  1.8795
    5ASN   HD22   81   6.519   6.580  12.439  2.6838  2.0928 -0.5128
    5ASN      C   82   6.695   6.404  12.101  0.5997  0.4006 -0.5795
    5ASN      O   83   6.808   6.408  12.050  0.2285  0.1962 -0.2648
    6CYS      N   84   6.597   6.482  12.063  0.3517 -0.0073  0.1328
    6CYS     HN   85   6.500   6.474  12.083  0.4781 -1.3872  0.3417
    6CYS     CA   86   6.612   6.590  11.965 -0.1851  0.3245  0.0030
    6CYS     HA   87   6.717   6.610  11.953 -0.3613  1.1597 -0.1930
    6CYS     CB   88   6.554   6.570  11.816 -0.2663  0.4568 -0.1662
    6CYS    HB1   89   6.453   6.525  11.829  1.0434 -3.2698 -1.5410
    6CYS    HB2   90   6.545   6.672  11.773  0.9125  0.8123  0.3873
    6CYS     SG   91   6.653   6.443  11.729 -0.2940 -0.2286  0.2342
    6CYS      C   92   6.553   6.710  12.034  0.4244 -1.0433  0.1947
    6CYS      O   93   6.450   6.686  12.097 -0.0768 -0.5277 -0.3177
    7PRO      N   94   6.610   6.831  12.020  0.4627  0.3581 -0.5556
    7PRO     CD   95   6.722   6.860  11.925 -0.4344  0.0262 -0.6407
    7PRO    HD1   96   6.812   6.821  11.977 -0.2908  1.6837  0.4335
    7PRO    HD2   97   6.700   6.818  11.825 -1.7963 -1.8827  0.3886
    7PRO     CA   98   6.572   6.946  12.097  0.3394 -0.9719 -0.6607
    7PRO     HA   99   6.557   6.921  12.201 -0.5941 -0.2522 -0.6136
    7PRO     CB  100   6.688   7.034  12.079 -0.2628 -0.0910  0.4508
    7PRO    HB1  101   6.768   6.998  12.147  0.1945 -3.3797 -1.5708
    7PRO    HB2  102   6.667   7.138  12.110 -1.2926  0.1241 -0.8401
    7PRO     CG  103   6.738   7.009  11.935 -0.0011 -0.2857  0.1999
    7PRO    HG1  104   6.843   7.046  11.932  0.1214 -0.3341  2.3634
    7PRO    HG2  105   6.671   7.047  11.855 -0.2096  1.1859  1.0497
    7PRO      C  106   6.436   7.006  12.047  0.3827  0.4262  0.0742
    7PRO      O  107   6.355   7.043  12.128  0.1349  0.2042  0.4473
    8ASN      N  108   6.412   7.014  11.915  0.7698  0.7331  0.0621
    8ASN     HN  109   6.481   6.984  11.850  0.4542  0.1306 -0.0012
    8ASN     CA  110   6.294   7.077  11.864  0.3703 -0.5424  0.2085
    8ASN     HA  111   6.239   7.120  11.947  3.0132  1.7529  0.9210
    8ASN     CB  112   6.330   7.177  11.761 -0.5096 -0.8640  0.4536
    8ASN    HB1  113   6.391   7.256  11.810 -1.6707  0.3243  0.0639
    8ASN    HB2  114   6.391   7.124  11.685 -1.9399 -1.6153 -0.2172
    8ASN     CG  115   6.201   7.240  11.699  0.1062 -0.0463  0.1984
    8ASN    OD1  116   6.116   7.293  11.767 -0.2085 -0.1339  0.0199
    8ASN    ND2  117   6.191   7.238  11.563  0.4738  0.0476 -0.7031
    8ASN   HD21  118   6.245   7.185  11.498 -0.8926  1.9564 -3.5988
    8ASN   HD22  119   6.104   7.277  11.532 -0.8472  0.3724  2.9064
    8ASN      C  120   6.213   6.960  11.804  0.6950 -0.6924 -0.9857
    8ASN      O  121   6.277   6.882  11.737  0.4733 -0.5249  0.5994
    9PRO      N  122   6.087   6.941  11.823 -0.2598 -0.0018  0.3589
    9PRO     CD  123   6.002   7.017  11.924  0.2115  0.6243  0.0955
    9PRO    HD1  124   6.064   7.013  12.016  1.1995  0.4629 -0.5656
    9PRO    HD2  125   5.978   7.121  11.893 -3.7875 -0.1666 -0.0221
    9PRO     CA  126   6.012   6.840  11.749  0.6683  0.1425 -0.0959
    9PRO     HA  127   6.020   6.743  11.797  0.6022  0.2125  0.0569
    9PRO     CB  128   5.876   6.889  11.771 -0.3913  0.3145 -0.3473
    9PRO    HB1  129   5.797   6.812  11.759  0.6634 -1.0592  1.1399
    9PRO    HB2  130   5.854   6.982  11.714 -4.6561 -0.3075 -0.0474
    9PRO     CG  131   5.881   6.932  11.924 -0.2727 -0.0778  0.9045
    9PRO    HG1  132   5.901   6.848  11.994  3.5898  0.3041  0.4978
    9PRO    HG2  133   5.797   6.996  11.958 -0.4859 -0.6284  1.4351
    9PRO      C  134   6.039   6.808  11.604  0.4145 -0.2396 -0.0196
    9PRO      O  135   6.048   6.903  11.530 -0.1073 -0.1009 -0.1930
   10THR      N  136   6.057   6.678  11.567  0.6755 -0.0054 -0.2186
   10THR     HN  137   6.033   6.611  11.636  1.2186 -0.0678 -0.0912
   10THR     CA  138   6.072   6.630  11.433 -0.7907 -0.3554  0.1812
   10THR     HA  139   5.990   6.671  11.376  1.5214  2.7416 -1.1908
   10THR     CB  140   6.210   6.655  11.376 -0.7894 -0.4245  0.2445
   10THR     HB  141   6.220   6.765  11.385 -0.9187 -0.4640  0.8654
   10THR    OG1  142   6.215   6.619  11.236 -0.1953 -0.0762 -0.2942
   10THR    HG1  143   6.199   6.701  11.189 -0.8749  0.0520  0.1668
   10THR    CG2  144   6.329   6.585  11.449 -0.0557  0.6467 -0.1949
   10THR   HG21  145   6.427   6.618  11.407  0.1113  0.0656 -0.2663
   10THR   HG22  146   6.320   6.609  11.557 -1.9727  2.3779 -0.6807
   10THR   HG23  147   6.329   6.474  11.447  0.0047  0.6467 -0.2054
   10THR      C  148   6.053   6.478  11.441  0.6253 -0.6979 -0.2315
   10THR      O  149   6.071   6.429  11.549 -0.2073 -0.1404 -0.2581
   11ALA      N  150   6.017   6.410  11.335 -0.1271  0.7289 -0.2807
   11ALA     HN  151   5.986   6.463  11.256  1.8219 -0.1752 -1.7171
   11ALA     CA  152   6.015   6.273  11.338 -0.4021  0.9319  0.5430
   11ALA     HA  153   5.983   6.232  11.433  0.3606 -1.8835 -0.3324
   11ALA     CB  154   5.900   6.221  11.242 -0.0297 -0.1883 -0.8033
   11ALA    HB1  155   5.914   6.276  11.147  1.1965  1.0137  0.0491
   11ALA    HB2  156   5.901   6.111  11.222  1.4767 -0.1205 -1.2268
   11ALA    HB3  157   5.800   6.246  11.283  0.5770 -1.4260  1.6665
   11ALA      C  158   6.151   6.213  11.294 -0.2822  1.2667  0.1644
   11ALA      O  159   6.186   6.094  11.319  0.2599 -0.5247  0.2024
   12ASP      N  160   6.244   6.300  11.241 -0.3268  0.2593  0.0877
   12ASP     HN  161   6.212   6.394  11.233 -0.4647  0.2119  0.0708
   12ASP     CA  162   6.380   6.266  11.185 -0.3490 -0.6450  0.4590
   12ASP     HA  163   6.384   6.171  11.134  3.4589  0.3357 -1.4954
   12ASP     CB  164   6.425   6.372  11.078 -0.0802 -0.2598  0.0783
   12ASP    HB1  165   6.401   6.474  11.114  0.0135  1.0486 -3.2243
   12ASP    HB2  166   6.534   6.374  11.059  0.2670  1.4975  1.9368
   12ASP     CG  167   6.348   6.351  10.950  0.0231 -0.3272 -0.8049
   12ASP    OD1  168   6.312   6.238  10.914  0.0350 -0.2482 -0.1179
   12ASP    OD2  169   6.338   6.453  10.880  0.2798 -0.4198  0.0014
   12ASP      C  170   6.494   6.254  11.292 -0.0565  0.1802 -0.3906
   12ASP      O  171   6.609   6.295  11.272 -0.3496  0.3711 -0.0045
   13CYS      N  172   6.448   6.197  11.410  0.1960  0.2381  0.4960
   13CYS     HN  173   6.358   6.161  11.431  0.2005  1.1743  2.3869
   13CYS     CA  174   6.538   6.199  11.520  0.1161 -0.7953 -0.4051
   13CYS     HA  175   6.606   6.282  11.506 -2.1147  1.2326  0.1488
   13CYS     CB  176   6.464   6.238  11.657  0.3579  0.6941 -0.6399
   13CYS    HB1  177   6.394   6.325  11.654  0.4714  0.8563  0.6082
   13CYS    HB2  178   6.388   6.157  11.661 -0.5780  1.4733 -1.8090
   13CYS     SG  179   6.578   6.269  11.798 -0.0449 -0.4604 -0.3652
   13CYS      C  180   6.613   6.064  11.539 -0.0857 -0.7008  0.6351
   13CYS      O  181   6.562   5.964  11.583  0.1171  0.2084  0.7393
   14LYS      N  182   6.747   6.064  11.516  0.2116  0.2936  0.5111
   14LYS     HN  183   6.781   6.151  11.481  0.1958 -0.3715 -1.2770
   14LYS     CA  184   6.842   5.960  11.557  0.0370  0.1423  0.6660
   14LYS     HA  185   6.789   5.875  11.598  1.4661 -1.0060  0.2622
   14LYS     CB  186   6.922   5.896  11.433  0.2519  0.2866 -0.8170
   14LYS    HB1  187   6.975   5.804  11.465 -0.7486  0.8886  3.1848
   14LYS    HB2  188   6.840   5.859  11.368 -1.2506 -1.5307  1.8983
   14LYS     CG  189   7.023   5.992  11.368  0.1437  0.2337  0.0434
   14LYS    HG1  190   7.099   6.016  11.445 -0.3115 -2.0761  1.2853
   14LYS    HG2  191   6.963   6.083  11.346 -0.7768 -0.5518 -0.7649
   14LYS     CD  192   7.085   5.930  11.241  0.0007 -0.5091  0.7106
   14LYS    HD1  193   7.009   5.860  11.198  0.3397  0.5540 -1.7627
   14LYS    HD2  194   7.173   5.865  11.260  0.2313 -0.7221 -0.9512
   14LYS     CE  195   7.129   6.029  11.133  0.2721 -0.2862  0.4132
   14LYS    HE1  196   7.050   6.080  11.074  1.8351 -0.8578 -2.3732
   14LYS    HE2  197   7.189   5.981  11.052  0.5436  0.8429 -0.0825
   14LYS     NZ  198   7.222   6.126  11.183 -0.2765 -0.2629 -0.1532
   14LYS    HZ1  199   7.274   6.082  11.262  0.3322 -1.8469 -1.3770
   14LYS    HZ2  200   7.299   6.159  11.122  1.6862  1.5228  3.0598
   14LYS    HZ3  201   7.178   6.213  11.220  2.3934  1.4595 -0.7757
   14LYS      C  202   6.953   6.006  11.646 -0.4227 -0.6303  0.4943
   14LYS      O  203   7.048   5.930  11.674 -0.6998 -0.0429 -0.3337
   15THR      N  204   6.950   6.132  11.698  0.4113  0.3904  0.2128
   15THR     HN  205   6.865   6.183  11.683 -1.5759 -2.3367  1.3670
   15THR     CA  206   7.044   6.178  11.794 -0.3032 -0.2089 -0.6718
   15THR     HA  207   7.143   6.151  11.761 -0.3398  0.8641 -1.7647
   15THR     CB  208   7.049   6.325  11.801  0.2792 -0.0371  0.7657
   15THR     HB  209   6.948   6.365  11.824 -0.5132 -2.6142  2.0964
   15THR    OG1  210   7.084   6.386  11.674  0.1201  0.1238  0.3081
   15THR    HG1  211   7.069   6.316  11.610 -0.1615  0.3022  0.1811
   15THR    CG2  212   7.140   6.378  11.914  0.5254 -0.4656  0.4349
   15THR   HG21  213   7.140   6.489  11.925 -1.5757 -0.3382 -0.4540
   15THR   HG22  214   7.109   6.336  12.012  0.6236 -0.7567  0.3423
   15THR   HG23  215   7.243   6.341  11.894  1.1742  0.5372  1.7231
   15THR      C  216   7.008   6.124  11.933  1.0192  0.6305 -0.5034
   15THR      O  217   6.896   6.119  11.985 -0.0061  0.2863 -0.5610
   16ALA      N  218   7.112   6.065  11.994  0.2899  0.3357  0.6462
   16ALA     HN  219   7.205   6.061  11.957  0.3079  2.6296  0.3101
   16ALA     CA  220   7.102   5.960  12.095 -0.1285 -0.7005  0.3979
   16ALA     HA  221   7.005   5.952  12.141 -0.7389 -1.4262 -0.9788
   16ALA     CB  222   7.134   5.828  12.022  0.0501 -0.5000 -0.1520
   16ALA    HB1  223   7.067   5.837  11.934 -0.6348 -1.9429  0.1940
   16ALA    HB2  224   7.231   5.807  11.972 -1.0553  0.0073 -2.6482
   16ALA    HB3  225   7.099   5.740  12.080  3.5960 -2.9174 -1.3192
   16ALA      C  226   7.195   5.986  12.216 -0.0889  0.2126 -0.1799
   16ALA      O  227   7.313   6.013  12.200  0.7440  0.2973 -0.3844
   17VAL      N  228   7.136   5.992  12.342 -0.0681 -0.5162  0.0028
   17VAL     HN  229   7.039   5.974  12.358 -0.2700 -1.7683 -2.2393
   17VAL     CA  230   7.206   6.029  12.466  0.0685 -0.4468  0.5163
   17VAL     HA  231   7.314   6.027  12.463  0.1320  1.7659 -1.3806
   17VAL     CB  232   7.172   6.172  12.502 -0.3068  0.7653  0.4541
   17VAL     HB  233   7.187   6.232  12.410  1.1684 -1.5173 -0.8980
   17VAL    CG1  234   7.019   6.186  12.533 -0.1280 -0.1153  0.5259
   17VAL   HG11  235   6.997   6.293  12.555  0.6798 -0.3089  2.5118
   17VAL   HG12  236   6.968   6.160  12.438  0.6500  0.8785 -0.1870
   17VAL   HG13  237   6.992   6.128  12.624 -1.4438  2.3139  1.7977
   17VAL    CG2  238   7.259   6.226  12.609 -0.4956  0.4617 -0.7595
   17VAL   HG21  239   7.366   6.218  12.579 -0.2668  1.1271 -0.1687
   17VAL   HG22  240   7.233   6.332  12.631  0.4589  0.4786  0.3969
   17VAL   HG23  241   7.239   6.180  12.709 -2.7936 -1.1110 -1.8608
   17VAL      C  242   7.168   5.942  12.579 -0.1863  0.4922 -0.0340
   17VAL      O  243   7.068   5.876  12.570  0.1145 -0.2010 -0.3144
   18ASN      N  244   7.257   5.922  12.679  0.2598 -0.2916 -0.6621
   18ASN     HN  245   7.339   5.979  12.683 -1.4533  2.2863  0.6391
   18ASN     CA  246   7.213   5.864  12.805 -0.2258 -0.0905  0.0973
   18ASN     HA  247   7.175   5.766  12.780  1.7701 -0.4170 -1.9910
   18ASN     CB  248   7.325   5.834  12.894 -0.9085 -0.3494 -0.1762
   18ASN    HB1  249   7.392   5.921  12.914 -0.4892 -0.3616 -1.4383
   18ASN    HB2  250   7.300   5.808  12.999 -1.3029 -0.5070 -0.3079
   18ASN     CG  251   7.416   5.716  12.838  0.4802  0.5132 -0.4390
   18ASN    OD1  252   7.393   5.596  12.861 -0.4580 -0.4503 -0.3542
   18ASN    ND2  253   7.521   5.761  12.774 -0.0805  0.0761 -0.1281
   18ASN   HD22  254   7.525   5.858  12.753 -0.3667  0.5255  1.7324
   18ASN      C  255   7.112   5.951  12.887  0.0545  0.3026  0.3707
   18ASN      O  256   7.148   6.068  12.911 -0.1542  0.0794  0.0027
   19CYS      N  257   6.988   5.893  12.922 -0.4830 -0.0009 -0.2133
   19CYS     HN  258   6.976   5.795  12.916  0.2352 -0.1967  1.1767
   19CYS     CA  259   6.892   5.964  13.007  1.2146 -0.0897 -0.6115
   19CYS     HA  260   6.864   6.051  12.949  0.5031 -0.5601 -0.9956
   19CYS     CB  261   6.762   5.889  13.047 -0.2026  0.2286 -0.1816
   19CYS    HB1  262   6.797   5.804  13.108 -0.1107  1.0637  0.9534
   19CYS    HB2  263   6.699   5.940  13.123  0.3520 -0.3154  0.6532
   19CYS     SG  264   6.661   5.829  12.904 -0.2291  0.2072  0.3229
   19CYS      C  265   6.954   6.021  13.134 -0.0183  0.3801  0.8612
   19CYS      O  266   7.034   5.960  13.198 -0.0491 -0.1996  0.1149
   20SER      N  267   6.912   6.147  13.168  0.1656 -0.3666 -0.0575
   20SER     HN  268   6.840   6.196  13.119  0.0247 -1.4005 -0.9343
   20SER     CA  269   6.977   6.226  13.270 -0.3838  0.7937 -0.4197
   20SER     HA  270   7.078   6.189  13.267 -0.2992  0.9927 -3.8866
   20SER     CB  271   6.972   6.382  13.230 -0.7409  0.4252 -0.0983
   20SER    HB1  272   7.032   6.446  13.299 -1.0979  2.4563 -1.5720
   20SER    HB2  273   7.020   6.391  13.131  1.9265 -3.9243  0.5256
   20SER     OG  274   6.846   6.443  13.241  0.9651  0.3332 -0.1278
   20SER    HG1  275   6.807   6.440  13.153  1.4596  1.9654 -0.4267
   20SER      C  276   6.929   6.185  13.405  0.3970 -0.2938 -0.4114
   20SER      O  277   6.847   6.097  13.425 -0.1038 -0.1303  0.4397
   21SER      N  278   6.971   6.252  13.512  0.1751 -0.2413  0.2798
   21SER     HN  279   7.015   6.339  13.491  0.4534 -0.5841 -0.5795
   21SER     CA  280   6.933   6.246   0.061 -0.3969  0.0236  0.1253
   21SER     HA  281   6.973   6.148   0.079 -1.5376 -0.5228 -0.2226
   21SER     CB  282   7.018   6.348   0.139 -0.6019  0.1631 -0.0115
   21SER    HB1  283   7.120   6.331   0.100 -0.2376 -0.6940  1.2499
   21SER    HB2  284   6.975   6.449   0.122 -2.8285 -0.6984  0.1844
   21SER     OG  285   7.023   6.324   0.280  0.2484  0.0978 -0.2895
   21SER    HG1  286   7.022   6.229   0.292  1.4365  0.1855  0.8217
   21SER      C  287   6.784   6.241   0.093 -0.0969 -0.4871  0.7175
   21SER      O  288   6.709   6.336   0.061 -0.5738  0.2969 -0.1052
   22ASP      N  289   6.738   6.132   0.158  0.0533 -0.0077 -0.5949
   22ASP     HN  290   6.793   6.051   0.177 -1.7892 -0.5476  3.6793
   22ASP     CA  291   6.601   6.116   0.198  0.6189 -0.4560  0.2844
   22ASP     HA  292   6.596   6.026   0.258  0.0913  0.4082  1.5897
   22ASP     CB  293   6.551   6.231   0.295 -0.2585 -0.3800  0.1145
   22ASP    HB1  294   6.575   6.327   0.245 -2.6281  0.2546  0.0826
   22ASP    HB2  295   6.440   6.229   0.304 -0.3118 -0.8377 -0.5871
   22ASP     CG  296   6.624   6.225   0.428  0.7883 -0.2918  0.3519
   22ASP    OD1  297   6.637   6.333   0.492  0.0947 -0.3232  0.3093
   22ASP    OD2  298   6.642   6.117   0.487 -0.1646  0.2992  0.6211
   22ASP      C  299   6.502   6.089   0.091  0.5601  0.0667  0.0168
   22ASP      O  300   6.380   6.108   0.098  0.1608 -0.3757  0.1087
   23PHE      N  301   6.545   6.026  13.561  0.0662  0.0660 -0.1541
   23PHE     HN  302   6.643   6.008  13.550  0.3501  1.7273 -0.7303
   23PHE     CA  303   6.456   5.978  13.461  0.5850  0.4095  0.2988
   23PHE     HA  304   6.351   5.992  13.479 -0.2416 -0.3006 -3.1946
   23PHE     CB  305   6.483   6.035  13.318 -0.5038 -0.0990  0.5144
   23PHE    HB1  306   6.594   6.038  13.303 -0.3121  0.8615  1.9625
   23PHE    HB2  307   6.435   5.972  13.239 -0.5648  0.2102  0.3039
   23PHE     CG  308   6.444   6.184  13.301  0.2698  0.1075  0.8486
   23PHE    CD1  309   6.313   6.219  13.322  0.1339 -0.8883  0.1342
   23PHE    HD1  310   6.242   6.141  13.348  0.7594 -0.9445  1.8339
   23PHE    CE1  311   6.278   6.359  13.335 -0.0730  0.2160 -0.1636
   23PHE    HE1  312   6.176   6.386  13.356 -0.1493 -0.3262  0.1824
   23PHE     CZ  313   6.372   6.461  13.305 -0.0008 -0.2973 -0.6825
   23PHE     HZ  314   6.342   6.565  13.305  0.6948 -0.0932 -0.7702
   23PHE    CD2  315   6.538   6.282  13.272 -0.2232 -0.2964  0.3950
   23PHE    HD2  316   6.641   6.259  13.249  0.1611  1.4909  0.2037
   23PHE    CE2  317   6.507   6.427  13.274  0.2034 -0.0755 -0.3858
   23PHE    HE2  318   6.586   6.497  13.248 -1.4360  2.0482  0.0734
   23PHE      C  319   6.485   5.832  13.449 -0.4737  0.0650  0.1111
   23PHE      O  320   6.602   5.799  13.432 -0.1526  0.0032  0.6851
   24ASP      N  321   6.383   5.742  13.445  0.1322 -0.2724 -0.5286
   24ASP     HN  322   6.289   5.771  13.462  0.3812 -0.0151  0.5151
   24ASP     CA  323   6.399   5.600  13.446  0.6712 -0.1161 -0.4497
   24ASP     HA  324   6.504   5.576  13.432  0.9945  1.0298 -0.1153
   24ASP     CB  325   6.364   5.528  -0.002 -0.2697 -0.0319  0.4053
   24ASP    HB1  326   6.369   5.417  -0.005  0.2982  0.0051 -0.0205
   24ASP    HB2  327   6.436   5.558   0.076 -2.6343 -0.4718  2.9340
   24ASP     CG  328   6.233   5.570   0.056 -0.2961  0.1813  0.2813
   24ASP    OD1  329   6.151   5.629  13.573 -0.0186  0.6701 -0.6185
   24ASP    OD2  330   6.213   5.543   0.182 -0.3507  0.4731 -0.5688
   24ASP      C  331   6.334   5.525  13.337 -0.7520  0.4035  0.1111
   24ASP      O  332   6.352   5.405  13.326 -0.3579  0.1798 -0.4292
   25ALA      N  333   6.274   5.598  13.241 -0.0822  0.4640 -0.0328
   25ALA     HN  334   6.269   5.696  13.261 -1.9838  0.8990 -2.1346
   25ALA     CA  335   6.223   5.552  13.117  0.4754 -0.6208 -0.2104
   25ALA     HA  336   6.291   5.472  13.089 -0.6004 -1.0079 -1.8760
   25ALA     CB  337   6.070   5.524  13.141 -1.6539 -0.3717  0.0452
   25ALA    HB1  338   6.057   5.450  13.222  0.0471 -2.4350 -1.4633
   25ALA    HB2  339   6.007   5.616  13.143  0.3865  1.1190 -0.2281
   25ALA    HB3  340   6.024   5.478  13.051  0.2213 -1.1716 -0.5411
   25ALA      C  341   6.243   5.661  13.010  0.3843 -0.1153 -0.4346
   25ALA      O  342   6.300   5.768  13.037  0.0504 -0.1382 -0.4231
   26CYS      N  343   6.197   5.629  12.895 -0.4484  0.4666  0.0597
   26CYS     HN  344   6.145   5.544  12.889  0.6265 -0.1793 -0.5608
   26CYS     CA  345   6.211   5.706  12.778 -0.0622  0.2973 -0.7300
   26CYS     HA  346   6.246   5.808  12.792 -0.8598  0.6685 -1.3058
   26CYS     CB  347   6.291   5.631  12.669  0.3750  0.2181 -0.1346
   26CYS    HB1  348   6.242   5.538  12.634 -0.0218 -0.0486  1.0530
   26CYS    HB2  349   6.306   5.700  12.583  0.5603 -0.1356 -0.3850
   26CYS     SG  350   6.459   5.587  12.727  0.7113 -0.2047 -0.0338
   26CYS      C  351   6.068   5.728  12.725 -0.3165  0.1315 -0.4243
   26CYS      O  352   5.980   5.656  12.764 -0.1835  1.0360 -0.1964
   27LEU      N  353   6.046   5.830  12.643  0.3365  0.0713  0.0558
   27LEU     HN  354   6.118   5.891  12.611  1.2107 -1.6983 -1.5845
   27LEU     CA  355   5.913   5.861  12.591  0.4246  0.3693  0.2008
   27LEU     HA  356   5.852   5.773  12.585  4.2688 -2.4803 -0.9877
   27LEU     CB  357   5.853   5.979  12.674 -0.2872  0.6512 -0.1084
   27LEU    HB1  358   5.925   6.064  12.674  1.4592 -0.7564  0.2200
   27LEU    HB2  359   5.849   5.946  12.779  2.1724  1.3093  0.2761
   27LEU     CG  360   5.718   6.024  12.639  0.2005  0.3367  0.0292
   27LEU     HG  361   5.710   6.026  12.528  0.4555 -0.3141 -0.0070
   27LEU    CD1  362   5.608   5.937  12.701 -0.2466  0.1525  0.3511
   27LEU   HD11  363   5.603   5.947  12.812 -0.7077 -1.1826  0.4689
   27LEU   HD12  364   5.507   5.969  12.668 -0.8018 -0.2852  1.5764
   27LEU   HD13  365   5.628   5.829  12.686 -1.5270 -0.2775  1.5058
   27LEU    CD2  366   5.689   6.170  12.667 -0.5272 -0.0075  0.5769
   27LEU   HD21  367   5.675   6.173  12.777 -0.8569  2.0984  0.5142
   27LEU   HD22  368   5.772   6.238  12.639  0.7949 -1.4035  0.9828
   27LEU   HD23  369   5.592   6.211  12.631 -0.3580  0.2266  0.3809
   27LEU      C  370   5.914   5.901  12.445 -0.1870  0.1136  0.2064
   27LEU      O  371   6.007   5.961  12.392  0.1536  0.1830  0.2460
   28ILE      N  372   5.815   5.851  12.372  0.3802  0.3681  0.0384
   28ILE     HN  373   5.744   5.796  12.416  0.4552 -0.7792 -1.2142
   28ILE     CA  374   5.787   5.866  12.228 -1.1852 -0.1330  0.2620
   28ILE     HA  375   5.845   5.943  12.178  1.9371 -1.9921  0.7160
   28ILE     CB  376   5.809   5.743  12.147  0.1713  0.6014  0.0221
   28ILE     HB  377   5.915   5.725  12.118 -0.7926 -2.8093 -1.9631
   28ILE    CG2  378   5.764   5.617  12.224  0.3399  0.5786 -0.1988
   28ILE   HG21  379   5.673   5.644  12.282  1.2845 -0.0140  1.6195
   28ILE   HG22  380   5.760   5.525  12.161  2.6122 -0.0369  0.4700
   28ILE   HG23  381   5.843   5.593  12.298  0.7986 -3.3343 -1.7065
   28ILE    CG1  382   5.731   5.735  12.010 -0.0670 -0.1833 -0.0049
   28ILE   HG11  383   5.621   5.732  12.025 -0.4634  0.5991 -2.3662
   28ILE   HG12  384   5.760   5.635  11.972  0.9146 -0.3714  1.1880
   28ILE     CD  385   5.774   5.835  11.899  0.6256 -0.4879 -0.1587
   28ILE    HD1  386   5.700   5.816  11.818 -1.0731 -0.7698  1.3875
   28ILE    HD2  387   5.761   5.942  11.925 -1.1193 -0.7106  0.0219
   28ILE    HD3  388   5.873   5.813  11.854  0.3155 -1.8115 -0.2238
   28ILE      C  389   5.646   5.916  12.234  0.1080 -0.1520  0.7117
   28ILE      O  390   5.555   5.853  12.283 -0.6710  0.8587 -0.1133
   29THR      N  391   5.630   6.042  12.191 -0.2294 -0.5714 -0.1645
   29THR     HN  392   5.703   6.096  12.151 -0.0093  0.0355  1.0139
   29THR     CA  393   5.499   6.103  12.210  0.3933  0.1684  0.6620
   29THR     HA  394   5.423   6.026  12.215  0.9865 -0.4024  1.0832
   29THR     CB  395   5.484   6.199  12.322  0.4739  0.6832 -0.0216
   29THR     HB  396   5.578   6.251  12.350 -0.0522  0.5259  2.2489
   29THR    OG1  397   5.441   6.129  12.445  0.0983 -0.4919 -0.1539
   29THR    HG1  398   5.522   6.086  12.471  0.7950  1.0003  0.2446
   29THR    CG2  399   5.377   6.306  12.288 -0.0993 -0.2901  0.2763
   29THR   HG21  400   5.284   6.251  12.260 -0.8512  0.9610  0.2207
   29THR   HG22  401   5.343   6.354  12.383 -2.2586 -0.5740 -0.2896
   29THR   HG23  402   5.412   6.374  12.207  0.2226  0.0503  0.6954
   29THR      C  403   5.466   6.163  12.074  0.2194 -0.1521 -0.2275
   29THR      O  404   5.549   6.236  12.024 -0.5193 -0.1434 -0.0176
   30LYS      N  405   5.341   6.139  12.023  0.3981 -0.2556 -0.1202
   30LYS     HN  406   5.280   6.079  12.075  1.3198 -0.6701  0.5219
   30LYS     CA  407   5.301   6.193  11.885  0.2933  0.0901 -0.3485
   30LYS     HA  408   5.384   6.249  11.844  0.3021 -0.0658 -0.5448
   30LYS     CB  409   5.267   6.073  11.789  0.1558 -0.3243 -0.0973
   30LYS    HB1  410   5.220   5.992  11.847 -0.2760 -0.9537 -1.2888
   30LYS    HB2  411   5.197   6.114  11.713 -1.2787 -0.5187  1.0780
   30LYS     CG  412   5.390   6.023  11.711  0.6981 -0.1080  0.1944
   30LYS    HG1  413   5.472   5.995  11.781 -1.1847 -0.2877  2.4649
   30LYS    HG2  414   5.441   6.105  11.656  0.0838 -0.2057 -0.5367
   30LYS     CD  415   5.352   5.911  11.611 -0.4294  0.4348 -0.6630
   30LYS    HD1  416   5.324   5.823  11.674  5.0229 -0.4990  0.9905
   30LYS    HD2  417   5.443   5.873  11.558  1.6694  2.7856  1.0358
   30LYS     CE  418   5.248   5.946  11.501 -0.7352 -0.4347  0.0870
   30LYS    HE1  419   5.291   6.034  11.450 -1.0749  0.9100  2.0344
   30LYS    HE2  420   5.154   5.993  11.536 -0.9442 -0.4542 -0.4366
   30LYS     NZ  421   5.221   5.839  11.407 -0.2502  0.3677  0.3498
   30LYS    HZ1  422   5.173   5.875  11.322 -0.2508 -0.3586  0.0328
   30LYS    HZ2  423   5.287   5.764  11.378  0.9935  1.3842  0.4801
   30LYS    HZ3  424   5.148   5.786  11.460  0.6155 -1.6822 -0.3759
   30LYS      C  425   5.176   6.284  11.906 -0.1111  0.2028 -0.2425
   30LYS      O  426   5.060   6.246  11.940 -0.1664 -0.0430 -0.4764
   31ALA      N  427   5.201   6.416  11.890  0.0282 -0.4391 -0.2885
   31ALA     HN  428   5.290   6.438  11.850  1.1780 -2.4528  1.0219
   31ALA     CA  429   5.101   6.518  11.900  0.0497  0.2600  0.1180
   31ALA     HA  430   5.012   6.466  11.933  0.5199  0.0857  1.1532
   31ALA     CB  431   5.138   6.630  12.000 -0.4240  0.5258  0.6906
   31ALA    HB1  432   5.146   6.588  12.102 -1.6854  1.7575  1.3302
   31ALA    HB2  433   5.240   6.666  11.975  0.1355 -0.4155  1.5558
   31ALA    HB3  434   5.066   6.715  11.994  1.1100  1.7919 -2.7318
   31ALA      C  435   5.063   6.580  11.763 -0.8331 -0.2955  0.4123
   31ALA      O  436   5.147   6.656  11.704  0.2215 -0.3618  0.1412
   32GLY      N  437   4.947   6.553  11.698  0.2084  0.0245 -0.1889
   32GLY     HN  438   4.878   6.491  11.735 -0.0166 -0.3322 -1.1767
   32GLY     CA  439   4.915   6.601  11.562  0.1508  0.7864 -0.8952
   32GLY    HA1  440   4.926   6.708  11.566  0.0013  0.8468 -1.8956
   32GLY    HA2  441   4.820   6.558  11.532  0.6108 -0.1067 -1.1316
   32GLY      C  442   5.002   6.543  11.460 -0.2481 -0.3501  0.0808
   32GLY      O  443   5.008   6.423  11.450 -0.0607  0.2797  0.0005
   33LEU      N  444   5.074   6.626  11.387 -0.0763 -0.0311 -0.7431
   33LEU     HN  445   5.063   6.725  11.391  1.5099  0.1604 -0.6078
   33LEU     CA  446   5.184   6.592  11.299  0.1955 -0.3829  0.1297
   33LEU     HA  447   5.179   6.492  11.259  3.3079 -0.5947  0.0248
   33LEU     CB  448   5.174   6.677  11.168  0.8425  0.4356  0.0957
   33LEU    HB1  449   5.254   6.644  11.099  0.2141  0.6209 -0.7393
   33LEU    HB2  450   5.182   6.786  11.188 -2.0295  1.1209 -1.8723
   33LEU     CG  451   5.033   6.668  11.107 -0.3100  0.1459 -0.5284
   33LEU     HG  452   4.960   6.699  11.185  0.5043 -1.1286  0.7961
   33LEU    CD1  453   5.028   6.756  10.987  0.6325  0.5666  0.6207
   33LEU   HD11  454   5.009   6.859  11.025 -0.7013  0.1990  1.0358
   33LEU   HD12  455   5.116   6.753  10.919  0.2059  2.5952 -0.0914
   33LEU   HD13  456   4.936   6.730  10.930  2.3924 -0.7257 -1.7792
   33LEU    CD2  457   5.000   6.525  11.059 -0.1455 -0.5082  0.2748
   33LEU   HD21  458   4.915   6.516  10.987  0.3427  0.9715 -0.5301
   33LEU   HD22  459   5.081   6.474  11.001 -0.0452 -0.9717  0.8170
   33LEU   HD23  460   4.992   6.456  11.145  0.6322 -0.4616  0.3960
   33LEU      C  461   5.325   6.603  11.355 -0.4765  1.0230 -0.4391
   33LEU      O  462   5.417   6.553  11.295  0.4647  0.4784 -0.1771
   34GLN      N  463   5.334   6.648  11.481 -0.2316 -0.1320 -0.3169
   34GLN     HN  464   5.247   6.666  11.527 -1.8274 -1.2405 -2.7158
   34GLN     CA  465   5.460   6.655  11.543  0.3944 -0.4089  0.2309
   34GLN     HA  466   5.536   6.661  11.467 -1.3358 -1.3916 -1.6688
   34GLN     CB  467   5.476   6.781  11.632  0.1380 -0.9433  0.1203
   34GLN    HB1  468   5.384   6.803  11.689 -0.1134  1.1856 -1.0185
   34GLN    HB2  469   5.557   6.772  11.708  1.0305  1.8934 -0.4019
   34GLN     CG  470   5.535   6.904  11.564 -0.0443 -0.0906  0.7502
   34GLN    HG1  471   5.559   6.987  11.635 -0.1549  0.0031  0.6800
   34GLN    HG2  472   5.635   6.877  11.525 -0.7122 -0.6768 -0.6100
   34GLN     CD  473   5.448   6.964  11.449  0.2856  0.0779 -0.1205
   34GLN    OE1  474   5.463   6.936  11.330  0.1205 -0.0579 -0.7962
   34GLN    NE2  475   5.338   7.034  11.494 -0.7427 -0.0854  0.6103
   34GLN   HE21  476   5.311   7.045  11.590 -1.9527 -1.1126  0.4146
   34GLN   HE22  477   5.296   7.085  11.419 -0.0921 -1.0956 -0.4821
   34GLN      C  478   5.493   6.538  11.626 -0.5360  0.9516 -0.6759
   34GLN      O  479   5.413   6.483  11.698 -0.7533  0.1409  0.1934
   35VAL      N  480   5.626   6.498  11.625  0.3900 -0.0537  0.7984
   35VAL     HN  481   5.682   6.537  11.552 -2.0580  0.1520 -1.0773
   35VAL     CA  482   5.683   6.394  11.709  0.2033  0.1650  0.2170
   35VAL     HA  483   5.601   6.353  11.766 -1.0147  1.6915 -0.3751
   35VAL     CB  484   5.750   6.288  11.630  0.0419 -0.4041 -0.7641
   35VAL     HB  485   5.837   6.328  11.574 -0.2096  0.5899 -0.4702
   35VAL    CG1  486   5.805   6.174  11.714 -0.1178 -0.1096 -0.3952
   35VAL   HG11  487   5.716   6.136  11.769 -1.5589  1.0251 -1.8482
   35VAL   HG12  488   5.836   6.091  11.647 -2.4683 -0.5925 -0.9948
   35VAL   HG13  489   5.885   6.211  11.781 -0.6405  1.8404 -0.7564
   35VAL    CG2  490   5.665   6.230  11.517 -0.0720 -0.2173 -0.1900
   35VAL   HG21  491   5.727   6.149  11.471 -1.6838 -0.7463 -1.5402
   35VAL   HG22  492   5.564   6.196  11.547 -0.3140  0.1303 -0.6005
   35VAL   HG23  493   5.656   6.305  11.435  0.4889 -2.4215 -2.4042
   35VAL      C  494   5.790   6.451  11.812 -0.4965  0.0346 -0.4059
   35VAL      O  495   5.886   6.525  11.786  0.4163 -0.4289  0.4799
   36TYR      N  496   5.773   6.416  11.939  0.5893  0.0975  0.2039
   36TYR     HN  497   5.692   6.366  11.968  2.1300 -2.2232  0.8575
   36TYR     CA  498   5.863   6.451  12.052 -0.7831 -0.2926  1.1993
   36TYR     HA  499   5.933   6.531  12.030  1.0349 -1.8166  1.2164
   36TYR     CB  500   5.791   6.505  12.181  0.3691  0.2963 -0.4549
   36TYR    HB1  501   5.744   6.415  12.224  0.0644 -1.8906 -4.8507
   36TYR    HB2  502   5.871   6.552  12.242  0.0605  0.8777 -0.4946
   36TYR     CG  503   5.690   6.616  12.160  0.5391 -0.4743 -0.2898
   36TYR    CD1  504   5.681   6.695  12.041  0.0486  1.0596 -0.4081
   36TYR    HD1  505   5.754   6.668  11.966  0.5813  1.3953 -0.0214
   36TYR    CE1  506   5.577   6.785  12.028  0.3865  0.3162  0.0523
   36TYR    HE1  507   5.571   6.839  11.935  1.9319  0.9802  0.3007
   36TYR     CZ  508   5.474   6.807  12.125 -0.8142  0.0099  0.6562
   36TYR     OH  509   5.377   6.909  12.089  0.3889  0.0500 -0.0167
   36TYR     HH  510   5.427   6.966  12.030  1.5422 -1.6874 -0.8210
   36TYR    CD2  511   5.589   6.627  12.258  0.2944 -0.3487  0.1069
   36TYR    HD2  512   5.575   6.569  12.348 -0.0882  0.6150  0.6927
   36TYR    CE2  513   5.489   6.725  12.239  0.6901  0.8449 -0.0586
   36TYR    HE2  514   5.418   6.738  12.319 -1.2668  0.9602 -1.7386
   36TYR      C  515   5.940   6.322  12.088 -0.3397  0.1559  0.0391
   36TYR      O  516   5.882   6.216  12.093  0.0965  0.7782  0.4533
   37ASN      N  517   6.073   6.325  12.110  1.2057  0.5699 -0.2796
   37ASN     HN  518   6.110   6.416  12.092  0.2132  1.3482  1.4024
   37ASN     CA  519   6.147   6.216  12.170 -0.1572 -0.0738 -0.0699
   37ASN     HA  520   6.077   6.137  12.196  0.0192  0.1027  0.9889
   37ASN     CB  521   6.250   6.162  12.068 -0.9985  0.0507 -0.7972
   37ASN    HB1  522   6.314   6.247  12.038  0.1921 -0.5400 -0.0249
   37ASN    HB2  523   6.307   6.076  12.111 -0.6963 -0.7217 -2.6766
   37ASN     CG  524   6.189   6.120  11.935  0.0158 -0.3814 -0.1744
   37ASN    OD1  525   6.204   6.185  11.832 -0.4440 -0.0320  0.1000
   37ASN    ND2  526   6.103   6.022  11.940  0.2241  0.8491 -0.0371
   37ASN   HD21  527   6.104   5.963  12.021 -2.0099  0.6434 -0.0892
   37ASN   HD22  528   6.064   5.990  11.854 -0.3992  0.8391  0.2437
   37ASN      C  529   6.227   6.267  12.285 -0.5681  0.5012  0.1020
   37ASN      O  530   6.316   6.349  12.272  0.5294 -0.5382 -0.8017
   38LYS      N  531   6.205   6.216  12.412  0.7630 -0.0004 -0.1030
   38LYS     HN  532   6.126   6.155  12.414 -0.0399  1.0217  0.6112
   38LYS     CA  533   6.279   6.257  12.527 -0.4225 -0.0103 -0.1302
   38LYS     HA  534   6.381   6.270  12.495 -0.6077 -1.8591 -1.7046
   38LYS     CB  535   6.230   6.395  12.587 -0.4276  0.7063 -0.3916
   38LYS    HB1  536   6.274   6.480  12.532  1.1249  0.4753  0.4511
   38LYS    HB2  537   6.276   6.409  12.687 -1.1733 -0.1188  0.0902
   38LYS     CG  538   6.079   6.412  12.605 -0.2639 -0.0376  0.6262
   38LYS    HG1  539   6.038   6.351  12.688 -2.5122  2.9866  1.9692
   38LYS    HG2  540   6.027   6.390  12.509 -1.0374 -1.6116  1.3767
   38LYS     CD  541   6.055   6.558  12.652  0.9737  0.3174 -0.1382
   38LYS    HD1  542   6.104   6.572  12.751 -1.2856  0.8154  0.9678
   38LYS    HD2  543   5.947   6.560  12.675  0.9654 -0.2740 -0.1056
   38LYS     CE  544   6.080   6.670  12.556 -0.7608  0.7138  0.3986
   38LYS    HE1  545   6.006   6.665  12.474  3.0019 -0.7042 -3.2829
   38LYS    HE2  546   6.181   6.663  12.510 -0.6798 -1.7430  0.8213
   38LYS     NZ  547   6.075   6.800  12.624 -0.2384 -0.2735 -0.3717
   38LYS    HZ1  548   6.127   6.882  12.587 -0.1617  0.3163  0.9843
   38LYS    HZ2  549   5.977   6.833  12.620 -0.2869 -0.4880 -3.1345
   38LYS    HZ3  550   6.096   6.787  12.725  2.5909  0.3829 -0.7962
   38LYS      C  551   6.284   6.150  12.635 -0.3809 -0.1884 -0.8974
   38LYS      O  552   6.222   6.047  12.627  0.1185 -0.0664  0.3697
   39CYS      N  553   6.362   6.159  12.737 -0.2862  0.1775 -0.5526
   39CYS     HN  554   6.435   6.226  12.745  1.2229 -0.9293 -3.4642
   39CYS     CA  555   6.347   6.080  12.855  0.1951 -0.6078  0.3015
   39CYS     HA  556   6.322   5.981  12.818  0.9001 -0.4983 -0.4937
   39CYS     CB  557   6.477   6.077  12.931 -0.3346  0.7154  0.0643
   39CYS    HB1  558   6.514   6.180  12.954  0.0003  0.1952  2.0785
   39CYS    HB2  559   6.473   6.017  13.024 -2.8725 -0.6097 -0.8340
   39CYS     SG  560   6.610   6.013  12.821 -0.0219 -0.2327  0.2555
   39CYS      C  561   6.247   6.127  12.953 -1.4258 -0.0351  0.0623
   39CYS      O  562   6.217   6.246  12.965 -0.4497  0.4233 -0.4697
   40TRP      N  563   6.179   6.039  13.033 -0.4569  0.2626  0.4853
   40TRP     HN  564   6.205   5.943  13.028  0.5864  0.5935 -1.6861
   40TRP     CA  565   6.060   6.067  13.114  0.3138  0.4358 -0.5558
   40TRP     HA  566   6.066   6.170  13.146 -1.7546  0.2177  0.7732
   40TRP     CB  567   5.936   6.030  13.023 -0.6601  0.4783 -0.3163
   40TRP    HB1  568   5.951   6.072  12.921 -0.8806 -1.6847 -1.3008
   40TRP    HB2  569   5.927   5.919  13.014 -1.5023  0.4225  0.9676
   40TRP     CG  570   5.801   6.076  13.069 -0.4746  0.2908 -0.0670
   40TRP    CD1  571   5.706   5.996  13.122 -0.1701  0.2161 -0.0956
   40TRP    HD1  572   5.723   5.894  13.153  1.5098  0.8126  1.0875
   40TRP    NE1  573   5.600   6.083  13.167 -0.2428 -0.5138  1.2430
   40TRP    HE1  574   5.521   6.058  13.219 -1.8970 -1.3884 -1.4744
   40TRP    CE2  575   5.624   6.208  13.119 -0.8512  0.1426  0.6779
   40TRP    CD2  576   5.750   6.209  13.059 -0.3985  0.0916 -0.3305
   40TRP    CE3  577   5.807   6.322  13.004  0.7014  0.0691  0.2847
   40TRP    HE3  578   5.910   6.319  12.971  1.5998  1.1818  2.7287
   40TRP    CZ3  579   5.736   6.443  13.018 -0.4016  0.0235 -0.5511
   40TRP    HZ3  580   5.779   6.531  12.973  0.3884 -0.1279 -0.1184
   40TRP    CZ2  581   5.564   6.328  13.142 -0.6676  0.0284  0.0458
   40TRP    HZ2  582   5.473   6.343  13.198 -1.0825 -0.4696 -0.4800
   40TRP    CH2  583   5.616   6.447  13.088 -0.2167  0.5693  0.5975
   40TRP    HH2  584   5.565   6.543  13.093  0.6260  1.0200  0.7336
   40TRP      C  585   6.050   5.983  13.241 -0.8719 -0.2618 -0.3333
   40TRP      O  586   6.117   5.880  13.249 -0.1250  0.4736 -0.4144
   41LYS      N  587   5.973   6.023  13.345  0.0185  0.3382 -0.8360
   41LYS     HN  588   5.912   6.102  13.345  0.0140  0.3706  0.6615
   41LYS     CA  589   5.964   5.942  13.468 -0.2201  0.6054  0.7863
   41LYS     HA  590   6.056   5.888  13.487 -0.6900  0.1736  1.9569
   41LYS     CB  591   5.942   6.039   0.004  0.0232 -0.2278  0.6605
   41LYS    HB1  592   5.846   6.089  -0.024 -1.2831 -1.9522  1.8547
   41LYS    HB2  593   5.937   5.971   0.091 -3.6113 -1.6876 -0.4770
   41LYS     CG  594   6.059   6.140  13.607 -0.3017 -0.1913 -0.5595
   41LYS    HG1  595   6.058   6.200  13.514 -1.0242 -0.3186 -0.6422
   41LYS    HG2  596   6.157   6.089  13.605  0.0528  0.2768  1.7205
   41LYS     CD  597   6.041   6.239   0.136 -0.4005  0.2400  0.8434
   41LYS    HD1  598   5.951   6.304   0.126  1.2726  2.4733 -0.8932
   41LYS    HD2  599   6.128   6.308   0.135 -0.4428  0.3366 -1.3071
   41LYS     CE  600   6.050   6.166   0.269  0.3175 -0.9002  0.0751
   41LYS    HE1  601   5.968   6.098   0.299 -0.4810 -0.4887 -1.0786
   41LYS    HE2  602   6.042   6.243   0.349 -3.2577 -0.1547 -0.7973
   41LYS     NZ  603   6.173   6.090   0.281 -0.0991 -0.4804 -0.4797
   41LYS    HZ1  604   6.154   5.996   0.241 -1.2138 -1.1516  1.4495
   41LYS    HZ2  605   6.250   6.139   0.232  1.9128 -3.6702 -0.8021
   41LYS    HZ3  606   6.197   6.070   0.380 -3.2642  0.5318  0.6443
   41LYS      C  607   5.858   5.838  13.446  0.1757 -0.5201  0.5797
   41LYS      O  608   5.740   5.868  13.419 -0.2211 -0.6268  0.6272
   42PHE      N  609   5.888   5.706  13.471 -0.3032  0.1058  0.1968
   42PHE     HN  610   5.979   5.681  13.504  0.6760  1.1731 -1.5683
   42PHE     CA  611   5.794   5.601  13.439 -1.2498  0.7367  0.0007
   42PHE     HA  612   5.771   5.604  13.334  2.9856  0.1025 -1.1517
   42PHE     CB  613   5.867   5.460  13.460 -0.0806 -0.8539 -0.1231
   42PHE    HB1  614   5.967   5.459  13.411  0.7356  0.5824  1.4047
   42PHE    HB2  615   5.884   5.443  13.568 -0.4230  0.1541  0.1002
   42PHE     CG  616   5.798   5.344  13.402  0.1112 -0.2280 -0.0433
   42PHE    CD1  617   5.752   5.334  13.272  0.6433 -0.7764  0.3067
   42PHE    HD1  618   5.767   5.415  13.202 -1.9620 -0.0955  0.4419
   42PHE    CE1  619   5.660   5.233  13.234 -0.5797 -0.3065 -0.1505
   42PHE    HE1  620   5.606   5.236  13.141  1.5334 -1.0281 -1.4677
   42PHE     CZ  621   5.645   5.124  13.317  0.3390 -0.2300  0.6944
   42PHE     HZ  622   5.590   5.039  13.278  2.1732 -1.0402 -0.2846
   42PHE    CD2  623   5.771   5.234  13.486  0.0236  0.4085 -0.0371
   42PHE    HD2  624   5.815   5.235  13.585  1.4073  0.4813 -0.6261
   42PHE    CE2  625   5.702   5.114  13.438  0.0830  0.1827  0.0196
   42PHE    HE2  626   5.689   5.029  13.503 -1.4189 -1.1956 -1.9601
   42PHE      C  627   5.659   5.606  13.518  0.5045 -0.3123  0.2326
   42PHE      O  628   5.557   5.577  13.456  0.0951 -0.5698 -0.0093
   43GLU      N  629   5.673   5.651   0.057  0.2380  0.2066 -0.0316
   43GLU     HN  630   5.767   5.663   0.089  0.1470 -0.3151  0.4405
   43GLU     CA  631   5.569   5.686   0.158 -0.0205 -0.3006  0.0307
   43GLU     HA  632   5.504   5.600   0.167  0.9381 -0.8574  2.3260
   43GLU     CB  633   5.635   5.699   0.298  0.4682  0.3313  0.6191
   43GLU    HB1  634   5.718   5.626   0.289 -0.5319 -1.0765  2.2944
   43GLU    HB2  635   5.566   5.673   0.381 -0.3449  0.2138 -0.0729
   43GLU     CG  636   5.708   5.831   0.328  0.4737  0.8097  0.3139
   43GLU    HG1  637   5.731   5.875   0.228 -1.4874  2.4741  0.5508
   43GLU    HG2  638   5.626   5.896   0.365 -1.7832  0.5231 -3.6481
   43GLU     CD  639   5.833   5.821   0.406 -0.5861 -0.1236 -0.3526
   43GLU    OE1  640   5.819   5.841   0.530  0.4745 -0.4025 -0.7373
   43GLU    OE2  641   5.939   5.789   0.342  0.1299 -0.0090 -0.5703
   43GLU      C  642   5.486   5.815   0.121  0.2624 -0.2509 -0.6204
   43GLU      O  643   5.386   5.848   0.183  0.3312 -0.9854 -0.2020
   44HSD      N  644   5.531   5.901  13.612  0.4881 -0.9857 -0.2638
   44HSD     HN  645   5.609   5.871  13.558  0.0627 -0.5618 -1.1355
   44HSD     CA  646   5.444   6.010  -0.027  0.0938  0.1139  0.1092
   44HSD     HA  647   5.370   6.050   0.040  0.4198  0.1611  0.4415
   44HSD     CB  648   5.536   6.132  13.540 -0.1351 -0.2903 -0.0044
   44HSD    HB1  649   5.480   6.218  13.498 -3.6425 -1.5442  1.7810
   44HSD    HB2  650   5.632   6.112  13.487  0.7964 -0.7561  1.7796
   44HSD    ND1  651   5.681   6.304   0.095  0.6814  0.5048  0.6170
   44HSD    HD1  652   5.707   6.370   0.024  1.2798  0.8492  1.1499
   44HSD     CG  653   5.590   6.197   0.086  0.4517  0.5764 -0.3464
   44HSD    CE1  654   5.703   6.326   0.222 -0.1087  0.3610 -0.0485
   44HSD    HE1  655   5.762   6.413   0.251  2.0316 -0.5283 -1.5311
   44HSD    NE2  656   5.634   6.242   0.304  0.2510  0.9017 -0.1923
   44HSD    CD2  657   5.561   6.161   0.214  0.1828 -0.7934 -0.2374
   44HSD    HD2  658   5.499   6.074   0.235 -0.9054 -0.2001 -0.8779
   44HSD      C  659   5.390   5.984  13.419 -0.3298 -0.3451 -0.7430
   44HSD      O  660   5.330   6.072  13.353  0.0917  0.5627  0.2151
   45CYS      N  661   5.409   5.862  13.365  0.2298  0.1232  0.3117
   45CYS     HN  662   5.457   5.787  13.411 -1.2969 -0.7710  0.5280
   45CYS     CA  663   5.359   5.812  13.237  0.2482 -0.1963  0.2669
   45CYS     HA  664   5.353   5.891  13.164  0.1909 -1.5492 -1.2755
   45CYS     CB  665   5.450   5.703  13.172 -0.1200  0.0415 -0.4475
   45CYS    HB1  666   5.541   5.728  13.231 -1.0627 -0.2263  1.2125
   45CYS    HB2  667   5.434   5.597  13.202  0.7540 -0.1739 -0.7174
   45CYS     SG  668   5.476   5.726  12.994 -0.7098  0.3266  0.1431
   45CYS      C  669   5.214   5.756  13.249 -0.4612  0.0300 -0.5228
   45CYS      O  670   5.191   5.633  13.256  0.3860 -0.2334  0.0101
   46ASN      N  671   5.117   5.849  13.254  0.1567  0.1211  0.0405
   46ASN     HN  672   5.142   5.944  13.272 -0.0309  0.3422 -0.8494
   46ASN     CA  673   4.970   5.828  13.252 -0.2530  0.0189  0.2301
   46ASN     HA  674   4.939   5.739  13.199 -2.9900  0.4288  1.0203
   46ASN     CB  675   4.915   5.830  13.388 -0.0313  0.1541 -0.4188
   46ASN    HB1  676   4.806   5.810  13.380 -0.2456  0.6451  1.0231
   46ASN    HB2  677   4.950   5.738  13.439  1.2574  1.3861  1.0360
   46ASN     CG  678   4.950   5.953  13.476 -0.1043 -0.0739 -0.3909
   46ASN    OD1  679   4.880   6.054  13.470 -0.2959 -0.2912  0.2610
   46ASN    ND2  680   5.049   5.942  13.565  0.5884  0.2828 -0.6457
   46ASN   HD21  681   5.116   5.868  13.565  0.9778  0.6199  0.5049
   46ASN   HD22  682   5.053   6.018  13.629  1.3434 -2.2823  2.6235
   46ASN      C  683   4.936   5.955  13.170 -0.2502 -0.3037 -0.8493
   46ASN      O  684   5.008   6.048  13.176  0.0905  0.3577  0.6415
   47PHE      N  685   4.823   5.951  13.095 -0.6375 -0.4012  0.1071
   47PHE     HN  686   4.768   5.871  13.118  0.3175 -0.9945  0.4004
   47PHE     CA  687   4.772   6.043  12.996  0.4099  0.2338  0.4690
   47PHE     HA  688   4.843   6.054  12.915 -0.8096 -0.4555 -0.7168
   47PHE     CB  689   4.641   5.996  12.932 -0.3426  0.2611  0.3137
   47PHE    HB1  690   4.669   5.901  12.881  1.4584 -0.5148  2.5988
   47PHE    HB2  691   4.564   5.974  13.008  0.3618 -1.0667  0.6821
   47PHE     CG  692   4.585   6.084  12.821  0.4040  0.3153  0.7995
   47PHE    CD1  693   4.633   6.063  12.691  0.6138 -0.1004 -0.4620
   47PHE    HD1  694   4.709   5.993  12.660  1.0099  0.2061 -0.1840
   47PHE    CE1  695   4.578   6.131  12.587 -0.1927  0.2244 -0.4391
   47PHE    HE1  696   4.599   6.096  12.487 -0.2301 -0.1542 -0.3171
   47PHE     CZ  697   4.481   6.231  12.609  0.0268 -0.2656 -0.0045
   47PHE     HZ  698   4.436   6.278  12.523  1.7575 -0.9046 -1.3204
   47PHE    CD2  699   4.488   6.185  12.840 -0.3698  0.8415 -0.1461
   47PHE    HD2  700   4.457   6.204  12.942 -2.1994 -0.7981 -0.3480
   47PHE    CE2  701   4.437   6.266  12.739  0.5469  0.1718 -0.4934
   47PHE    HE2  702   4.359   6.338  12.758 -0.3295 -1.3248  2.0895
   47PHE      C  703   4.760   6.180  13.057 -0.1742 -0.2270  0.0508
   47PHE      O  704   4.787   6.279  12.994  0.2570  0.1487 -0.7396
   48ASN      N  705   4.701   6.190  13.184  0.2148  0.3019  0.0603
   48ASN     HN  706   4.675   6.100  13.217 -0.9962  0.1285 -1.2857
   48ASN     CA  707   4.679   6.311  13.258  0.4963 -0.0433 -0.1008
   48ASN     HA  708   4.630   6.377  13.187 -1.9302 -1.0579  0.5506
   48ASN     CB  709   4.582   6.279  13.376 -0.2868  0.3858  0.3318
   48ASN    HB1  710   4.496   6.228  13.328  1.0487 -1.9678  0.3398
   48ASN    HB2  711   4.639   6.211  13.443 -2.5182 -0.5535  1.4214
   48ASN     CG  712   4.540   6.395  13.461  0.4577 -0.1161  1.1952
   48ASN    OD1  713   4.576   6.511  13.436 -0.4804 -0.5905  0.5690
   48ASN    ND2  714   4.456   6.364  -0.023 -0.0277 -0.3031 -0.0065
   48ASN   HD21  715   4.447   6.269   0.010 -0.7300 -0.7883 -1.5087
   48ASN   HD22  716   4.438   6.437   0.043  0.7834  0.5687 -0.7324
   48ASN      C  717   4.809   6.382  13.296  0.7887 -0.1448 -0.1735
   48ASN      O  718   4.823   6.500  13.273 -0.4652 -0.3208  0.2637
   49ASP      N  719   4.908   6.317  13.351 -0.6497 -0.5182 -0.8924
   49ASP     HN  720   4.899   6.225  13.390 -0.8191  1.0120  3.2153
   49ASP     CA  721   5.033   6.370  13.368  0.9198 -0.2716 -0.1528
   49ASP     HA  722   5.029   6.466  13.416 -1.0747 -1.6602  2.7735
   49ASP     CB  723   5.123   6.271  13.455  0.1374  0.3356  0.7171
   49ASP    HB1  724   5.123   6.168  13.415  1.1652  0.0220  1.4715
   49ASP    HB2  725   5.223   6.315  13.473  0.4352  0.1490 -0.4149
   49ASP     CG  726   5.064   6.260   0.009  0.1830 -0.1719 -0.1579
   49ASP    OD1  727   4.974   6.338   0.049 -0.3859  0.3013 -0.1558
   49ASP    OD2  728   5.120   6.182   0.092  0.0068  0.1884  0.5687
   49ASP      C  729   5.106   6.396  13.235 -0.5285 -0.4274 -0.5529
   49ASP      O  730   5.173   6.500  13.225  0.2035 -0.1340 -0.1266
   50VAL      N  731   5.107   6.312  13.133  0.0268 -0.1397  0.0586
   50VAL     HN  732   5.055   6.229  13.152 -0.0762  0.3113  1.8542
   50VAL     CA  733   5.175   6.334  13.009 -0.9979 -0.2386  0.7559
   50VAL     HA  734   5.282   6.347  13.017 -1.0101  2.3924 -1.6538
   50VAL     CB  735   5.160   6.214  12.913  0.6981  0.1878  0.7986
   50VAL     HB  736   5.055   6.178  12.905  1.3706 -1.6473 -0.7473
   50VAL    CG1  737   5.224   6.249  12.781  0.7633  0.2252  0.5524
   50VAL   HG11  738   5.247   6.151  12.735 -0.6235 -1.2422  2.7875
   50VAL   HG12  739   5.163   6.305  12.707  1.5431 -1.2002 -1.2188
   50VAL   HG13  740   5.319   6.302  12.804  0.3796  0.5351  1.4915
   50VAL    CG2  741   5.239   6.097  12.982  0.2315  0.4510 -0.3404
   50VAL   HG21  742   5.226   6.104  13.092  2.3626  2.1941 -0.1296
   50VAL   HG22  743   5.199   5.998  12.953  1.3536 -0.1257  0.0099
   50VAL   HG23  744   5.348   6.105  12.963  1.2535  0.6552  4.4624
   50VAL      C  745   5.129   6.460  12.940  0.2371 -1.1268 -0.1492
   50VAL      O  746   5.217   6.546  12.918 -0.5192 -0.4073  0.0304
   51THR      N  747   4.998   6.470  12.920 -0.3821  0.7409 -0.1139
   51THR     HN  748   4.934   6.396  12.936  0.3769  0.1137  0.1143
   51THR     CA  749   4.938   6.578  12.854 -0.0959 -0.3817  0.5371
   51THR     HA  750   4.991   6.587  12.760 -0.7433 -3.4155 -0.2223
   51THR     CB  751   4.790   6.553  12.820 -0.8876 -0.1660  0.4004
   51THR     HB  752   4.733   6.641  12.785 -2.6867 -1.8427 -1.1306
   51THR    OG1  753   4.714   6.521  12.931 -0.0325 -0.5075  0.2993
   51THR    HG1  754   4.745   6.433  12.952  0.5353 -1.0490 -2.4551
   51THR    CG2  755   4.771   6.439  12.720  0.6507  0.6354 -0.1707
   51THR   HG21  756   4.828   6.454  12.626  2.6411  1.6347  1.1410
   51THR   HG22  757   4.788   6.334  12.754  1.1458  0.9352  0.5413
   51THR   HG23  758   4.666   6.442  12.684  0.3778  1.2858  0.6370
   51THR      C  759   4.942   6.712  12.926  0.9208  0.0849 -0.3032
   51THR      O  760   4.971   6.822  12.876  0.2711 -0.0986 -0.0950
   52THR      N  761   4.919   6.702  13.061  0.6053  0.1541 -0.2669
   52THR     HN  762   4.883   6.621  13.108  1.8482 -0.0829  0.3462
   52THR     CA  763   4.931   6.827  13.144  0.6541  0.0162  0.0389
   52THR     HA  764   4.868   6.900  13.095 -1.5140  1.4236  4.4226
   52THR     CB  765   4.881   6.806  13.286 -0.1425  0.1765 -0.7620
   52THR     HB  766   4.934   6.733  13.351 -1.7429 -1.0133 -0.7312
   52THR    OG1  767   4.747   6.767  13.274  0.1087 -0.1629 -0.4651
   52THR    HG1  768   4.762   6.672  13.273 -0.2889 -0.2281 -0.6027
   52THR    CG2  769   4.877   6.935  13.376  0.2883 -0.6894 -0.6059
   52THR   HG21  770   4.977   6.972  13.406  0.0858 -0.9013  0.3774
   52THR   HG22  771   4.830   7.015  13.316 -2.6585 -2.7642 -1.3054
   52THR   HG23  772   4.811   6.914  13.463 -0.2421 -4.0810 -1.6525
   52THR      C  773   5.072   6.889  13.150  0.7026 -0.3398 -0.7510
   52THR      O  774   5.083   7.007  13.186 -0.4693  0.5848 -0.0879
   53ARG      N  775   5.178   6.807  13.123 -0.0617  0.4440 -0.0943
   53ARG     HN  776   5.166   6.710  13.103  1.2045 -0.1848  1.8941
   53ARG     CA  777   5.314   6.854  13.142 -0.6240  0.4939  0.4592
   53ARG     HA  778   5.315   6.950  13.190 -0.1864  0.3603  0.7163
   53ARG     CB  779   5.395   6.752  13.227  0.1691  0.0083 -0.3655
   53ARG    HB1  780   5.393   6.651  13.179 -1.1173  0.2319 -0.8203
   53ARG    HB2  781   5.500   6.788  13.230 -0.1072  1.0040 -1.7047
   53ARG     CG  782   5.352   6.727  13.380 -0.7503 -0.0906  0.2021
   53ARG    HG1  783   5.243   6.717  13.396 -0.8570 -0.1215 -0.5354
   53ARG    HG2  784   5.363   6.827  13.429 -1.4798 -0.3694  0.9548
   53ARG     CD  785   5.440   6.625  13.447  0.2950 -0.6819 -0.6337
   53ARG    HD1  786   5.545   6.661  13.449  0.6512 -1.7023  1.5971
   53ARG    HD2  787   5.442   6.526  13.395  2.2713 -1.9094  1.5780
   53ARG     NE  788   5.386   6.607   0.003 -0.3102 -0.0665  0.7136
   53ARG     HE  789   5.289   6.601   0.023  0.0746 -0.0143  2.8162
   53ARG     CZ  790   5.457   6.620   0.116  0.7819 -0.3276  0.3289
   53ARG    NH1  791   5.584   6.625   0.128 -0.1384 -0.8021  0.1539
   53ARG   HH11  792   5.638   6.626   0.044  3.4601  1.4891  2.2070
   53ARG   HH12  793   5.623   6.648   0.217 -1.2278  1.5433  0.1010
   53ARG    NH2  794   5.385   6.626   0.223 -0.0121 -0.0830  0.0495
   53ARG   HH21  795   5.291   6.593   0.229  0.3598 -1.0063  1.2113
   53ARG   HH22  796   5.422   6.642   0.314 -1.4458  0.6462  0.5398
   53ARG      C  797   5.385   6.875  13.010 -0.5949  0.1626  1.0333
   53ARG      O  798   5.490   6.937  13.000 -0.4910 -0.4716 -0.5487
   54LEU      N  799   5.326   6.829  12.899  0.0359  0.0806 -0.2266
   54LEU     HN  800   5.262   6.752  12.899  1.2043 -0.9655 -1.9368
   54LEU     CA  801   5.354   6.853  12.759  0.4490 -0.2152  0.2347
   54LEU     HA  802   5.454   6.894  12.762 -0.0828  1.1058  1.6247
   54LEU     CB  803   5.337   6.725  12.666 -0.1507 -0.1346  0.1876
   54LEU    HB1  804   5.240   6.683  12.697 -0.2051  0.9265  1.5456
   54LEU    HB2  805   5.341   6.759  12.560 -1.0338  2.4854  0.9309
   54LEU     CG  806   5.450   6.621  12.685  0.2900  0.0646 -0.4891
   54LEU     HG  807   5.448   6.590  12.792  0.2824 -0.7279 -0.7090
   54LEU    CD1  808   5.445   6.495  12.601  0.2578  0.4583 -0.0474
   54LEU   HD11  809   5.354   6.436  12.622  0.6088  0.4151  1.4526
   54LEU   HD12  810   5.436   6.510  12.491 -2.1034 -2.0001 -0.2908
   54LEU   HD13  811   5.538   6.435  12.613 -0.0964 -0.7604 -2.6780
   54LEU    CD2  812   5.596   6.671  12.666 -0.8399  0.5917 -0.4708
   54LEU   HD21  813   5.619   6.742  12.748  1.5263  0.3378 -0.8585
   54LEU   HD22  814   5.675   6.594  12.656 -1.0288  0.5752 -2.2635
   54LEU   HD23  815   5.610   6.727  12.571  2.4056  2.2388  0.8253
   54LEU      C  816   5.260   6.950  12.692  0.3116  0.6941  0.2495
   54LEU      O  817   5.270   6.982  12.575  0.2514  0.0270 -0.2529
   55ARG      N  818   5.162   7.009  12.759  0.3575  0.3844  0.2533
   55ARG     HN  819   5.127   6.975  12.845  0.1285 -0.4323 -0.1568
   55ARG     CA  820   5.070   7.111  12.713 -1.1638  0.5699  0.4642
   55ARG     HA  821   5.001   7.142  12.790 -3.1385 -0.7704 -0.6608
   55ARG     CB  822   5.136   7.239  12.656 -0.1848 -1.2977  0.1693
   55ARG    HB1  823   5.203   7.215  12.570  0.2502 -2.2133  0.7525
   55ARG    HB2  824   5.053   7.295  12.607 -0.2245 -0.2119  1.4458
   55ARG     CG  825   5.196   7.336  12.766  0.4079  0.2009  0.0691
   55ARG    HG1  826   5.123   7.357  12.846  0.2452  0.0061 -0.0265
   55ARG    HG2  827   5.221   7.428  12.709 -0.3432 -0.6187 -1.6737
   55ARG     CD  828   5.323   7.280  12.831 -0.3721  0.1585 -0.3571
   55ARG    HD1  829   5.304   7.186  12.888  0.3281  1.5906  2.4332
   55ARG    HD2  830   5.350   7.354  12.909 -1.1915  0.5772 -0.4628
   55ARG     NE  831   5.430   7.266  12.730 -0.2208 -0.4613  0.3645
   55ARG     HE  832   5.406   7.270  12.633  0.2852 -1.2864  0.1956
   55ARG     CZ  833   5.557   7.242  12.750  0.0771 -0.8008 -0.8374
   55ARG    NH1  834   5.605   7.216  12.864 -0.3024 -0.4775 -0.5841
   55ARG   HH11  835   5.540   7.217  12.940  0.8168  0.2000  0.4110
   55ARG   HH12  836   5.701   7.205  12.890 -1.2092 -3.1506  2.2204
   55ARG    NH2  837   5.640   7.255  12.648 -0.0609 -0.2115 -0.1979
   55ARG   HH21  838   5.601   7.293  12.565 -1.8325 -4.3674 -1.5318
   55ARG   HH22  839   5.738   7.249  12.668 -0.4673 -0.7581  1.8741
   55ARG      C  840   4.955   7.056  12.618 -0.7534  0.8420 -0.2817
   55ARG      O  841   4.835   7.076  12.634 -0.0587 -0.7007  0.4466
   56GLU      N  842   5.000   6.981  12.515 -0.0693 -0.3669 -0.6013
   56GLU     HN  843   5.097   6.972  12.494  0.0850  2.2406 -1.3763
   56GLU     CA  844   4.911   6.913  12.428  0.2901 -0.4633 -0.4725
   56GLU     HA  845   4.845   6.994  12.401 -2.2563 -2.5338 -0.8306
   56GLU     CB  846   4.984   6.843  12.315 -0.1565 -0.7780  0.0130
   56GLU    HB1  847   4.910   6.786  12.255  1.9737 -1.2293 -2.3651
   56GLU    HB2  848   5.059   6.771  12.354  2.1178  0.6108 -1.6211
   56GLU     CG  849   5.047   6.948  12.215  0.5501  0.3831  0.9838
   56GLU    HG1  850   5.124   7.019  12.253  1.6788  0.1382 -0.7608
   56GLU    HG2  851   5.101   6.905  12.128  0.8907  5.2912 -1.5541
   56GLU     CD  852   4.928   7.031  12.147  0.0506  0.3637 -0.6366
   56GLU    OE1  853   4.853   6.977  12.066 -0.4469  0.0002 -0.3851
   56GLU    OE2  854   4.927   7.154  12.173 -0.6267 -0.1329 -0.0084
   56GLU      C  855   4.833   6.805  12.496  0.3673 -0.2116 -0.2426
   56GLU      O  856   4.883   6.730  12.577 -0.2795  0.0699  0.1423
   57ASN      N  857   4.696   6.796  12.463 -0.1887  0.5128 -0.4822
   57ASN     HN  858   4.657   6.858  12.396  2.8864  0.2008 -2.7831
   57ASN     CA  859   4.613   6.696  12.526 -0.0687  0.9280  0.5243
   57ASN     HA  860   4.672   6.638  12.595 -0.7778 -1.8454 -1.0513
   57ASN     CB  861   4.510   6.781  12.603 -0.1397 -0.0639 -0.7482
   57ASN    HB1  862   4.468   6.711  12.678  0.3847 -0.4689 -0.8265
   57ASN    HB2  863   4.551   6.866  12.661 -0.0501 -1.0510  0.6742
   57ASN     CG  864   4.398   6.844  12.524 -0.1092  0.1840  1.1712
   57ASN    OD1  865   4.415   6.877  12.406 -0.2485  0.3391  0.1045
   57ASN    ND2  866   4.281   6.859  12.588 -0.3123 -0.1758  0.0298
   57ASN   HD21  867   4.269   6.822  12.680  0.4213  0.0661  0.2309
   57ASN   HD22  868   4.223   6.923  12.537  2.3305  1.4340 -1.1267
   57ASN      C  869   4.542   6.604  12.430 -0.8287 -0.0651 -0.0799
   57ASN      O  870   4.455   6.531  12.463  0.1246 -0.0693 -0.2054
   58GLU      N  871   4.588   6.614  12.297 -0.9552 -0.2521 -0.8183
   58GLU     HN  872   4.634   6.692  12.256 -0.2664 -0.4497 -0.4372
   58GLU     CA  873   4.555   6.512  12.209 -0.2089 -0.1364 -0.0300
   58GLU     HA  874   4.494   6.438  12.257 -0.4528  1.7971  2.9478
   58GLU     CB  875   4.480   6.573  12.087 -0.0049 -0.0421 -0.0031
   58GLU    HB1  876   4.458   6.487  12.019  0.5170 -0.3149  0.1609
   58GLU    HB2  877   4.545   6.646  12.034  0.8303 -2.0099 -1.8599
   58GLU     CG  878   4.346   6.636  12.128 -0.5728 -0.5825  0.0131
   58GLU    HG1  879   4.287   6.576  12.200 -0.1570 -3.7959 -2.0965
   58GLU    HG2  880   4.371   6.732  12.177 -0.6029 -1.2443  1.3656
   58GLU     CD  881   4.260   6.662  12.007  0.5416  0.5447  0.7622
   58GLU    OE1  882   4.223   6.567  11.938 -0.4638  0.3821 -0.2922
   58GLU    OE2  883   4.227   6.779  11.986 -0.3552 -0.2013 -0.2446
   58GLU      C  884   4.686   6.449  12.154  0.2131  0.2031 -0.2346
   58GLU      O  885   4.760   6.512  12.079 -0.0209  0.0257 -0.0248
   59LEU      N  886   4.709   6.322  12.194  0.5959 -1.0366 -0.0608
   59LEU     HN  887   4.642   6.268  12.245 -1.4510 -0.0840 -1.5953
   59LEU     CA  888   4.835   6.261  12.150 -0.8662 -0.3892  0.3212
   59LEU     HA  889   4.849   6.280  12.044  1.6463  0.4718  0.7314
   59LEU     CB  890   4.960   6.325  12.229 -0.1727 -0.3246  0.9106
   59LEU    HB1  891   5.050   6.263  12.207  0.3234  0.8233 -0.4671
   59LEU    HB2  892   4.969   6.425  12.181 -2.5873  0.2746  1.5758
   59LEU     CG  893   4.940   6.324  12.382 -0.2605 -0.4277 -0.0081
   59LEU     HG  894   4.833   6.327  12.411 -0.1713 -1.0482  0.3991
   59LEU    CD1  895   4.996   6.194  12.452  0.9829 -0.1456  0.3341
   59LEU   HD11  896   5.095   6.178  12.404  1.3565  1.0504  0.6643
   59LEU   HD12  897   5.005   6.201  12.563  0.3636  1.5550  0.2973
   59LEU   HD13  898   4.926   6.113  12.424 -2.1158  2.2544  0.6591
   59LEU    CD2  899   5.010   6.450  12.427 -0.1937 -0.6186  0.7503
   59LEU   HD21  900   5.013   6.450  12.538 -1.9520 -0.9463  0.8312
   59LEU   HD22  901   5.112   6.441  12.383  0.4582 -2.6551  2.5238
   59LEU   HD23  902   4.956   6.540  12.390  1.0886  0.3463  1.1305
   59LEU      C  903   4.825   6.113  12.171  0.3527 -0.4156 -0.3165
   59LEU      O  904   4.717   6.066  12.211  0.0116 -0.3681  0.7363
   60THR      N  905   4.922   6.042  12.122 -0.0283 -0.0370  0.2014
   60THR     HN  906   4.994   6.081  12.065  1.0377 -1.3175  0.6110
   60THR     CA  907   4.936   5.907  12.165 -0.6968 -0.8532  0.1515
   60THR     HA  908   4.878   5.888  12.254 -1.1168 -0.5835 -0.0612
   60THR     CB  909   4.904   5.817  12.054  0.0213  0.9681 -0.0734
   60THR     HB  910   4.795   5.822  12.034  0.2010 -0.9117 -1.8861
   60THR    OG1  911   4.939   5.683  12.088 -0.3765  0.1143 -0.4056
   60THR    HG1  912   4.912   5.638  12.008  2.0750  0.2799 -1.3968
   60THR    CG2  913   4.977   5.845  11.922  0.1677  0.3824  0.3132
   60THR   HG21  914   4.963   5.949  11.884  2.2052 -0.1872 -2.2320
   60THR   HG22  915   5.086   5.843  11.939  0.4288 -0.3991 -1.3006
   60THR   HG23  916   4.946   5.770  11.847 -0.1959 -0.9004  1.7018
   60THR      C  917   5.082   5.893  12.205  0.0886 -0.6514  0.6052
   60THR      O  918   5.166   5.980  12.172  0.4135 -0.1037  0.0658
   61TYR      N  919   5.119   5.791  12.286  0.0950  0.0886  0.1661
   61TYR     HN  920   5.052   5.721  12.311  0.2228 -0.0682  0.0710
   61TYR     CA  921   5.245   5.789  12.358 -0.2758 -0.1933 -0.1544
   61TYR     HA  922   5.318   5.823  12.287  0.8932 -1.8448  0.1893
   61TYR     CB  923   5.236   5.888  12.488  0.2491  0.5482 -0.2311
   61TYR    HB1  924   5.335   5.922  12.526  0.5753 -0.6436  0.0304
   61TYR    HB2  925   5.186   5.977  12.445 -2.0837 -0.4965  0.1261
   61TYR     CG  926   5.149   5.839  12.598 -0.6138 -0.0884 -0.2334
   61TYR    CD1  927   5.211   5.751  12.690 -0.1924 -0.6659 -0.4368
   61TYR    HD1  928   5.315   5.722  12.689 -0.6595 -2.5129  0.2514
   61TYR    CE1  929   5.138   5.712  12.803 -0.0324  0.1080 -0.1367
   61TYR    HE1  930   5.176   5.650  12.883 -2.5706 -1.6122 -0.1558
   61TYR     CZ  931   5.003   5.739  12.820  0.3667  0.7716 -0.2335
   61TYR     OH  932   4.932   5.684  12.928  0.3041 -0.4355  0.4705
   61TYR     HH  933   4.841   5.693  12.899 -0.0320 -0.6318  1.4142
   61TYR    CD2  934   5.010   5.861  12.614 -0.0606 -0.0245 -0.2508
   61TYR    HD2  935   4.955   5.916  12.539 -0.6490 -2.1457 -1.4450
   61TYR    CE2  936   4.934   5.815  12.721 -0.0494  0.1697 -0.1454
   61TYR    HE2  937   4.827   5.830  12.724  0.1877  1.9555  1.2206
   61TYR      C  938   5.289   5.649  12.392  0.4313 -0.1474  0.1188
   61TYR      O  939   5.200   5.563  12.396 -0.3637 -0.3877  0.1732
   62TYR      N  940   5.415   5.632  12.436  0.1938  0.1743  0.3777
   62TYR     HN  941   5.487   5.699  12.417  1.4719 -1.5268 -1.1883
   62TYR     CA  942   5.471   5.511  12.497 -1.5008  0.5039 -0.1660
   62TYR     HA  943   5.401   5.468  12.568 -0.6432  0.3781  0.6156
   62TYR     CB  944   5.521   5.406  12.389  0.6744  0.6162  0.0733
   62TYR    HB1  945   5.440   5.366  12.326  0.7597 -1.3337  1.1213
   62TYR    HB2  946   5.589   5.463  12.322 -0.8840  2.0040 -0.3971
   62TYR     CG  947   5.590   5.278  12.446  0.2838  0.6345 -0.5119
   62TYR    CD1  948   5.525   5.194  12.543 -0.0107  0.3151  0.1321
   62TYR    HD1  949   5.432   5.222  12.591 -0.6593 -1.7854  0.1746
   62TYR    CE1  950   5.573   5.063  12.572  0.1033 -0.2777  0.6080
   62TYR    HE1  951   5.518   4.997  12.636  0.8042 -1.4698  0.0118
   62TYR     CZ  952   5.687   5.027  12.517 -0.9067 -0.4100  1.2153
   62TYR     OH  953   5.743   4.899  12.541 -0.3687  0.4093 -0.1571
   62TYR     HH  954   5.703   4.864  12.621 -1.4781 -1.1286 -1.3029
   62TYR    CD2  955   5.706   5.234  12.382  0.2078  0.7918 -0.0445
   62TYR    HD2  956   5.764   5.300  12.320  1.1659  0.4320  0.4552
   62TYR    CE2  957   5.750   5.100  12.413 -0.9606  0.0103  0.1039
   62TYR    HE2  958   5.841   5.060  12.370 -1.2053 -1.1551  0.6326
   62TYR      C  959   5.587   5.543  12.585  0.0700 -0.9405 -0.6628
   62TYR      O  960   5.674   5.626  12.554  0.0566  0.6455 -0.2155
   63CYS      N  961   5.595   5.479  12.704  0.0623  0.5220  0.2320
   63CYS     HN  962   5.520   5.419  12.732  0.0987 -1.2284 -2.9487
   63CYS     CA  963   5.720   5.473  12.782 -0.0414  0.2943  0.1382
   63CYS     HA  964   5.789   5.539  12.733 -0.6380  1.4307  0.8011
   63CYS     CB  965   5.700   5.517  12.928  0.6997  0.2195  0.1048
   63CYS    HB1  966   5.613   5.459  12.963 -0.1901  0.9365 -0.8671
   63CYS    HB2  967   5.794   5.498  12.984  1.1164  1.4450 -0.1579
   63CYS     SG  968   5.676   5.696  12.961 -0.6806 -0.3033 -0.4629
   63CYS      C  969   5.785   5.336  12.782 -0.1428  0.1752  0.1617
   63CYS      O  970   5.726   5.236  12.817  0.0517 -0.0584  0.6116
   64CYS      N  971   5.920   5.336  12.766  0.0858  0.1693  0.9214
   64CYS     HN  972   5.962   5.426  12.755 -0.4585  0.3909  0.6153
   64CYS     CA  973   6.008   5.218  12.775 -0.0115  0.3913 -0.1454
   64CYS     HA  974   5.956   5.142  12.831 -0.4246  1.3550  0.8193
   64CYS     CB  975   6.038   5.169  12.628  1.1086 -0.1739 -0.5099
   64CYS    HB1  976   5.939   5.156  12.580  0.7160 -0.9119  0.4912
   64CYS    HB2  977   6.080   5.257  12.574 -0.8180  0.5751 -0.8760
   64CYS     SG  978   6.141   5.024  12.593 -0.0884  0.4089  0.5694
   64CYS      C  979   6.135   5.239  12.852  0.1128  0.7432 -0.2743
   64CYS      O  980   6.185   5.350  12.860  0.0404 -0.1857  1.0236
   65LYS      N  981   6.195   5.125  12.908 -0.9374  0.2551 -0.1225
   65LYS     HN  982   6.149   5.037  12.909 -1.1392  0.3603  1.3140
   65LYS     CA  983   6.311   5.130  12.991 -0.1154 -0.5121  0.3265
   65LYS     HA  984   6.350   5.230  12.999 -0.7673 -0.2274  0.0435
   65LYS     CB  985   6.260   5.079  13.130  0.1375 -0.4097 -0.0317
   65LYS    HB1  986   6.257   4.968  13.127  0.5529 -0.5439  2.2972
   65LYS    HB2  987   6.339   5.106  13.203  0.8428 -0.2706 -0.8370
   65LYS     CG  988   6.127   5.140  13.171 -0.0740  0.0748  0.9704
   65LYS    HG1  989   6.040   5.106  13.110 -1.0161 -1.2438  2.9266
   65LYS    HG2  990   6.143   5.248  13.151  1.3567 -0.3795 -0.5034
   65LYS     CD  991   6.096   5.111  13.324 -0.4428 -0.6132  0.3952
   65LYS    HD1  992   6.074   5.003  13.316  2.5947 -1.1817 -1.8228
   65LYS    HD2  993   6.003   5.168  13.347  0.4681  1.3503 -0.4973
   65LYS     CE  994   6.208   5.158  13.429 -0.4635  0.4796  0.0491
   65LYS    HE1  995   6.210   5.269  13.434 -2.5934  0.5984 -0.7555
   65LYS    HE2  996   6.311   5.129  13.400  0.0989  3.4446 -1.3043
   65LYS     NZ  997   6.174   5.091  13.555  0.5956  0.1628  0.1047
   65LYS    HZ1  998   6.151   5.158  13.631  0.5634 -0.7927  0.9698
   65LYS    HZ2  999   6.095   5.022  13.552  1.0330 -0.5934  2.7883
   65LYS    HZ3 1000   6.245   5.023  13.589 -1.3799 -2.0873  0.0063
   65LYS      C 1001   6.415   5.048  12.932  0.1528  0.4091  1.1107
   65LYS      O 1002   6.513   5.017  13.000  0.6101 -0.4524  0.9697
   66LYS      N 1003   6.398   5.004  12.804  0.4963 -0.5257 -0.5527
   66LYS     HN 1004   6.322   5.011  12.739 -1.1713  1.9185  1.4514
   66LYS     CA 1005   6.505   4.961  12.725 -0.3890  0.1469  0.6879
   66LYS     HA 1006   6.579   4.911  12.786  1.1526 -0.9596 -1.9464
   66LYS     CB 1007   6.455   4.857  12.618  0.8715 -0.4294  0.1081
   66LYS    HB1 1008   6.395   4.898  12.534 -0.6148 -1.6804  0.4905
   66LYS    HB2 1009   6.543   4.820  12.561 -0.2900  0.4237 -2.3938
   66LYS     CG 1010   6.374   4.741  12.682 -0.4999  0.3773  0.3529
   66LYS    HG1 1011   6.330   4.681  12.600  0.1444  1.3454 -0.7316
   66LYS    HG2 1012   6.291   4.760  12.753 -2.5247 -0.6253 -1.6570
   66LYS     CD 1013   6.471   4.646  12.758  0.5803 -0.0167 -0.0005
   66LYS    HD1 1014   6.479   4.682  12.863 -1.7349 -1.8727  0.9028
   66LYS    HD2 1015   6.564   4.629  12.700  0.0340  0.3625 -1.0189
   66LYS     CE 1016   6.406   4.506  12.775 -0.0646 -0.4547 -0.2713
   66LYS    HE1 1017   6.394   4.453  12.678  1.2970 -0.5183 -0.4261
   66LYS    HE2 1018   6.303   4.534  12.807 -0.4328 -0.7735 -1.1427
   66LYS     NZ 1019   6.467   4.419  12.874 -0.2527 -0.6461 -0.3351
   66LYS    HZ1 1020   6.485   4.323  12.837 -0.9780 -1.4944  1.4002
   66LYS    HZ2 1021   6.561   4.448  12.906  0.8287 -1.7059 -2.3249
   66LYS    HZ3 1022   6.394   4.416  12.948 -1.5247  0.3090 -1.4857
   66LYS      C 1023   6.580   5.066  12.655 -0.2416  0.6912  0.2179
   66LYS      O 1024   6.519   5.170  12.627 -0.0642  0.2891 -0.1682
   67ASP      N 1025   6.708   5.047  12.622 -0.0960  1.1685  0.2785
   67ASP     HN 1026   6.747   4.965  12.662 -0.9967  0.6256  0.0679
   67ASP     CA 1027   6.792   5.133  12.537 -0.5285 -0.1782 -0.7108
   67ASP     HA 1028   6.788   5.230  12.584 -1.9115 -0.0046 -1.1445
   67ASP     CB 1029   6.939   5.089  12.516  0.0379 -0.3624  0.1572
   67ASP    HB1 1030   6.944   4.987  12.472  0.2380 -0.6022  0.7118
   67ASP    HB2 1031   6.978   5.163  12.444  0.3651  0.5510  1.2337
   67ASP     CG 1032   7.022   5.090  12.644 -0.5204  0.6504  0.6316
   67ASP    OD1 1033   7.002   5.179  12.729  0.3919  0.0267  0.7101
   67ASP    OD2 1034   7.115   5.002  12.658 -0.3322  0.2538  0.4787
   67ASP      C 1035   6.733   5.155  12.392 -0.2057 -0.1505 -0.0977
   67ASP      O 1036   6.712   5.058  12.318  0.5532  0.0525  0.0978
   68LEU      N 1037   6.724   5.290  12.355 -0.1257  0.5980 -0.0249
   68LEU     HN 1038   6.746   5.361  12.423 -2.0046 -0.2676  1.6063
   68LEU     CA 1039   6.696   5.335  12.220 -0.7179  0.6895 -0.9839
   68LEU     HA 1040   6.709   5.443  12.221 -2.8042  1.0582  1.8791
   68LEU     CB 1041   6.802   5.279  12.109  0.6954 -0.5853  0.2876
   68LEU    HB1 1042   6.797   5.169  12.101 -0.1493 -0.5013 -0.4237
   68LEU    HB2 1043   6.787   5.322  12.008  0.3227 -0.8885  0.2130
   68LEU     CG 1044   6.950   5.308  12.148  0.1122  0.1090  0.4181
   68LEU     HG 1045   6.981   5.231  12.223  0.9289 -2.1015 -2.0139
   68LEU    CD1 1046   7.031   5.270  12.024 -0.4011  0.5316  0.5715
   68LEU   HD11 1047   7.024   5.160  12.005 -0.8744  0.5106  0.8379
   68LEU   HD12 1048   6.994   5.328  11.937  0.4490 -2.6285 -2.1290
   68LEU   HD13 1049   7.139   5.295  12.032 -0.0250 -1.3198  2.2948
   68LEU    CD2 1050   6.989   5.449  12.186  0.1611 -0.7391  0.1798
   68LEU   HD21 1051   6.928   5.482  12.272  1.3234 -1.1879  1.2048
   68LEU   HD22 1052   7.098   5.442  12.206  0.3505 -2.5753 -1.1310
   68LEU   HD23 1053   6.958   5.510  12.099  0.8564  0.0040  0.4378
   68LEU      C 1054   6.553   5.317  12.193  0.2747 -0.2649  0.2374
   68LEU      O 1055   6.525   5.302  12.072 -0.0687 -0.3671  0.0348
   69CYS      N 1056   6.462   5.321  12.291  0.1363  0.6960  0.5780
   69CYS     HN 1057   6.488   5.360  12.379  0.0997 -0.8372  1.3000
   69CYS     CA 1058   6.328   5.257  12.275 -0.4571 -0.6198  0.0668
   69CYS     HA 1059   6.328   5.200  12.183 -0.8338 -0.2601 -0.1628
   69CYS     CB 1060   6.323   5.164  12.395 -0.1102 -0.4577  0.4070
   69CYS    HB1 1061   6.418   5.107  12.395 -0.0819 -0.4649 -1.7876
   69CYS    HB2 1062   6.311   5.232  12.483  1.5845 -0.8187  0.9526
   69CYS     SG 1063   6.184   5.044  12.399 -0.3255 -0.1837 -0.2618
   69CYS      C 1064   6.213   5.356  12.258 -0.4234  0.5687  0.1141
   69CYS      O 1065   6.096   5.327  12.291  0.3148  0.2113  0.6847
   70ASN      N 1066   6.250   5.471  12.210  0.0450  1.1360  0.3820
   70ASN     HN 1067   6.348   5.478  12.194 -0.4338  1.5425 -3.0978
   70ASN     CA 1068   6.158   5.576  12.175  0.5531 -0.3531  0.2219
   70ASN     HA 1069   6.056   5.539  12.181  0.4746 -0.3260 -0.7495
   70ASN     CB 1070   6.163   5.708  12.260 -0.4652 -0.1472 -0.1532
   70ASN    HB1 1071   6.096   5.789  12.223 -3.1027 -1.8268  0.7051
   70ASN    HB2 1072   6.130   5.676  12.361 -0.3673 -0.3058 -0.1720
   70ASN     CG 1073   6.300   5.773  12.280 -0.7557 -0.7879  0.0831
   70ASN    OD1 1074   6.404   5.726  12.224  0.3303  0.3444  0.3047
   70ASN    ND2 1075   6.310   5.896  12.334  0.1891  0.2240  0.2388
   70ASN   HD21 1076   6.236   5.940  12.385 -0.3612  0.9724 -1.1392
   70ASN   HD22 1077   6.399   5.938  12.315  2.0306 -3.7541 -1.1267
   70ASN      C 1078   6.180   5.618  12.029  0.9346  0.2056 -0.2368
   70ASN      O 1079   6.168   5.735  11.994  0.0686  0.2295  0.2829
   71PHE      N 1080   6.216   5.522  11.939 -0.4737  0.0442  0.1212
   71PHE     HN 1081   6.202   5.428  11.969 -0.2587 -1.2733 -3.3815
   71PHE     CA 1082   6.235   5.545  11.795 -0.2773 -0.5871 -0.5832
   71PHE     HA 1083   6.308   5.625  11.792  0.3087 -1.0758  0.0981
   71PHE     CB 1084   6.310   5.428  11.716  0.5662 -0.9726 -0.4290
   71PHE    HB1 1085   6.334   5.448  11.609 -1.3107 -1.0832 -0.9051
   71PHE    HB2 1086   6.407   5.403  11.764  0.7583  0.2174 -0.1814
   71PHE     CG 1087   6.215   5.314  11.718  0.1319  0.1878  0.5846
   71PHE    CD1 1088   6.221   5.219  11.821 -0.7930  1.0428 -0.8776
   71PHE    HD1 1089   6.283   5.226  11.909 -0.3812 -1.0407 -0.9654
   71PHE    CE1 1090   6.145   5.105  11.805 -0.1882 -0.0115 -0.4410
   71PHE    HE1 1091   6.153   5.025  11.877 -3.4369  0.3055  0.4552
   71PHE     CZ 1092   6.070   5.077  11.694 -0.5291 -0.0151  0.3273
   71PHE     HZ 1093   6.021   4.982  11.680  1.5685 -1.0017 -0.9958
   71PHE    CD2 1094   6.139   5.291  11.601 -0.4727  0.4275  0.5738
   71PHE    HD2 1095   6.135   5.360  11.518 -2.6100  2.4943  2.2371
   71PHE    CE2 1096   6.071   5.167  11.594 -0.4077  0.2351  0.7300
   71PHE    HE2 1097   6.004   5.149  11.511  0.9297  1.4792 -0.7037
   71PHE      C 1098   6.104   5.606  11.726 -0.8310  0.2491  0.3064
   71PHE      O 1099   5.988   5.599  11.770 -0.1207 -0.0293  0.0867
   72ASN      N 1100   6.132   5.672  11.611 -0.2253 -0.1250  0.1384
   72ASN     HN 1101   6.227   5.683  11.583  0.1579  2.0229  1.9747
   72ASN     CA 1102   6.037   5.741  11.523  0.0334  0.4778  0.0925
   72ASN     HA 1103   6.002   5.833  11.567  0.9806  1.6185 -1.4153
   72ASN     CB 1104   6.108   5.793  11.388  0.4168 -0.0493 -0.9786
   72ASN    HB1 1105   6.043   5.868  11.338  1.4329 -0.2539 -2.6582
   72ASN    HB2 1106   6.189   5.864  11.415 -1.5871  2.1312 -0.4290
   72ASN     CG 1107   6.165   5.692  11.289  0.1372  0.6549  0.4606
   72ASN    OD1 1108   6.174   5.570  11.321 -0.5439  0.2599  0.3147
   72ASN    ND2 1109   6.206   5.740  11.168 -0.0617  0.0772 -0.6245
   72ASN   HD21 1110   6.194   5.839  11.163  0.0076  0.1114 -0.2006
   72ASN   HD22 1111   6.241   5.685  11.092  1.0994  2.4347 -1.8758
   72ASN      C 1112   5.908   5.661  11.495 -0.0044 -0.8762  0.2087
   72ASN      O 1113   5.800   5.715  11.477 -0.3392  0.3659  0.8581
   73GLU      N 1114   5.914   5.529  11.474 -0.3036  0.1797  0.0646
   73GLU     HN 1115   6.002   5.485  11.489  0.4886  1.0920 -1.5846
   73GLU     CA 1116   5.801   5.450  11.440  0.4643  0.7495  0.9904
   73GLU     HA 1117   5.716   5.511  11.413  0.3935 -0.5891 -2.2133
   73GLU     CB 1118   5.837   5.383  11.298  0.0413  0.5541  0.3017
   73GLU    HB1 1119   5.760   5.304  11.288 -0.8476  1.5725 -1.3033
   73GLU    HB2 1120   5.935   5.330  11.298 -0.6963 -0.8981 -0.9083
   73GLU     CG 1121   5.826   5.475  11.181  0.5019 -0.5468 -0.2932
   73GLU    HG1 1122   5.726   5.522  11.182  1.0141  0.6093  1.4891
   73GLU    HG2 1123   5.905   5.553  11.181 -0.5244  0.5625 -2.2392
   73GLU     CD 1124   5.842   5.407  11.049  0.4118  0.2769 -0.6537
   73GLU    OE1 1125   5.955   5.355  11.025  0.1914 -0.4590 -0.3090
   73GLU    OE2 1126   5.746   5.409  10.964  0.1509 -0.5562 -0.6422
   73GLU      C 1127   5.758   5.353  11.542 -1.0933 -0.5148 -0.2291
   73GLU      O 1128   5.693   5.252  11.520 -1.1223 -0.5034 -0.2465
   74GLN      N 1129   5.781   5.378  11.675  0.7228 -0.1924 -0.8193
   74GLN     HN 1130   5.818   5.465  11.706 -0.2034 -0.7344  2.1554
   74GLN     CA 1131   5.742   5.291  11.783  0.3741  0.0721 -0.6008
   74GLN     HA 1132   5.772   5.190  11.762  0.9632  0.5545 -2.2676
   74GLN     CB 1133   5.813   5.338  11.916 -0.1372  0.6179 -0.7343
   74GLN    HB1 1134   5.923   5.321  11.906  0.0166 -1.3043  2.8023
   74GLN    HB2 1135   5.805   5.448  11.918  0.5418  0.6615  0.3548
   74GLN     CG 1136   5.767   5.269  12.041  0.3771 -0.5304 -0.1238
   74GLN    HG1 1137   5.807   5.309  12.137 -0.9676 -1.0249  0.6691
   74GLN    HG2 1138   5.657   5.272  12.050  0.3778 -1.1013  0.0894
   74GLN     CD 1139   5.792   5.118  12.034 -0.9438 -0.1535 -0.7359
   74GLN    OE1 1140   5.698   5.042  12.060  0.1599 -0.2126  0.5436
   74GLN    NE2 1141   5.918   5.065  12.011 -0.1869  0.0640 -0.2623
   74GLN   HE21 1142   5.988   5.113  11.959 -0.3243  0.5438 -0.0081
   74GLN   HE22 1143   5.927   4.966  12.022 -0.0505  0.3514  3.0341
   74GLN      C 1144   5.591   5.280  11.795 -0.8525 -1.0114 -0.6410
   74GLN      O 1145   5.531   5.175  11.819  0.3097  0.1171 -0.4043
   75LEU      N 1146   5.518   5.387  11.765  0.2403  0.3157 -0.2497
   75LEU     HN 1147   5.546   5.478  11.737 -2.0649  0.7151 -1.4418
   75LEU     CA 1148   5.371   5.392  11.765 -0.3075  0.2316 -0.5678
   75LEU     HA 1149   5.336   5.310  11.826 -1.8374 -0.9581 -2.8845
   75LEU     CB 1150   5.326   5.534  11.828 -0.2262 -0.9649 -0.3880
   75LEU    HB1 1151   5.334   5.618  11.756  0.3025  1.0378  1.8700
   75LEU    HB2 1152   5.217   5.528  11.849  0.3541 -0.2347  3.9631
   75LEU     CG 1153   5.392   5.585  11.956 -0.1241 -0.2876 -0.0661
   75LEU     HG 1154   5.499   5.607  11.935 -0.2491  1.7917  1.1401
   75LEU    CD1 1155   5.338   5.714  12.007  0.4903  0.3811 -0.3367
   75LEU   HD11 1156   5.233   5.687  12.026 -0.3415  1.8335 -2.4684
   75LEU   HD12 1157   5.394   5.745  12.098 -0.5930  1.5333 -0.0389
   75LEU   HD13 1158   5.322   5.796  11.933 -0.1021 -1.3995 -2.2692
   75LEU    CD2 1159   5.395   5.480  12.062 -0.5018  0.0604  0.5383
   75LEU   HD21 1160   5.414   5.524  12.162  0.9266  1.5865 -0.3520
   75LEU   HD22 1161   5.296   5.430  12.059 -1.4353  1.7612  1.2359
   75LEU   HD23 1162   5.469   5.398  12.049  0.7960  1.5672 -2.7440
   75LEU      C 1163   5.296   5.373  11.632 -0.6111  0.2994  0.8229
   75LEU      O 1164   5.176   5.379  11.620  0.0544  0.4201  0.6584
   76GLU      N 1165   5.371   5.333  11.524  0.0759  0.1652  0.1200
   76GLU     HN 1166   5.470   5.323  11.532 -0.0615 -0.6882  0.7925
   76GLU     CA 1167   5.302   5.304  11.400 -0.4938  0.0282  0.7922
   76GLU     HA 1168   5.232   5.386  11.389 -0.5671 -0.1947 -0.6608
   76GLU     CB 1169   5.385   5.326  11.266 -0.2416 -0.9246 -0.6405
   76GLU    HB1 1170   5.308   5.318  11.186 -0.5991  1.1073 -0.5539
   76GLU    HB2 1171   5.452   5.240  11.243  0.5068 -0.0437 -1.8510
   76GLU     CG 1172   5.462   5.461  11.256  0.5285  0.5416 -0.2688
   76GLU    HG1 1173   5.549   5.447  11.323 -0.7276  0.8269  1.4893
   76GLU    HG2 1174   5.494   5.467  11.149  1.2246  0.5508 -0.0662
   76GLU     CD 1175   5.390   5.589  11.307 -0.5172 -0.5815  0.6843
   76GLU    OE1 1176   5.293   5.625  11.228  0.0696 -0.0644  0.0388
   76GLU    OE2 1177   5.434   5.658  11.399 -0.0060  0.0662 -0.1809
   76GLU      C 1178   5.211   5.183  11.385  1.1213  0.2127  0.5078
   76GLU      O 1179   5.252   5.069  11.408  0.4636  0.0690  0.2385
   77ASN      N 1180   5.084   5.210  11.352  0.8670 -0.0024  0.5525
   77ASN     HN 1181   5.074   5.300  11.309  0.4889 -0.6773 -0.8354
   77ASN     CA 1182   4.969   5.127  11.344  0.2644  0.7081  0.4592
   77ASN     HA 1183   5.001   5.035  11.391  0.7654  0.0288 -1.1273
   77ASN     CB 1184   4.851   5.188  11.422  0.4525 -0.3196 -0.5868
   77ASN    HB1 1185   4.901   5.222  11.515  0.4644  0.6718 -0.9443
   77ASN    HB2 1186   4.804   5.278  11.378  2.3536  0.4411 -1.1577
   77ASN     CG 1187   4.730   5.100  11.455  0.1360  0.0361  0.4399
   77ASN    OD1 1188   4.746   4.980  11.427 -0.7029 -0.6426  0.2382
   77ASN    ND2 1189   4.619   5.155  11.507  0.3577  0.0081 -0.2782
   77ASN   HD21 1190   4.628   5.249  11.539  0.6227 -0.2872  0.5398
   77ASN   HD22 1191   4.534   5.102  11.507  1.7483 -2.3578  0.4030
   77ASN      C 1192   4.937   5.095  11.195  0.1458  0.0967 -0.0131
   77ASN      O 1193   4.926   5.185  11.113  0.3147  0.0002  0.2071
    1BGLCN   C1 1194   7.630   5.670  12.746 -0.4566  0.4955 -0.2657
    1BGLCN   H1 1195   7.587   5.568  12.741  0.3869  0.1199  0.0596
    1BGLCN   C5 1196   7.831   5.578  12.829  0.3697 -0.2948  0.4873
    1BGLCN   H5 1197   7.787   5.478  12.809 -1.5800  0.2890  1.5960
    1BGLCN   O5 1198   7.727   5.671  12.848 -0.4738 -0.0307  0.5688
    1BGLCN   C2 1199   7.697   5.696  12.612  0.4624  0.6350 -0.3977
    1BGLCN   H2 1200   7.744   5.794  12.632  1.5932 -0.1796  1.1733
    1BGLCN    N 1201   7.598   5.699  12.505  0.4706 -0.2979 -0.3004
    1BGLCN   HN 1202   7.527   5.630  12.510  0.0883  0.1282  0.2664
    1BGLCN    C 1203   7.610   5.777  12.403 -0.1119  0.5208 -0.6113
    1BGLCN    O 1204   7.709   5.840  12.374 -0.4053 -0.0738  0.1092
    1BGLCN   CT 1205   7.488   5.780  12.321  0.5532 -0.0668  0.4055
    1BGLCN  HT1 1206   7.412   5.795  12.400  1.3829  0.1847  1.1834
    1BGLCN  HT2 1207   7.483   5.690  12.256 -2.0270 -0.5331  1.1486
    1BGLCN  HT3 1208   7.490   5.874  12.260  1.1495 -0.4708 -0.2137
    1BGLCN   C3 1209   7.817   5.603  12.590 -0.2015  0.0227  0.3418
    1BGLCN   H3 1210   7.782   5.498  12.580  0.7712 -0.3001  0.2681
    1BGLCN   O3 1211   7.889   5.639  12.476 -0.4331  0.0370 -0.0435
    1BGLCN  HO3 1212   7.980   5.612  12.486  0.0309  1.2825 -0.7194
    1BGLCN   C4 1213   7.912   5.614  12.706  0.0528  0.1696 -0.6139
    1BGLCN   H4 1214   7.946   5.718  12.724 -0.7203  0.5354 -1.2246
    1BGLCN   O4 1215   8.036   5.531  12.701  0.3154 -0.0473 -0.2816
    1BGLCN   C6 1216   7.914   5.566  12.952  0.2176 -0.1007 -0.1935
    1BGLCN  H61 1217   7.975   5.475  12.939 -0.5720 -0.6698  0.0026
    1BGLCN  H62 1218   7.971   5.661  12.960  0.4879 -0.2682 -0.1132
    1BGLCN   O6 1219   7.827   5.543  13.065 -0.0586  0.1138  0.0132
    2BGLCN   C1 1220   8.160   5.587  12.668  0.0997  0.2114  0.2578
    2BGLCN   H1 1221   8.161   5.685  12.719 -1.2290  1.2274 -1.5477
    2BGLCN   C5 1222   8.303   5.651  12.484  0.2945 -0.4082 -0.4915
    2BGLCN   H5 1223   8.311   5.751  12.531  2.2698 -0.7742  0.0295
    2BGLCN   O5 1224   8.170   5.600  12.523  0.6584  0.4126 -0.3630
    2BGLCN   C2 1225   8.258   5.483  12.710 -0.4661  0.2255 -0.3136
    2BGLCN   H2 1226   8.245   5.393  12.646 -1.4754  0.2451 -0.1453
    2BGLCN    N 1227   8.243   5.446  12.849  0.6482 -0.1047  0.3353
    2BGLCN   HN 1228   8.219   5.519  12.913 -1.4280 -1.3729  1.1155
    2BGLCN    C 1229   8.258   5.320  12.899 -0.6347 -0.9208  0.1165
    2BGLCN    O 1230   8.278   5.225  12.824  0.2178 -0.1261 -0.6236
    2BGLCN   CT 1231   8.263   5.296  13.043  1.0248  0.1674  0.1161
    2BGLCN  HT1 1232   8.186   5.222  13.073 -1.2546  1.8733 -1.1791
    2BGLCN  HT2 1233   8.247   5.384  13.109 -1.3934  1.9258 -2.5639
    2BGLCN  HT3 1234   8.360   5.247  13.065  0.6517 -0.8218 -0.3767
    2BGLCN   C3 1235   8.400   5.530  12.677 -0.2655 -0.1144 -0.8012
    2BGLCN   H3 1236   8.416   5.627  12.729  1.5989 -0.6638 -0.2816
    2BGLCN   O3 1237   8.491   5.427  12.724 -0.6629 -0.4785  0.5106
    2BGLCN  HO3 1238   8.483   5.420  12.819 -0.2810  0.8542  0.6570
    2BGLCN   C4 1239   8.417   5.560  12.535 -0.5557  0.0099  0.4597
    2BGLCN   H4 1240   8.412   5.468  12.472  0.8540  0.6053 -0.5694
    2BGLCN   O4 1241   8.547   5.623  12.514  0.2068  0.8594  0.5068
    2BGLCN  HO4 1242   8.589   5.577  12.442  1.0395  2.6307 -0.2015
    2BGLCN   C6 1243   8.304   5.669  12.336 -0.0991 -0.7981  0.3911
    2BGLCN  H61 1244   8.224   5.741  12.311 -0.1727 -0.7556  0.7458
    2BGLCN  H62 1245   8.400   5.717  12.308 -0.7938  1.1910  1.2565
    2BGLCN   O6 1246   8.287   5.544  12.268 -0.0502  0.1661  0.0262
    2BGLCN  HO6 1247   8.273   5.550  12.173  2.8178  0.8620 -0.4550
    3AFUC    C1 1248   7.896   5.491  13.175  0.3040 -0.2943  0.3819
    3AFUC    H1 1249   7.983   5.559  13.189 -1.1223  1.4410  1.3015
    3AFUC    C5 1250   7.842   5.265  13.136  0.5207  0.5922  0.5887
    3AFUC    H5 1251   7.781   5.309  13.054 -0.9791 -0.0432  1.3211
    3AFUC    O5 1252   7.948   5.359  13.162  0.1333  0.1233  0.7564
    3AFUC    C2 1253   7.799   5.499  13.297 -0.7215  0.8045 -0.1816
    3AFUC    H2 1254   7.860   5.474  13.387  0.4431  1.1630 -0.8517
    3AFUC    O2 1255   7.748   5.628  13.316  0.4541 -0.0764 -0.2800
    3AFUC   HO2 1256   7.720   5.647  13.406  0.2823  5.6632 -1.2092
    3AFUC    C3 1257   7.691   5.390  13.287 -0.9140 -0.0381  0.6756
    3AFUC    H3 1258   7.631   5.413  13.197  2.4498  0.4499 -1.6535
    3AFUC    O3 1259   7.612   5.373  13.403  0.3319 -0.3918  0.2230
    3AFUC   HO3 1260   7.666   5.335  13.473  0.5818  0.6570  0.6159
    3AFUC    C4 1261   7.751   5.250  13.257 -0.2954 -1.1414  0.3085
    3AFUC    H4 1262   7.666   5.181  13.237 -1.8481  0.5293  0.8464
    3AFUC    O4 1263   7.832   5.214  13.372 -0.1351  0.3687 -0.6879
    3AFUC   HO4 1264   7.808   5.123  13.392  0.3612  0.6074  1.2688
    3AFUC    C6 1265   7.902   5.137  13.098  0.2426 -0.8645 -0.3623
    3AFUC   H61 1266   7.931   5.142  12.990  0.4827 -1.3551 -0.3239
    3AFUC   H62 1267   7.833   5.051  13.110 -0.1367 -0.3358  1.5369
    3AFUC   H63 1268   7.993   5.114  13.156 -0.0021 -0.4621  0.1863
    1DSPA     P 1269   4.949   4.838   9.100 -0.6788 -0.0331 -0.1247
    1DSPA   O13 1270   4.814   4.879   9.123 -0.0327  0.1430  0.0585
    1DSPA   O14 1271   4.969   4.696   9.117 -0.5280  0.5706  0.4658
    1DSPA   O12 1272   5.039   4.924   9.207 -0.1002 -0.0758 -0.4033
    1DSPA   C12 1273   5.074   5.153   9.126 -0.2588  0.0232 -0.3593
    1DSPA    H2 1274   5.021   5.126   9.032  0.9554  0.2842 -1.1383
    1DSPA    O2 1275   5.212   5.127   9.094 -0.1200 -0.6655 -0.6265
    1DSPA   HO2 1276   5.250   5.210   9.064  0.9843  0.5247  3.4496
    1DSPA   C13 1277   5.037   5.297   9.154 -0.4888  0.0154 -1.0472
    1DSPA    H3 1278   4.927   5.290   9.169 -0.7620  0.8044 -2.4339
    1DSPA   OI3 1279   5.055   5.380   9.045  0.2552 -0.2931  0.0858
    1DSPA  HOI3 1280   5.141   5.374   9.002 -0.7578  1.1923 -2.3032
    1DSPA   C14 1281   5.109   5.346   9.275  0.3464  0.7663  0.2134
    1DSPA    H4 1282   5.213   5.342   9.237 -0.5602 -2.0977 -2.3206
    1DSPA    O4 1283   5.075   5.478   9.310  0.5270  0.0370 -0.6582
    1DSPA   HO4 1284   4.979   5.487   9.318  0.1824 -3.4067  1.2086
    1DSPA   C15 1285   5.094   5.252   9.390 -0.2850  0.2597  0.5273
    1DSPA    H5 1286   4.993   5.280   9.425 -1.2064 -0.5230 -1.4127
    1DSPA    O5 1287   5.191   5.273   9.493  0.4478 -0.0191  0.1318
    1DSPA   HO5 1288   5.145   5.320   9.563  0.2158  2.7906 -1.7498
    1DSPA   C16 1289   5.072   5.097   9.369  0.8378 -0.6464 -0.1819
    1DSPA    H6 1290   5.171   5.050   9.388  1.9483  1.9301  0.7055
    1DSPA    O6 1291   4.982   5.043   9.470  0.4134  0.3710 -0.5917
    1DSPA   C11 1292   5.020   5.062   9.231  0.1629  0.1562 -0.0501
    1DSPA    H1 1293   4.913   5.091   9.225  0.1375 -0.0945 -1.2628
    1DSPA   O11 1294   4.996   4.886   8.956  0.5853 -0.0314  0.5055
    1DSPA    C1 1295   5.123   4.844   8.905  0.3248 -1.1272 -0.1647
    1DSPA    HA 1296   5.136   4.740   8.943 -4.2431 -1.8473 -0.0387
    1DSPA    HB 1297   5.198   4.914   8.948 -1.3380  0.7050 -0.1148
    1DSPA    C2 1298   5.136   4.858   8.750  0.2820 -0.4189  0.0216
    1DSPA    HS 1299   5.129   4.966   8.726  0.5747 -0.2811  0.5230
    1DSPA   O21 1300   5.024   4.785   8.702 -0.1837 -0.3584 -0.3217
    1DSPA   C21 1301   4.959   4.837   8.601 -0.4088 -0.2094 -0.4776
    1DSPA   O22 1302   4.997   4.937   8.543  0.0484  0.2920  0.2097
    1DSPA   C22 1303   4.865   4.730   8.548  0.4200 -0.5322  0.6055
    1DSPA   H2R 1304   4.765   4.752   8.591 -0.0519  1.2982 -1.2389
    1DSPA   H2S 1305   4.883   4.624   8.576 -0.5595 -1.2317 -1.2385
    1DSPA    C3 1306   5.275   4.809   8.696 -0.3701  0.2468  0.1110
    1DSPA    HX 1307   5.284   4.706   8.735  0.7964 -0.2353 -1.3617
    1DSPA    HY 1308   5.362   4.861   8.741 -0.0939 -1.3325  1.5029
    1DSPA   O31 1309   5.272   4.800   8.552 -0.4263  0.4990  0.3525
    1DSPA   C31 1310   5.282   4.914   8.492 -0.5262  0.3497 -0.0054
    1DSPA   O32 1311   5.314   5.022   8.543 -0.1282 -0.3373  0.5098
    1DSPA   C32 1312   5.244   4.894   8.343  0.4283  0.2197  0.0292
    1DSPA   H2X 1313   5.138   4.927   8.340  0.5179  0.5990  0.8759
    1DSPA   H2Y 1314   5.248   4.786   8.317 -0.3716 -0.0850  1.1154
    1DSPA   C23 1315   4.836   4.732   8.394  0.0762  0.1530  0.1227
    1DSPA   H3R 1316   4.867   4.825   8.343 -1.7429  0.4061 -0.6124
    1DSPA   H3S 1317   4.728   4.724   8.366  0.4944  2.3850 -2.5410
    1DSPA   C24 1318   4.915   4.624   8.320  0.1830  0.1124  0.2933
    1DSPA   H4R 1319   4.873   4.536   8.374 -1.6953  0.7325 -0.0575
    1DSPA   H4S 1320   5.024   4.628   8.339  0.3890 -0.6271 -0.6182
    1DSPA   C25 1321   4.879   4.614   8.165  0.0607 -0.2826 -0.0999
    1DSPA   H5R 1322   4.769   4.603   8.152  0.2376 -1.9295 -0.3411
    1DSPA   H5S 1323   4.931   4.526   8.123  1.4529  0.8006 -0.7208
    1DSPA   C26 1324   4.922   4.742   8.082  0.1596  0.5590 -0.0142
    1DSPA   H6R 1325   5.030   4.761   8.104  0.4780  0.5030 -1.4271
    1DSPA   H6S 1326   4.864   4.834   8.103 -2.7697 -1.1160 -0.2764
    1DSPA   C27 1327   4.919   4.713   7.924 -0.4084  0.4621 -0.4930
    1DSPA   H7R 1328   4.821   4.667   7.900 -0.1548 -1.0159  1.0785
    1DSPA   H7S 1329   4.997   4.638   7.899  0.0934  0.2789  1.4930
    1DSPA   C28 1330   4.938   4.833   7.835 -0.0233 -0.3645 -0.4031
    1DSPA   H8R 1331   4.950   4.795   7.731  1.2411  2.6585 -1.4632
    1DSPA   H8S 1332   5.030   4.890   7.861 -1.3203  1.2709  0.8217
    1DSPA   C29 1333   4.810   4.918   7.842 -0.0195  0.5100 -0.3949
    1DSPA   H9R 1334   4.792   4.945   7.948  1.9084 -2.6334  0.8761
    1DSPA   H9S 1335   4.725   4.852   7.816  1.1457 -0.4086 -2.0716
    1DSPA  C210 1336   4.810   5.045   7.766 -0.7007 -0.8409  0.2454
    1DSPA  H10R 1337   4.793   5.023   7.659 -2.3499 -3.7889  1.0061
    1DSPA  H10S 1338   4.901   5.107   7.782 -1.6154  1.3343 -2.2776
    1DSPA  C211 1339   4.695   5.128   7.810  0.9635  0.3062  0.3433
    1DSPA  H11R 1340   4.692   5.220   7.748  0.1158  0.0600  0.0041
    1DSPA  H11S 1341   4.708   5.149   7.918  1.0518 -1.0201  0.6052
    1DSPA  C212 1342   4.558   5.057   7.792 -0.8839  0.6483  0.0729
    1DSPA  H12R 1343   4.541   4.979   7.869 -0.3591  0.6230  0.1682
    1DSPA  H12S 1344   4.552   5.010   7.691 -0.6864  0.6928  0.0395
    1DSPA  C213 1345   4.442   5.158   7.806  0.0210 -0.5147  0.0381
    1DSPA  H13R 1346   4.463   5.246   7.740  0.7485 -0.5462  0.2235
    1DSPA  H13S 1347   4.464   5.191   7.910  1.1535 -0.7038 -0.1267
    1DSPA  C214 1348   4.300   5.105   7.795 -0.1178  0.4933  0.6392
    1DSPA  H14R 1349   4.222   5.182   7.812  0.7098  1.5530 -0.2199
    1DSPA  H14S 1350   4.290   5.022   7.868  0.6569 -0.2498 -0.0853
    1DSPA  C215 1351   4.267   5.035   7.659 -0.2835  0.4399  0.2787
    1DSPA  H15R 1352   4.162   5.001   7.669 -0.6180  0.9433 -1.3564
    1DSPA  H15S 1353   4.328   4.945   7.639  0.0355  0.4255  1.2485
    1DSPA  C216 1354   4.280   5.143   7.542  0.7252 -0.5668  0.1356
    1DSPA  H16R 1355   4.385   5.178   7.539  0.9814 -1.2770  0.6956
    1DSPA  H16S 1356   4.212   5.227   7.567  1.8826  0.6402 -0.6396
    1DSPA  C217 1357   4.236   5.097   7.405 -0.6111  0.0935 -0.2519
    1DSPA  H17R 1358   4.298   5.008   7.384 -0.6826 -0.3332  1.2630
    1DSPA  H17S 1359   4.274   5.174   7.334 -1.2602  0.6344 -0.0353
    1DSPA  C218 1360   4.095   5.063   7.374  0.0942 -0.1932 -0.6636
    1DSPA  H18R 1361   4.064   5.000   7.460 -1.8200  0.7440 -0.6190
    1DSPA  H18S 1362   4.076   5.012   7.277 -2.0633 -1.5141  0.3779
    1DSPA  H18T 1363   4.027   5.151   7.376 -0.2571 -0.4679 -0.3434
    1DSPA   C33 1364   5.317   4.989   8.250  0.4916 -0.0770 -0.0835
    1DSPA   H3X 1365   5.412   4.944   8.215  0.6525 -0.1304  0.4108
    1DSPA   H3Y 1366   5.341   5.083   8.304  0.0444 -0.2722  0.4727
    1DSPA   C34 1367   5.226   5.007   8.125 -0.1828 -0.4345 -0.1305
    1DSPA   H4X 1368   5.139   5.066   8.161  1.4657  1.6247  0.6851
    1DSPA   H4Y 1369   5.197   4.908   8.083  2.5954 -2.2186  1.8444
    1DSPA   C35 1370   5.302   5.081   8.023  0.7431  0.2259  1.0255
    1DSPA   H5X 1371   5.363   5.006   7.968  0.0522  1.3048 -1.3852
    1DSPA   H5Y 1372   5.368   5.158   8.068  0.9301 -1.7405  4.4263
    1DSPA   C36 1373   5.215   5.152   7.919 -0.3885  0.1534  0.1376
    1DSPA   H6X 1374   5.154   5.237   7.956 -1.0677 -0.7798  1.2161
    1DSPA   H6Y 1375   5.147   5.077   7.874 -1.7864  0.3658  1.7794
    1DSPA   C37 1376   5.311   5.209   7.814  0.4240  0.0904 -0.1872
    1DSPA   H7X 1377   5.411   5.231   7.856  0.0356  0.7101  0.4380
    1DSPA   H7Y 1378   5.273   5.307   7.777  1.2323  1.5225  2.5287
    1DSPA   C38 1379   5.315   5.122   7.690 -0.1290  0.4438  0.1652
    1DSPA   H8X 1380   5.213   5.115   7.645  1.3576  0.5546 -3.5915
    1DSPA   H8Y 1381   5.348   5.020   7.719 -0.7556  0.4592  0.9692
    1DSPA   C39 1382   5.404   5.182   7.573 -0.0008 -0.3681  0.3145
    1DSPA   H9X 1383   5.501   5.212   7.617  0.4297 -0.2750 -0.6777
    1DSPA   H9Y 1384   5.365   5.277   7.532  0.8618 -0.7412 -1.4335
    1DSPA  C310 1385   5.437   5.086   7.457  0.7145 -0.4960 -0.9191
    1DSPA  H10X 1386   5.474   4.987   7.492  0.2316 -0.9164 -1.5746
    1DSPA  H10Y 1387   5.508   5.141   7.391 -0.2260 -0.7710 -2.2023
    1DSPA  C311 1388   5.310   5.064   7.368  0.1147  0.8582 -0.1867
    1DSPA  H11X 1389   5.278   5.167   7.345 -0.2995  0.7490 -0.1011
    1DSPA  H11Y 1390   5.228   5.019   7.428  1.5048 -0.2235  0.9812
    1DSPA  C312 1391   5.332   4.979   7.241 -0.0614 -0.4344 -0.2018
    1DSPA  H12X 1392   5.393   5.043   7.174  1.9427 -0.6931  1.2877
    1DSPA  H12Y 1393   5.236   4.966   7.185  0.8916 -1.1968 -1.7216
    1DSPA  C313 1394   5.413   4.848   7.253  0.1771  0.2274  0.7581
    1DSPA  H13X 1395   5.347   4.769   7.295  0.7900  0.1525  1.6198
    1DSPA  H13Y 1396   5.491   4.851   7.332 -1.2983 -2.1647  2.4612
    1DSPA  C314 1397   5.463   4.821   7.111 -0.8531 -0.0176  0.8970
    1DSPA  H14X 1398   5.543   4.893   7.086 -0.7337  0.2069  1.8600
    1DSPA  H14Y 1399   5.376   4.830   7.043 -0.8956  0.8261  1.0502
    1DSPA  C315 1400   5.521   4.683   7.091 -0.7877 -0.0932 -0.3768
    1DSPA  H15X 1401   5.442   4.606   7.101 -1.0956  0.4033  1.2627
    1DSPA  H15Y 1402   5.577   4.668   7.186 -0.6310 -1.7274 -0.7008
    1DSPA  C316 1403   5.601   4.657   6.963  0.5252  0.2929  1.0060
    1DSPA  H16X 1404   5.705   4.694   6.977  0.6708 -0.0475  0.8339
    1DSPA  H16Y 1405   5.542   4.721   6.895 -0.0504  0.6785  1.8584
    1DSPA  C317 1406   5.612   4.507   6.917 -0.1075 -0.4290  0.5007
    1DSPA  H17X 1407   5.514   4.478   6.874 -0.4490 -0.8056  1.4993
    1DSPA  H17Y 1408   5.624   4.454   7.014  0.9175  1.4075  1.4447
    1DSPA  C318 1409   5.704   4.495   6.793 -0.4878  0.2935 -0.6529
    1DSPA  H18X 1410   5.805   4.512   6.836 -0.5882 -1.4472  0.3417
    1DSPA  H18Y 1411   5.670   4.571   6.719 -2.8916 -0.9206 -0.9006
    1DSPA  H18Z 1412   5.695   4.390   6.757  1.8113 -0.0352 -0.4165
    2AGLCN   C1 1413   5.041   4.975   9.583  0.0838 -0.1316 -0.5574
    2AGLCN   H1 1414   5.133   4.925   9.547 -0.0287 -0.1527 -0.8247
    2AGLCN   C5 1415   4.967   5.116   9.771 -0.0226 -0.3707 -0.4986
    2AGLCN   H5 1416   4.918   5.181   9.695  1.2472  0.2532 -0.8097
    2AGLCN   O5 1417   5.074   5.057   9.694 -0.1427  0.7460 -1.0343
    2AGLCN   C2 1418   4.940   4.869   9.622 -0.2795  1.1124 -0.3928
    2AGLCN   H2 1419   4.990   4.810   9.702  1.5288  1.7892 -0.9722
    2AGLCN    N 1420   4.930   4.762   9.523  0.1143  0.4788 -0.3531
    2AGLCN  HN1 1421   5.016   4.745   9.468  0.2827 -0.1422  0.0960
    2AGLCN  HN2 1422   4.861   4.806   9.458  2.0042  0.4683 -2.4808
    2AGLCN  HN3 1423   4.901   4.673   9.569 -1.2994  1.2443  0.3239
    2AGLCN   C3 1424   4.815   4.936   9.687  0.4817  0.6584  0.0830
    2AGLCN   H3 1425   4.769   5.001   9.610 -1.1537 -0.5219  0.0125
    2AGLCN   O3 1426   4.709   4.840   9.721 -0.5716  0.1750  0.1733
    2AGLCN  HO3 1427   4.736   4.808   9.808  0.7267 -1.6656 -0.8604
    2AGLCN   C4 1428   4.857   5.017   9.809 -0.0154  0.6113 -0.3838
    2AGLCN   H4 1429   4.906   4.957   9.889 -0.3965  0.6572 -0.1167
    2AGLCN   O4 1430   4.754   5.108   9.857 -0.1092 -0.4428 -0.1110
    2AGLCN   C6 1431   5.013   5.210   9.878 -0.7896  0.5440  0.8338
    2AGLCN  H61 1432   4.931   5.272   9.919 -0.8264  1.0005  0.0875
    2AGLCN  H62 1433   5.087   5.278   9.831 -1.2814  1.0666  0.8020
    2AGLCN   O6 1434   5.085   5.136   9.981  0.2956 -0.4034  0.3036
    2AGLCN  HO6 1435   5.167   5.104   9.943 -0.9231 -0.7106 -2.2956
    3AMAN    C1 1436   4.645   5.061   9.939  0.1072  0.0126 -0.3881
    3AMAN    H1 1437   4.576   5.009   9.869 -0.4416 -0.2929  0.3730
    3AMAN    C5 1438   4.765   5.014  10.143 -0.4055  0.5564  0.6634
    3AMAN    H5 1439   4.864   5.035  10.098  0.5005 -1.6949  1.4623
    3AMAN    O5 1440   4.681   4.962  10.038 -0.7822 -0.1416 -0.3446
    3AMAN    C2 1441   4.572   5.177  10.004 -0.0129 -0.2100  0.4469
    3AMAN    H2 1442   4.565   5.261   9.931  0.6054  0.2367  0.8904
    3AMAN    O2 1443   4.441   5.133  10.057  0.4216 -0.1919  0.2181
    3AMAN   O2A 1444   4.317   5.337  10.134 -0.2920  0.2171  0.2852
    3AMAN   O2C 1445   4.294   5.270   9.889 -0.1035 -0.3978  0.3856
    3AMAN    N2 1446   3.915   5.043  10.148  0.4061  0.6419 -0.2693
    3AMAN  HN21 1447   3.906   5.145  10.166 -2.1069  0.8117 -1.9559
    3AMAN  HN22 1448   3.827   4.995  10.176  0.9359  0.7722  1.8616
    3AMAN  HN23 1449   3.929   5.032  10.046 -1.9327  2.4107 -0.8674
    3AMAN   C25 1450   4.034   4.991  10.216  0.4691 -0.4918 -0.0581
    3AMAN  H25A 1451   4.043   4.888  10.179 -1.2085 -1.2057  1.3971
    3AMAN  H25B 1452   4.005   4.986  10.322 -2.5450  0.7859 -0.7137
    3AMAN   C24 1453   4.160   5.084  10.204  0.0686  0.0958  0.9934
    3AMAN  H24A 1454   4.250   5.043  10.255  0.7605 -2.1164 -1.7733
    3AMAN  H24B 1455   4.145   5.177  10.264 -0.3206 -0.1174  1.2250
    3AMAN   O2B 1456   4.185   5.126  10.064  0.2071 -0.1771  0.0327
    3AMAN   P2A 1457   4.309   5.227  10.033  0.7083 -0.4969 -0.0832
    3AMAN    C3 1458   4.665   5.239  10.107 -0.9445  0.4553 -0.0110
    3AMAN    H3 1459   4.753   5.270  10.047 -0.3993  0.0626  0.5680
    3AMAN    O3 1460   4.600   5.354  10.158 -0.0371  0.2680 -0.3974
    3AMAN   HO3 1461   4.514   5.327  10.189 -0.0191  0.3833 -0.2486
    3AMAN    C4 1462   4.710   5.136  10.209 -0.3540 -0.1701 -0.0726
    3AMAN    H4 1463   4.623   5.111  10.274 -1.0407  0.4392 -0.7331
    3AMAN    O4 1464   4.812   5.197  10.294 -0.0190  0.7345 -0.2662
    3AMAN   HO4 1465   4.767   5.239  10.367 -0.8443  0.3833 -0.5610
    3AMAN    C6 1466   4.785   4.905  10.237 -0.4789 -0.4627 -0.4850
    3AMAN   H61 1467   4.847   4.932  10.325 -3.8781 -1.5879  2.5064
    3AMAN   H62 1468   4.835   4.822  10.182  2.3342  1.4501 -1.0569
    3AMAN    O6 1469   4.656   4.852  10.283 -0.9466  0.2956 -1.1078
    4AMAN    C1 1470   4.654   4.769  10.393  0.4268 -0.3065  0.7777
    4AMAN    H1 1471   4.724   4.684  10.377 -0.4234 -1.7830  4.0582
    4AMAN    C5 1472   4.614   4.946  10.548 -0.6933  0.5163  0.2108
    4AMAN    H5 1473   4.620   5.029  10.474  2.6075 -1.2923 -1.7747
    4AMAN    O5 1474   4.699   4.838  10.509 -0.2719 -0.5559  0.0896
    4AMAN    C2 1475   4.509   4.715  10.402 -0.2675 -0.3713  0.7557
    4AMAN    H2 1476   4.485   4.672  10.303  3.4125  2.2685 -1.5326
    4AMAN    O2 1477   4.487   4.618  10.502 -0.0058  0.4204 -0.4875
    4AMAN    C3 1478   4.423   4.837  10.420 -0.8326 -0.5383  0.3127
    4AMAN    H3 1479   4.451   4.910  10.341  2.1825 -1.5004  0.3437
    4AMAN    O3 1480   4.284   4.811  10.409  0.2229  0.1330  0.6638
    4AMAN   HO3 1481   4.270   4.723  10.444  0.9261 -0.2172  0.1033
    4AMAN    C4 1482   4.465   4.910  10.548  0.5408  0.0202 -0.3645
    4AMAN    H4 1483   4.451   4.843  10.635  0.5476  0.8930  0.3288
    4AMAN    O4 1484   4.374   5.022  10.571  0.4621 -0.1448 -1.1775
    4AMAN   HO4 1485   4.286   5.004  10.538 -0.3846  1.5768 -0.0325
    4AMAN    C6 1486   4.662   4.999  10.680 -0.3801 -0.2190  0.6148
    4AMAN   H61 1487   4.662   4.920  10.758  2.0373  0.6393  1.5849
    4AMAN   H62 1488   4.596   5.084  10.711  1.1492  2.4516 -2.7914
    4AMAN    O6 1489   4.794   5.041  10.689 -0.0362 -0.0161  0.5173
    4AMAN   HO6 1490   4.857   4.977  10.721  0.1654  0.6034  1.4005
    5AMAN    C1 1491   4.538   4.485  10.471  0.1141 -0.1419 -0.3586
    5AMAN    H1 1492   4.541   4.468  10.361  1.5693 -0.2326 -0.3301
    5AMAN    C5 1493   4.678   4.483  10.660 -0.0495 -0.9221 -0.3906
    5AMAN    H5 1494   4.645   4.583  10.696  1.7390 -0.1721 -0.6977
    5AMAN    O5 1495   4.673   4.469  10.517 -0.3765  0.5277  0.5820
    5AMAN    C2 1496   4.443   4.396  10.539 -0.0884  0.4881  0.0037
    5AMAN    H2 1497   4.340   4.421  10.506 -0.5006 -0.9007  0.1692
    5AMAN    O2 1498   4.462   4.257  10.494 -0.0276  0.3018 -0.3692
    5AMAN   HO2 1499   4.385   4.201  10.503 -0.1467  0.3583 -1.0343
    5AMAN    C3 1500   4.455   4.403  10.688 -0.4069  0.1560  0.2499
    5AMAN    H3 1501   4.435   4.508  10.717  2.0933  0.7673 -0.0006
    5AMAN    O3 1502   4.351   4.333  10.754 -0.5862  0.0882  0.2943
    5AMAN   HO3 1503   4.366   4.238  10.746 -2.3850 -0.1289 -1.2440
    5AMAN    C4 1504   4.599   4.380  10.732  0.4425  0.4237 -0.6822
    5AMAN    H4 1505   4.625   4.276  10.705  1.1928  1.0170 -2.3725
    5AMAN    O4 1506   4.605   4.385  10.875  0.8288 -0.3724  0.4114
    5AMAN   HO4 1507   4.571   4.473  10.895 -0.2621 -0.1697 -1.9374
    5AMAN    C6 1508   4.819   4.486  10.705  0.1030  0.3659  0.3163
    5AMAN   H61 1509   4.872   4.407  10.646  2.9095  1.2764  1.4421
    5AMAN   H62 1510   4.834   4.449  10.809 -0.8841 -1.8513 -0.2663
    5AMAN    O6 1511   4.895   4.606  10.678  0.4012  0.0475 -0.3921
    5AMAN   O6A 1512   5.076   4.620  10.845  0.2658 -0.1854  0.0618
    5AMAN   O6C 1513   4.967   4.844  10.748 -0.6700  0.2132 -0.0447
    5AMAN    N6 1514   4.909   4.968  11.165  0.5475  0.4858  0.3057
    5AMAN  HN63 1515   4.938   4.913  11.243  1.8531  1.4930  0.5796
    5AMAN   C65 1516   4.861   4.903  11.042  0.1331 -0.3007 -0.1772
    5AMAN  H65A 1517   4.919   4.943  10.956  0.6994  0.4914  0.5556
    5AMAN  H65B 1518   4.756   4.935  11.025 -0.8723 -1.9339  2.4782
    5AMAN   C64 1519   4.874   4.753  11.039  0.4393  0.5622 -0.1649
    5AMAN  H64A 1520   4.807   4.714  11.118  0.8215 -0.1859 -0.1984
    5AMAN  H64B 1521   4.977   4.726  11.072 -0.8011 -1.0990  2.7031
    5AMAN   O6B 1522   4.833   4.698  10.911  0.2500 -0.0708 -0.2264
    5AMAN   P6A 1523   4.956   4.699  10.798 -0.0459 -0.2485 -0.2707
   78DOPC     N 1524   5.727   5.704   9.007 -0.5068 -0.2854  0.2669
   78DOPC   C12 1525   5.723   5.551   9.022  0.1524  0.0749 -0.1538
   78DOPC  H12A 1526   5.775   5.523   9.112 -0.6612  0.0707  0.3354
   78DOPC  H12B 1527   5.770   5.501   8.939 -0.1250 -0.0329 -0.2505
   78DOPC   C13 1528   5.868   5.744   8.989 -0.0912 -0.6163 -0.2760
   78DOPC  H13A 1529   5.937   5.679   9.042 -0.4680 -1.4909 -0.8373
   78DOPC  H13B 1530   5.897   5.747   8.885 -2.0834  0.8577 -0.8539
   78DOPC  H13C 1531   5.881   5.839   9.038 -1.8409 -0.4607 -0.0411
   78DOPC   C14 1532   5.664   5.774   9.117 -0.0506  0.1163  0.1561
   78DOPC  H14A 1533   5.690   5.878   9.121  2.7423 -0.5036  0.0849
   78DOPC  H14B 1534   5.557   5.771   9.101 -0.3391 -1.3089  2.0285
   78DOPC  H14C 1535   5.684   5.716   9.206  1.7018 -1.5338 -1.2088
   78DOPC   C15 1536   5.646   5.746   8.890  0.3533  0.0700  0.5011
   78DOPC  H15A 1537   5.541   5.725   8.902  0.4061 -1.8484 -1.6155
   78DOPC  H15B 1538   5.659   5.696   8.795 -2.0956  3.1671 -1.6867
   78DOPC  H15C 1539   5.665   5.849   8.861  0.4073 -0.5199 -1.7544
   78DOPC   C11 1540   5.591   5.474   9.040  0.2098  0.0968  1.4278
   78DOPC  H11A 1541   5.608   5.368   9.068  0.2595 -0.1527  0.5009
   78DOPC  H11B 1542   5.532   5.528   9.117 -2.2352 -0.7303  0.2237
   78DOPC     P 1543   5.375   5.443   8.879  0.2704 -0.0186  0.0983
   78DOPC   O13 1544   5.309   5.573   8.869  0.4539  0.1872 -0.3445
   78DOPC   O14 1545   5.324   5.342   8.973  0.3329 -0.0101 -0.5430
   78DOPC   O12 1546   5.529   5.478   8.912  0.5375 -0.1753  0.1537
   78DOPC   O11 1547   5.377   5.378   8.736 -0.0013 -0.2429  0.2960
   78DOPC    C1 1548   5.435   5.441   8.620  0.0407  0.1688  0.2294
   78DOPC    HA 1549   5.470   5.356   8.558  1.7595  0.7636  0.3134
   78DOPC    HB 1550   5.523   5.507   8.636  1.1309 -0.7883 -1.4998
   78DOPC    C2 1551   5.331   5.525   8.544 -0.1313 -0.1435 -0.1205
   78DOPC    HS 1552   5.254   5.563   8.614 -0.2491 -1.7180  0.6693
   78DOPC   O21 1553   5.274   5.444   8.441 -0.5523 -0.2074 -0.8509
   78DOPC   C21 1554   5.180   5.489   8.376  0.1170  0.1692  0.0900
   78DOPC   O22 1555   5.125   5.600   8.391 -0.0881  0.2831  0.0291
   78DOPC   C22 1556   5.147   5.390   8.256  0.5872  0.1850 -0.4160
   78DOPC   H2R 1557   5.056   5.334   8.284  1.9688 -1.2625  1.5047
   78DOPC   H2S 1558   5.238   5.327   8.240  0.9474  0.5345  0.2401
   78DOPC    C3 1559   5.401   5.650   8.484  0.7218 -0.3560  0.2768
   78DOPC    HX 1560   5.449   5.709   8.565 -0.1963  2.2957 -0.9903
   78DOPC    HY 1561   5.327   5.716   8.434 -1.1991 -2.5046  0.1256
   78DOPC   O31 1562   5.505   5.616   8.384  0.2306  0.7389  0.1136
   78DOPC   C31 1563   5.544   5.721   8.316 -0.8991 -0.5905 -0.0581
   78DOPC   O32 1564   5.500   5.831   8.327 -0.1991 -0.1099 -0.1311
   78DOPC   C32 1565   5.658   5.686   8.220  0.3856 -0.0176  0.1265
   78DOPC   H2X 1566   5.721   5.777   8.214 -0.9450  1.0602  1.5039
   78DOPC   H2Y 1567   5.720   5.604   8.263  2.6454  1.2489 -0.5663
   78DOPC   C23 1568   5.122   5.459   8.121  0.0262  0.0480 -0.2531
   78DOPC   H3R 1569   5.053   5.545   8.138  0.4319  0.5405 -1.0084
   78DOPC   H3S 1570   5.063   5.394   8.053 -2.9725  1.0635  1.2065
   78DOPC   C24 1571   5.246   5.510   8.045  0.8753  0.2622  0.4186
   78DOPC   H4R 1572   5.300   5.414   8.028  0.4407  0.2503 -1.0537
   78DOPC   H4S 1573   5.318   5.573   8.101  0.8533 -1.0706  1.9965
   78DOPC   C25 1574   5.211   5.591   7.913 -0.7723 -0.0082 -0.3728
   78DOPC   H5R 1575   5.163   5.524   7.838 -0.5782 -0.0345 -0.4754
   78DOPC   H5S 1576   5.311   5.606   7.867 -0.6910 -1.8249 -0.8550
   78DOPC   C26 1577   5.129   5.724   7.925  0.5672  0.3557 -0.0013
   78DOPC   H6R 1578   5.022   5.700   7.944 -0.0844  0.9235 -2.5215
   78DOPC   H6S 1579   5.122   5.772   7.825 -1.6740  0.5569  0.2071
   78DOPC   C27 1580   5.193   5.823   8.024  0.1609 -0.4039  0.2081
   78DOPC   H7R 1581   5.230   5.769   8.113  1.1090 -0.2278 -0.0601
   78DOPC   H7S 1582   5.119   5.895   8.064 -0.9405 -0.3894 -1.6973
   78DOPC   C28 1583   5.315   5.901   7.959 -0.8499  0.2824 -0.4845
   78DOPC   H8R 1584   5.278   5.960   7.873 -1.1439  1.6990  0.5805
   78DOPC   H8S 1585   5.376   5.816   7.919  0.4494  1.0613 -0.2246
   78DOPC   C29 1586   5.397   5.987   8.053  0.6989  0.2067 -0.0925
   78DOPC   H9R 1587   5.390   5.965   8.161 -1.0059  2.5118  0.3496
   78DOPC  C210 1588   5.465   6.094   8.014  0.1465  0.0088 -0.2755
   78DOPC  H10R 1589   5.521   6.144   8.095  1.9451 -4.1532  1.3403
   78DOPC  C211 1590   5.489   6.144   7.877 -0.6486 -0.1976 -0.7600
   78DOPC  H11R 1591   5.497   6.254   7.889 -0.5069 -0.0517 -2.0271
   78DOPC  H11S 1592   5.398   6.138   7.813 -0.1253  0.1325 -1.5527
   78DOPC  C212 1593   5.611   6.102   7.796 -0.0342  0.1532 -0.1153
   78DOPC  H12R 1594   5.692   6.076   7.868  0.9045 -0.7164 -1.4518
   78DOPC  H12S 1595   5.637   6.182   7.723 -2.5319  1.9167  0.7811
   78DOPC  C213 1596   5.588   5.969   7.712  0.2841 -0.3954 -0.4833
   78DOPC  H13R 1597   5.498   5.979   7.648 -1.6408  0.8420  2.2317
   78DOPC  H13S 1598   5.570   5.892   7.790  0.0210 -0.1015 -0.2535
   78DOPC  C214 1599   5.718   5.927   7.643  0.2856  0.4202  0.2117
   78DOPC  H14R 1600   5.705   5.830   7.589  2.7331 -1.8465  3.2926
   78DOPC  H14S 1601   5.779   5.900   7.732 -1.8079  0.2240  1.6624
   78DOPC  C215 1602   5.779   6.041   7.557  0.1942  0.4307 -0.1461
   78DOPC  H15R 1603   5.875   6.013   7.508 -0.6674 -3.2753  0.0566
   78DOPC  H15S 1604   5.804   6.115   7.636 -4.1021  1.2373  0.7139
   78DOPC  C216 1605   5.689   6.102   7.447  0.2255  0.0356 -0.2089
   78DOPC  H16R 1606   5.740   6.195   7.414  1.2861 -1.6415 -3.8316
   78DOPC  H16S 1607   5.598   6.133   7.502  0.4568  0.2788  0.0361
   78DOPC  C217 1608   5.656   6.011   7.329 -0.2211  0.0810  0.1987
   78DOPC  H17R 1609   5.596   5.925   7.366 -2.6649  1.1958 -0.9909
   78DOPC  H17S 1610   5.759   5.989   7.293  0.2821  0.5166  1.3284
   78DOPC  C218 1611   5.574   6.086   7.219 -0.1923 -0.1919  0.2405
   78DOPC  H18R 1612   5.488   6.142   7.260 -0.6372  0.0858 -1.0373
   78DOPC  H18S 1613   5.544   6.025   7.132  2.1418 -1.7758  0.4358
   78DOPC  H18T 1614   5.647   6.163   7.184 -0.1739 -0.9396 -1.4436
   78DOPC   C33 1615   5.604   5.639   8.080  0.4443  0.3838 -0.1238
   78DOPC   H3X 1616   5.537   5.718   8.039 -0.4251 -0.4816 -0.4195
   78DOPC   H3Y 1617   5.537   5.556   8.111 -0.3778  2.0854  3.2302
   78DOPC   C34 1618   5.704   5.623   7.969 -0.4146  0.9338  0.8068
   78DOPC   H4X 1619   5.791   5.566   8.008  0.4550  1.2471 -0.5593
   78DOPC   H4Y 1620   5.756   5.718   7.944 -0.4105  0.2820 -1.9813
   78DOPC   C35 1621   5.656   5.553   7.839 -0.0827  0.3072 -0.3301
   78DOPC   H5X 1622   5.581   5.627   7.805 -0.1388  2.5948  4.0513
   78DOPC   H5Y 1623   5.613   5.453   7.864 -0.2788 -0.4093 -3.1919
   78DOPC   C36 1624   5.767   5.535   7.738  1.2568 -0.5635 -0.3529
   78DOPC   H6X 1625   5.793   5.629   7.684 -3.9543  1.5744  0.2515
   78DOPC   H6Y 1626   5.857   5.502   7.794  1.0703  0.1980  0.4216
   78DOPC   C37 1627   5.737   5.437   7.620  0.4194 -0.4893 -0.0532
   78DOPC   H7X 1628   5.814   5.443   7.540 -1.2121  0.1884 -1.6374
   78DOPC   H7Y 1629   5.738   5.336   7.667  2.2104 -0.6241 -0.3099
   78DOPC   C38 1630   5.612   5.466   7.543  0.2607 -0.5104 -0.8228
   78DOPC   H8X 1631   5.529   5.465   7.617  1.8515 -1.9260  1.0500
   78DOPC   H8Y 1632   5.590   5.378   7.478 -1.1931 -1.8230  1.3003
   78DOPC   C39 1633   5.616   5.585   7.463 -0.6429 -0.2425 -0.2012
   78DOPC   H9X 1634   5.590   5.675   7.520 -2.8285  0.0629 -1.5556
   78DOPC  C310 1635   5.628   5.603   7.332  0.2929  0.0656 -0.8221
   78DOPC  H10X 1636   5.637   5.700   7.282  1.1372 -0.5767 -1.9767
   78DOPC  C311 1637   5.653   5.490   7.237  0.0576 -0.4952 -0.4606
   78DOPC  H11X 1638   5.665   5.394   7.293 -0.4750  0.3370  1.1392
   78DOPC  H11Y 1639   5.750   5.513   7.188  0.5128  0.9941  1.0699
   78DOPC  C312 1640   5.547   5.470   7.123 -0.7163 -0.4177  0.1152
   78DOPC  H12X 1641   5.600   5.399   7.057  2.0395 -0.2653  2.0039
   78DOPC  H12Y 1642   5.539   5.559   7.057 -3.3911 -1.1370 -0.6784
   78DOPC  C313 1643   5.406   5.428   7.167  0.1614  0.1445  0.8330
   78DOPC  H13X 1644   5.420   5.333   7.222 -0.8134  0.7892  2.3015
   78DOPC  H13Y 1645   5.370   5.492   7.251  3.3247  0.8257  1.8219
   78DOPC  C314 1646   5.297   5.411   7.059  0.2951 -0.8007 -0.3771
   78DOPC  H14X 1647   5.295   5.503   6.996  1.7261  0.1464  0.8933
   78DOPC  H14Y 1648   5.329   5.323   6.998  2.5599 -0.5766  0.3884
   78DOPC  C315 1649   5.149   5.393   7.111 -0.3551 -0.1538 -0.8931
   78DOPC  H15X 1650   5.107   5.475   7.173  1.0334 -0.6683  0.8061
   78DOPC  H15Y 1651   5.155   5.298   7.168  3.4293  1.0125  0.9968
   78DOPC  C316 1652   5.054   5.377   6.993  0.2912  0.6717  0.2200
   78DOPC  H16X 1653   5.097   5.304   6.921 -0.5216 -1.1754  1.5348
   78DOPC  H16Y 1654   4.952   5.343   7.020 -0.4513  2.5667 -0.0228
   78DOPC  C317 1655   5.028   5.514   6.925  0.1251  0.7152  0.7099
   78DOPC  H17X 1656   4.985   5.589   6.995  0.5238  1.6570 -0.0310
   78DOPC  H17Y 1657   5.119   5.550   6.874  0.0359 -0.3958 -0.2710
   78DOPC  C318 1658   4.915   5.488   6.820 -0.2714 -0.4475  0.2694
   78DOPC  H18X 1659   4.818   5.467   6.868 -0.1088  0.2826  0.9472
   78DOPC  H18Y 1660   4.904   5.582   6.761  2.7839 -0.9992 -1.3789
   78DOPC  H18Z 1661   4.944   5.399   6.761  0.8627  0.4107 -0.5102
   79DOPC     N 1662   5.112   4.137   9.158 -0.0814 -0.3457 -0.1750
   79DOPC   C12 1663   5.075   4.150   9.010 -0.7365  1.0652  0.1879
   79DOPC  H12A 1664   5.090   4.253   8.982 -0.5655  0.9871 -0.0122
   79DOPC  H12B 1665   4.971   4.133   8.990 -1.0003  2.3416  0.4036
   79DOPC   C13 1666   5.099   3.996   9.199 -0.1902 -0.6303  0.7049
   79DOPC  H13A 1667   4.997   3.968   9.217 -0.5770  0.6137  0.5185
   79DOPC  H13B 1668   5.145   3.936   9.122 -1.3769 -0.1311 -0.4237
   79DOPC  H13C 1669   5.157   3.977   9.289 -0.3452  2.0271  1.4513
   79DOPC   C14 1670   5.041   4.230   9.255  0.1675  0.2588  0.2852
   79DOPC  H14A 1671   5.038   4.185   9.353 -2.4539  0.3639  0.3436
   79DOPC  H14B 1672   5.101   4.319   9.263  1.5821 -0.7598  1.4499
   79DOPC  H14C 1673   4.942   4.253   9.218 -1.0627  0.0873  3.1909
   79DOPC   C15 1674   5.255   4.179   9.168 -0.2183  0.2927  0.0521
   79DOPC  H15A 1675   5.272   4.273   9.119 -2.1276  0.2468 -0.7811
   79DOPC  H15B 1676   5.314   4.102   9.119  0.9867  0.9816  0.3798
   79DOPC  H15C 1677   5.293   4.196   9.267  0.1773  0.2725 -0.0927
   79DOPC   C11 1678   5.150   4.055   8.916 -0.2070 -0.1837  0.2241
   79DOPC  H11A 1679   5.153   4.086   8.809 -0.8584 -0.0286  0.2473
   79DOPC  H11B 1680   5.260   4.055   8.933  0.1677  0.2239 -1.8329
   79DOPC     P 1681   4.978   3.868   8.843 -0.0505 -0.0085 -0.5165
   79DOPC   O13 1682   4.867   3.967   8.852 -0.6915  0.6068  0.2581
   79DOPC   O14 1683   4.946   3.728   8.885 -0.3326 -0.1170 -0.9009
   79DOPC   O12 1684   5.106   3.917   8.924  0.0026  0.2859  0.4675
   79DOPC   O11 1685   5.036   3.862   8.699 -0.7596 -0.5542 -0.3500
   79DOPC    C1 1686   5.008   3.955   8.593  0.3488  0.2454 -0.6096
   79DOPC    HA 1687   5.093   3.956   8.521 -0.1453 -1.0045 -1.2409
   79DOPC    HB 1688   4.979   4.055   8.629  0.0243 -0.2748  0.6178
   79DOPC    C2 1689   4.881   3.910   8.509  0.0546 -1.0948  0.4851
   79DOPC    HS 1690   4.797   3.894   8.579 -1.4978  1.5267 -0.6471
   79DOPC   O21 1691   4.921   3.785   8.449 -0.3154 -0.4079  0.2697
   79DOPC   C21 1692   4.832   3.728   8.384  0.3730  0.3285 -0.1607
   79DOPC   O22 1693   4.713   3.746   8.384  0.5565  0.0796  0.6433
   79DOPC   C22 1694   4.907   3.618   8.310 -0.4257  0.2365  0.3396
   79DOPC   H2R 1695   4.837   3.540   8.273 -0.1113  0.2029 -0.1889
   79DOPC   H2S 1696   4.973   3.566   8.383  0.3342  1.1424  0.3089
   79DOPC    C3 1697   4.834   4.021   8.404  0.3431  0.0416 -0.2494
   79DOPC    HX 1698   4.813   4.117   8.458  2.9755  0.6225 -0.1394
   79DOPC    HY 1699   4.739   3.984   8.360 -0.5191 -0.4393  1.8717
   79DOPC   O31 1700   4.933   4.042   8.300 -0.0512 -0.3567  0.5145
   79DOPC   C31 1701   5.025   4.138   8.316  0.2239  0.1915  0.0918
   79DOPC   O32 1702   5.024   4.215   8.405  0.6830  0.3093  0.1094
   79DOPC   C32 1703   5.136   4.125   8.206  0.1451  0.6540  0.4513
   79DOPC   H2X 1704   5.207   4.210   8.210 -1.3471  1.9792  0.0116
   79DOPC   H2Y 1705   5.189   4.030   8.228  2.5778  1.4481 -1.5252
   79DOPC   C23 1706   4.989   3.663   8.190  0.0920  0.1005 -0.0777
   79DOPC   H3R 1707   5.061   3.588   8.151  0.0258 -0.5359  1.0087
   79DOPC   H3S 1708   5.043   3.758   8.211 -1.6938  0.7021  2.1235
   79DOPC   C24 1709   4.907   3.709   8.070  1.1077 -0.2384 -0.4454
   79DOPC   H4R 1710   4.851   3.802   8.093  1.1690 -0.5938  1.3009
   79DOPC   H4S 1711   4.828   3.636   8.041 -0.5390  2.1173 -2.3345
   79DOPC   C25 1712   4.993   3.733   7.950 -0.3641  0.3570  0.3332
   79DOPC   H5R 1713   5.010   3.627   7.923  0.0987  0.4659  0.1882
   79DOPC   H5S 1714   5.089   3.776   7.986 -0.2712 -0.0543  0.5773
   79DOPC   C26 1715   4.940   3.825   7.843 -0.4298  0.2319 -0.9961
   79DOPC   H6R 1716   4.904   3.920   7.889 -1.7893 -0.6228 -0.2252
   79DOPC   H6S 1717   4.854   3.792   7.782 -1.0013  1.6260 -0.9929
   79DOPC   C27 1718   5.040   3.853   7.738  0.2066  0.6080 -1.1585
   79DOPC   H7R 1719   5.075   3.759   7.691  0.4211  1.2818 -2.4055
   79DOPC   H7S 1720   5.126   3.895   7.795  1.6819 -2.0316 -1.2672
   79DOPC   C28 1721   5.003   3.945   7.624 -0.9571  0.1699  0.1710
   79DOPC   H8R 1722   5.098   3.974   7.574 -0.2350  1.2365  2.0749
   79DOPC   H8S 1723   4.961   4.039   7.665 -0.0012  0.6894 -0.0063
   79DOPC   C29 1724   4.917   3.873   7.523 -0.2522  0.5401  0.3766
   79DOPC   H9R 1725   4.959   3.781   7.482 -0.4699  1.9216 -3.2846
   79DOPC  C210 1726   4.796   3.924   7.486  0.3813  0.6405 -0.8570
   79DOPC  H10R 1727   4.732   3.863   7.421  2.1810 -1.9062 -0.3659
   79DOPC  C211 1728   4.741   4.063   7.513  0.3240 -0.8422  0.2587
   79DOPC  H11R 1729   4.827   4.134   7.519 -0.4207  0.1512 -0.5206
   79DOPC  H11S 1730   4.682   4.065   7.608 -1.4643  0.4642 -0.8139
   79DOPC  C212 1731   4.653   4.115   7.395  0.2064 -0.6523 -0.1240
   79DOPC  H12R 1732   4.590   4.194   7.441  0.9473 -0.4948  0.6546
   79DOPC  H12S 1733   4.594   4.029   7.356  1.4014 -2.1472  1.2237
   79DOPC  C213 1734   4.728   4.183   7.285 -0.1946 -0.5011  0.2581
   79DOPC  H13R 1735   4.824   4.130   7.267 -0.4049 -0.0644 -2.6477
   79DOPC  H13S 1736   4.754   4.287   7.316 -1.8683 -0.7177  2.6528
   79DOPC  C214 1737   4.656   4.201   7.151  0.1218  0.4048 -0.3288
   79DOPC  H14R 1738   4.566   4.263   7.173  0.5507  0.3526  1.8415
   79DOPC  H14S 1739   4.634   4.104   7.101  0.5209  0.0939  0.0872
   79DOPC  C215 1740   4.751   4.277   7.059 -0.4654  0.3489  0.4850
   79DOPC  H15R 1741   4.836   4.207   7.044 -1.0583 -0.2766 -0.0014
   79DOPC  H15S 1742   4.785   4.373   7.102 -2.4871  1.6256 -0.5892
   79DOPC  C216 1743   4.686   4.319   6.926 -0.0771 -0.3353  0.0055
   79DOPC  H16R 1744   4.598   4.383   6.951 -0.7114 -1.7186  1.5492
   79DOPC  H16S 1745   4.657   4.218   6.890 -0.3736 -0.1802 -0.1952
   79DOPC  C217 1746   4.759   4.395   6.825  0.3643  0.3763  0.7900
   79DOPC  H17R 1747   4.703   4.404   6.730  1.3626  0.6345  0.2010
   79DOPC  H17S 1748   4.839   4.325   6.791 -1.2241 -0.0801 -2.3697
   79DOPC  C218 1749   4.808   4.531   6.869  0.0811 -0.1328 -0.0472
   79DOPC  H18R 1750   4.729   4.610   6.874  0.2465  0.2233 -2.1854
   79DOPC  H18S 1751   4.869   4.566   6.783  2.0041 -0.8459  0.9701
   79DOPC  H18T 1752   4.867   4.530   6.963  0.2575 -2.0480 -0.1415
   79DOPC   C33 1753   5.091   4.114   8.053 -0.0463 -0.4643  0.3570
   79DOPC   H3X 1754   4.990   4.067   8.040  0.4826 -1.7035  0.5678
   79DOPC   H3Y 1755   5.164   4.048   8.001 -2.9653 -1.6986 -2.5669
   79DOPC   C34 1756   5.101   4.254   7.991 -0.3724  0.4860 -0.0732
   79DOPC   H4X 1757   5.205   4.293   7.996 -0.0677 -0.1837 -1.0104
   79DOPC   H4Y 1758   5.031   4.326   8.040  2.3530  2.3382  1.4093
   79DOPC   C35 1759   5.064   4.257   7.843 -0.5902 -0.0348  0.1321
   79DOPC   H5X 1760   4.986   4.178   7.833 -1.6375  0.7788  1.3895
   79DOPC   H5Y 1761   5.140   4.210   7.778 -0.3664 -0.3332  0.5980
   79DOPC   C36 1762   4.996   4.389   7.798 -0.2094  0.9322  0.1299
   79DOPC   H6X 1763   4.916   4.416   7.870  0.7875 -1.0474  2.1097
   79DOPC   H6Y 1764   5.078   4.463   7.808  0.7280 -0.0989  0.2376
   79DOPC   C37 1765   4.943   4.376   7.660  0.1039  0.5399  0.1917
   79DOPC   H7X 1766   5.027   4.330   7.603  0.8264  0.0873  1.5849
   79DOPC   H7Y 1767   4.860   4.302   7.659  0.3191  0.2989 -0.5584
   79DOPC   C38 1768   4.892   4.510   7.602 -0.4182  0.3298 -0.7565
   79DOPC   H8X 1769   4.967   4.587   7.627 -0.5776  0.5743 -1.0120
   79DOPC   H8Y 1770   4.796   4.537   7.651 -1.1910 -2.3193 -0.6178
   79DOPC   C39 1771   4.852   4.503   7.454 -0.4218  0.3498  0.1574
   79DOPC   H9X 1772   4.757   4.451   7.440 -0.4896  0.3592  0.5551
   79DOPC  C310 1773   4.911   4.560   7.346 -0.1098  0.0109 -0.1254
   79DOPC  H10X 1774   4.855   4.564   7.251 -0.4248  0.1875  0.0657
   79DOPC  C311 1775   5.023   4.649   7.356  0.0027 -0.2216  0.4708
   79DOPC  H11X 1776   5.109   4.614   7.296 -0.0811 -2.4555  1.5373
   79DOPC  H11Y 1777   5.062   4.642   7.460 -1.2025 -0.9824  0.9014
   79DOPC  C312 1778   4.982   4.794   7.333  0.2903 -0.3754 -0.0243
   79DOPC  H12X 1779   5.061   4.868   7.355 -0.2418 -0.2820  1.8076
   79DOPC  H12Y 1780   4.894   4.828   7.393  1.1109  2.0937 -0.1280
   79DOPC  C313 1781   4.957   4.813   7.183  1.3165  0.2790  0.3682
   79DOPC  H13X 1782   5.035   4.756   7.128  0.3311 -0.3502 -0.4107
   79DOPC  H13Y 1783   4.862   4.764   7.151  1.6017  0.2298 -0.4360
   79DOPC  C314 1784   4.946   4.953   7.118 -0.6265  0.3013 -0.2150
   79DOPC  H14X 1785   4.876   5.023   7.168 -0.2219  0.3879  0.2409
   79DOPC  H14Y 1786   5.049   4.994   7.122 -0.0127 -1.1197 -0.8603
   79DOPC  C315 1787   4.906   4.938   6.969  0.6175 -0.1997  0.2088
   79DOPC  H15X 1788   4.802   4.898   6.969  0.9297 -1.1242 -1.9143
   79DOPC  H15Y 1789   4.982   4.870   6.925  1.6342  1.9837 -1.5968
   79DOPC  C316 1790   4.913   5.070   6.889  0.5239  1.1397  0.3900
   79DOPC  H16X 1791   4.849   5.146   6.939  1.1018  0.6081  2.0163
   79DOPC  H16Y 1792   5.019   5.105   6.889  1.0462 -0.3732  0.1656
   79DOPC  C317 1793   4.875   5.040   6.743  0.4517  0.1546  0.6526
   79DOPC  H17X 1794   4.916   4.943   6.707 -0.8906  0.4477 -1.8279
   79DOPC  H17Y 1795   4.764   5.034   6.739  0.4553  0.0037  0.7559
   79DOPC  C318 1796   4.924   5.141   6.633  0.1655 -0.5012 -0.0474
   79DOPC  H18X 1797   5.030   5.172   6.648 -0.4021  1.0120  1.1327
   79DOPC  H18Y 1798   4.904   5.098   6.532  1.6480  0.8991 -0.9927
   79DOPC  H18Z 1799   4.861   5.232   6.648 -1.4682 -1.7956  1.2952
   80DOPC     N 1800   5.861   5.076   8.556 -0.1335  1.0946  0.1864
   80DOPC   C12 1801   5.747   4.977   8.603 -0.3429  0.4673  0.4176
   80DOPC  H12A 1802   5.687   5.026   8.678 -0.0848 -1.5127  1.9860
   80DOPC  H12B 1803   5.785   4.891   8.655 -1.5857  0.0091  0.6125
   80DOPC   C13 1804   5.808   5.208   8.519 -0.6589  0.4829 -0.4713
   80DOPC  H13A 1805   5.727   5.195   8.449  0.4922  0.2483 -1.7832
   80DOPC  H13B 1806   5.757   5.265   8.597 -0.1609  1.8533 -1.1100
   80DOPC  H13C 1807   5.883   5.271   8.474 -1.7555  0.7478 -2.0011
   80DOPC   C14 1808   5.944   5.020   8.447  0.5162 -0.4423  0.5839
   80DOPC  H14A 1809   6.023   5.090   8.427  0.5753 -0.4228  0.8724
   80DOPC  H14B 1810   5.994   4.927   8.471  1.3389  0.1376  1.1691
   80DOPC  H14C 1811   5.884   4.992   8.362  0.6996 -0.3172  0.4146
   80DOPC   C15 1812   5.952   5.093   8.675  0.0764 -0.3192 -0.4844
   80DOPC  H15A 1813   6.026   5.165   8.644  0.9219 -0.2565  1.5532
   80DOPC  H15B 1814   6.005   5.003   8.702 -0.0565 -0.8157 -1.8085
   80DOPC  H15C 1815   5.905   5.136   8.762 -0.0090 -0.1053 -0.6348
   80DOPC   C11 1816   5.637   4.939   8.492  0.4658  0.2858 -0.3660
   80DOPC  H11A 1817   5.562   4.884   8.551  0.5156  2.6585  2.1075
   80DOPC  H11B 1818   5.593   5.031   8.447 -0.1807 -0.3732 -1.1140
   80DOPC     P 1819   5.740   4.711   8.427 -0.0946  0.4286  0.0162
   80DOPC   O13 1820   5.650   4.652   8.526  0.1476 -0.0701  0.0349
   80DOPC   O14 1821   5.884   4.702   8.458 -0.3013  0.0813 -0.0254
   80DOPC   O12 1822   5.694   4.862   8.392  0.2932  0.6449 -0.2586
   80DOPC   O11 1823   5.709   4.635   8.302 -0.4119  0.3701 -0.5291
   80DOPC    C1 1824   5.602   4.661   8.212  1.1974 -0.3243 -0.3649
   80DOPC    HA 1825   5.634   4.709   8.117 -0.9015 -0.7490 -1.3375
   80DOPC    HB 1826   5.529   4.724   8.267 -0.1395 -2.0084 -0.1357
   80DOPC    C2 1827   5.528   4.527   8.185  0.6495  0.2608  0.5818
   80DOPC    HS 1828   5.534   4.475   8.283 -0.6336  2.7793  2.1075
   80DOPC   O21 1829   5.582   4.457   8.074  0.2711 -0.5101  0.6314
   80DOPC   C21 1830   5.528   4.341   8.052  0.2952 -0.8370 -0.0349
   80DOPC   O22 1831   5.457   4.287   8.131 -0.0701  0.7800 -0.2622
   80DOPC   C22 1832   5.580   4.280   7.926 -0.1194  0.0498  0.3683
   80DOPC   H2R 1833   5.690   4.288   7.942 -0.1943 -0.4941  1.1852
   80DOPC   H2S 1834   5.551   4.352   7.847 -2.9887  1.9830  2.9283
   80DOPC    C3 1835   5.379   4.563   8.162  0.3702 -0.6938 -0.1078
   80DOPC    HX 1836   5.321   4.602   8.248 -2.2417 -0.3000 -1.9192
   80DOPC    HY 1837   5.321   4.472   8.134  0.1520 -0.3647 -0.7568
   80DOPC   O31 1838   5.370   4.659   8.053 -0.3967  0.0407  0.3405
   80DOPC   C31 1839   5.338   4.611   7.926 -0.3421 -0.1110  0.2266
   80DOPC   O32 1840   5.319   4.493   7.908 -0.2233  0.5083 -0.5575
   80DOPC   C32 1841   5.346   4.725   7.820  0.3554 -0.4141 -0.9204
   80DOPC   H2X 1842   5.258   4.789   7.845  0.4224 -0.8977  0.6736
   80DOPC   H2Y 1843   5.440   4.781   7.843 -1.0521  2.1653 -1.0176
   80DOPC   C23 1844   5.520   4.142   7.890 -0.5705  0.1919  0.0635
   80DOPC   H3R 1845   5.410   4.151   7.893 -0.6915 -1.1341  3.2087
   80DOPC   H3S 1846   5.545   4.077   7.977  1.1967  1.2208  0.3628
   80DOPC   C24 1847   5.560   4.099   7.753 -0.2518  0.2137  0.1968
   80DOPC   H4R 1848   5.671   4.105   7.743 -0.1269 -0.5959  0.9876
   80DOPC   H4S 1849   5.516   4.167   7.677 -2.0543  0.6154  1.5454
   80DOPC   C25 1850   5.502   3.965   7.712  0.1801 -0.0658 -0.4315
   80DOPC   H5R 1851   5.392   3.975   7.721  0.4442  2.6420  1.1090
   80DOPC   H5S 1852   5.528   3.879   7.777 -0.9328 -0.8030 -0.9383
   80DOPC   C26 1853   5.553   3.930   7.569  0.2573  1.0228 -0.4167
   80DOPC   H6R 1854   5.664   3.927   7.573  0.2637 -1.1785 -1.1678
   80DOPC   H6S 1855   5.533   4.011   7.494 -1.1899  3.0585  2.0208
   80DOPC   C27 1856   5.505   3.798   7.519 -0.0116 -0.3588 -0.3419
   80DOPC   H7R 1857   5.530   3.717   7.592 -0.7800  0.6070  1.0319
   80DOPC   H7S 1858   5.541   3.774   7.417 -1.3100  0.3595 -0.9894
   80DOPC   C28 1859   5.346   3.791   7.504 -0.7486  0.4324 -0.0019
   80DOPC   H8R 1860   5.307   3.879   7.449  1.5991  2.0832  0.8612
   80DOPC   H8S 1861   5.306   3.793   7.608  2.3620  1.4539  1.2735
   80DOPC   C29 1862   5.310   3.657   7.444  0.3913 -0.1804 -0.0300
   80DOPC   H9R 1863   5.317   3.573   7.514 -2.9098 -1.9688 -1.5998
   80DOPC  C210 1864   5.268   3.634   7.313 -0.4625 -0.2840  0.4373
   80DOPC  H10R 1865   5.251   3.529   7.288  1.8638 -0.4372 -0.8517
   80DOPC  C211 1866   5.223   3.745   7.220 -1.3017 -0.6348  0.1004
   80DOPC  H11R 1867   5.267   3.734   7.118 -0.8835 -0.4977  0.2654
   80DOPC  H11S 1868   5.266   3.841   7.257 -0.3174  0.1928 -2.9076
   80DOPC  C212 1869   5.069   3.763   7.206  0.6796  0.0454 -0.1848
   80DOPC  H12R 1870   5.063   3.868   7.170 -1.9699 -0.5157 -1.6089
   80DOPC  H12S 1871   5.020   3.750   7.304 -1.0766 -0.1287 -1.0586
   80DOPC  C213 1872   4.998   3.690   7.091  0.1812  0.0196 -0.4780
   80DOPC  H13R 1873   5.033   3.584   7.094 -0.1458 -0.0934 -0.5334
   80DOPC  H13S 1874   5.026   3.721   6.988 -0.4058 -1.8087 -1.2501
   80DOPC  C214 1875   4.845   3.700   7.096 -1.1890 -0.4657  0.4547
   80DOPC  H14R 1876   4.807   3.655   7.190 -1.7021  2.4801  1.7816
   80DOPC  H14S 1877   4.808   3.645   7.007  0.7591  1.6595 -1.8597
   80DOPC  C215 1878   4.788   3.843   7.081 -0.2220 -0.0011  0.2590
   80DOPC  H15R 1879   4.847   3.912   7.144  0.4560 -2.4741  2.4959
   80DOPC  H15S 1880   4.690   3.830   7.131  0.5184 -3.3030  1.0802
   80DOPC  C216 1881   4.783   3.887   6.932 -0.0436  0.9373  0.5178
   80DOPC  H16R 1882   4.871   3.847   6.878 -1.3426  1.0430 -1.8447
   80DOPC  H16S 1883   4.773   3.998   6.940 -2.2630  0.6664  3.0856
   80DOPC  C217 1884   4.662   3.843   6.847  0.1519 -0.5354  0.6725
   80DOPC  H17R 1885   4.568   3.862   6.903  0.0940 -3.0026  1.5557
   80DOPC  H17S 1886   4.666   3.732   6.837  0.1046 -0.3674 -1.6296
   80DOPC  C218 1887   4.666   3.898   6.698 -0.4033  0.6346  0.1026
   80DOPC  H18R 1888   4.746   3.851   6.637 -0.8583  1.2481 -1.0063
   80DOPC  H18S 1889   4.683   4.008   6.703  1.7342  0.3905 -0.7199
   80DOPC  H18T 1890   4.570   3.868   6.651 -0.3804 -1.8360  1.4485
   80DOPC   C33 1891   5.352   4.678   7.676  0.2487 -1.0397 -0.2551
   80DOPC   H3X 1892   5.334   4.757   7.600  1.0943 -1.4649 -0.9276
   80DOPC   H3Y 1893   5.276   4.599   7.655 -3.6824  2.0304  1.2876
   80DOPC   C34 1894   5.488   4.601   7.640  0.3768 -0.3193 -0.2966
   80DOPC   H4X 1895   5.492   4.501   7.689  0.5577 -0.5455 -0.7590
   80DOPC   H4Y 1896   5.573   4.668   7.666  0.7589 -1.5002  1.6554
   80DOPC   C35 1897   5.493   4.555   7.495 -0.1875  1.1529  0.2734
   80DOPC   H5X 1898   5.525   4.648   7.443  1.9328  0.2915 -0.0891
   80DOPC   H5Y 1899   5.397   4.515   7.458 -0.3451  0.6974  1.1538
   80DOPC   C36 1900   5.598   4.444   7.475  0.0437 -0.6629 -0.1844
   80DOPC   H6X 1901   5.683   4.476   7.539 -0.1726  0.6349 -0.5063
   80DOPC   H6Y 1902   5.570   4.345   7.515 -0.8041  0.0566  1.0831
   80DOPC   C37 1903   5.645   4.441   7.333  0.0511 -0.1240 -0.0282
   80DOPC   H7X 1904   5.555   4.429   7.269  1.1311  0.0188 -1.6534
   80DOPC   H7Y 1905   5.684   4.540   7.301  0.6933  0.2987  1.9669
   80DOPC   C38 1906   5.746   4.337   7.296 -1.3173  0.0141  0.7579
   80DOPC   H8X 1907   5.840   4.365   7.347 -1.0293  1.5023 -0.5113
   80DOPC   H8Y 1908   5.770   4.341   7.188 -0.0999 -3.1013  0.8079
   80DOPC   C39 1909   5.719   4.195   7.327 -0.1746  0.0767 -0.1811
   80DOPC   H9X 1910   5.736   4.166   7.432  1.6133 -0.8896 -0.7050
   80DOPC  C310 1911   5.698   4.100   7.233  0.5385  0.2802  0.7249
   80DOPC  H10X 1912   5.674   3.996   7.261 -0.4116  0.2005 -0.3454
   80DOPC  C311 1913   5.661   4.118   7.085  0.2775 -0.9520 -0.0137
   80DOPC  H11X 1914   5.745   4.096   7.016 -0.2042  2.0681 -1.6955
   80DOPC  H11Y 1915   5.636   4.224   7.064  0.4804 -0.4172  2.1318
   80DOPC  C312 1916   5.546   4.023   7.044 -0.3870  0.4265  0.0504
   80DOPC  H12X 1917   5.451   4.051   7.096 -0.1579 -0.3810  0.9350
   80DOPC  H12Y 1918   5.586   3.925   7.075 -0.3113 -0.1253 -1.7302
   80DOPC  C313 1919   5.543   4.007   6.895  0.1554 -0.4411  0.2234
   80DOPC  H13X 1920   5.540   4.110   6.854 -1.4841 -0.1988  0.8489
   80DOPC  H13Y 1921   5.630   3.960   6.845 -1.4632 -2.6707 -0.6632
   80DOPC  C314 1922   5.422   3.930   6.844  0.1661 -0.2319 -0.7190
   80DOPC  H14X 1923   5.329   3.979   6.878  0.2653  0.3819 -1.3031
   80DOPC  H14Y 1924   5.423   3.925   6.733 -1.0234 -1.4668 -0.7050
   80DOPC  C315 1925   5.423   3.783   6.896  0.4966  1.0763 -0.2798
   80DOPC  H15X 1926   5.430   3.778   7.007  2.2712 -1.4147 -0.4049
   80DOPC  H15Y 1927   5.511   3.737   6.847 -1.3654 -0.7773 -2.1006
   80DOPC  C316 1928   5.297   3.713   6.862 -0.1189 -0.2221  0.8901
   80DOPC  H16X 1929   5.206   3.763   6.902  0.1504 -1.7767  3.7250
   80DOPC  H16Y 1930   5.292   3.737   6.754  0.3381  2.6799  1.4129
   80DOPC  C317 1931   5.286   3.566   6.902  0.7794 -0.3271 -0.4272
   80DOPC  H17X 1932   5.384   3.514   6.896  1.1124  0.0565  1.1224
   80DOPC  H17Y 1933   5.247   3.563   7.006 -1.6269  1.8947 -1.1638
   80DOPC  C318 1934   5.193   3.486   6.812 -0.0764 -0.7090  0.7179
   80DOPC  H18X 1935   5.249   3.481   6.717 -0.7187  1.1189  0.2100
   80DOPC  H18Y 1936   5.166   3.391   6.863  2.0044 -1.0879  1.1940
   80DOPC  H18Z 1937   5.096   3.537   6.797  1.1144  1.5628  0.3115
   81DOPC     N 1938   6.285   4.489   8.998  0.6031 -0.2923  1.4334
   81DOPC   C12 1939   6.278   4.569   8.872 -0.0215  0.6632 -0.2608
   81DOPC  H12A 1940   6.247   4.504   8.792  2.1148 -0.9548  0.1553
   81DOPC  H12B 1941   6.378   4.601   8.844 -0.1349  0.9194 -0.3826
   81DOPC   C13 1942   6.336   4.343   8.980 -0.1949 -0.9081  1.3146
   81DOPC  H13A 1943   6.280   4.282   8.910  1.6055 -0.1701 -0.9118
   81DOPC  H13B 1944   6.432   4.364   8.936 -1.3095  0.3626 -0.6746
   81DOPC  H13C 1945   6.344   4.295   9.076  2.0994  1.1121  2.2382
   81DOPC   C14 1946   6.144   4.473   9.049 -0.7875  0.1110 -0.3502
   81DOPC  H14A 1947   6.147   4.424   9.145  0.9009  0.6242 -0.1167
   81DOPC  H14B 1948   6.095   4.569   9.057 -2.6800 -0.8224 -0.2268
   81DOPC  H14C 1949   6.086   4.414   8.979 -0.9861  1.3937 -1.3014
   81DOPC   C15 1950   6.378   4.566   9.085 -0.3323 -0.2771 -0.2246
   81DOPC  H15A 1951   6.479   4.571   9.046 -0.6885  0.7534 -1.0826
   81DOPC  H15B 1952   6.393   4.514   9.178 -2.2891  0.7096  0.6904
   81DOPC  H15C 1953   6.346   4.663   9.119 -0.8580 -1.0752  1.6986
   81DOPC   C11 1954   6.208   4.701   8.873 -0.0311  0.0419 -0.1238
   81DOPC  H11A 1955   6.106   4.681   8.910 -1.1735  0.6620 -2.7676
   81DOPC  H11B 1956   6.261   4.769   8.944 -0.4422 -1.1508  1.3795
   81DOPC     P 1957   6.305   4.842   8.674  0.3590  0.2457  0.0113
   81DOPC   O13 1958   6.428   4.764   8.674  0.1826  0.2112  0.5172
   81DOPC   O14 1959   6.316   4.978   8.737  0.7231 -0.5678 -0.3996
   81DOPC   O12 1960   6.198   4.756   8.747  0.0860  0.0476  0.8834
   81DOPC   O11 1961   6.250   4.857   8.530  0.4465  0.1212 -0.1990
   81DOPC    C1 1962   6.192   4.748   8.458 -0.9408  0.2784 -0.9126
   81DOPC    HA 1963   6.114   4.778   8.384 -1.9252  0.4943  0.1816
   81DOPC    HB 1964   6.135   4.677   8.521 -0.1540  0.0930 -0.4097
   81DOPC    C2 1965   6.303   4.673   8.372  0.0927 -0.1584  1.0334
   81DOPC    HS 1966   6.388   4.641   8.435  0.4863 -2.7688 -0.6565
   81DOPC   O21 1967   6.352   4.759   8.270  0.5942  0.0120 -0.4878
   81DOPC   C21 1968   6.478   4.752   8.244 -1.3136  0.9606 -0.4420
   81DOPC   O22 1969   6.563   4.687   8.301  0.1574 -0.1948 -0.4275
   81DOPC   C22 1970   6.514   4.844   8.133 -0.1558  0.0492  0.0421
   81DOPC   H2R 1971   6.619   4.826   8.102 -0.0375  2.3853 -1.1168
   81DOPC   H2S 1972   6.521   4.947   8.174 -0.3797  0.2353 -0.3755
   81DOPC    C3 1973   6.233   4.545   8.312  0.5612 -0.0797 -0.3931
   81DOPC    HX 1974   6.225   4.476   8.399 -1.0643  0.7344  0.1652
   81DOPC    HY 1975   6.308   4.497   8.246  0.6214 -1.7201  0.7854
   81DOPC   O31 1976   6.105   4.576   8.253 -0.2004  0.3855  0.0095
   81DOPC   C31 1977   6.091   4.547   8.121  0.3441  1.0460 -0.5849
   81DOPC   O32 1978   6.154   4.463   8.059 -0.2602  0.5723  0.8162
   81DOPC   C32 1979   5.987   4.627   8.050 -0.3025  0.2586 -0.3542
   81DOPC   H2X 1980   5.898   4.603   8.111  0.3301  2.1302  1.4407
   81DOPC   H2Y 1981   6.024   4.731   8.057  2.7632 -0.5348 -2.6396
   81DOPC   C23 1982   6.423   4.833   8.014  0.3214 -0.2880  0.9057
   81DOPC   H3R 1983   6.327   4.886   8.032  0.7786  0.5512  0.9252
   81DOPC   H3S 1984   6.384   4.732   7.989  1.6757 -0.5121 -0.4593
   81DOPC   C24 1985   6.492   4.884   7.885 -0.2074  0.0099  0.4516
   81DOPC   H4R 1986   6.562   4.806   7.848 -1.2726 -0.3880 -0.7906
   81DOPC   H4S 1987   6.536   4.983   7.908  0.8179 -0.5634  1.0651
   81DOPC   C25 1988   6.390   4.912   7.766  0.1135  0.1755 -0.5615
   81DOPC   H5R 1989   6.435   4.986   7.697  0.9968  0.3613  0.1939
   81DOPC   H5S 1990   6.301   4.966   7.806  0.0939 -0.9608  1.0235
   81DOPC   C26 1991   6.345   4.788   7.693  0.0341 -0.1339 -0.6136
   81DOPC   H6R 1992   6.271   4.742   7.762 -0.7319  1.5005 -0.2858
   81DOPC   H6S 1993   6.433   4.720   7.682  0.6733  0.7324 -1.0056
   81DOPC   C27 1994   6.294   4.818   7.550  0.4509  0.0112  0.1721
   81DOPC   H7R 1995   6.381   4.859   7.496  0.8272 -0.3105  0.5215
   81DOPC   H7S 1996   6.224   4.904   7.562  1.4719  1.0256 -0.9294
   81DOPC   C28 1997   6.229   4.704   7.469  0.6436  0.2092  0.1407
   81DOPC   H8R 1998   6.294   4.615   7.457 -1.3202 -1.3640  0.5450
   81DOPC   H8S 1999   6.236   4.747   7.367  0.2776  0.5914  0.2737
   81DOPC   C29 2000   6.088   4.661   7.514 -0.2329  0.5373 -0.4453
   81DOPC   H9R 2001   6.090   4.605   7.609  2.6131  0.5039 -0.4416
   81DOPC  C210 2002   5.974   4.677   7.449 -0.0106  0.9338  0.8293
   81DOPC  H10R 2003   5.875   4.648   7.487 -0.7258  0.5154 -1.2068
   81DOPC  C211 2004   5.954   4.745   7.313 -1.1032 -0.2219  0.3975
   81DOPC  H11R 2005   5.929   4.673   7.233 -1.3141 -0.7898  0.9679
   81DOPC  H11S 2006   6.047   4.796   7.279 -1.7960 -0.2499 -1.6818
   81DOPC  C212 2007   5.851   4.862   7.306  0.3005 -0.5150  0.0596
   81DOPC  H12R 2008   5.884   4.944   7.373 -1.9719 -0.9582  1.8419
   81DOPC  H12S 2009   5.754   4.828   7.349  1.4825 -0.5637  2.8754
   81DOPC  C213 2010   5.831   4.922   7.160  0.6046 -0.0526  0.4112
   81DOPC  H13R 2011   5.774   4.849   7.098  1.8802 -1.0805  0.4115
   81DOPC  H13S 2012   5.934   4.932   7.119 -1.3869  0.1552 -5.4600
   81DOPC  C214 2013   5.755   5.052   7.158 -0.4020 -0.5530  0.0391
   81DOPC  H14R 2014   5.798   5.135   7.218  1.3370 -2.0944  1.0186
   81DOPC  H14S 2015   5.660   5.037   7.213 -1.2342 -1.3647 -1.5516
   81DOPC  C215 2016   5.718   5.099   7.015  0.7836 -0.5450  0.8163
   81DOPC  H15R 2017   5.635   5.172   7.026 -0.0825 -1.7822  3.3070
   81DOPC  H15S 2018   5.677   5.020   6.949  1.4201  0.8598 -1.3607
   81DOPC  C216 2019   5.844   5.156   6.946 -0.2572  0.4964  0.6298
   81DOPC  H16R 2020   5.816   5.196   6.846 -0.2158  0.6560  0.6817
   81DOPC  H16S 2021   5.917   5.072   6.942 -0.6169  0.1563  1.0838
   81DOPC  C217 2022   5.921   5.260   7.031  0.3346 -0.2005  0.4951
   81DOPC  H17R 2023   5.970   5.214   7.119 -3.1748 -1.0487  2.1775
   81DOPC  H17S 2024   5.845   5.332   7.070 -0.4838 -1.2473  0.8745
   81DOPC  C218 2025   6.022   5.335   6.948 -0.1433  0.2399 -1.1122
   81DOPC  H18R 2026   6.089   5.396   7.012 -0.1754 -2.7153  2.0237
   81DOPC  H18S 2027   5.977   5.396   6.867  1.4845  2.1920 -0.6275
   81DOPC  H18T 2028   6.082   5.252   6.904 -4.8964 -3.1364 -1.9910
   81DOPC   C33 2029   5.964   4.589   7.904  0.0619 -0.5063  0.6706
   81DOPC   H3X 2030   5.929   4.483   7.907 -0.9602 -0.1635  1.2597
   81DOPC   H3Y 2031   6.056   4.596   7.841  1.0409  0.0021  2.1112
   81DOPC   C34 2032   5.848   4.674   7.845 -0.6061 -0.1524  0.8487
   81DOPC   H4X 2033   5.763   4.668   7.916 -0.2389  1.4325  1.4639
   81DOPC   H4Y 2034   5.826   4.627   7.746 -1.3296  2.0660 -0.0920
   81DOPC   C35 2035   5.898   4.813   7.826 -0.4050 -0.1025  1.1113
   81DOPC   H5X 2036   5.999   4.825   7.780 -0.1197  0.9467  1.9639
   81DOPC   H5Y 2037   5.898   4.868   7.923  2.3941  1.7048  0.2146
   81DOPC   C36 2038   5.808   4.893   7.727 -0.1446 -0.0741 -0.3235
   81DOPC   H6X 2039   5.826   4.849   7.626 -0.2620  1.5089 -1.0744
   81DOPC   H6Y 2040   5.704   4.875   7.761 -0.3766  1.3959 -0.1820
   81DOPC   C37 2041   5.848   5.043   7.730  1.0372 -0.1296  0.1215
   81DOPC   H7X 2042   5.775   5.097   7.667  0.6625 -2.6459 -1.7579
   81DOPC   H7Y 2043   5.842   5.082   7.834  1.5381  2.7163 -0.8312
   81DOPC   C38 2044   5.989   5.060   7.675  0.2828  1.0051  0.0715
   81DOPC   H8X 2045   5.987   4.989   7.589  0.1852 -0.5331  1.2884
   81DOPC   H8Y 2046   6.054   5.027   7.759 -0.7238  0.5936  0.7160
   81DOPC   C39 2047   6.011   5.201   7.641 -0.2691  0.2140  0.4297
   81DOPC   H9X 2048   5.981   5.266   7.724  0.0765  0.0425  0.6947
   81DOPC  C310 2049   6.071   5.257   7.536  0.1652  0.4234 -0.2175
   81DOPC  H10X 2050   6.068   5.367   7.535 -1.7070  0.4019 -0.8657
   81DOPC  C311 2051   6.117   5.199   7.403 -0.2549  0.5740 -0.5302
   81DOPC  H11X 2052   6.050   5.228   7.320 -0.2801  0.9302 -0.3839
   81DOPC  H11Y 2053   6.123   5.088   7.405 -2.0753  0.3037 -3.6831
   81DOPC  C312 2054   6.245   5.266   7.367  0.3825 -0.2994 -0.1412
   81DOPC  H12X 2055   6.322   5.232   7.440  0.2977 -1.0894 -0.4069
   81DOPC  H12Y 2056   6.241   5.376   7.380  2.6394 -0.1816  0.0807
   81DOPC  C313 2057   6.301   5.231   7.222  0.2639 -0.4457  0.4953
   81DOPC  H13X 2058   6.242   5.283   7.144 -0.2568 -0.7007  0.7193
   81DOPC  H13Y 2059   6.411   5.248   7.231  0.6499 -2.6735  0.4343
   81DOPC  C314 2060   6.293   5.079   7.192  1.6212 -0.3953  0.0142
   81DOPC  H14X 2061   6.319   5.013   7.277  0.8613  0.1413  0.6710
   81DOPC  H14Y 2062   6.189   5.046   7.173  0.9825 -0.5785  3.2535
   81DOPC  C315 2063   6.369   5.027   7.071  0.6336  0.3270 -0.1047
   81DOPC  H15X 2064   6.477   5.046   7.088  0.4557 -1.1412  3.9011
   81DOPC  H15Y 2065   6.337   5.090   6.985 -0.9536 -1.3054 -0.7711
   81DOPC  C316 2066   6.348   4.877   7.042  0.1593  0.4874 -0.2263
   81DOPC  H16X 2067   6.240   4.851   7.051  0.8236 -2.1687  1.1115
   81DOPC  H16Y 2068   6.369   4.845   6.938  0.5452 -0.3943  0.1066
   81DOPC  C317 2069   6.429   4.794   7.147 -0.0003 -1.0034  0.3284
   81DOPC  H17X 2070   6.536   4.813   7.121 -0.2901 -0.7529 -0.7423
   81DOPC  H17Y 2071   6.414   4.837   7.248  0.2463  0.0175 -0.0549
   81DOPC  C318 2072   6.402   4.640   7.128 -0.1504 -0.1044  0.6166
   81DOPC  H18X 2073   6.462   4.590   7.207  2.7329  0.6108 -1.0239
   81DOPC  H18Y 2074   6.293   4.627   7.150  0.1219 -2.8277  0.6322
   81DOPC  H18Z 2075   6.424   4.596   7.029 -2.9570 -0.0756 -0.1110
   82DOPC     N 2076   4.328   4.848   9.524  0.2261 -0.2993  0.3171
   82DOPC   C12 2077   4.388   4.905   9.392  0.5432 -0.1412 -0.1792
   82DOPC  H12A 2078   4.493   4.884   9.387  0.5216  0.0086 -1.7720
   82DOPC  H12B 2079   4.382   5.012   9.401 -0.8549 -0.1931 -0.1642
   82DOPC   C13 2080   4.416   4.895   9.637 -0.1925  0.7262  0.7103
   82DOPC  H13A 2081   4.408   5.002   9.654  5.7788  1.4701  1.1098
   82DOPC  H13B 2082   4.381   4.842   9.724  0.0677 -0.9812 -0.1921
   82DOPC  H13C 2083   4.519   4.865   9.622 -0.7431 -0.7082 -0.4030
   82DOPC   C14 2084   4.330   4.699   9.529 -0.0119  0.3391 -0.3143
   82DOPC  H14A 2085   4.429   4.656   9.533  0.1700  0.7015 -0.9250
   82DOPC  H14B 2086   4.274   4.663   9.615 -0.9575  0.0048 -1.0627
   82DOPC  H14C 2087   4.274   4.661   9.445  0.6518 -0.6875 -0.3062
   82DOPC   C15 2088   4.197   4.909   9.549  0.1034  0.3240 -0.0325
   82DOPC  H15A 2089   4.138   4.859   9.624 -0.7345  0.6143 -0.4818
   82DOPC  H15B 2090   4.131   4.911   9.464 -0.8634 -1.0492  0.6544
   82DOPC  H15C 2091   4.199   5.013   9.577 -0.2303  1.1643 -2.7865
   82DOPC   C11 2092   4.336   4.854   9.257  0.5814  0.0583  0.7324
   82DOPC  H11A 2093   4.400   4.892   9.175  0.0297 -2.0369 -0.7568
   82DOPC  H11B 2094   4.338   4.743   9.264  0.7734 -0.0224 -0.4032
   82DOPC     P 2095   4.154   5.018   9.174 -0.0119  0.2102  0.1400
   82DOPC   O13 2096   4.232   5.137   9.213 -0.0827 -0.1301 -0.1019
   82DOPC   O14 2097   4.008   5.023   9.187 -0.0284 -0.7062 -0.5753
   82DOPC   O12 2098   4.200   4.894   9.253  0.2668 -0.5347 -0.4164
   82DOPC   O11 2099   4.193   4.974   9.026  0.1758 -0.4157  0.0544
   82DOPC    C1 2100   4.145   4.847   8.972  0.1061  0.3918  0.6741
   82DOPC    HA 2101   4.057   4.851   8.904  0.1858 -1.3824  0.4287
   82DOPC    HB 2102   4.122   4.774   9.053  0.3323  0.3368  0.6870
   82DOPC    C2 2103   4.255   4.777   8.886 -0.0150 -0.1127 -0.6794
   82DOPC    HS 2104   4.333   4.758   8.962  0.0466 -0.8658 -0.9273
   82DOPC   O21 2105   4.294   4.859   8.772  0.3935 -0.4893 -0.2356
   82DOPC   C21 2106   4.415   4.899   8.762 -0.2195 -0.4410  0.2418
   82DOPC   O22 2107   4.511   4.869   8.832  0.3717  0.2474  0.0112
   82DOPC   C22 2108   4.422   4.998   8.657  0.0747 -0.6243  1.4173
   82DOPC   H2R 2109   4.524   5.005   8.614  1.1754 -3.2161  3.3386
   82DOPC   H2S 2110   4.400   5.097   8.702 -3.5111 -0.0845 -1.0719
   82DOPC    C3 2111   4.216   4.637   8.834  0.3553 -0.5866 -0.9350
   82DOPC    HX 2112   4.146   4.660   8.751 -1.7426 -2.3090  0.2535
   82DOPC    HY 2113   4.171   4.584   8.921 -0.2622  1.9686  0.4291
   82DOPC   O31 2114   4.334   4.569   8.784  0.2065  0.4356 -0.2331
   82DOPC   C31 2115   4.311   4.516   8.664  0.9844 -0.3116 -0.0697
   82DOPC   O32 2116   4.201   4.513   8.609 -0.2972 -0.0957 -0.2677
   82DOPC   C32 2117   4.451   4.477   8.610 -0.2876  0.1753 -0.0963
   82DOPC   H2X 2118   4.527   4.543   8.657  0.0222  0.0409 -0.3958
   82DOPC   H2Y 2119   4.460   4.372   8.643  0.7991 -0.1497 -1.3184
   82DOPC   C23 2120   4.324   4.966   8.540  0.0058 -0.9158  0.0698
   82DOPC   H3R 2121   4.219   4.983   8.573  0.3327  0.8170  0.3379
   82DOPC   H3S 2122   4.344   4.861   8.512 -4.3033 -2.1469  0.7504
   82DOPC   C24 2123   4.347   5.060   8.418 -0.2516 -0.2558 -0.1355
   82DOPC   H4R 2124   4.327   5.166   8.445 -0.5415 -0.2661 -0.3020
   82DOPC   H4S 2125   4.266   5.031   8.348 -1.5547  0.5674  0.9835
   82DOPC   C25 2126   4.492   5.043   8.354 -0.9155 -0.0498 -0.0420
   82DOPC   H5R 2127   4.548   4.968   8.414 -1.5711  1.0915  2.0823
   82DOPC   H5S 2128   4.549   5.139   8.356  0.6396 -0.9522  1.7641
   82DOPC   C26 2129   4.476   4.998   8.204  0.0416 -0.3742 -0.2456
   82DOPC   H6R 2130   4.574   4.989   8.153 -0.2819 -1.5270 -0.6794
   82DOPC   H6S 2131   4.419   5.076   8.150  1.8771  2.2417  1.3253
   82DOPC   C27 2132   4.402   4.869   8.195  0.6928  0.2837 -0.3233
   82DOPC   H7R 2133   4.294   4.890   8.213  0.3469 -2.3136  1.0958
   82DOPC   H7S 2134   4.437   4.799   8.273 -0.1663  0.7359  0.4894
   82DOPC   C28 2135   4.430   4.790   8.064  0.1602  0.1885 -0.3499
   82DOPC   H8R 2136   4.538   4.782   8.040  0.6200  1.4815  1.1407
   82DOPC   H8S 2137   4.382   4.854   7.986 -0.3395  1.7248  1.1597
   82DOPC   C29 2138   4.368   4.647   8.067  0.5507 -0.4035  0.0755
   82DOPC   H9R 2139   4.445   4.570   8.081  0.2547 -1.0006 -1.3439
   82DOPC  C210 2140   4.238   4.617   8.044  0.1363  0.4365  0.6791
   82DOPC  H10R 2141   4.222   4.508   8.037  2.1292  0.1520 -0.4093
   82DOPC  C211 2142   4.128   4.718   7.999 -0.2973 -0.5521  0.3136
   82DOPC  H11R 2143   4.163   4.823   8.009  0.6066 -0.8953  0.9939
   82DOPC  H11S 2144   4.041   4.709   8.068 -0.7871 -2.6447 -0.4867
   82DOPC  C212 2145   4.095   4.680   7.855 -0.1418 -0.7900  0.0131
   82DOPC  H12R 2146   4.063   4.576   7.838 -3.2247 -0.0002  0.4962
   82DOPC  H12S 2147   4.185   4.699   7.793  0.3295 -0.9576  0.6317
   82DOPC  C213 2148   3.987   4.777   7.808 -0.5027 -0.0469 -0.2855
   82DOPC  H13R 2149   4.038   4.875   7.798 -2.0873  1.0271  1.4239
   82DOPC  H13S 2150   3.898   4.790   7.873  1.2250  1.7309  1.8874
   82DOPC  C214 2151   3.939   4.730   7.668 -0.0668 -0.7700  0.0056
   82DOPC  H14R 2152   3.863   4.803   7.631  1.3035  0.7948  0.1390
   82DOPC  H14S 2153   3.882   4.635   7.681  0.6836 -1.1690  0.3982
   82DOPC  C215 2154   4.034   4.706   7.545  0.1188 -0.2210  0.1738
   82DOPC  H15R 2155   4.082   4.607   7.560  1.8482  0.5851  0.1826
   82DOPC  H15S 2156   4.110   4.786   7.542 -1.3478  1.1954 -0.8999
   82DOPC  C216 2157   3.960   4.704   7.403 -0.0599 -0.5082 -1.0400
   82DOPC  H16R 2158   3.942   4.812   7.386  1.0231 -0.5173 -2.4123
   82DOPC  H16S 2159   3.864   4.651   7.422  2.2115 -4.1256  2.0536
   82DOPC  C217 2160   4.048   4.646   7.293 -0.3947 -0.3895  0.4093
   82DOPC  H17R 2161   4.146   4.698   7.300 -0.5525  0.5606 -2.7096
   82DOPC  H17S 2162   4.008   4.671   7.192 -0.0198  2.6099  0.9038
   82DOPC  C218 2163   4.083   4.496   7.306 -0.0195 -0.6400 -0.7602
   82DOPC  H18R 2164   3.996   4.442   7.262  1.0387 -0.8779 -2.6590
   82DOPC  H18S 2165   4.079   4.468   7.413  3.1038 -0.3449 -0.4600
   82DOPC  H18T 2166   4.178   4.449   7.274  0.2482 -0.0874 -0.7956
   82DOPC   C33 2167   4.454   4.499   8.454 -0.2255  0.6792 -0.3838
   82DOPC   H3X 2168   4.443   4.609   8.440 -1.2678  0.5036 -1.0167
   82DOPC   H3Y 2169   4.370   4.440   8.411 -0.0651 -0.0575  0.2929
   82DOPC   C34 2170   4.587   4.459   8.393 -0.6209  0.5964  0.0205
   82DOPC   H4X 2171   4.669   4.510   8.448 -1.1192  1.1020  0.3107
   82DOPC   H4Y 2172   4.608   4.494   8.290 -2.6511  1.4630 -0.1547
   82DOPC   C35 2173   4.631   4.305   8.406 -0.2117 -0.3184 -1.2143
   82DOPC   H5X 2174   4.597   4.267   8.505 -1.8763  0.9323 -1.2724
   82DOPC   H5Y 2175   4.740   4.289   8.390 -0.6320 -2.1958 -2.4528
   82DOPC   C36 2176   4.585   4.222   8.287  0.9399  0.2570  0.7586
   82DOPC   H6X 2177   4.570   4.115   8.312 -3.8611 -0.4002 -3.3614
   82DOPC   H6Y 2178   4.479   4.250   8.272  0.6777 -1.4407 -0.8218
   82DOPC   C37 2179   4.657   4.237   8.155 -0.5070  0.6434 -0.2740
   82DOPC   H7X 2180   4.665   4.345   8.130  0.6317  0.8239  0.8115
   82DOPC   H7Y 2181   4.760   4.205   8.180 -1.1499  0.3179  2.2105
   82DOPC   C38 2182   4.596   4.148   8.045 -0.5380  0.1821 -0.7087
   82DOPC   H8X 2183   4.485   4.158   8.039 -0.5121  1.2649  0.0931
   82DOPC   H8Y 2184   4.607   4.042   8.074 -0.0777 -0.1796 -2.1579
   82DOPC   C39 2185   4.655   4.180   7.904  0.5133  0.3245 -0.2228
   82DOPC   H9X 2186   4.713   4.094   7.869 -0.6685 -2.6628  4.2840
   82DOPC  C310 2187   4.616   4.286   7.819  0.1064  0.2647  0.0661
   82DOPC  H10X 2188   4.677   4.307   7.730  2.5375 -0.4322  1.4769
   82DOPC  C311 2189   4.534   4.402   7.859  0.2301 -0.2174 -0.4834
   82DOPC  H11X 2190   4.599   4.493   7.866  1.8128 -1.0813 -2.6140
   82DOPC  H11Y 2191   4.494   4.383   7.960  0.0375 -2.2918 -0.9197
   82DOPC  C312 2192   4.426   4.444   7.755 -0.1761 -0.1801 -0.2931
   82DOPC  H12X 2193   4.355   4.515   7.803 -0.6408 -1.8448  1.5970
   82DOPC  H12Y 2194   4.363   4.358   7.723  2.8859 -1.7711 -2.5792
   82DOPC  C313 2195   4.497   4.508   7.635  0.5782  0.7361  0.1291
   82DOPC  H13X 2196   4.580   4.577   7.664  0.6771  0.0003  1.7404
   82DOPC  H13Y 2197   4.544   4.433   7.568 -0.0263  2.8155 -2.8153
   82DOPC  C314 2198   4.396   4.586   7.540  0.2768 -0.7536 -0.4249
   82DOPC  H14X 2199   4.310   4.521   7.514 -0.7609  0.9058 -1.2362
   82DOPC  H14Y 2200   4.361   4.671   7.602  0.3605 -1.0449  0.0262
   82DOPC  C315 2201   4.464   4.636   7.411 -0.2373 -0.0452  0.8453
   82DOPC  H15X 2202   4.571   4.650   7.437  0.6484  0.2753 -2.5381
   82DOPC  H15Y 2203   4.427   4.740   7.400  0.1703 -0.0322 -0.4862
   82DOPC  C316 2204   4.451   4.534   7.294  0.0972 -0.2837  0.5049
   82DOPC  H16X 2205   4.450   4.426   7.320  0.7334 -0.4494 -0.1468
   82DOPC  H16Y 2206   4.351   4.559   7.253  0.2029  0.5477  0.7349
   82DOPC  C317 2207   4.552   4.568   7.178  0.3941  0.6321 -0.3394
   82DOPC  H17X 2208   4.648   4.517   7.199  0.8657  1.0991 -1.2986
   82DOPC  H17Y 2209   4.508   4.517   7.089  0.3519  0.7687 -0.3969
   82DOPC  C318 2210   4.555   4.715   7.138  0.2757 -0.2536 -0.6921
   82DOPC  H18X 2211   4.605   4.734   7.041 -0.4034  1.7465 -0.7142
   82DOPC  H18Y 2212   4.458   4.770   7.138  0.7252  0.6000  0.5657
   82DOPC  H18Z 2213   4.617   4.770   7.212  0.7564  0.0450 -1.3109
   83DOPC     N 2214   6.697   5.997   9.164  0.6830  0.7039  0.1095
   83DOPC   C12 2215   6.616   5.874   9.222  0.2539 -0.2945 -0.2073
   83DOPC  H12A 2216   6.564   5.905   9.311  1.2424  0.4135  0.1437
   83DOPC  H12B 2217   6.690   5.808   9.264  0.7446 -0.8599 -1.8623
   83DOPC   C13 2218   6.601   6.099   9.104  0.6261  0.1535  0.1913
   83DOPC  H13A 2219   6.646   6.189   9.064 -1.9166  1.2262 -0.4497
   83DOPC  H13B 2220   6.545   6.056   9.023 -0.9681 -2.3654  2.4599
   83DOPC  H13C 2221   6.524   6.132   9.172 -0.5737 -0.0319 -1.0388
   83DOPC   C14 2222   6.798   5.962   9.059  0.1029 -0.0543  1.0566
   83DOPC  H14A 2223   6.876   5.889   9.080 -0.5238 -2.0607 -2.6465
   83DOPC  H14B 2224   6.746   5.926   8.971 -0.0203  0.5683  0.8719
   83DOPC  H14C 2225   6.844   6.055   9.029  0.6528  0.1786  2.5445
   83DOPC   C15 2226   6.771   6.061   9.281  0.5677  0.2718  0.1338
   83DOPC  H15A 2227   6.854   5.998   9.311  1.3034  0.2332 -1.8001
   83DOPC  H15B 2228   6.694   6.081   9.353 -1.2483 -2.5650 -0.8452
   83DOPC  H15C 2229   6.812   6.155   9.245 -1.7898  1.1706 -0.3646
   83DOPC   C11 2230   6.511   5.803   9.138 -0.3217 -0.6499  0.2707
   83DOPC  H11A 2231   6.568   5.790   9.044  1.1681 -0.6785  1.1322
   83DOPC  H11B 2232   6.487   5.700   9.172 -0.2557 -0.8564 -0.3096
   83DOPC     P 2233   6.324   5.918   8.986  0.4092 -0.1807  0.3277
   83DOPC   O13 2234   6.415   5.987   8.895 -0.8614  0.0737  0.3754
   83DOPC   O14 2235   6.199   5.997   9.019 -0.0677  0.2509 -0.2175
   83DOPC   O12 2236   6.401   5.887   9.115  0.2337 -0.6847 -0.2104
   83DOPC   O11 2237   6.295   5.776   8.921  0.6522 -0.0162  0.9485
   83DOPC    C1 2238   6.224   5.755   8.798  0.0194 -0.5804 -0.2862
   83DOPC    HA 2239   6.143   5.830   8.787  0.9496  1.0278  2.6998
   83DOPC    HB 2240   6.166   5.661   8.812 -0.4717 -0.3121 -0.4748
   83DOPC    C2 2241   6.306   5.747   8.672 -0.1758  0.0737  0.0042
   83DOPC    HS 2242   6.347   5.849   8.659  1.3214 -0.4377  0.4300
   83DOPC   O21 2243   6.234   5.710   8.553 -0.2366  0.1785  1.2924
   83DOPC   C21 2244   6.162   5.816   8.494 -0.6517  0.0531  0.0491
   83DOPC   O22 2245   6.162   5.931   8.539 -0.2932  0.2046 -0.2115
   83DOPC   C22 2246   6.089   5.779   8.367 -0.1472 -0.2184  0.6920
   83DOPC   H2R 2247   5.986   5.818   8.382  0.2576  1.1920  0.0205
   83DOPC   H2S 2248   6.073   5.669   8.364  1.0400 -0.3977 -2.0392
   83DOPC    C3 2249   6.420   5.641   8.689  0.6222 -0.8202  0.2819
   83DOPC    HX 2250   6.372   5.545   8.718  0.0464 -1.3928 -2.3034
   83DOPC    HY 2251   6.488   5.668   8.773 -0.6099  0.6949  0.8427
   83DOPC   O31 2252   6.495   5.619   8.562 -0.2653  0.1451 -0.2892
   83DOPC   C31 2253   6.467   5.513   8.489 -0.6403  0.1958  0.0615
   83DOPC   O32 2254   6.399   5.416   8.527  0.4519 -0.3710  0.2111
   83DOPC   C32 2255   6.512   5.531   8.349 -0.2225 -0.2754  0.3435
   83DOPC   H2X 2256   6.495   5.637   8.323 -0.7179 -0.3488  0.3534
   83DOPC   H2Y 2257   6.618   5.497   8.348  0.0028  0.3810 -1.5484
   83DOPC   C23 2258   6.154   5.838   8.236 -0.3248  0.8814  0.0249
   83DOPC   H3R 2259   6.260   5.804   8.230 -1.0244 -1.2414 -1.9063
   83DOPC   H3S 2260   6.147   5.949   8.233 -1.2511  0.8437  0.4234
   83DOPC   C24 2261   6.087   5.788   8.109 -0.0655 -0.4090 -0.1956
   83DOPC   H4R 2262   5.989   5.834   8.086  0.8486  0.6991 -2.1697
   83DOPC   H4S 2263   6.073   5.679   8.121 -0.3420 -0.2374  1.2765
   83DOPC   C25 2264   6.173   5.807   7.976 -0.2358  0.4582 -0.3230
   83DOPC   H5R 2265   6.272   5.766   8.004 -0.7413  0.3417  1.4871
   83DOPC   H5S 2266   6.187   5.913   7.946 -1.2391  0.6712 -0.0740
   83DOPC   C26 2267   6.119   5.723   7.860 -0.3759 -0.8793 -0.2871
   83DOPC   H6R 2268   6.015   5.754   7.836  0.1020 -0.8323 -2.5326
   83DOPC   H6S 2269   6.103   5.616   7.885  1.2320 -1.9479 -3.3023
   83DOPC   C27 2270   6.219   5.734   7.744 -1.0073  0.1538  0.1774
   83DOPC   H7R 2271   6.303   5.664   7.761 -1.2915 -0.8507 -2.1518
   83DOPC   H7S 2272   6.247   5.838   7.719 -0.0768 -0.2918 -0.7096
   83DOPC   C28 2273   6.166   5.670   7.614 -0.4542 -0.0684 -0.0509
   83DOPC   H8R 2274   6.127   5.567   7.634 -1.1503 -0.0502 -1.2088
   83DOPC   H8S 2275   6.251   5.669   7.543  0.2264 -1.6882  0.7237
   83DOPC   C29 2276   6.068   5.750   7.541 -0.1222  0.8946  0.8596
   83DOPC   H9R 2277   6.039   5.843   7.591  1.4053  1.7614  0.2051
   83DOPC  C210 2278   6.017   5.731   7.415 -0.0764  0.2589 -0.4185
   83DOPC  H10R 2279   5.940   5.798   7.374  0.1844 -0.2502 -1.7727
   83DOPC  C211 2280   6.034   5.614   7.327 -0.6511 -0.1273 -0.0020
   83DOPC  H11R 2281   5.932   5.573   7.312 -0.6138  0.0879 -0.8627
   83DOPC  H11S 2282   6.090   5.533   7.378  1.7595  1.3263 -0.1851
   83DOPC  C212 2283   6.100   5.657   7.193 -0.6247  0.4352  0.4141
   83DOPC  H12R 2284   6.115   5.566   7.132  0.7188  1.5995 -1.0975
   83DOPC  H12S 2285   6.200   5.696   7.223  0.7086 -2.3140 -0.1940
   83DOPC  C213 2286   6.023   5.773   7.109 -0.0156 -0.3059 -0.0312
   83DOPC  H13R 2287   6.080   5.792   7.015 -0.0624  1.5311  0.2701
   83DOPC  H13S 2288   6.030   5.862   7.176 -0.1822  0.7849 -1.4181
   83DOPC  C214 2289   5.877   5.740   7.072  0.1970 -0.6107  0.6453
   83DOPC  H14R 2290   5.833   5.705   7.167  0.4797  0.8382  1.3318
   83DOPC  H14S 2291   5.880   5.659   6.995  1.6142  0.7696 -0.8515
   83DOPC  C215 2292   5.793   5.864   7.021 -0.0656 -0.9867 -0.3444
   83DOPC  H15R 2293   5.812   5.941   7.098  1.3540 -0.7110 -0.9474
   83DOPC  H15S 2294   5.687   5.831   7.022 -0.9860  1.7241  1.5173
   83DOPC  C216 2295   5.833   5.912   6.880  0.1257  0.1642 -0.6861
   83DOPC  H16R 2296   5.792   5.838   6.808  0.3732 -0.0956 -0.5608
   83DOPC  H16S 2297   5.944   5.914   6.874  0.3438 -0.9723  1.9244
   83DOPC  C217 2298   5.787   6.050   6.830  0.0330  0.0466  0.0089
   83DOPC  H17R 2299   5.788   6.117   6.918  0.3561 -0.3092  0.2782
   83DOPC  H17S 2300   5.679   6.045   6.804 -0.3938  0.6974  1.5579
   83DOPC  C218 2301   5.871   6.098   6.713 -0.3915  0.0099  0.1508
   83DOPC  H18R 2302   5.917   6.022   6.647  3.1974  1.8714  0.2867
   83DOPC  H18S 2303   5.948   6.169   6.751 -0.3420  0.8889 -1.5124
   83DOPC  H18T 2304   5.804   6.162   6.651 -1.8172 -0.0131  1.5829
   83DOPC   C33 2305   6.435   5.447   8.250  0.1289  0.1345 -0.2533
   83DOPC   H3X 2306   6.331   5.485   8.254 -0.1678 -0.6812 -0.0701
   83DOPC   H3Y 2307   6.440   5.339   8.278 -0.3233  0.3635  0.7326
   83DOPC   C34 2308   6.486   5.466   8.104  0.1158  0.1059  0.0080
   83DOPC   H4X 2309   6.588   5.422   8.094 -0.1458 -0.7953  1.1274
   83DOPC   H4Y 2310   6.511   5.572   8.081 -1.1410 -0.1290 -2.9827
   83DOPC   C35 2311   6.389   5.414   7.991  0.0415  0.8558 -0.3048
   83DOPC   H5X 2312   6.304   5.485   7.988 -0.4072  0.2945 -1.4515
   83DOPC   H5Y 2313   6.341   5.320   8.026 -0.8815  1.9129  1.3493
   83DOPC   C36 2314   6.456   5.392   7.857 -0.4564  0.4734  0.4291
   83DOPC   H6X 2315   6.510   5.295   7.865 -0.9830  0.1817  0.4715
   83DOPC   H6Y 2316   6.382   5.378   7.776  0.6876 -0.3409 -0.5169
   83DOPC   C37 2317   6.544   5.514   7.822 -0.4646 -0.1175 -0.5895
   83DOPC   H7X 2318   6.476   5.602   7.830  1.4578  1.3087  1.3148
   83DOPC   H7Y 2319   6.628   5.534   7.892 -0.7707  0.1081 -0.2809
   83DOPC   C38 2320   6.599   5.505   7.681  0.9602  0.2458  0.7233
   83DOPC   H8X 2321   6.683   5.433   7.677 -0.7878 -1.9147 -3.0462
   83DOPC   H8Y 2322   6.649   5.602   7.660  1.8691 -0.1014  1.2306
   83DOPC   C39 2323   6.503   5.472   7.568  0.2461 -0.8512 -0.0229
   83DOPC   H9X 2324   6.427   5.393   7.583 -0.3758 -0.1923  0.3747
   83DOPC  C310 2325   6.492   5.524   7.448  0.1126 -0.1764  0.3047
   83DOPC  H10X 2326   6.412   5.487   7.382 -0.9593 -0.8751  1.9278
   83DOPC  C311 2327   6.579   5.641   7.400  0.3763 -0.2492 -0.6239
   83DOPC  H11X 2328   6.688   5.621   7.411  0.2622 -1.1965 -1.1481
   83DOPC  H11Y 2329   6.557   5.736   7.453  2.1041 -0.6860  0.9861
   83DOPC  C312 2330   6.538   5.665   7.257 -0.0714 -0.7066  0.5671
   83DOPC  H12X 2331   6.590   5.757   7.224  1.1963 -1.0814  1.4422
   83DOPC  H12Y 2332   6.429   5.687   7.254 -0.1489 -1.0343  0.8995
   83DOPC  C313 2333   6.561   5.549   7.161  0.0982 -0.5050 -0.0228
   83DOPC  H13X 2334   6.664   5.563   7.122 -0.2842  4.7311  0.1768
   83DOPC  H13Y 2335   6.551   5.448   7.206  2.7356 -0.7503  0.1683
   83DOPC  C314 2336   6.451   5.545   7.054  0.0381  0.4308 -0.2342
   83DOPC  H14X 2337   6.358   5.502   7.097  0.4721  1.2753  1.6315
   83DOPC  H14Y 2338   6.437   5.652   7.029  1.0953  1.5605  3.4333
   83DOPC  C315 2339   6.501   5.453   6.932 -0.2189 -0.8379 -0.2002
   83DOPC  H15X 2340   6.517   5.351   6.973  0.7323 -0.3564  0.6879
   83DOPC  H15Y 2341   6.592   5.502   6.891 -0.9556  0.3109 -0.5006
   83DOPC  C316 2342   6.395   5.454   6.825  0.4784  0.2858  0.2875
   83DOPC  H16X 2343   6.294   5.418   6.856  1.2379  0.5816  3.4160
   83DOPC  H16Y 2344   6.389   5.559   6.790  1.7380  0.0933 -0.5892
   83DOPC  C317 2345   6.440   5.359   6.710 -0.5407  0.3308 -0.7285
   83DOPC  H17X 2346   6.536   5.387   6.664 -0.0421 -1.8485 -1.1349
   83DOPC  H17Y 2347   6.464   5.256   6.744  0.0237  0.1458 -1.6674
   83DOPC  C318 2348   6.334   5.351   6.592  0.3430  0.1009  0.1051
   83DOPC  H18X 2349   6.250   5.283   6.614 -2.7585  2.6195 -2.7509
   83DOPC  H18Y 2350   6.278   5.446   6.581  0.6715  0.3939  0.9010
   83DOPC  H18Z 2351   6.391   5.313   6.504 -0.1890  1.4787 -0.8702
   84DOPC     N 2352   3.756   4.273   9.024 -0.2498 -0.8635 -0.7295
   84DOPC   C12 2353   3.744   4.181   9.141  0.7709 -0.4828 -0.0017
   84DOPC  H12A 2354   3.730   4.246   9.227 -0.9940  0.3130 -0.8297
   84DOPC  H12B 2355   3.837   4.129   9.157  0.4677 -2.0161 -2.7483
   84DOPC   C13 2356   3.628   4.340   8.994  0.2752  0.4895  0.2665
   84DOPC  H13A 2357   3.585   4.396   9.076 -1.2249  0.1233 -0.2352
   84DOPC  H13B 2358   3.637   4.414   8.916 -1.1492 -0.4683 -0.8515
   84DOPC  H13C 2359   3.561   4.268   8.950  1.5179  0.2869 -1.3963
   84DOPC   C14 2360   3.807   4.207   8.904 -0.2427  0.1338  0.3932
   84DOPC  H14A 2361   3.910   4.181   8.921  0.3690  2.0872 -0.1003
   84DOPC  H14B 2362   3.755   4.115   8.881  0.7501 -0.2402 -0.4677
   84DOPC  H14C 2363   3.808   4.270   8.816  2.1829 -2.5140 -1.6676
   84DOPC   C15 2364   3.857   4.380   9.054  0.5348  0.1136  0.0722
   84DOPC  H15A 2365   3.836   4.452   8.977 -2.8588  0.3201  1.0113
   84DOPC  H15B 2366   3.962   4.358   9.041  0.1741 -0.2461 -3.0793
   84DOPC  H15C 2367   3.828   4.438   9.141  0.3634 -0.6028  0.5034
   84DOPC   C11 2368   3.626   4.080   9.149  0.3385  0.9784 -0.2817
   84DOPC  H11A 2369   3.633   4.017   9.240 -3.4745 -1.1139 -1.2387
   84DOPC  H11B 2370   3.537   4.140   9.176  0.1428 -0.0741  1.6022
   84DOPC     P 2371   3.688   3.877   9.006  0.5868 -0.2508  0.1117
   84DOPC   O13 2372   3.584   3.768   8.983 -0.6308 -0.4855 -0.0687
   84DOPC   O14 2373   3.785   3.866   9.115 -0.1822  0.3975 -0.2031
   84DOPC   O12 2374   3.603   4.014   9.024 -0.6312 -0.1616 -0.6680
   84DOPC   O11 2375   3.759   3.901   8.872 -0.3286  0.1051 -0.0356
   84DOPC    C1 2376   3.693   3.870   8.745  0.8972  0.3101  0.4771
   84DOPC    HA 2377   3.598   3.924   8.725  0.5438 -0.5950 -0.3798
   84DOPC    HB 2378   3.664   3.763   8.740  0.0922  0.3714  2.5372
   84DOPC    C2 2379   3.803   3.890   8.635  1.2473 -0.4300 -0.1259
   84DOPC    HS 2380   3.845   3.992   8.648 -0.4987  0.2090  0.6834
   84DOPC   O21 2381   3.736   3.872   8.508  0.1575 -0.6717 -0.5308
   84DOPC   C21 2382   3.779   3.950   8.407  0.6984 -0.2840 -0.5162
   84DOPC   O22 2383   3.832   4.053   8.423  0.1052  0.0257 -0.5650
   84DOPC   C22 2384   3.735   3.898   8.264  0.3005  0.6239  0.4820
   84DOPC   H2R 2385   3.706   3.997   8.223  0.1842 -0.6889 -2.9079
   84DOPC   H2S 2386   3.659   3.818   8.277 -0.8332  1.0287 -2.7251
   84DOPC    C3 2387   3.912   3.784   8.648 -0.1241  0.1566  0.4900
   84DOPC    HX 2388   3.869   3.681   8.641  1.6945 -0.5516 -1.0286
   84DOPC    HY 2389   3.948   3.792   8.753  1.8427 -0.9484 -0.0543
   84DOPC   O31 2390   4.021   3.801   8.555 -0.0994 -0.5362  0.5231
   84DOPC   C31 2391   4.101   3.909   8.573 -0.0352 -0.1795 -0.1379
   84DOPC   O32 2392   4.099   3.979   8.677 -0.1428 -0.0105  0.1690
   84DOPC   C32 2393   4.173   3.944   8.446 -0.2634 -0.4479 -0.3294
   84DOPC   H2X 2394   4.105   3.994   8.374  1.5956  1.9660 -0.5465
   84DOPC   H2Y 2395   4.259   4.012   8.466  0.3255 -1.3071  0.1138
   84DOPC   C23 2396   3.849   3.830   8.187 -0.6697 -0.1380  0.2743
   84DOPC   H3R 2397   3.889   3.744   8.244  0.8142  0.4122  0.1216
   84DOPC   H3S 2398   3.938   3.897   8.192  0.4748 -1.2339 -3.1394
   84DOPC   C24 2399   3.806   3.807   8.045  0.3883  0.2785 -0.2818
   84DOPC   H4R 2400   3.770   3.908   8.015 -1.3522  0.2085  1.3583
   84DOPC   H4S 2401   3.718   3.740   8.035  0.5941  0.1373 -1.2952
   84DOPC   C25 2402   3.915   3.753   7.953  0.1740  0.3744 -0.7450
   84DOPC   H5R 2403   3.942   3.649   7.983  0.5951  0.3590 -1.1698
   84DOPC   H5S 2404   4.001   3.815   7.985  0.7576 -1.1634  0.8669
   84DOPC   C26 2405   3.883   3.763   7.806  0.3838  0.5843 -0.1986
   84DOPC   H6R 2406   3.870   3.868   7.771  1.4633  0.5330 -0.8059
   84DOPC   H6S 2407   3.786   3.708   7.807  0.7053  0.0159  0.6602
   84DOPC   C27 2408   3.975   3.685   7.699 -0.2895 -0.2830 -0.4437
   84DOPC   H7R 2409   3.966   3.578   7.727 -4.2694 -0.1420 -0.5784
   84DOPC   H7S 2410   4.080   3.722   7.703 -1.4909  3.4570  0.6263
   84DOPC   C28 2411   3.930   3.707   7.552  0.4705 -0.0603  0.3130
   84DOPC   H8R 2412   3.999   3.651   7.486 -0.5419 -1.3668  0.3263
   84DOPC   H8S 2413   3.955   3.811   7.521 -0.5202 -0.2248 -1.1186
   84DOPC   C29 2414   3.780   3.673   7.523 -0.5903 -0.4751 -0.3317
   84DOPC   H9R 2415   3.702   3.750   7.532  1.1332  1.2529  0.6127
   84DOPC  C210 2416   3.745   3.550   7.482 -0.6006 -1.1425  0.5910
   84DOPC  H10R 2417   3.644   3.538   7.441 -1.0209  1.0160  0.8482
   84DOPC  C211 2418   3.827   3.428   7.468  0.2480  0.7953 -0.3867
   84DOPC  H11R 2419   3.762   3.346   7.505  1.6608  0.9691  2.7678
   84DOPC  H11S 2420   3.906   3.433   7.546 -1.0183  1.5915  0.9086
   84DOPC  C212 2421   3.879   3.405   7.327 -0.2520  0.7975  0.1540
   84DOPC  H12R 2422   3.937   3.495   7.297  1.1808  0.0102  0.4480
   84DOPC  H12S 2423   3.797   3.399   7.252  2.3813 -0.9196 -2.8956
   84DOPC  C213 2424   3.976   3.282   7.299 -0.0303 -0.5373 -0.9439
   84DOPC  H13R 2425   4.075   3.307   7.344 -0.4420  0.4474 -0.5469
   84DOPC  H13S 2426   3.992   3.281   7.190  1.3801  1.2310 -0.7856
   84DOPC  C214 2427   3.921   3.151   7.372 -0.5712  0.4283 -0.1233
   84DOPC  H14R 2428   3.820   3.138   7.327 -1.0176  1.9197  0.3858
   84DOPC  H14S 2429   3.901   3.148   7.482 -2.4147  0.4723 -0.4161
   84DOPC  C215 2430   4.009   3.031   7.337  0.3621  0.1714 -0.4011
   84DOPC  H15R 2431   3.956   2.955   7.399  3.7857 -0.9662  1.3941
   84DOPC  H15S 2432   4.112   3.042   7.377  0.1276 -0.8683  0.5301
   84DOPC  C216 2433   4.007   2.996   7.198  0.1870 -0.2181  0.3281
   84DOPC  H16R 2434   4.060   3.078   7.145  1.8476 -0.2731  1.7817
   84DOPC  H16S 2435   3.903   2.984   7.162  0.1152 -0.5111  0.6263
   84DOPC  C217 2436   4.085   2.861   7.177 -0.5829 -0.1706 -0.6353
   84DOPC  H17R 2437   4.019   2.778   7.208 -2.0852  1.0287 -0.4828
   84DOPC  H17S 2438   4.182   2.886   7.225 -1.5479  0.2288  1.2294
   84DOPC  C218 2439   4.125   2.827   7.033  0.1568 -0.4920  0.0155
   84DOPC  H18R 2440   4.185   2.734   7.043  0.8110  0.1303  2.6340
   84DOPC  H18S 2441   4.187   2.901   6.978 -0.5610 -0.4436 -0.7559
   84DOPC  H18T 2442   4.035   2.815   6.970 -0.4076  0.7562  0.5427
   84DOPC   C33 2443   4.242   3.823   8.373 -0.2443 -0.2492  0.1283
   84DOPC   H3X 2444   4.198   3.722   8.388  3.4761 -1.8055  1.9360
   84DOPC   H3Y 2445   4.345   3.808   8.410  0.1863 -0.5741 -1.1685
   84DOPC   C34 2446   4.258   3.843   8.218  0.9089 -0.4942  0.8473
   84DOPC   H4X 2447   4.267   3.951   8.193 -1.2426 -0.3539  0.4548
   84DOPC   H4Y 2448   4.161   3.830   8.165  1.1539  1.7895 -0.2760
   84DOPC   C35 2449   4.381   3.775   8.165 -0.7835  0.0498  0.0555
   84DOPC   H5X 2450   4.370   3.666   8.182  0.9253 -0.1406  0.1621
   84DOPC   H5Y 2451   4.472   3.804   8.222 -1.9673 -0.2081  2.1935
   84DOPC   C36 2452   4.403   3.806   8.012 -0.5096 -0.2154  0.2055
   84DOPC   H6X 2453   4.318   3.771   7.948  1.6150 -1.0937 -2.3337
   84DOPC   H6Y 2454   4.417   3.915   8.002  3.1816 -0.7006 -1.8404
   84DOPC   C37 2455   4.522   3.733   7.948  0.5642  0.2413 -0.4628
   84DOPC   H7X 2456   4.608   3.753   8.016  0.2092 -0.6251  0.2577
   84DOPC   H7Y 2457   4.490   3.627   7.954  0.6018  0.2725  0.4391
   84DOPC   C38 2458   4.552   3.786   7.810 -0.3707  0.0961  0.0680
   84DOPC   H8X 2459   4.643   3.739   7.767 -1.6078 -1.9998 -0.4129
   84DOPC   H8Y 2460   4.566   3.896   7.820 -1.7669  0.1343  2.6306
   84DOPC   C39 2461   4.436   3.744   7.726 -0.1804  0.5403 -0.1906
   84DOPC   H9X 2462   4.419   3.636   7.716  1.4974  0.1487  0.8367
   84DOPC  C310 2463   4.372   3.814   7.644  0.4229  0.0688  0.1690
   84DOPC  H10X 2464   4.277   3.777   7.601  0.2956 -0.1497  0.6397
   84DOPC  C311 2465   4.390   3.957   7.611  0.4354 -0.0869 -0.4077
   84DOPC  H11X 2466   4.451   3.969   7.519  0.0051  1.9734 -0.4601
   84DOPC  H11Y 2467   4.440   4.019   7.688  0.8959 -1.1592  0.1765
   84DOPC  C312 2468   4.255   4.031   7.595  0.1658 -0.1875  0.1750
   84DOPC  H12X 2469   4.202   3.986   7.509  0.8197 -1.4036  0.3721
   84DOPC  H12Y 2470   4.259   4.138   7.567 -0.7420 -0.3264 -0.5227
   84DOPC  C313 2471   4.165   4.017   7.722  0.1709 -0.3815 -0.2610
   84DOPC  H13X 2472   4.061   4.035   7.687 -0.4397 -1.7054  0.7722
   84DOPC  H13Y 2473   4.161   3.913   7.760 -2.2174 -0.4419 -0.4970
   84DOPC  C314 2474   4.198   4.125   7.828  0.0658 -0.3561  0.6202
   84DOPC  H14X 2475   4.305   4.115   7.855 -0.2694 -0.2453  2.0860
   84DOPC  H14Y 2476   4.177   4.227   7.789 -0.5084 -1.8808 -3.4404
   84DOPC  C315 2477   4.104   4.108   7.954 -0.3380  0.5940 -0.4096
   84DOPC  H15X 2478   4.109   4.003   7.988  1.0759  1.1236  1.1675
   84DOPC  H15Y 2479   4.005   4.112   7.905 -0.0450 -2.7545 -1.5282
   84DOPC  C316 2480   4.126   4.204   8.066 -0.0328 -0.1766  0.4317
   84DOPC  H16X 2481   4.220   4.168   8.113 -0.3370  0.6095  1.6856
   84DOPC  H16Y 2482   4.149   4.305   8.025 -2.4680  0.6761  0.9898
   84DOPC  C317 2483   4.005   4.213   8.155 -0.2958  0.0496 -0.4953
   84DOPC  H17X 2484   3.926   4.268   8.099 -1.1156  0.5777  1.1036
   84DOPC  H17Y 2485   3.966   4.113   8.182  0.7842 -0.3327 -0.3278
   84DOPC  C318 2486   4.038   4.291   8.278 -0.4178  0.5267 -0.0351
   84DOPC  H18X 2487   4.072   4.393   8.255  0.4798  0.3849  0.6166
   84DOPC  H18Y 2488   3.954   4.307   8.349 -0.1727  1.7767 -0.0178
   84DOPC  H18Z 2489   4.126   4.244   8.328 -0.2486 -1.2265 -1.8602
   85DOPC     N 2490   4.786   5.665   8.654 -0.4991  0.1965 -0.8964
   85DOPC   C12 2491   4.668   5.683   8.561 -0.1542  0.4049  0.7068
   85DOPC  H12A 2492   4.628   5.585   8.539 -2.5609  1.5687 -0.4955
   85DOPC  H12B 2493   4.700   5.732   8.470  0.6004 -1.2652  0.0361
   85DOPC   C13 2494   4.893   5.571   8.600 -0.2594  0.3503 -0.0230
   85DOPC  H13A 2495   4.841   5.481   8.574  0.1565  0.2167 -0.4134
   85DOPC  H13B 2496   4.928   5.611   8.506  0.6817  1.8014  0.8847
   85DOPC  H13C 2497   4.975   5.539   8.663 -2.0291 -1.8294  1.3039
   85DOPC   C14 2498   4.744   5.593   8.776  0.2051  0.5832  0.4003
   85DOPC  H14A 2499   4.649   5.634   8.808 -1.8847 -2.0099 -2.0089
   85DOPC  H14B 2500   4.727   5.487   8.773  1.0249  0.3128  3.0104
   85DOPC  H14C 2501   4.816   5.594   8.857  0.1305 -0.3309  0.4875
   85DOPC   C15 2502   4.849   5.796   8.691 -0.0966 -0.4507  0.5947
   85DOPC  H15A 2503   4.938   5.788   8.752  0.0445  0.2937  0.5061
   85DOPC  H15B 2504   4.765   5.847   8.736 -0.7297 -0.4866 -0.5088
   85DOPC  H15C 2505   4.878   5.849   8.601 -1.7833  1.8923  1.3325
   85DOPC   C11 2506   4.546   5.765   8.615  0.1755  0.6528  0.9348
   85DOPC  H11A 2507   4.459   5.749   8.547  0.2261 -1.5690  1.3151
   85DOPC  H11B 2508   4.517   5.735   8.718 -3.2079 -3.4191 -0.8717
   85DOPC     P 2509   4.575   6.013   8.525  0.4343  0.0769 -0.4625
   85DOPC   O13 2510   4.670   6.119   8.568 -0.0194  0.1853  0.1057
   85DOPC   O14 2511   4.434   6.055   8.504  0.4234  0.3821  0.6267
   85DOPC   O12 2512   4.579   5.904   8.637  0.1464  0.8996 -0.1028
   85DOPC   O11 2513   4.626   5.947   8.392 -0.1917  0.0913  0.1302
   85DOPC    C1 2514   4.692   6.017   8.290 -0.3230 -0.8234  0.5452
   85DOPC    HA 2515   4.687   6.128   8.290  2.1797 -0.6391  1.7421
   85DOPC    HB 2516   4.652   5.976   8.195 -1.2727 -0.1875  0.6587
   85DOPC    C2 2517   4.853   5.990   8.295  0.5960 -0.1842 -0.1657
   85DOPC    HS 2518   4.884   6.030   8.394  2.0020 -2.3664  0.3550
   85DOPC   O21 2519   4.913   6.054   8.185 -0.1521  0.8946  0.3441
   85DOPC   C21 2520   4.927   6.184   8.195 -0.0674 -0.3054  0.5004
   85DOPC   O22 2521   4.884   6.248   8.288  0.6782  0.4029 -0.2512
   85DOPC   C22 2522   4.983   6.238   8.056  0.8300  1.1441 -0.4982
   85DOPC   H2R 2523   5.085   6.276   8.079  1.4115 -0.1436 -0.8674
   85DOPC   H2S 2524   4.909   6.318   8.036  0.4475  1.1717  0.8872
   85DOPC    C3 2525   4.878   5.833   8.293 -0.2314  0.3241  0.0353
   85DOPC    HX 2526   4.835   5.793   8.388  0.1365 -1.7640 -0.6129
   85DOPC    HY 2527   4.988   5.816   8.296  0.1066  2.3729  1.6889
   85DOPC   O31 2528   4.812   5.780   8.176  0.0716  0.2246 -0.5805
   85DOPC   C31 2529   4.777   5.654   8.182  0.2316  0.2684  0.2924
   85DOPC   O32 2530   4.779   5.582   8.278 -0.6186 -0.3493 -0.1831
   85DOPC   C32 2531   4.733   5.613   8.037 -0.1815 -0.3331  0.0232
   85DOPC   H2X 2532   4.721   5.708   7.980 -2.3413 -1.0343 -0.8099
   85DOPC   H2Y 2533   4.814   5.551   7.993  0.4120 -0.0809  0.7575
   85DOPC   C23 2534   4.988   6.135   7.933 -0.6597 -0.5708  0.6942
   85DOPC   H3R 2535   4.884   6.102   7.914 -0.4439 -0.6867 -0.3784
   85DOPC   H3S 2536   5.042   6.042   7.959 -3.2936 -2.3603  0.0433
   85DOPC   C24 2537   5.050   6.194   7.805 -0.4908  0.1690  0.3464
   85DOPC   H4R 2538   5.150   6.237   7.830 -0.6589  0.7470  0.0472
   85DOPC   H4S 2539   4.987   6.278   7.768  2.5380  2.7240  0.4858
   85DOPC   C25 2540   5.041   6.095   7.690 -0.2977 -0.3171  0.8701
   85DOPC   H5R 2541   4.933   6.068   7.690 -0.3669 -0.0472  1.4489
   85DOPC   H5S 2542   5.110   6.010   7.705  3.0224  2.0089 -0.0568
   85DOPC   C26 2543   5.089   6.152   7.557  0.1487  0.1268 -0.1534
   85DOPC   H6R 2544   5.200   6.153   7.544 -0.1353  0.9065 -3.5437
   85DOPC   H6S 2545   5.060   6.257   7.538 -0.1213  0.2709  0.9971
   85DOPC   C27 2546   5.037   6.070   7.438 -0.0813  0.4126  0.1744
   85DOPC   H7R 2547   5.074   6.112   7.342  1.4161 -2.4933 -0.6480
   85DOPC   H7S 2548   4.927   6.071   7.444 -0.0508  3.3357  3.0681
   85DOPC   C28 2549   5.086   5.920   7.432 -0.2364  0.2170  0.2101
   85DOPC   H8R 2550   5.016   5.864   7.366 -1.3668 -0.4663  1.9345
   85DOPC   H8S 2551   5.075   5.880   7.535 -1.9384 -0.2646 -0.1372
   85DOPC   C29 2552   5.222   5.903   7.377 -1.1768  0.1631 -0.5382
   85DOPC   H9R 2553   5.238   5.946   7.277  0.2085 -1.5215 -1.1068
   85DOPC  C210 2554   5.318   5.823   7.433  0.1627  0.4924 -0.5878
   85DOPC  H10R 2555   5.397   5.802   7.360 -0.3814  3.1324 -2.0681
   85DOPC  C211 2556   5.301   5.743   7.561  0.3866 -0.2313 -0.0711
   85DOPC  H11R 2557   5.256   5.811   7.637  1.3502  0.5069 -0.1302
   85DOPC  H11S 2558   5.401   5.723   7.606 -0.3638 -0.0216  1.7907
   85DOPC  C212 2559   5.230   5.607   7.553  0.1540  0.8242 -0.2271
   85DOPC  H12R 2560   5.238   5.558   7.652  1.5823 -0.1158 -0.7696
   85DOPC  H12S 2561   5.293   5.550   7.481 -0.0912 -0.5189  0.5846
   85DOPC  C213 2562   5.088   5.609   7.508  0.0317  0.3232 -0.0417
   85DOPC  H13R 2563   5.082   5.646   7.403 -1.3790  0.2322 -0.0164
   85DOPC  H13S 2564   5.040   5.693   7.563  2.0303  1.9238 -0.6429
   85DOPC  C214 2565   5.016   5.478   7.527 -0.3141 -0.1347 -0.1061
   85DOPC  H14R 2566   5.025   5.435   7.629 -0.9057 -2.2712 -0.8961
   85DOPC  H14S 2567   5.066   5.403   7.462  0.2693  1.0218 -1.0297
   85DOPC  C215 2568   4.871   5.478   7.496  0.2795 -0.2929 -0.5077
   85DOPC  H15R 2569   4.854   5.545   7.408  1.1681  1.9205  0.9123
   85DOPC  H15S 2570   4.807   5.517   7.578  1.8549  1.4352 -0.0348
   85DOPC  C216 2571   4.812   5.337   7.449  0.0729  0.4805 -0.1486
   85DOPC  H16R 2572   4.823   5.270   7.538 -0.8211 -2.3100 -2.0099
   85DOPC  H16S 2573   4.877   5.304   7.365 -0.6575 -2.3168  0.2673
   85DOPC  C217 2574   4.666   5.334   7.399 -0.1158 -0.0794  0.4496
   85DOPC  H17R 2575   4.666   5.400   7.310 -1.5771 -0.5160  0.1001
   85DOPC  H17S 2576   4.582   5.377   7.457  0.8149  3.1871 -0.4060
   85DOPC  C218 2577   4.634   5.194   7.344 -0.1846 -0.4751  0.2604
   85DOPC  H18R 2578   4.686   5.192   7.246 -1.8359  1.4460 -0.7509
   85DOPC  H18S 2579   4.525   5.185   7.325 -0.5923  2.5033  0.7154
   85DOPC  H18T 2580   4.682   5.114   7.404  0.4814 -0.9200 -0.8286
   85DOPC   C33 2581   4.601   5.537   8.032  0.2069  0.3174 -0.2984
   85DOPC   H3X 2582   4.608   5.455   8.107  1.6342  0.9774  0.3197
   85DOPC   H3Y 2583   4.601   5.475   7.941  0.5050 -1.4106  0.8317
   85DOPC   C34 2584   4.472   5.614   8.058 -0.2144 -0.0603  0.2304
   85DOPC   H4X 2585   4.472   5.699   7.987 -0.2569 -0.5793 -0.4011
   85DOPC   H4Y 2586   4.478   5.654   8.161  0.4411  0.3886  0.0284
   85DOPC   C35 2587   4.355   5.517   8.037 -0.0547  1.0100  0.7640
   85DOPC   H5X 2588   4.368   5.461   7.942 -4.2761  2.1613 -0.6878
   85DOPC   H5Y 2589   4.265   5.580   8.021 -1.6007 -1.1562  0.5381
   85DOPC   C36 2590   4.332   5.421   8.154 -0.0357  0.1516  0.3922
   85DOPC   H6X 2591   4.413   5.346   8.141  1.4387  1.7723 -0.1400
   85DOPC   H6Y 2592   4.343   5.466   8.256  2.3286  0.6413 -0.0077
   85DOPC   C37 2593   4.194   5.340   8.139 -0.2014 -0.5081 -0.5962
   85DOPC   H7X 2594   4.172   5.317   8.032 -0.1712 -3.0859 -0.1123
   85DOPC   H7Y 2595   4.199   5.252   8.206  1.7430 -0.1420 -0.1973
   85DOPC   C38 2596   4.068   5.425   8.178  0.7419 -0.5547 -0.3115
   85DOPC   H8X 2597   3.974   5.371   8.154 -0.9730  1.5401  1.2120
   85DOPC   H8Y 2598   4.068   5.520   8.121  0.7455 -1.0705 -1.1830
   85DOPC   C39 2599   4.072   5.446   8.330  0.4254 -0.1830  0.5820
   85DOPC   H9X 2600   4.067   5.354   8.390 -0.3582 -0.4515  0.1174
   85DOPC  C310 2601   4.053   5.565   8.392  0.0738 -0.0442 -0.7766
   85DOPC  H10X 2602   4.079   5.578   8.498  0.3762 -0.9607 -0.7357
   85DOPC  C311 2603   4.036   5.697   8.330  0.4696 -0.1407  0.0321
   85DOPC  H11X 2604   3.996   5.775   8.399  1.2885  1.3338 -1.0992
   85DOPC  H11Y 2605   3.969   5.697   8.241  1.0018  1.2402 -0.4076
   85DOPC  C312 2606   4.170   5.757   8.288 -0.5757 -0.4920 -0.1687
   85DOPC  H12X 2607   4.225   5.688   8.220  2.7273 -0.5948  2.3485
   85DOPC  H12Y 2608   4.229   5.767   8.381 -1.5916  0.1973  0.4231
   85DOPC  C313 2609   4.169   5.886   8.218  0.4877 -0.5824 -0.3356
   85DOPC  H13X 2610   4.115   5.884   8.121 -2.4019 -1.1153  1.1822
   85DOPC  H13Y 2611   4.122   5.968   8.276  1.3738 -0.4100  0.1588
   85DOPC  C314 2612   4.307   5.954   8.194 -0.0009 -0.6577 -0.0410
   85DOPC  H14X 2613   4.339   6.008   8.286 -0.3647 -2.3847  1.1494
   85DOPC  H14Y 2614   4.388   5.887   8.160  1.3063 -0.2711  2.0816
   85DOPC  C315 2615   4.291   6.066   8.090  0.3762  0.0871 -0.3254
   85DOPC  H15X 2616   4.233   6.149   8.135 -0.5709  0.3136 -1.8686
   85DOPC  H15Y 2617   4.213   6.030   8.019  0.3853 -0.6753  0.0401
   85DOPC  C316 2618   4.421   6.117   8.032  0.6867 -0.4494  0.4490
   85DOPC  H16X 2619   4.479   6.132   8.126 -0.3340 -3.2722  1.6502
   85DOPC  H16Y 2620   4.480   6.045   7.972  1.6570  0.4685  0.2825
   85DOPC  C317 2621   4.415   6.242   7.945 -0.2943  0.1424  0.2813
   85DOPC  H17X 2622   4.312   6.272   7.915 -0.8506 -2.4149 -0.7209
   85DOPC  H17Y 2623   4.450   6.321   8.014  4.1031 -1.6949  0.4796
   85DOPC  C318 2624   4.513   6.250   7.830  0.1929 -0.5259  0.8212
   85DOPC  H18X 2625   4.615   6.216   7.860  0.3563  0.8218  1.9140
   85DOPC  H18Y 2626   4.477   6.185   7.747  2.9556 -0.9461 -0.1668
   85DOPC  H18Z 2627   4.526   6.350   7.784 -0.7406  0.2538  2.1831
   86DOPC     N 2628   3.671   5.018   8.915  0.0064  0.4046  0.0897
   86DOPC   C12 2629   3.590   4.910   8.833 -0.6069 -0.0841  0.1926
   86DOPC  H12A 2630   3.497   4.953   8.801 -2.0304 -3.0282  0.0147
   86DOPC  H12B 2631   3.562   4.819   8.885 -0.9604 -1.5364 -2.3456
   86DOPC   C13 2632   3.720   5.129   8.831 -0.8390  0.6208  0.5410
   86DOPC  H13A 2633   3.777   5.085   8.751  1.8769 -0.3609  2.8553
   86DOPC  H13B 2634   3.642   5.193   8.792 -1.1128  1.1032  1.8011
   86DOPC  H13C 2635   3.788   5.192   8.886 -1.7925  1.0464  1.2871
   86DOPC   C14 2636   3.778   4.950   8.983  0.0524  0.7903 -0.0738
   86DOPC  H14A 2637   3.846   4.916   8.906 -0.0915  0.6185 -0.1242
   86DOPC  H14B 2638   3.826   5.021   9.049  0.1582  2.4881 -1.8528
   86DOPC  H14C 2639   3.735   4.867   9.036  0.0283  0.7557 -0.1465
   86DOPC   C15 2640   3.585   5.068   9.028  0.0720 -0.3370 -0.8349
   86DOPC  H15A 2641   3.549   4.978   9.075 -0.1481  0.1617 -0.0304
   86DOPC  H15B 2642   3.504   5.130   8.993  0.6856  1.1770  0.3297
   86DOPC  H15C 2643   3.646   5.127   9.095 -1.5384 -0.9687  1.3329
   86DOPC   C11 2644   3.667   4.867   8.704  0.4587  0.0176 -0.3316
   86DOPC  H11A 2645   3.601   4.819   8.629  0.1235  0.9460 -0.6510
   86DOPC  H11B 2646   3.703   4.962   8.658 -0.9799  1.2675  0.9831
   86DOPC     P 2647   3.771   4.635   8.765  0.3215  0.1381 -0.6237
   86DOPC   O13 2648   3.641   4.619   8.836  0.8322  0.0178 -0.0391
   86DOPC   O14 2649   3.892   4.591   8.843  0.8745  0.4383 -0.2844
   86DOPC   O12 2650   3.783   4.785   8.728 -0.1458  0.1207  0.4607
   86DOPC   O11 2651   3.769   4.565   8.629  0.0314 -0.4231 -0.0053
   86DOPC    C1 2652   3.891   4.578   8.546  0.2962  0.2039  0.1885
   86DOPC    HA 2653   3.903   4.480   8.495 -1.0367  0.6682 -1.0960
   86DOPC    HB 2654   3.983   4.605   8.602  0.7707  0.6994 -0.7892
   86DOPC    C2 2655   3.872   4.689   8.442 -0.3319 -0.8339  0.7337
   86DOPC    HS 2656   3.809   4.771   8.483 -1.5478 -0.4022 -1.7653
   86DOPC   O21 2657   3.814   4.632   8.326 -0.0338 -0.0195 -0.2195
   86DOPC   C21 2658   3.734   4.716   8.259  0.1785 -0.1549  0.0194
   86DOPC   O22 2659   3.690   4.821   8.301 -0.6190  0.0087 -0.5337
   86DOPC   C22 2660   3.692   4.658   8.125 -0.2597 -0.3036 -0.2753
   86DOPC   H2R 2661   3.716   4.735   8.049  0.0080 -0.1054  0.0079
   86DOPC   H2S 2662   3.582   4.647   8.136 -0.1493 -0.0895  1.2547
   86DOPC    C3 2663   4.005   4.762   8.401  0.1976 -0.8285  0.6348
   86DOPC    HX 2664   4.069   4.681   8.359  0.1490 -1.5574  1.9074
   86DOPC    HY 2665   4.042   4.805   8.496  0.4570 -0.6623  0.4597
   86DOPC   O31 2666   3.984   4.853   8.295 -0.0578 -0.1491  0.2442
   86DOPC   C31 2667   3.972   4.979   8.327  0.4107 -0.8355  0.3866
   86DOPC   O32 2668   3.981   5.013   8.441 -0.0208 -0.3718  0.2876
   86DOPC   C32 2669   3.953   5.073   8.204 -0.7337  0.2844  0.0031
   86DOPC   H2X 2670   3.893   5.162   8.230  0.2761  0.8095  0.6258
   86DOPC   H2Y 2671   4.049   5.125   8.180  0.8541 -2.6997 -0.7134
   86DOPC   C23 2672   3.748   4.521   8.075  0.5766 -0.6319  0.5258
   86DOPC   H3R 2673   3.716   4.437   8.141 -0.8265  0.8058  1.7776
   86DOPC   H3S 2674   3.858   4.530   8.062  0.8481 -0.4372  2.5297
   86DOPC   C24 2675   3.684   4.495   7.937 -0.2694 -0.1102  0.5350
   86DOPC   H4R 2676   3.752   4.543   7.865 -1.8627  3.1303  0.9869
   86DOPC   H4S 2677   3.589   4.553   7.927 -0.5658 -0.9977 -2.8661
   86DOPC   C25 2678   3.668   4.340   7.914 -0.1897 -0.1744  0.2587
   86DOPC   H5R 2679   3.586   4.297   7.976 -0.8496 -0.6818 -0.9290
   86DOPC   H5S 2680   3.761   4.285   7.939  0.0977 -0.0968 -0.5940
   86DOPC   C26 2681   3.638   4.299   7.771  0.2750  0.0128  0.3673
   86DOPC   H6R 2682   3.543   4.341   7.732 -0.3575 -0.8400  0.9743
   86DOPC   H6S 2683   3.629   4.189   7.780 -0.9192 -0.1245 -1.8079
   86DOPC   C27 2684   3.749   4.332   7.666  0.7608 -0.2473 -0.8290
   86DOPC   H7R 2685   3.844   4.285   7.698 -0.0194 -1.0277  0.4831
   86DOPC   H7S 2686   3.769   4.439   7.686 -0.1941 -0.0738 -0.7100
   86DOPC   C28 2687   3.703   4.314   7.514 -0.2695 -0.2518  0.2976
   86DOPC   H8R 2688   3.778   4.349   7.440 -0.3207 -0.4585  0.1462
   86DOPC   H8S 2689   3.617   4.384   7.500 -0.9262 -0.8605  1.1531
   86DOPC   C29 2690   3.648   4.178   7.485 -0.0945  0.6852  0.3396
   86DOPC   H9R 2691   3.557   4.160   7.544  0.6282  0.8387  1.5391
   86DOPC  C210 2692   3.688   4.079   7.395 -0.8644  0.0690  0.2401
   86DOPC  H10R 2693   3.648   3.978   7.411 -0.2626 -0.3961 -1.0339
   86DOPC  C211 2694   3.825   4.095   7.323 -0.1268 -0.6395  0.1267
   86DOPC  H11R 2695   3.906   4.032   7.365 -1.6724 -2.4623  0.5016
   86DOPC  H11S 2696   3.874   4.192   7.345 -1.4769  0.2815 -0.7319
   86DOPC  C212 2697   3.833   4.089   7.168 -0.0769 -0.5911 -0.2848
   86DOPC  H12R 2698   3.931   4.125   7.130 -0.2889  2.4490  1.6259
   86DOPC  H12S 2699   3.763   4.167   7.130  1.6861  0.3462 -1.7615
   86DOPC  C213 2700   3.793   3.947   7.110 -0.6090 -0.3560  0.1088
   86DOPC  H13R 2701   3.698   3.924   7.164  0.4292  2.0924  3.3545
   86DOPC  H13S 2702   3.873   3.869   7.117 -0.3492 -0.1431 -0.4467
   86DOPC  C214 2703   3.777   3.954   6.955  0.4444  0.0454  0.3212
   86DOPC  H14R 2704   3.713   4.039   6.924  0.7707 -1.0489 -4.0799
   86DOPC  H14S 2705   3.711   3.868   6.930 -0.3873 -0.1932  3.0728
   86DOPC  C215 2706   3.903   3.970   6.871 -0.2722  0.0912  0.4603
   86DOPC  H15R 2707   3.963   3.878   6.886  2.4892  2.0908  2.8556
   86DOPC  H15S 2708   3.964   4.048   6.922  2.6910 -1.9156  0.1864
   86DOPC  C216 2709   3.876   4.000   6.720  0.4205 -0.0019 -0.1477
   86DOPC  H16R 2710   3.828   4.100   6.705  1.7297  0.6441 -0.2059
   86DOPC  H16S 2711   3.808   3.930   6.669 -0.6571  1.4729 -0.8206
   86DOPC  C217 2712   4.003   4.006   6.630  0.9858 -0.3855  0.5217
   86DOPC  H17R 2713   4.063   4.093   6.664  0.8174  0.5186 -1.3678
   86DOPC  H17S 2714   3.967   4.031   6.528 -0.3910  1.1638  1.3379
   86DOPC  C218 2715   4.101   3.893   6.618  0.1377  0.2519  0.3388
   86DOPC  H18R 2716   4.171   3.909   6.533  2.1699  2.6472  2.3109
   86DOPC  H18S 2717   4.047   3.797   6.603  0.5642 -0.1942  1.5058
   86DOPC  H18T 2718   4.138   3.881   6.722 -3.4632  0.5555  1.8103
   86DOPC   C33 2719   3.895   5.011   8.078  0.2981 -0.3565  0.4383
   86DOPC   H3X 2720   3.800   4.959   8.102  0.5672 -0.8056  0.5498
   86DOPC   H3Y 2721   3.966   4.939   8.031  1.4612  1.7173 -1.1470
   86DOPC   C34 2722   3.847   5.108   7.970 -0.8729 -0.3264 -0.6702
   86DOPC   H4X 2723   3.937   5.143   7.915 -1.4286 -0.8087 -1.9225
   86DOPC   H4Y 2724   3.775   5.185   8.005 -0.5075  0.0318 -0.7104
   86DOPC   C35 2725   3.764   5.038   7.867  0.0645  0.4559 -0.3260
   86DOPC   H5X 2726   3.685   4.976   7.914  0.7018  0.8810  1.3768
   86DOPC   H5Y 2727   3.833   4.980   7.801 -1.9041 -1.5524 -0.7116
   86DOPC   C36 2728   3.697   5.136   7.760  0.0200 -0.5131 -0.6936
   86DOPC   H6X 2729   3.633   5.073   7.694 -1.3388  0.6054 -0.4880
   86DOPC   H6Y 2730   3.624   5.201   7.812  1.8498  0.1513  1.1821
   86DOPC   C37 2731   3.806   5.213   7.694  0.5298  0.1921 -0.0813
   86DOPC   H7X 2732   3.822   5.301   7.760  0.7607  0.5301 -0.5781
   86DOPC   H7Y 2733   3.897   5.154   7.672  0.1727 -0.9431  1.3274
   86DOPC   C38 2734   3.765   5.268   7.564 -0.0901 -0.4421  0.4159
   86DOPC   H8X 2735   3.679   5.337   7.578  0.8979  0.5403  2.1378
   86DOPC   H8Y 2736   3.738   5.185   7.496  0.7742 -1.3261  1.1220
   86DOPC   C39 2737   3.865   5.353   7.495  0.2441 -0.0196  0.2276
   86DOPC   H9X 2738   3.864   5.328   7.388  3.1759  2.6673 -0.5681
   86DOPC  C310 2739   3.964   5.435   7.536 -0.2840  0.4156 -0.7738
   86DOPC  H10X 2740   4.033   5.468   7.457  3.3554 -2.6012  0.8014
   86DOPC  C311 2741   3.988   5.487   7.674 -0.4195 -0.3005 -0.0145
   86DOPC  H11X 2742   4.024   5.409   7.745 -0.8158  0.3054  0.8865
   86DOPC  H11Y 2743   3.891   5.524   7.714  0.0908 -0.5856  1.5855
   86DOPC  C312 2744   4.102   5.593   7.674 -0.3650 -0.3354  0.6372
   86DOPC  H12X 2745   4.107   5.644   7.772 -0.2758  0.1251  0.3968
   86DOPC  H12Y 2746   4.087   5.672   7.597  1.8974 -0.4673 -0.0072
   86DOPC  C313 2747   4.245   5.530   7.656  0.3957 -0.4573 -0.1246
   86DOPC  H13X 2748   4.261   5.450   7.732 -1.4207  0.7100  1.5833
   86DOPC  H13Y 2749   4.247   5.483   7.556  0.4966  0.8695 -0.7646
   86DOPC  C314 2750   4.343   5.641   7.658 -0.4134 -0.5053  0.0420
   86DOPC  H14X 2751   4.307   5.734   7.608 -2.1245 -1.2557 -0.1948
   86DOPC  H14Y 2752   4.371   5.669   7.762 -1.4042 -0.9480  0.4446
   86DOPC  C315 2753   4.481   5.612   7.595 -0.2685 -0.1896  0.3686
   86DOPC  H15X 2754   4.454   5.568   7.497  2.5799  0.7612 -0.9503
   86DOPC  H15Y 2755   4.538   5.535   7.651 -0.5782 -0.7963 -0.1378
   86DOPC  C316 2756   4.576   5.731   7.568  0.1281  0.1037 -0.2059
   86DOPC  H16X 2757   4.642   5.690   7.489 -2.8638 -2.6913 -1.4862
   86DOPC  H16Y 2758   4.537   5.825   7.525 -1.3522 -0.5307 -0.3199
   86DOPC  C317 2759   4.667   5.757   7.692  0.2877 -0.0636  1.1942
   86DOPC  H17X 2760   4.600   5.777   7.779 -1.5123  0.2258 -0.1945
   86DOPC  H17Y 2761   4.722   5.664   7.716 -1.0226 -1.0142  0.6158
   86DOPC  C318 2762   4.760   5.876   7.676  0.2394 -0.1207 -0.6470
   86DOPC  H18X 2763   4.846   5.862   7.745 -0.1416  1.9459  0.3168
   86DOPC  H18Y 2764   4.803   5.894   7.575 -0.3000  1.0152 -0.6877
   86DOPC  H18Z 2765   4.700   5.965   7.703 -1.3736 -1.4654  0.3690
   87DOPC     N 2766   7.240   5.595   8.995  0.7791 -0.2729 -0.2728
   87DOPC   C12 2767   7.285   5.619   8.857 -0.4306 -0.1890  0.2121
   87DOPC  H12A 2768   7.306   5.725   8.861 -2.2565  0.2183  0.0006
   87DOPC  H12B 2769   7.201   5.614   8.789 -0.5822 -0.2716  0.4001
   87DOPC   C13 2770   7.327   5.645   9.099  0.0604 -0.4421 -0.1942
   87DOPC  H13A 2771   7.291   5.620   9.197  0.2832  0.2843  0.0720
   87DOPC  H13B 2772   7.427   5.608   9.081  0.9425  1.0766  1.3213
   87DOPC  H13C 2773   7.335   5.752   9.103  1.8780 -0.5934  2.0504
   87DOPC   C14 2774   7.210   5.449   9.028 -0.3263 -0.1436  0.8126
   87DOPC  H14A 2775   7.301   5.391   9.040  0.1545  0.1711 -1.0255
   87DOPC  H14B 2776   7.149   5.420   9.112 -0.6566 -1.3394  0.1891
   87DOPC  H14C 2777   7.164   5.402   8.942 -0.9427  1.2654  0.3359
   87DOPC   C15 2778   7.103   5.663   9.010 -0.3343 -0.1379 -0.2738
   87DOPC  H15A 2779   7.109   5.767   8.981 -0.3497 -0.3639 -1.1213
   87DOPC  H15B 2780   7.085   5.650   9.116  1.9743  2.2303  0.5113
   87DOPC  H15C 2781   7.030   5.614   8.947  0.0749 -0.3490 -0.5920
   87DOPC   C11 2782   7.404   5.544   8.810  0.7552 -0.0805  0.1915
   87DOPC  H11A 2783   7.439   5.594   8.717 -1.9037  0.8070 -0.4069
   87DOPC  H11B 2784   7.484   5.555   8.887  1.5371  4.1420 -0.9688
   87DOPC     P 2785   7.306   5.371   8.639 -0.0953 -0.3044  0.1682
   87DOPC   O13 2786   7.296   5.224   8.640 -0.0449  0.7339  0.3093
   87DOPC   O14 2787   7.389   5.428   8.530 -0.9578 -0.1956  0.8221
   87DOPC   O12 2788   7.356   5.411   8.788  0.2498 -0.1285 -0.2488
   87DOPC   O11 2789   7.161   5.433   8.635 -0.2740  0.5221  0.7329
   87DOPC    C1 2790   7.113   5.520   8.530 -1.1682 -0.3358  0.1729
   87DOPC    HA 2791   7.192   5.599   8.523 -0.4272 -1.0959 -0.2158
   87DOPC    HB 2792   7.020   5.565   8.569 -0.1261  0.2795  2.0556
   87DOPC    C2 2793   7.074   5.455   8.396 -0.8943 -0.7299 -0.3482
   87DOPC    HS 2794   7.169   5.417   8.351  1.4820  0.8242  2.9077
   87DOPC   O21 2795   7.012   5.541   8.302  0.0655 -0.0667  0.0611
   87DOPC   C21 2796   7.092   5.644   8.264 -0.3089  0.2310 -0.1677
   87DOPC   O22 2797   7.209   5.651   8.294 -0.2977 -0.5795  0.3024
   87DOPC   C22 2798   7.011   5.753   8.196 -0.0544  0.3933  0.4736
   87DOPC   H2R 2799   7.088   5.828   8.169 -2.0679  2.7587  0.9461
   87DOPC   H2S 2800   6.938   5.807   8.260  0.0209  1.6507 -0.4751
   87DOPC    C3 2801   6.987   5.331   8.403 -0.3031 -0.4284  0.0078
   87DOPC    HX 2802   6.884   5.364   8.428 -0.8578 -1.6448 -0.5422
   87DOPC    HY 2803   7.024   5.254   8.474 -1.7070 -0.0732  1.1567
   87DOPC   O31 2804   6.994   5.265   8.274 -0.0633 -0.9245 -0.4882
   87DOPC   C31 2805   6.882   5.226   8.225  0.1956  0.0564  0.3017
   87DOPC   O32 2806   6.774   5.213   8.283  0.4201 -0.1076 -0.2076
   87DOPC   C32 2807   6.916   5.213   8.071  0.7740  0.0237  0.0480
   87DOPC   H2X 2808   6.946   5.309   8.024  1.3723 -0.3662 -0.3971
   87DOPC   H2Y 2809   7.009   5.152   8.059  0.6984  0.0309 -0.6252
   87DOPC   C23 2810   6.934   5.703   8.069  0.5661 -0.2475 -0.1623
   87DOPC   H3R 2811   6.854   5.773   8.035  0.0864 -1.2849 -1.2565
   87DOPC   H3S 2812   6.877   5.616   8.106 -0.3362  0.6004  0.4750
   87DOPC   C24 2813   7.033   5.676   7.949  0.0715 -0.4429  0.2939
   87DOPC   H4R 2814   7.124   5.624   7.986 -0.7894 -1.9375  0.4008
   87DOPC   H4S 2815   7.067   5.777   7.916 -1.8335 -0.5394 -2.3143
   87DOPC   C25 2816   6.960   5.619   7.830 -0.5224  0.0684  0.2189
   87DOPC   H5R 2817   6.879   5.687   7.796  0.0739  1.3329  1.2721
   87DOPC   H5S 2818   6.904   5.525   7.851 -1.2515 -0.0897 -2.1586
   87DOPC   C26 2819   7.060   5.590   7.712  0.0738  0.5445 -0.2545
   87DOPC   H6R 2820   7.093   5.485   7.726  2.4687  1.4588  1.5772
   87DOPC   H6S 2821   7.148   5.657   7.714  0.8202 -0.4230  0.3552
   87DOPC   C27 2822   6.989   5.561   7.579  0.2636  0.2602 -0.2124
   87DOPC   H7R 2823   6.928   5.648   7.544 -0.4213  0.5807  1.6612
   87DOPC   H7S 2824   6.915   5.486   7.614 -0.6883  1.3318  0.1606
   87DOPC   C28 2825   7.079   5.511   7.460  0.0970 -0.1643  0.1822
   87DOPC   H8R 2826   7.018   5.447   7.392 -1.3930 -1.2409  2.4190
   87DOPC   H8S 2827   7.165   5.447   7.488  0.2325 -0.3972 -0.7336
   87DOPC   C29 2828   7.139   5.635   7.399  0.6297  0.2185 -0.7734
   87DOPC   H9R 2829   7.214   5.685   7.462 -1.6557 -0.5185  2.8424
   87DOPC  C210 2830   7.096   5.687   7.285  0.4280 -0.4138 -0.6927
   87DOPC  H10R 2831   7.121   5.792   7.264 -0.9366  0.6329  2.3358
   87DOPC  C211 2832   6.998   5.607   7.199  0.0196 -0.4912  0.4979
   87DOPC  H11R 2833   6.893   5.618   7.233  0.2703  0.7410  0.9178
   87DOPC  H11S 2834   7.026   5.501   7.180 -0.9561 -0.2411 -3.1392
   87DOPC  C212 2835   7.003   5.673   7.063 -0.0774  0.2077 -0.2681
   87DOPC  H12R 2836   7.106   5.676   7.021 -0.8759  1.1722 -2.3100
   87DOPC  H12S 2837   6.970   5.779   7.064  0.3055  0.3481 -1.1584
   87DOPC  C213 2838   6.930   5.602   6.951  0.3555  0.6032  0.5200
   87DOPC  H13R 2839   6.825   5.578   6.980 -0.5452  1.5487 -1.7142
   87DOPC  H13S 2840   6.976   5.501   6.943  0.1755  0.1170  4.0107
   87DOPC  C214 2841   6.932   5.681   6.821  0.4280 -0.1988 -0.0029
   87DOPC  H14R 2842   7.030   5.668   6.770 -0.4374 -0.3885 -1.6803
   87DOPC  H14S 2843   6.914   5.785   6.857  0.0916 -0.2645  0.0209
   87DOPC  C215 2844   6.817   5.649   6.731  0.3170  0.2163  0.7766
   87DOPC  H15R 2845   6.725   5.657   6.792 -0.3371  0.3248 -0.1997
   87DOPC  H15S 2846   6.826   5.539   6.715 -0.8243  0.2145  0.0653
   87DOPC  C216 2847   6.820   5.728   6.601  0.6917 -0.3224  0.0680
   87DOPC  H16R 2848   6.903   5.694   6.535  0.2857  1.4774 -1.4493
   87DOPC  H16S 2849   6.834   5.834   6.628 -1.5751  0.4752 -1.5828
   87DOPC  C217 2850   6.692   5.740   6.519  0.4311 -0.1957  0.0136
   87DOPC  H17R 2851   6.602   5.736   6.584 -2.4472 -1.5665 -3.6510
   87DOPC  H17S 2852   6.691   5.640   6.470  2.4791 -0.8671  1.2167
   87DOPC  C218 2853   6.697   5.864   6.430 -0.0446 -0.1538  0.0364
   87DOPC  H18R 2854   6.609   5.864   6.362  0.3860  2.4372 -0.6374
   87DOPC  H18S 2855   6.790   5.876   6.371  1.1345 -0.5151  1.7474
   87DOPC  H18T 2856   6.687   5.954   6.494 -2.4228 -1.3797  1.5640
   87DOPC   C33 2857   6.802   5.150   7.986 -0.3061 -0.2012 -0.2030
   87DOPC   H3X 2858   6.719   5.222   7.999  1.5114  1.5662  2.7681
   87DOPC   H3Y 2859   6.766   5.052   8.024  0.1659  0.3392  1.7788
   87DOPC   C34 2860   6.843   5.148   7.845 -0.5290  0.9641  0.8315
   87DOPC   H4X 2861   6.934   5.084   7.843 -1.5623 -0.5652 -1.3260
   87DOPC   H4Y 2862   6.874   5.247   7.805  0.0651 -0.0879 -1.4921
   87DOPC   C35 2863   6.738   5.084   7.754 -0.1897 -0.4165  0.0910
   87DOPC   H5X 2864   6.643   5.141   7.758 -0.1154 -0.3316  1.0212
   87DOPC   H5Y 2865   6.715   4.975   7.758 -2.4881 -0.0018 -0.3099
   87DOPC   C36 2866   6.780   5.098   7.604  0.2945 -0.6021  0.2835
   87DOPC   H6X 2867   6.844   5.189   7.596 -0.8444  0.0981 -1.4873
   87DOPC   H6Y 2868   6.838   5.007   7.577 -0.8129 -1.5594  1.0205
   87DOPC   C37 2869   6.665   5.118   7.496 -0.7763  0.2037  0.3029
   87DOPC   H7X 2870   6.592   5.039   7.522  0.3367 -0.9656 -0.0040
   87DOPC   H7Y 2871   6.620   5.218   7.513 -0.9891  0.0837  0.4423
   87DOPC   C38 2872   6.718   5.093   7.354  0.2951 -0.1017  0.0150
   87DOPC   H8X 2873   6.638   5.077   7.279 -0.2473 -3.3895  1.1272
   87DOPC   H8Y 2874   6.773   4.996   7.357  0.7865  0.1755  3.2884
   87DOPC   C39 2875   6.812   5.211   7.318  0.5307  0.4871 -0.8613
   87DOPC   H9X 2876   6.877   5.240   7.402  0.3049 -0.9515 -0.1706
   87DOPC  C310 2877   6.828   5.272   7.199 -0.2018 -0.8449 -0.1446
   87DOPC  H10X 2878   6.901   5.354   7.200 -0.7504 -0.2263  3.7661
   87DOPC  C311 2879   6.754   5.247   7.070  0.1192  0.4461  0.3362
   87DOPC  H11X 2880   6.744   5.344   7.016  0.5130  0.8921  1.0540
   87DOPC  H11Y 2881   6.654   5.199   7.077 -0.3809  1.0683 -1.7522
   87DOPC  C312 2882   6.848   5.147   6.988 -0.1918 -0.0112  0.7993
   87DOPC  H12X 2883   6.872   5.066   7.061 -4.6812 -1.0122  1.4873
   87DOPC  H12Y 2884   6.929   5.216   6.957 -1.3498  0.7480 -0.6637
   87DOPC  C313 2885   6.780   5.087   6.864  0.7997 -0.6223  0.0998
   87DOPC  H13X 2886   6.683   5.141   6.856  1.9035  1.4577  0.2836
   87DOPC  H13Y 2887   6.822   5.117   6.766 -1.3477  0.3526 -0.5883
   87DOPC  C314 2888   6.744   4.941   6.873 -0.5056  0.4867  0.7046
   87DOPC  H14X 2889   6.830   4.873   6.855 -2.1175 -0.9502 -2.5501
   87DOPC  H14Y 2890   6.700   4.921   6.972 -1.6398  1.5634  0.4397
   87DOPC  C315 2891   6.640   4.898   6.760  0.1433 -0.5413 -0.3922
   87DOPC  H15X 2892   6.678   4.940   6.664 -0.4018  0.4544 -0.1931
   87DOPC  H15Y 2893   6.549   4.958   6.785 -0.3287 -0.8440 -1.3207
   87DOPC  C316 2894   6.615   4.749   6.765  0.4958 -0.3352 -0.2556
   87DOPC  H16X 2895   6.707   4.689   6.752 -0.8440 -1.9391 -3.5293
   87DOPC  H16Y 2896   6.566   4.717   6.859 -1.5987 -0.0254 -1.1752
   87DOPC  C317 2897   6.523   4.716   6.653  0.1400 -0.0689 -1.2359
   87DOPC  H17X 2898   6.420   4.748   6.680  0.1705 -1.5617  0.9150
   87DOPC  H17Y 2899   6.565   4.756   6.558  2.0647 -1.7247 -1.1560
   87DOPC  C318 2900   6.523   4.566   6.634 -0.4725 -0.8289  0.0483
   87DOPC  H18X 2901   6.436   4.538   6.572 -2.7682  0.3221  2.5550
   87DOPC  H18Y 2902   6.627   4.541   6.602  0.3403  1.3350  0.8035
   87DOPC  H18Z 2903   6.531   4.512   6.731  1.3860  0.9085  0.9510
   88DOPC     N 2904   5.840   4.318   8.499  0.5129  0.3957  0.5730
   88DOPC   C12 2905   5.959   4.403   8.528  0.6398  0.5013  0.1999
   88DOPC  H12A 2906   5.935   4.501   8.489  0.3119  0.3043 -0.0996
   88DOPC  H12B 2907   6.045   4.369   8.472 -0.1766  0.9638 -1.4150
   88DOPC   C13 2908   5.879   4.171   8.508  0.5010 -0.8038 -1.0111
   88DOPC  H13A 2909   5.799   4.124   8.454  0.3547 -0.8934 -0.7156
   88DOPC  H13B 2910   5.979   4.152   8.470  1.9813  2.1640  1.0070
   88DOPC  H13C 2911   5.885   4.147   8.613 -1.3775 -0.3787 -0.7802
   88DOPC   C14 2912   5.792   4.337   8.356 -0.3439 -0.0734  0.4383
   88DOPC  H14A 2913   5.755   4.437   8.339 -0.1497 -0.2426 -1.1317
   88DOPC  H14B 2914   5.877   4.322   8.292  0.1520  1.3357  0.7331
   88DOPC  H14C 2915   5.706   4.279   8.326 -0.7910  0.9800 -0.3757
   88DOPC   C15 2916   5.719   4.339   8.591 -0.9517 -0.3832 -0.3593
   88DOPC  H15A 2917   5.742   4.295   8.687 -1.4101  1.1625  0.4921
   88DOPC  H15B 2918   5.625   4.299   8.555 -0.6226 -2.5999  1.0780
   88DOPC  H15C 2919   5.711   4.444   8.615  0.4441 -0.5123  0.7862
   88DOPC   C11 2920   6.009   4.417   8.677 -0.9252 -0.5559 -0.7588
   88DOPC  H11A 2921   6.066   4.513   8.680 -0.2291 -0.9338 -1.5148
   88DOPC  H11B 2922   5.914   4.436   8.732 -1.1591  2.5574 -2.0418
   88DOPC     P 2923   6.216   4.261   8.659  0.4879  0.1272  0.2421
   88DOPC   O13 2924   6.271   4.147   8.733 -0.7163  0.4266  0.1230
   88DOPC   O14 2925   6.302   4.384   8.652 -0.2053  0.4810  0.0045
   88DOPC   O12 2926   6.082   4.304   8.730  0.4086  0.4126  0.0230
   88DOPC   O11 2927   6.181   4.214   8.506 -0.2194  0.3179  0.6647
   88DOPC    C1 2928   6.253   4.095   8.457 -0.5739  0.5099  0.7484
   88DOPC    HA 2929   6.193   4.001   8.463  0.1016 -0.3955 -3.4714
   88DOPC    HB 2930   6.350   4.078   8.509 -1.2399 -0.1581  1.8292
   88DOPC    C2 2931   6.284   4.110   8.306 -0.3321  0.8787  0.3114
   88DOPC    HS 2932   6.339   4.025   8.260 -0.7830  0.9719 -0.4242
   88DOPC   O21 2933   6.363   4.229   8.287 -0.5518 -0.3458 -0.6487
   88DOPC   C21 2934   6.491   4.211   8.315  0.5523  0.1321  0.9839
   88DOPC   O22 2935   6.545   4.108   8.349  0.4674  0.2934  0.2263
   88DOPC   C22 2936   6.562   4.341   8.301  0.4988 -0.6458  0.4720
   88DOPC   H2R 2937   6.614   4.357   8.398  3.6448  1.0849 -1.3229
   88DOPC   H2S 2938   6.485   4.419   8.282  2.3997  0.8699 -1.6302
   88DOPC    C3 2939   6.157   4.115   8.209 -0.0228  0.1068 -0.0346
   88DOPC    HX 2940   6.106   4.206   8.248 -0.5592  0.0481 -0.5738
   88DOPC    HY 2941   6.099   4.024   8.234 -2.5131  1.5304 -0.2248
   88DOPC   O31 2942   6.178   4.132   8.068  0.3050 -0.4346 -0.0734
   88DOPC   C31 2943   6.075   4.155   8.001 -0.1588 -0.2947 -0.6673
   88DOPC   O32 2944   5.961   4.179   8.044 -0.4038  0.3146  0.5947
   88DOPC   C32 2945   6.111   4.156   7.849 -0.5021 -0.0945 -0.2282
   88DOPC   H2X 2946   6.118   4.262   7.817 -0.6799 -0.1109 -0.3224
   88DOPC   H2Y 2947   6.212   4.109   7.841 -0.3832 -0.1489  1.2416
   88DOPC   C23 2948   6.671   4.339   8.191 -0.0933  0.1962  0.6353
   88DOPC   H3R 2949   6.747   4.260   8.206 -0.0798  0.2426  0.8164
   88DOPC   H3S 2950   6.735   4.430   8.189 -1.5912  1.4178  3.0946
   88DOPC   C24 2951   6.614   4.322   8.055 -0.0469  0.8240 -0.1947
   88DOPC   H4R 2952   6.560   4.227   8.033 -1.4721  1.4927  0.2733
   88DOPC   H4S 2953   6.705   4.309   7.993  1.3402 -2.7753  2.2838
   88DOPC   C25 2954   6.534   4.443   8.012  0.1255  0.2567 -0.1564
   88DOPC   H5R 2955   6.585   4.532   8.054  1.8358 -0.5803 -0.3888
   88DOPC   H5S 2956   6.431   4.429   8.052 -0.1112 -2.3546 -1.4615
   88DOPC   C26 2957   6.528   4.457   7.862  0.2995  0.4399 -0.3281
   88DOPC   H6R 2958   6.627   4.488   7.823 -0.0350  1.4179 -0.4404
   88DOPC   H6S 2959   6.466   4.546   7.839  1.0146  0.9908 -0.1681
   88DOPC   C27 2960   6.482   4.332   7.789  0.2330  0.0707 -0.0627
   88DOPC   H7R 2961   6.394   4.292   7.843 -1.4034  3.0068 -0.3212
   88DOPC   H7S 2962   6.564   4.257   7.792  1.1956  1.1054  0.1973
   88DOPC   C28 2963   6.415   4.355   7.650  0.2767  0.2018 -0.3421
   88DOPC   H8R 2964   6.339   4.436   7.656  0.6917  0.7254 -1.7323
   88DOPC   H8S 2965   6.366   4.257   7.634  0.6176  0.0535 -0.4766
   88DOPC   C29 2966   6.498   4.394   7.532  0.1235 -0.7846 -0.3067
   88DOPC   H9R 2967   6.468   4.493   7.495 -0.5199 -0.3401  1.3228
   88DOPC  C210 2968   6.611   4.343   7.486  0.2335 -0.2391 -0.2373
   88DOPC  H10R 2969   6.657   4.381   7.393 -0.0132  0.8099  0.0616
   88DOPC  C211 2970   6.688   4.217   7.540 -0.2182  0.0639  0.8850
   88DOPC  H11R 2971   6.626   4.152   7.604  0.0228  0.5879  1.6654
   88DOPC  H11S 2972   6.782   4.247   7.592  1.4432 -1.3481 -1.1079
   88DOPC  C212 2973   6.730   4.135   7.413  0.3271 -0.0579  0.1394
   88DOPC  H12R 2974   6.795   4.052   7.446  1.1220  0.2878 -0.5404
   88DOPC  H12S 2975   6.784   4.199   7.341 -1.0958 -0.2031 -1.1033
   88DOPC  C213 2976   6.609   4.071   7.334 -0.4213 -0.3278  0.6944
   88DOPC  H13R 2977   6.642   4.021   7.240 -0.3521  0.0290  0.5272
   88DOPC  H13S 2978   6.539   4.150   7.301  0.8337  0.1190 -1.0816
   88DOPC  C214 2979   6.539   3.967   7.422 -0.3687 -0.0024  0.2715
   88DOPC  H14R 2980   6.488   3.998   7.516 -1.4864 -0.1668 -0.2571
   88DOPC  H14S 2981   6.620   3.898   7.454  0.0083  0.0132 -0.6223
   88DOPC  C215 2982   6.436   3.874   7.348  0.8862  0.2138 -0.0045
   88DOPC  H15R 2983   6.497   3.817   7.273  0.0561  1.7604 -1.9446
   88DOPC  H15S 2984   6.360   3.933   7.293 -0.6991 -1.0919  0.7099
   88DOPC  C216 2985   6.356   3.782   7.438 -0.5119  0.3719  0.0185
   88DOPC  H16R 2986   6.323   3.833   7.531  2.9107  2.5109  0.2479
   88DOPC  H16S 2987   6.434   3.707   7.465 -2.5329 -1.9060 -0.1208
   88DOPC  C217 2988   6.233   3.721   7.378  0.1155  0.0560 -0.5457
   88DOPC  H17R 2989   6.266   3.638   7.310 -1.0241  0.5973 -1.8115
   88DOPC  H17S 2990   6.170   3.794   7.323  0.3315 -0.3252 -1.3166
   88DOPC  C218 2991   6.151   3.644   7.482  0.6602 -0.2199  0.0638
   88DOPC  H18R 2992   6.210   3.569   7.540  1.0402  0.5255  0.6640
   88DOPC  H18S 2993   6.071   3.591   7.428  0.8104 -1.2730  0.8396
   88DOPC  H18T 2994   6.099   3.710   7.554 -0.2098 -0.3054 -0.4772
   88DOPC   C33 2995   6.003   4.083   7.768  0.0596 -0.5373 -0.0700
   88DOPC   H3X 2996   5.903   4.080   7.817 -1.4550 -0.9490 -2.9988
   88DOPC   H3Y 2997   6.025   3.975   7.758  1.0276 -0.1892 -2.2586
   88DOPC   C34 2998   5.988   4.141   7.623 -0.4486  0.1813 -0.0008
   88DOPC   H4X 2999   5.997   4.252   7.623  0.4100  0.1455 -1.4446
   88DOPC   H4Y 3000   5.889   4.108   7.586 -1.4739  1.4017  1.5169
   88DOPC   C35 3001   6.104   4.078   7.539  1.0972 -0.5365 -0.0360
   88DOPC   H5X 3002   6.078   3.969   7.543 -1.3407 -0.3335 -4.2211
   88DOPC   H5Y 3003   6.196   4.092   7.600 -0.4103  1.1977  2.0095
   88DOPC   C36 3004   6.129   4.121   7.395 -0.1694 -0.1054 -0.4055
   88DOPC   H6X 3005   6.175   4.035   7.343 -1.9983 -1.5343  0.2418
   88DOPC   H6Y 3006   6.031   4.141   7.347 -0.0422  0.2519 -0.5251
   88DOPC   C37 3007   6.216   4.244   7.376 -0.2644 -0.3809  0.3433
   88DOPC   H7X 3008   6.183   4.325   7.445  0.2963  0.7054 -0.6318
   88DOPC   H7Y 3009   6.320   4.217   7.406  0.3976  2.2042  0.6118
   88DOPC   C38 3010   6.228   4.313   7.237  0.6579  0.2602 -0.6944
   88DOPC   H8X 3011   6.280   4.241   7.171 -1.0043 -1.1835 -0.5139
   88DOPC   H8Y 3012   6.300   4.396   7.253  0.7040 -0.0917  1.2103
   88DOPC   C39 3013   6.105   4.370   7.170 -0.0186  0.7113 -0.6190
   88DOPC   H9X 3014   6.030   4.419   7.232 -0.5820  0.6422 -1.2295
   88DOPC  C310 3015   6.072   4.369   7.042  0.2963  0.8932 -0.2699
   88DOPC  H10X 3016   5.976   4.418   7.018 -0.4082  0.1248  0.8725
   88DOPC  C311 3017   6.142   4.293   6.936  0.0397  0.3730 -0.0147
   88DOPC  H11X 3018   6.252   4.283   6.950 -0.2174  0.4089  2.4376
   88DOPC  H11Y 3019   6.130   4.359   6.847 -0.7516 -0.3923 -0.4898
   88DOPC  C312 3020   6.074   4.162   6.908  0.2870 -0.2939  0.7166
   88DOPC  H12X 3021   6.102   4.137   6.804  0.1207  0.6720  0.4325
   88DOPC  H12Y 3022   5.964   4.171   6.900  0.2259 -2.2336 -1.7342
   88DOPC  C313 3023   6.104   4.048   7.011 -0.0098 -0.1932 -0.1325
   88DOPC  H13X 3024   6.198   4.074   7.065 -0.1396  1.2631 -0.5806
   88DOPC  H13Y 3025   6.035   4.055   7.097  0.7259  0.8795  0.3864
   88DOPC  C314 3026   6.099   3.907   6.946  0.8727 -0.5351  0.0175
   88DOPC  H14X 3027   6.172   3.902   6.862 -0.0049  0.4805 -0.8165
   88DOPC  H14Y 3028   6.135   3.832   7.020  3.8127  1.1538  0.4643
   88DOPC  C315 3029   5.953   3.879   6.905  0.1943 -0.0922 -0.0293
   88DOPC  H15X 3030   5.913   3.946   6.827  0.0355  0.4619  0.5170
   88DOPC  H15Y 3031   5.890   3.902   6.994 -0.9015 -2.4778 -0.0974
   88DOPC  C316 3032   5.929   3.731   6.864 -0.2239 -0.2700 -0.4240
   88DOPC  H16X 3033   5.965   3.671   6.950 -1.6538  0.2515  0.5807
   88DOPC  H16Y 3034   5.819   3.717   6.852 -0.2195 -1.7173  0.9872
   88DOPC  C317 3035   5.988   3.694   6.732 -0.6841  0.3560  0.4038
   88DOPC  H17X 3036   5.969   3.773   6.657  0.2349 -0.8617 -1.2039
   88DOPC  H17Y 3037   6.099   3.690   6.741 -0.7456 -0.8401  0.8968
   88DOPC  C318 3038   5.921   3.565   6.682 -0.4155  0.4035 -0.1033
   88DOPC  H18X 3039   5.960   3.540   6.581 -2.3101 -1.6656 -0.4026
   88DOPC  H18Y 3040   5.940   3.473   6.741  1.1581 -0.2813 -1.5808
   88DOPC  H18Z 3041   5.811   3.565   6.665 -0.8956 -2.4718  2.2441
   89DOPC     N 3042   5.741   3.060   9.175  0.1068  0.4727  0.0700
   89DOPC   C12 3043   5.662   3.189   9.136  0.3285  0.1612  0.1079
   89DOPC  H12A 3044   5.694   3.264   9.207  0.1064  3.0406 -2.6641
   89DOPC  H12B 3045   5.556   3.168   9.132  0.4265 -0.2633 -0.4285
   89DOPC   C13 3046   5.709   3.033   9.322  0.6439 -0.3484 -0.0517
   89DOPC  H13A 3047   5.720   2.930   9.353 -0.1037 -0.6424 -0.7468
   89DOPC  H13B 3048   5.769   3.099   9.383  0.2722  0.4954 -0.5763
   89DOPC  H13C 3049   5.604   3.055   9.335  0.9047  0.4838  0.7833
   89DOPC   C14 3050   5.886   3.080   9.154  0.5251  0.0691 -0.2130
   89DOPC  H14A 3051   5.935   3.153   9.217 -0.0078  1.8735 -1.7855
   89DOPC  H14B 3052   5.932   2.988   9.188 -0.6555 -1.3044 -2.1575
   89DOPC  H14C 3053   5.901   3.089   9.048 -0.7208 -3.4257 -0.8210
   89DOPC   C15 3054   5.693   2.941   9.103 -0.1507 -0.6861 -0.1707
   89DOPC  H15A 3055   5.751   2.851   9.121 -0.2663 -0.6998  0.1438
   89DOPC  H15B 3056   5.675   2.967   9.000 -2.1260  3.1386  0.9602
   89DOPC  H15C 3057   5.594   2.921   9.141 -0.0609  3.1287  2.5536
   89DOPC   C11 3058   5.693   3.247   8.990 -0.9571 -0.7345 -0.1862
   89DOPC  H11A 3059   5.622   3.330   8.974  0.6431  0.3698 -2.0431
   89DOPC  H11B 3060   5.795   3.291   8.987 -1.7492  1.4448  1.6538
   89DOPC     P 3061   5.758   3.123   8.762 -0.3208  0.4273 -0.0417
   89DOPC   O13 3062   5.686   3.028   8.674  0.0518 -0.7670 -0.1844
   89DOPC   O14 3063   5.902   3.099   8.802 -0.2677 -0.1447 -0.8360
   89DOPC   O12 3064   5.673   3.142   8.893  0.6407  0.2746  0.1953
   89DOPC   O11 3065   5.739   3.259   8.683  0.1890  0.0962 -0.5251
   89DOPC    C1 3066   5.817   3.279   8.563 -0.7340  0.4424 -0.6301
   89DOPC    HA 3067   5.774   3.219   8.480  0.6454  1.4971 -2.1455
   89DOPC    HB 3068   5.922   3.251   8.583 -0.9931  1.0249  1.9071
   89DOPC    C2 3069   5.828   3.428   8.507  0.1064  0.7057 -0.0305
   89DOPC    HS 3070   5.854   3.492   8.594 -1.2373 -0.4889  1.3083
   89DOPC   O21 3071   5.697   3.471   8.473 -0.4574  0.2491  0.4257
   89DOPC   C21 3072   5.672   3.595   8.466  0.4830  0.1730  0.1167
   89DOPC   O22 3073   5.736   3.692   8.503  0.4124 -0.5226  0.4322
   89DOPC   C22 3074   5.529   3.606   8.421  0.4146 -0.2753 -0.3647
   89DOPC   H2R 3075   5.454   3.598   8.503  0.9004  1.0891  0.2349
   89DOPC   H2S 3076   5.516   3.526   8.344  2.2133 -1.0768  0.1112
   89DOPC    C3 3077   5.924   3.429   8.393 -0.1002  0.5087 -0.3739
   89DOPC    HX 3078   6.013   3.369   8.421 -0.8584 -1.8631 -2.5981
   89DOPC    HY 3079   5.959   3.532   8.370  1.4983  0.7666  2.6786
   89DOPC   O31 3080   5.887   3.350   8.278 -0.0423 -0.5342  0.4024
   89DOPC   C31 3081   5.838   3.418   8.178 -0.0623  0.7536  0.6684
   89DOPC   O32 3082   5.812   3.537   8.171  0.7542  0.2274 -0.5601
   89DOPC   C32 3083   5.797   3.316   8.069 -0.4615 -0.7792  0.3403
   89DOPC   H2X 3084   5.736   3.371   7.994  0.2409  1.1334  1.1242
   89DOPC   H2Y 3085   5.893   3.272   8.035  0.4392  1.1534  0.2511
   89DOPC   C23 3086   5.527   3.733   8.339  0.6370  0.5173  0.2125
   89DOPC   H3R 3087   5.616   3.726   8.272  1.8310  1.5450  1.6313
   89DOPC   H3S 3088   5.554   3.821   8.401  1.3584  1.2541 -1.1048
   89DOPC   C24 3089   5.393   3.756   8.267 -0.0148  0.1592 -0.3881
   89DOPC   H4R 3090   5.395   3.860   8.228 -3.0101 -0.1964 -1.8534
   89DOPC   H4S 3091   5.316   3.755   8.347  2.1836  0.2173  1.8183
   89DOPC   C25 3092   5.358   3.667   8.142  0.0206  0.1443 -0.2130
   89DOPC   H5R 3093   5.260   3.701   8.101  0.8379  0.9868 -1.5270
   89DOPC   H5S 3094   5.360   3.564   8.184  0.5216 -0.5130 -1.7825
   89DOPC   C26 3095   5.453   3.674   8.020 -0.5596 -0.1761 -0.0726
   89DOPC   H6R 3096   5.554   3.639   8.050  0.2383  2.0323 -0.0050
   89DOPC   H6S 3097   5.468   3.777   7.980  3.4172 -1.2880 -1.9223
   89DOPC   C27 3098   5.404   3.582   7.902  0.2309  0.2536  0.2706
   89DOPC   H7R 3099   5.464   3.616   7.815  0.7337  0.5518  0.7276
   89DOPC   H7S 3100   5.300   3.615   7.882  0.6977 -0.0456 -3.2805
   89DOPC   C28 3101   5.417   3.432   7.914  0.8567  0.8290 -0.0411
   89DOPC   H8R 3102   5.388   3.402   8.017 -3.0952 -1.3752 -1.5765
   89DOPC   H8S 3103   5.523   3.403   7.904  1.5829  2.8834  1.0892
   89DOPC   C29 3104   5.332   3.352   7.823 -0.0339 -0.2698 -0.1438
   89DOPC   H9R 3105   5.235   3.307   7.851 -0.2933  0.3177 -0.0968
   89DOPC  C210 3106   5.369   3.334   7.694 -0.1212  0.0519  0.4770
   89DOPC  H10R 3107   5.303   3.269   7.634 -3.4703 -2.5254  6.1121
   89DOPC  C211 3108   5.493   3.378   7.627 -0.4630  0.8755  0.2281
   89DOPC  H11R 3109   5.534   3.464   7.684 -0.4016  0.0918  1.4063
   89DOPC  H11S 3110   5.465   3.397   7.521  1.7215  0.4918 -0.4759
   89DOPC  C212 3111   5.591   3.255   7.631  0.1111 -0.8113 -0.1006
   89DOPC  H12R 3112   5.553   3.163   7.582  0.3587 -1.6325  1.1887
   89DOPC  H12S 3113   5.603   3.221   7.737  1.7405  3.2147  1.2066
   89DOPC  C213 3114   5.725   3.299   7.574 -0.2928 -0.2114  0.0467
   89DOPC  H13R 3115   5.812   3.231   7.586 -0.8366 -0.8557  0.3976
   89DOPC  H13S 3116   5.757   3.392   7.626  2.4335  0.8643 -3.1396
   89DOPC  C214 3117   5.710   3.347   7.425  0.4669  0.0048 -0.2995
   89DOPC  H14R 3118   5.612   3.312   7.385  0.3152 -1.6135  1.3345
   89DOPC  H14S 3119   5.785   3.296   7.361 -0.2289  0.0304 -1.1616
   89DOPC  C215 3120   5.720   3.502   7.401  0.6094  0.6786  0.9250
   89DOPC  H15R 3121   5.821   3.536   7.431  0.3430  1.8112  0.5794
   89DOPC  H15S 3122   5.649   3.542   7.477  0.9849  0.9041  1.1643
   89DOPC  C216 3123   5.687   3.536   7.251 -0.2961 -0.5098 -0.0239
   89DOPC  H16R 3124   5.588   3.504   7.213 -1.5824  3.9203 -0.9618
   89DOPC  H16S 3125   5.764   3.478   7.195  0.2727  1.0725 -0.9607
   89DOPC  C217 3126   5.729   3.681   7.231  0.2119  0.0865 -0.4532
   89DOPC  H17R 3127   5.655   3.743   7.287  0.0663  0.9153 -1.5270
   89DOPC  H17S 3128   5.707   3.716   7.128 -0.6626 -0.4965 -0.4747
   89DOPC  C218 3129   5.863   3.730   7.279 -0.1607 -0.0853  0.5482
   89DOPC  H18R 3130   5.948   3.670   7.239 -1.6464 -1.3605 -0.8268
   89DOPC  H18S 3131   5.870   3.720   7.390  3.0077  0.0311  0.4677
   89DOPC  H18T 3132   5.878   3.835   7.247 -1.9693 -0.3138 -1.1929
   89DOPC   C33 3133   5.714   3.202   8.126  0.0398  0.0967 -0.9713
   89DOPC   H3X 3134   5.636   3.236   8.198  3.2200  0.7621  2.4731
   89DOPC   H3Y 3135   5.780   3.142   8.192  0.0985  2.1038  0.9065
   89DOPC   C34 3136   5.653   3.116   8.009 -0.5693  0.1367  0.7929
   89DOPC   H4X 3137   5.735   3.099   7.937  1.4415  0.9554  2.7606
   89DOPC   H4Y 3138   5.574   3.171   7.953 -0.5344 -1.0527 -0.4835
   89DOPC   C35 3139   5.599   2.990   8.073 -0.2873 -0.2868 -0.3635
   89DOPC   H5X 3140   5.508   3.024   8.128 -0.9094  5.1387 -3.9944
   89DOPC   H5Y 3141   5.670   2.947   8.147  1.7849 -0.6816 -2.4921
   89DOPC   C36 3142   5.562   2.882   7.970  0.2123  0.4342  0.2953
   89DOPC   H6X 3143   5.611   2.889   7.871 -1.2850  1.5147 -0.4175
   89DOPC   H6Y 3144   5.599   2.789   8.018  1.5849  0.5312 -0.5405
   89DOPC   C37 3145   5.409   2.863   7.944  0.3991  0.1314 -0.3031
   89DOPC   H7X 3146   5.388   2.783   7.870  0.4649  0.9953 -1.2907
   89DOPC   H7Y 3147   5.355   2.843   8.039  0.7933 -0.2416 -0.1578
   89DOPC   C38 3148   5.324   2.988   7.890  0.2672 -0.2928  0.3277
   89DOPC   H8X 3149   5.368   3.010   7.790 -1.4123 -2.7806 -1.0801
   89DOPC   H8Y 3150   5.332   3.082   7.948  1.1022 -0.3365  0.2858
   89DOPC   C39 3151   5.181   2.957   7.867  0.1573  0.1560 -0.4913
   89DOPC   H9X 3152   5.120   2.951   7.958  0.2583  0.5487 -0.3931
   89DOPC  C310 3153   5.118   2.930   7.745  0.1207 -0.0677  0.3417
   89DOPC  H10X 3154   5.010   2.914   7.750 -0.2343  2.2368  0.8388
   89DOPC  C311 3155   5.169   2.934   7.602  0.7039  0.1186 -0.2919
   89DOPC  H11X 3156   5.277   2.961   7.611  0.5705 -0.0190  2.7314
   89DOPC  H11Y 3157   5.105   3.010   7.554 -2.4041 -0.0349  3.1774
   89DOPC  C312 3158   5.148   2.795   7.539  0.0156  0.2132 -0.0704
   89DOPC  H12X 3159   5.048   2.750   7.557 -1.1317  2.2471 -1.1038
   89DOPC  H12Y 3160   5.213   2.718   7.587  1.1441  1.7804  1.0083
   89DOPC  C313 3161   5.195   2.781   7.393  0.2929 -0.2958 -0.3915
   89DOPC  H13X 3162   5.121   2.828   7.324 -1.0942 -0.7732  0.7349
   89DOPC  H13Y 3163   5.285   2.846   7.391 -0.2804  0.5059 -1.0590
   89DOPC  C314 3164   5.230   2.643   7.344 -0.1475 -0.1753  0.1448
   89DOPC  H14X 3165   5.295   2.587   7.414  1.5975 -0.7202 -1.8093
   89DOPC  H14Y 3166   5.132   2.592   7.346  0.2403 -0.9294  0.3934
   89DOPC  C315 3167   5.295   2.632   7.206  0.4486  0.6851 -0.4268
   89DOPC  H15X 3168   5.336   2.529   7.196 -1.6280 -0.2657  0.2973
   89DOPC  H15Y 3169   5.374   2.710   7.202  0.6052  1.0086  3.9914
   89DOPC  C316 3170   5.191   2.647   7.094 -0.1136  0.7033 -0.0137
   89DOPC  H16X 3171   5.100   2.590   7.120 -0.0243  0.5824  0.0322
   89DOPC  H16Y 3172   5.167   2.755   7.082  1.6860  1.1880  0.5267
   89DOPC  C317 3173   5.242   2.607   6.957  0.0978  0.4694 -0.0354
   89DOPC  H17X 3174   5.243   2.497   6.945 -1.7022  0.4195  0.0877
   89DOPC  H17Y 3175   5.168   2.651   6.887 -1.1444  0.7041  1.3822
   89DOPC  C318 3176   5.377   2.659   6.914 -0.3989  0.1457 -0.2601
   89DOPC  H18X 3177   5.372   2.770   6.909 -0.3571  0.1904  0.6111
   89DOPC  H18Y 3178   5.454   2.644   6.993  1.8745  1.8324 -2.0221
   89DOPC  H18Z 3179   5.417   2.624   6.816 -0.7155  2.0360 -1.0993
   90DOPC     N 3180   5.053   6.534   8.893  0.1897  0.3384 -0.4496
   90DOPC   C12 3181   5.064   6.531   8.739 -0.6657  0.4355  0.4450
   90DOPC  H12A 3182   4.970   6.566   8.701  0.2775  2.5693 -0.0613
   90DOPC  H12B 3183   5.087   6.431   8.705 -0.6737  1.6064 -3.3802
   90DOPC   C13 3184   5.018   6.675   8.933 -0.0814  0.0838  0.0837
   90DOPC  H13A 3185   5.027   6.689   9.039 -1.2274 -1.6914  0.4580
   90DOPC  H13B 3186   5.072   6.752   8.880  0.7565 -2.1516 -2.5277
   90DOPC  H13C 3187   4.915   6.674   8.903  0.2038 -3.1410 -1.2222
   90DOPC   C14 3188   5.178   6.471   8.953  0.6473  0.2193  0.4514
   90DOPC  H14A 3189   5.204   6.376   8.910  3.8463  0.0633  2.3532
   90DOPC  H14B 3190   5.263   6.534   8.931  0.1069  0.0015 -2.6262
   90DOPC  H14C 3191   5.161   6.464   9.060 -0.6998  0.4235  0.2666
   90DOPC   C15 3192   4.941   6.443   8.938  0.8094 -0.5918  0.0399
   90DOPC  H15A 3193   4.851   6.476   8.888 -0.0720  0.0040  1.9283
   90DOPC  H15B 3194   4.934   6.442   9.046 -1.1424  0.6920 -0.0134
   90DOPC  H15C 3195   4.949   6.341   8.904  0.8998 -1.4952  2.5497
   90DOPC   C11 3196   5.187   6.615   8.683 -0.4574 -1.1878 -0.3591
   90DOPC  H11A 3197   5.179   6.627   8.573  0.6153  1.1440 -0.2345
   90DOPC  H11B 3198   5.183   6.715   8.731  0.7831 -1.1543 -0.3103
   90DOPC     P 3199   5.331   6.417   8.622  0.4978 -0.4599  0.2974
   90DOPC   O13 3200   5.230   6.310   8.650  0.1441 -0.1570  0.2229
   90DOPC   O14 3201   5.468   6.384   8.655 -0.0279 -0.3927 -0.3061
   90DOPC   O12 3202   5.308   6.549   8.716 -0.5920 -0.4161  0.9063
   90DOPC   O11 3203   5.322   6.463   8.473 -0.0041 -0.0401 -0.3159
   90DOPC    C1 3204   5.298   6.374   8.366 -0.7221 -0.4862  0.8275
   90DOPC    HA 3205   5.200   6.400   8.319 -0.2347  1.7424  0.9065
   90DOPC    HB 3206   5.289   6.270   8.403 -0.6474 -1.0869 -0.7732
   90DOPC    C2 3207   5.416   6.382   8.259 -0.4816 -0.7598  1.0322
   90DOPC    HS 3208   5.392   6.297   8.191 -0.7969  1.2362 -1.5033
   90DOPC   O21 3209   5.548   6.376   8.324  0.6383 -0.7164 -0.0537
   90DOPC   C21 3210   5.575   6.259   8.364 -0.2275  0.0941 -0.4119
   90DOPC   O22 3211   5.513   6.160   8.343 -0.2653  0.6042  0.3275
   90DOPC   C22 3212   5.707   6.271   8.441  0.2591 -0.3296  0.0081
   90DOPC   H2R 3213   5.707   6.236   8.547  0.5565 -0.6095 -0.0812
   90DOPC   H2S 3214   5.729   6.379   8.449 -2.9055  0.3124  2.3324
   90DOPC    C3 3215   5.397   6.508   8.170  0.1245 -0.3352  0.1940
   90DOPC    HX 3216   5.430   6.587   8.241  2.0215 -1.6886  0.8995
   90DOPC    HY 3217   5.290   6.528   8.147 -0.1203 -2.4129 -0.6857
   90DOPC   O31 3218   5.469   6.499   8.047  0.1055  0.3302  0.0395
   90DOPC   C31 3219   5.546   6.602   8.018 -0.0775  0.1912  0.0128
   90DOPC   O32 3220   5.534   6.713   8.064  0.2678 -0.3354  0.4082
   90DOPC   C32 3221   5.660   6.542   7.938 -0.1342 -0.2615 -0.0748
   90DOPC   H2X 3222   5.701   6.467   8.009 -0.8377  1.3892  2.1769
   90DOPC   H2Y 3223   5.623   6.483   7.851  1.5468 -0.0621 -0.9562
   90DOPC   C23 3224   5.810   6.183   8.376  0.5021  0.2451  0.1457
   90DOPC   H3R 3225   5.805   6.180   8.265  0.9229  0.2573  0.1263
   90DOPC   H3S 3226   5.807   6.078   8.413  2.6316 -0.2372 -0.9190
   90DOPC   C24 3227   5.954   6.218   8.411 -0.2398  1.0151  0.2303
   90DOPC   H4R 3228   6.021   6.135   8.381 -0.2349  1.3339 -0.6849
   90DOPC   H4S 3229   5.967   6.223   8.521 -0.9301  0.2471  0.3526
   90DOPC   C25 3230   6.003   6.351   8.342  0.8151  0.3416  0.2312
   90DOPC   H5R 3231   6.091   6.384   8.401  2.2044 -0.8590 -1.0837
   90DOPC   H5S 3232   5.933   6.434   8.365 -3.2372 -2.4132 -1.1131
   90DOPC   C26 3233   6.024   6.341   8.196 -0.0111  0.4652 -0.2424
   90DOPC   H6R 3234   6.031   6.441   8.149  3.3608  0.3024 -0.3212
   90DOPC   H6S 3235   5.930   6.302   8.152  0.6979  0.0084 -1.4042
   90DOPC   C27 3236   6.141   6.242   8.150  0.0813  0.2488 -0.4791
   90DOPC   H7R 3237   6.112   6.142   8.190  0.3891  0.5786  0.6037
   90DOPC   H7S 3238   6.235   6.268   8.203  0.7740  2.2396 -2.5504
   90DOPC   C28 3239   6.168   6.228   8.003 -0.0783  0.0289 -0.2973
   90DOPC   H8R 3240   6.266   6.178   7.989  0.5563  1.1608 -0.0236
   90DOPC   H8S 3241   6.177   6.328   7.954  1.0490  0.1893  0.2146
   90DOPC   C29 3242   6.047   6.155   7.948 -0.2804  0.9897  0.3324
   90DOPC   H9R 3243   5.978   6.107   8.019 -0.2789 -1.8364 -1.4207
   90DOPC  C210 3244   6.038   6.117   7.817  0.1624  0.5466 -1.0246
   90DOPC  H10R 3245   5.950   6.059   7.788  1.7287 -1.6675 -1.6006
   90DOPC  C211 3246   6.135   6.157   7.706 -0.1176 -0.4634  0.0661
   90DOPC  H11R 3247   6.153   6.074   7.634 -0.4105  0.3861 -1.0068
   90DOPC  H11S 3248   6.234   6.182   7.749 -0.1669 -0.5798  0.2502
   90DOPC  C212 3249   6.100   6.280   7.627 -0.5762  0.1343  0.0210
   90DOPC  H12R 3250   6.059   6.358   7.694 -1.0127  0.8120 -1.0017
   90DOPC  H12S 3251   6.017   6.253   7.558 -1.7925 -0.0334  1.5133
   90DOPC  C213 3252   6.214   6.347   7.557 -0.3859  0.2717 -0.2506
   90DOPC  H13R 3253   6.266   6.260   7.511 -0.1598 -0.1778  0.8298
   90DOPC  H13S 3254   6.269   6.402   7.636  1.3183 -0.2236 -1.0562
   90DOPC  C214 3255   6.165   6.449   7.444  0.0216 -1.0615 -0.6350
   90DOPC  H14R 3256   6.248   6.522   7.433 -1.7726  0.9115 -1.8276
   90DOPC  H14S 3257   6.086   6.513   7.489  2.4430  0.5077  1.6986
   90DOPC  C215 3258   6.135   6.378   7.318 -0.2718  0.2249 -0.2713
   90DOPC  H15R 3259   6.047   6.313   7.337 -0.6107  0.3401 -1.3635
   90DOPC  H15S 3260   6.221   6.313   7.289  1.4660  1.0974  2.5221
   90DOPC  C216 3261   6.107   6.479   7.203 -1.0530 -0.1692  0.3873
   90DOPC  H16R 3262   6.199   6.540   7.189 -1.1718  0.5477  2.3931
   90DOPC  H16S 3263   6.023   6.545   7.233 -1.2239 -0.5861  0.8589
   90DOPC  C217 3264   6.072   6.399   7.077 -0.3853  0.1798 -0.4692
   90DOPC  H17R 3265   5.991   6.329   7.105 -0.0512  1.2496  3.8501
   90DOPC  H17S 3266   6.157   6.332   7.052 -1.3903 -0.7838 -1.4016
   90DOPC  C218 3267   6.033   6.485   6.960 -0.3625 -0.3488  0.5483
   90DOPC  H18R 3268   5.941   6.536   6.996  0.1787  0.5753  0.6608
   90DOPC  H18S 3269   6.009   6.413   6.879  0.4387 -1.8711  1.6196
   90DOPC  H18T 3270   6.116   6.551   6.926 -2.3531  2.0508  0.0434
   90DOPC   C33 3271   5.772   6.643   7.903  0.1918 -0.7263 -0.2909
   90DOPC   H3X 3272   5.853   6.656   7.978 -0.9874 -1.4241  1.1451
   90DOPC   H3Y 3273   5.742   6.745   7.869  2.5486 -0.5885 -2.2337
   90DOPC   C34 3274   5.844   6.596   7.776 -0.4070  0.1515 -0.1926
   90DOPC   H4X 3275   5.773   6.582   7.691 -0.6739  1.4517 -0.2035
   90DOPC   H4Y 3276   5.888   6.497   7.800  0.5957  0.4392 -0.8077
   90DOPC   C35 3277   5.965   6.688   7.731 -0.4501 -1.4737 -0.4756
   90DOPC   H5X 3278   5.920   6.787   7.709  1.2006  0.0844  2.5152
   90DOPC   H5Y 3279   6.007   6.646   7.637  1.3921 -0.0892 -0.3128
   90DOPC   C36 3280   6.079   6.680   7.825  0.2809 -0.2457  0.4859
   90DOPC   H6X 3281   6.061   6.737   7.918  0.1525 -1.4715  1.2390
   90DOPC   H6Y 3282   6.094   6.575   7.859  0.1903 -0.0582  1.1130
   90DOPC   C37 3283   6.214   6.730   7.774 -0.3339 -0.2855  0.0675
   90DOPC   H7X 3284   6.238   6.689   7.673  2.3819  2.3686 -0.5009
   90DOPC   H7Y 3285   6.206   6.841   7.772 -1.5067 -0.3393  0.7384
   90DOPC   C38 3286   6.324   6.685   7.873  0.4711  0.1001  0.0877
   90DOPC   H8X 3287   6.418   6.701   7.815  0.0596 -0.2530 -0.6863
   90DOPC   H8Y 3288   6.306   6.576   7.884 -2.8789  0.5986  0.4140
   90DOPC   C39 3289   6.318   6.751   8.005  0.4124  0.3874 -0.0180
   90DOPC   H9X 3290   6.230   6.722   8.064 -0.8501 -1.1686 -2.4775
   90DOPC  C310 3291   6.395   6.855   8.045  0.3424 -0.7363  0.1989
   90DOPC  H10X 3292   6.364   6.900   8.141  0.5903 -0.6404  0.2348
   90DOPC  C311 3293   6.509   6.923   7.959  0.1835 -0.3053 -0.2972
   90DOPC  H11X 3294   6.558   6.844   7.897  0.2180 -0.8427  0.4036
   90DOPC  H11Y 3295   6.588   6.975   8.017 -0.9163  0.8148  0.2228
   90DOPC  C312 3296   6.453   7.027   7.855 -0.0035 -0.6604 -0.6809
   90DOPC  H12X 3297   6.431   7.125   7.902 -0.0791 -0.9720 -0.0554
   90DOPC  H12Y 3298   6.353   6.985   7.829 -0.0075  0.3717 -2.5696
   90DOPC  C313 3299   6.540   7.038   7.732 -0.4404 -0.3028  0.5783
   90DOPC  H13X 3300   6.607   7.127   7.745  1.4459 -1.6865  0.7992
   90DOPC  H13Y 3301   6.603   6.947   7.726 -0.3559 -0.4003  2.3639
   90DOPC  C314 3302   6.470   7.059   7.598 -0.1331  0.3791  0.8024
   90DOPC  H14X 3303   6.362   7.060   7.623 -0.3117 -0.6719  0.1104
   90DOPC  H14Y 3304   6.495   7.161   7.561 -0.0433  1.0815  2.6787
   90DOPC  C315 3305   6.510   6.951   7.501  0.1802  0.3507 -0.2018
   90DOPC  H15X 3306   6.444   6.938   7.412 -0.7153  1.0853  0.3352
   90DOPC  H15Y 3307   6.495   6.861   7.564  1.3170  1.4394  1.7258
   90DOPC  C316 3308   6.654   6.944   7.442  0.1139  0.1085  0.1002
   90DOPC  H16X 3309   6.737   6.945   7.516  0.3331  2.3627 -0.1176
   90DOPC  H16Y 3310   6.659   6.843   7.395  2.4033  0.3887 -0.3618
   90DOPC  C317 3311   6.692   7.057   7.344  0.2461  0.1069 -0.6129
   90DOPC  H17X 3312   6.630   7.061   7.253  1.3656  2.0860 -1.3539
   90DOPC  H17Y 3313   6.700   7.151   7.403  1.5782 -1.1371  1.3505
   90DOPC  C318 3314   6.830   7.017   7.284 -0.2910 -0.4860 -0.6209
   90DOPC  H18X 3315   6.899   7.030   7.370 -1.0872 -1.0662  0.1326
   90DOPC  H18Y 3316   6.820   6.914   7.242  0.1789 -1.1697  0.8573
   90DOPC  H18Z 3317   6.867   7.090   7.210  2.1189  1.5680  2.3755
   91DOPC     N 3318   4.432   3.729   9.152 -0.4233 -0.4342  0.0111
   91DOPC   C12 3319   4.313   3.645   9.089 -0.1374 -0.3911 -1.2010
   91DOPC  H12A 3320   4.323   3.650   8.981 -0.3607  1.5652 -1.1765
   91DOPC  H12B 3321   4.223   3.691   9.128 -0.3763 -1.8379  0.0394
   91DOPC   C13 3322   4.567   3.670   9.101  0.7811  0.0269  0.4108
   91DOPC  H13A 3323   4.560   3.662   8.993  1.4497  1.0733  0.2818
   91DOPC  H13B 3324   4.656   3.719   9.136  1.4095  0.2321 -1.3744
   91DOPC  H13C 3325   4.565   3.567   9.135  0.8079  0.0261  0.4109
   91DOPC   C14 3326   4.442   3.725   9.301  0.0036 -0.3111 -0.3862
   91DOPC  H14A 3327   4.340   3.731   9.336 -0.5113  1.5910 -1.9897
   91DOPC  H14B 3328   4.475   3.625   9.324 -0.1530 -0.6461 -1.5560
   91DOPC  H14C 3329   4.506   3.803   9.340  0.7846 -0.1090 -1.9988
   91DOPC   C15 3330   4.422   3.872   9.111  0.3205 -0.0788  0.2403
   91DOPC  H15A 3331   4.507   3.928   9.146  0.3723  1.9401 -2.7151
   91DOPC  H15B 3332   4.332   3.915   9.153 -1.4440 -1.8225 -1.5149
   91DOPC  H15C 3333   4.423   3.899   9.006 -2.1919 -0.1841  0.1072
   91DOPC   C11 3334   4.319   3.497   9.137  0.0059  0.0762 -0.3219
   91DOPC  H11A 3335   4.349   3.472   9.240  0.0304 -0.0192 -0.3523
   91DOPC  H11B 3336   4.216   3.457   9.133  0.5114 -1.6874  2.2034
   91DOPC     P 3337   4.370   3.366   8.909 -0.1031 -0.5124 -0.2017
   91DOPC   O13 3338   4.305   3.241   8.942  0.4334  0.6258 -0.1254
   91DOPC   O14 3339   4.495   3.358   8.827  0.3551  0.0487 -0.1092
   91DOPC   O12 3340   4.413   3.430   9.050  0.4902 -0.0753  0.1575
   91DOPC   O11 3341   4.273   3.466   8.842 -0.2687 -0.1321  0.0694
   91DOPC    C1 3342   4.137   3.439   8.799  0.5726 -0.5279  0.2948
   91DOPC    HA 3343   4.091   3.538   8.779  1.5761 -0.3370 -1.2220
   91DOPC    HB 3344   4.089   3.382   8.881  0.5813 -2.4864 -0.9760
   91DOPC    C2 3345   4.136   3.358   8.668  0.0973  1.0282  0.1750
   91DOPC    HS 3346   4.156   3.253   8.695 -0.8687  0.7508 -0.1246
   91DOPC   O21 3347   4.231   3.406   8.567  0.7535 -0.0630  0.6655
   91DOPC   C21 3348   4.291   3.321   8.489 -0.4758 -0.6513 -0.0892
   91DOPC   O22 3349   4.272   3.202   8.488  0.2003 -0.5136  1.4054
   91DOPC   C22 3350   4.405   3.388   8.405 -0.0814 -0.1948  0.7375
   91DOPC   H2R 3351   4.487   3.409   8.478  0.2624 -0.9859  0.5920
   91DOPC   H2S 3352   4.370   3.483   8.361  0.4670 -0.2143  0.2476
   91DOPC    C3 3353   3.990   3.353   8.614 -0.3272  0.0444 -0.0512
   91DOPC    HX 3354   3.954   3.457   8.631  0.3930  0.1762  0.7368
   91DOPC    HY 3355   3.928   3.290   8.682 -0.5778  0.6695  0.3107
   91DOPC   O31 3356   3.974   3.330   8.466 -0.7925 -0.5756  0.0471
   91DOPC   C31 3357   3.947   3.209   8.432 -0.2445  0.4930  0.2238
   91DOPC   O32 3358   3.911   3.119   8.507  0.0686 -0.9447 -0.5404
   91DOPC   C32 3359   3.947   3.204   8.282  0.2685 -0.1876 -0.0986
   91DOPC   H2X 3360   3.940   3.095   8.258 -0.6374 -0.4057  1.0746
   91DOPC   H2Y 3361   3.853   3.240   8.236 -0.2705 -2.7704 -1.2467
   91DOPC   C23 3362   4.477   3.305   8.293  0.1777 -0.2564  0.0047
   91DOPC   H3R 3363   4.418   3.312   8.200  0.2271 -2.7981 -0.2994
   91DOPC   H3S 3364   4.470   3.197   8.321  0.6486 -0.1998  0.3549
   91DOPC   C24 3365   4.615   3.358   8.262 -0.2638 -0.6071 -0.9828
   91DOPC   H4R 3366   4.680   3.335   8.350  2.4925  2.1601 -2.1214
   91DOPC   H4S 3367   4.622   3.466   8.236  0.1959 -0.5038 -0.4465
   91DOPC   C25 3368   4.684   3.286   8.153 -0.2521  1.0422 -0.1622
   91DOPC   H5R 3369   4.665   3.176   8.155 -0.9734  1.1607 -0.3125
   91DOPC   H5S 3370   4.786   3.316   8.186  0.9540 -2.3505 -0.4093
   91DOPC   C26 3371   4.642   3.331   8.009 -0.5311  0.6712  0.1660
   91DOPC   H6R 3372   4.635   3.442   8.006 -2.3362  0.5890  0.1927
   91DOPC   H6S 3373   4.539   3.297   7.986  0.1969 -0.2304 -2.0527
   91DOPC   C27 3374   4.742   3.271   7.908  0.0885 -0.1252 -0.2665
   91DOPC   H7R 3375   4.765   3.163   7.924 -0.4263  0.1325  2.8678
   91DOPC   H7S 3376   4.834   3.332   7.917  0.1477 -0.3199  0.5375
   91DOPC   C28 3377   4.684   3.286   7.762  0.3197  0.6590 -0.2149
   91DOPC   H8R 3378   4.585   3.235   7.767  0.4098  0.5698  0.8097
   91DOPC   H8S 3379   4.750   3.222   7.700 -0.0474  0.4932 -0.4365
   91DOPC   C29 3380   4.680   3.428   7.708 -0.3816 -0.0764 -0.1965
   91DOPC   H9R 3381   4.630   3.489   7.785  0.8615 -0.3913  0.9094
   91DOPC  C210 3382   4.729   3.487   7.600  0.6725  0.0471 -0.3994
   91DOPC  H10R 3383   4.722   3.596   7.584 -0.2316  0.3282  1.6003
   91DOPC  C211 3384   4.793   3.404   7.496 -0.5961 -0.0222  0.6405
   91DOPC  H11R 3385   4.762   3.454   7.402  1.9866 -0.4594 -0.5220
   91DOPC  H11S 3386   4.754   3.300   7.492 -2.6098  0.7092 -0.0115
   91DOPC  C212 3387   4.948   3.405   7.504  0.1949 -0.1522 -0.0077
   91DOPC  H12R 3388   4.980   3.361   7.601 -0.6508  1.1494  0.9032
   91DOPC  H12S 3389   4.973   3.513   7.505 -0.6244  0.0426 -0.0915
   91DOPC  C213 3390   5.002   3.334   7.378 -0.0642 -0.3229  0.3205
   91DOPC  H13R 3391   4.993   3.410   7.298 -0.7260 -0.6927  0.0409
   91DOPC  H13S 3392   4.937   3.249   7.351 -0.8509  0.6623 -0.9916
   91DOPC  C214 3393   5.147   3.291   7.397  0.3354 -0.3561  0.4386
   91DOPC  H14R 3394   5.143   3.213   7.476 -3.7131  0.5404  1.3430
   91DOPC  H14S 3395   5.204   3.378   7.437 -0.4952 -0.0403  0.9649
   91DOPC  C215 3396   5.208   3.235   7.268  0.0630 -0.7872  0.8035
   91DOPC  H15R 3397   5.180   3.307   7.188 -1.1357  1.0418  2.7553
   91DOPC  H15S 3398   5.184   3.130   7.242 -1.1815  0.0310 -1.6814
   91DOPC  C216 3399   5.359   3.236   7.269  0.0980  0.6662 -0.6752
   91DOPC  H16R 3400   5.397   3.152   7.330  1.5428  2.6974  1.3691
   91DOPC  H16S 3401   5.407   3.324   7.316 -1.4814  0.5210  1.3837
   91DOPC  C217 3402   5.410   3.191   7.122 -0.0028 -0.2429 -0.3103
   91DOPC  H17R 3403   5.351   3.099   7.100 -0.4960  0.2932 -1.2751
   91DOPC  H17S 3404   5.518   3.171   7.138  0.1421  1.5428  1.3857
   91DOPC  C218 3405   5.405   3.298   7.013 -1.4243  0.6020 -0.0402
   91DOPC  H18R 3406   5.455   3.392   7.046  1.8340 -1.0685  0.2531
   91DOPC  H18S 3407   5.300   3.307   6.980 -0.9958 -1.7958 -2.3177
   91DOPC  H18T 3408   5.471   3.257   6.934  2.3901  1.9732  2.1258
   91DOPC   C33 3409   4.065   3.265   8.204 -0.2263  0.8070 -0.8485
   91DOPC   H3X 3410   4.161   3.223   8.241 -0.8969  0.1494  0.2103
   91DOPC   H3Y 3411   4.057   3.374   8.223 -0.4058  0.4415  1.3557
   91DOPC   C34 3412   4.052   3.227   8.055  0.2574  0.1932 -0.3756
   91DOPC   H4X 3413   3.962   3.278   8.015  0.5136  2.0336  1.2391
   91DOPC   H4Y 3414   4.046   3.116   8.050 -0.7725  0.1599  1.1607
   91DOPC   C35 3415   4.178   3.267   7.970 -0.5695 -0.1148 -0.6363
   91DOPC   H5X 3416   4.260   3.207   8.015 -0.9399 -0.6648 -0.6902
   91DOPC   H5Y 3417   4.207   3.375   7.966 -0.2065 -0.1987 -0.2636
   91DOPC   C36 3418   4.171   3.211   7.829  0.2994 -0.1198  0.3135
   91DOPC   H6X 3419   4.268   3.169   7.793  0.9779 -0.4771  2.3877
   91DOPC   H6Y 3420   4.092   3.133   7.830  1.3329 -1.2659 -1.4139
   91DOPC   C37 3421   4.128   3.305   7.715 -0.8573 -0.7058 -0.1047
   91DOPC   H7X 3422   4.101   3.246   7.625 -0.5486 -0.8130 -0.1267
   91DOPC   H7Y 3423   4.034   3.360   7.738 -0.1072  1.2844 -1.5270
   91DOPC   C38 3424   4.239   3.415   7.679  0.2496 -0.0815 -0.3035
   91DOPC   H8X 3425   4.275   3.454   7.776 -1.8258 -0.2694  0.6086
   91DOPC   H8Y 3426   4.196   3.507   7.635  0.4828  0.1502 -0.0412
   91DOPC   C39 3427   4.353   3.365   7.591 -0.5341  0.4906 -0.0598
   91DOPC   H9X 3428   4.408   3.278   7.631  0.6740  1.4841  0.5073
   91DOPC  C310 3429   4.391   3.398   7.465 -0.5769  0.8125 -0.0732
   91DOPC  H10X 3430   4.481   3.354   7.419 -1.7721 -0.4248 -1.3089
   91DOPC  C311 3431   4.333   3.510   7.389 -0.2405  0.0063  0.3531
   91DOPC  H11X 3432   4.249   3.555   7.446 -0.7077  0.2531 -0.5114
   91DOPC  H11Y 3433   4.284   3.466   7.300 -0.5033 -0.1214  0.5589
   91DOPC  C312 3434   4.440   3.614   7.356 -0.3466  0.3665 -0.3705
   91DOPC  H12X 3435   4.509   3.576   7.277 -1.3140  0.4261 -1.2703
   91DOPC  H12Y 3436   4.505   3.649   7.439  0.8872  2.9867 -2.2780
   91DOPC  C313 3437   4.389   3.746   7.281  0.1405 -0.2914  0.6632
   91DOPC  H13X 3438   4.313   3.783   7.354 -0.1570  0.5679 -0.0698
   91DOPC  H13Y 3439   4.471   3.820   7.268  1.3741 -1.4541  1.5356
   91DOPC  C314 3440   4.334   3.726   7.134  0.1174 -0.4356  0.0054
   91DOPC  H14X 3441   4.417   3.764   7.070  0.9326  0.6836  1.6517
   91DOPC  H14Y 3442   4.314   3.621   7.105  2.5944 -0.2138 -3.0207
   91DOPC  C315 3443   4.211   3.810   7.106 -0.3810  0.3928 -0.4954
   91DOPC  H15X 3444   4.132   3.775   7.175 -0.6183  2.2089  0.2318
   91DOPC  H15Y 3445   4.180   3.785   7.002 -0.3438 -2.0265  0.0193
   91DOPC  C316 3446   4.230   3.959   7.127  0.0627  0.4511 -0.9302
   91DOPC  H16X 3447   4.133   4.010   7.106 -0.7295  1.4351  3.8342
   91DOPC  H16Y 3448   4.256   3.979   7.233 -1.0965 -0.0152 -0.5338
   91DOPC  C317 3449   4.333   4.014   7.025 -0.3978  0.1914 -0.4391
   91DOPC  H17X 3450   4.435   3.990   7.063 -1.1855 -0.4194  1.3932
   91DOPC  H17Y 3451   4.321   3.948   6.937 -1.1325 -1.3359  0.7699
   91DOPC  C318 3452   4.320   4.158   6.995 -0.0020  0.0053  0.2783
   91DOPC  H18X 3453   4.322   4.224   7.084 -0.0173  1.2718 -0.6406
   91DOPC  H18Y 3454   4.399   4.183   6.921  0.9134 -1.9481  0.5365
   91DOPC  H18Z 3455   4.223   4.169   6.941 -1.2231  0.1750  2.3813
   92DOPC     N 3456   6.382   3.825   9.086 -0.0217  0.2431  0.4971
   92DOPC   C12 3457   6.453   3.686   9.045 -0.4908 -0.4087  0.0212
   92DOPC  H12A 3458   6.451   3.618   9.129 -0.2725  1.8284  1.9244
   92DOPC  H12B 3459   6.556   3.715   9.032 -0.7055  0.3732  0.0540
   92DOPC   C13 3460   6.362   3.912   8.972  0.1592 -0.2613  0.4476
   92DOPC  H13A 3461   6.459   3.934   8.931  0.3293 -0.6751  0.6164
   92DOPC  H13B 3462   6.309   3.858   8.894  0.3680  0.5975 -0.2959
   92DOPC  H13C 3463   6.301   3.997   8.996  0.7821 -0.1240  1.6293
   92DOPC   C14 3464   6.477   3.900   9.176  0.0586  0.0262 -0.3588
   92DOPC  H14A 3465   6.570   3.908   9.122 -0.4765 -0.6795 -1.3947
   92DOPC  H14B 3466   6.443   3.999   9.203 -0.6619 -0.5199  0.8331
   92DOPC  H14C 3467   6.498   3.839   9.262 -2.2286  1.0646  1.0326
   92DOPC   C15 3468   6.251   3.809   9.149  1.0127 -0.5440 -0.5099
   92DOPC  H15A 3469   6.253   3.744   9.235  0.0405  0.5750  0.3963
   92DOPC  H15B 3470   6.187   3.767   9.073  1.4728 -0.4447 -0.9566
   92DOPC  H15C 3471   6.213   3.905   9.180  0.6546 -0.5079 -1.0549
   92DOPC   C11 3472   6.386   3.615   8.921  0.3791  0.7043  0.3034
   92DOPC  H11A 3473   6.395   3.674   8.827  0.2528  1.7989  0.9508
   92DOPC  H11B 3474   6.437   3.522   8.889  0.9691  1.3038 -0.5477
   92DOPC     P 3475   6.139   3.599   8.854 -0.0482 -0.0598 -0.0811
   92DOPC   O13 3476   6.114   3.740   8.849  0.1342 -0.3353 -0.0849
   92DOPC   O14 3477   6.023   3.520   8.888  0.4161 -0.1481  0.6807
   92DOPC   O12 3478   6.256   3.573   8.950 -0.2159  0.1615  0.3317
   92DOPC   O11 3479   6.192   3.546   8.714 -0.2295 -0.6426  0.4697
   92DOPC    C1 3480   6.195   3.402   8.685  0.2585 -0.4095  0.4376
   92DOPC    HA 3481   6.100   3.357   8.649  0.7315 -0.8621 -0.2593
   92DOPC    HB 3482   6.224   3.340   8.773  1.5342 -0.1758  0.1996
   92DOPC    C2 3483   6.303   3.372   8.578  0.4680  0.5225  0.0603
   92DOPC    HS 3484   6.386   3.423   8.632  0.7272  0.5192 -0.3279
   92DOPC   O21 3485   6.272   3.434   8.452 -0.1972  0.0447  0.1829
   92DOPC   C21 3486   6.382   3.449   8.373 -0.1866  0.4612  0.0149
   92DOPC   O22 3487   6.494   3.402   8.403 -0.0811 -0.3093 -0.3917
   92DOPC   C22 3488   6.349   3.513   8.243  0.0316 -0.0916  0.4748
   92DOPC   H2R 3489   6.434   3.562   8.191  0.1358 -0.3314  0.4142
   92DOPC   H2S 3490   6.272   3.591   8.260 -0.4528 -0.7612  1.4572
   92DOPC    C3 3491   6.329   3.215   8.561 -0.6296 -0.1398  0.1736
   92DOPC    HX 3492   6.327   3.175   8.665  2.9262 -2.2558 -0.3965
   92DOPC    HY 3493   6.426   3.197   8.510  0.0072  0.4586  1.1340
   92DOPC   O31 3494   6.226   3.149   8.488  0.1042 -0.1990 -0.5872
   92DOPC   C31 3495   6.239   3.127   8.363  0.0952 -0.5109  0.3701
   92DOPC   O32 3496   6.333   3.166   8.292 -0.2491  0.3225 -0.1358
   92DOPC   C32 3497   6.110   3.061   8.316  0.1702  0.2652  0.3757
   92DOPC   H2X 3498   6.124   2.952   8.332  0.1645  0.2604  0.3482
   92DOPC   H2Y 3499   6.028   3.094   8.383 -1.0546  0.1697 -1.0330
   92DOPC   C23 3500   6.281   3.416   8.143  0.6013  0.0323 -0.8277
   92DOPC   H3R 3501   6.201   3.360   8.196  2.5910 -0.7011  1.5962
   92DOPC   H3S 3502   6.358   3.343   8.111 -0.2967 -1.9890  1.3173
   92DOPC   C24 3503   6.215   3.489   8.026  0.6229  0.1167  0.3609
   92DOPC   H4R 3504   6.290   3.549   7.971  0.6920  0.3664  0.7244
   92DOPC   H4S 3505   6.140   3.559   8.070 -1.1523 -1.5502  0.1344
   92DOPC   C25 3506   6.150   3.391   7.926 -1.0994  0.3930  0.5182
   92DOPC   H5R 3507   6.056   3.435   7.887 -1.4637  0.7355  1.7321
   92DOPC   H5S 3508   6.128   3.297   7.981  1.8439 -1.9208 -1.8815
   92DOPC   C26 3509   6.238   3.347   7.802 -0.0660 -0.5691 -0.1153
   92DOPC   H6R 3510   6.304   3.262   7.831  1.7234  0.6656 -0.4014
   92DOPC   H6S 3511   6.303   3.434   7.778 -0.5393  0.5964  2.4350
   92DOPC   C27 3512   6.157   3.302   7.684 -0.7337  0.3361  0.7000
   92DOPC   H7R 3513   6.088   3.382   7.648 -1.3474 -1.3241 -2.1955
   92DOPC   H7S 3514   6.097   3.219   7.727  0.3073 -1.4000 -1.0259
   92DOPC   C28 3515   6.236   3.251   7.557 -0.1044  0.2062  0.5572
   92DOPC   H8R 3516   6.313   3.175   7.582 -0.8146 -0.9111 -0.5018
   92DOPC   H8S 3517   6.281   3.337   7.502 -0.7057 -0.9029 -1.8073
   92DOPC   C29 3518   6.152   3.175   7.455  0.5601 -0.2847 -0.0141
   92DOPC   H9R 3519   6.062   3.128   7.496 -0.2132  1.1071 -0.0663
   92DOPC  C210 3520   6.170   3.175   7.322  0.1090  0.1213 -0.0506
   92DOPC  H10R 3521   6.094   3.127   7.259 -0.1431 -0.9688  1.0562
   92DOPC  C211 3522   6.273   3.244   7.241  0.3163 -0.3795  0.6509
   92DOPC  H11R 3523   6.321   3.175   7.168  1.5473  0.0165  1.0573
   92DOPC  H11S 3524   6.364   3.277   7.297  2.1187 -3.3295 -0.3262
   92DOPC  C212 3525   6.203   3.370   7.179 -0.2914  0.1278 -0.7070
   92DOPC  H12R 3526   6.143   3.437   7.243  0.3463  0.5544 -0.5447
   92DOPC  H12S 3527   6.131   3.340   7.101 -1.7250  0.5618  0.4137
   92DOPC  C213 3528   6.300   3.451   7.099 -0.5155  0.4305 -0.2028
   92DOPC  H13R 3529   6.386   3.473   7.165 -0.6035 -1.5560  0.6366
   92DOPC  H13S 3530   6.266   3.548   7.058 -0.3292  2.1598  3.3508
   92DOPC  C214 3531   6.365   3.371   6.985 -0.1126 -0.3883 -0.2791
   92DOPC  H14R 3532   6.436   3.302   7.035  1.4047  0.1794 -1.5556
   92DOPC  H14S 3533   6.425   3.438   6.919 -1.2030  1.5593  0.5875
   92DOPC  C215 3534   6.281   3.288   6.878  0.1925 -0.0657  0.1159
   92DOPC  H15R 3535   6.213   3.364   6.834  3.0974  0.9686 -3.0077
   92DOPC  H15S 3536   6.233   3.212   6.943  1.4847 -0.1262  1.0496
   92DOPC  C216 3537   6.380   3.222   6.785  0.4581  0.3605  1.0336
   92DOPC  H16R 3538   6.470   3.195   6.845  1.0099  0.8002  0.4241
   92DOPC  H16S 3539   6.415   3.291   6.705  2.2575 -1.6796 -0.0655
   92DOPC  C217 3540   6.315   3.105   6.709  0.1335  0.1043 -0.2859
   92DOPC  H17R 3541   6.234   3.150   6.648 -2.1991 -0.3622  2.2405
   92DOPC  H17S 3542   6.257   3.045   6.783  1.1714 -1.5666 -0.7533
   92DOPC  C218 3543   6.403   3.010   6.628  0.1381 -0.6902 -0.3137
   92DOPC  H18R 3544   6.496   3.065   6.603 -0.5961  0.5844 -0.3542
   92DOPC  H18S 3545   6.345   2.976   6.540  0.8473 -1.7650 -0.3799
   92DOPC  H18T 3546   6.418   2.912   6.679  0.8514 -0.9491 -1.0146
   92DOPC   C33 3547   6.060   3.081   8.173  0.0002 -0.2580  0.0780
   92DOPC   H3X 3548   6.047   3.189   8.150 -2.4794 -0.8054 -1.5340
   92DOPC   H3Y 3549   5.954   3.049   8.173 -0.8578  2.3846 -0.5484
   92DOPC   C34 3550   6.136   3.002   8.058  0.6863 -0.5510  0.1454
   92DOPC   H4X 3551   6.167   2.901   8.092  2.2600  0.1396  0.8648
   92DOPC   H4Y 3552   6.227   3.058   8.028  0.3492 -0.8781 -1.5725
   92DOPC   C35 3553   6.046   2.988   7.935 -0.1421 -0.0519 -0.0402
   92DOPC   H5X 3554   6.029   3.084   7.881  0.2000 -0.0453 -0.1334
   92DOPC   H5Y 3555   5.943   2.964   7.970 -0.6926  0.4588 -1.2639
   92DOPC   C36 3556   6.090   2.880   7.834  0.1562 -0.4927  1.1407
   92DOPC   H6X 3557   6.066   2.778   7.870  0.4510 -0.3536  1.7395
   92DOPC   H6Y 3558   6.040   2.900   7.737 -0.1679  1.5297  1.6884
   92DOPC   C37 3559   6.241   2.890   7.794  0.2460  0.6774  0.1314
   92DOPC   H7X 3560   6.258   2.998   7.775 -0.1248  1.1411  2.2528
   92DOPC   H7Y 3561   6.304   2.855   7.879 -1.4294  0.0330  1.1558
   92DOPC   C38 3562   6.270   2.796   7.676  0.1050 -0.2720  0.1050
   92DOPC   H8X 3563   6.348   2.837   7.610  0.0342  0.0601  0.2280
   92DOPC   H8Y 3564   6.184   2.804   7.606  2.7572  1.5164 -3.2220
   92DOPC   C39 3565   6.301   2.656   7.723  1.4217  0.3338 -0.3062
   92DOPC   H9X 3566   6.243   2.633   7.813  0.8388  3.2042  0.1480
   92DOPC  C310 3567   6.391   2.569   7.677 -0.5536 -0.1332 -0.5433
   92DOPC  H10X 3568   6.402   2.470   7.724  3.0352  0.3892  0.0616
   92DOPC  C311 3569   6.497   2.602   7.574  0.6659  0.2806  0.0719
   92DOPC  H11X 3570   6.597   2.629   7.615  0.5590  1.9574 -0.6678
   92DOPC  H11Y 3571   6.478   2.701   7.526  0.6210 -0.3506 -1.2553
   92DOPC  C312 3572   6.531   2.504   7.458  0.0396 -0.5438 -0.2136
   92DOPC  H12X 3573   6.605   2.423   7.477  0.5294 -0.1270 -0.2957
   92DOPC  H12Y 3574   6.596   2.563   7.389  0.2304 -1.8540 -1.2105
   92DOPC  C313 3575   6.407   2.444   7.384 -0.1602 -0.7089  0.0108
   92DOPC  H13X 3576   6.358   2.361   7.439 -2.0126 -0.0164 -0.4992
   92DOPC  H13Y 3577   6.331   2.524   7.366  0.5956 -0.4994 -2.6426
   92DOPC  C314 3578   6.455   2.380   7.250  0.5675  0.0478  0.0791
   92DOPC  H14X 3579   6.520   2.434   7.177 -1.0907 -0.3235 -1.7669
   92DOPC  H14Y 3580   6.501   2.281   7.269  1.6003  0.3212 -0.8703
   92DOPC  C315 3581   6.324   2.340   7.173  0.0129 -0.4354 -0.1404
   92DOPC  H15X 3582   6.274   2.434   7.141  0.9271 -0.0100 -0.3485
   92DOPC  H15Y 3583   6.256   2.275   7.233  0.6198 -0.9500  0.0006
   92DOPC  C316 3584   6.362   2.266   7.047 -0.7636  0.4732  0.1446
   92DOPC  H16X 3585   6.446   2.318   6.995 -0.4799 -2.1056 -2.2050
   92DOPC  H16Y 3586   6.404   2.167   7.075 -0.3907  1.2741  2.6669
   92DOPC  C317 3587   6.248   2.252   6.942  0.5347  0.3785  0.0849
   92DOPC  H17X 3588   6.153   2.226   6.994  0.7187 -0.0897  0.1920
   92DOPC  H17Y 3589   6.252   2.349   6.888 -0.4538 -0.4543 -1.5564
   92DOPC  C318 3590   6.271   2.141   6.835  0.6281  0.1978 -0.4972
   92DOPC  H18X 3591   6.189   2.157   6.761  2.2791  0.9052 -2.2475
   92DOPC  H18Y 3592   6.369   2.149   6.785 -0.1258 -0.1749 -2.0919
   92DOPC  H18Z 3593   6.260   2.043   6.886  1.0456  0.8611  0.9486
   93DOPC     N 3594   7.222   4.426   8.407  0.4746  1.1195 -0.3276
   93DOPC   C12 3595   7.342   4.505   8.355 -0.4729  0.3140 -0.8921
   93DOPC  H12A 3596   7.307   4.581   8.286 -0.2329  0.0768 -1.2846
   93DOPC  H12B 3597   7.396   4.434   8.292  0.3192 -0.6487  0.8005
   93DOPC   C13 3598   7.274   4.326   8.510  0.6253  0.4195 -0.2846
   93DOPC  H13A 3599   7.305   4.384   8.596  0.2961 -0.6562  0.5823
   93DOPC  H13B 3600   7.205   4.247   8.535 -1.4419  2.2532  0.0885
   93DOPC  H13C 3601   7.362   4.272   8.478 -0.9494 -1.2602 -1.9820
   93DOPC   C14 3602   7.165   4.350   8.287  0.0261 -0.0384  0.2600
   93DOPC  H14A 3603   7.238   4.313   8.216 -2.3231  0.7375 -2.7554
   93DOPC  H14B 3604   7.104   4.267   8.316  0.2048 -0.8849 -1.6303
   93DOPC  H14C 3605   7.104   4.415   8.226 -0.3017 -0.1954  0.4222
   93DOPC   C15 3606   7.121   4.505   8.480  0.3372  0.3411  0.8476
   93DOPC  H15A 3607   7.078   4.581   8.416  2.3811 -0.0475 -1.1052
   93DOPC  H15B 3608   7.165   4.558   8.563 -2.4589  3.3018  0.6751
   93DOPC  H15C 3609   7.037   4.449   8.518  0.2154  0.2609  0.4638
   93DOPC   C11 3610   7.427   4.577   8.452 -0.4794 -0.0072 -0.2232
   93DOPC  H11A 3611   7.478   4.500   8.514  0.4122  0.5379 -0.2706
   93DOPC  H11B 3612   7.511   4.613   8.389  0.2884 -1.9231 -0.3541
   93DOPC     P 3613   7.447   4.773   8.619  0.2910 -0.0539 -0.1000
   93DOPC   O13 3614   7.577   4.710   8.645  0.4309 -0.5924  0.3012
   93DOPC   O14 3615   7.365   4.817   8.732 -0.5838 -0.3660  0.3865
   93DOPC   O12 3616   7.360   4.679   8.528 -0.1963 -0.0494  0.4083
   93DOPC   O11 3617   7.462   4.890   8.514 -0.2863 -0.2803 -0.0101
   93DOPC    C1 3618   7.354   4.969   8.467  0.4207 -0.0544 -0.1339
   93DOPC    HA 3619   7.383   5.073   8.438 -0.6999  0.5338  0.7638
   93DOPC    HB 3620   7.279   4.984   8.547  1.7076  1.4308  0.8554
   93DOPC    C2 3621   7.279   4.915   8.345  0.2143 -0.2037  0.5632
   93DOPC    HS 3622   7.259   4.806   8.360  0.6972 -0.1866  1.3493
   93DOPC   O21 3623   7.353   4.936   8.219 -0.5374  1.0349  0.3788
   93DOPC   C21 3624   7.347   4.826   8.137  0.3023 -0.3121  0.2856
   93DOPC   O22 3625   7.292   4.717   8.150  0.1157 -0.1759  0.0553
   93DOPC   C22 3626   7.429   4.864   8.012 -0.5661 -0.1875 -0.5686
   93DOPC   H2R 3627   7.530   4.877   8.057 -0.9453 -0.4729  0.3923
   93DOPC   H2S 3628   7.409   4.967   7.978  1.9933  0.9110  0.8875
   93DOPC    C3 3629   7.143   4.991   8.339  0.1732 -0.1323  0.3404
   93DOPC    HX 3630   7.170   5.097   8.323 -0.5476 -0.2387 -1.9335
   93DOPC    HY 3631   7.093   4.980   8.437  2.6801  0.2240  1.7501
   93DOPC   O31 3632   7.068   4.933   8.225  0.7202  0.1551 -0.0121
   93DOPC   C31 3633   7.003   4.826   8.250 -0.9371 -0.0267  0.1442
   93DOPC   O32 3634   6.971   4.781   8.360  0.1191 -0.4480  0.0041
   93DOPC   C32 3635   6.959   4.765   8.115  1.4429 -0.1775 -0.6121
   93DOPC   H2X 3636   6.855   4.802   8.106  1.5235 -0.1715 -1.5611
   93DOPC   H2Y 3637   7.024   4.807   8.036 -0.6673  1.0323 -1.7922
   93DOPC   C23 3638   7.420   4.754   7.905 -0.7112 -0.6184  0.1813
   93DOPC   H3R 3639   7.451   4.795   7.807  1.0528 -0.3396  0.8207
   93DOPC   H3S 3640   7.312   4.730   7.894 -0.3095 -1.8603 -1.2943
   93DOPC   C24 3641   7.504   4.630   7.931  0.0673  0.2073  0.4272
   93DOPC   H4R 3642   7.470   4.563   8.013  0.7025  1.0566  1.4078
   93DOPC   H4S 3643   7.612   4.652   7.942  0.2155  0.4673 -1.2312
   93DOPC   C25 3644   7.496   4.540   7.803  1.1208  0.4778 -0.2230
   93DOPC   H5R 3645   7.558   4.449   7.816  0.5950 -0.3968 -3.0303
   93DOPC   H5S 3646   7.532   4.594   7.713  1.2568 -0.3213 -0.6535
   93DOPC   C26 3647   7.359   4.479   7.770 -0.1400  0.3310  0.1870
   93DOPC   H6R 3648   7.380   4.401   7.694  0.7063 -0.1243  0.8684
   93DOPC   H6S 3649   7.283   4.552   7.733 -0.6294  0.5684  1.5997
   93DOPC   C27 3650   7.305   4.399   7.895  0.8755  0.1846 -0.2930
   93DOPC   H7R 3651   7.237   4.468   7.949 -1.3688 -0.1078 -2.6089
   93DOPC   H7S 3652   7.392   4.381   7.962  0.1252  0.0095  0.6567
   93DOPC   C28 3653   7.250   4.261   7.866 -0.5918  0.2822  0.0464
   93DOPC   H8R 3654   7.323   4.189   7.822 -1.3431  1.2969 -3.1694
   93DOPC   H8S 3655   7.170   4.277   7.790 -0.4391  2.5843  0.3220
   93DOPC   C29 3656   7.205   4.199   7.995  0.1454 -0.3536 -0.4288
   93DOPC   H9R 3657   7.282   4.184   8.072 -0.8528  2.3098  1.2329
   93DOPC  C210 3658   7.079   4.159   8.027 -0.3561 -0.0675  0.5617
   93DOPC  H10R 3659   7.059   4.095   8.114  0.5696 -1.6888 -0.3659
   93DOPC  C211 3660   6.959   4.177   7.934 -0.1366 -0.0310 -0.0182
   93DOPC  H11R 3661   6.974   4.272   7.877  1.7142  0.9015  1.8920
   93DOPC  H11S 3662   6.862   4.196   7.985  0.1288 -1.8080  1.2327
   93DOPC  C212 3663   6.946   4.058   7.833 -0.8567 -0.4696  0.3505
   93DOPC  H12R 3664   7.033   4.058   7.764 -1.5786 -0.6454 -0.5864
   93DOPC  H12S 3665   6.851   4.078   7.778 -2.8745 -0.6233  3.4892
   93DOPC  C213 3666   6.927   3.913   7.882  0.3079 -0.7198  0.7633
   93DOPC  H13R 3667   7.021   3.885   7.933  0.0035 -1.4763  0.9349
   93DOPC  H13S 3668   6.918   3.857   7.786 -2.6110 -0.0000  0.5301
   93DOPC  C214 3669   6.814   3.888   7.983 -0.1672  0.5085 -0.1758
   93DOPC  H14R 3670   6.824   3.944   8.079  0.4238  0.8890 -0.4518
   93DOPC  H14S 3671   6.808   3.777   7.989 -0.0124  0.3921 -1.7549
   93DOPC  C215 3672   6.682   3.917   7.922 -0.5503 -0.0002  0.3536
   93DOPC  H15R 3673   6.660   3.846   7.839  1.4819 -1.1597  0.7440
   93DOPC  H15S 3674   6.668   4.014   7.869 -0.9860  0.7293  1.7570
   93DOPC  C216 3675   6.563   3.892   8.012 -0.1551  0.4178 -0.0772
   93DOPC  H16R 3676   6.569   3.958   8.101  0.1788  1.7496 -1.0517
   93DOPC  H16S 3677   6.559   3.788   8.050 -0.8433  0.2748 -0.5273
   93DOPC  C217 3678   6.429   3.922   7.942  0.7626 -0.7149  0.3447
   93DOPC  H17R 3679   6.435   3.919   7.831 -2.5462 -0.2523  0.0623
   93DOPC  H17S 3680   6.405   4.030   7.952  0.3256 -0.9719  2.6007
   93DOPC  C218 3681   6.317   3.841   7.991 -0.3538  0.1542 -0.0499
   93DOPC  H18R 3682   6.299   3.833   8.101 -0.7408  0.5261 -0.0836
   93DOPC  H18S 3683   6.340   3.739   7.955 -0.2955  0.1442  0.0163
   93DOPC  H18T 3684   6.219   3.867   7.945  0.7962 -0.5724 -3.0918
   93DOPC   C33 3685   6.951   4.606   8.119 -0.5164 -0.9432  0.0218
   93DOPC   H3X 3686   6.891   4.566   8.204  0.8399 -2.9248  0.1038
   93DOPC   H3Y 3687   7.049   4.554   8.110  0.3647  0.8301 -1.4125
   93DOPC   C34 3688   6.880   4.556   7.992 -1.0787 -0.2126  0.0559
   93DOPC   H4X 3689   6.785   4.612   7.980 -0.7058  0.2106 -0.9804
   93DOPC   H4Y 3690   6.860   4.448   8.007 -1.6222 -0.2998 -1.1747
   93DOPC   C35 3691   6.964   4.583   7.864  0.1466 -0.3902  0.1604
   93DOPC   H5X 3692   7.060   4.526   7.862  0.4502  0.1458 -1.2733
   93DOPC   H5Y 3693   6.975   4.689   7.835 -0.6857 -1.0208 -2.8083
   93DOPC   C36 3694   6.890   4.518   7.734  0.0297 -0.0407 -0.7127
   93DOPC   H6X 3695   6.863   4.417   7.771  2.5648 -0.5178  0.0831
   93DOPC   H6Y 3696   6.795   4.573   7.719 -0.1651  0.4159  1.8144
   93DOPC   C37 3697   6.977   4.519   7.612 -0.2106  0.6586  0.7334
   93DOPC   H7X 3698   7.078   4.482   7.638  0.7030  2.4911 -0.0409
   93DOPC   H7Y 3699   6.931   4.449   7.539 -1.7480  0.7662  1.5585
   93DOPC   C38 3700   6.985   4.656   7.547 -0.7837  0.0849 -0.1231
   93DOPC   H8X 3701   7.069   4.646   7.474  0.1794  0.9815  0.8193
   93DOPC   H8Y 3702   7.015   4.734   7.620  0.2048  0.0479 -0.4652
   93DOPC   C39 3703   6.863   4.701   7.475 -0.4297  0.4337  0.2404
   93DOPC   H9X 3704   6.793   4.767   7.529 -0.6066  0.5943 -0.1785
   93DOPC  C310 3705   6.835   4.669   7.352  0.0632 -0.6667 -0.0873
   93DOPC  H10X 3706   6.743   4.712   7.310 -1.4465 -4.2507 -0.8352
   93DOPC  C311 3707   6.900   4.567   7.256 -0.7368  0.1332 -0.9362
   93DOPC  H11X 3708   6.865   4.472   7.301 -1.1914  0.0617 -1.4311
   93DOPC  H11Y 3709   7.009   4.579   7.244 -0.6762  0.5603 -0.0753
   93DOPC  C312 3710   6.835   4.592   7.118  0.5567 -0.2195  0.2153
   93DOPC  H12X 3711   6.842   4.702   7.102 -0.6548 -0.2333 -0.5337
   93DOPC  H12Y 3712   6.726   4.572   7.117  0.1943  1.5367 -1.1226
   93DOPC  C313 3713   6.902   4.503   7.003  0.3737 -0.4102 -0.1948
   93DOPC  H13X 3714   6.872   4.550   6.907 -0.4750  1.3194  0.8512
   93DOPC  H13Y 3715   7.011   4.520   7.012  0.1332  0.7339  0.8328
   93DOPC  C314 3716   6.852   4.363   7.010  0.5195  0.5400 -0.9511
   93DOPC  H14X 3717   6.887   4.311   7.102 -1.4964 -0.8228 -0.8851
   93DOPC  H14Y 3718   6.743   4.371   7.030  0.6328 -1.3620  0.8473
   93DOPC  C315 3719   6.877   4.271   6.891  0.2581 -0.0231  0.3846
   93DOPC  H15X 3720   6.844   4.166   6.907  3.1395 -0.8897  1.4060
   93DOPC  H15Y 3721   6.988   4.267   6.885  0.1591 -2.5319 -2.8653
   93DOPC  C316 3722   6.820   4.328   6.760 -0.2604  0.3293 -1.0693
   93DOPC  H16X 3723   6.710   4.339   6.757 -0.4428 -1.1783 -0.5154
   93DOPC  H16Y 3724   6.867   4.426   6.734 -2.4335  1.5373 -0.6764
   93DOPC  C317 3725   6.861   4.237   6.642 -0.1920  0.0541 -0.4307
   93DOPC  H17X 3726   6.804   4.145   6.667 -2.2373  1.1616 -0.7870
   93DOPC  H17Y 3727   6.828   4.297   6.554  1.1704  0.9676 -0.3448
   93DOPC  C318 3728   7.008   4.225   6.631  0.0995 -0.3153 -0.0229
   93DOPC  H18X 3729   7.037   4.159   6.546 -3.0760 -2.8894  0.7031
   93DOPC  H18Y 3730   7.058   4.324   6.636  0.2483 -0.3982  0.1745
   93DOPC  H18Z 3731   7.044   4.172   6.722 -1.3836  0.3329  0.9758
   94DOPC     N 3732   7.373   6.176   8.853  0.1370 -0.3253  0.9301
   94DOPC   C12 3733   7.303   6.281   8.932 -0.2602 -1.1069 -1.0576
   94DOPC  H12A 3734   7.381   6.341   8.977 -1.1488  1.2049 -2.4294
   94DOPC  H12B 3735   7.247   6.233   9.010 -0.2534  2.4137  1.3793
   94DOPC   C13 3736   7.451   6.077   8.940 -0.0935  0.2061 -0.3350
   94DOPC  H13A 3737   7.390   6.015   9.004 -1.8570  1.2466 -0.9519
   94DOPC  H13B 3738   7.518   6.019   8.878  1.7844  1.1345  0.7180
   94DOPC  H13C 3739   7.510   6.136   9.009 -0.7651  2.0846 -1.2921
   94DOPC   C14 3740   7.472   6.239   8.767  0.1260  0.1665  0.5339
   94DOPC  H14A 3741   7.531   6.166   8.713 -1.1082 -1.1068  0.8395
   94DOPC  H14B 3742   7.425   6.299   8.691 -1.9095 -0.8657  0.9017
   94DOPC  H14C 3743   7.551   6.291   8.818 -0.1802  2.9490 -1.6193
   94DOPC   C15 3744   7.270   6.105   8.771  0.6466  0.2610 -0.2916
   94DOPC  H15A 3745   7.207   6.045   8.834 -0.0116  1.4067  0.1622
   94DOPC  H15B 3746   7.312   6.040   8.695 -0.1209  0.0467 -0.5380
   94DOPC  H15C 3747   7.210   6.172   8.712  1.8046  1.4661 -0.1598
   94DOPC   C11 3748   7.205   6.384   8.867 -0.6144  0.3929  0.5427
   94DOPC  H11A 3749   7.195   6.466   8.941  2.0406  1.0346  0.2739
   94DOPC  H11B 3750   7.251   6.426   8.776  0.9309  0.1637  1.1877
   94DOPC     P 3751   6.940   6.314   8.903 -0.0221  0.0037  0.0352
   94DOPC   O13 3752   6.878   6.444   8.933  0.0683 -0.1678 -0.6489
   94DOPC   O14 3753   6.961   6.226   9.012 -0.4638  0.5330 -0.4656
   94DOPC   O12 3754   7.077   6.334   8.823 -0.1137 -0.1813  0.5956
   94DOPC   O11 3755   6.857   6.236   8.799  0.7663 -0.2142  0.1112
   94DOPC    C1 3756   6.901   6.229   8.657  0.4181  0.2781  1.0865
   94DOPC    HA 3757   6.991   6.165   8.648  1.6038  2.0372 -0.0865
   94DOPC    HB 3758   6.912   6.333   8.619 -2.5032  0.5687  0.7864
   94DOPC    C2 3759   6.784   6.165   8.564 -0.3137 -0.0129  0.1679
   94DOPC    HS 3760   6.786   6.057   8.587  0.2264 -0.1500 -0.5089
   94DOPC   O21 3761   6.821   6.193   8.429  1.0617 -0.3626  0.1775
   94DOPC   C21 3762   6.936   6.145   8.384  0.9148 -0.2969 -0.0652
   94DOPC   O22 3763   7.011   6.069   8.435 -0.3624  0.0244 -0.0448
   94DOPC   C22 3764   6.963   6.215   8.256  0.0494  0.4246  0.7312
   94DOPC   H2R 3765   7.045   6.282   8.289  0.6373  0.0259  0.1006
   94DOPC   H2S 3766   6.873   6.269   8.219 -1.2174 -2.0523 -0.0415
   94DOPC    C3 3767   6.647   6.228   8.611 -0.1778 -0.2625  0.1181
   94DOPC    HX 3768   6.665   6.338   8.603 -1.4728 -0.1945 -3.3957
   94DOPC    HY 3769   6.620   6.190   8.712 -1.0978 -1.4255 -0.5418
   94DOPC   O31 3770   6.538   6.199   8.530  0.0794 -0.0756  0.0773
   94DOPC   C31 3771   6.510   6.070   8.511 -0.1837 -0.4919 -0.6248
   94DOPC   O32 3772   6.551   5.975   8.572  0.1408 -0.1586  0.2254
   94DOPC   C32 3773   6.401   6.050   8.406  0.1224  0.2240 -0.0302
   94DOPC   H2X 3774   6.382   5.941   8.419 -0.6816  0.5758  2.1015
   94DOPC   H2Y 3775   6.320   6.124   8.424 -0.9813 -0.3988 -2.0518
   94DOPC   C23 3776   7.024   6.126   8.144 -0.3664 -0.0404  0.0753
   94DOPC   H3R 3777   6.965   6.034   8.122 -1.4440  1.1552 -2.3759
   94DOPC   H3S 3778   7.124   6.088   8.173  0.6101  0.5587 -2.3258
   94DOPC   C24 3779   7.039   6.206   8.015  0.3664  0.3921  0.1666
   94DOPC   H4R 3780   6.938   6.251   8.004 -0.6375 -1.1791  2.2902
   94DOPC   H4S 3781   7.083   6.150   7.930 -0.5974  0.0867 -0.1422
   94DOPC   C25 3782   7.144   6.319   8.027  0.0216  0.1486  0.0226
   94DOPC   H5R 3783   7.247   6.277   8.032  1.6351  3.1328 -3.4653
   94DOPC   H5S 3784   7.133   6.377   8.121 -1.1895  0.6827 -0.4167
   94DOPC   C26 3785   7.159   6.407   7.899  0.3659  0.0138 -0.2884
   94DOPC   H6R 3786   7.069   6.468   7.875  0.3841 -0.3828 -1.4568
   94DOPC   H6S 3787   7.174   6.334   7.817 -1.4640  0.9633 -1.5473
   94DOPC   C27 3788   7.275   6.506   7.905 -0.3974 -0.1399  0.1416
   94DOPC   H7R 3789   7.361   6.454   7.953 -0.2503 -3.8721 -3.6109
   94DOPC   H7S 3790   7.252   6.589   7.975 -0.6514 -1.8263  2.1885
   94DOPC   C28 3791   7.312   6.546   7.757  0.6883  0.0521 -0.3177
   94DOPC   H8R 3792   7.294   6.453   7.698 -1.2209  0.8815 -1.1234
   94DOPC   H8S 3793   7.422   6.562   7.758  0.4175  2.2174 -0.3482
   94DOPC   C29 3794   7.237   6.661   7.699 -0.5560 -0.6845 -0.1422
   94DOPC   H9R 3795   7.264   6.762   7.735 -0.2878  0.2580 -2.7748
   94DOPC  C210 3796   7.128   6.653   7.613 -0.0546  0.1435 -0.2743
   94DOPC  H10R 3797   7.077   6.744   7.579  0.3483  0.2059 -0.7204
   94DOPC  C211 3798   7.070   6.528   7.557 -0.0044 -0.1248  0.8428
   94DOPC  H11R 3799   6.982   6.490   7.614 -0.4395 -1.2176 -0.5161
   94DOPC  H11S 3800   7.144   6.447   7.545 -0.6070 -0.4976 -0.5030
   94DOPC  C212 3801   7.028   6.563   7.415 -0.7168  0.7686 -0.1455
   94DOPC  H12R 3802   6.939   6.629   7.421  0.4799  2.4835 -0.6869
   94DOPC  H12S 3803   6.999   6.468   7.364  1.7643 -0.1155 -0.0699
   94DOPC  C213 3804   7.136   6.622   7.315  0.1472  0.4511 -0.8786
   94DOPC  H13R 3805   7.231   6.582   7.357 -0.2833  0.7810  0.4527
   94DOPC  H13S 3806   7.127   6.729   7.342 -1.0354  0.2842 -0.5494
   94DOPC  C214 3807   7.101   6.585   7.169  0.2298 -0.4461 -0.5207
   94DOPC  H14R 3808   7.069   6.479   7.164 -2.0215  0.2147 -1.8827
   94DOPC  H14S 3809   7.195   6.598   7.112  0.5053  0.9428  0.2196
   94DOPC  C215 3810   7.009   6.676   7.081 -0.6248 -0.2570 -0.6687
   94DOPC  H15R 3811   7.035   6.782   7.101 -4.1768  0.6091 -0.0979
   94DOPC  H15S 3812   6.904   6.662   7.115 -0.9906  1.4588 -1.0356
   94DOPC  C216 3813   7.018   6.642   6.931 -0.0689 -0.1597  0.3403
   94DOPC  H16R 3814   6.995   6.534   6.920  1.6900 -0.3370 -2.3849
   94DOPC  H16S 3815   7.121   6.659   6.895  0.6906 -2.8473  1.0240
   94DOPC  C217 3816   6.916   6.719   6.837 -0.1178  0.3022 -0.0371
   94DOPC  H17R 3817   6.814   6.688   6.868  0.3456 -0.0867  1.1393
   94DOPC  H17S 3818   6.933   6.699   6.729  0.8674  0.9983 -0.0210
   94DOPC  C218 3819   6.915   6.877   6.853 -0.7438 -0.6395  0.0460
   94DOPC  H18R 3820   7.014   6.920   6.826 -0.9583  0.1807  0.5401
   94DOPC  H18S 3821   6.903   6.908   6.959  1.9290  2.1634 -0.3280
   94DOPC  H18T 3822   6.836   6.914   6.785  1.7250  6.7432  0.2823
   94DOPC   C33 3823   6.447   6.062   8.261 -0.3812 -0.9061 -0.7814
   94DOPC   H3X 3824   6.500   6.156   8.238 -0.2944 -1.0357 -1.1199
   94DOPC   H3Y 3825   6.354   6.071   8.200 -1.3919  0.3840  0.8771
   94DOPC   C34 3826   6.545   5.946   8.218  0.6652 -0.0225 -0.7616
   94DOPC   H4X 3827   6.484   5.854   8.207 -0.0146  0.3627 -0.2763
   94DOPC   H4Y 3828   6.611   5.936   8.307  0.7375  0.4849 -0.7590
   94DOPC   C35 3829   6.619   5.979   8.090 -0.4056  0.1236  0.1597
   94DOPC   H5X 3830   6.711   5.916   8.087 -0.2437  0.3467  0.4264
   94DOPC   H5Y 3831   6.669   6.078   8.094 -0.7712  0.3097  0.1312
   94DOPC   C36 3832   6.546   5.969   7.957 -0.5905 -0.9953  0.3349
   94DOPC   H6X 3833   6.518   5.862   7.943  0.3742 -0.8271 -4.2576
   94DOPC   H6Y 3834   6.450   6.025   7.955 -0.9512 -1.6038  0.1537
   94DOPC   C37 3835   6.645   5.981   7.841 -0.8545  0.2385  0.4378
   94DOPC   H7X 3836   6.687   6.083   7.839  3.7437 -1.3908  1.2466
   94DOPC   H7Y 3837   6.738   5.921   7.855 -0.3156  0.9306 -0.1545
   94DOPC   C38 3838   6.584   5.944   7.713 -0.0255  0.7744  0.3882
   94DOPC   H8X 3839   6.486   5.997   7.718  0.6217  2.4645 -2.3061
   94DOPC   H8Y 3840   6.566   5.835   7.700  1.3057  0.6387 -0.6052
   94DOPC   C39 3841   6.660   5.997   7.591  0.0595  0.3776  0.3202
   94DOPC   H9X 3842   6.761   5.957   7.578 -0.8339 -2.0636  0.3940
   94DOPC  C310 3843   6.611   6.072   7.492  0.0118  0.0615  0.6056
   94DOPC  H10X 3844   6.672   6.117   7.412 -1.5862 -0.5492 -1.0206
   94DOPC  C311 3845   6.465   6.107   7.485  0.0613  0.1811 -0.0314
   94DOPC  H11X 3846   6.455   6.213   7.452 -0.9720  0.5229  1.2464
   94DOPC  H11Y 3847   6.420   6.117   7.587 -0.6957 -1.0967 -0.2291
   94DOPC  C312 3848   6.375   6.024   7.395  0.3011 -0.0531  0.2242
   94DOPC  H12X 3849   6.273   6.068   7.388 -0.2365 -1.3093 -0.2207
   94DOPC  H12Y 3850   6.355   5.919   7.425  0.5153 -1.9270 -5.0619
   94DOPC  C313 3851   6.429   6.027   7.246  0.0646  0.2014 -0.4028
   94DOPC  H13X 3852   6.451   6.133   7.222  1.9045 -0.5417 -2.3269
   94DOPC  H13Y 3853   6.522   5.966   7.236  0.4692  0.7784 -0.1842
   94DOPC  C314 3854   6.329   5.983   7.142 -0.9623  0.1258 -0.1683
   94DOPC  H14X 3855   6.302   5.878   7.165 -1.5439  0.3445  0.1808
   94DOPC  H14Y 3856   6.235   6.043   7.141 -2.0449 -1.4877  0.7448
   94DOPC  C315 3857   6.394   5.989   7.007  0.0199 -0.3202  0.6450
   94DOPC  H15X 3858   6.474   5.914   6.991  2.9885  2.4202  1.4960
   94DOPC  H15Y 3859   6.451   6.084   6.996 -1.6444  0.7868  1.1115
   94DOPC  C316 3860   6.289   5.994   6.890  0.1010  0.7120 -0.0916
   94DOPC  H16X 3861   6.198   6.028   6.944  0.6180  1.4699  0.3242
   94DOPC  H16Y 3862   6.317   6.071   6.816  2.7060  2.8929  2.8936
   94DOPC  C317 3863   6.273   5.857   6.818  0.0036 -0.4580  0.0388
   94DOPC  H17X 3864   6.375   5.821   6.792 -0.1790 -1.1810  0.2802
   94DOPC  H17Y 3865   6.244   5.794   6.905 -0.4953  0.0624  0.2466
   94DOPC  C318 3866   6.167   5.851   6.712 -0.6427 -0.3191 -0.1764
   94DOPC  H18X 3867   6.217   5.852   6.613 -1.0034  0.3972 -0.3600
   94DOPC  H18Y 3868   6.100   5.765   6.732 -0.3131  0.0536  3.1420
   94DOPC  H18Z 3869   6.105   5.942   6.698  0.9415  0.4370 -3.3150
   95DOPC     N 3870   3.714   5.877   9.087 -0.0498  0.4085 -0.0898
   95DOPC   C12 3871   3.708   5.910   8.942  0.2131 -0.1435  0.3002
   95DOPC  H12A 3872   3.633   5.853   8.888 -0.0244 -0.6485  1.1479
   95DOPC  H12B 3873   3.801   5.871   8.902  0.1750 -0.2695  0.3333
   95DOPC   C13 3874   3.841   5.936   9.139  0.1757  0.0049 -0.1229
   95DOPC  H13A 3875   3.935   5.897   9.102  0.4773 -0.0481  0.6885
   95DOPC  H13B 3876   3.838   6.041   9.112 -0.2477 -0.1770 -0.8186
   95DOPC  H13C 3877   3.842   5.931   9.246  0.1103 -2.1772 -0.1807
   95DOPC   C14 3878   3.714   5.732   9.120 -0.0719  0.1368  0.3494
   95DOPC  H14A 3879   3.613   5.696   9.132  0.0318  0.0116  0.9206
   95DOPC  H14B 3880   3.767   5.674   9.046  1.5752 -0.8014  2.1598
   95DOPC  H14C 3881   3.768   5.716   9.213  0.3525  0.8885  0.2342
   95DOPC   C15 3882   3.597   5.938   9.161  0.2771 -0.1898 -0.0830
   95DOPC  H15A 3883   3.604   6.045   9.148  0.0983  0.0714  1.7091
   95DOPC  H15B 3884   3.599   5.921   9.267 -0.7653 -1.7186 -0.2695
   95DOPC  H15C 3885   3.500   5.907   9.124 -0.1065 -1.1534  1.6182
   95DOPC   C11 3886   3.692   6.047   8.889  0.6545 -0.8016  0.1866
   95DOPC  H11A 3887   3.774   6.110   8.927 -0.5782  0.5926  0.6268
   95DOPC  H11B 3888   3.693   6.059   8.779 -1.1078  1.4700  0.3393
   95DOPC     P 3889   3.435   6.068   8.866  0.1376  0.7933 -0.3132
   95DOPC   O13 3890   3.331   6.147   8.936 -0.2172 -0.0984 -0.3656
   95DOPC   O14 3891   3.411   5.925   8.856  0.2971  0.5202 -0.7357
   95DOPC   O12 3892   3.570   6.102   8.935  0.2396 -0.1126  0.5283
   95DOPC   O11 3893   3.454   6.126   8.715 -0.2440  0.2725 -0.0283
   95DOPC    C1 3894   3.500   6.261   8.700  0.0041  0.4509  0.0652
   95DOPC    HA 3895   3.582   6.288   8.770 -0.1616  2.6604 -0.5251
   95DOPC    HB 3896   3.425   6.341   8.717  0.8408  0.7241  3.1194
   95DOPC    C2 3897   3.562   6.284   8.560  0.1298 -0.2051  0.3963
   95DOPC    HS 3898   3.475   6.291   8.492  1.2982  0.2080 -1.1358
   95DOPC   O21 3899   3.652   6.173   8.531  0.7448  0.4832 -0.4235
   95DOPC   C21 3900   3.634   6.128   8.409 -0.0201  0.0555  0.4503
   95DOPC   O22 3901   3.581   6.197   8.315  0.2912  0.2063  0.2112
   95DOPC   C22 3902   3.675   5.981   8.403  0.1737 -0.3930 -0.0972
   95DOPC   H2R 3903   3.609   5.921   8.468 -0.9537 -0.6388 -1.4104
   95DOPC   H2S 3904   3.779   5.980   8.442 -0.0824 -2.4703  0.6478
   95DOPC    C3 3905   3.627   6.429   8.553  0.0522  0.0728  0.0548
   95DOPC    HX 3906   3.708   6.428   8.629  0.8501 -1.7110 -0.7557
   95DOPC    HY 3907   3.550   6.504   8.579  0.3850  0.5742 -0.3848
   95DOPC   O31 3908   3.671   6.474   8.417 -0.0537 -0.1573 -0.0199
   95DOPC   C31 3909   3.793   6.436   8.381 -0.3734 -0.7419 -0.2281
   95DOPC   O32 3910   3.861   6.360   8.449 -0.5857 -0.2008 -0.1659
   95DOPC   C32 3911   3.823   6.521   8.260 -0.7372 -0.1873  0.8994
   95DOPC   H2X 3912   3.747   6.507   8.180  0.5834 -1.8397 -0.1132
   95DOPC   H2Y 3913   3.826   6.630   8.285 -1.2160  0.1577 -0.4780
   95DOPC   C23 3914   3.664   5.918   8.254  0.1390 -0.3486 -0.5861
   95DOPC   H3R 3915   3.573   5.959   8.204 -0.9816 -1.7839  0.1898
   95DOPC   H3S 3916   3.646   5.808   8.258  0.5222 -0.3789  0.5171
   95DOPC   C24 3917   3.795   5.930   8.172  1.0620 -0.1407  0.3497
   95DOPC   H4R 3918   3.811   5.844   8.104  0.9746 -0.1026  0.2822
   95DOPC   H4S 3919   3.877   5.909   8.244  1.7279  2.4738  0.4584
   95DOPC   C25 3920   3.821   6.058   8.102 -0.6083  0.4715 -0.4246
   95DOPC   H5R 3921   3.921   6.100   8.126 -1.7764  1.6841  2.8875
   95DOPC   H5S 3922   3.751   6.135   8.141 -0.6969 -0.7445  1.9932
   95DOPC   C26 3923   3.818   6.064   7.949 -0.3121 -0.1040  0.5029
   95DOPC   H6R 3924   3.815   6.170   7.919 -1.0797 -0.1167  0.5175
   95DOPC   H6S 3925   3.729   6.009   7.913 -0.7855  1.8400 -1.4851
   95DOPC   C27 3926   3.932   5.997   7.872  0.4836  0.4790  0.0248
   95DOPC   H7R 3927   3.961   5.903   7.924 -0.7245  0.6080  0.9692
   95DOPC   H7S 3928   4.024   6.059   7.872 -0.0788  1.3960 -2.1140
   95DOPC   C28 3929   3.900   5.974   7.727 -0.3921 -0.6991  0.3023
   95DOPC   H8R 3930   3.821   5.896   7.714 -0.0148 -0.9248 -0.6908
   95DOPC   H8S 3931   3.988   5.923   7.684  0.9818  1.5280  0.3423
   95DOPC   C29 3932   3.878   6.105   7.658 -0.0492 -0.7680 -0.3206
   95DOPC   H9R 3933   3.779   6.153   7.669  0.2274 -0.5489  1.4918
   95DOPC  C210 3934   3.977   6.180   7.609  0.1060 -0.5441  0.0916
   95DOPC  H10R 3935   3.962   6.272   7.552  2.8394 -0.4905 -0.6875
   95DOPC  C211 3936   4.125   6.142   7.604 -0.8858  0.9810 -0.2687
   95DOPC  H11R 3937   4.148   6.079   7.692 -0.0067  0.5001 -0.8355
   95DOPC  H11S 3938   4.181   6.237   7.616  1.0402 -0.3697  2.0276
   95DOPC  C212 3939   4.167   6.058   7.477  0.3376 -0.3155 -0.5691
   95DOPC  H12R 3940   4.139   6.110   7.383 -0.5337  3.7299  1.7156
   95DOPC  H12S 3941   4.110   5.962   7.485  0.4047 -0.3731 -0.7924
   95DOPC  C213 3942   4.316   6.040   7.472  0.8450  0.9316  0.1113
   95DOPC  H13R 3943   4.342   5.967   7.393  0.1024  0.6711  0.1001
   95DOPC  H13S 3944   4.351   6.000   7.570 -0.4356  0.3349  0.3433
   95DOPC  C214 3945   4.382   6.174   7.437 -0.4348  0.1976  0.5228
   95DOPC  H14R 3946   4.375   6.244   7.523  1.1619  1.7144 -0.5081
   95DOPC  H14S 3947   4.323   6.222   7.356  0.2212  1.4869  0.7819
   95DOPC  C215 3948   4.519   6.154   7.381 -0.1855 -0.0969 -0.6678
   95DOPC  H15R 3949   4.509   6.102   7.284  1.3531  0.5891 -1.2181
   95DOPC  H15S 3950   4.583   6.086   7.441 -1.3814 -1.9047 -1.3525
   95DOPC  C216 3951   4.596   6.281   7.357  0.2753 -0.0400  0.5771
   95DOPC  H16R 3952   4.604   6.344   7.448  4.4998 -0.9206  0.9978
   95DOPC  H16S 3953   4.535   6.340   7.285  1.2399  1.0079  0.5957
   95DOPC  C217 3954   4.735   6.258   7.300 -0.2612 -0.3453  0.8466
   95DOPC  H17R 3955   4.736   6.213   7.199  0.5995 -1.5125  1.3550
   95DOPC  H17S 3956   4.785   6.179   7.361  0.0320 -1.1429 -0.3843
   95DOPC  C218 3957   4.830   6.382   7.292 -0.7146 -0.0214  0.7744
   95DOPC  H18R 3958   4.787   6.469   7.238  1.8428  1.8724  1.5941
   95DOPC  H18S 3959   4.930   6.346   7.259 -1.1801 -0.3399 -0.3310
   95DOPC  H18T 3960   4.838   6.411   7.398  1.5272 -2.9788  1.5562
   95DOPC   C33 3961   3.958   6.479   8.193  0.0972  0.0447  0.3389
   95DOPC   H3X 3962   3.946   6.373   8.164  0.7560  0.4577 -1.5734
   95DOPC   H3Y 3963   4.054   6.489   8.248  1.1278  1.6092 -1.5836
   95DOPC   C34 3964   3.984   6.544   8.068 -0.6517  0.0722 -0.5508
   95DOPC   H4X 3965   4.007   6.651   8.085  0.7666 -0.3763  0.5174
   95DOPC   H4Y 3966   3.896   6.533   8.000  0.6393 -1.7955 -2.0275
   95DOPC   C35 3967   4.102   6.474   7.984  1.0104 -0.3519 -0.6976
   95DOPC   H5X 3968   4.065   6.369   7.974  1.1880 -0.7281  1.8963
   95DOPC   H5Y 3969   4.188   6.469   8.055  1.0518 -0.1398 -0.7344
   95DOPC   C36 3970   4.137   6.525   7.848 -0.7788  0.1409 -1.3364
   95DOPC   H6X 3971   4.212   6.456   7.804  0.5438 -0.0070  0.9769
   95DOPC   H6Y 3972   4.044   6.523   7.788 -2.9484  1.7116  1.7170
   95DOPC   C37 3973   4.194   6.669   7.831 -0.1997 -0.4619 -0.2512
   95DOPC   H7X 3974   4.125   6.739   7.882  0.1911 -0.5392  0.3941
   95DOPC   H7Y 3975   4.297   6.674   7.873 -0.7373  1.0335  0.9563
   95DOPC   C38 3976   4.204   6.719   7.680 -0.7171 -0.1188 -0.0979
   95DOPC   H8X 3977   4.276   6.647   7.637 -1.3547 -0.0010 -1.3909
   95DOPC   H8Y 3978   4.245   6.822   7.673 -0.4881 -0.1880  0.1933
   95DOPC   C39 3979   4.072   6.701   7.610 -0.0040 -0.7253 -0.3144
   95DOPC   H9X 3980   3.987   6.747   7.662  1.4468 -0.8986  2.3786
   95DOPC  C310 3981   4.042   6.612   7.515 -0.7525 -0.1975  0.7694
   95DOPC  H10X 3982   3.943   6.607   7.467 -0.4489 -0.9958  0.2064
   95DOPC  C311 3983   4.147   6.526   7.449 -0.4980  0.2438  0.3831
   95DOPC  H11X 3984   4.102   6.450   7.381 -0.0983  0.4804 -0.1583
   95DOPC  H11Y 3985   4.213   6.470   7.518  0.1843 -0.4626 -0.7993
   95DOPC  C312 3986   4.242   6.595   7.341 -0.2265  1.4324  0.5060
   95DOPC  H12X 3987   4.311   6.511   7.319 -2.2336  0.0933 -1.1411
   95DOPC  H12Y 3988   4.302   6.668   7.400  1.1352  0.2381  0.6533
   95DOPC  C313 3989   4.174   6.660   7.229  0.6893 -0.0811  0.2835
   95DOPC  H13X 3990   4.153   6.579   7.156 -1.6058  1.1337 -0.5193
   95DOPC  H13Y 3991   4.076   6.700   7.266  0.8082 -0.3416  0.8948
   95DOPC  C314 3992   4.265   6.772   7.166 -0.9591 -0.0209 -0.2854
   95DOPC  H14X 3993   4.281   6.837   7.254 -0.2994 -2.3743  1.4387
   95DOPC  H14Y 3994   4.363   6.728   7.139 -0.8740 -1.0812  1.5780
   95DOPC  C315 3995   4.210   6.851   7.047  0.1009  0.0024 -0.3645
   95DOPC  H15X 3996   4.105   6.874   7.075  0.3321  1.1090 -0.3436
   95DOPC  H15Y 3997   4.197   6.791   6.954  1.2155  0.6550 -0.9658
   95DOPC  C316 3998   4.292   6.972   7.000  0.0263  0.1057 -0.8484
   95DOPC  H16X 3999   4.307   7.045   7.082  1.0777 -0.4674 -0.5133
   95DOPC  H16Y 4000   4.388   6.937   6.955  0.0083 -1.9409  0.5817
   95DOPC  C317 4001   4.226   7.038   6.876 -0.3679 -0.7225  0.2366
   95DOPC  H17X 4002   4.190   6.966   6.798 -0.2433 -1.3528  0.7489
   95DOPC  H17Y 4003   4.136   7.075   6.927 -0.9553 -1.6825 -0.0669
   95DOPC  C318 4004   4.300   7.150   6.809 -0.0004  0.1197 -0.2903
   95DOPC  H18X 4005   4.386   7.121   6.746  0.8745  0.1157  0.8684
   95DOPC  H18Y 4006   4.228   7.213   6.753 -1.9700 -1.4223  0.3662
   95DOPC  H18Z 4007   4.337   7.221   6.886 -1.4327 -0.2424  0.8009
   96DOPC     N 4008   3.323   5.649   8.569 -0.1309  0.0627  0.0139
   96DOPC   C12 4009   3.333   5.506   8.630  0.3009  0.1968  0.2124
   96DOPC  H12A 4010   3.416   5.453   8.585 -1.3801 -1.5571 -1.0151
   96DOPC  H12B 4011   3.246   5.445   8.609  1.0746 -0.6423 -0.6798
   96DOPC   C13 4012   3.457   5.713   8.551 -0.0545  0.0844 -0.2476
   96DOPC  H13A 4013   3.525   5.653   8.493  2.8903 -0.0796  2.9903
   96DOPC  H13B 4014   3.437   5.813   8.518 -0.4065  0.4927  1.1290
   96DOPC  H13C 4015   3.504   5.734   8.646  2.8431  0.5171 -1.6548
   96DOPC   C14 4016   3.235   5.733   8.650 -0.4312 -0.4068 -0.0984
   96DOPC  H14A 4017   3.149   5.675   8.681  0.0633 -1.4329 -0.6042
   96DOPC  H14B 4018   3.292   5.765   8.736  0.7848 -0.4557 -0.8640
   96DOPC  H14C 4019   3.197   5.820   8.599  1.2687  0.0087 -0.7282
   96DOPC   C15 4020   3.248   5.642   8.438 -0.7932 -0.2756 -0.9130
   96DOPC  H15A 4021   3.302   5.579   8.369  1.8191  0.6057  0.1969
   96DOPC  H15B 4022   3.242   5.739   8.391  0.5692 -0.2720 -1.1229
   96DOPC  H15C 4023   3.150   5.597   8.445 -0.6731 -0.3808  0.3904
   96DOPC   C11 4024   3.369   5.502   8.781  0.4801  0.9402  0.2267
   96DOPC  H11A 4025   3.288   5.543   8.844  1.4313 -0.2269  2.2858
   96DOPC  H11B 4026   3.371   5.393   8.804  0.2972  0.9757  0.4104
   96DOPC     P 4027   3.633   5.514   8.786 -0.5398 -0.0380 -0.2108
   96DOPC   O13 4028   3.665   5.456   8.916 -0.0677  0.4305 -0.3605
   96DOPC   O14 4029   3.732   5.615   8.738  0.3533  0.2298  0.0610
   96DOPC   O12 4030   3.490   5.574   8.810 -0.2482 -0.2896  0.1073
   96DOPC   O11 4031   3.617   5.398   8.681 -0.3877  0.5317 -0.0954
   96DOPC    C1 4032   3.681   5.410   8.552  0.0061 -0.2370  0.3202
   96DOPC    HA 4033   3.785   5.372   8.549 -0.4372 -1.5078  0.2850
   96DOPC    HB 4034   3.681   5.519   8.533 -1.0297 -0.4089 -0.7811
   96DOPC    C2 4035   3.609   5.359   8.417  0.0693  0.1666 -0.0812
   96DOPC    HS 4036   3.513   5.415   8.414  0.8513  1.5188 -1.1634
   96DOPC   O21 4037   3.582   5.218   8.424 -0.3747 -0.6327 -0.2813
   96DOPC   C21 4038   3.458   5.180   8.438 -1.0634 -0.4374 -0.9156
   96DOPC   O22 4039   3.355   5.240   8.437  0.0842  0.1379  0.7111
   96DOPC   C22 4040   3.460   5.029   8.459  0.1166  0.7577 -0.3555
   96DOPC   H2R 4041   3.448   5.006   8.567  0.2923 -0.3749 -0.5598
   96DOPC   H2S 4042   3.555   4.984   8.422 -1.1359 -1.5489 -1.0019
   96DOPC    C3 4043   3.703   5.400   8.300  0.3469 -0.7568 -0.6368
   96DOPC    HX 4044   3.787   5.330   8.316  0.4436 -0.3571  0.7671
   96DOPC    HY 4045   3.758   5.496   8.313 -1.1994  0.1044 -0.0781
   96DOPC   O31 4046   3.645   5.391   8.175  0.0642 -0.0415 -0.4929
   96DOPC   C31 4047   3.547   5.483   8.151 -0.1282 -0.8212 -0.0725
   96DOPC   O32 4048   3.498   5.556   8.233 -0.4284 -0.0039  0.6183
   96DOPC   C32 4049   3.502   5.465   8.009  0.2949 -0.2791 -0.5640
   96DOPC   H2X 4050   3.520   5.358   7.981  2.6359 -0.5553  1.6154
   96DOPC   H2Y 4051   3.396   5.495   7.993 -0.7039 -3.2348 -0.2463
   96DOPC   C23 4052   3.338   4.961   8.385 -0.3663  0.2344 -0.2754
   96DOPC   H3R 4053   3.248   5.010   8.429 -0.8417 -1.4636  0.7374
   96DOPC   H3S 4054   3.325   4.856   8.419 -3.5590  0.2733 -0.9952
   96DOPC   C24 4055   3.357   4.973   8.234  0.5756  0.3403  0.8658
   96DOPC   H4R 4056   3.451   4.921   8.206 -0.1170 -0.7796  0.5671
   96DOPC   H4S 4057   3.372   5.082   8.216 -1.9849  0.4135 -1.5362
   96DOPC   C25 4058   3.234   4.924   8.159 -0.1979  0.5932 -0.8068
   96DOPC   H5R 4059   3.150   4.987   8.195  0.9055  1.7767 -0.2348
   96DOPC   H5S 4060   3.220   4.817   8.186  1.1765  0.9517  1.6342
   96DOPC   C26 4061   3.239   4.944   8.005  0.2786 -0.3707 -1.1655
   96DOPC   H6R 4062   3.247   5.054   7.986  1.3061 -0.0936  0.6803
   96DOPC   H6S 4063   3.141   4.905   7.970  0.8985 -2.0938 -1.0277
   96DOPC   C27 4064   3.355   4.864   7.944 -0.2163  0.1037 -0.3330
   96DOPC   H7R 4065   3.349   4.761   7.985  0.1904 -0.4575 -1.6540
   96DOPC   H7S 4066   3.442   4.924   7.980 -0.7963  0.5134  0.4397
   96DOPC   C28 4067   3.350   4.857   7.793 -0.0915  0.3577  0.6598
   96DOPC   H8R 4068   3.349   4.960   7.753  0.4167  0.1975  0.2265
   96DOPC   H8S 4069   3.260   4.800   7.761 -1.5404  1.9983  1.5939
   96DOPC   C29 4070   3.474   4.790   7.741 -0.2676  0.6344  0.3954
   96DOPC   H9R 4071   3.507   4.708   7.806 -1.5954  0.8039  1.3339
   96DOPC  C210 4072   3.528   4.803   7.617  0.3287 -0.0288  0.1743
   96DOPC  H10R 4073   3.616   4.743   7.591 -1.0010 -1.7489 -0.5751
   96DOPC  C211 4074   3.468   4.887   7.505  0.1715  0.3264  0.4031
   96DOPC  H11R 4075   3.531   4.973   7.473 -0.5337  0.0758 -1.8586
   96DOPC  H11S 4076   3.380   4.947   7.536  1.6112  3.8077 -1.5800
   96DOPC  C212 4077   3.436   4.825   7.366  0.1252 -0.9366 -0.5510
   96DOPC  H12R 4078   3.384   4.898   7.300 -1.4996 -2.0093 -0.5247
   96DOPC  H12S 4079   3.368   4.738   7.383 -1.1585 -0.3720 -2.4146
   96DOPC  C213 4080   3.556   4.767   7.294 -0.1650  0.3371 -0.6625
   96DOPC  H13R 4081   3.612   4.705   7.368 -1.6227 -0.4819 -0.2109
   96DOPC  H13S 4082   3.621   4.854   7.272  0.9204 -0.3483 -0.2633
   96DOPC  C214 4083   3.531   4.692   7.162 -0.0430 -0.0834 -0.2675
   96DOPC  H14R 4084   3.467   4.757   7.098  0.5639  2.4446  1.5450
   96DOPC  H14S 4085   3.478   4.594   7.168  1.8382 -1.3205 -2.3573
   96DOPC  C215 4086   3.661   4.668   7.085  0.2478 -0.2178  0.4090
   96DOPC  H15R 4087   3.752   4.667   7.149 -0.1520 -1.0900  0.9856
   96DOPC  H15S 4088   3.679   4.750   7.013  0.2045 -0.8295 -0.3115
   96DOPC  C216 4089   3.657   4.536   7.001 -0.3644 -0.9288  0.5822
   96DOPC  H16R 4090   3.565   4.531   6.938  0.2168  1.7636 -0.6350
   96DOPC  H16S 4091   3.640   4.457   7.077 -0.7428  1.1120  2.7358
   96DOPC  C217 4092   3.784   4.505   6.913 -0.2618  0.1761 -0.0854
   96DOPC  H17R 4093   3.880   4.487   6.965  1.3861  0.9145 -2.6587
   96DOPC  H17S 4094   3.798   4.591   6.844 -0.6171  0.3212  0.0205
   96DOPC  C218 4095   3.753   4.384   6.820  0.0252 -0.1523  0.1313
   96DOPC  H18R 4096   3.657   4.395   6.766 -1.2618 -0.0435  2.3129
   96DOPC  H18S 4097   3.742   4.295   6.885  0.6356 -2.4138 -2.6946
   96DOPC  H18T 4098   3.840   4.364   6.753 -0.2817 -1.8413  0.1964
   96DOPC   C33 4099   3.581   5.548   7.911 -0.0372 -0.1517 -0.1550
   96DOPC   H3X 4100   3.685   5.511   7.896  0.5620  1.0020  1.0117
   96DOPC   H3Y 4101   3.596   5.649   7.954 -0.3458 -0.9694  1.9592
   96DOPC   C34 4102   3.519   5.553   7.770  0.5543 -0.3925 -0.0270
   96DOPC   H4X 4103   3.423   5.609   7.781 -1.1775 -3.1456 -0.0181
   96DOPC   H4Y 4104   3.511   5.446   7.741  0.2650 -0.0866 -1.1652
   96DOPC   C35 4105   3.606   5.636   7.664 -0.0657 -0.0297  0.1567
   96DOPC   H5X 4106   3.706   5.589   7.647 -0.4496 -0.5669 -0.6534
   96DOPC   H5Y 4107   3.630   5.739   7.697 -0.5578 -0.3623  1.6423
   96DOPC   C36 4108   3.529   5.634   7.537  0.3717  0.3704 -0.8859
   96DOPC   H6X 4109   3.527   5.530   7.500 -1.0704  1.1932 -3.3654
   96DOPC   H6Y 4110   3.425   5.662   7.564  0.4528  0.1073 -0.2896
   96DOPC   C37 4111   3.558   5.718   7.411  0.0323 -0.4202  0.0180
   96DOPC   H7X 4112   3.473   5.712   7.339 -0.0426 -1.6775  0.1753
   96DOPC   H7Y 4113   3.565   5.819   7.457 -1.7018 -0.5169  0.5766
   96DOPC   C38 4114   3.696   5.680   7.350  0.4954  0.1305 -0.6634
   96DOPC   H8X 4115   3.710   5.570   7.349 -0.8852 -0.0879  0.9264
   96DOPC   H8Y 4116   3.770   5.723   7.421 -1.9279  2.2788  0.7340
   96DOPC   C39 4117   3.697   5.735   7.209  0.3568  0.0243 -0.1134
   96DOPC   H9X 4118   3.610   5.698   7.153  0.8031 -2.5806  0.7640
   96DOPC  C310 4119   3.793   5.798   7.142  0.1025 -0.2461  0.1920
   96DOPC  H10X 4120   3.784   5.825   7.036  0.6757 -0.9925 -0.0544
   96DOPC  C311 4121   3.929   5.815   7.197 -0.1020  0.5689 -0.3514
   96DOPC  H11X 4122   3.993   5.742   7.142 -1.5992  0.1963 -1.6868
   96DOPC  H11Y 4123   3.936   5.771   7.299 -1.7688  1.0230 -0.0068
   96DOPC  C312 4124   3.980   5.963   7.184  0.3926  0.0185 -0.2032
   96DOPC  H12X 4125   4.072   5.980   7.244  0.0483  0.9487  0.0773
   96DOPC  H12Y 4126   3.910   6.036   7.231 -1.2656 -0.9493 -1.0838
   96DOPC  C313 4127   4.003   5.991   7.037  0.9617 -0.7845 -0.7154
   96DOPC  H13X 4128   4.068   5.905   7.011 -1.7732 -3.6684  1.2887
   96DOPC  H13Y 4129   3.914   5.968   6.975 -1.0351 -0.8054  1.9866
   96DOPC  C314 4130   4.066   6.132   7.006  0.1302  0.0136 -0.5316
   96DOPC  H14X 4131   4.057   6.155   6.898  3.7230 -0.9884 -1.2016
   96DOPC  H14Y 4132   4.019   6.212   7.067 -0.9493 -1.6709  0.9522
   96DOPC  C315 4133   4.212   6.123   7.046 -0.6691 -0.4885  1.1937
   96DOPC  H15X 4134   4.270   6.052   6.984  1.2126  0.6036  1.6295
   96DOPC  H15Y 4135   4.230   6.072   7.142  1.1392  0.2862  1.3180
   96DOPC  C316 4136   4.278   6.264   7.055 -0.1082  0.5750 -0.1965
   96DOPC  H16X 4137   4.210   6.332   7.112 -0.0628 -2.7209  4.3251
   96DOPC  H16Y 4138   4.369   6.254   7.118 -0.4715 -0.4279  0.1844
   96DOPC  C317 4139   4.315   6.319   6.920  0.1492 -0.0381 -0.2110
   96DOPC  H17X 4140   4.377   6.235   6.882 -0.1471 -0.8579  1.0607
   96DOPC  H17Y 4141   4.221   6.332   6.862 -0.6221 -0.9496  0.7884
   96DOPC  C318 4142   4.406   6.443   6.931  0.1350  0.2231 -0.0422
   96DOPC  H18X 4143   4.507   6.420   6.971 -0.4798 -1.9619  0.3934
   96DOPC  H18Y 4144   4.422   6.499   6.836 -1.8943  2.2404  0.7305
   96DOPC  H18Z 4145   4.364   6.510   7.009  0.7629 -1.1557  1.5524
   97DOPC     N 4146   3.042   4.230   9.247 -0.3215 -0.3743  0.0870
   97DOPC   C12 4147   2.988   4.250   9.105 -0.4446 -0.2589  0.0824
   97DOPC  H12A 4148   3.044   4.326   9.054 -0.3238 -0.7368 -0.5139
   97DOPC  H12B 4149   2.890   4.295   9.108 -0.4287 -0.2550  0.8702
   97DOPC   C13 4150   3.184   4.188   9.227 -0.4820  0.3959 -0.2935
   97DOPC  H13A 4151   3.244   4.259   9.172  0.6095  0.3063  0.7313
   97DOPC  H13B 4152   3.229   4.176   9.325 -0.9863 -0.4738 -0.1646
   97DOPC  H13C 4153   3.187   4.094   9.175 -0.3571 -0.3499  1.0164
   97DOPC   C14 4154   2.970   4.114   9.313  0.3345 -0.3383  0.3183
   97DOPC  H14A 4155   3.007   4.088   9.411  0.7900 -2.2257 -0.3101
   97DOPC  H14B 4156   2.864   4.132   9.322  0.4557 -0.3015  2.2308
   97DOPC  H14C 4157   2.980   4.027   9.250  0.1292 -0.5374  0.5599
   97DOPC   C15 4158   3.033   4.346   9.333 -0.2022  0.4341  1.1136
   97DOPC  H15A 4159   3.074   4.432   9.282 -0.9987 -0.2185 -0.7120
   97DOPC  H15B 4160   3.085   4.339   9.428 -0.3389  2.2402  1.3575
   97DOPC  H15C 4161   2.928   4.363   9.347 -0.6230  1.7255 -2.6346
   97DOPC   C11 4162   2.985   4.126   9.016 -0.1319 -0.5036  0.0595
   97DOPC  H11A 4163   2.966   4.162   8.913 -0.0919  1.1448  0.5908
   97DOPC  H11B 4164   3.088   4.083   9.015  0.9881  1.8549  1.8559
   97DOPC     P 4165   2.724   4.083   9.025 -0.1469 -0.3340  0.0209
   97DOPC   O13 4166   2.700   4.220   9.086  0.2322  0.1677 -0.2630
   97DOPC   O14 4167   2.635   3.976   9.068 -0.0041 -0.3408  0.2885
   97DOPC   O12 4168   2.877   4.035   9.057 -0.4833 -0.6083  0.5620
   97DOPC   O11 4169   2.725   4.098   8.871  0.0890  0.0741  0.7051
   97DOPC    C1 4170   2.764   3.986   8.786 -0.5473 -0.3166  0.0622
   97DOPC    HA 4171   2.688   3.906   8.777 -1.0953  0.3722 -2.0851
   97DOPC    HB 4172   2.848   3.929   8.831 -0.6712  0.0161  0.7249
   97DOPC    C2 4173   2.790   4.025   8.640  0.1875 -0.6435  0.2173
   97DOPC    HS 4174   2.792   3.939   8.570  2.1731  1.3637 -2.4353
   97DOPC   O21 4175   2.914   4.102   8.618  0.1228 -0.4305  0.3330
   97DOPC   C21 4176   3.029   4.041   8.640  0.4311  0.1805  0.2784
   97DOPC   O22 4177   3.036   3.920   8.661 -0.0192 -0.0753 -0.5228
   97DOPC   C22 4178   3.144   4.133   8.635 -0.5897 -0.3403  0.4948
   97DOPC   H2R 4179   3.228   4.109   8.704  0.3198  0.3555 -0.3433
   97DOPC   H2S 4180   3.113   4.235   8.665 -2.8304 -0.4309 -1.2477
   97DOPC    C3 4181   2.674   4.111   8.587 -0.0802 -0.0850  0.3955
   97DOPC    HX 4182   2.641   4.205   8.636 -2.8273 -0.4853 -0.5011
   97DOPC    HY 4183   2.577   4.061   8.610 -1.3712  1.1822 -1.9304
   97DOPC   O31 4184   2.683   4.120   8.444 -1.2017 -0.3327 -0.0455
   97DOPC   C31 4185   2.734   4.240   8.399 -0.0771 -0.0509  0.0416
   97DOPC   O32 4186   2.775   4.332   8.472  0.2630  0.1130  0.3563
   97DOPC   C32 4187   2.739   4.244   8.253 -0.2768 -0.7237  1.0780
   97DOPC   H2X 4188   2.641   4.214   8.211 -0.4873  0.1634  0.9210
   97DOPC   H2Y 4189   2.749   4.352   8.230 -0.4569 -1.1300 -1.0907
   97DOPC   C23 4190   3.208   4.148   8.494 -0.6390 -0.2521  0.2376
   97DOPC   H3R 4191   3.266   4.243   8.498  1.3630 -1.4590  1.3825
   97DOPC   H3S 4192   3.132   4.164   8.415 -0.2094 -1.8645 -0.5445
   97DOPC   C24 4193   3.312   4.037   8.474  0.0522  0.0915 -0.0957
   97DOPC   H4R 4194   3.258   3.939   8.473 -0.5066  0.3882 -1.4940
   97DOPC   H4S 4195   3.368   4.035   8.569 -1.3408  0.9334  0.7665
   97DOPC   C25 4196   3.402   4.062   8.352 -0.0805  0.5149 -0.0468
   97DOPC   H5R 4197   3.483   3.986   8.365 -0.6747  0.2677  3.0315
   97DOPC   H5S 4198   3.439   4.166   8.353 -2.0390  1.4034 -3.2356
   97DOPC   C26 4199   3.320   4.029   8.225  0.1627 -0.6401 -0.0784
   97DOPC   H6R 4200   3.239   4.100   8.199  1.4136  0.3116 -1.5074
   97DOPC   H6S 4201   3.272   3.930   8.236  1.8552 -1.2495  3.1684
   97DOPC   C27 4202   3.413   4.024   8.104 -0.2619  0.0254  0.4736
   97DOPC   H7R 4203   3.493   3.949   8.123 -0.3738  0.3428  2.2922
   97DOPC   H7S 4204   3.468   4.121   8.102  2.2857 -1.2400 -3.3565
   97DOPC   C28 4205   3.335   4.002   7.971  0.0882  0.1527  0.2857
   97DOPC   H8R 4206   3.254   4.077   7.968  1.1320  1.3459  0.8200
   97DOPC   H8S 4207   3.286   3.903   7.980  0.0663 -0.0320 -1.5694
   97DOPC   C29 4208   3.425   4.018   7.850  0.9891 -0.3990  0.3623
   97DOPC   H9R 4209   3.450   4.124   7.833 -1.9759 -0.2272 -5.4387
   97DOPC  C210 4210   3.467   3.919   7.774 -0.6094  0.2130 -0.1171
   97DOPC  H10R 4211   3.531   3.917   7.684 -2.0241 -1.7458 -1.1362
   97DOPC  C211 4212   3.436   3.776   7.806 -0.6371  0.1239 -0.0974
   97DOPC  H11R 4213   3.421   3.759   7.915 -0.5852 -0.8039 -0.2300
   97DOPC  H11S 4214   3.533   3.725   7.785 -0.6212 -0.4062  1.1609
   97DOPC  C212 4215   3.330   3.709   7.721 -0.1551 -0.2967 -0.8078
   97DOPC  H12R 4216   3.301   3.612   7.767 -0.9209  0.4517  0.3725
   97DOPC  H12S 4217   3.381   3.683   7.626  1.0162 -0.7814 -0.0574
   97DOPC  C213 4218   3.202   3.791   7.692 -1.1646 -0.0290 -0.5884
   97DOPC  H13R 4219   3.229   3.873   7.622  2.6002 -1.9442 -1.6117
   97DOPC  H13S 4220   3.172   3.835   7.790 -0.4277 -3.3602  1.2603
   97DOPC  C214 4221   3.098   3.709   7.621 -0.6118  0.2272  0.4831
   97DOPC  H14R 4222   3.064   3.617   7.673  3.1587 -0.6982  1.6267
   97DOPC  H14S 4223   3.132   3.684   7.518 -0.8289 -2.2682  0.9392
   97DOPC  C215 4224   2.976   3.796   7.586  0.0179  0.0036  0.6002
   97DOPC  H15R 4225   3.022   3.882   7.534 -0.0447 -1.2657 -1.6995
   97DOPC  H15S 4226   2.940   3.837   7.683  0.1901  0.2777  0.5465
   97DOPC  C216 4227   2.864   3.723   7.505 -0.7387  0.1014  0.6745
   97DOPC  H16R 4228   2.822   3.648   7.576 -0.4916  0.0816  0.7998
   97DOPC  H16S 4229   2.919   3.670   7.425 -0.6112  1.3576 -0.0999
   97DOPC  C217 4230   2.752   3.814   7.441  0.1870 -0.1993  0.6654
   97DOPC  H17R 4231   2.711   3.880   7.521  0.9449 -2.4430  3.0914
   97DOPC  H17S 4232   2.663   3.752   7.419 -1.1484  1.2634  1.7484
   97DOPC  C218 4233   2.798   3.889   7.321  0.3660  0.0940 -0.1058
   97DOPC  H18R 4234   2.881   3.955   7.356  0.0897  0.1743  0.4099
   97DOPC  H18S 4235   2.723   3.952   7.269  1.0791  1.8192  0.8606
   97DOPC  H18T 4236   2.835   3.822   7.241 -2.5561  0.3191 -1.7736
   97DOPC   C33 4237   2.857   4.179   8.183 -0.0558  0.8759 -0.1939
   97DOPC   H3X 4238   2.953   4.204   8.232 -0.3881  3.5375 -0.7895
   97DOPC   H3Y 4239   2.850   4.216   8.079 -1.7873  0.0819 -0.3898
   97DOPC   C34 4240   2.842   4.023   8.190 -0.1691 -0.1653 -0.5933
   97DOPC   H4X 4241   2.738   3.985   8.178  0.5894 -2.3811 -0.5162
   97DOPC   H4Y 4242   2.870   3.987   8.291 -0.8887  1.7819  0.3515
   97DOPC   C35 4243   2.933   3.950   8.084  0.0357  0.0769 -0.2099
   97DOPC   H5X 4244   3.042   3.973   8.088  0.1096  0.0622 -1.6912
   97DOPC   H5Y 4245   2.902   3.999   7.989 -0.8249  1.1840  0.6268
   97DOPC   C36 4246   2.904   3.802   8.069 -0.4459 -0.4269 -0.9725
   97DOPC   H6X 4247   2.978   3.745   8.009 -1.6501 -2.6677 -0.4870
   97DOPC   H6Y 4248   2.914   3.752   8.168  1.0538  3.1969  0.8643
   97DOPC   C37 4249   2.763   3.775   8.023 -0.3983  0.1446 -0.1258
   97DOPC   H7X 4250   2.700   3.769   8.115  2.7631 -0.9577  2.1545
   97DOPC   H7Y 4251   2.725   3.853   7.953  0.9963  0.1985 -0.8538
   97DOPC   C38 4252   2.757   3.638   7.957  1.1037 -0.2152  0.6566
   97DOPC   H8X 4253   2.832   3.649   7.876 -0.3666  1.7539 -0.5026
   97DOPC   H8Y 4254   2.660   3.628   7.904 -0.0781  1.6242  2.3359
   97DOPC   C39 4255   2.777   3.519   8.048 -0.2076  0.5336 -1.0022
   97DOPC   H9X 4256   2.747   3.539   8.151  0.0004  1.5763 -1.1313
   97DOPC  C310 4257   2.851   3.414   8.011 -0.1738  0.5083 -0.2823
   97DOPC  H10X 4258   2.863   3.335   8.087  1.6474  2.8968  2.0842
   97DOPC  C311 4259   2.929   3.391   7.883 -0.6711 -0.6235  0.8414
   97DOPC  H11X 4260   2.954   3.478   7.818 -0.0620 -1.2649  0.1989
   97DOPC  H11Y 4261   2.867   3.323   7.821  1.2556 -1.8976  0.2064
   97DOPC  C312 4262   3.051   3.309   7.920 -0.2607 -0.1998  0.1722
   97DOPC  H12X 4263   3.099   3.278   7.825  1.8361  1.1832  0.7232
   97DOPC  H12Y 4264   3.019   3.211   7.963  0.3699 -1.0425 -1.2012
   97DOPC  C313 4265   3.164   3.380   7.994 -0.3576  0.1514  0.1276
   97DOPC  H13X 4266   3.196   3.476   7.948 -0.7758  0.5668  0.6874
   97DOPC  H13Y 4267   3.135   3.409   8.098 -1.9468 -0.6905 -0.0478
   97DOPC  C314 4268   3.285   3.291   8.000  0.6468  0.1818 -0.1156
   97DOPC  H14X 4269   3.268   3.186   8.034  2.6481  0.0994  0.7938
   97DOPC  H14Y 4270   3.315   3.281   7.894  1.0350  1.3135 -0.1188
   97DOPC  C315 4271   3.400   3.359   8.067  0.2626 -0.4352  0.1346
   97DOPC  H15X 4272   3.401   3.325   8.173 -0.4672  0.4501  0.4406
   97DOPC  H15Y 4273   3.378   3.468   8.061 -1.3446 -0.8203 -2.0512
   97DOPC  C316 4274   3.535   3.331   7.996  0.0800 -0.2088  0.2443
   97DOPC  H16X 4275   3.619   3.312   8.066  0.7589  0.6015 -0.3224
   97DOPC  H16Y 4276   3.517   3.235   7.942  2.2363  0.1982 -1.3623
   97DOPC  C317 4277   3.569   3.440   7.892  0.1994 -0.5041  0.6173
   97DOPC  H17X 4278   3.490   3.439   7.815  1.3352 -0.4151 -0.5824
   97DOPC  H17Y 4279   3.574   3.544   7.931  1.1603  0.2906 -1.4676
   97DOPC  C318 4280   3.706   3.423   7.829 -0.7029 -0.1283  0.3865
   97DOPC  H18X 4281   3.790   3.464   7.889 -0.6063  0.1822  0.0417
   97DOPC  H18Y 4282   3.725   3.320   7.793 -0.1142  0.1150 -0.0276
   97DOPC  H18Z 4283   3.716   3.489   7.740 -0.1847 -0.3881  0.2464
   98DOPC     N 4284   5.616   6.956   8.355  0.1369 -0.3327 -0.4175
   98DOPC   C12 4285   5.520   6.844   8.344 -0.0917  1.0444 -0.0167
   98DOPC  H12A 4286   5.576   6.754   8.320  0.3198  1.6508 -1.4495
   98DOPC  H12B 4287   5.451   6.847   8.261 -0.5751 -0.7632  0.2664
   98DOPC   C13 4288   5.531   7.077   8.340 -1.4071  0.3009 -0.1197
   98DOPC  H13A 4289   5.444   7.074   8.403 -0.7822  1.9860  0.8971
   98DOPC  H13B 4290   5.593   7.163   8.360 -0.1527 -0.7877  0.9174
   98DOPC  H13C 4291   5.493   7.077   8.239 -0.2261  0.3307 -0.5860
   98DOPC   C14 4292   5.712   6.963   8.241  0.3058  0.0866  0.4473
   98DOPC  H14A 4293   5.665   6.966   8.143 -0.4012  1.0680  0.8074
   98DOPC  H14B 4294   5.779   7.048   8.243  2.5937 -1.4577 -2.0918
   98DOPC  H14C 4295   5.769   6.871   8.243 -1.2656 -0.9154  1.4474
   98DOPC   C15 4296   5.680   6.957   8.491  0.0709 -0.2840  0.5162
   98DOPC  H15A 4297   5.761   6.886   8.484 -0.4956 -0.9351  0.4481
   98DOPC  H15B 4298   5.621   6.916   8.572 -0.7594  0.5903  0.3739
   98DOPC  H15C 4299   5.730   7.051   8.507  0.1524 -0.3977  0.9308
   98DOPC   C11 4300   5.432   6.815   8.469  1.0020  0.8668  0.4319
   98DOPC  H11A 4301   5.371   6.724   8.452  0.3385  1.2368  0.8007
   98DOPC  H11B 4302   5.501   6.778   8.548  1.7487  0.8237 -0.2268
   98DOPC     P 4303   5.201   6.940   8.448 -0.1422 -0.5910 -0.1543
   98DOPC   O13 4304   5.202   7.079   8.396 -0.3518  0.4878  0.0904
   98DOPC   O14 4305   5.095   6.905   8.548  0.5167  0.0161 -0.0553
   98DOPC   O12 4306   5.344   6.923   8.509 -0.1576  0.1210 -0.1543
   98DOPC   O11 4307   5.199   6.847   8.327  0.4978 -0.2002  0.3722
   98DOPC    C1 4308   5.098   6.744   8.306 -0.0429  0.1469 -0.0692
   98DOPC    HA 4309   5.043   6.706   8.394 -2.9439 -1.2754 -2.3262
   98DOPC    HB 4310   5.159   6.656   8.276  1.9130  1.5969 -0.6228
   98DOPC    C2 4311   4.997   6.782   8.195 -0.5314  1.1354  0.4598
   98DOPC    HS 4312   4.930   6.694   8.186  0.4184  0.5196 -1.1630
   98DOPC   O21 4313   5.066   6.813   8.067  0.2586  0.4386 -1.0331
   98DOPC   C21 4314   5.096   6.697   8.008 -0.0120 -0.1133  0.3380
   98DOPC   O22 4315   5.076   6.589   8.054 -0.0864  0.2721 -0.0091
   98DOPC   C22 4316   5.182   6.731   7.884  0.4121  0.0989 -0.1204
   98DOPC   H2R 4317   5.274   6.785   7.916  0.7574 -0.3137 -0.3977
   98DOPC   H2S 4318   5.112   6.792   7.823 -1.9785 -2.1368  0.2178
   98DOPC    C3 4319   4.904   6.895   8.238 -0.5253  0.2163 -0.0305
   98DOPC    HX 4320   4.966   6.986   8.253 -2.3504  1.5266 -0.1386
   98DOPC    HY 4321   4.873   6.870   8.342 -2.6971 -0.8835 -0.8884
   98DOPC   O31 4322   4.793   6.919   8.156 -0.5227 -0.0446  0.4728
   98DOPC   C31 4323   4.802   7.018   8.069 -0.2146  0.1310 -0.6340
   98DOPC   O32 4324   4.876   7.114   8.084 -0.2488  0.4240  0.4950
   98DOPC   C32 4325   4.696   6.998   7.955 -0.2945 -0.7408 -0.1951
   98DOPC   H2X 4326   4.750   6.965   7.864 -2.4079 -1.2908 -1.3187
   98DOPC   H2Y 4327   4.630   6.914   7.986 -0.2320 -0.5052  0.5894
   98DOPC   C23 4328   5.233   6.605   7.816  0.0802  0.4080 -0.2785
   98DOPC   H3R 4329   5.153   6.532   7.791 -0.7167  0.3882  2.0206
   98DOPC   H3S 4330   5.293   6.541   7.884 -1.7562 -0.5815  0.4736
   98DOPC   C24 4331   5.331   6.639   7.695 -0.3242 -0.0941  0.9234
   98DOPC   H4R 4332   5.419   6.690   7.740 -0.1899 -0.2105  0.7966
   98DOPC   H4S 4333   5.276   6.708   7.628  0.1569  0.4169  1.0400
   98DOPC   C25 4334   5.372   6.513   7.621  0.6962  0.6581  0.4159
   98DOPC   H5R 4335   5.280   6.479   7.569 -0.7303 -1.8794  4.1289
   98DOPC   H5S 4336   5.407   6.435   7.692 -2.4492 -0.5211  0.8733
   98DOPC   C26 4337   5.482   6.531   7.522  0.4905  0.5359  0.4177
   98DOPC   H6R 4338   5.559   6.591   7.577 -1.4326  1.3209  2.4020
   98DOPC   H6S 4339   5.440   6.602   7.448 -0.3609  1.3368  1.6244
   98DOPC   C27 4340   5.524   6.412   7.446 -0.1405 -0.5492  0.1734
   98DOPC   H7R 4341   5.439   6.359   7.399 -4.5643  4.8156  1.0760
   98DOPC   H7S 4342   5.571   6.337   7.513 -0.9969 -2.9474 -1.7438
   98DOPC   C28 4343   5.623   6.448   7.332 -0.1327  0.4451 -0.1531
   98DOPC   H8R 4344   5.575   6.530   7.275 -0.5292 -0.9571 -1.9418
   98DOPC   H8S 4345   5.636   6.367   7.257 -0.3242  0.1349  0.1454
   98DOPC   C29 4346   5.763   6.505   7.370  0.2261 -0.1553  0.9866
   98DOPC   H9R 4347   5.842   6.432   7.390  0.5790  0.5254  2.2157
   98DOPC  C210 4348   5.798   6.635   7.390  0.6437 -0.0693 -0.6253
   98DOPC  H10R 4349   5.905   6.660   7.399  0.5393 -0.2493  1.5597
   98DOPC  C211 4350   5.711   6.753   7.368  0.6233 -0.3638 -0.2227
   98DOPC  H11R 4351   5.614   6.732   7.317 -1.0833  1.6276  1.9165
   98DOPC  H11S 4352   5.754   6.826   7.296  0.6085  1.0710  1.1553
   98DOPC  C212 4353   5.688   6.821   7.501 -0.5059 -0.3620 -0.9055
   98DOPC  H12R 4354   5.785   6.851   7.546 -0.3988  0.9141 -1.9407
   98DOPC  H12S 4355   5.637   6.757   7.576  0.5031  3.7157  3.7396
   98DOPC  C213 4356   5.609   6.951   7.499 -0.1729  0.0135 -0.2514
   98DOPC  H13R 4357   5.521   6.944   7.431  0.0966 -0.2246 -0.5809
   98DOPC  H13S 4358   5.679   7.030   7.463  0.2643 -0.6354 -0.8669
   98DOPC  C214 4359   5.560   6.997   7.641 -0.8104  0.1090 -0.1940
   98DOPC  H14R 4360   5.481   6.933   7.685  1.5199 -2.3539  0.7123
   98DOPC  H14S 4361   5.506   7.093   7.630 -1.3393 -0.2669 -1.0057
   98DOPC  C215 4362   5.670   7.020   7.749 -0.1767  0.1463 -0.3840
   98DOPC  H15R 4363   5.734   7.100   7.707 -0.8604  1.5522  1.1061
   98DOPC  H15S 4364   5.727   6.926   7.765  1.2735  0.7451 -1.8530
   98DOPC  C216 4365   5.611   7.062   7.886  0.0547  0.6643  0.0725
   98DOPC  H16R 4366   5.691   7.083   7.960 -1.0017 -1.3829  1.9395
   98DOPC  H16S 4367   5.547   6.979   7.925  1.6793 -0.3611  0.6471
   98DOPC  C217 4368   5.521   7.186   7.876  0.2604 -0.6392 -0.1687
   98DOPC  H17R 4369   5.420   7.162   7.837 -2.1211  4.0603  2.3398
   98DOPC  H17S 4370   5.568   7.264   7.813 -1.4630 -1.0609 -2.1216
   98DOPC  C218 4371   5.491   7.263   8.012 -0.2131 -0.7103  0.4384
   98DOPC  H18R 4372   5.501   7.188   8.094 -0.6094 -2.0720 -0.7213
   98DOPC  H18S 4373   5.392   7.313   8.012  0.2137  0.1619  0.2170
   98DOPC  H18T 4374   5.564   7.343   8.036 -0.0523 -0.7071 -0.0380
   98DOPC   C33 4375   4.608   7.125   7.941  0.5880 -0.2401  0.5614
   98DOPC   H3X 4376   4.670   7.208   7.901  1.7402 -1.0226  0.6993
   98DOPC   H3Y 4377   4.549   7.151   8.032  0.9917  0.4409  0.6428
   98DOPC   C34 4378   4.518   7.094   7.816  0.1685 -0.2519  0.1506
   98DOPC   H4X 4379   4.455   7.006   7.840 -2.5362  1.6151  0.3464
   98DOPC   H4Y 4380   4.584   7.064   7.732 -0.9092 -1.5407 -0.2829
   98DOPC   C35 4381   4.434   7.209   7.771  0.7995 -0.3278 -0.2334
   98DOPC   H5X 4382   4.499   7.298   7.761  0.9414 -0.2542  1.2327
   98DOPC   H5Y 4383   4.359   7.224   7.851 -0.8591  2.5135 -2.1571
   98DOPC   C36 4384   4.351   7.188   7.638 -0.1299 -0.1365 -0.3703
   98DOPC   H6X 4385   4.291   7.095   7.641  0.2776 -0.4080 -0.6401
   98DOPC   H6Y 4386   4.286   7.275   7.615 -0.2710  0.0274  0.5815
   98DOPC   C37 4387   4.438   7.167   7.509 -0.8810 -0.3863 -0.1612
   98DOPC   H7X 4388   4.517   7.244   7.508 -0.0873 -1.0893  2.1721
   98DOPC   H7Y 4389   4.481   7.065   7.516 -3.7128 -1.6053  1.4243
   98DOPC   C38 4390   4.360   7.162   7.381  0.3375  0.0457  0.0516
   98DOPC   H8X 4391   4.313   7.062   7.368 -0.0540  0.2032  0.2322
   98DOPC   H8Y 4392   4.428   7.164   7.294 -2.3984  0.8517 -2.2236
   98DOPC   C39 4393   4.256   7.263   7.352 -0.1005  0.1039  0.9856
   98DOPC   H9X 4394   4.159   7.233   7.394 -1.4227 -0.3434 -2.1781
   98DOPC  C310 4395   4.266   7.371   7.276  1.1959  0.1497 -0.1806
   98DOPC  H10X 4396   4.172   7.416   7.241  1.1110  1.7642  1.9086
   98DOPC  C311 4397   4.385   7.428   7.203 -0.2580 -0.2050  0.5505
   98DOPC  H11X 4398   4.377   7.414   7.093  0.3846 -0.3861  0.5249
   98DOPC  H11Y 4399   4.475   7.373   7.238 -1.8962 -1.2340  3.5062
   98DOPC  C312 4400   4.425   7.576   7.232 -0.6236 -0.1109 -0.7552
   98DOPC  H12X 4401   4.329   7.632   7.226  0.1237  1.8786  2.8138
   98DOPC  H12Y 4402   4.492   7.621   7.155  0.9215 -0.6767  0.2311
   98DOPC  C313 4403   4.465   7.613   7.375 -0.2121  0.2876  0.5058
   98DOPC  H13X 4404   4.375   7.588   7.436 -0.9369  1.9612  0.1805
   98DOPC  H13Y 4405   4.550   7.550   7.407 -1.1401 -0.6717  1.1687
   98DOPC  C314 4406   4.486   7.761   7.406  0.3051  0.4115 -0.5806
   98DOPC  H14X 4407   4.566   7.808   7.344  0.7039  0.9058  0.2796
   98DOPC  H14Y 4408   4.386   7.802   7.383 -0.5366 -2.8599 -3.6881
   98DOPC  C315 4409   4.536   7.787   7.554 -0.2732 -0.1065  0.6195
   98DOPC  H15X 4410   4.637   7.744   7.571  0.6955  1.8759  0.1036
   98DOPC  H15Y 4411   4.464   7.731   7.618  1.0622 -4.1911 -1.1328
   98DOPC  C316 4412   4.556   7.935   7.599 -0.2095 -0.8857  0.3693
   98DOPC  H16X 4413   4.460   7.989   7.588  0.9994  1.7916  2.0436
   98DOPC  H16Y 4414   4.584   7.929   7.706 -0.8563  0.0608  0.5992
   98DOPC  C317 4415   4.658   8.015   7.515 -0.1560  0.0886 -0.3034
   98DOPC  H17X 4416   4.633   7.989   7.409  0.5210  0.7744 -0.6354
   98DOPC  H17Y 4417   4.641   8.123   7.530 -1.2563 -0.2541  1.0535
   98DOPC  C318 4418   4.806   7.992   7.557 -0.0031 -0.2948 -0.4846
   98DOPC  H18X 4419   4.811   7.983   7.667  0.0686 -0.4797 -0.5037
   98DOPC  H18Y 4420   4.845   7.895   7.520  2.7966  0.3530  0.4744
   98DOPC  H18Z 4421   4.872   8.072   7.515  0.1782 -0.0408  0.2640
   99DOPC     N 4422   3.878   2.896   9.226 -0.3465  0.6257 -0.0359
   99DOPC   C12 4423   3.831   3.021   9.287 -0.1504  0.1255 -0.1228
   99DOPC  H12A 4424   3.896   3.099   9.248 -0.6841  0.0226 -1.2600
   99DOPC  H12B 4425   3.840   3.013   9.394  0.3733  0.8431 -0.1030
   99DOPC   C13 4426   4.007   2.857   9.292  0.6216  0.3720 -0.1034
   99DOPC  H13A 4427   3.996   2.848   9.399 -0.5278  0.5661 -0.1861
   99DOPC  H13B 4428   4.056   2.766   9.261  1.8590  1.3825 -1.1524
   99DOPC  H13C 4429   4.079   2.937   9.289 -0.8419  1.7240 -0.6829
   99DOPC   C14 4430   3.905   2.912   9.077  0.2506 -0.2501  0.4962
   99DOPC  H14A 4431   3.942   2.818   9.039  0.3710  1.0305 -2.9666
   99DOPC  H14B 4432   3.814   2.933   9.023 -0.3376 -0.1010  1.5212
   99DOPC  H14C 4433   3.964   2.996   9.042  0.7964 -1.6267 -2.1545
   99DOPC   C15 4434   3.776   2.784   9.242 -0.5467  0.0829 -1.1078
   99DOPC  H15A 4435   3.676   2.824   9.230 -1.4125 -1.6175 -0.0184
   99DOPC  H15B 4436   3.795   2.733   9.335  1.7830 -2.6071 -2.8904
   99DOPC  H15C 4437   3.782   2.717   9.158  0.5171  0.1520 -1.0987
   99DOPC   C11 4438   3.683   3.069   9.259 -0.8226 -0.5885 -0.8798
   99DOPC  H11A 4439   3.613   3.009   9.321 -1.0024  0.0118 -0.4991
   99DOPC  H11B 4440   3.679   3.175   9.291  1.2237 -0.8339  0.3621
   99DOPC     P 4441   3.514   2.982   9.085 -0.2178 -0.3434  0.1522
   99DOPC   O13 4442   3.403   3.047   9.156 -0.2541  0.3052 -0.0848
   99DOPC   O14 4443   3.522   2.832   9.109 -0.6834 -0.1714 -0.2908
   99DOPC   O12 4444   3.652   3.064   9.120  0.1308  0.2256 -0.5161
   99DOPC   O11 4445   3.498   3.015   8.928  0.0716 -0.6020 -0.5039
   99DOPC    C1 4446   3.443   3.142   8.894 -0.0359 -0.1459 -0.0607
   99DOPC    HA 4447   3.485   3.233   8.940 -0.2984 -0.5562  1.0172
   99DOPC    HB 4448   3.337   3.139   8.927 -0.0538  0.1159 -0.0981
   99DOPC    C2 4449   3.458   3.173   8.741 -0.3122  0.2079 -0.0330
   99DOPC    HS 4450   3.413   3.273   8.726  2.7451  1.4953 -1.5326
   99DOPC   O21 4451   3.390   3.065   8.666  0.6276 -0.1965  0.4526
   99DOPC   C21 4452   3.303   3.117   8.578  0.0256  0.0799 -0.7778
   99DOPC   O22 4453   3.278   3.233   8.547  0.8205 -0.1964 -0.0113
   99DOPC   C22 4454   3.260   3.012   8.482  1.0799 -0.0493 -0.3600
   99DOPC   H2R 4455   3.149   3.023   8.482  0.8674 -1.8241 -0.6980
   99DOPC   H2S 4456   3.279   2.908   8.515 -0.9708 -0.5213 -0.5349
   99DOPC    C3 4457   3.608   3.188   8.703  0.5671  0.7220  0.1944
   99DOPC    HX 4458   3.652   3.087   8.691  1.4255  1.3847 -3.5662
   99DOPC    HY 4459   3.668   3.241   8.780  0.9684 -0.1464  0.4916
   99DOPC   O31 4460   3.636   3.263   8.582  0.4446  0.2085  0.7557
   99DOPC   C31 4461   3.655   3.392   8.594 -0.0842 -0.2673  0.1635
   99DOPC   O32 4462   3.648   3.454   8.699 -0.5672 -0.0609  0.6234
   99DOPC   C32 4463   3.681   3.451   8.451  0.7194 -0.3726  0.0891
   99DOPC   H2X 4464   3.784   3.493   8.449  1.1906 -1.3559  1.8391
   99DOPC   H2Y 4465   3.672   3.366   8.380 -1.6984  0.6508 -0.9267
   99DOPC   C23 4466   3.301   3.045   8.340 -0.1346 -0.3799  0.3134
   99DOPC   H3R 4467   3.305   3.154   8.318  0.5422 -0.5908 -0.6324
   99DOPC   H3S 4468   3.233   3.001   8.264 -0.0253 -0.7629  0.4363
   99DOPC   C24 4469   3.440   2.982   8.325  0.0964 -0.7843 -0.8308
   99DOPC   H4R 4470   3.432   2.876   8.356 -0.6746 -2.1236 -4.9749
   99DOPC   H4S 4471   3.499   3.036   8.402  0.2933 -0.3853 -1.2545
   99DOPC   C25 4472   3.521   3.024   8.200 -0.4555 -0.4325 -0.5603
   99DOPC   H5R 4473   3.502   3.134   8.199 -0.0522 -0.3563 -0.2337
   99DOPC   H5S 4474   3.468   2.988   8.110  2.8197 -1.0240 -2.4355
   99DOPC   C26 4475   3.671   2.990   8.204  0.0918  0.6998  0.0112
   99DOPC   H6R 4476   3.672   2.879   8.208 -2.3059  0.6223 -0.4593
   99DOPC   H6S 4477   3.728   3.028   8.291  0.0315 -2.1827  1.4457
   99DOPC   C27 4478   3.750   3.017   8.070 -0.2884  0.0672 -0.0642
   99DOPC   H7R 4479   3.849   2.967   8.069 -0.8479 -1.0835 -0.4362
   99DOPC   H7S 4480   3.776   3.125   8.064  1.9444 -0.4380 -0.1861
   99DOPC   C28 4481   3.681   2.968   7.946  0.0801 -0.5675 -0.1303
   99DOPC   H8R 4482   3.580   3.014   7.936  1.0457  1.9668  0.9623
   99DOPC   H8S 4483   3.671   2.858   7.959  0.8196 -0.7608 -1.0621
   99DOPC   C29 4484   3.757   2.992   7.825  0.5586 -0.2324  0.4366
   99DOPC   H9R 4485   3.863   2.967   7.838  0.3175  0.4205  5.3623
   99DOPC  C210 4486   3.704   3.037   7.706 -0.4091  0.3376  0.2097
   99DOPC  H10R 4487   3.764   3.029   7.614 -1.7568  1.6386 -0.8418
   99DOPC  C211 4488   3.560   3.076   7.680 -0.7704 -0.5387 -0.1099
   99DOPC  H11R 4489   3.504   3.120   7.765  2.3188  2.8734  0.3788
   99DOPC  H11S 4490   3.514   2.980   7.647  0.4153 -0.7110 -1.3565
   99DOPC  C212 4491   3.562   3.186   7.568  0.2855  0.3246 -0.1761
   99DOPC  H12R 4492   3.628   3.141   7.491  0.6166 -0.6269  0.6521
   99DOPC  H12S 4493   3.612   3.278   7.607  2.2322 -0.7856  0.0551
   99DOPC  C213 4494   3.416   3.210   7.519 -0.2094  0.2716 -0.2156
   99DOPC  H13R 4495   3.364   3.237   7.613  1.9694  3.1778  0.2783
   99DOPC  H13S 4496   3.366   3.116   7.487  0.3455 -1.2005  2.8553
   99DOPC  C214 4497   3.392   3.323   7.420  0.1666  0.2851 -0.7719
   99DOPC  H14R 4498   3.444   3.414   7.457 -0.5483  0.4944 -0.2687
   99DOPC  H14S 4499   3.283   3.345   7.414 -0.0628 -1.0601 -2.2891
   99DOPC  C215 4500   3.450   3.285   7.288 -0.1922 -0.2115 -0.1622
   99DOPC  H15R 4501   3.381   3.211   7.241 -0.5476  0.2738 -0.4225
   99DOPC  H15S 4502   3.553   3.245   7.295 -1.0881 -2.6193  0.1698
   99DOPC  C216 4503   3.439   3.408   7.200 -0.1037  0.1969  0.1000
   99DOPC  H16R 4504   3.472   3.494   7.261  0.8785 -1.1116  1.4711
   99DOPC  H16S 4505   3.334   3.426   7.168 -0.7086  0.6068  2.1629
   99DOPC  C217 4506   3.519   3.395   7.067  0.1357 -0.0248 -0.1795
   99DOPC  H17R 4507   3.497   3.298   7.018  1.5442 -0.4627  0.0023
   99DOPC  H17S 4508   3.629   3.397   7.084  0.2422  2.5288 -0.7165
   99DOPC  C218 4509   3.492   3.508   6.965 -0.8799 -0.3556  0.4912
   99DOPC  H18R 4510   3.547   3.482   6.872 -1.1634 -3.7695  1.1500
   99DOPC  H18S 4511   3.536   3.603   7.002 -2.2685  0.5835 -0.1784
   99DOPC  H18T 4512   3.384   3.532   6.949 -0.5600  0.0315 -1.3075
   99DOPC   C33 4513   3.576   3.558   8.420  0.6455 -0.1573 -0.0630
   99DOPC   H3X 4514   3.589   3.593   8.316 -0.5832  0.6536  0.0352
   99DOPC   H3Y 4515   3.581   3.640   8.496  0.0554  1.7044 -1.9399
   99DOPC   C34 4516   3.440   3.503   8.426  0.0692 -0.4570 -0.1974
   99DOPC   H4X 4517   3.423   3.465   8.529 -0.3337 -0.2473 -0.1826
   99DOPC   H4Y 4518   3.439   3.411   8.363  1.6809 -1.1209  0.7158
   99DOPC   C35 4519   3.338   3.610   8.397 -0.0706  0.7926 -0.4826
   99DOPC   H5X 4520   3.358   3.657   8.299  0.6754  0.2008 -0.6220
   99DOPC   H5Y 4521   3.345   3.684   8.480 -0.1418  0.7421 -0.4312
   99DOPC   C36 4522   3.195   3.553   8.389 -0.1619 -0.0685  0.6209
   99DOPC   H6X 4523   3.176   3.498   8.294  1.1451  1.4768 -0.6186
   99DOPC   H6Y 4524   3.174   3.483   8.472 -1.3577  0.1970  0.5589
   99DOPC   C37 4525   3.080   3.660   8.393 -0.5944  0.0766 -0.8525
   99DOPC   H7X 4526   3.098   3.722   8.484 -2.7812 -1.6928  0.9101
   99DOPC   H7Y 4527   3.090   3.727   8.305 -0.9557  0.6909 -0.4329
   99DOPC   C38 4528   2.939   3.603   8.396  0.2292 -0.1950 -0.2859
   99DOPC   H8X 4529   2.917   3.542   8.306  3.1032  0.7626 -1.7596
   99DOPC   H8Y 4530   2.869   3.688   8.379  1.3446  0.9112  0.4217
   99DOPC   C39 4531   2.906   3.524   8.520  0.0779 -1.2029  0.6272
   99DOPC   H9X 4532   2.900   3.577   8.617  1.5470 -0.1943  0.2080
   99DOPC  C310 4533   2.867   3.396   8.532  0.0915  1.2578  0.9982
   99DOPC  H10X 4534   2.835   3.359   8.631 -0.4614  0.4745  0.5293
   99DOPC  C311 4535   2.844   3.294   8.419  0.0633 -0.6971  0.4120
   99DOPC  H11X 4536   2.852   3.338   8.318  0.1993 -1.1372  0.2291
   99DOPC  H11Y 4537   2.737   3.267   8.427 -0.0547 -0.4648 -0.3282
   99DOPC  C312 4538   2.938   3.169   8.431  0.0570  0.3303  0.8082
   99DOPC  H12X 4539   2.894   3.107   8.513  0.4024  0.9934  1.5105
   99DOPC  H12Y 4540   3.041   3.204   8.453 -0.3465  2.3649 -0.2666
   99DOPC  C313 4541   2.956   3.090   8.297  0.1212  0.1478  0.7149
   99DOPC  H13X 4542   3.001   3.148   8.214  1.8541  0.1422  1.5972
   99DOPC  H13Y 4543   3.024   3.005   8.320 -0.2615 -0.6536 -0.9202
   99DOPC  C314 4544   2.827   3.019   8.251  0.0242 -0.2340 -0.3261
   99DOPC  H14X 4545   2.797   2.957   8.338 -0.6855 -0.2051 -0.5431
   99DOPC  H14Y 4546   2.750   3.099   8.243  1.3322  1.2545  1.1275
   99DOPC  C315 4547   2.824   2.936   8.124  0.1241  0.1985 -0.2509
   99DOPC  H15X 4548   2.903   2.858   8.132 -0.3972 -0.1855  1.5118
   99DOPC  H15Y 4549   2.859   3.000   8.040  0.5920 -1.6192 -1.4924
   99DOPC  C316 4550   2.683   2.878   8.101 -0.3749  0.5611  0.4052
   99DOPC  H16X 4551   2.657   2.822   8.193 -0.4952 -0.8059 -0.4346
   99DOPC  H16Y 4552   2.598   2.949   8.088 -1.0101 -0.2144  0.2510
   99DOPC  C317 4553   2.686   2.794   7.974  0.0499  0.1702 -0.1368
   99DOPC  H17X 4554   2.734   2.851   7.891  1.2681 -0.4624  0.1037
   99DOPC  H17Y 4555   2.758   2.709   7.979  0.9514  0.9365  0.1477
   99DOPC  C318 4556   2.545   2.750   7.938 -0.3389  0.0713 -0.2731
   99DOPC  H18X 4557   2.465   2.826   7.945 -0.8598 -0.5736  1.2683
   99DOPC  H18Y 4558   2.541   2.709   7.835  3.9741 -0.5190 -0.3912
   99DOPC  H18Z 4559   2.517   2.659   7.996 -0.1618  0.3334  0.2318
  100DOPC     N 4560   7.659   5.162   8.740  0.0525  0.5488  0.2306
  100DOPC   C12 4561   7.647   5.308   8.766  0.0703  0.2805  0.4221
  100DOPC  H12A 4562   7.542   5.329   8.760  0.1705  0.7584  0.2320
  100DOPC  H12B 4563   7.691   5.353   8.678  0.9663 -3.0271 -0.9964
  100DOPC   C13 4564   7.589   5.075   8.833  0.2142  0.4101  0.0252
  100DOPC  H13A 4565   7.626   5.087   8.934 -1.2191  0.0186  0.6264
  100DOPC  H13B 4566   7.483   5.097   8.833 -0.4021 -2.2159 -1.6927
  100DOPC  H13C 4567   7.601   4.970   8.814 -2.5691  0.2118 -1.1739
  100DOPC   C14 4568   7.810   5.118   8.741 -0.0229 -0.5802 -0.0899
  100DOPC  H14A 4569   7.846   5.144   8.840  0.0969  1.0374 -0.5255
  100DOPC  H14B 4570   7.834   5.020   8.702  3.6280  1.0347 -2.5269
  100DOPC  H14C 4571   7.852   5.187   8.669 -2.8983 -1.0119 -2.3453
  100DOPC   C15 4572   7.613   5.139   8.605  0.5420 -0.1823  0.9932
  100DOPC  H15A 4573   7.659   5.204   8.532  0.5620 -1.4659 -0.1524
  100DOPC  H15B 4574   7.506   5.140   8.597  0.7115  1.0344 -2.9140
  100DOPC  H15C 4575   7.630   5.036   8.578 -0.4766  0.2433 -1.4441
  100DOPC   C11 4576   7.715   5.356   8.901  0.8170  0.3829  0.4515
  100DOPC  H11A 4577   7.679   5.456   8.932 -0.2797  0.2453 -0.3265
  100DOPC  H11B 4578   7.677   5.284   8.976 -3.0177 -0.1279 -1.7148
  100DOPC     P 4579   7.932   5.465   8.788 -0.3740 -0.2227  0.2613
  100DOPC   O13 4580   8.077   5.453   8.798 -0.2161 -0.0044 -0.1060
  100DOPC   O14 4581   7.879   5.600   8.826 -0.6013  0.4965  0.0711
  100DOPC   O12 4582   7.857   5.363   8.888 -0.6580  0.0502  0.1849
  100DOPC   O11 4583   7.874   5.418   8.648  0.0886  0.5534 -0.0850
  100DOPC    C1 4584   7.842   5.515   8.556  0.5844  0.2566  0.4318
  100DOPC    HA 4585   7.921   5.594   8.550 -0.8875  1.8280  0.9538
  100DOPC    HB 4586   7.744   5.564   8.575  0.9766  0.9417  0.7618
  100DOPC    C2 4587   7.842   5.450   8.419  1.0851 -0.3712  0.3449
  100DOPC    HS 4588   7.845   5.536   8.349  0.5272  0.6873  1.5847
  100DOPC   O21 4589   7.732   5.359   8.394 -0.1850  0.1821  0.3312
  100DOPC   C21 4590   7.661   5.383   8.278 -0.1224  0.3116 -0.4790
  100DOPC   O22 4591   7.693   5.468   8.196 -0.5528 -0.1544 -0.3752
  100DOPC   C22 4592   7.550   5.271   8.266 -0.1698 -0.4308 -0.8178
  100DOPC   H2R 4593   7.448   5.312   8.277 -0.0049 -0.5451  1.4610
  100DOPC   H2S 4594   7.568   5.187   8.336  0.0266 -0.0668 -0.4258
  100DOPC    C3 4595   7.977   5.375   8.396 -0.1248 -0.4712  0.1084
  100DOPC    HX 4596   7.963   5.296   8.472  0.3381  0.3994  1.1232
  100DOPC    HY 4597   8.053   5.451   8.423  0.9775 -1.1115 -1.1384
  100DOPC   O31 4598   7.979   5.328   8.260  0.4943 -0.1180 -0.2326
  100DOPC   C31 4599   8.041   5.411   8.177  0.6913  0.0811 -0.3051
  100DOPC   O32 4600   8.088   5.516   8.219  0.6274 -0.4289  0.4021
  100DOPC   C32 4601   8.028   5.361   8.033 -0.2447  0.3058  0.2904
  100DOPC   H2X 4602   7.930   5.390   7.991  0.3080  0.8182 -0.6787
  100DOPC   H2Y 4603   8.107   5.412   7.973  0.2800  0.7855  1.3436
  100DOPC   C23 4604   7.555   5.197   8.126  0.4340 -0.4116  0.3620
  100DOPC   H3R 4605   7.481   5.113   8.121 -2.6402  2.0124  1.4053
  100DOPC   H3S 4606   7.653   5.147   8.113 -0.3024 -1.5607 -1.0797
  100DOPC   C24 4607   7.509   5.291   8.010 -0.1130  0.0101 -0.3029
  100DOPC   H4R 4608   7.544   5.252   7.912  0.0121  1.2431 -0.7567
  100DOPC   H4S 4609   7.559   5.390   8.014 -0.4803  0.1918 -0.1965
  100DOPC   C25 4610   7.359   5.337   8.016  0.2553  0.2939  0.3032
  100DOPC   H5R 4611   7.357   5.439   7.973  1.3035  1.1135  2.0845
  100DOPC   H5S 4612   7.321   5.343   8.120 -1.1654 -3.3717  0.1367
  100DOPC   C26 4613   7.271   5.244   7.936  0.1495 -0.1885 -0.5453
  100DOPC   H6R 4614   7.169   5.289   7.932  0.6672  0.9349 -2.5469
  100DOPC   H6S 4615   7.256   5.142   7.978 -0.7878 -0.3450 -1.2307
  100DOPC   C27 4616   7.323   5.232   7.789 -0.2383 -0.9818  0.5900
  100DOPC   H7R 4617   7.399   5.152   7.787 -1.4388 -2.1940 -2.4194
  100DOPC   H7S 4618   7.360   5.335   7.770 -1.4046 -0.2751  1.9290
  100DOPC   C28 4619   7.214   5.184   7.689 -0.0780  0.2632  0.4933
  100DOPC   H8R 4620   7.255   5.208   7.589 -0.3190 -3.0217 -0.5405
  100DOPC   H8S 4621   7.122   5.247   7.689 -0.2314  0.1870 -2.6814
  100DOPC   C29 4622   7.187   5.038   7.711 -0.4564  0.9666 -0.9149
  100DOPC   H9R 4623   7.162   5.008   7.814 -1.8563  0.6061 -1.3353
  100DOPC  C210 4624   7.180   4.948   7.616 -0.6885  0.1724 -0.1029
  100DOPC  H10R 4625   7.156   4.847   7.653 -1.8882  1.5534  3.2856
  100DOPC  C211 4626   7.204   4.963   7.467  0.3271  0.2602 -0.1707
  100DOPC  H11R 4627   7.227   4.862   7.428 -2.6174 -1.0282  1.1220
  100DOPC  H11S 4628   7.302   5.015   7.464  0.2621  0.3481 -0.8390
  100DOPC  C212 4629   7.099   5.037   7.391 -0.0185 -0.7715  0.9030
  100DOPC  H12R 4630   7.098   5.141   7.430  1.1051  0.6291 -2.4508
  100DOPC  H12S 4631   6.995   5.002   7.407 -0.0595 -0.6316  0.9463
  100DOPC  C213 4632   7.137   5.062   7.241  0.2592  0.1745  0.6412
  100DOPC  H13R 4633   7.245   5.089   7.235  0.1314  1.5140  2.9913
  100DOPC  H13S 4634   7.083   5.144   7.190  0.0888 -0.4371 -0.1794
  100DOPC  C214 4635   7.134   4.930   7.157  0.2239  0.2990 -0.4822
  100DOPC  H14R 4636   7.033   4.890   7.179  0.5529 -0.0619  0.4110
  100DOPC  H14S 4637   7.191   4.852   7.213 -1.8274  0.0766  1.4464
  100DOPC  C215 4638   7.164   4.954   7.010  0.1073  0.5368 -0.8737
  100DOPC  H15R 4639   7.269   4.989   7.002 -0.4781  2.1755 -1.8636
  100DOPC  H15S 4640   7.108   5.045   6.978 -1.0145  0.7593  1.5124
  100DOPC  C216 4641   7.143   4.831   6.924  0.1947  0.2116 -0.0579
  100DOPC  H16R 4642   7.040   4.792   6.941  0.7691 -1.4843 -0.2546
  100DOPC  H16S 4643   7.194   4.736   6.948 -3.7289 -1.4411  2.9172
  100DOPC  C217 4644   7.156   4.857   6.772 -0.4046 -0.5936 -0.4400
  100DOPC  H17R 4645   7.264   4.879   6.761 -0.3724 -1.2634 -1.6555
  100DOPC  H17S 4646   7.093   4.945   6.745 -0.7351 -0.9353 -0.7932
  100DOPC  C218 4647   7.108   4.728   6.698  0.7704 -0.4171  0.0820
  100DOPC  H18R 4648   7.127   4.746   6.590  1.2217  0.5606  0.3153
  100DOPC  H18S 4649   6.997   4.725   6.694  0.7290  1.0963 -1.0382
  100DOPC  H18T 4650   7.163   4.634   6.720  1.9899  0.0342 -0.8835
  100DOPC   C33 4651   8.057   5.211   8.034 -0.0838  0.5100  0.7120
  100DOPC   H3X 4652   7.968   5.152   8.065  0.1967 -0.6564 -0.5849
  100DOPC   H3Y 4653   8.143   5.193   8.101 -1.3364  0.8839  2.4894
  100DOPC   C34 4654   8.105   5.165   7.896 -0.3914 -0.7114  0.3309
  100DOPC   H4X 4655   8.103   5.054   7.897  0.0745 -0.7483 -0.8954
  100DOPC   H4Y 4656   8.211   5.193   7.878 -0.7879  0.0749 -0.9790
  100DOPC   C35 4657   8.020   5.210   7.774  0.7310 -0.5532  0.0803
  100DOPC   H5X 4658   8.069   5.181   7.678 -2.9728  2.3496 -3.0458
  100DOPC   H5Y 4659   8.012   5.320   7.783 -0.9964 -0.7115  0.8200
  100DOPC   C36 4660   7.867   5.173   7.751 -0.5379 -0.0370 -0.2909
  100DOPC   H6X 4661   7.815   5.217   7.840 -0.3723 -0.3522 -0.0354
  100DOPC   H6Y 4662   7.822   5.211   7.657 -1.9511 -0.5936  0.1336
  100DOPC   C37 4663   7.839   5.023   7.769 -0.4458  0.0921 -0.4827
  100DOPC   H7X 4664   7.874   4.971   7.678 -2.2034 -1.9626 -0.0695
  100DOPC   H7Y 4665   7.888   4.988   7.863 -1.1346 -0.5122 -0.3373
  100DOPC   C38 4666   7.685   4.989   7.783 -0.0136  0.0289  0.3111
  100DOPC   H8X 4667   7.644   5.044   7.870 -1.7912  0.0641 -0.5157
  100DOPC   H8Y 4668   7.665   4.880   7.797 -0.9998  0.4371  2.4008
  100DOPC   C39 4669   7.603   5.031   7.668 -0.1835 -0.1295  0.3314
  100DOPC   H9X 4670   7.565   5.134   7.668 -1.3381 -0.5304 -1.3131
  100DOPC  C310 4671   7.594   4.966   7.556  0.3555  0.3853 -0.5273
  100DOPC  H10X 4672   7.514   5.000   7.489  0.1438  0.2851 -0.3304
  100DOPC  C311 4673   7.659   4.836   7.509  0.0888  0.2226  0.5202
  100DOPC  H11X 4674   7.708   4.774   7.588 -0.1174  0.4668  0.8428
  100DOPC  H11Y 4675   7.740   4.876   7.444 -0.2010 -0.2459 -0.1479
  100DOPC  C312 4676   7.591   4.740   7.412  0.7587  0.4083  0.0243
  100DOPC  H12X 4677   7.508   4.688   7.465 -0.3426  3.4825  1.5627
  100DOPC  H12Y 4678   7.670   4.664   7.389  0.2410 -0.5975  1.4272
  100DOPC  C313 4679   7.529   4.796   7.279 -0.4088  0.6735  0.0267
  100DOPC  H13X 4680   7.469   4.721   7.223 -1.5688  1.8562 -0.3714
  100DOPC  H13Y 4681   7.469   4.885   7.308 -1.2149  0.2271 -0.2231
  100DOPC  C314 4682   7.626   4.847   7.175  0.2781 -0.1191  0.2038
  100DOPC  H14X 4683   7.697   4.916   7.226  1.4314  0.4934 -2.0921
  100DOPC  H14Y 4684   7.678   4.757   7.136  2.0128  0.2552  1.5238
  100DOPC  C315 4685   7.567   4.921   7.054  0.4333 -0.5297 -0.2731
  100DOPC  H15X 4686   7.507   5.001   7.101 -0.4571 -2.4791  2.1297
  100DOPC  H15Y 4687   7.496   4.853   7.002  0.8246 -1.4022  0.3148
  100DOPC  C316 4688   7.670   4.975   6.961 -0.3127 -0.0571  0.8272
  100DOPC  H16X 4689   7.732   5.041   7.026  0.0672  2.8507 -2.1764
  100DOPC  H16Y 4690   7.735   4.895   6.922  0.8874  0.7564  1.0962
  100DOPC  C317 4691   7.632   5.066   6.843 -0.1299 -0.0325  0.0034
  100DOPC  H17X 4692   7.585   5.159   6.882  0.8414  0.5849 -0.2438
  100DOPC  H17Y 4693   7.726   5.119   6.814 -0.4933  1.2798  1.1207
  100DOPC  C318 4694   7.572   4.999   6.719 -0.1946  0.4910  0.6444
  100DOPC  H18X 4695   7.477   4.945   6.743  1.4282 -3.5005 -0.9438
  100DOPC  H18Y 4696   7.563   5.072   6.636  2.3680  1.6102  1.2433
  100DOPC  H18Z 4697   7.636   4.919   6.675 -2.0333 -1.1814  0.8382
  101DOPC     N 4698   4.892   7.313   8.440  0.1241  0.4714 -1.2145
  101DOPC   C12 4699   4.746   7.338   8.418  0.1775 -0.0534  0.0601
  101DOPC  H12A 4700   4.739   7.436   8.372  0.9634  0.7923  1.6431
  101DOPC  H12B 4701   4.688   7.338   8.508 -0.6899  2.5897 -0.3943
  101DOPC   C13 4702   4.924   7.178   8.501 -0.4733 -0.5764 -0.3639
  101DOPC  H13A 4703   5.030   7.156   8.505 -0.3177 -0.1546 -1.5955
  101DOPC  H13B 4704   4.891   7.158   8.602  1.2040  1.6605  0.6969
  101DOPC  H13C 4705   4.871   7.108   8.438 -3.4288 -1.7138  3.0465
  101DOPC   C14 4706   4.943   7.423   8.526 -0.3167  0.0336 -0.0410
  101DOPC  H14A 4707   4.872   7.432   8.608  0.0215  0.5119  0.2054
  101DOPC  H14B 4708   5.038   7.401   8.572 -0.3109 -1.6997 -0.8180
  101DOPC  H14C 4709   4.942   7.515   8.469 -0.0581 -1.0332 -1.8060
  101DOPC   C15 4710   4.961   7.314   8.304  0.6371 -0.0224 -0.1870
  101DOPC  H15A 4711   5.068   7.311   8.324  0.7286  0.1349 -0.6545
  101DOPC  H15B 4712   4.946   7.410   8.259 -2.3726 -0.1264  0.4130
  101DOPC  H15C 4713   4.938   7.229   8.242 -1.2769  0.0502  0.3671
  101DOPC   C11 4714   4.670   7.238   8.319 -0.7420  0.2939 -0.0161
  101DOPC  H11A 4715   4.563   7.270   8.315 -0.2303  1.9968 -0.6734
  101DOPC  H11B 4716   4.710   7.244   8.216  0.1571  1.1422  0.3697
  101DOPC     P 4717   4.585   7.051   8.485 -0.2772  0.1562  0.5299
  101DOPC   O13 4718   4.540   7.163   8.568 -0.9958 -0.2239 -0.0551
  101DOPC   O14 4719   4.651   6.937   8.552  0.1516  0.4106 -0.3228
  101DOPC   O12 4720   4.687   7.102   8.368  0.6350  0.5594  0.2992
  101DOPC   O11 4721   4.453   6.995   8.417 -0.5310 -0.0864  0.4224
  101DOPC    C1 4722   4.458   6.913   8.293  0.3505 -0.1830 -0.4595
  101DOPC    HA 4723   4.507   6.816   8.316  0.7741  0.0069 -0.5566
  101DOPC    HB 4724   4.520   6.962   8.215  3.1337 -4.2634 -1.1204
  101DOPC    C2 4725   4.327   6.863   8.234 -0.0762  0.2528 -0.2653
  101DOPC    HS 4726   4.337   6.865   8.124 -1.7030 -1.4534 -0.4871
  101DOPC   O21 4727   4.215   6.943   8.282 -0.3949  0.1852 -0.1953
  101DOPC   C21 4728   4.216   7.067   8.240  0.2547 -0.0625  0.4389
  101DOPC   O22 4729   4.299   7.108   8.161 -0.2423 -0.1953 -0.2262
  101DOPC   C22 4730   4.095   7.143   8.295  0.1765  0.2334 -0.3696
  101DOPC   H2R 4731   4.131   7.215   8.371 -0.8047  1.2826 -0.8677
  101DOPC   H2S 4732   4.025   7.071   8.343 -0.6301  2.0918  1.3816
  101DOPC    C3 4733   4.307   6.717   8.273 -0.3634 -0.4482 -1.1382
  101DOPC    HX 4734   4.214   6.680   8.224  1.2167 -3.6099 -2.0872
  101DOPC    HY 4735   4.293   6.707   8.382  1.8283 -1.6733 -0.9083
  101DOPC   O31 4736   4.413   6.637   8.228  0.5639  0.7376 -0.6228
  101DOPC   C31 4737   4.420   6.515   8.282 -1.0884 -0.5271 -0.3163
  101DOPC   O32 4738   4.341   6.477   8.366  0.0711  0.3121  0.0515
  101DOPC   C32 4739   4.557   6.446   8.259  0.2071  0.3971  0.7022
  101DOPC   H2X 4740   4.600   6.426   8.359 -0.8222  1.4600  1.3817
  101DOPC   H2Y 4741   4.536   6.348   8.212  1.8237 -0.1709  1.1049
  101DOPC   C23 4742   4.000   7.225   8.193 -0.4477 -0.2654 -1.1467
  101DOPC   H3R 4743   4.055   7.316   8.163 -0.7874  0.5636  0.6577
  101DOPC   H3S 4744   3.913   7.263   8.250  0.6528 -1.6707  1.6817
  101DOPC   C24 4745   3.949   7.142   8.075  0.0511  0.1584 -0.4174
  101DOPC   H4R 4746   3.897   7.051   8.111  0.4804 -0.7658 -2.0367
  101DOPC   H4S 4747   4.040   7.109   8.020  0.0955 -0.2615 -0.0947
  101DOPC   C25 4748   3.861   7.231   7.994 -0.5296  0.0663  0.7293
  101DOPC   H5R 4749   3.917   7.324   7.972 -2.9049  1.7035  1.2481
  101DOPC   H5S 4750   3.779   7.270   8.057 -1.9159 -2.6185  0.7138
  101DOPC   C26 4751   3.828   7.171   7.858  0.3810 -0.0150  0.0961
  101DOPC   H6R 4752   3.756   7.241   7.812 -1.0737 -0.7827  1.1409
  101DOPC   H6S 4753   3.770   7.077   7.869  1.9819 -1.2887 -1.6380
  101DOPC   C27 4754   3.950   7.140   7.771  0.0835 -0.7497  0.0210
  101DOPC   H7R 4755   4.018   7.062   7.814  1.5137  1.0606  1.1971
  101DOPC   H7S 4756   4.012   7.231   7.761 -1.5031  0.5035  1.0918
  101DOPC   C28 4757   3.907   7.119   7.623 -0.2088 -0.0360  0.4961
  101DOPC   H8R 4758   3.900   7.215   7.569  1.5189  0.0923  0.4255
  101DOPC   H8S 4759   3.806   7.075   7.614 -0.3590  0.6127 -1.4781
  101DOPC   C29 4760   4.009   7.034   7.549  0.8708 -0.0705  0.7114
  101DOPC   H9R 4761   4.088   6.997   7.617  2.9909  1.0449 -1.0156
  101DOPC  C210 4762   4.007   6.981   7.427  0.4107  0.3716 -0.0351
  101DOPC  H10R 4763   4.095   6.920   7.401  1.0407  0.0142  2.6741
  101DOPC  C211 4764   3.894   6.990   7.322  0.3740  0.3433  0.8449
  101DOPC  H11R 4765   3.795   6.964   7.366  0.1732 -0.5080 -0.0669
  101DOPC  H11S 4766   3.918   6.924   7.236 -1.1221 -0.7394  1.2300
  101DOPC  C212 4767   3.877   7.137   7.265 -0.4424  0.5654 -0.5423
  101DOPC  H12R 4768   3.924   7.204   7.341  1.8730 -1.4351 -0.0962
  101DOPC  H12S 4769   3.769   7.157   7.245 -1.4307 -3.2283  0.3107
  101DOPC  C213 4770   3.951   7.158   7.136  0.1600 -0.2747 -0.2830
  101DOPC  H13R 4771   3.924   7.071   7.073  0.4846 -0.0469 -0.7479
  101DOPC  H13S 4772   4.060   7.159   7.160 -0.0798  2.0180  1.1102
  101DOPC  C214 4773   3.903   7.287   7.061 -0.7641 -1.2474 -1.1980
  101DOPC  H14R 4774   3.917   7.369   7.134 -1.3126 -0.8842 -1.4926
  101DOPC  H14S 4775   3.794   7.286   7.040 -1.2898 -0.3177  1.1485
  101DOPC  C215 4776   3.974   7.330   6.938 -1.0077  0.4822  0.1152
  101DOPC  H15R 4777   3.964   7.253   6.858 -3.4228  0.6892  0.1410
  101DOPC  H15S 4778   4.082   7.324   6.961 -0.7436  3.9960  0.2647
  101DOPC  C216 4779   3.936   7.464   6.867  0.3307 -1.0651  0.3241
  101DOPC  H16R 4780   4.026   7.486   6.806  0.1860  1.0884  0.7938
  101DOPC  H16S 4781   3.922   7.548   6.939 -0.3353  1.4862 -2.5408
  101DOPC  C217 4782   3.801   7.460   6.798  0.1384 -0.1020  0.5620
  101DOPC  H17R 4783   3.723   7.428   6.871 -0.4833 -0.3442 -0.1853
  101DOPC  H17S 4784   3.803   7.372   6.731 -1.0373 -1.3222  2.0465
  101DOPC  C218 4785   3.767   7.591   6.725 -0.2512  0.2025  0.0122
  101DOPC  H18R 4786   3.662   7.589   6.687 -0.9827 -1.7422  1.8790
  101DOPC  H18S 4787   3.830   7.611   6.636  0.6668  0.6893  0.7572
  101DOPC  H18T 4788   3.771   7.673   6.800 -0.5667  0.1482  0.0907
  101DOPC   C33 4789   4.652   6.533   8.182 -0.2381 -0.0190  0.1626
  101DOPC   H3X 4790   4.751   6.499   8.217 -0.5844 -0.4069  0.7821
  101DOPC   H3Y 4791   4.657   6.641   8.212  1.0004 -0.8482  3.4236
  101DOPC   C34 4792   4.635   6.520   8.032 -0.2319 -0.4426 -0.6022
  101DOPC   H4X 4793   4.534   6.558   8.010  0.5480  1.5728 -0.9344
  101DOPC   H4Y 4794   4.635   6.413   8.000 -2.2135 -0.1635 -1.6363
  101DOPC   C35 4795   4.727   6.601   7.937 -0.4785 -0.7088 -0.6946
  101DOPC   H5X 4796   4.824   6.547   7.946  1.4783  2.5291 -0.7940
  101DOPC   H5Y 4797   4.735   6.702   7.982  0.9039 -0.3705 -1.6500
  101DOPC   C36 4798   4.685   6.605   7.796 -0.4938  0.3029  0.7130
  101DOPC   H6X 4799   4.665   6.501   7.761  1.1396 -0.0383  0.7195
  101DOPC   H6Y 4800   4.598   6.670   7.773  0.9952  2.0701 -0.1843
  101DOPC   C37 4801   4.790   6.663   7.696  0.9562  0.5161 -0.1345
  101DOPC   H7X 4802   4.811   6.769   7.721  0.2460  0.1213  2.4238
  101DOPC   H7Y 4803   4.878   6.594   7.700 -0.2849 -1.0378  2.0932
  101DOPC   C38 4804   4.738   6.660   7.551 -0.1770 -0.4561 -0.3009
  101DOPC   H8X 4805   4.692   6.561   7.532  1.2605 -1.2292  0.1457
  101DOPC   H8Y 4806   4.834   6.664   7.496  1.3650 -2.9454  1.9691
  101DOPC   C39 4807   4.640   6.777   7.517 -0.4888  0.6711  0.7709
  101DOPC   H9X 4808   4.551   6.776   7.583  0.0477 -3.0910  1.6518
  101DOPC  C310 4809   4.645   6.865   7.409  0.2439 -1.1118  0.6487
  101DOPC  H10X 4810   4.557   6.931   7.403  0.3498 -0.9186  1.1993
  101DOPC  C311 4811   4.759   6.874   7.308  0.2022 -0.3496  0.3096
  101DOPC  H11X 4812   4.750   6.781   7.248  0.4054 -1.1285  1.4574
  101DOPC  H11Y 4813   4.848   6.864   7.374 -0.8242 -0.4317  1.7106
  101DOPC  C312 4814   4.762   6.999   7.226 -0.3484  0.9425 -0.1469
  101DOPC  H12X 4815   4.669   7.016   7.168 -0.4035  0.2262 -0.2757
  101DOPC  H12Y 4816   4.852   6.994   7.161 -0.8804  0.3199 -0.8385
  101DOPC  C313 4817   4.780   7.126   7.310 -0.2674  0.1208 -0.1915
  101DOPC  H13X 4818   4.688   7.142   7.370 -0.2633 -2.6245  0.6693
  101DOPC  H13Y 4819   4.864   7.102   7.378 -1.2718 -0.6355  0.8250
  101DOPC  C314 4820   4.794   7.257   7.235 -0.2791  0.2256  0.2842
  101DOPC  H14X 4821   4.874   7.240   7.160  2.0987  1.4914  2.3951
  101DOPC  H14Y 4822   4.707   7.281   7.171  1.4782 -0.1997 -2.4199
  101DOPC  C315 4823   4.817   7.387   7.321 -0.1723 -0.1664  0.1164
  101DOPC  H15X 4824   4.917   7.377   7.367 -0.7160  1.9126  1.9219
  101DOPC  H15Y 4825   4.740   7.388   7.400 -1.0133 -1.4279 -0.6483
  101DOPC  C316 4826   4.807   7.522   7.239  0.4493 -0.2760  0.4346
  101DOPC  H16X 4827   4.851   7.496   7.140 -0.8804  1.0362 -0.5345
  101DOPC  H16Y 4828   4.705   7.564   7.227 -0.4902 -1.9681  1.9274
  101DOPC  C317 4829   4.873   7.641   7.308 -0.5010 -0.6510 -0.3858
  101DOPC  H17X 4830   4.833   7.645   7.412  0.7863  0.5235  0.0891
  101DOPC  H17Y 4831   4.982   7.627   7.321 -0.3937  0.4026 -0.0886
  101DOPC  C318 4832   4.844   7.775   7.239  0.2549 -0.2073 -0.1061
  101DOPC  H18X 4833   4.879   7.782   7.134 -0.6719  1.9640 -0.3245
  101DOPC  H18Y 4834   4.737   7.806   7.239 -0.3077 -1.8398 -2.9478
  101DOPC  H18Z 4835   4.897   7.864   7.279 -1.7854  1.6598 -1.3430
  102DOPC     N 4836   6.047   2.782   8.750  0.5615 -0.4181  0.5787
  102DOPC   C12 4837   6.120   2.882   8.833  0.0753  0.3883 -0.0154
  102DOPC  H12A 4838   6.095   2.872   8.938 -0.8918  0.5270 -0.2179
  102DOPC  H12B 4839   6.081   2.982   8.819 -0.0207  0.1176 -1.9259
  102DOPC   C13 4840   6.097   2.643   8.755 -0.2592 -0.1390  0.1004
  102DOPC  H13A 4841   6.043   2.576   8.689 -2.5983 -0.6347  2.3448
  102DOPC  H13B 4842   6.203   2.634   8.737 -0.6134 -0.1676 -2.2334
  102DOPC  H13C 4843   6.074   2.596   8.850 -1.9617  0.4476  0.0215
  102DOPC   C14 4844   6.058   2.839   8.606  0.3947  0.5888  0.5690
  102DOPC  H14A 4845   5.998   2.786   8.533  0.4591 -0.6051  1.3596
  102DOPC  H14B 4846   6.015   2.938   8.609 -1.2970 -0.0902  0.2886
  102DOPC  H14C 4847   6.161   2.840   8.575  0.4722 -1.2937  0.6281
  102DOPC   C15 4848   5.897   2.783   8.783 -0.1676 -0.2184  0.9069
  102DOPC  H15A 4849   5.878   2.737   8.879 -1.5170  0.5330  1.0329
  102DOPC  H15B 4850   5.841   2.716   8.719 -0.4761  0.2484  0.6801
  102DOPC  H15C 4851   5.852   2.881   8.768 -0.2797 -0.1730  1.5227
  102DOPC   C11 4852   6.273   2.892   8.820 -0.4117 -0.7140 -0.6035
  102DOPC  H11A 4853   6.312   2.970   8.889 -0.2226 -0.4551 -0.9996
  102DOPC  H11B 4854   6.326   2.808   8.869 -3.2142 -0.4193  3.4560
  102DOPC     P 4855   6.471   2.898   8.647 -0.2321  0.8055  0.0641
  102DOPC   O13 4856   6.536   2.788   8.728  0.3760  0.1750  0.7977
  102DOPC   O14 4857   6.540   3.031   8.653  0.6432 -0.2310  0.2824
  102DOPC   O12 4858   6.317   2.912   8.683  0.3711  0.6544 -0.2578
  102DOPC   O11 4859   6.468   2.851   8.495 -0.0452 -0.4037 -0.6279
  102DOPC    C1 4860   6.355   2.767   8.444  0.2839 -0.2659 -0.2557
  102DOPC    HA 4861   6.263   2.826   8.425  0.0758 -1.3803 -3.1885
  102DOPC    HB 4862   6.327   2.686   8.515  1.5750 -0.1816  0.3903
  102DOPC    C2 4863   6.388   2.698   8.312  0.1158  0.6289  0.6665
  102DOPC    HS 4864   6.472   2.629   8.334 -0.6119 -0.2199  0.8043
  102DOPC   O21 4865   6.427   2.807   8.223 -0.2991  0.4298 -0.3230
  102DOPC   C21 4866   6.488   2.771   8.117 -0.0012  0.2828 -0.2812
  102DOPC   O22 4867   6.508   2.660   8.078 -0.1124 -0.7675 -0.0911
  102DOPC   C22 4868   6.542   2.900   8.047  0.0291 -0.0946  0.0190
  102DOPC   H2R 4869   6.625   2.936   8.112  0.2251  1.0305 -0.8267
  102DOPC   H2S 4870   6.456   2.971   8.051  1.4206  1.6064  1.9125
  102DOPC    C3 4871   6.271   2.602   8.257 -0.0366 -0.0966  0.1926
  102DOPC    HX 4872   6.259   2.519   8.330 -0.7844 -1.8904 -1.8697
  102DOPC    HY 4873   6.303   2.561   8.159 -1.9225 -0.8359 -0.1423
  102DOPC   O31 4874   6.141   2.675   8.239  0.0899 -0.4976 -0.1547
  102DOPC   C31 4875   6.057   2.600   8.165  0.1962 -0.3613  0.6153
  102DOPC   O32 4876   6.078   2.491   8.111  0.4186 -0.1274 -0.6896
  102DOPC   C32 4877   5.921   2.677   8.155  0.1309  0.1794 -0.2347
  102DOPC   H2X 4878   5.890   2.692   8.260 -0.8665 -0.6443 -0.4002
  102DOPC   H2Y 4879   5.935   2.779   8.112  0.3727 -0.6270 -2.2051
  102DOPC   C23 4880   6.594   2.881   7.898 -0.4783 -0.0710 -0.2818
  102DOPC   H3R 4881   6.511   2.884   7.826 -0.1452 -1.8575 -0.7824
  102DOPC   H3S 4882   6.640   2.781   7.881  0.8297  0.1649  1.5274
  102DOPC   C24 4883   6.716   2.973   7.853  0.6716 -0.2517  0.2291
  102DOPC   H4R 4884   6.800   2.941   7.919 -0.7165  0.0822  2.2458
  102DOPC   H4S 4885   6.698   3.083   7.859 -0.3450 -0.3491 -0.6651
  102DOPC   C25 4886   6.763   2.946   7.711 -0.6899  0.1391  0.4492
  102DOPC   H5R 4887   6.768   2.835   7.707  0.1463  0.1164  1.5935
  102DOPC   H5S 4888   6.867   2.988   7.710 -0.9537  0.8626  1.5719
  102DOPC   C26 4889   6.669   3.001   7.605 -0.1919  0.3321 -0.2506
  102DOPC   H6R 4890   6.686   3.110   7.607  0.2105  0.2935 -1.2900
  102DOPC   H6S 4891   6.561   2.987   7.627 -0.2126 -0.6769 -0.9003
  102DOPC   C27 4892   6.700   2.942   7.467  0.6261 -1.1017  0.2508
  102DOPC   H7R 4893   6.678   2.834   7.480  0.9128 -0.9414  2.4308
  102DOPC   H7S 4894   6.809   2.941   7.444  0.3349 -1.7659 -1.2463
  102DOPC   C28 4895   6.611   3.010   7.356  0.0904  0.0743 -0.1060
  102DOPC   H8R 4896   6.650   3.114   7.361  0.1696  0.0081  0.6780
  102DOPC   H8S 4897   6.505   3.021   7.387  0.0207  0.0390 -0.3283
  102DOPC   C29 4898   6.630   2.967   7.215  0.0838 -0.5727 -0.0266
  102DOPC   H9R 4899   6.696   3.035   7.157 -0.2861 -0.3750 -0.2203
  102DOPC  C210 4900   6.568   2.869   7.162 -0.2152 -0.0258  0.1005
  102DOPC  H10R 4901   6.564   2.859   7.052  0.9672 -0.7985  0.1148
  102DOPC  C211 4902   6.474   2.779   7.231 -0.0261  0.1246  0.1447
  102DOPC  H11R 4903   6.489   2.773   7.341  1.1031  0.4021  0.0197
  102DOPC  H11S 4904   6.495   2.675   7.198  0.3934  0.4688 -0.7156
  102DOPC  C212 4905   6.323   2.817   7.211 -0.2786  0.2855  0.6271
  102DOPC  H12R 4906   6.303   2.909   7.270  4.6912  1.5385  0.8580
  102DOPC  H12S 4907   6.260   2.738   7.258 -1.4577 -0.1090 -1.5247
  102DOPC  C213 4908   6.282   2.841   7.063 -0.1620 -0.3315  0.3203
  102DOPC  H13R 4909   6.364   2.886   7.003 -2.1195  0.5622 -1.8333
  102DOPC  H13S 4910   6.205   2.921   7.057  1.2756  1.0352 -0.6703
  102DOPC  C214 4911   6.228   2.719   6.980 -0.1734  0.4162  0.1947
  102DOPC  H14R 4912   6.122   2.703   7.009 -0.4296 -0.0859 -0.9530
  102DOPC  H14S 4913   6.273   2.621   7.004  0.4419  0.7816  0.5421
  102DOPC  C215 4914   6.221   2.743   6.823 -0.5317  0.2421  0.0763
  102DOPC  H15R 4915   6.329   2.741   6.794 -0.4024  1.8681  0.3663
  102DOPC  H15S 4916   6.185   2.845   6.797  1.7351  0.8274 -1.1163
  102DOPC  C216 4917   6.135   2.635   6.747 -0.1184  0.8510 -0.1626
  102DOPC  H16R 4918   6.041   2.610   6.801  0.1141 -1.5952 -0.7780
  102DOPC  H16S 4919   6.190   2.539   6.745  0.0373  0.9453 -1.5719
  102DOPC  C217 4920   6.088   2.683   6.602  0.1535 -0.0056 -0.2362
  102DOPC  H17R 4921   6.167   2.725   6.537 -0.7306  0.6730 -0.9105
  102DOPC  H17S 4922   6.035   2.780   6.619  1.9403  0.8579  0.6802
  102DOPC  C218 4923   6.008   2.583   6.514  0.0619  0.4273 -0.7041
  102DOPC  H18R 4924   5.927   2.545   6.580  1.4099 -0.5326  0.4435
  102DOPC  H18S 4925   6.066   2.494   6.483 -2.5527 -0.8788 -2.2433
  102DOPC  H18T 4926   5.951   2.625   6.428  0.8169  0.3745 -1.2464
  102DOPC   C33 4927   5.801   2.596   8.089 -0.4662 -0.2563 -0.0807
  102DOPC   H3X 4928   5.700   2.637   8.108 -0.3177 -0.3169  0.9077
  102DOPC   H3Y 4929   5.794   2.501   8.146 -3.3864  0.6094  1.1912
  102DOPC   C34 4930   5.841   2.553   7.946 -0.0263 -0.2234 -0.6136
  102DOPC   H4X 4931   5.800   2.452   7.922  0.1876 -0.8418  1.4303
  102DOPC   H4Y 4932   5.950   2.573   7.938 -0.2783  1.5565 -0.0928
  102DOPC   C35 4933   5.774   2.653   7.856 -0.6652  0.0621  0.0724
  102DOPC   H5X 4934   5.799   2.756   7.891  0.2114  0.1473 -0.7717
  102DOPC   H5Y 4935   5.665   2.633   7.859 -0.3108 -2.9000 -2.4056
  102DOPC   C36 4936   5.816   2.630   7.711  0.3738  0.2093 -0.0360
  102DOPC   H6X 4937   5.924   2.645   7.688  0.7642  1.6736  2.4286
  102DOPC   H6Y 4938   5.802   2.522   7.692 -0.0699  0.4625 -1.2387
  102DOPC   C37 4939   5.733   2.701   7.608  0.2297 -0.7506 -0.2587
  102DOPC   H7X 4940   5.774   2.664   7.511  1.9550 -2.8517  1.1717
  102DOPC   H7Y 4941   5.624   2.680   7.613  0.7406 -3.4316  2.0044
  102DOPC   C38 4942   5.755   2.858   7.614 -0.2749  0.2586  0.8357
  102DOPC   H8X 4943   5.861   2.875   7.584 -0.2833  2.9577  2.0693
  102DOPC   H8Y 4944   5.751   2.905   7.714  2.4041  0.8512  0.7421
  102DOPC   C39 4945   5.656   2.929   7.516 -0.4690  0.0287  0.1658
  102DOPC   H9X 4946   5.575   2.975   7.575  0.3984  1.5911  0.1881
  102DOPC  C310 4947   5.650   2.938   7.380  1.2615  0.2912  0.5351
  102DOPC  H10X 4948   5.576   3.003   7.332 -0.5069 -1.6155  0.5712
  102DOPC  C311 4949   5.742   2.877   7.288 -0.0956  0.7094  0.8569
  102DOPC  H11X 4950   5.696   2.785   7.247  0.6239  0.4675  0.5888
  102DOPC  H11Y 4951   5.840   2.859   7.336 -0.8209 -0.3684  1.9761
  102DOPC  C312 4952   5.767   2.972   7.164 -0.0155  0.3103 -0.0339
  102DOPC  H12X 4953   5.800   3.074   7.191  1.5981  0.6934 -3.0727
  102DOPC  H12Y 4954   5.674   2.978   7.104  0.7785  2.9235 -1.1000
  102DOPC  C313 4955   5.877   2.919   7.070 -0.0792 -0.2870 -0.8638
  102DOPC  H13X 4956   5.970   2.916   7.130  0.9748 -1.4245 -2.4751
  102DOPC  H13Y 4957   5.853   2.816   7.035  1.8476 -1.1420  0.2395
  102DOPC  C314 4958   5.912   3.016   6.953  0.6191 -0.5054  0.7690
  102DOPC  H14X 4959   5.947   3.114   6.993  1.1937  0.8022 -2.5448
  102DOPC  H14Y 4960   5.996   2.977   6.891  0.2786  2.9738 -2.2494
  102DOPC  C315 4961   5.797   3.061   6.863 -0.1493 -0.2292  0.2210
  102DOPC  H15X 4962   5.717   3.113   6.919 -0.6074  1.6158 -1.9931
  102DOPC  H15Y 4963   5.746   2.971   6.821  0.6802 -0.6368  0.0583
  102DOPC  C316 4964   5.838   3.164   6.750 -0.0955 -0.3180 -0.3142
  102DOPC  H16X 4965   5.740   3.202   6.716 -0.5461  1.2859  2.4735
  102DOPC  H16Y 4966   5.893   3.250   6.793 -1.8571  1.1753 -0.9015
  102DOPC  C317 4967   5.909   3.107   6.638 -0.0196 -0.5375  0.7629
  102DOPC  H17X 4968   5.998   3.045   6.662  0.7815  0.3309  0.1519
  102DOPC  H17Y 4969   5.836   3.044   6.582  0.9615 -0.4582 -0.6773
  102DOPC  C318 4970   5.958   3.212   6.536  0.2889  0.3093 -0.2435
  102DOPC  H18X 4971   6.033   3.270   6.593  1.2789 -0.4198 -0.7722
  102DOPC  H18Y 4972   6.016   3.166   6.453 -0.2093 -2.3788  0.7889
  102DOPC  H18Z 4973   5.880   3.282   6.499 -1.5882 -1.9255 -0.7751
  103DOPC     N 4974   5.032   3.055   8.741  0.2820  1.0106  0.0913
  103DOPC   C12 4975   5.060   2.928   8.827  0.0680 -0.0529  0.7238
  103DOPC  H12A 4976   5.000   2.929   8.917 -0.2379  1.5952  0.5365
  103DOPC  H12B 4977   5.162   2.940   8.860  0.0337 -2.4919  1.9623
  103DOPC   C13 4978   5.119   3.072   8.626  0.0626 -0.4433  0.4476
  103DOPC  H13A 4979   5.107   2.992   8.554 -3.4197  0.0857  0.2921
  103DOPC  H13B 4980   5.079   3.150   8.564 -0.7107 -1.1965 -0.0336
  103DOPC  H13C 4981   5.223   3.097   8.643 -0.1765 -0.0113  1.3136
  103DOPC   C14 4982   5.037   3.177   8.829  0.3084  0.3411  0.2630
  103DOPC  H14A 4983   5.141   3.202   8.846  0.8157  0.8336 -2.8296
  103DOPC  H14B 4984   4.999   3.263   8.775  1.2243  0.4157 -0.2878
  103DOPC  H14C 4985   4.980   3.169   8.920 -1.3916  3.2245 -0.4181
  103DOPC   C15 4986   4.896   3.041   8.685 -0.9061 -0.1276 -0.4530
  103DOPC  H15A 4987   4.869   3.127   8.624 -1.1101 -0.2833 -0.5847
  103DOPC  H15B 4988   4.829   3.050   8.769 -2.2730 -1.1909 -1.3947
  103DOPC  H15C 4989   4.877   2.946   8.637 -1.8144 -0.0963 -0.1733
  103DOPC   C11 4990   5.060   2.788   8.758  0.7538  0.1307 -0.2153
  103DOPC  H11A 4991   5.140   2.792   8.680 -0.0131  2.1574 -0.9548
  103DOPC  H11B 4992   5.084   2.697   8.818 -1.8144 -0.3193  0.2299
  103DOPC     P 4993   4.918   2.645   8.590  0.5010 -0.1371  0.1112
  103DOPC   O13 4994   4.940   2.520   8.666  0.4801  0.0333 -0.2429
  103DOPC   O14 4995   5.001   2.681   8.476  0.4324 -0.1221  0.4729
  103DOPC   O12 4996   4.933   2.762   8.694  0.3699  0.3805  0.4932
  103DOPC   O11 4997   4.761   2.656   8.543  0.2540  0.3825  0.2541
  103DOPC    C1 4998   4.719   2.769   8.461 -0.5683 -0.3169 -0.5377
  103DOPC    HA 4999   4.798   2.846   8.449  1.4291 -2.0528  0.5728
  103DOPC    HB 5000   4.628   2.812   8.507 -1.1545 -1.0610 -0.9569
  103DOPC    C2 5001   4.695   2.712   8.322  0.0514 -0.1864 -1.0204
  103DOPC    HS 5002   4.616   2.634   8.330  1.4881 -1.5083  2.5437
  103DOPC   O21 5003   4.817   2.662   8.274 -0.5270  0.3046  0.1255
  103DOPC   C21 5004   4.818   2.545   8.208 -0.1816 -0.0673  1.1764
  103DOPC   O22 5005   4.724   2.474   8.198  0.2697  0.5078 -0.9919
  103DOPC   C22 5006   4.956   2.510   8.141 -0.2386  0.0922 -0.2138
  103DOPC   H2R 5007   4.985   2.406   8.166  0.4948  0.2463 -0.3955
  103DOPC   H2S 5008   5.040   2.573   8.177  0.3845 -1.7196  1.6568
  103DOPC    C3 5009   4.625   2.827   8.254 -0.8573 -0.6163 -0.3887
  103DOPC    HX 5010   4.701   2.909   8.256 -0.5590 -0.9013  0.1884
  103DOPC    HY 5011   4.542   2.867   8.316 -0.3407 -0.0430 -0.0540
  103DOPC   O31 5012   4.582   2.793   8.118 -0.6885  0.2955 -0.3903
  103DOPC   C31 5013   4.668   2.832   8.021 -0.0311  0.2544 -0.4569
  103DOPC   O32 5014   4.775   2.884   8.039  0.7598  0.2905 -0.7363
  103DOPC   C32 5015   4.597   2.828   7.889 -0.8705  0.3233  0.5185
  103DOPC   H2X 5016   4.535   2.736   7.893 -0.6886  0.2256  1.1669
  103DOPC   H2Y 5017   4.521   2.909   7.879 -1.1672 -0.1543 -1.5029
  103DOPC   C23 5018   4.945   2.540   7.986  0.3193  0.5637 -0.5250
  103DOPC   H3R 5019   5.050   2.544   7.951 -0.3513 -1.5499 -3.1449
  103DOPC   H3S 5020   4.908   2.644   7.969  1.1563  0.8530 -0.6158
  103DOPC   C24 5021   4.866   2.439   7.905  0.5785  0.0615 -0.5493
  103DOPC   H4R 5022   4.758   2.455   7.926  0.8364  0.4690  0.5131
  103DOPC   H4S 5023   4.906   2.336   7.914  2.3451  0.8142  0.7021
  103DOPC   C25 5024   4.867   2.473   7.749  0.1924  0.6425 -0.6668
  103DOPC   H5R 5025   4.971   2.460   7.712 -0.0778  2.0822 -2.0309
  103DOPC   H5S 5026   4.843   2.581   7.746  2.4260  1.1994  0.1570
  103DOPC   C26 5027   4.772   2.387   7.669 -0.0479  0.2178  0.1229
  103DOPC   H6R 5028   4.671   2.426   7.696  0.6552  1.2073  1.4524
  103DOPC   H6S 5029   4.784   2.280   7.694  1.7901  0.6254  1.1749
  103DOPC   C27 5030   4.771   2.419   7.517  0.5075  0.4230 -0.1442
  103DOPC   H7R 5031   4.757   2.529   7.508 -1.0076  0.5157  2.4367
  103DOPC   H7S 5032   4.678   2.376   7.476  0.5656 -1.5304  1.5730
  103DOPC   C28 5033   4.893   2.379   7.434  0.3208  0.3347 -0.4007
  103DOPC   H8R 5034   4.986   2.384   7.495 -0.8032  2.6627  1.2774
  103DOPC   H8S 5035   4.896   2.446   7.346  2.1491  0.8475  0.0216
  103DOPC   C29 5036   4.896   2.231   7.380  0.0069 -0.1343  0.7271
  103DOPC   H9R 5037   4.922   2.157   7.456 -2.4486 -1.0033  0.8080
  103DOPC  C210 5038   4.874   2.189   7.251 -0.1207 -0.3543  0.3810
  103DOPC  H10R 5039   4.870   2.080   7.236 -0.5455 -0.0101 -2.5637
  103DOPC  C211 5040   4.843   2.269   7.131 -0.0264 -0.3332  0.0423
  103DOPC  H11R 5041   4.814   2.373   7.155 -1.2998 -1.0508  1.8851
  103DOPC  H11S 5042   4.761   2.219   7.075  0.7302  0.0250 -1.4339
  103DOPC  C212 5043   4.964   2.284   7.032 -0.5909 -0.3615 -0.2960
  103DOPC  H12R 5044   5.051   2.335   7.079 -0.9860 -0.2938  0.3817
  103DOPC  H12S 5045   4.943   2.342   6.940  3.6356  0.4230 -0.9303
  103DOPC  C213 5046   5.021   2.150   6.984 -0.2608 -0.0044 -0.1722
  103DOPC  H13R 5047   4.950   2.093   6.920  0.0244 -0.1574 -0.3529
  103DOPC  H13S 5048   5.043   2.082   7.070 -0.3764  0.0967 -0.0621
  103DOPC  C214 5049   5.153   2.167   6.899  0.6037 -0.1180  0.3442
  103DOPC  H14R 5050   5.229   2.200   6.973 -0.4113 -0.6346  1.6463
  103DOPC  H14S 5051   5.132   2.240   6.818 -0.5502 -0.1075  0.6430
  103DOPC  C215 5052   5.198   2.036   6.834  0.2126 -0.8008  0.0594
  103DOPC  H15R 5053   5.121   1.985   6.771  0.7800  0.0924 -1.4216
  103DOPC  H15S 5054   5.234   1.960   6.906 -0.0883 -2.2662 -1.2661
  103DOPC  C216 5055   5.317   2.070   6.745  0.4135  0.2498 -0.1617
  103DOPC  H16R 5056   5.384   2.128   6.812 -1.3496 -1.2123  3.1236
  103DOPC  H16S 5057   5.294   2.132   6.656 -2.8218  0.2986  0.5941
  103DOPC  C217 5058   5.391   1.943   6.704 -0.2451 -0.1620  0.2169
  103DOPC  H17R 5059   5.340   1.895   6.618  2.4649  1.0691 -2.2467
  103DOPC  H17S 5060   5.388   1.869   6.787  2.1189  0.6828  1.1233
  103DOPC  C218 5061   5.527   1.971   6.645  0.4083  0.3508 -0.3598
  103DOPC  H18R 5062   5.504   2.030   6.554 -1.3175  0.4365  0.0989
  103DOPC  H18S 5063   5.578   1.875   6.621 -1.8227 -1.1696  0.6349
  103DOPC  H18T 5064   5.592   2.016   6.723 -0.5485 -2.8440  2.5316
  103DOPC   C33 5065   4.703   2.846   7.781  0.1636  0.4607 -0.1290
  103DOPC   H3X 5066   4.798   2.789   7.794 -0.3969 -0.2175  1.2350
  103DOPC   H3Y 5067   4.721   2.953   7.761 -1.6167  0.5704 -1.3569
  103DOPC   C34 5068   4.655   2.802   7.639 -0.2614  0.2694  0.3124
  103DOPC   H4X 5069   4.636   2.692   7.639  2.3263 -0.2385 -0.5930
  103DOPC   H4Y 5070   4.742   2.818   7.573  1.1766 -1.7460  1.6084
  103DOPC   C35 5071   4.529   2.881   7.596  0.3922 -0.3353  0.1972
  103DOPC   H5X 5072   4.536   2.986   7.630 -1.2786  0.4788 -1.7769
  103DOPC   H5Y 5073   4.440   2.840   7.647 -0.1031 -1.5440 -1.5361
  103DOPC   C36 5074   4.508   2.905   7.446  0.1723 -0.4108  0.1811
  103DOPC   H6X 5075   4.522   2.805   7.399 -0.1093 -0.3316 -0.0803
  103DOPC   H6Y 5076   4.404   2.939   7.424  1.1703  1.6077 -1.8384
  103DOPC   C37 5077   4.601   3.006   7.393 -0.6714 -0.2825 -0.5688
  103DOPC   H7X 5078   4.569   3.110   7.416 -1.2990 -0.1339 -2.0119
  103DOPC   H7Y 5079   4.699   2.991   7.442 -0.6623  0.4535 -0.3470
  103DOPC   C38 5080   4.618   3.006   7.243  0.2821  0.3504 -0.5706
  103DOPC   H8X 5081   4.667   2.908   7.226  0.1601  0.2981 -0.6149
  103DOPC   H8Y 5082   4.693   3.082   7.212 -1.7531  2.5308 -0.4304
  103DOPC   C39 5083   4.478   3.019   7.173  0.3432  0.2894  0.0538
  103DOPC   H9X 5084   4.402   2.941   7.184  2.3144 -1.8643 -0.9110
  103DOPC  C310 5085   4.453   3.127   7.095  0.8704  0.3348 -0.5002
  103DOPC  H10X 5086   4.353   3.137   7.049  0.8440  0.8549 -0.3452
  103DOPC  C311 5087   4.530   3.251   7.052  1.0086  0.7980  0.1444
  103DOPC  H11X 5088   4.635   3.243   7.088  1.3640 -1.3832 -1.1997
  103DOPC  H11Y 5089   4.478   3.337   7.098 -1.9150 -0.7645 -0.0016
  103DOPC  C312 5090   4.541   3.257   6.897 -0.2143  0.5092 -0.4477
  103DOPC  H12X 5091   4.445   3.275   6.842 -0.2628  0.8223 -0.2641
  103DOPC  H12Y 5092   4.566   3.157   6.856 -0.0997 -1.0102  3.0353
  103DOPC  C313 5093   4.642   3.361   6.840  0.2077  0.2736 -1.1723
  103DOPC  H13X 5094   4.666   3.353   6.732 -0.8944 -1.1884 -1.3527
  103DOPC  H13Y 5095   4.589   3.456   6.858  1.1822  0.5573  0.4448
  103DOPC  C314 5096   4.779   3.368   6.913 -0.3894  0.3154 -0.2103
  103DOPC  H14X 5097   4.845   3.437   6.857 -1.1789  1.2385 -0.0243
  103DOPC  H14Y 5098   4.764   3.404   7.017  1.6743  0.1815  0.1721
  103DOPC  C315 5099   4.850   3.231   6.937 -0.1201  0.2806  0.3295
  103DOPC  H15X 5100   4.781   3.161   6.989  0.2672  0.5829  1.2593
  103DOPC  H15Y 5101   4.940   3.241   7.001 -0.7329 -1.1581  1.4887
  103DOPC  C316 5102   4.880   3.147   6.804  0.3578 -0.2517 -0.4780
  103DOPC  H16X 5103   4.779   3.124   6.762 -0.0120  1.0095 -0.3239
  103DOPC  H16Y 5104   4.929   3.210   6.727  0.7709 -0.1906 -0.1650
  103DOPC  C317 5105   4.953   3.013   6.838 -0.1759  0.0151 -0.1292
  103DOPC  H17X 5106   5.044   3.048   6.890  1.7966  0.0766 -3.3174
  103DOPC  H17Y 5107   4.896   2.945   6.904  0.5348 -0.3079  0.1507
  103DOPC  C318 5108   4.999   2.931   6.717 -0.3985 -0.0162  0.4308
  103DOPC  H18X 5109   5.035   2.995   6.633 -1.6098 -0.2922 -0.3264
  103DOPC  H18Y 5110   5.070   2.855   6.754  0.7553 -0.5288 -2.5295
  103DOPC  H18Z 5111   4.910   2.872   6.685  0.0361 -1.2024  1.3565
  104DOPC     N 5112   7.458   6.795   9.089  0.5198 -0.6509  0.1037
  104DOPC   C12 5113   7.416   6.672   9.002 -0.3287 -0.2243 -0.3473
  104DOPC  H12A 5114   7.317   6.640   9.030 -1.1312  1.3197 -1.2913
  104DOPC  H12B 5115   7.481   6.589   9.024 -0.1071  0.4813  1.8504
  104DOPC   C13 5116   7.351   6.900   9.085 -0.0432 -0.3986  0.3194
  104DOPC  H13A 5117   7.268   6.867   9.146 -2.3969 -1.6424 -3.2279
  104DOPC  H13B 5118   7.399   6.987   9.127  1.0963 -0.8006 -0.1304
  104DOPC  H13C 5119   7.323   6.923   8.983 -0.1893 -2.7148 -0.2107
  104DOPC   C14 5120   7.587   6.850   9.055  0.1625  0.1441  0.1577
  104DOPC  H14A 5121   7.613   6.922   9.131  1.3292  1.0068 -1.0260
  104DOPC  H14B 5122   7.659   6.769   9.055 -0.8897 -0.8164 -0.5894
  104DOPC  H14C 5123   7.585   6.894   8.957  0.0604 -2.3610 -1.0337
  104DOPC   C15 5124   7.469   6.745   9.230  0.4668  0.0438  0.0390
  104DOPC  H15A 5125   7.368   6.721   9.262  0.6687 -1.2280 -0.2196
  104DOPC  H15B 5126   7.516   6.819   9.292  2.7267 -0.3016 -1.1452
  104DOPC  H15C 5127   7.531   6.657   9.238  0.2089 -0.3758 -1.8783
  104DOPC   C11 5128   7.407   6.682   8.846 -0.4341 -0.4122 -0.6965
  104DOPC  H11A 5129   7.357   6.598   8.792 -0.8237 -0.0900 -0.8489
  104DOPC  H11B 5130   7.360   6.779   8.816  1.7901  1.0508  0.2984
  104DOPC     P 5131   7.640   6.578   8.777  0.5373  0.3668 -0.4357
  104DOPC   O13 5132   7.628   6.481   8.891  0.6222 -0.4098  0.5269
  104DOPC   O14 5133   7.771   6.640   8.768 -0.7838 -0.5605 -0.4244
  104DOPC   O12 5134   7.539   6.693   8.799 -0.3554  0.3988  0.5846
  104DOPC   O11 5135   7.600   6.510   8.643  0.3428  0.4777  0.0038
  104DOPC    C1 5136   7.582   6.575   8.516  0.1099  0.4517 -0.1723
  104DOPC    HA 5137   7.658   6.549   8.439 -0.8541  0.8310 -1.2893
  104DOPC    HB 5138   7.578   6.685   8.521 -0.8260  0.4620 -0.9548
  104DOPC    C2 5139   7.458   6.523   8.440  0.2175  0.0915 -0.3198
  104DOPC    HS 5140   7.372   6.562   8.500  1.8234  0.7879  1.6537
  104DOPC   O21 5141   7.474   6.376   8.445 -1.0882  0.2511  0.2821
  104DOPC   C21 5142   7.360   6.323   8.413  0.0535 -0.4463 -0.0292
  104DOPC   O22 5143   7.256   6.383   8.415  0.1670  0.5227  0.7926
  104DOPC   C22 5144   7.374   6.172   8.403  0.2066  0.4462  0.1976
  104DOPC   H2R 5145   7.276   6.128   8.432  0.8076 -0.8704  0.3268
  104DOPC   H2S 5146   7.451   6.138   8.475 -0.8988 -1.7495  0.4363
  104DOPC    C3 5147   7.454   6.591   8.302  0.1257  0.2741  0.1249
  104DOPC    HX 5148   7.425   6.698   8.309 -2.9174 -0.4476  0.0712
  104DOPC    HY 5149   7.375   6.540   8.242  0.1426  0.0862  0.2637
  104DOPC   O31 5150   7.579   6.588   8.226 -0.0388  0.5424 -0.1882
  104DOPC   C31 5151   7.587   6.477   8.143 -0.2472 -0.4687  0.2851
  104DOPC   O32 5152   7.499   6.398   8.114  0.1944 -0.6562 -0.2269
  104DOPC   C32 5153   7.731   6.469   8.094 -0.4846  0.4066  0.2744
  104DOPC   H2X 5154   7.777   6.564   8.061  1.1554 -0.4038  0.1480
  104DOPC   H2Y 5155   7.794   6.442   8.182 -0.4005  0.8465  0.3474
  104DOPC   C23 5156   7.419   6.126   8.260  0.4986 -0.6658 -0.5039
  104DOPC   H3R 5157   7.522   6.163   8.239  0.7276 -0.2159  1.2428
  104DOPC   H3S 5158   7.340   6.171   8.196 -0.1437  1.9386  1.9501
  104DOPC   C24 5159   7.427   5.981   8.247  0.1050  0.9660 -0.3867
  104DOPC   H4R 5160   7.330   5.928   8.258  1.6564 -2.0047  0.0968
  104DOPC   H4S 5161   7.497   5.939   8.323 -1.1416  1.3569  1.0099
  104DOPC   C25 5162   7.477   5.929   8.107  0.0666 -1.0679 -0.8236
  104DOPC   H5R 5163   7.462   5.818   8.108 -0.3817 -1.0136  0.6132
  104DOPC   H5S 5164   7.587   5.948   8.105 -0.4832  2.6877 -1.2727
  104DOPC   C26 5165   7.401   5.991   7.990  0.0914  0.2246  0.3364
  104DOPC   H6R 5166   7.442   6.094   7.980 -0.6631  0.3959 -1.3058
  104DOPC   H6S 5167   7.291   5.997   8.004  0.1649  0.3846  0.8675
  104DOPC   C27 5168   7.423   5.916   7.855  0.0802  0.3296 -0.3610
  104DOPC   H7R 5169   7.403   5.812   7.889 -0.8862  0.6100 -0.0306
  104DOPC   H7S 5170   7.531   5.919   7.827 -0.2738  0.1986 -1.8381
  104DOPC   C28 5171   7.320   5.945   7.746 -0.1008  0.4615 -0.5487
  104DOPC   H8R 5172   7.218   5.941   7.789  0.3358 -1.0727  0.4230
  104DOPC   H8S 5173   7.336   5.857   7.679 -3.3064 -1.6629  1.2277
  104DOPC   C29 5174   7.337   6.076   7.669  0.5522  0.1569  0.1859
  104DOPC   H9R 5175   7.439   6.116   7.681  0.4869  0.6256 -0.7311
  104DOPC  C210 5176   7.235   6.141   7.598  0.1448  0.7343  0.0992
  104DOPC  H10R 5177   7.250   6.231   7.536 -2.3364 -0.4735 -2.4715
  104DOPC  C211 5178   7.102   6.068   7.571  0.0275  0.4098  0.6730
  104DOPC  H11R 5179   7.010   6.118   7.609 -2.2180 -1.1525 -2.2155
  104DOPC  H11S 5180   7.090   5.966   7.615  0.8970  0.6079  1.3999
  104DOPC  C212 5181   7.058   6.061   7.416 -0.1661 -0.0598 -0.4659
  104DOPC  H12R 5182   6.956   6.019   7.403 -1.2713  2.0657  0.7744
  104DOPC  H12S 5183   7.149   6.022   7.366  1.6477  2.7314  0.4252
  104DOPC  C213 5184   7.041   6.199   7.354  0.2790  0.7772  0.0207
  104DOPC  H13R 5185   7.137   6.252   7.368  0.8643 -0.3578  0.4057
  104DOPC  H13S 5186   6.964   6.253   7.414 -2.5541 -1.8932 -0.9742
  104DOPC  C214 5187   7.004   6.198   7.204 -0.1882 -0.0638  0.2796
  104DOPC  H14R 5188   7.096   6.171   7.147  0.1119  1.9349 -0.2490
  104DOPC  H14S 5189   6.983   6.303   7.175 -2.4100 -0.7797 -0.9134
  104DOPC  C215 5190   6.877   6.121   7.165 -0.7042  0.0259 -0.5941
  104DOPC  H15R 5191   6.795   6.164   7.227 -0.9090 -1.3388  0.1293
  104DOPC  H15S 5192   6.896   6.014   7.191 -1.4291 -0.0708 -0.4217
  104DOPC  C216 5193   6.845   6.139   7.023 -0.4662  0.0117 -0.9290
  104DOPC  H16R 5194   6.938   6.131   6.964 -0.5912 -2.1114 -0.9229
  104DOPC  H16S 5195   6.799   6.237   6.997 -0.0696  0.3898 -0.2435
  104DOPC  C217 5196   6.764   6.023   6.971 -0.3032 -0.6786 -0.6543
  104DOPC  H17R 5197   6.664   6.022   7.019 -0.2115 -1.1354 -0.4700
  104DOPC  H17S 5198   6.818   5.930   6.998  0.0937  0.3337  2.4205
  104DOPC  C218 5199   6.737   6.026   6.813  0.1398 -0.3744  0.2206
  104DOPC  H18R 5200   6.669   5.943   6.785 -0.6796 -0.0773  1.2455
  104DOPC  H18S 5201   6.828   6.009   6.752 -0.2553  0.0089 -0.4749
  104DOPC  H18T 5202   6.704   6.127   6.780  2.1600  0.0873 -0.4974
  104DOPC   C33 5203   7.758   6.357   7.988 -0.5999 -0.7094 -0.0799
  104DOPC   H3X 5204   7.691   6.269   8.000  1.7133 -2.5275  0.2884
  104DOPC   H3Y 5205   7.854   6.318   8.026 -0.8495 -1.6378 -0.3844
  104DOPC   C34 5206   7.767   6.413   7.844  0.3829  0.6900  0.2534
  104DOPC   H4X 5207   7.818   6.512   7.844 -0.5230  1.1786  1.0230
  104DOPC   H4Y 5208   7.665   6.441   7.809 -0.6999 -0.7758  2.0728
  104DOPC   C35 5209   7.830   6.316   7.742 -0.1379  0.4522 -0.0680
  104DOPC   H5X 5210   7.924   6.274   7.784 -0.2306  1.2534  0.9702
  104DOPC   H5Y 5211   7.847   6.382   7.655 -0.4976  1.9330  0.9360
  104DOPC   C36 5212   7.732   6.203   7.695 -0.2347  0.2430  0.3261
  104DOPC   H6X 5213   7.695   6.154   7.788  0.0110  0.5985  0.6128
  104DOPC   H6Y 5214   7.639   6.238   7.645  0.1457  0.5843 -0.1411
  104DOPC   C37 5215   7.797   6.103   7.595  0.2309 -0.0598 -0.1732
  104DOPC   H7X 5216   7.829   6.156   7.503  2.3491 -0.1140  0.4602
  104DOPC   H7Y 5217   7.894   6.080   7.644  0.5077  2.1957  0.4630
  104DOPC   C38 5218   7.707   5.976   7.570  1.0776 -0.4229  0.0613
  104DOPC   H8X 5219   7.605   6.016   7.552 -0.9006 -4.6821  0.6239
  104DOPC   H8Y 5220   7.705   5.918   7.664 -0.1013 -0.2883  0.1339
  104DOPC   C39 5221   7.758   5.892   7.465  0.2314 -0.0478  0.1157
  104DOPC   H9X 5222   7.860   5.851   7.472 -0.8351 -2.5412  3.1603
  104DOPC  C310 5223   7.684   5.862   7.351 -0.5902  0.1803  0.3427
  104DOPC  H10X 5224   7.732   5.801   7.273 -1.8659  0.7804 -0.9612
  104DOPC  C311 5225   7.544   5.909   7.326 -0.3534 -0.4552 -0.1983
  104DOPC  H11X 5226   7.533   6.017   7.304  2.4318 -0.3338 -1.4539
  104DOPC  H11Y 5227   7.486   5.885   7.417 -1.7827  0.8279 -0.7347
  104DOPC  C312 5228   7.482   5.827   7.217  1.1176  0.5389  0.0539
  104DOPC  H12X 5229   7.378   5.865   7.219  0.4326 -1.0977  3.8768
  104DOPC  H12Y 5230   7.474   5.719   7.243  0.6943  0.3016 -0.9699
  104DOPC  C313 5231   7.531   5.854   7.077 -0.0772  0.7750  0.3561
  104DOPC  H13X 5232   7.493   5.944   7.024 -0.5697  0.9409  0.9817
  104DOPC  H13Y 5233   7.642   5.865   7.079  0.3976 -2.8604  0.9505
  104DOPC  C314 5234   7.502   5.733   6.979  0.5278 -0.1809 -0.4381
  104DOPC  H14X 5235   7.538   5.639   7.027 -0.0578  0.3290  1.0512
  104DOPC  H14Y 5236   7.394   5.714   6.962  0.2830  0.2704  0.5821
  104DOPC  C315 5237   7.568   5.773   6.847  0.0963  0.1588 -0.2882
  104DOPC  H15X 5238   7.677   5.778   6.867  0.1129 -0.6938 -0.1374
  104DOPC  H15Y 5239   7.520   5.868   6.816 -0.9607  0.0980  1.0648
  104DOPC  C316 5240   7.541   5.681   6.726 -0.7968 -0.3480 -0.0923
  104DOPC  H16X 5241   7.603   5.726   6.645 -1.7578  1.8397  0.3067
  104DOPC  H16Y 5242   7.568   5.580   6.762 -0.8200  0.7909  3.5516
  104DOPC  C317 5243   7.409   5.685   6.657 -0.2293  0.1101 -0.0016
  104DOPC  H17X 5244   7.355   5.780   6.674 -0.3365  0.3430 -1.5633
  104DOPC  H17Y 5245   7.429   5.679   6.548 -0.3991 -1.4314  0.0305
  104DOPC  C318 5246   7.323   5.570   6.682 -0.2772 -0.3044 -0.0213
  104DOPC  H18X 5247   7.286   5.576   6.787 -2.1152 -2.0868 -0.5016
  104DOPC  H18Y 5248   7.227   5.571   6.625 -1.4876  0.0512  1.9258
  104DOPC  H18Z 5249   7.375   5.473   6.669  1.8935  0.8928 -0.8732
  105DOPC     N 5250   3.159   5.172   9.311  0.6633 -0.3883 -0.2307
  105DOPC   C12 5251   3.083   5.105   9.196  0.4065 -0.6805 -0.4881
  105DOPC  H12A 5252   2.983   5.144   9.188  0.7985  0.5142  0.1991
  105DOPC  H12B 5253   3.070   5.000   9.217  2.5531 -0.5677  1.9421
  105DOPC   C13 5254   3.285   5.103   9.344  0.4216  0.0578  0.0840
  105DOPC  H13A 5255   3.341   5.089   9.253 -0.7776 -2.2465 -0.3895
  105DOPC  H13B 5256   3.340   5.165   9.413 -0.0295 -0.9483  1.3816
  105DOPC  H13C 5257   3.270   5.014   9.404  1.6996  1.7671  3.1485
  105DOPC   C14 5258   3.076   5.170   9.431  1.2161  0.8667 -0.2138
  105DOPC  H14A 5259   3.065   5.075   9.481  0.9429  1.4001  0.7841
  105DOPC  H14B 5260   3.115   5.237   9.506 -0.4665  0.5555  1.0154
  105DOPC  H14C 5261   2.973   5.194   9.407  0.2109 -3.1671 -0.7624
  105DOPC   C15 5262   3.199   5.307   9.275  0.0594  0.6856  0.1098
  105DOPC  H15A 5263   3.250   5.342   9.364 -1.0271 -1.0224  1.4686
  105DOPC  H15B 5264   3.114   5.368   9.250 -0.8145 -0.4105  0.3265
  105DOPC  H15C 5265   3.260   5.309   9.186 -1.3557  0.3999 -0.8908
  105DOPC   C11 5266   3.141   5.118   9.053 -0.1277  0.6929  0.4815
  105DOPC  H11A 5267   3.076   5.070   8.976 -0.0544  0.0975  0.7869
  105DOPC  H11B 5268   3.163   5.224   9.026 -0.1373  0.5278 -0.1861
  105DOPC     P 5269   3.275   4.901   9.015  0.1953 -0.1804 -0.1194
  105DOPC   O13 5270   3.152   4.830   9.033  0.2334 -0.3973  0.0674
  105DOPC   O14 5271   3.391   4.835   9.078 -0.1996  0.4991  0.0650
  105DOPC   O12 5272   3.269   5.052   9.052  0.2690  0.5564  0.1024
  105DOPC   O11 5273   3.319   4.897   8.870  0.0671 -0.4800  0.1002
  105DOPC    C1 5274   3.226   4.865   8.764  0.8263 -0.5330 -0.3447
  105DOPC    HA 5275   3.257   4.909   8.668 -0.4905 -0.6559 -0.8406
  105DOPC    HB 5276   3.120   4.894   8.779  0.6051 -1.6769  0.5146
  105DOPC    C2 5277   3.233   4.711   8.739 -0.3494 -1.0145 -0.0373
  105DOPC    HS 5278   3.261   4.651   8.828 -1.6314 -0.9371  0.4467
  105DOPC   O21 5279   3.332   4.686   8.639  0.0993 -0.2244  0.5772
  105DOPC   C21 5280   3.367   4.561   8.622 -0.3612  0.5490  0.9215
  105DOPC   O22 5281   3.353   4.463   8.698  0.7912 -0.2416 -0.7766
  105DOPC   C22 5282   3.460   4.563   8.503  0.8707  0.0244  0.6584
  105DOPC   H2R 5283   3.503   4.461   8.495  0.9630  0.0182  1.1843
  105DOPC   H2S 5284   3.544   4.636   8.506  1.7109 -0.8760 -0.0978
  105DOPC    C3 5285   3.097   4.652   8.699  0.1302  0.4833  0.2086
  105DOPC    HX 5286   3.043   4.672   8.794  0.7241  1.4244  0.3598
  105DOPC    HY 5287   3.109   4.542   8.684 -0.4735 -0.0216  2.8849
  105DOPC   O31 5288   3.045   4.721   8.583 -0.9729 -0.0986 -0.2585
  105DOPC   C31 5289   2.928   4.675   8.541 -0.0394 -0.1012 -0.3056
  105DOPC   O32 5290   2.858   4.595   8.594  0.4240 -0.2362 -0.2041
  105DOPC   C32 5291   2.886   4.756   8.424 -0.3450  0.4654  0.0164
  105DOPC   H2X 5292   2.829   4.845   8.459 -2.0941 -0.6632  0.1416
  105DOPC   H2Y 5293   2.978   4.797   8.377  0.4633 -0.9824  0.2726
  105DOPC   C23 5294   3.381   4.572   8.364  0.0633 -0.3462 -0.0989
  105DOPC   H3R 5295   3.457   4.594   8.287 -2.1059 -3.7453 -3.6306
  105DOPC   H3S 5296   3.307   4.653   8.377  0.0941 -0.1952 -0.8396
  105DOPC   C24 5297   3.298   4.444   8.330  0.2187 -0.0733  0.0790
  105DOPC   H4R 5298   3.229   4.422   8.414  0.4113 -1.8760 -0.1933
  105DOPC   H4S 5299   3.362   4.355   8.308 -0.8883 -0.5915 -1.1910
  105DOPC   C25 5300   3.204   4.468   8.212  0.1999  0.3614  0.1241
  105DOPC   H5R 5301   3.176   4.574   8.200 -0.9872  0.1240  0.6064
  105DOPC   H5S 5302   3.111   4.410   8.229 -0.5660  1.5542  0.0778
  105DOPC   C26 5303   3.267   4.412   8.083  0.7246 -0.3167 -0.2098
  105DOPC   H6R 5304   3.279   4.301   8.082  1.9494 -0.2058  0.1203
  105DOPC   H6S 5305   3.371   4.449   8.071  0.6676 -0.3098 -0.7080
  105DOPC   C27 5306   3.189   4.464   7.961 -0.1069 -0.1225 -0.0564
  105DOPC   H7R 5307   3.183   4.574   7.976  2.1316 -0.0021  0.2969
  105DOPC   H7S 5308   3.084   4.428   7.956 -0.7069  0.7768  3.3013
  105DOPC   C28 5309   3.262   4.431   7.832  0.4547 -0.3297  0.3544
  105DOPC   H8R 5310   3.250   4.321   7.834  3.0340 -0.7235 -1.1093
  105DOPC   H8S 5311   3.367   4.466   7.840  0.3137 -0.1461  1.5371
  105DOPC   C29 5312   3.203   4.492   7.703 -0.4177  0.4158 -0.0533
  105DOPC   H9R 5313   3.199   4.602   7.696  0.0287  0.5592  1.6862
  105DOPC  C210 5314   3.163   4.420   7.588 -0.7633 -0.4657 -0.9345
  105DOPC  H10R 5315   3.097   4.481   7.524  0.4313 -0.5137 -2.2662
  105DOPC  C211 5316   3.144   4.271   7.571  0.4026 -0.3891  0.2145
  105DOPC  H11R 5317   3.039   4.260   7.535 -0.7321  1.6533  2.5897
  105DOPC  H11S 5318   3.137   4.211   7.665  0.2059  0.3681  0.6901
  105DOPC  C212 5319   3.241   4.207   7.473 -0.4443  0.2709 -0.4124
  105DOPC  H12R 5320   3.252   4.100   7.501  0.3887  0.0270 -1.6137
  105DOPC  H12S 5321   3.339   4.259   7.482  0.5303 -1.6485  0.5479
  105DOPC  C213 5322   3.208   4.219   7.323  0.8609  0.2082 -0.4220
  105DOPC  H13R 5323   3.176   4.323   7.297 -1.7432 -1.0823 -2.8907
  105DOPC  H13S 5324   3.114   4.168   7.294 -0.2121  1.7207  0.2781
  105DOPC  C214 5325   3.315   4.173   7.222  0.4010  0.1076 -0.4554
  105DOPC  H14R 5326   3.329   4.063   7.225  0.5997  0.1509  0.4827
  105DOPC  H14S 5327   3.407   4.222   7.260 -0.5984  0.6407  1.3853
  105DOPC  C215 5328   3.277   4.218   7.080  0.2452  0.2688 -0.0157
  105DOPC  H15R 5329   3.251   4.326   7.074  0.0396  0.2594  0.6346
  105DOPC  H15S 5330   3.192   4.155   7.047  0.9803  0.6333 -2.8531
  105DOPC  C216 5331   3.400   4.208   6.984 -0.0432  0.0244 -0.2999
  105DOPC  H16R 5332   3.428   4.101   6.984 -1.1639 -0.2890  0.9441
  105DOPC  H16S 5333   3.484   4.274   7.018 -0.1516 -0.2916  0.5967
  105DOPC  C217 5334   3.368   4.239   6.835 -0.1700  0.0124  0.0249
  105DOPC  H17R 5335   3.463   4.253   6.778  0.4298 -0.6298  0.8441
  105DOPC  H17S 5336   3.319   4.338   6.838  0.4404  0.2881  1.7375
  105DOPC  C218 5337   3.288   4.129   6.774  0.0906 -0.1727 -0.7494
  105DOPC  H18R 5338   3.278   4.143   6.664  1.6666  0.6469 -0.8207
  105DOPC  H18S 5339   3.187   4.121   6.820  0.2362  1.0898 -0.1643
  105DOPC  H18T 5340   3.342   4.033   6.782 -2.4425 -1.6180  0.2385
  105DOPC   C33 5341   2.792   4.687   8.321 -0.1654  0.8719 -0.1800
  105DOPC   H3X 5342   2.739   4.761   8.258 -1.7481 -0.6890 -0.7541
  105DOPC   H3Y 5343   2.716   4.624   8.373  1.1874 -0.5131  0.1912
  105DOPC   C34 5344   2.876   4.592   8.230 -0.3016  0.2843 -0.4875
  105DOPC   H4X 5345   2.886   4.497   8.286  1.0469  2.0487  2.5586
  105DOPC   H4Y 5346   2.980   4.631   8.223 -0.3432  0.4216 -0.3471
  105DOPC   C35 5347   2.830   4.556   8.090 -0.0280 -0.0730  0.3242
  105DOPC   H5X 5348   2.726   4.528   8.117 -0.0777  1.5085  1.9193
  105DOPC   H5Y 5349   2.889   4.471   8.050  0.5758  0.9902 -1.1603
  105DOPC   C36 5350   2.832   4.661   7.980 -0.4076  0.1857 -0.0460
  105DOPC   H6X 5351   2.749   4.734   7.990 -0.3937  0.4707 -1.7486
  105DOPC   H6Y 5352   2.915   4.727   8.014 -0.2661  0.1811 -0.3744
  105DOPC   C37 5353   2.849   4.617   7.839 -0.7546  0.2860  0.0932
  105DOPC   H7X 5354   2.949   4.587   7.800 -1.0378 -1.5349  0.6760
  105DOPC   H7Y 5355   2.785   4.531   7.809 -1.5926  0.9640 -0.0694
  105DOPC   C38 5356   2.806   4.732   7.735 -0.5165  0.5015 -0.4731
  105DOPC   H8X 5357   2.701   4.757   7.762 -0.0261  0.7745  1.3541
  105DOPC   H8Y 5358   2.793   4.680   7.638  1.6112 -2.4790  0.6919
  105DOPC   C39 5359   2.893   4.853   7.730 -0.0512  0.4815 -0.0725
  105DOPC   H9X 5360   2.930   4.879   7.830 -1.9697  2.7499  0.1361
  105DOPC  C310 5361   2.955   4.912   7.627 -0.2679  0.4214 -0.0896
  105DOPC  H10X 5362   3.003   5.006   7.658  2.9178 -1.1646  0.1682
  105DOPC  C311 5363   2.944   4.871   7.478 -0.0152  0.4075 -0.1476
  105DOPC  H11X 5364   2.862   4.923   7.424 -1.0328 -0.0189  0.9666
  105DOPC  H11Y 5365   2.928   4.762   7.471  1.6963  0.1766 -1.0623
  105DOPC  C312 5366   3.073   4.920   7.405 -0.4838 -0.3106  1.1885
  105DOPC  H12X 5367   3.156   4.852   7.431 -0.9758 -2.2343 -1.6911
  105DOPC  H12Y 5368   3.097   5.025   7.430 -0.3584  0.2117 -0.9163
  105DOPC  C313 5369   3.048   4.912   7.255 -0.2695 -0.3578  0.0906
  105DOPC  H13X 5370   2.990   4.996   7.212  0.6856  0.4027  0.2653
  105DOPC  H13Y 5371   3.147   4.928   7.207 -1.3868  2.9353 -1.3948
  105DOPC  C314 5372   3.000   4.778   7.202 -0.2090 -0.8098 -0.1835
  105DOPC  H14X 5373   3.066   4.703   7.251  0.3508 -1.1531 -1.4124
  105DOPC  H14Y 5374   2.896   4.764   7.239 -0.2842  1.8024  0.8342
  105DOPC  C315 5375   3.001   4.777   7.048 -0.6784 -0.2656  0.5416
  105DOPC  H15X 5376   3.104   4.761   7.009 -1.1519  0.2182 -0.9477
  105DOPC  H15Y 5377   2.958   4.864   6.995  1.9284 -0.2249 -1.7018
  105DOPC  C316 5378   2.932   4.657   6.985  0.1825 -0.5847  0.1386
  105DOPC  H16X 5379   2.913   4.568   7.049 -0.2759 -0.7988 -0.2841
  105DOPC  H16Y 5380   2.833   4.693   6.950 -1.0951 -0.3916  3.5659
  105DOPC  C317 5381   2.994   4.599   6.862  0.0720 -0.6082  0.1386
  105DOPC  H17X 5382   2.913   4.554   6.802  1.4245  0.1303 -2.4027
  105DOPC  H17Y 5383   3.033   4.688   6.808 -0.5548 -0.6645 -0.4149
  105DOPC  C318 5384   3.098   4.493   6.885  0.2302 -0.4857 -0.2045
  105DOPC  H18X 5385   3.058   4.394   6.914  0.4409 -1.2870 -2.4625
  105DOPC  H18Y 5386   3.147   4.473   6.787  0.0915 -0.4265 -0.2874
  105DOPC  H18Z 5387   3.184   4.524   6.948  1.8473 -1.6562 -1.7361
  106DOPC     N 5388   7.559   3.433   8.857  0.2925 -0.3871 -0.2161
  106DOPC   C12 5389   7.416   3.439   8.813  0.2260  0.6901  0.0067
  106DOPC  H12A 5390   7.419   3.530   8.754  1.5895  0.7471  0.1267
  106DOPC  H12B 5391   7.345   3.465   8.890 -0.1786  2.7972 -0.9920
  106DOPC   C13 5392   7.583   3.310   8.925  0.7502  1.0131  0.3032
  106DOPC  H13A 5393   7.685   3.293   8.958  0.7327  0.5136  0.1073
  106DOPC  H13B 5394   7.510   3.310   9.005  0.3618  2.6582 -0.0224
  106DOPC  H13C 5395   7.563   3.220   8.869  0.4693  2.1527 -1.5166
  106DOPC   C14 5396   7.582   3.547   8.955  0.0934 -0.0705 -0.7042
  106DOPC  H14A 5397   7.512   3.537   9.037  0.1983 -0.5865 -0.6742
  106DOPC  H14B 5398   7.677   3.534   9.004 -0.7226 -1.9380  0.4859
  106DOPC  H14C 5399   7.576   3.646   8.911 -2.3655 -0.1558 -0.6751
  106DOPC   C15 5400   7.654   3.446   8.739  1.2042 -0.1112  0.3323
  106DOPC  H15A 5401   7.760   3.459   8.756  1.0485  0.3971  0.9567
  106DOPC  H15B 5402   7.615   3.526   8.678  2.3505 -1.1888 -1.9572
  106DOPC  H15C 5403   7.654   3.349   8.691 -0.8954 -1.0666  2.0809
  106DOPC   C11 5404   7.359   3.322   8.727  0.1760 -0.1183 -0.2693
  106DOPC  H11A 5405   7.368   3.220   8.771 -1.6482 -0.6669 -1.0839
  106DOPC  H11B 5406   7.251   3.332   8.706 -0.1143  0.6643  1.4380
  106DOPC     P 5407   7.400   3.430   8.493 -0.0403 -0.3932  0.1360
  106DOPC   O13 5408   7.527   3.423   8.409 -0.3476 -0.4819  0.5205
  106DOPC   O14 5409   7.353   3.558   8.559 -0.6490 -0.2040 -0.1677
  106DOPC   O12 5410   7.427   3.323   8.600 -0.5553 -0.1466 -0.1378
  106DOPC   O11 5411   7.279   3.377   8.403  0.0884  0.3131 -0.1017
  106DOPC    C1 5412   7.226   3.246   8.423 -0.3638 -0.1260 -0.1461
  106DOPC    HA 5413   7.190   3.228   8.526  1.1574 -3.0996 -0.0184
  106DOPC    HB 5414   7.309   3.172   8.416  1.5728  1.7707  1.4365
  106DOPC    C2 5415   7.115   3.203   8.316  0.4933  0.0623 -0.2411
  106DOPC    HS 5416   7.056   3.118   8.356  0.5011  0.1811  0.0273
  106DOPC   O21 5417   7.187   3.175   8.198  0.4234  0.2246  0.1339
  106DOPC   C21 5418   7.129   3.080   8.124  0.9113  0.0778  0.3877
  106DOPC   O22 5419   7.039   3.003   8.157 -0.1069 -0.1766  0.2009
  106DOPC   C22 5420   7.204   3.069   7.993 -0.2836  0.5485 -0.3501
  106DOPC   H2R 5421   7.287   3.000   8.018  0.5168  1.7516  0.4223
  106DOPC   H2S 5422   7.254   3.163   7.962  0.9735 -0.1655 -0.5601
  106DOPC    C3 5423   7.015   3.309   8.290  0.8993  0.4631  0.3071
  106DOPC    HX 5424   7.066   3.407   8.284  1.1370  0.3230  0.0006
  106DOPC    HY 5425   6.950   3.301   8.380  1.6501  2.3021  1.0509
  106DOPC   O31 5426   6.934   3.286   8.166  0.4135 -0.0862 -0.3580
  106DOPC   C31 5427   6.833   3.378   8.144 -0.0859 -0.3936 -0.5056
  106DOPC   O32 5428   6.794   3.454   8.228  0.4236  0.0798 -0.6710
  106DOPC   C32 5429   6.768   3.354   8.014  0.5392  0.8098  0.6889
  106DOPC   H2X 5430   6.841   3.340   7.932 -0.4487  1.2224 -0.2824
  106DOPC   H2Y 5431   6.718   3.256   8.022 -1.2018  1.5169 -0.9116
  106DOPC   C23 5432   7.125   3.007   7.873  0.1640 -0.0902 -0.0582
  106DOPC   H3R 5433   7.051   3.086   7.848  1.4594  2.5307  3.5514
  106DOPC   H3S 5434   7.083   2.912   7.914 -2.1708  1.8452  2.3754
  106DOPC   C24 5435   7.220   2.970   7.756  0.3246 -0.1492  0.0761
  106DOPC   H4R 5436   7.249   2.865   7.779 -1.8655 -1.0463 -0.9443
  106DOPC   H4S 5437   7.304   3.042   7.749  0.9627 -0.8808  0.0809
  106DOPC   C25 5438   7.135   2.975   7.628 -0.4440 -0.2795  0.2937
  106DOPC   H5R 5439   7.116   3.083   7.612  1.5321 -0.0433 -0.9302
  106DOPC   H5S 5440   7.043   2.914   7.635 -2.6844  2.4581 -2.5950
  106DOPC   C26 5441   7.227   2.926   7.516  0.4219  0.4683 -0.8979
  106DOPC   H6R 5442   7.271   2.829   7.548  0.7570  0.6647 -0.7535
  106DOPC   H6S 5443   7.313   2.993   7.494  0.6819  0.5799  0.3912
  106DOPC   C27 5444   7.150   2.912   7.389 -0.0309 -0.1971  0.3919
  106DOPC   H7R 5445   7.049   2.883   7.425  0.2671 -0.3505  1.1297
  106DOPC   H7S 5446   7.193   2.824   7.337  1.2314  0.1432  0.8346
  106DOPC   C28 5447   7.140   3.037   7.291  0.3208 -0.0968  0.7741
  106DOPC   H8R 5448   7.240   3.045   7.243  0.0983 -1.6055 -0.0172
  106DOPC   H8S 5449   7.119   3.128   7.351 -1.3270 -0.0047  0.1273
  106DOPC   C29 5450   7.034   3.021   7.179 -0.5973  0.1151 -0.8138
  106DOPC   H9R 5451   6.966   2.938   7.201 -0.8785 -0.1100 -2.4066
  106DOPC  C210 5452   7.034   3.090   7.065 -0.0398 -0.0542 -0.2715
  106DOPC  H10R 5453   6.960   3.066   6.987  1.7813  0.6088 -2.2945
  106DOPC  C211 5454   7.120   3.207   7.020  0.1381  0.0974 -0.1138
  106DOPC  H11R 5455   7.196   3.168   6.949  1.2519  1.2182  0.4194
  106DOPC  H11S 5456   7.183   3.243   7.104 -0.3654 -1.0626  0.7839
  106DOPC  C212 5457   7.046   3.318   6.952 -0.5329  0.0802  0.3411
  106DOPC  H12R 5458   6.955   3.341   7.011  0.1310 -0.6890  1.7168
  106DOPC  H12S 5459   7.016   3.281   6.851  0.9273  1.0583 -0.4946
  106DOPC  C213 5460   7.134   3.447   6.928 -0.0910 -0.2059  0.2113
  106DOPC  H13R 5461   7.194   3.445   6.835  0.3279 -0.0279  0.4742
  106DOPC  H13S 5462   7.202   3.448   7.015  2.4062 -1.6798 -1.6095
  106DOPC  C214 5463   7.036   3.576   6.920 -0.4332  0.0807 -0.7567
  106DOPC  H14R 5464   7.017   3.614   7.023 -0.1319  0.6574 -0.9140
  106DOPC  H14S 5465   6.944   3.528   6.880 -0.1295 -1.0470 -0.1325
  106DOPC  C215 5466   7.092   3.684   6.833 -0.5159 -0.1791  0.7170
  106DOPC  H15R 5467   7.101   3.640   6.731 -1.0501  0.8673  0.2042
  106DOPC  H15S 5468   7.181   3.735   6.876 -1.0468  0.0514  1.5617
  106DOPC  C216 5469   6.994   3.804   6.819  0.2372  0.5674 -0.3528
  106DOPC  H16R 5470   6.889   3.772   6.803  0.5552 -0.5284 -0.3352
  106DOPC  H16S 5471   7.022   3.867   6.732  0.2845 -0.0063 -0.7573
  106DOPC  C217 5472   6.994   3.901   6.935  0.0310 -0.2518 -0.0546
  106DOPC  H17R 5473   6.974   4.005   6.902 -0.7601  0.2247  1.7873
  106DOPC  H17S 5474   7.101   3.899   6.965  0.0847 -0.4495 -0.2641
  106DOPC  C218 5475   6.918   3.857   7.062  0.0416 -0.6497  0.2892
  106DOPC  H18R 5476   6.988   3.814   7.137 -1.1820 -0.4403  1.5964
  106DOPC  H18S 5477   6.835   3.794   7.024 -0.7880 -0.0252  1.0410
  106DOPC  H18T 5478   6.872   3.944   7.113 -2.5447  0.1169 -2.9915
  106DOPC   C33 5479   6.674   3.469   7.964  0.4426 -0.2114 -0.0105
  106DOPC   H3X 5480   6.731   3.564   7.955 -0.5281  0.2942 -1.0254
  106DOPC   H3Y 5481   6.585   3.489   8.028  1.8505  0.2004  1.9170
  106DOPC   C34 5482   6.623   3.439   7.819 -0.5287 -1.0855  0.1631
  106DOPC   H4X 5483   6.547   3.519   7.802 -0.4549  0.1335  4.3632
  106DOPC   H4Y 5484   6.573   3.340   7.824 -3.0149  0.1195  3.6784
  106DOPC   C35 5485   6.726   3.438   7.711  0.5777 -0.3145  0.4299
  106DOPC   H5X 5486   6.796   3.353   7.724 -0.8757 -2.1174 -2.4429
  106DOPC   H5Y 5487   6.784   3.533   7.706 -0.0312  0.0944  0.9020
  106DOPC   C36 5488   6.657   3.433   7.565  0.8325 -0.3422 -0.8744
  106DOPC   H6X 5489   6.578   3.355   7.580 -0.1467  0.6961 -0.4678
  106DOPC   H6Y 5490   6.606   3.531   7.558  1.0333 -0.2340 -0.8051
  106DOPC   C37 5491   6.736   3.413   7.437 -0.0978 -0.3409 -0.1945
  106DOPC   H7X 5492   6.775   3.310   7.451  0.6084  0.0817  1.1471
  106DOPC   H7Y 5493   6.674   3.414   7.345  1.5482 -1.3725 -1.3503
  106DOPC   C38 5494   6.853   3.514   7.409 -0.3197  0.4571 -0.5631
  106DOPC   H8X 5495   6.912   3.516   7.502 -1.2449 -1.6461  0.1332
  106DOPC   H8Y 5496   6.806   3.614   7.394  2.0694  1.7640  0.1832
  106DOPC   C39 5497   6.938   3.471   7.289 -0.0784  0.2886 -0.7067
  106DOPC   H9X 5498   6.900   3.464   7.186 -1.0141 -2.0724 -0.2443
  106DOPC  C310 5499   7.070   3.462   7.289 -0.4589 -0.0292 -0.4211
  106DOPC  H10X 5500   7.113   3.413   7.200  0.1569  2.4508 -1.5725
  106DOPC  C311 5501   7.179   3.495   7.393  0.1178 -0.0464  0.0575
  106DOPC  H11X 5502   7.141   3.566   7.470  1.6469 -0.6923  1.4941
  106DOPC  H11Y 5503   7.265   3.550   7.349  0.6499 -0.5351  0.4714
  106DOPC  C312 5504   7.233   3.375   7.465 -0.0275 -0.4043 -0.4178
  106DOPC  H12X 5505   7.288   3.311   7.394  1.2312 -1.1401  1.1543
  106DOPC  H12Y 5506   7.154   3.305   7.502  0.6978 -1.5437 -0.9668
  106DOPC  C313 5507   7.319   3.414   7.585  0.2047  0.0634  0.4549
  106DOPC  H13X 5508   7.409   3.455   7.533 -0.4524 -1.8341 -2.4173
  106DOPC  H13Y 5509   7.279   3.498   7.645 -0.0470  2.7802 -3.1330
  106DOPC  C314 5510   7.362   3.292   7.665 -0.6310 -0.0906 -0.8514
  106DOPC  H14X 5511   7.293   3.270   7.750  1.3255  0.2116  0.9145
  106DOPC  H14Y 5512   7.357   3.203   7.599 -3.1814 -2.3104  2.0498
  106DOPC  C315 5513   7.500   3.311   7.731  0.5990  0.0276  0.7784
  106DOPC  H15X 5514   7.482   3.390   7.807 -0.8231  0.8304 -0.3320
  106DOPC  H15Y 5515   7.569   3.355   7.657  0.2326 -0.7153 -0.0178
  106DOPC  C316 5516   7.553   3.183   7.788  0.2513  0.5753  0.1431
  106DOPC  H16X 5517   7.475   3.143   7.855 -0.2020  0.3245 -0.5288
  106DOPC  H16Y 5518   7.587   3.127   7.698  0.0487  3.0923 -1.6137
  106DOPC  C317 5519   7.675   3.205   7.876 -0.0903 -0.2396  0.5657
  106DOPC  H17X 5520   7.761   3.252   7.823 -0.3183  0.8365  1.1136
  106DOPC  H17Y 5521   7.644   3.283   7.949  2.7660  2.3961 -0.7892
  106DOPC  C318 5522   7.727   3.083   7.951 -0.7527  0.7379 -0.7520
  106DOPC  H18X 5523   7.772   3.116   8.047 -0.8403  1.6227 -1.0151
  106DOPC  H18Y 5524   7.642   3.012   7.962  0.3766 -0.4279  1.1748
  106DOPC  H18Z 5525   7.812   3.037   7.896  0.6600  1.9670  0.3197
  107DOPC     N 5526   7.912   3.953   8.744 -0.0928 -0.2498  0.5849
  107DOPC   C12 5527   7.912   3.958   8.587 -0.5715  0.9938 -0.5695
  107DOPC  H12A 5528   8.006   3.916   8.555  0.4741  3.5355 -1.0753
  107DOPC  H12B 5529   7.919   4.060   8.553 -0.0855  0.7071 -1.3492
  107DOPC   C13 5530   8.045   4.003   8.800 -0.4944 -0.3347 -0.2728
  107DOPC  H13A 5531   8.043   4.003   8.908  2.9767 -1.3691 -0.0956
  107DOPC  H13B 5532   8.130   3.942   8.776  0.4547  0.8744 -0.0742
  107DOPC  H13C 5533   8.059   4.106   8.770 -1.5929  0.6203  2.2447
  107DOPC   C14 5534   7.890   3.810   8.796  0.1441 -0.4443  0.5493
  107DOPC  H14A 5535   7.792   3.768   8.781  0.3235 -0.3741 -1.0599
  107DOPC  H14B 5536   7.948   3.738   8.740 -3.3372 -1.8717 -1.5829
  107DOPC  H14C 5537   7.914   3.827   8.899 -2.0684  3.0317  0.6514
  107DOPC   C15 5538   7.803   4.038   8.802  0.0454  0.2798  0.5785
  107DOPC  H15A 5539   7.707   4.015   8.759 -1.3259  0.8094  3.1523
  107DOPC  H15B 5540   7.825   4.144   8.796 -2.4526  0.9525  1.8383
  107DOPC  H15C 5541   7.793   4.020   8.908  2.2667 -0.1488  0.7557
  107DOPC   C11 5542   7.785   3.913   8.509 -0.0429  0.1902  0.2601
  107DOPC  H11A 5543   7.801   3.948   8.405 -0.8333 -3.2742 -1.1677
  107DOPC  H11B 5544   7.774   3.803   8.515  3.9851 -0.2899  2.0698
  107DOPC     P 5545   7.630   4.127   8.508 -0.3088  0.1511 -0.1155
  107DOPC   O13 5546   7.749   4.197   8.464 -0.2597  0.1979  0.4096
  107DOPC   O14 5547   7.537   4.190   8.607 -0.2795 -0.0602 -0.3322
  107DOPC   O12 5548   7.670   3.981   8.556 -0.6905  0.5148  0.7623
  107DOPC   O11 5549   7.544   4.107   8.382  0.4112  0.6104 -0.1411
  107DOPC    C1 5550   7.438   4.004   8.398  0.3722 -0.0009  0.1646
  107DOPC    HA 5551   7.344   4.054   8.366  0.7744 -0.0550 -1.1158
  107DOPC    HB 5552   7.411   3.970   8.501 -2.0103  1.7403  0.2134
  107DOPC    C2 5553   7.459   3.882   8.301  0.6919 -0.2855 -0.3889
  107DOPC    HS 5554   7.541   3.818   8.340 -1.1649 -2.7342 -0.2407
  107DOPC   O21 5555   7.481   3.925   8.172  0.2443 -0.6314  0.1255
  107DOPC   C21 5556   7.605   3.943   8.127  0.3257  0.0333  0.7275
  107DOPC   O22 5557   7.704   3.912   8.186 -0.4440 -0.0739 -0.2041
  107DOPC   C22 5558   7.601   4.001   7.986  0.0830  0.4485  0.0321
  107DOPC   H2R 5559   7.549   4.099   7.989  0.5798  0.9550 -3.5579
  107DOPC   H2S 5560   7.541   3.933   7.922  0.2109  0.2007  0.1732
  107DOPC    C3 5561   7.338   3.787   8.297  0.5913 -0.4649  0.4834
  107DOPC    HX 5562   7.260   3.851   8.251  0.2430 -2.1178 -1.3959
  107DOPC    HY 5563   7.307   3.755   8.399  2.7157 -0.9802  1.0095
  107DOPC   O31 5564   7.359   3.677   8.201  0.1000 -0.0149  0.5026
  107DOPC   C31 5565   7.247   3.624   8.154 -0.6948 -0.3721  0.6856
  107DOPC   O32 5566   7.136   3.645   8.195 -0.0484 -0.3538  0.1708
  107DOPC   C32 5567   7.276   3.547   8.024  0.6310 -0.8948  0.0658
  107DOPC   H2X 5568   7.382   3.520   8.006  0.7741  1.0069 -2.5012
  107DOPC   H2Y 5569   7.221   3.451   8.026 -1.5747  0.2568 -1.2262
  107DOPC   C23 5570   7.731   4.033   7.922 -0.1124  0.4559 -0.7336
  107DOPC   H3R 5571   7.781   3.940   7.888  2.1328  1.7701 -1.2029
  107DOPC   H3S 5572   7.800   4.083   7.992  0.0732  0.3065 -0.8094
  107DOPC   C24 5573   7.709   4.123   7.806  0.3155  0.3661  0.0799
  107DOPC   H4R 5574   7.666   4.219   7.841 -1.9777 -0.0967 -1.1970
  107DOPC   H4S 5575   7.630   4.079   7.741 -1.1214  0.3065  1.7724
  107DOPC   C25 5576   7.840   4.142   7.731  0.5500  0.0872 -0.3982
  107DOPC   H5R 5577   7.861   4.055   7.665 -0.3695  1.0767 -2.0835
  107DOPC   H5S 5578   7.921   4.145   7.806 -0.0630  0.1231  0.2773
  107DOPC   C26 5579   7.861   4.277   7.645  0.1406  0.2249  0.0274
  107DOPC   H6R 5580   7.958   4.264   7.593 -0.1045 -0.3109 -0.3049
  107DOPC   H6S 5581   7.866   4.365   7.713  0.8214 -0.9856  1.6154
  107DOPC   C27 5582   7.743   4.288   7.542 -0.8217 -0.1114 -0.1831
  107DOPC   H7R 5583   7.751   4.388   7.494 -0.3852  1.4427  2.8469
  107DOPC   H7S 5584   7.648   4.287   7.600 -1.0536  0.0739 -0.5575
  107DOPC   C28 5585   7.736   4.182   7.430 -0.8653  0.4164  0.0623
  107DOPC   H8R 5586   7.698   4.088   7.476 -0.6884  0.9306  1.2929
  107DOPC   H8S 5587   7.839   4.180   7.386  0.1766  1.3860  2.3292
  107DOPC   C29 5588   7.651   4.218   7.310 -0.1365 -0.2125 -0.8956
  107DOPC   H9R 5589   7.561   4.274   7.336  0.2148  1.5538 -3.1862
  107DOPC  C210 5590   7.660   4.170   7.187  0.4692 -0.1250  0.7297
  107DOPC  H10R 5591   7.596   4.218   7.113  0.1692 -1.2607  0.2263
  107DOPC  C211 5592   7.756   4.066   7.144 -0.7293  0.2191 -0.0423
  107DOPC  H11R 5593   7.698   3.986   7.093  0.3876  0.2887 -1.4978
  107DOPC  H11S 5594   7.800   4.013   7.231 -0.8600  0.6315  0.2790
  107DOPC  C212 5595   7.875   4.120   7.063 -0.1237 -0.0343 -0.0596
  107DOPC  H12R 5596   7.937   4.037   7.024  1.1345  1.4188 -1.3189
  107DOPC  H12S 5597   7.942   4.188   7.120 -2.7824  2.0368  0.8140
  107DOPC  C213 5598   7.844   4.204   6.941  0.7071 -0.0659  0.7421
  107DOPC  H13R 5599   7.935   4.255   6.903  0.0114 -0.6154 -1.8553
  107DOPC  H13S 5600   7.772   4.286   6.962 -1.8563 -2.0087  0.1817
  107DOPC  C214 5601   7.800   4.118   6.822 -0.1249 -1.0543 -0.2601
  107DOPC  H14R 5602   7.691   4.096   6.833 -0.1162 -0.6151  0.7979
  107DOPC  H14S 5603   7.861   4.026   6.816 -0.3140 -1.1343 -1.1064
  107DOPC  C215 5604   7.821   4.173   6.679  0.1375  0.4838  0.5616
  107DOPC  H15R 5605   7.930   4.186   6.657 -0.3520  4.3905 -0.2111
  107DOPC  H15S 5606   7.781   4.277   6.681  0.5228  0.6283  1.0112
  107DOPC  C216 5607   7.754   4.095   6.561  0.5759  0.2861  0.2146
  107DOPC  H16R 5608   7.778   4.155   6.470  1.5564 -0.1369  0.1833
  107DOPC  H16S 5609   7.643   4.099   6.563  0.5730 -0.0586  0.8158
  107DOPC  C217 5610   7.798   3.948   6.535  0.2242  0.1179 -0.7483
  107DOPC  H17R 5611   7.742   3.874   6.596  0.5648 -0.1174 -0.7162
  107DOPC  H17S 5612   7.907   3.938   6.557  0.1959 -1.1779 -1.1522
  107DOPC  C218 5613   7.775   3.913   6.390  0.0909 -0.1889 -0.8406
  107DOPC  H18R 5614   7.816   3.990   6.322 -1.8679  2.1694  0.4881
  107DOPC  H18S 5615   7.664   3.913   6.377 -0.0941  0.5831  0.5336
  107DOPC  H18T 5616   7.822   3.814   6.371  2.9085  1.0048 -0.5076
  107DOPC   C33 5617   7.210   3.619   7.901  0.2735  0.2635  0.4217
  107DOPC   H3X 5618   7.122   3.680   7.931 -0.7932  0.1274 -2.2340
  107DOPC   H3Y 5619   7.184   3.539   7.828  1.2008  0.7560 -0.4719
  107DOPC   C34 5620   7.306   3.718   7.834 -1.5962 -0.2497 -0.0184
  107DOPC   H4X 5621   7.394   3.667   7.789 -0.8887  0.6817  0.2736
  107DOPC   H4Y 5622   7.339   3.778   7.921 -2.7292 -0.8464  0.8566
  107DOPC   C35 5623   7.260   3.806   7.718  0.2895  0.2236 -0.9263
  107DOPC   H5X 5624   7.192   3.876   7.771  1.7506  0.0555  1.3434
  107DOPC   H5Y 5625   7.210   3.744   7.641  2.3635 -0.8430 -1.4921
  107DOPC   C36 5626   7.378   3.893   7.668  0.1947 -0.5012 -0.3802
  107DOPC   H6X 5627   7.398   3.967   7.748 -0.9073  1.6130 -1.9555
  107DOPC   H6Y 5628   7.466   3.828   7.648  0.6211  0.0413 -0.3052
  107DOPC   C37 5629   7.352   3.966   7.538  0.0474  0.0079  0.8414
  107DOPC   H7X 5630   7.453   3.998   7.506  0.5078 -1.3263  0.9493
  107DOPC   H7Y 5631   7.321   3.885   7.469  1.9720  0.0436 -0.1361
  107DOPC   C38 5632   7.241   4.074   7.554  0.6057 -0.6256 -0.2806
  107DOPC   H8X 5633   7.279   4.167   7.601 -0.9542 -0.6372  1.1207
  107DOPC   H8Y 5634   7.176   4.027   7.632 -0.6680  3.1400  1.1908
  107DOPC   C39 5635   7.151   4.095   7.437 -0.2338  0.3234  0.4559
  107DOPC   H9X 5636   7.098   4.003   7.408  1.5003 -0.0683 -1.6960
  107DOPC  C310 5637   7.141   4.204   7.360  0.3405 -0.7854 -0.2674
  107DOPC  H10X 5638   7.061   4.215   7.286 -0.9051  0.1130  1.1419
  107DOPC  C311 5639   7.229   4.325   7.372 -0.1046 -0.2193 -0.2554
  107DOPC  H11X 5640   7.294   4.319   7.463  1.2435 -3.1656 -1.3097
  107DOPC  H11Y 5641   7.169   4.418   7.376 -0.6657 -0.5396 -1.1078
  107DOPC  C312 5642   7.323   4.351   7.254  0.1372  0.2606  0.2084
  107DOPC  H12X 5643   7.387   4.263   7.232  1.3571  1.2836 -0.4273
  107DOPC  H12Y 5644   7.382   4.439   7.286 -1.3509  1.1804  0.5288
  107DOPC  C313 5645   7.254   4.398   7.122 -0.0784  0.5969  0.2918
  107DOPC  H13X 5646   7.166   4.331   7.108  0.2372 -0.0135  1.1468
  107DOPC  H13Y 5647   7.223   4.505   7.134  2.6809  1.3285  1.6559
  107DOPC  C314 5648   7.335   4.372   6.996 -0.2170 -0.5160  0.1499
  107DOPC  H14X 5649   7.371   4.268   6.989  1.7038  0.1195 -0.1271
  107DOPC  H14Y 5650   7.277   4.380   6.901  0.7074  0.0899 -0.3805
  107DOPC  C315 5651   7.452   4.469   6.990 -0.4275  0.1576 -0.6481
  107DOPC  H15X 5652   7.527   4.436   7.065  0.8620 -1.4148 -2.5669
  107DOPC  H15Y 5653   7.430   4.578   7.002 -2.3521 -0.2563 -0.0833
  107DOPC  C316 5654   7.514   4.483   6.860 -0.5744 -0.0901  0.6316
  107DOPC  H16X 5655   7.554   4.383   6.832  0.7601  0.5017  0.3288
  107DOPC  H16Y 5656   7.434   4.516   6.791 -0.7616 -2.9288 -0.6325
  107DOPC  C317 5657   7.635   4.583   6.848  0.5112 -0.1073  1.1445
  107DOPC  H17X 5658   7.600   4.685   6.875 -0.0157 -0.6741  2.7363
  107DOPC  H17Y 5659   7.713   4.561   6.925  0.1584  2.9116  2.5176
  107DOPC  C318 5660   7.695   4.587   6.708  0.3826  0.6268 -0.5336
  107DOPC  H18X 5661   7.610   4.613   6.642  0.0476 -0.9679 -0.7647
  107DOPC  H18Y 5662   7.769   4.670   6.702 -0.3262  1.1666 -2.9409
  107DOPC  H18Z 5663   7.733   4.487   6.678  0.2414  0.5122 -0.3359
  108DOPC     N 5664   6.255   6.462   8.756  0.1214  0.0532  0.2876
  108DOPC   C12 5665   6.261   6.611   8.772 -0.4857  0.7540 -0.1061
  108DOPC  H12A 5666   6.357   6.635   8.816  0.0731  0.5348 -1.1777
  108DOPC  H12B 5667   6.188   6.628   8.851 -0.9764  2.2111 -0.8260
  108DOPC   C13 5668   6.121   6.428   8.709  0.8891 -0.2901  0.3072
  108DOPC  H13A 5669   6.102   6.324   8.689 -0.9868 -0.0499  0.7108
  108DOPC  H13B 5670   6.042   6.458   8.775  0.5595  1.3502 -0.7601
  108DOPC  H13C 5671   6.099   6.491   8.624  0.5770  1.7743  1.8343
  108DOPC   C14 5672   6.274   6.380   8.882 -0.0462  0.0745 -0.6470
  108DOPC  H14A 5673   6.282   6.275   8.856  0.2571 -0.0748  0.0217
  108DOPC  H14B 5674   6.359   6.427   8.928 -3.0526  2.6158  3.0288
  108DOPC  H14C 5675   6.191   6.396   8.950  0.0104  0.6633 -0.7178
  108DOPC   C15 5676   6.354   6.417   8.654 -0.7179 -0.0965 -0.4359
  108DOPC  H15A 5677   6.451   6.460   8.672 -1.1894  0.4348  1.0043
  108DOPC  H15B 5678   6.314   6.441   8.556 -0.6774 -0.1545 -0.4663
  108DOPC  H15C 5679   6.374   6.311   8.655  1.1906  0.1895 -1.6408
  108DOPC   C11 5680   6.255   6.710   8.656 -0.1651 -0.2398 -0.9805
  108DOPC  H11A 5681   6.286   6.807   8.699 -1.2460 -0.0496 -0.6134
  108DOPC  H11B 5682   6.337   6.689   8.583 -0.0231  0.7024 -1.1007
  108DOPC     P 5683   6.001   6.787   8.642 -0.0761  0.3461  0.4064
  108DOPC   O13 5684   6.023   6.809   8.782 -0.5367 -0.0031  0.0836
  108DOPC   O14 5685   5.871   6.716   8.603 -0.3327  0.5334 -0.5056
  108DOPC   O12 5686   6.129   6.708   8.589  0.3906  0.2836  0.2056
  108DOPC   O11 5687   6.004   6.923   8.569 -0.3812  0.3009  0.3257
  108DOPC    C1 5688   6.049   6.950   8.438 -1.0141 -1.0520  0.4128
  108DOPC    HA 5689   5.965   6.945   8.365 -1.1842  1.4794  0.3428
  108DOPC    HB 5690   6.135   6.882   8.420 -1.0285 -0.3976 -2.7510
  108DOPC    C2 5691   6.118   7.100   8.410  0.5383  0.5098  0.5134
  108DOPC    HS 5692   6.031   7.168   8.429 -0.5716 -0.3612 -1.2227
  108DOPC   O21 5693   6.172   7.116   8.280 -0.2434  0.6831 -0.7131
  108DOPC   C21 5694   6.081   7.126   8.179 -0.6528 -0.6050 -0.3048
  108DOPC   O22 5695   5.962   7.128   8.193  0.2016  0.1198 -0.6161
  108DOPC   C22 5696   6.151   7.184   8.052  0.0697  0.3679 -0.6910
  108DOPC   H2R 5697   6.261   7.182   8.069 -0.0701  1.5790  0.4872
  108DOPC   H2S 5698   6.120   7.289   8.033  1.3598  0.5037 -2.2156
  108DOPC    C3 5699   6.229   7.129   8.517  0.4701  0.3005  0.4401
  108DOPC    HX 5700   6.181   7.139   8.617  0.7313  1.5346  0.4640
  108DOPC    HY 5701   6.278   7.224   8.485 -1.0706  0.9735  0.0105
  108DOPC   O31 5702   6.322   7.014   8.514 -0.0329  0.3511 -0.2393
  108DOPC   C31 5703   6.416   7.019   8.429  0.1729 -0.7713 -0.0845
  108DOPC   O32 5704   6.426   7.104   8.340  0.3764  0.5274  0.6098
  108DOPC   C32 5705   6.510   6.901   8.446  0.1392 -0.1560 -0.5232
  108DOPC   H2X 5706   6.611   6.942   8.424 -1.8655  4.7166 -2.0041
  108DOPC   H2Y 5707   6.495   6.863   8.550  1.0368 -1.1548 -0.7387
  108DOPC   C23 5708   6.113   7.093   7.938 -0.0977  0.1762 -0.4882
  108DOPC   H3R 5709   6.005   7.067   7.943 -0.1199  0.3410 -0.0630
  108DOPC   H3S 5710   6.164   6.995   7.928  0.8358  0.4300  1.3570
  108DOPC   C24 5711   6.122   7.163   7.807 -0.1329 -0.0667  0.4226
  108DOPC   H4R 5712   6.228   7.185   7.782 -0.9408  2.3904 -1.2488
  108DOPC   H4S 5713   6.082   7.267   7.814  3.4500  1.3280  2.8601
  108DOPC   C25 5714   6.071   7.090   7.680 -0.5495 -0.2328 -0.8567
  108DOPC   H5R 5715   5.962   7.074   7.692 -0.9296  0.0783 -3.2591
  108DOPC   H5S 5716   6.126   6.994   7.664 -0.9977 -0.5165 -0.7151
  108DOPC   C26 5717   6.096   7.175   7.552  0.1746 -0.0339  0.0698
  108DOPC   H6R 5718   6.203   7.200   7.536  0.5994 -0.1937  2.3896
  108DOPC   H6S 5719   6.057   7.277   7.569  0.2158 -0.3511  2.4387
  108DOPC   C27 5720   6.038   7.112   7.422  0.3819  0.4145 -0.2408
  108DOPC   H7R 5721   6.047   7.179   7.334 -1.3054  1.0395  0.0206
  108DOPC   H7S 5722   5.935   7.082   7.452  0.9055  0.1181  1.3167
  108DOPC   C28 5723   6.089   6.973   7.385  0.0780  0.1916 -0.3667
  108DOPC   H8R 5724   6.062   6.902   7.467 -0.9062 -0.2636 -1.0508
  108DOPC   H8S 5725   6.198   6.992   7.394 -0.2529  1.2381  2.0934
  108DOPC   C29 5726   6.042   6.923   7.248 -0.3458 -0.0250  0.1954
  108DOPC   H9R 5727   5.939   6.930   7.212 -0.4286  3.8812  0.7179
  108DOPC  C210 5728   6.126   6.881   7.159 -0.1143 -0.9418  0.2410
  108DOPC  H10R 5729   6.099   6.836   7.062 -1.6551  1.0071 -0.3052
  108DOPC  C211 5730   6.275   6.861   7.177 -0.2295 -0.0940  0.0784
  108DOPC  H11R 5731   6.287   6.764   7.230  0.3531 -0.0267  0.0755
  108DOPC  H11S 5732   6.321   6.944   7.235 -0.4678  0.7777 -0.9504
  108DOPC  C212 5733   6.356   6.840   7.046  0.5118  0.0980  0.3663
  108DOPC  H12R 5734   6.314   6.750   6.996 -1.4799  1.2933 -0.2357
  108DOPC  H12S 5735   6.460   6.816   7.077 -0.0734 -0.5685  1.9442
  108DOPC  C213 5736   6.347   6.974   6.975 -0.2547 -0.5823 -0.0271
  108DOPC  H13R 5737   6.428   7.038   7.016 -1.1782 -0.0463  1.0291
  108DOPC  H13S 5738   6.252   7.027   6.997  0.3933  0.2744  0.8160
  108DOPC  C214 5739   6.344   6.971   6.820 -0.3418  0.2092  0.2588
  108DOPC  H14R 5740   6.360   7.072   6.778 -1.7256  1.2470  2.0671
  108DOPC  H14S 5741   6.253   6.926   6.774  0.0788 -2.1489  1.5521
  108DOPC  C215 5742   6.458   6.876   6.767 -0.9549  1.1181  0.3048
  108DOPC  H15R 5743   6.447   6.774   6.809 -0.3751  0.3955 -1.2413
  108DOPC  H15S 5744   6.559   6.903   6.803  0.1254 -1.1454 -0.8262
  108DOPC  C216 5745   6.450   6.871   6.614  0.2391  0.4495  0.0833
  108DOPC  H16R 5746   6.489   6.967   6.574  3.1033 -0.8564 -0.5068
  108DOPC  H16S 5747   6.345   6.859   6.580  0.1050  1.9056 -0.0733
  108DOPC  C217 5748   6.549   6.770   6.559  0.0112 -0.1988  0.5411
  108DOPC  H17R 5749   6.515   6.665   6.576 -0.3718 -0.3936 -1.2396
  108DOPC  H17S 5750   6.644   6.792   6.611  0.7237  0.8602 -1.1417
  108DOPC  C218 5751   6.576   6.800   6.411  0.2878 -0.2397 -0.2631
  108DOPC  H18R 5752   6.637   6.719   6.365  0.8128 -0.9260  1.5718
  108DOPC  H18S 5753   6.617   6.899   6.383  0.7248 -1.1822 -3.2881
  108DOPC  H18T 5754   6.485   6.803   6.346  0.0759 -0.9833 -0.0136
  108DOPC   C33 5755   6.484   6.781   8.352 -0.3132 -0.3702  0.2338
  108DOPC   H3X 5756   6.533   6.794   8.253  0.3806 -1.8280  0.3569
  108DOPC   H3Y 5757   6.378   6.748   8.341 -0.5949  0.8043 -0.9484
  108DOPC   C34 5758   6.555   6.656   8.407  0.2873 -1.0094 -0.6714
  108DOPC   H4X 5759   6.544   6.641   8.516 -0.9058 -0.1802 -0.6529
  108DOPC   H4Y 5760   6.665   6.673   8.405  0.2173 -0.1274  1.0831
  108DOPC   C35 5761   6.514   6.527   8.337 -0.0427 -0.7142  0.0933
  108DOPC   H5X 5762   6.408   6.504   8.363 -0.8233  0.0428 -2.1937
  108DOPC   H5Y 5763   6.573   6.451   8.392  2.8799  1.3855  0.1207
  108DOPC   C36 5764   6.546   6.523   8.186  0.7296  0.7201 -0.4732
  108DOPC   H6X 5765   6.487   6.437   8.148  2.2288 -0.0499 -1.1591
  108DOPC   H6Y 5766   6.517   6.621   8.144 -0.5408  0.5568 -0.0026
  108DOPC   C37 5767   6.680   6.475   8.155 -0.2469  0.5187  0.3087
  108DOPC   H7X 5768   6.753   6.541   8.204  0.3023 -1.1667  1.8640
  108DOPC   H7Y 5769   6.694   6.375   8.202 -1.9604 -0.2160 -0.6243
  108DOPC   C38 5770   6.716   6.475   8.008  0.0854  0.1605 -0.4523
  108DOPC   H8X 5771   6.822   6.446   7.990 -0.3331 -3.5927  1.9808
  108DOPC   H8Y 5772   6.711   6.583   7.984 -2.3879  0.1245 -0.3466
  108DOPC   C39 5773   6.629   6.391   7.920  0.4437  0.1649 -0.1153
  108DOPC   H9X 5774   6.577   6.308   7.970  0.3951 -0.1902 -0.7489
  108DOPC  C310 5775   6.597   6.430   7.796  0.3844  0.0607 -0.2081
  108DOPC  H10X 5776   6.527   6.356   7.754 -0.7941  1.4733 -0.8181
  108DOPC  C311 5777   6.646   6.551   7.715 -0.2512 -0.0986 -0.7305
  108DOPC  H11X 5778   6.756   6.548   7.700  0.1524  0.4563  1.6112
  108DOPC  H11Y 5779   6.620   6.648   7.763 -1.7536  0.8424 -3.2680
  108DOPC  C312 5780   6.587   6.547   7.575  0.7428  0.7848  0.0039
  108DOPC  H12X 5781   6.591   6.643   7.519  3.3165  0.5037 -0.3952
  108DOPC  H12Y 5782   6.477   6.531   7.582  0.8376 -0.5323 -1.1560
  108DOPC  C313 5783   6.651   6.430   7.493 -0.1330  0.2624 -0.2198
  108DOPC  H13X 5784   6.761   6.443   7.495 -0.3690  3.0845  2.1946
  108DOPC  H13Y 5785   6.636   6.337   7.552  1.6581  0.0021 -0.1172
  108DOPC  C314 5786   6.594   6.418   7.346 -0.8294 -0.1571  0.6902
  108DOPC  H14X 5787   6.646   6.328   7.308 -1.4995  0.0646 -0.8178
  108DOPC  H14Y 5788   6.484   6.402   7.339 -0.6199 -1.2908 -0.4017
  108DOPC  C315 5789   6.633   6.530   7.242  0.2766  0.1951 -0.4213
  108DOPC  H15X 5790   6.735   6.573   7.254  0.8003 -1.2495  0.5748
  108DOPC  H15Y 5791   6.565   6.616   7.257  0.4874  0.3243 -0.1953
  108DOPC  C316 5792   6.625   6.483   7.097 -1.2469 -0.1508  0.0854
  108DOPC  H16X 5793   6.633   6.569   7.027 -0.4394  0.0157  0.3626
  108DOPC  H16Y 5794   6.722   6.428   7.092  0.4330  2.6799 -1.1228
  108DOPC  C317 5795   6.501   6.417   7.044  0.2951  0.1612  0.8931
  108DOPC  H17X 5796   6.492   6.319   7.095 -2.0611 -0.6053 -0.7678
[truncated: 12,566,864 more chars]
