# Supplementary material for: Structural basis for membrane attack complex inhibition by CD59
Source: Nat Commun. 2023 Feb 16;14:890. doi: 10.1038/s41467-023-36441-z (PMC9935631; doi:10.1038/s41467-023-36441-z)
Supplement: Supplementary file 6 — Supplementary Data File 3 [file 41467_2023_36441_MOESM6_ESM.txt]

Title
187924
    1LEU      N    1   3.273   3.545  10.701  0.4096 -0.5974  0.5912
    1LEU    HT1    2   3.369   3.585  10.698  0.0874  0.1596 -0.0052
    1LEU    HT2    3   3.261   3.489  10.788  2.5708 -0.1281  1.2577
    1LEU    HT3    4   3.199   3.614  10.674 -0.3033 -1.6244 -0.1439
    1LEU     CA    5   3.263   3.441  10.590  0.6596  0.1730 -0.5371
    1LEU     HA    6   3.181   3.466  10.525 -0.7161 -2.8672 -0.1349
    1LEU     CB    7   3.384   3.449  10.499  0.8309 -0.6533 -0.1488
    1LEU    HB1    8   3.473   3.449  10.566 -0.6648 -1.4506  1.9815
    1LEU    HB2    9   3.378   3.537  10.432  1.7677 -1.2173 -1.0021
    1LEU     CG   10   3.404   3.315  10.412 -0.3657 -0.0716  0.1242
    1LEU     HG   11   3.419   3.227  10.477 -0.9210 -0.1467  0.1525
    1LEU    CD1   12   3.292   3.267  10.321  0.3156 -0.0469  0.4141
    1LEU   HD11   13   3.216   3.205  10.373 -0.1299  0.1659  0.0278
    1LEU   HD12   14   3.240   3.353  10.272  0.0411  0.4832  1.5956
    1LEU   HD13   15   3.334   3.198  10.245  0.6958 -1.6721  2.0486
    1LEU    CD2   16   3.527   3.341  10.332 -0.3030  0.3736  0.2609
    1LEU   HD21   17   3.576   3.266  10.266  2.9315  1.9201  0.7219
    1LEU   HD22   18   3.511   3.424  10.260  1.9393  0.4617 -0.2200
    1LEU   HD23   19   3.611   3.381  10.392  0.7551  0.9282 -1.5232
    1LEU      C   20   3.238   3.301  10.648  0.1804 -0.0149  0.4443
    1LEU      O   21   3.321   3.233  10.708 -0.0095  0.1367 -0.5881
    2GLN      N   22   3.120   3.244  10.626  0.8550  0.8089 -0.2071
    2GLN     HN   23   3.045   3.288  10.578  1.8769  0.3042 -2.3882
    2GLN     CA   24   3.085   3.121  10.693 -0.0981  0.3461 -0.0088
    2GLN     HA   25   3.128   3.113  10.791 -0.1434  2.5223  0.2278
    2GLN     CB   26   2.931   3.115  10.717  0.3360  0.3758 -0.1826
    2GLN    HB1   27   2.878   3.121  10.619 -0.6528 -1.5881  0.1727
    2GLN    HB2   28   2.898   3.020  10.766  0.2322  1.5696  2.2270
    2GLN     CG   29   2.873   3.236  10.789  0.0937  0.3755 -0.3450
    2GLN    HG1   30   2.881   3.326  10.724  0.9327  1.3361  1.0501
    2GLN    HG2   31   2.769   3.224  10.828  0.5651  0.0608  0.8627
    2GLN     CD   32   2.964   3.292  10.897 -0.1055  0.8206 -0.0216
    2GLN    OE1   33   3.022   3.400  10.896  0.1505 -0.1751  0.5759
    2GLN    NE2   34   2.965   3.206  11.007 -0.7048 -0.2032  0.4665
    2GLN   HE21   35   2.914   3.120  11.001 -1.7713  0.4609 -0.6322
    2GLN   HE22   36   3.007   3.248  11.087 -0.6394  2.7048 -0.9857
    2GLN      C   37   3.132   3.001  10.611 -0.1643 -0.1839  0.2552
    2GLN      O   38   3.107   2.982  10.493  0.6481  0.5907 -0.3587
    3CYS      N   39   3.209   2.911  10.677  0.2767  0.5688  0.3425
    3CYS     HN   40   3.240   2.915  10.772  0.7678  1.0146  0.1699
    3CYS     CA   41   3.256   2.791  10.601  0.2753 -0.3182 -0.1722
    3CYS     HA   42   3.205   2.769  10.509  3.0311 -0.5159 -1.7846
    3CYS     CB   43   3.403   2.822  10.552  0.2723 -0.8479 -0.7898
    3CYS    HB1   44   3.453   2.868  10.640 -1.1588 -1.3929  0.3658
    3CYS    HB2   45   3.458   2.739  10.504 -0.0237 -0.4748 -1.7917
    3CYS     SG   46   3.398   2.956  10.429 -0.5992 -0.1819  0.1866
    3CYS      C   47   3.261   2.663  10.686  0.3337  0.2759 -0.0360
    3CYS      O   48   3.298   2.661  10.803 -0.1503  0.9876 -0.2787
    4TYR      N   49   3.219   2.551  10.626  0.9139 -0.3705 -0.0634
    4TYR     HN   50   3.200   2.554  10.529  0.8048  0.9286 -0.0179
    4TYR     CA   51   3.230   2.420  10.697 -0.0438 -0.0815 -0.0293
    4TYR     HA   52   3.183   2.421  10.794  2.9532 -2.7898  1.6286
    4TYR     CB   53   3.153   2.310  10.622  0.5226  0.4161 -0.4582
    4TYR    HB1   54   3.194   2.299  10.519 -0.9333 -2.1848 -0.8415
    4TYR    HB2   55   3.164   2.211  10.670  2.9935  0.7896 -0.1433
    4TYR     CG   56   3.009   2.349  10.590  0.1652  0.5590  0.7382
    4TYR    CD1   57   2.916   2.301  10.687 -0.3888  0.3701  0.4588
    4TYR    HD1   58   2.953   2.243  10.770  1.2443  0.1316 -0.3954
    4TYR    CE1   59   2.777   2.312  10.666  0.0164 -0.2912  0.3047
    4TYR    HE1   60   2.704   2.279  10.739  0.0051 -0.3922  0.2462
    4TYR     CZ   61   2.724   2.383  10.556  0.7419  0.0915 -0.0891
    4TYR     OH   62   2.583   2.394  10.527 -0.8049 -0.2758 -0.0323
    4TYR     HH   63   2.530   2.356  10.597 -0.8410  0.2456  0.2314
    4TYR    CD2   64   2.959   2.407  10.472  1.5906 -0.0613 -0.0356
    4TYR    HD2   65   3.025   2.428  10.389 -0.8271 -2.5395 -2.8002
    4TYR    CE2   66   2.819   2.419  10.445  0.5236  0.4694 -1.6528
    4TYR    HE2   67   2.777   2.439  10.348 -0.5867 -1.2374 -1.5723
    4TYR      C   68   3.382   2.384  10.725  0.3078 -0.0559 -0.7777
    4TYR      O   69   3.470   2.422  10.646  0.1813 -0.0291  0.2296
    5ASN      N   70   3.411   2.321  10.843  0.1003  0.3110  0.2382
    5ASN     HN   71   3.332   2.307  10.901 -1.6690  0.2171 -2.0519
    5ASN     CA   72   3.548   2.310  10.899 -0.6408 -0.5930  0.1938
    5ASN     HA   73   3.610   2.282  10.815 -0.5507  0.6771 -0.1798
    5ASN     CB   74   3.596   2.452  10.953  0.3189  0.4287  0.1525
    5ASN    HB1   75   3.601   2.532  10.876  2.7411 -0.1043 -0.3000
    5ASN    HB2   76   3.535   2.484  11.041  1.1334  0.7235  0.6181
    5ASN     CG   77   3.735   2.469  11.007 -0.3379 -0.2139 -0.1843
    5ASN    OD1   78   3.759   2.544  11.105 -0.2033  0.4110  0.3556
    5ASN    ND2   79   3.834   2.394  10.953 -0.0766 -0.0254  0.5094
    5ASN   HD21   80   3.928   2.397  10.988 -0.1830 -0.8273  0.8731
    5ASN   HD22   81   3.823   2.356  10.861  1.3431  0.1220  0.2444
    5ASN      C   82   3.558   2.215  11.005 -0.7347 -0.0269  0.4235
    5ASN      O   83   3.550   2.254  11.125 -0.0554  0.4518 -0.2319
    6CYS      N   84   3.589   2.089  10.975  0.0105 -0.1029  0.6999
    6CYS     HN   85   3.595   2.078  10.876 -0.4345  1.4093  0.4730
    6CYS     CA   86   3.636   1.976  11.057 -0.1339 -0.1397  0.0216
    6CYS     HA   87   3.590   2.000  11.152 -1.6872  2.2933 -1.2298
    6CYS     CB   88   3.597   1.847  10.989  0.2964 -0.2477  0.5352
    6CYS    HB1   89   3.625   1.856  10.882 -2.6749 -1.5363 -0.4308
    6CYS    HB2   90   3.651   1.759  11.030  1.3945  0.9843  1.8438
    6CYS     SG   91   3.421   1.812  11.036 -0.1325 -0.3455  0.0778
    6CYS      C   92   3.789   1.982  11.065  0.5353 -0.1330 -0.3550
    6CYS      O   93   3.859   2.011  10.969  0.0678  0.3823  0.0264
    7PRO      N   94   3.840   1.956  11.182 -0.1736 -0.4924  0.0318
    7PRO     CD   95   3.758   1.928  11.307 -0.7484  0.3011  0.9884
    7PRO    HD1   96   3.688   2.013  11.319 -1.9028  0.1303 -3.0212
    7PRO    HD2   97   3.699   1.834  11.303 -1.0533  0.5428 -0.8534
    7PRO     CA   98   3.973   2.005  11.215  0.7342  0.2613 -0.0417
    7PRO     HA   99   3.997   2.099  11.169  1.3442  0.8788  1.4753
    7PRO     CB  100   3.972   2.015  11.370  0.5578 -0.2980  0.0966
    7PRO    HB1  101   3.942   2.119  11.394 -0.7669  0.1709 -3.0877
    7PRO    HB2  102   4.078   1.999  11.400  0.7553 -0.5971 -0.7297
    7PRO     CG  103   3.861   1.927  11.419 -0.2934  0.6520  0.1909
    7PRO    HG1  104   3.829   1.979  11.512  3.4890  0.5492  1.7025
    7PRO    HG2  105   3.885   1.823  11.450 -1.6004  0.7422  1.6445
    7PRO      C  106   4.071   1.900  11.163 -0.2853 -0.1514  0.4467
    7PRO      O  107   4.186   1.931  11.150 -0.3891  0.2888  0.3919
    8ASN      N  108   4.021   1.780  11.136  0.3208  0.0819 -0.4477
    8ASN     HN  109   3.925   1.753  11.144  0.9115 -1.9788  0.3911
    8ASN     CA  110   4.096   1.672  11.086 -0.5170  0.2482 -0.0465
    8ASN     HA  111   4.186   1.706  11.037  0.2462 -3.3198 -1.4542
    8ASN     CB  112   4.136   1.562  11.190 -0.2644 -0.4392 -0.0646
    8ASN    HB1  113   4.052   1.525  11.253  1.2219 -0.6278  1.9332
    8ASN    HB2  114   4.190   1.475  11.147  0.2169  0.0504 -0.4597
    8ASN     CG  115   4.237   1.608  11.285 -0.3582  0.4568 -0.6854
    8ASN    OD1  116   4.349   1.643  11.251 -0.1847 -0.0624 -0.1743
    8ASN    ND2  117   4.209   1.611  11.419  0.7344 -0.5544  0.2090
    8ASN   HD21  118   4.266   1.670  11.476 -0.3109  0.7534 -0.0646
    8ASN   HD22  119   4.113   1.600  11.448  0.7878 -0.7893  0.3055
    8ASN      C  120   4.007   1.609  10.981  0.2893  0.8379  0.5221
    8ASN      O  121   3.888   1.623  11.000  0.1296 -0.0433 -0.5099
    9PRO      N  122   4.048   1.550  10.857  0.6201  0.0593 -0.4543
    9PRO     CD  123   4.181   1.493  10.838  0.8963 -0.1701  0.0355
    9PRO    HD1  124   4.252   1.572  10.870 -2.0422  2.0149  1.7308
    9PRO    HD2  125   4.200   1.407  10.907  0.2460  0.5106  1.0971
    9PRO     CA  126   3.953   1.478  10.768  0.6132  0.3849  0.6709
    9PRO     HA  127   3.898   1.561  10.725 -1.8690 -2.0217 -1.1516
    9PRO     CB  128   4.040   1.398  10.663 -0.1053 -0.1118 -0.1702
    9PRO    HB1  129   3.996   1.416  10.562 -0.1072  0.4042 -0.0784
    9PRO    HB2  130   4.054   1.291  10.689  0.6493  0.7316  3.3582
    9PRO     CG  131   4.178   1.465  10.690 -1.1229  0.4587  0.3908
    9PRO    HG1  132   4.177   1.563  10.638  1.7936  0.1730 -0.3526
    9PRO    HG2  133   4.270   1.411  10.659 -0.9243  1.4522 -0.8536
    9PRO      C  134   3.854   1.395  10.846  0.3498  0.0459  0.0836
    9PRO      O  135   3.902   1.316  10.931  0.5030  0.2177 -0.1444
   10THR      N  136   3.724   1.409  10.821  0.0940 -0.7408 -0.4521
   10THR     HN  137   3.698   1.480  10.756 -0.5748  0.4028  1.0049
   10THR     CA  138   3.617   1.344  10.895  0.3025  0.2826 -0.2994
   10THR     HA  139   3.647   1.245  10.925  1.7313  0.9441  0.5864
   10THR     CB  140   3.583   1.425  11.025  0.7898 -0.2849 -0.1013
   10THR     HB  141   3.591   1.534  11.008  1.6599  0.2143  2.8007
   10THR    OG1  142   3.677   1.395  11.128  0.5292  0.5144  0.7733
   10THR    HG1  143   3.753   1.451  11.111  0.1065  0.6053 -1.0208
   10THR    CG2  144   3.440   1.394  11.086 -0.2702  0.3954 -0.3334
   10THR   HG21  145   3.367   1.435  11.013 -0.0630 -4.0153 -3.3692
   10THR   HG22  146   3.414   1.291  11.117 -0.6740  0.6876  0.3312
   10THR   HG23  147   3.432   1.449  11.182 -0.7041  1.6741 -1.0686
   10THR      C  148   3.488   1.326  10.814 -0.7545  0.0995 -0.8719
   10THR      O  149   3.421   1.421  10.781 -0.2363  0.2570 -0.2447
   11ALA      N  150   3.456   1.198  10.788  0.3192  0.0456 -0.1471
   11ALA     HN  151   3.517   1.130  10.828  0.5722 -0.1200 -0.7946
   11ALA     CA  152   3.326   1.158  10.733  0.1703  0.1974  0.5306
   11ALA     HA  153   3.353   1.071  10.675 -0.8877  0.4106 -0.3139
   11ALA     CB  154   3.227   1.113  10.841 -0.2289 -0.7151 -0.4584
   11ALA    HB1  155   3.131   1.081  10.795  0.8075 -2.2008 -1.7224
   11ALA    HB2  156   3.278   1.023  10.881 -0.3028 -0.4834  0.1624
   11ALA    HB3  157   3.196   1.184  10.920 -3.3944 -1.9208 -0.4710
   11ALA      C  158   3.264   1.243  10.621  0.1620 -0.5977 -0.0534
   11ALA      O  159   3.329   1.256  10.514  0.5900 -0.5941  0.3469
   12ASP      N  160   3.144   1.306  10.643  0.1051 -0.1733 -0.3751
   12ASP     HN  161   3.087   1.271  10.716  1.2365 -0.9701  0.1611
   12ASP     CA  162   3.089   1.409  10.559  0.3007 -0.3850  0.6375
   12ASP     HA  163   3.141   1.414  10.465 -0.4776  3.5356  0.2683
   12ASP     CB  164   2.942   1.376  10.520 -0.4571 -0.7613 -0.3136
   12ASP    HB1  165   2.911   1.459  10.453  1.6229 -0.2672 -0.7396
   12ASP    HB2  166   2.948   1.279  10.467 -0.1793  0.3235 -2.3530
   12ASP     CG  167   2.831   1.365  10.628 -0.2985 -0.6156 -0.1616
   12ASP    OD1  168   2.733   1.300  10.600 -0.4354  0.1329 -0.7474
   12ASP    OD2  169   2.846   1.431  10.734 -1.1394  0.2319 -0.0779
   12ASP      C  170   3.091   1.547  10.622  0.0030  0.5132  0.3745
   12ASP      O  171   3.057   1.648  10.547  0.5382  0.3736 -0.2277
   13CYS      N  172   3.127   1.569  10.748  0.2310 -0.1447  0.2197
   13CYS     HN  173   3.149   1.485  10.797 -0.8177  0.7750  2.4571
   13CYS     CA  174   3.141   1.695  10.817  0.6272 -0.3379  0.3284
   13CYS     HA  175   3.147   1.665  10.920 -2.3874  0.3578  0.7933
   13CYS     CB  176   3.271   1.763  10.774  0.0900  0.0998  0.2514
   13CYS    HB1  177   3.358   1.693  10.776 -0.3122 -0.5530 -1.8824
   13CYS    HB2  178   3.271   1.805  10.671  1.3932 -0.2396  0.0908
   13CYS     SG  179   3.316   1.902  10.889  0.2784  0.2830 -0.2756
   13CYS      C  180   3.018   1.800  10.813 -0.5615 -0.1672 -0.3315
   13CYS      O  181   2.981   1.859  10.710  0.1212 -0.0589  0.1862
   14LYS      N  182   2.960   1.840  10.932  0.4265  0.2592  0.1804
   14LYS     HN  183   2.984   1.795  11.017 -0.5117  1.4608  1.1169
   14LYS     CA  184   2.859   1.940  10.957  0.2227 -0.5637 -1.0025
   14LYS     HA  185   2.818   1.979  10.864 -1.9254 -2.7245 -1.0438
   14LYS     CB  186   2.729   1.895  11.027  0.8028  0.4258 -0.5105
   14LYS    HB1  187   2.766   1.867  11.128  2.9718 -0.5240 -1.5002
   14LYS    HB2  188   2.654   1.976  11.016  0.0707 -0.5245 -3.6824
   14LYS     CG  189   2.654   1.775  10.962 -0.7560  0.2809 -0.0840
   14LYS    HG1  190   2.659   1.786  10.851  0.9445 -0.0278 -0.0632
   14LYS    HG2  191   2.546   1.779  10.985 -0.5830 -2.3275  1.6797
   14LYS     CD  192   2.696   1.636  11.017 -0.6157  0.1723 -0.0834
   14LYS    HD1  193   2.711   1.643  11.126 -1.5355  0.6048  0.0242
   14LYS    HD2  194   2.800   1.614  10.984  0.4368  3.1309  0.9443
   14LYS     CE  195   2.594   1.528  10.975  0.1211  0.2163  0.1441
   14LYS    HE1  196   2.488   1.543  11.007  0.1469 -1.2190  1.0115
   14LYS    HE2  197   2.628   1.438  11.031 -1.8724 -0.9472 -0.4008
   14LYS     NZ  198   2.604   1.497  10.829  0.3603  0.3675 -0.0275
   14LYS    HZ1  199   2.702   1.493  10.797  0.0302 -0.1873 -0.9909
   14LYS    HZ2  200   2.551   1.408  10.815 -0.6162  1.1855 -1.7751
   14LYS    HZ3  201   2.552   1.577  10.789 -1.0581 -0.2738  0.4425
   14LYS      C  202   2.908   2.064  11.028 -0.4809 -0.0862 -0.3363
   14LYS      O  203   2.845   2.162  11.058  0.3198  0.0302 -0.4612
   15THR      N  204   3.030   2.053  11.080  0.3876 -0.0557  1.2224
   15THR     HN  205   3.076   1.967  11.059 -1.1056 -0.7862  0.8503
   15THR     CA  206   3.089   2.147  11.170 -0.2176  0.3922 -0.5312
   15THR     HA  207   3.011   2.186  11.234  0.5697  1.0023  0.0847
   15THR     CB  208   3.207   2.087  11.248 -0.2734 -1.2900  0.2016
   15THR     HB  209   3.295   2.090  11.181 -0.2991  0.5768  0.2228
   15THR    OG1  210   3.193   1.953  11.285  0.1014 -0.0168  0.6427
   15THR    HG1  211   3.117   1.953  11.344 -0.9070 -1.6777 -0.5616
   15THR    CG2  212   3.242   2.184  11.366  0.2047 -0.1362  0.2687
   15THR   HG21  213   3.153   2.218  11.423 -1.0706  0.4366 -1.9659
   15THR   HG22  214   3.325   2.137  11.424  1.1787 -2.0937 -2.4975
   15THR   HG23  215   3.286   2.277  11.326 -1.7488  0.0264 -1.6732
   15THR      C  216   3.143   2.268  11.090 -0.5380 -0.4948 -0.2294
   15THR      O  217   3.185   2.260  10.976 -0.2841  0.1728  0.4008
   16ALA      N  218   3.130   2.393  11.139 -0.0214 -0.0557  0.4039
   16ALA     HN  219   3.101   2.409  11.233  0.2195  1.9245  0.1891
   16ALA     CA  220   3.145   2.522  11.065  0.4510  0.8363 -0.4824
   16ALA     HA  221   3.223   2.507  10.993  0.6818 -0.6818  0.0497
   16ALA     CB  222   3.009   2.559  10.999 -0.2155  0.5561  0.3691
   16ALA    HB1  223   2.938   2.555  11.084 -0.5531 -3.2509  0.0624
   16ALA    HB2  224   3.011   2.665  10.964 -0.8880  0.4674  0.0617
   16ALA    HB3  225   2.999   2.478  10.925 -0.5400  0.7633  0.1809
   16ALA      C  226   3.196   2.625  11.163 -0.2521 -0.0058  0.7507
   16ALA      O  227   3.188   2.616  11.284 -0.0222 -0.5871  0.1800
   17VAL      N  228   3.244   2.738  11.105 -0.2462  0.2838  0.0450
   17VAL     HN  229   3.234   2.761  11.009 -2.8056 -0.4418  0.0539
   17VAL     CA  230   3.302   2.850  11.180  0.2268 -0.2069  0.0715
   17VAL     HA  231   3.253   2.856  11.276 -1.7714  0.7172 -0.9256
   17VAL     CB  232   3.456   2.839  11.187  0.3410  0.2167 -0.1816
   17VAL     HB  233   3.497   2.932  11.231  0.6682 -0.3414  0.7158
   17VAL    CG1  234   3.496   2.723  11.286  0.7352 -0.4967  0.4749
   17VAL   HG11  235   3.455   2.744  11.386  0.5423  0.5243  0.1893
   17VAL   HG12  236   3.456   2.625  11.252 -2.9649  0.6260  1.1776
   17VAL   HG13  237   3.607   2.725  11.292  0.8616 -1.0736 -1.1683
   17VAL    CG2  238   3.522   2.825  11.042 -0.0068  0.0062 -0.7912
   17VAL   HG21  239   3.631   2.809  11.057 -0.2498  0.0657  1.3747
   17VAL   HG22  240   3.488   2.729  10.997 -0.8831 -0.7806  1.4493
   17VAL   HG23  241   3.511   2.918  10.982 -0.6143  0.2322 -0.3314
   17VAL      C  242   3.269   2.981  11.111 -0.4727 -0.3235 -0.3251
   17VAL      O  243   3.203   2.997  11.008 -0.2752  0.0172 -0.0429
   18ASN      N  244   3.313   3.092  11.173  0.8125 -0.3768 -0.1533
   18ASN     HN  245   3.345   3.084  11.268  1.4206  1.7424 -0.1187
   18ASN     CA  246   3.332   3.218  11.100 -0.2977 -0.7857 -0.4193
   18ASN     HA  247   3.288   3.216  11.001 -3.1663  0.3767  0.7591
   18ASN     CB  248   3.264   3.331  11.182 -0.1009 -0.2920  0.5493
   18ASN    HB1  249   3.161   3.299  11.209  1.0807 -2.5830  2.8274
   18ASN    HB2  250   3.324   3.351  11.274 -0.1139  1.0949  0.2785
   18ASN     CG  251   3.260   3.466  11.106  1.6099 -1.0935  0.2764
   18ASN    OD1  252   3.277   3.467  10.984  0.2412 -0.2518 -0.1208
   18ASN    ND2  253   3.232   3.577  11.175  0.2490  0.0240 -0.1616
   18ASN   HD22  254   3.209   3.578  11.272  1.2087  0.8315  0.0827
   18ASN      C  255   3.480   3.234  11.080  0.5816  1.0008 -0.4034
   18ASN      O  256   3.560   3.220  11.173 -0.7468  0.1338  0.2371
   19CYS      N  257   3.528   3.251  10.957 -0.4601  0.0186  0.3393
   19CYS     HN  258   3.462   3.232  10.885 -1.1356 -1.4740  1.2885
   19CYS     CA  259   3.673   3.270  10.928 -0.4246  0.5810  0.4926
   19CYS     HA  260   3.731   3.196  10.981  0.6721  0.7744 -0.4062
   19CYS     CB  261   3.693   3.252  10.773  0.2911  0.3113  0.1949
   19CYS    HB1  262   3.620   3.323  10.728 -0.2618 -0.2150  0.2415
   19CYS    HB2  263   3.801   3.263  10.750  0.7099 -2.0691  0.8052
   19CYS     SG  264   3.651   3.090  10.697  0.1598  0.1976  0.1632
   19CYS      C  265   3.720   3.404  10.966 -0.6816  0.0505  0.6123
   19CYS      O  266   3.658   3.506  10.937  0.7106  0.2326 -0.1694
   20SER      N  267   3.831   3.405  11.041 -0.9885 -0.4448 -0.1666
   20SER     HN  268   3.873   3.318  11.068  1.3741  0.7623  0.3691
   20SER     CA  269   3.901   3.531  11.081  0.3379 -0.2496 -0.7475
   20SER     HA  270   3.825   3.588  11.131  0.3347 -0.0492 -0.9777
   20SER     CB  271   4.011   3.489  11.184  0.2193 -0.8156 -0.3831
   20SER    HB1  272   4.052   3.587  11.216  0.5214 -1.5285  1.6113
   20SER    HB2  273   3.972   3.429  11.269  0.0452  0.7967  0.7312
   20SER     OG  274   4.115   3.415  11.121 -0.0934  0.0760 -0.2585
   20SER    HG1  275   4.065   3.342  11.083  0.2801  0.2313 -1.0663
   20SER      C  276   3.952   3.619  10.971  0.4754 -0.1720 -0.3973
   20SER      O  277   3.950   3.594  10.849  0.3576 -0.1220  0.2700
   21SER      N  278   4.010   3.727  11.015 -0.5256 -0.4499 -0.2511
   21SER     HN  279   4.035   3.738  11.111  1.3027 -0.5615 -0.6775
   21SER     CA  280   4.042   3.844  10.926 -0.0281  0.6417 -0.1003
   21SER     HA  281   3.942   3.877  10.900  0.1317  1.0821 -0.1639
   21SER     CB  282   4.095   3.958  11.002 -0.8014 -0.2717 -0.4193
   21SER    HB1  283   4.185   3.914  11.050 -1.1057 -1.2103 -0.6886
   21SER    HB2  284   4.136   4.034  10.932  3.0965 -0.7402  1.1126
   21SER     OG  285   4.006   4.011  11.105  0.5213  0.2983  0.5295
   21SER    HG1  286   4.025   3.968  11.188 -3.2995  0.3036  1.5563
   21SER      C  287   4.112   3.821  10.789 -0.2510 -0.5552  0.0393
   21SER      O  288   4.076   3.881  10.690 -0.9147  0.3349  0.1350
   22ASP      N  289   4.216   3.740  10.783  0.6985 -0.3832  0.1907
   22ASP     HN  290   4.234   3.685  10.865 -1.9076 -1.4032  0.1675
   22ASP     CA  291   4.292   3.714  10.657 -0.1734 -0.0139  0.0604
   22ASP     HA  292   4.307   3.814  10.620 -1.0738  0.7088  1.5678
   22ASP     CB  293   4.424   3.644  10.675  0.0082 -0.1742  0.0349
   22ASP    HB1  294   4.407   3.551  10.733 -1.3112  1.6266  2.7530
   22ASP    HB2  295   4.479   3.636  10.579 -0.0296  0.8234 -0.0754
   22ASP     CG  296   4.519   3.720  10.769 -0.1691  0.5896  0.3017
   22ASP    OD1  297   4.628   3.661  10.799 -0.0455  0.0124 -0.1263
   22ASP    OD2  298   4.505   3.840  10.796 -0.5547  0.9332 -0.0905
   22ASP      C  299   4.213   3.652  10.547 -0.1338 -0.4318 -0.1441
   22ASP      O  300   4.245   3.665  10.427  0.5630  0.0067 -0.3740
   23PHE      N  301   4.131   3.558  10.586 -0.4499 -0.7729  0.3217
   23PHE     HN  302   4.113   3.544  10.684 -0.3816 -4.6162 -0.0457
   23PHE     CA  303   4.080   3.459  10.495  0.0844 -0.5067  0.6051
   23PHE     HA  304   4.162   3.430  10.431  0.3349  0.7390  0.3239
   23PHE     CB  305   4.034   3.331  10.567  0.3315  0.7886 -0.0937
   23PHE    HB1  306   3.962   3.359  10.647  0.1457 -0.4198  0.1873
   23PHE    HB2  307   3.988   3.264  10.491 -2.8582  2.1471  0.4811
   23PHE     CG  308   4.145   3.253  10.640  0.4368  0.4512 -0.5148
   23PHE    CD1  309   4.263   3.216  10.569  0.5409  0.2852 -0.0632
   23PHE    HD1  310   4.269   3.228  10.462  0.3515 -2.2777 -0.4113
   23PHE    CE1  311   4.371   3.160  10.632 -0.8169 -0.7349  0.6825
   23PHE    HE1  312   4.450   3.127  10.566  0.5952 -1.7084  2.7495
   23PHE     CZ  313   4.365   3.138  10.769 -0.1238  1.0308 -0.2902
   23PHE     HZ  314   4.447   3.082  10.813  0.2893 -0.3611 -2.6357
   23PHE    CD2  315   4.140   3.232  10.779  0.1946 -0.4065 -0.0395
   23PHE    HD2  316   4.050   3.266  10.829  0.8123 -0.0113  0.8346
   23PHE    CE2  317   4.252   3.170  10.847  0.4028 -0.2169  0.5930
   23PHE    HE2  318   4.244   3.139  10.950  1.5968 -2.9204 -0.0606
   23PHE      C  319   3.968   3.519  10.402 -0.2087 -0.4355 -0.0026
   23PHE      O  320   3.863   3.563  10.450 -0.0823  0.2269  0.3005
   24ASP      N  321   3.989   3.524  10.273 -0.1701  0.1682  0.1263
   24ASP     HN  322   4.077   3.505  10.229 -0.8364 -0.0863 -1.1362
   24ASP     CA  323   3.901   3.568  10.166  0.2760 -0.6203  0.1221
   24ASP     HA  324   3.810   3.610  10.206  1.5716  0.8412  1.6856
   24ASP     CB  325   3.973   3.689  10.089  0.6373  0.4951 -0.2945
   24ASP    HB1  326   3.911   3.716  10.001 -1.2117 -1.3709  0.3417
   24ASP    HB2  327   3.972   3.779  10.155 -0.8886  0.1820  0.1612
   24ASP     CG  328   4.119   3.672  10.050  0.3136 -0.2400 -0.1302
   24ASP    OD1  329   4.191   3.769  10.022  0.6266 -0.3849 -1.1251
   24ASP    OD2  330   4.168   3.557  10.051 -0.2781 -0.2435 -0.0290
   24ASP      C  331   3.852   3.456  10.073  0.1611 -0.2970  0.7547
   24ASP      O  332   3.784   3.475   9.973  0.5197  0.3336  0.1520
   25ALA      N  333   3.884   3.326  10.106 -0.3351  0.1766 -0.5293
   25ALA     HN  334   3.934   3.314  10.192  3.0173  0.3353 -2.2655
   25ALA     CA  335   3.812   3.215  10.054  0.1737  0.5467 -0.0336
   25ALA     HA  336   3.710   3.246  10.042  0.0608 -0.1635 -1.0354
   25ALA     CB  337   3.876   3.171   9.920 -0.5878 -0.1099  0.4977
   25ALA    HB1  338   3.820   3.092   9.865 -0.6103  0.1271  0.1772
   25ALA    HB2  339   3.878   3.263   9.857 -1.7855  0.8431  1.7818
   25ALA    HB3  340   3.983   3.143   9.928 -0.1953  1.3789  0.8437
   25ALA      C  341   3.817   3.093  10.148 -0.6399 -0.2500  0.0337
   25ALA      O  342   3.860   3.102  10.262 -0.5501  0.3550 -0.4054
   26CYS      N  343   3.768   2.973  10.100 -0.5604 -0.7392 -0.6475
   26CYS     HN  344   3.743   2.952  10.005 -1.1439  1.1683 -0.9626
   26CYS     CA  345   3.757   2.856  10.184 -0.4427  0.8944  0.0125
   26CYS     HA  346   3.835   2.860  10.258 -1.2467  0.0176  0.9301
   26CYS     CB  347   3.612   2.840  10.238  0.0088 -0.4615 -0.1618
   26CYS    HB1  348   3.538   2.832  10.156  1.3006  1.3397 -1.5802
   26CYS    HB2  349   3.603   2.750  10.304  0.2401 -0.7285 -0.4902
   26CYS     SG  350   3.593   2.975  10.363  0.2819 -0.1529  0.2531
   26CYS      C  351   3.776   2.730  10.099  0.2319  0.2144 -0.1755
   26CYS      O  352   3.744   2.731   9.983  0.1011 -0.6123 -0.6151
   27LEU      N  353   3.831   2.623  10.154  0.3459 -0.1584  0.1011
   27LEU     HN  354   3.856   2.621  10.250  1.2040  1.7398 -0.0236
   27LEU     CA  355   3.881   2.508  10.083 -0.3186  0.0523 -0.1204
   27LEU     HA  356   3.872   2.505   9.975 -2.6288  2.4144 -0.1040
   27LEU     CB  357   4.034   2.484  10.119  0.2065  0.8184  0.7980
   27LEU    HB1  358   4.029   2.469  10.229 -1.7191  1.3763  0.8337
   27LEU    HB2  359   4.095   2.574  10.099 -1.6246  1.5598 -1.9946
   27LEU     CG  360   4.105   2.361  10.048  0.0615  0.3987  0.1428
   27LEU     HG  361   4.065   2.264  10.084  3.7203 -1.6089 -0.6731
   27LEU    CD1  362   4.104   2.383   9.900  0.6874  0.2343 -0.0576
   27LEU   HD11  363   4.168   2.306   9.851  0.2177 -0.7480  0.8328
   27LEU   HD12  364   3.998   2.366   9.874  0.5972  2.7317 -1.6795
   27LEU   HD13  365   4.144   2.482   9.870  0.6862  0.1718 -0.2648
   27LEU    CD2  366   4.246   2.364  10.105  0.2876 -0.2931  0.2215
   27LEU   HD21  367   4.281   2.469  10.113 -2.6738  1.2097 -3.5154
   27LEU   HD22  368   4.240   2.326  10.209  1.4203 -0.8324  0.0995
   27LEU   HD23  369   4.327   2.311  10.051  0.7352 -0.3354  0.9216
   27LEU      C  370   3.794   2.391  10.131 -0.1202  0.9136 -0.2820
   27LEU      O  371   3.740   2.393  10.243 -0.0289  0.2406  0.2159
   28ILE      N  372   3.776   2.288  10.046 -0.3041 -0.2943  0.4968
   28ILE     HN  373   3.808   2.301   9.952 -0.5058 -0.9974  0.3212
   28ILE     CA  374   3.736   2.151  10.081  0.1943  0.4034  0.0348
   28ILE     HA  375   3.751   2.142  10.187 -2.7178  0.1939  0.5037
   28ILE     CB  376   3.589   2.122  10.062  0.3918 -0.4530 -0.0701
   28ILE     HB  377   3.526   2.195  10.118  1.3758  0.3552  0.0194
   28ILE    CG2  378   3.541   2.150   9.919 -0.4789  0.1867 -0.0488
   28ILE   HG21  379   3.432   2.125   9.913  0.2779 -3.8470 -0.1156
   28ILE   HG22  380   3.563   2.255   9.891  0.6316  0.1251  0.5481
   28ILE   HG23  381   3.597   2.092   9.843  0.5593  0.8458  0.2032
   28ILE    CG1  382   3.547   1.980  10.109 -0.5040  0.7117  0.2280
   28ILE   HG11  383   3.611   1.936  10.188  0.0075  2.3312  0.7662
   28ILE   HG12  384   3.558   1.916  10.019  0.3070  1.2649 -0.0780
   28ILE     CD  385   3.405   1.982  10.163 -0.4773  0.9730 -0.2936
   28ILE    HD1  386   3.346   1.890  10.145  0.1568  1.0763 -3.5842
   28ILE    HD2  387   3.401   2.036  10.260 -1.7627 -0.5405  0.5416
   28ILE    HD3  388   3.349   2.048  10.093 -4.8795 -0.5528  1.4774
   28ILE      C  389   3.824   2.050  10.001  0.8491 -0.6819  1.1034
   28ILE      O  390   3.873   2.087   9.891 -0.0914 -0.1540  0.9262
   29THR      N  391   3.847   1.930  10.047 -0.2207  0.2291 -0.8466
   29THR     HN  392   3.810   1.915  10.138 -1.1305  2.3421 -0.8066
   29THR     CA  393   3.943   1.831  10.009  0.9004  1.0147 -0.2129
   29THR     HA  394   3.923   1.814   9.905 -0.7132  1.0747  0.0603
   29THR     CB  395   4.089   1.877   9.992 -0.0178 -0.4770  0.2027
   29THR     HB  396   4.083   1.955   9.913  0.5752  1.1779  1.7146
   29THR    OG1  397   4.164   1.776   9.938 -0.2424 -0.5294  0.5033
   29THR    HG1  398   4.137   1.758   9.848  0.0774 -0.7550  0.4511
   29THR    CG2  399   4.162   1.931  10.109  0.4035 -0.1551  0.2744
   29THR   HG21  400   4.100   2.009  10.159 -1.4959 -2.6880  2.1174
   29THR   HG22  401   4.177   1.852  10.186 -0.4287  0.2553  0.8714
   29THR   HG23  402   4.260   1.972  10.075  0.0856 -1.1795 -2.0899
   29THR      C  403   3.916   1.702  10.086 -0.0759  0.2220  0.0797
   29THR      O  404   3.821   1.705  10.164  0.7289  0.3822  0.2422
   30LYS      N  405   3.978   1.594  10.053 -0.1419 -0.5621  0.6421
   30LYS     HN  406   4.044   1.598   9.978 -0.8052 -0.3698  0.0551
   30LYS     CA  407   3.957   1.463  10.115 -0.1705 -0.3293  0.6267
   30LYS     HA  408   3.932   1.483  10.218  1.2582 -1.2456  1.1950
   30LYS     CB  409   3.827   1.390  10.059 -0.3096  0.0044  0.5167
   30LYS    HB1  410   3.816   1.294  10.113 -1.7707 -0.4727 -0.5688
   30LYS    HB2  411   3.745   1.454  10.099 -0.7095 -0.0188 -0.2430
   30LYS     CG  412   3.833   1.396   9.900 -0.0143 -0.1796 -0.7687
   30LYS    HG1  413   3.918   1.338   9.859 -0.2295 -0.3567 -0.9697
   30LYS    HG2  414   3.852   1.497   9.856 -0.2783  0.4856  0.5987
   30LYS     CD  415   3.707   1.340   9.831  0.1413  0.4500 -0.6789
   30LYS    HD1  416   3.607   1.382   9.859 -0.0495 -1.2247  1.3877
   30LYS    HD2  417   3.689   1.234   9.860 -1.6237 -0.1252 -3.4995
   30LYS     CE  418   3.719   1.350   9.674  0.3264 -0.1752 -0.1637
   30LYS    HE1  419   3.813   1.294   9.653  1.0456  1.2089 -0.7677
   30LYS    HE2  420   3.734   1.451   9.632 -0.5105 -0.1746 -0.4834
   30LYS     NZ  421   3.603   1.278   9.613  0.5143 -0.0406 -0.0570
   30LYS    HZ1  422   3.555   1.214   9.679 -0.6575  0.4171 -0.4446
   30LYS    HZ2  423   3.532   1.345   9.579 -0.2203 -1.3452 -1.1935
   30LYS    HZ3  424   3.632   1.219   9.532 -0.7997 -0.7018 -0.0740
   30LYS      C  425   4.076   1.371  10.114  0.3259 -0.2946  0.6307
   30LYS      O  426   4.162   1.380  10.026 -0.1095 -0.0621 -0.3593
   31ALA      N  427   4.077   1.280  10.207 -0.2519  0.1785 -0.3436
   31ALA     HN  428   3.997   1.272  10.266 -0.7622  0.4950 -0.9754
   31ALA     CA  429   4.164   1.165  10.206 -0.1366 -0.1356  1.0383
   31ALA     HA  430   4.234   1.160  10.124 -2.8623  0.8924 -1.5552
   31ALA     CB  431   4.235   1.165  10.344  0.8476  0.1814  0.1063
   31ALA    HB1  432   4.299   1.074  10.349 -2.1559 -2.0569  1.4710
   31ALA    HB2  433   4.294   1.259  10.355  0.0097  0.6352  0.8527
   31ALA    HB3  434   4.166   1.156  10.431 -1.9357  0.1677 -1.9463
   31ALA      C  435   4.065   1.055  10.201  0.1003 -0.5398 -0.7187
   31ALA      O  436   3.988   1.031  10.292 -0.0146  0.5919 -0.0144
   32GLY      N  437   4.068   0.975  10.094 -0.3675 -0.2755  0.9117
   32GLY     HN  438   4.130   0.990  10.017 -1.4792 -2.4711 -0.5408
   32GLY     CA  439   3.959   0.884  10.069 -0.7276  0.7619  0.3247
   32GLY    HA1  440   3.946   0.820  10.156  1.4927 -0.2314 -0.0041
   32GLY    HA2  441   3.987   0.826   9.983 -0.7553  0.5967  0.4263
   32GLY      C  442   3.826   0.943  10.043 -0.7727  0.0293 -0.7115
   32GLY      O  443   3.816   1.019   9.952  0.3577 -0.0919  0.3859
   33LEU      N  444   3.725   0.904  10.122  0.0786 -0.0175 -0.0390
   33LEU     HN  445   3.748   0.828  10.183 -1.0494  0.8145  1.5148
   33LEU     CA  446   3.602   0.982  10.122 -0.2932  0.4894  0.0757
   33LEU     HA  447   3.592   1.047  10.036 -2.2173  0.3499  0.1365
   33LEU     CB  448   3.482   0.878  10.107  0.2341 -0.2644 -0.2324
   33LEU    HB1  449   3.388   0.937  10.112  0.4667  0.0816  0.1442
   33LEU    HB2  450   3.479   0.817  10.200 -0.6226  1.2169  0.7592
   33LEU     CG  451   3.491   0.778   9.985  0.2365  0.1494  0.1003
   33LEU     HG  452   3.554   0.836   9.914  0.8613 -0.6077  0.0287
   33LEU    CD1  453   3.572   0.650  10.015  0.8838 -0.5209 -0.0560
   33LEU   HD11  454   3.528   0.592  10.100  0.7775 -0.0385  0.2186
   33LEU   HD12  455   3.557   0.590   9.922  0.2376 -0.8653  0.2578
   33LEU   HD13  456   3.682   0.660  10.025  1.0759 -2.6357  0.6241
   33LEU    CD2  457   3.355   0.757   9.919 -0.3450 -0.4197  0.4004
   33LEU   HD21  458   3.365   0.708   9.820 -1.5265  1.1706 -0.5623
   33LEU   HD22  459   3.297   0.685   9.982 -0.2062 -1.6261 -0.8171
   33LEU   HD23  460   3.301   0.854   9.909 -0.0573 -0.3430 -0.4845
   33LEU      C  461   3.588   1.071  10.243  0.4253 -0.2040  0.4440
   33LEU      O  462   3.478   1.119  10.264 -0.1546 -0.1858 -0.4057
   34GLN      N  463   3.687   1.086  10.324 -0.5646  0.4676 -0.3491
   34GLN     HN  464   3.776   1.047  10.302  0.4835  1.4662  1.8027
   34GLN     CA  465   3.672   1.152  10.450 -0.7204  0.8616 -0.2424
   34GLN     HA  466   3.566   1.145  10.473 -1.4123 -0.0330 -3.1860
   34GLN     CB  467   3.770   1.090  10.562  0.1307 -0.6870 -0.0086
   34GLN    HB1  468   3.868   1.136  10.535 -0.7201  1.6412  0.5964
   34GLN    HB2  469   3.749   1.148  10.655  2.8261  1.5893 -0.6357
   34GLN     CG  470   3.765   0.938  10.582 -0.4722 -0.4014 -0.5270
   34GLN    HG1  471   3.820   0.879  10.505  2.7512  0.1659  1.1568
   34GLN    HG2  472   3.814   0.906  10.677 -0.9460 -2.0695 -0.8085
   34GLN     CD  473   3.621   0.889  10.596 -0.3209  0.0231  0.1701
   34GLN    OE1  474   3.554   0.914  10.695 -0.8849 -1.0262  0.7205
   34GLN    NE2  475   3.572   0.823  10.488 -0.1447  0.5211  0.5341
   34GLN   HE21  476   3.473   0.823  10.478 -0.1797 -0.4244  0.8479
   34GLN   HE22  477   3.629   0.795  10.411 -1.1916  2.6450 -1.1268
   34GLN      C  478   3.710   1.294  10.434  0.3803 -0.5130 -0.2641
   34GLN      O  479   3.816   1.339  10.397 -0.2688  0.7331  0.0597
   35VAL      N  480   3.603   1.373  10.450 -1.0614  0.5718 -0.4487
   35VAL     HN  481   3.515   1.331  10.469 -0.7505  1.2932  3.4313
   35VAL     CA  482   3.598   1.517  10.423  0.7254 -0.2008 -0.2713
   35VAL     HA  483   3.646   1.535  10.328  0.6334 -0.2455 -0.3262
   35VAL     CB  484   3.448   1.553  10.421 -0.0913 -0.5769 -0.1087
   35VAL     HB  485   3.395   1.508  10.507  0.2203  0.4768  0.6493
   35VAL    CG1  486   3.424   1.705  10.435  0.1887  0.0774 -0.2506
   35VAL   HG11  487   3.316   1.728  10.419 -0.3590 -0.6065  2.0591
   35VAL   HG12  488   3.450   1.749  10.533  0.2078  2.3684 -1.2174
   35VAL   HG13  489   3.481   1.763  10.360  2.8751  1.8505  2.8860
   35VAL    CG2  490   3.388   1.503  10.288  0.2407 -0.3473 -0.1942
   35VAL   HG21  491   3.282   1.537  10.287  0.6278  1.0386  1.5988
   35VAL   HG22  492   3.434   1.541  10.195 -1.3952  0.3109 -0.7722
   35VAL   HG23  493   3.393   1.392  10.281  2.4573 -0.3091  0.1869
   35VAL      C  494   3.677   1.618  10.511 -0.5621  0.5522 -0.7738
   35VAL      O  495   3.678   1.615  10.636  0.0852  0.1384 -0.0943
   36TYR      N  496   3.750   1.705  10.441 -0.4304 -0.4567  0.2838
   36TYR     HN  497   3.736   1.714  10.343  1.4626  0.1463  0.0373
   36TYR     CA  498   3.839   1.803  10.507 -0.6521  0.5923 -0.1674
   36TYR     HA  499   3.819   1.809  10.612  0.2028  0.7700 -0.0028
   36TYR     CB  500   3.983   1.770  10.480 -0.0735 -0.2100  0.0726
   36TYR    HB1  501   4.003   1.665  10.511  0.4673 -0.9379 -2.5332
   36TYR    HB2  502   4.011   1.780  10.373  1.2637 -1.9056  0.2138
   36TYR     CG  503   4.087   1.845  10.557  0.0735 -0.2170  0.4162
   36TYR    CD1  504   4.079   1.855  10.694 -0.3803 -0.1313 -0.1844
   36TYR    HD1  505   3.997   1.814  10.751  1.0088 -1.5355  0.8524
   36TYR    CE1  506   4.171   1.927  10.769 -0.8688 -0.0293 -0.1140
   36TYR    HE1  507   4.159   1.921  10.876 -1.2004 -1.7557 -0.2127
   36TYR     CZ  508   4.282   1.989  10.703 -0.2784 -0.4013 -0.1537
   36TYR     OH  509   4.380   2.044  10.771 -0.1573 -0.0922 -0.0965
   36TYR     HH  510   4.370   2.020  10.863  1.3069  1.9439  0.6800
   36TYR    CD2  511   4.198   1.905  10.497 -0.0483  0.0236  0.2978
   36TYR    HD2  512   4.208   1.915  10.390 -0.3240  0.2167  0.2904
   36TYR    CE2  513   4.297   1.980  10.566 -0.1154 -0.1806 -0.2548
   36TYR    HE2  514   4.378   2.028  10.513 -1.6922  1.1449 -1.5488
   36TYR      C  515   3.823   1.948  10.453 -0.0988  0.0781  0.7606
   36TYR      O  516   3.839   1.966  10.333  0.1790 -0.4631 -0.6173
   37ASN      N  517   3.782   2.041  10.537 -1.0275 -0.6013  0.2127
   37ASN     HN  518   3.761   2.029  10.634 -0.5075  1.6471  0.6645
   37ASN     CA  519   3.740   2.174  10.493 -0.2404  0.5134  0.2993
   37ASN     HA  520   3.786   2.194  10.397  1.3712 -1.5854  0.5589
   37ASN     CB  521   3.589   2.186  10.473 -0.0236  0.7245 -0.3929
   37ASN    HB1  522   3.560   2.293  10.481 -0.5790  0.5447  0.0636
   37ASN    HB2  523   3.560   2.121  10.388 -0.4780 -1.4386  1.2930
   37ASN     CG  524   3.500   2.118  10.587 -0.6132 -0.2975  0.4386
   37ASN    OD1  525   3.546   2.071  10.690  0.3090 -0.2485  0.3700
   37ASN    ND2  526   3.365   2.105  10.553 -0.6300  0.2939  0.3227
   37ASN   HD21  527   3.306   2.040  10.601 -0.3438 -1.3453 -1.4583
   37ASN   HD22  528   3.333   2.138  10.465  2.6527 -0.2689 -1.2410
   37ASN      C  529   3.800   2.278  10.587 -0.0277 -0.4043 -0.0413
   37ASN      O  530   3.830   2.254  10.703  0.5638 -0.6003  0.6249
   38LYS      N  531   3.826   2.398  10.543  0.5236 -0.3031  0.0497
   38LYS     HN  532   3.786   2.430  10.458  0.8252  3.1059  1.0484
   38LYS     CA  533   3.903   2.492  10.624  0.5399  0.1242  0.3799
   38LYS     HA  534   3.849   2.515  10.714 -0.0245 -0.3072  0.1625
   38LYS     CB  535   4.050   2.453  10.657  0.6068  0.7409  0.4458
   38LYS    HB1  536   4.038   2.382  10.742  1.2764  0.5568  0.3953
   38LYS    HB2  537   4.103   2.537  10.708  0.0316 -0.4055  3.0945
   38LYS     CG  538   4.129   2.393  10.541 -0.6170  0.2023  0.2900
   38LYS    HG1  539   4.155   2.478  10.474 -0.1564 -0.9807 -1.0931
   38LYS    HG2  540   4.067   2.322  10.481  0.0465 -0.3209  0.2118
   38LYS     CD  541   4.265   2.334  10.587 -0.0092  0.3168 -0.8032
   38LYS    HD1  542   4.317   2.272  10.511  0.2244  0.0719 -0.4475
   38LYS    HD2  543   4.246   2.264  10.672 -0.1800  1.0315 -0.2483
   38LYS     CE  544   4.366   2.440  10.644  0.1400  0.7001 -0.2687
   38LYS    HE1  545   4.312   2.523  10.694  0.7103  3.1658 -3.3795
   38LYS    HE2  546   4.412   2.484  10.553 -0.1726 -0.0934 -0.8198
   38LYS     NZ  547   4.470   2.384  10.739 -0.3423  0.0509  1.0107
   38LYS    HZ1  548   4.410   2.344  10.813  0.9584 -0.2260  1.9444
   38LYS    HZ2  549   4.523   2.313  10.683 -0.1230  2.9654 -2.9144
   38LYS    HZ3  550   4.528   2.463  10.772  0.1332 -0.1554  0.6752
   38LYS      C  551   3.910   2.630  10.551 -0.1247  0.7722 -0.3046
   38LYS      O  552   3.887   2.635  10.436  0.0633 -0.6926  0.0178
   39CYS      N  553   3.937   2.741  10.629 -0.1568  0.5228 -0.2034
   39CYS     HN  554   3.965   2.726  10.724  1.3748 -0.3225 -0.7556
   39CYS     CA  555   3.943   2.872  10.581  0.7510 -0.3605  0.0625
   39CYS     HA  556   3.856   2.880  10.518  1.3883 -1.1946 -0.9500
   39CYS     CB  557   3.930   2.973  10.697  0.2315 -0.6103 -0.0975
   39CYS    HB1  558   4.027   2.962  10.750  0.4640  2.4005  0.2915
   39CYS    HB2  559   3.940   3.076  10.657  0.0408 -0.1774  0.9354
   39CYS     SG  560   3.776   2.955  10.795 -0.2984  0.3784  0.1070
   39CYS      C  561   4.070   2.887  10.495 -0.1565 -0.1377 -0.8552
   39CYS      O  562   4.175   2.835  10.540  0.3740  0.3071  0.0546
   40TRP      N  563   4.078   2.960  10.384 -0.2328 -0.0740 -0.3386
   40TRP     HN  564   4.001   3.018  10.359 -0.9317 -1.2514 -1.0100
   40TRP     CA  565   4.187   2.964  10.290 -0.1443  0.6127 -0.1600
   40TRP     HA  566   4.279   2.951  10.344 -1.5097 -1.7924  1.8169
   40TRP     CB  567   4.177   2.852  10.184  0.0529  0.1103 -0.0271
   40TRP    HB1  568   4.137   2.763  10.237  0.3800 -0.1673 -0.2446
   40TRP    HB2  569   4.097   2.887  10.116 -0.2746 -1.2310 -0.3643
   40TRP     CG  570   4.301   2.812  10.110  0.2011 -0.4393  0.4732
   40TRP    CD1  571   4.323   2.820   9.971 -0.4403  0.4547  0.2311
   40TRP    HD1  572   4.274   2.887   9.902 -1.0262  0.2830  0.4728
   40TRP    NE1  573   4.441   2.757   9.944  0.3812 -0.9322 -0.0477
   40TRP    HE1  574   4.480   2.736   9.857  0.7678  0.9914 -0.3738
   40TRP    CE2  575   4.497   2.707  10.053  0.1408  0.8320  0.9019
   40TRP    CD2  576   4.411   2.737  10.158  0.2987  0.0703 -0.8932
   40TRP    CE3  577   4.438   2.682  10.290 -0.2610 -0.0195  0.1787
   40TRP    HE3  578   4.372   2.712  10.371  2.1565 -0.1056  2.3016
   40TRP    CZ3  579   4.552   2.599  10.304  0.4683  0.0721 -0.5999
   40TRP    HZ3  580   4.577   2.559  10.401  0.5335 -1.6131 -1.2804
   40TRP    CZ2  581   4.608   2.626  10.074 -0.3151 -0.2207 -0.8559
   40TRP    HZ2  582   4.675   2.604   9.992 -0.2515  1.6097 -1.3517
   40TRP    CH2  583   4.632   2.573  10.202  0.0953 -0.5741 -0.4551
   40TRP    HH2  584   4.712   2.502  10.217 -1.0333 -1.8605 -0.2497
   40TRP      C  585   4.187   3.109  10.228 -0.2491  0.6635 -0.3298
   40TRP      O  586   4.115   3.198  10.263  0.4623 -0.1289  0.9088
   41LYS      N  587   4.283   3.130  10.137 -0.3121 -0.1101  0.3718
   41LYS     HN  588   4.346   3.054  10.120 -1.8186 -0.7987 -3.2153
   41LYS     CA  589   4.311   3.258  10.067  0.4571  0.4060 -0.0962
   41LYS     HA  590   4.241   3.333  10.100  0.8998  1.6381 -1.8283
   41LYS     CB  591   4.461   3.295  10.083 -0.7719  0.1985  0.4442
   41LYS    HB1  592   4.528   3.208  10.068  1.9256  1.7535  2.6344
   41LYS    HB2  593   4.475   3.372  10.004 -1.1602  0.4270  0.5921
   41LYS     CG  594   4.503   3.354  10.215  1.0796 -0.8430  0.2523
   41LYS    HG1  595   4.609   3.382  10.198  1.4016 -1.9260  0.3757
   41LYS    HG2  596   4.497   3.283  10.301  0.9661  1.1742  1.9831
   41LYS     CD  597   4.440   3.484  10.258  0.0811 -0.5170  1.3324
   41LYS    HD1  598   4.470   3.512  10.361 -0.5766  2.0515  0.9046
   41LYS    HD2  599   4.330   3.467  10.260 -0.1193  0.6189  0.8536
   41LYS     CE  600   4.460   3.602  10.160  0.1657 -0.2322  0.2105
   41LYS    HE1  601   4.413   3.581  10.062  1.1640 -2.2129  0.1102
   41LYS    HE2  602   4.566   3.633  10.149 -0.5568  3.1234  1.3891
   41LYS     NZ  603   4.387   3.724  10.209  0.6459  0.0867  0.0624
   41LYS    HZ1  604   4.331   3.765  10.132  0.9753  1.9250  0.7520
   41LYS    HZ2  605   4.322   3.713  10.290  0.9437  1.4488  0.5023
   41LYS    HZ3  606   4.458   3.796  10.233  0.8713 -0.1750  0.1931
   41LYS      C  607   4.274   3.251   9.923 -0.0239 -0.1164  0.2823
   41LYS      O  608   4.287   3.150   9.854 -0.4030 -0.1382 -0.3170
   42PHE      N  609   4.218   3.359   9.863 -0.0541  0.0434  0.3403
   42PHE     HN  610   4.207   3.438   9.922 -0.4347 -0.3592  0.8102
   42PHE     CA  611   4.173   3.366   9.721  0.0084  0.3573 -0.1182
   42PHE     HA  612   4.116   3.275   9.716  0.5413 -0.1615  2.1639
   42PHE     CB  613   4.083   3.485   9.713  0.3452  0.1495  0.8884
   42PHE    HB1  614   4.002   3.469   9.787  0.4502  1.2453  1.2615
   42PHE    HB2  615   4.144   3.578   9.712  1.0073 -0.2594  1.9494
   42PHE     CG  616   4.008   3.486   9.579 -0.2508 -0.3544  0.1375
   42PHE    CD1  617   4.026   3.595   9.490 -0.2206 -0.6418  1.0308
   42PHE    HD1  618   4.108   3.661   9.513 -0.0073 -0.2750 -0.7028
   42PHE    CE1  619   3.952   3.588   9.372  0.2631 -0.6198  0.5681
   42PHE    HE1  620   3.952   3.669   9.301 -1.3227 -0.6445  0.4918
   42PHE     CZ  621   3.862   3.485   9.349  0.3560 -0.2109  0.3650
   42PHE     HZ  622   3.817   3.476   9.251  1.7693 -1.8338 -0.1850
   42PHE    CD2  623   3.908   3.387   9.564 -0.1260  0.4045  0.0795
   42PHE    HD2  624   3.885   3.306   9.631 -2.2602  0.9720  0.1175
   42PHE    CE2  625   3.845   3.384   9.441  0.8749  0.0589  1.2172
   42PHE    HE2  626   3.768   3.311   9.420  0.2914  1.5430 -2.5006
   42PHE      C  627   4.276   3.361   9.614 -0.1738 -0.4623 -0.0989
   42PHE      O  628   4.262   3.287   9.519 -0.7425 -0.1115  0.4726
   43GLU      N  629   4.386   3.430   9.635 -0.0993  0.0306 -0.5483
   43GLU     HN  630   4.386   3.494   9.711 -1.5324 -0.3542 -0.2008
   43GLU     CA  631   4.498   3.426   9.545 -1.0709  1.7767  0.0554
   43GLU     HA  632   4.463   3.421   9.443  0.1683 -2.4432 -0.3667
   43GLU     CB  633   4.611   3.534   9.579  0.3513 -0.5471 -0.3263
   43GLU    HB1  634   4.715   3.509   9.551  0.5348  0.3898 -0.5353
   43GLU    HB2  635   4.609   3.550   9.689 -3.2775 -1.3070 -0.1397
   43GLU     CG  636   4.570   3.671   9.522  0.6261  0.9644  0.5574
   43GLU    HG1  637   4.562   3.662   9.411 -1.0641 -1.4751  0.7839
   43GLU    HG2  638   4.474   3.708   9.564  0.6653 -1.0199  2.5449
   43GLU     CD  639   4.670   3.786   9.542  0.1583 -0.4555 -0.3609
   43GLU    OE1  640   4.687   3.833   9.658 -0.3991  0.3471  0.3945
   43GLU    OE2  641   4.724   3.835   9.440 -0.0036  0.1794 -0.0702
   43GLU      C  642   4.582   3.287   9.554 -0.0266  0.1196 -0.0269
   43GLU      O  643   4.688   3.283   9.483  0.6301  0.0443 -0.3872
   44HSD      N  644   4.534   3.186   9.637 -0.0434 -0.1085  0.0952
   44HSD     HN  645   4.445   3.194   9.681  0.8305  0.9850  1.7859
   44HSD     CA  646   4.609   3.060   9.649  0.2321 -0.2943 -0.9006
   44HSD     HA  647   4.687   3.061   9.574  2.7326  3.7817  1.3793
   44HSD     CB  648   4.675   3.047   9.791 -0.6656 -0.1385  0.0577
   44HSD    HB1  649   4.721   2.949   9.815 -2.6009 -1.3155 -0.7262
   44HSD    HB2  650   4.590   3.049   9.863 -2.1510  0.7391 -1.6460
   44HSD    ND1  651   4.877   3.195   9.731 -0.0646 -0.1421 -0.2144
   44HSD    HD1  652   4.908   3.142   9.653  2.5428  0.2651  0.4450
   44HSD     CG  653   4.781   3.158   9.824  0.3475 -0.1235  0.0824
   44HSD    CE1  654   4.954   3.288   9.792 -0.5198  0.1631  0.2168
   44HSD    HE1  655   5.045   3.328   9.748  0.5385 -3.0445 -0.8198
   44HSD    NE2  656   4.913   3.317   9.910  0.3452  0.0291 -0.5260
   44HSD    CD2  657   4.801   3.235   9.932  0.7965  0.1629  0.3182
   44HSD    HD2  658   4.750   3.230  10.028  0.0212 -1.7426 -0.1585
   44HSD      C  659   4.517   2.946   9.617  0.0524 -0.4886  0.6370
   44HSD      O  660   4.532   2.838   9.681 -0.4204 -0.0539  0.0792
   45CYS      N  661   4.423   2.968   9.526  0.4190  0.2662 -0.1936
   45CYS     HN  662   4.409   3.062   9.498  0.8563  0.7082  1.0139
   45CYS     CA  663   4.328   2.866   9.485  0.4851  0.0399  0.1020
   45CYS     HA  664   4.321   2.782   9.552  1.0918 -0.6716 -0.7002
   45CYS     CB  665   4.185   2.921   9.486 -0.1372 -0.9377  0.3430
   45CYS    HB1  666   4.183   3.020   9.436  0.8536 -0.5482  1.0393
   45CYS    HB2  667   4.118   2.854   9.429 -2.8191  1.6822  0.1715
   45CYS     SG  668   4.134   2.933   9.671  0.1648  0.1042  0.3836
   45CYS      C  669   4.367   2.806   9.354 -0.4801  0.0799  0.8931
   45CYS      O  670   4.303   2.719   9.293  0.0854 -0.4072  0.2342
   46ASN      N  671   4.483   2.847   9.302  0.2707 -0.4093  0.8377
   46ASN     HN  672   4.527   2.926   9.344 -1.8498  1.8063 -0.8053
   46ASN     CA  673   4.551   2.779   9.195 -0.6184  0.0809 -0.3431
   46ASN     HA  674   4.478   2.748   9.121  1.3556 -0.0877 -2.3094
   46ASN     CB  675   4.656   2.859   9.117  0.6888 -0.3249 -0.3192
   46ASN    HB1  676   4.682   2.804   9.024  0.0651 -1.9809  0.4574
   46ASN    HB2  677   4.618   2.958   9.081  1.2053  0.1535  0.4227
   46ASN     CG  678   4.781   2.895   9.194  0.5342  1.1142 -0.6300
   46ASN    OD1  679   4.881   2.817   9.194 -0.5077 -0.2110  0.4440
   46ASN    ND2  680   4.786   3.008   9.267 -0.1251 -0.2006 -0.1984
   46ASN   HD21  681   4.871   3.019   9.319 -1.1512 -0.8714  1.7353
   46ASN   HD22  682   4.714   3.076   9.255 -0.3647  0.3288  3.1452
   46ASN      C  683   4.622   2.648   9.252 -0.0186 -0.2059 -0.4061
   46ASN      O  684   4.664   2.643   9.366  0.5004 -0.5425 -0.1104
   47PHE      N  685   4.624   2.545   9.172 -0.1329  0.0541 -0.0731
   47PHE     HN  686   4.587   2.549   9.080  0.1658 -1.1543 -0.2715
   47PHE     CA  687   4.660   2.408   9.211 -0.1097  0.5360  0.1604
   47PHE     HA  688   4.587   2.386   9.288 -1.1367  1.0878 -0.6332
   47PHE     CB  689   4.633   2.311   9.089 -0.3535  0.3008 -0.1669
   47PHE    HB1  690   4.523   2.305   9.072 -0.1291 -0.2243 -1.5858
   47PHE    HB2  691   4.696   2.357   9.010  0.4944  0.7210  0.7313
   47PHE     CG  692   4.680   2.168   9.101 -0.2868  0.3893  0.3586
   47PHE    CD1  693   4.754   2.098   9.010 -0.3538  0.2304 -0.1981
   47PHE    HD1  694   4.801   2.157   8.933 -0.9256 -0.8841 -1.4270
   47PHE    CE1  695   4.796   1.967   9.027  0.1842  0.2294 -0.1554
   47PHE    HE1  696   4.867   1.922   8.959  1.1698  1.4113  0.0675
   47PHE     CZ  697   4.743   1.896   9.141 -1.0479 -0.3045  0.2459
   47PHE     HZ  698   4.768   1.791   9.155 -3.0676 -0.7865  0.5694
   47PHE    CD2  699   4.640   2.102   9.218  0.1541  0.2918 -0.3445
   47PHE    HD2  700   4.585   2.143   9.302  0.7034  0.7097 -0.1890
   47PHE    CE2  701   4.668   1.963   9.232  0.1823  0.4100  0.2334
   47PHE    HE2  702   4.618   1.912   9.314 -0.2154  0.2345 -0.1102
   47PHE      C  703   4.801   2.387   9.267 -0.0182  0.0679  0.0981
   47PHE      O  704   4.824   2.315   9.363 -0.1576 -0.2524  0.1615
   48ASN      N  705   4.905   2.455   9.208  0.1026  0.3132  0.2392
   48ASN     HN  706   4.888   2.510   9.126 -0.3556 -1.0358 -0.6066
   48ASN     CA  707   5.036   2.463   9.262 -0.2132 -0.0142  0.5686
   48ASN     HA  708   5.058   2.359   9.283 -2.5038 -0.6982 -0.1389
   48ASN     CB  709   5.138   2.517   9.165  0.7592 -0.4353  0.0688
   48ASN    HB1  710   5.147   2.455   9.074 -0.5198  2.7590 -2.4501
   48ASN    HB2  711   5.108   2.617   9.127  0.7055  0.0707  1.3828
   48ASN     CG  712   5.281   2.533   9.217 -0.3883  0.0142  0.8271
   48ASN    OD1  713   5.316   2.645   9.257  0.0550 -0.7934 -0.3606
   48ASN    ND2  714   5.373   2.432   9.222  0.4990  0.4904 -0.0195
   48ASN   HD21  715   5.456   2.441   9.278  0.2851 -0.2476  0.4308
   48ASN   HD22  716   5.337   2.343   9.194 -1.3087  1.0327  0.4694
   48ASN      C  717   5.038   2.533   9.402  0.1833 -0.8703 -0.2633
   48ASN      O  718   5.107   2.485   9.489  0.0734  0.3429 -0.1133
   49ASP      N  719   4.964   2.641   9.425  0.2469  0.2899  0.5121
   49ASP     HN  720   4.901   2.678   9.356 -1.2564  0.7232  2.0516
   49ASP     CA  721   4.952   2.693   9.559  0.3020 -0.3813 -0.1737
   49ASP     HA  722   5.057   2.696   9.584  0.4287 -3.6530  0.1200
   49ASP     CB  723   4.901   2.840   9.563 -0.4913  0.2254 -0.6493
   49ASP    HB1  724   4.801   2.850   9.517  0.2292  1.5751 -1.9988
   49ASP    HB2  725   4.891   2.882   9.665 -0.9935 -3.4067  0.9512
   49ASP     CG  726   5.002   2.932   9.496 -0.1121 -0.9704  0.0046
   49ASP    OD1  727   5.113   2.898   9.454  0.4265  0.2150  0.3507
   49ASP    OD2  728   4.960   3.050   9.493  0.4266  0.1630  0.9404
   49ASP      C  729   4.869   2.604   9.652  0.1322  0.5259 -0.1727
   49ASP      O  730   4.914   2.587   9.769  0.2444 -0.2343 -0.6897
   50VAL      N  731   4.761   2.534   9.614  0.2789  0.2071  0.3239
   50VAL     HN  732   4.709   2.555   9.532 -0.8232  0.5538  1.0894
   50VAL     CA  733   4.704   2.433   9.698  0.0103  0.2710 -0.4371
   50VAL     HA  734   4.676   2.480   9.791  0.7996  1.9646 -1.0147
   50VAL     CB  735   4.573   2.388   9.643  0.5010 -0.8025 -0.1390
   50VAL     HB  736   4.594   2.350   9.541  0.6180 -2.3183  0.4243
   50VAL    CG1  737   4.519   2.265   9.722 -0.1190 -0.2875 -0.3155
   50VAL   HG11  738   4.597   2.186   9.719 -0.4918 -0.6706 -0.0471
   50VAL   HG12  739   4.496   2.283   9.829  0.1523  0.8857 -0.4404
   50VAL   HG13  740   4.430   2.225   9.667  0.4239 -0.9051 -0.7539
   50VAL    CG2  741   4.473   2.509   9.636 -0.1229  0.1527 -0.3687
   50VAL   HG21  742   4.522   2.595   9.586 -0.8327  1.8526  1.7219
   50VAL   HG22  743   4.378   2.484   9.583 -0.3184  2.7160 -1.3755
   50VAL   HG23  744   4.443   2.553   9.733 -1.7558 -1.3719 -0.1269
   50VAL      C  745   4.800   2.322   9.738  0.2693 -0.0184 -0.0453
   50VAL      O  746   4.813   2.287   9.857  0.1660  0.5475  0.5788
   51THR      N  747   4.865   2.262   9.631 -0.1778  0.2648  0.2099
   51THR     HN  748   4.853   2.303   9.541 -1.4072  2.5595  1.3259
   51THR     CA  749   4.954   2.143   9.649  0.0975 -0.4337  0.1516
   51THR     HA  750   4.899   2.084   9.721  0.4056 -0.1166  0.6575
   51THR     CB  751   4.992   2.071   9.516  0.5191  0.1716  0.1974
   51THR     HB  752   5.076   2.001   9.537  0.8243  0.5982  0.4130
   51THR    OG1  753   5.038   2.164   9.417 -0.0986  0.0634  0.3288
   51THR    HG1  754   4.953   2.206   9.403 -0.5900 -1.2909 -1.0030
   51THR    CG2  755   4.881   1.988   9.464  0.0094 -0.1135  0.1609
   51THR   HG21  756   4.861   1.905   9.535 -2.6466  1.6520  1.6412
   51THR   HG22  757   4.783   2.039   9.467 -0.3184 -0.4967 -2.0972
   51THR   HG23  758   4.895   1.954   9.359 -1.7446  1.3203 -0.5972
   51THR      C  759   5.079   2.179   9.724 -0.3950 -0.1979  0.2395
   51THR      O  760   5.126   2.103   9.804 -0.1792 -0.4191 -0.6193
   52THR      N  761   5.139   2.298   9.697 -0.5753 -0.6446 -0.2555
   52THR     HN  762   5.101   2.353   9.622 -2.3483 -1.3027  0.1205
   52THR     CA  763   5.251   2.348   9.775 -0.0187  0.0655 -1.2574
   52THR     HA  764   5.316   2.262   9.770 -0.1026 -0.0425 -0.6036
   52THR     CB  765   5.329   2.471   9.725  0.1670  0.8754  0.0760
   52THR     HB  766   5.414   2.502   9.789 -1.1783  1.4731  1.6352
   52THR    OG1  767   5.254   2.584   9.688  0.1985 -0.3281  0.2589
   52THR    HG1  768   5.203   2.554   9.612  0.0211 -0.6903  0.5208
   52THR    CG2  769   5.382   2.424   9.587  0.3958 -0.2367  0.1932
   52THR   HG21  770   5.299   2.373   9.535  0.1706  1.4374 -1.1554
   52THR   HG22  771   5.418   2.506   9.522 -0.8409 -1.3812 -2.0259
   52THR   HG23  772   5.466   2.356   9.615  1.5621  1.3984  0.8738
   52THR      C  773   5.223   2.375   9.923  0.5287  0.2299 -0.0762
   52THR      O  774   5.293   2.339  10.014 -0.1780 -0.5518  0.0275
   53ARG      N  775   5.114   2.438   9.957 -0.0398 -0.0266  0.5083
   53ARG     HN  776   5.049   2.472   9.890  0.3892  1.0722  0.6183
   53ARG     CA  777   5.070   2.482  10.087 -0.4072 -0.2039  0.3959
   53ARG     HA  778   5.160   2.519  10.134 -0.5264  0.5854  0.0198
   53ARG     CB  779   4.973   2.600  10.090  0.5682 -0.5320  0.1252
   53ARG    HB1  780   4.896   2.598  10.011 -1.2092  2.6630  1.5701
   53ARG    HB2  781   4.925   2.601  10.190 -0.2833 -2.5559 -0.2299
   53ARG     CG  782   5.032   2.741  10.079 -0.3202 -0.0463  0.7540
   53ARG    HG1  783   5.103   2.749  10.164  1.1243  2.3111 -0.5384
   53ARG    HG2  784   4.956   2.822  10.077 -0.8812 -0.4767  2.8861
   53ARG     CD  785   5.130   2.750   9.953 -0.2328 -0.5701  0.6437
   53ARG    HD1  786   5.081   2.717   9.859  2.6693 -3.2464 -0.0724
   53ARG    HD2  787   5.224   2.693   9.962  1.9321  2.4372 -1.1250
   53ARG     NE  788   5.169   2.889   9.930  0.5305 -0.1063  0.5070
   53ARG     HE  789   5.119   2.963   9.975  0.4827  1.5146 -2.0414
   53ARG     CZ  790   5.224   2.941   9.825  0.3455 -0.2844  0.1062
   53ARG    NH1  791   5.260   2.872   9.719 -0.2251 -0.7751 -0.5486
   53ARG   HH11  792   5.289   2.924   9.639  1.4156 -0.0968  0.4371
   53ARG   HH12  793   5.229   2.777   9.711  0.5052 -0.9223 -1.9929
   53ARG    NH2  794   5.256   3.070   9.824  0.6286  0.3780 -0.3744
   53ARG   HH21  795   5.270   3.118   9.910  1.5580  3.0140 -1.8653
   53ARG   HH22  796   5.308   3.100   9.744  0.5112  2.3399  0.2420
   53ARG      C  797   5.029   2.362  10.178 -0.4370  0.4271 -0.7249
   53ARG      O  798   5.038   2.360  10.301 -0.4519  0.0011  0.0054
   54LEU      N  799   4.975   2.248  10.116 -0.5040  0.4315  0.4345
   54LEU     HN  800   4.954   2.245  10.019  1.8969 -0.4819 -0.1218
   54LEU     CA  801   4.925   2.132  10.189  0.1418 -0.2561  0.3981
   54LEU     HA  802   4.899   2.153  10.292 -0.4371 -0.4059  0.2834
   54LEU     CB  803   4.801   2.067  10.120 -0.2538 -0.1581  0.3555
   54LEU    HB1  804   4.829   2.040  10.016 -1.7859  0.8067 -0.3459
   54LEU    HB2  805   4.774   1.981  10.186  0.9313  0.6582  1.9599
   54LEU     CG  806   4.671   2.151  10.116  0.6757 -1.1161 -0.0425
   54LEU     HG  807   4.691   2.245  10.060 -1.7598 -1.4300 -1.5746
   54LEU    CD1  808   4.553   2.082  10.041  0.3101  0.2072  0.0820
   54LEU   HD11  809   4.460   2.142  10.048 -0.3764 -0.9037  0.7600
   54LEU   HD12  810   4.581   2.083   9.934 -0.2291  0.8539 -0.0567
   54LEU   HD13  811   4.530   1.979  10.074  0.1423 -0.5392 -2.2120
   54LEU    CD2  812   4.625   2.190  10.261 -0.3780  0.1792  0.3758
   54LEU   HD21  813   4.708   2.229  10.324 -0.2086  0.7733 -0.2050
   54LEU   HD22  814   4.550   2.271  10.251 -1.9334 -1.4814 -3.0316
   54LEU   HD23  815   4.571   2.103  10.305 -1.4656  0.4704 -0.3243
   54LEU      C  816   5.039   2.031  10.206  0.1482 -0.4412 -0.3460
   54LEU      O  817   5.018   1.932  10.274 -0.0338 -0.5671  0.4416
   55ARG      N  818   5.149   2.055  10.138 -0.4301  0.4615  0.0603
   55ARG     HN  819   5.148   2.143  10.091 -2.9305  1.4927  1.8298
   55ARG     CA  820   5.256   1.962  10.120 -0.0456 -0.2652  0.7519
   55ARG     HA  821   5.321   2.012  10.049 -0.0376 -1.2998 -0.0008
   55ARG     CB  822   5.347   1.966  10.245 -0.2231 -0.2997 -0.1466
   55ARG    HB1  823   5.286   1.937  10.334 -0.7219 -2.1801 -1.0456
   55ARG    HB2  824   5.418   1.882  10.230 -1.3567 -1.1223 -1.1399
   55ARG     CG  825   5.413   2.108  10.263  0.0084  0.8329  0.5460
   55ARG    HG1  826   5.338   2.183  10.294 -1.2786 -0.7707  1.4431
   55ARG    HG2  827   5.454   2.133  10.162  0.7440  1.2972  0.9483
   55ARG     CD  828   5.530   2.107  10.363  0.2372  0.5973 -0.2033
   55ARG    HD1  829   5.492   2.078  10.464 -0.3219 -0.4603 -0.7069
   55ARG    HD2  830   5.576   2.208  10.366  0.1421  0.7196 -1.9376
   55ARG     NE  831   5.634   2.012  10.319 -0.0420  0.4607 -1.3497
   55ARG     HE  832   5.633   1.976  10.226 -1.2314  1.5582 -1.7944
   55ARG     CZ  833   5.734   1.972  10.398 -0.1021  0.6152  0.5145
   55ARG    NH1  834   5.765   2.020  10.512 -0.2508  0.0697  0.1565
   55ARG   HH11  835   5.701   2.087  10.549  0.3980  2.5817 -2.8395
   55ARG   HH12  836   5.857   2.003  10.547 -0.0493 -0.2195 -0.4925
   55ARG    NH2  837   5.807   1.876  10.352  0.0771 -0.2173  0.0874
   55ARG   HH21  838   5.813   1.862  10.253 -0.4112  1.7649 -0.2687
   55ARG   HH22  839   5.865   1.816  10.406 -0.7569 -1.4575 -0.3401
   55ARG      C  840   5.223   1.819  10.072 -0.8495 -0.1187  0.6235
   55ARG      O  841   5.290   1.730  10.114 -0.0179  0.3754 -0.0079
   56GLU      N  842   5.129   1.805   9.977 -0.2895  0.2162  0.2008
   56GLU     HN  843   5.085   1.884   9.936 -1.2843  0.0237  0.8724
   56GLU     CA  844   5.098   1.685   9.907  0.7230  0.2335 -0.4045
   56GLU     HA  845   5.188   1.626   9.913  1.2128  1.0366  0.4126
   56GLU     CB  846   4.993   1.602   9.985  0.5063  0.4335  0.2983
   56GLU    HB1  847   4.927   1.672  10.041 -1.7813  0.9782 -2.7520
   56GLU    HB2  848   5.065   1.558  10.057  1.8222  0.7024 -0.8213
   56GLU     CG  849   4.927   1.481   9.922  0.3282  0.7368  0.2945
   56GLU    HG1  850   4.834   1.499   9.863  0.7417 -2.9281 -1.8307
   56GLU    HG2  851   4.991   1.439   9.841 -3.0025  0.4385 -2.4509
   56GLU     CD  852   4.888   1.368  10.020 -0.5228  0.2368 -0.4605
   56GLU    OE1  853   4.900   1.375  10.142 -0.0149  0.1722 -0.5179
   56GLU    OE2  854   4.839   1.259   9.968 -0.4734  0.3222 -0.2672
   56GLU      C  855   5.054   1.701   9.763  0.2759 -0.9474  0.4393
   56GLU      O  856   4.996   1.803   9.726 -0.3253  0.3510 -0.9216
   57ASN      N  857   5.098   1.614   9.666 -0.3395 -0.1315  0.0653
   57ASN     HN  858   5.155   1.543   9.706 -0.1813  1.0983  2.1833
   57ASN     CA  859   5.071   1.635   9.527 -0.1173  0.1173  0.0320
   57ASN     HA  860   5.046   1.739   9.509 -0.2443 -0.3181 -2.7182
   57ASN     CB  861   5.191   1.595   9.437  0.0926  0.4953 -0.3736
   57ASN    HB1  862   5.240   1.497   9.455  2.5531  1.5978 -0.6030
   57ASN    HB2  863   5.193   1.601   9.326  1.9021 -1.4798 -0.5125
   57ASN     CG  864   5.295   1.702   9.468  0.6816 -0.2818  0.3819
   57ASN    OD1  865   5.269   1.824   9.467 -0.6186  0.3309  0.4023
   57ASN    ND2  866   5.412   1.652   9.517  0.0738 -0.4576  0.1519
   57ASN   HD21  867   5.473   1.719   9.560 -2.3718  0.6620  2.1441
   57ASN   HD22  868   5.433   1.555   9.510 -1.4408 -0.8436  0.5733
   57ASN      C  869   4.948   1.560   9.477 -0.0779 -0.4308 -0.2162
   57ASN      O  870   4.895   1.475   9.542 -0.7463 -0.4556 -0.2548
   58GLU      N  871   4.897   1.604   9.355 -0.6881  0.2373 -0.1863
   58GLU     HN  872   4.940   1.684   9.313  0.2200 -1.0419 -1.8224
   58GLU     CA  873   4.790   1.542   9.274  0.3951  0.4115 -0.4703
   58GLU     HA  874   4.776   1.596   9.182  2.1269 -0.2309 -1.1409
   58GLU     CB  875   4.839   1.403   9.234  0.2493 -0.0345  0.6816
   58GLU    HB1  876   4.762   1.354   9.170  0.2421  0.8848 -0.0453
   58GLU    HB2  877   4.868   1.332   9.314  0.3699 -0.3282  0.3813
   58GLU     CG  878   4.965   1.399   9.140 -0.2439  0.1224 -0.5454
   58GLU    HG1  879   4.941   1.477   9.065  2.2450  3.1999  1.5892
   58GLU    HG2  880   5.052   1.424   9.205 -2.1605  0.4107  2.0503
   58GLU     CD  881   4.989   1.253   9.090  0.6977 -0.3487 -0.3965
   58GLU    OE1  882   5.091   1.232   9.024 -0.3582 -0.1905 -0.2827
   58GLU    OE2  883   4.909   1.166   9.131  0.3002  0.3872  0.1085
   58GLU      C  884   4.653   1.535   9.340 -0.2745  0.3223 -0.1664
   58GLU      O  885   4.564   1.449   9.311  0.3842 -0.4785  0.0750
   59LEU      N  886   4.630   1.620   9.449 -0.2896  0.6242  0.1051
   59LEU     HN  887   4.700   1.668   9.503 -1.1863  1.4920  0.5222
   59LEU     CA  888   4.506   1.625   9.529  0.1522 -0.5056  0.2032
   59LEU     HA  889   4.499   1.525   9.569  3.4886 -0.6644  0.6370
   59LEU     CB  890   4.521   1.728   9.641 -0.1885  0.8284  0.7186
   59LEU    HB1  891   4.554   1.817   9.582 -1.1268  1.5531  1.2606
   59LEU    HB2  892   4.425   1.753   9.691 -1.3557 -0.3693 -0.8115
   59LEU     CG  893   4.629   1.698   9.749 -0.4967 -0.5730 -0.1445
   59LEU     HG  894   4.721   1.645   9.717  1.3250  1.4675  1.4118
   59LEU    CD1  895   4.678   1.837   9.808  0.7252  0.2659 -0.4038
   59LEU   HD11  896   4.774   1.809   9.857 -0.7266 -2.3314  1.2330
   59LEU   HD12  897   4.692   1.916   9.732 -0.9817  2.5967  1.5654
   59LEU   HD13  898   4.613   1.887   9.882  1.5124 -0.6775  0.9822
   59LEU    CD2  899   4.580   1.609   9.868 -0.4817 -0.2834  0.1349
   59LEU   HD21  900   4.635   1.624   9.963  1.0595 -2.0673 -0.4183
   59LEU   HD22  901   4.471   1.626   9.884 -1.3686 -2.0421 -3.0656
   59LEU   HD23  902   4.597   1.500   9.853 -1.9366 -0.6765  1.0907
   59LEU      C  903   4.379   1.655   9.455  0.4942 -0.7756  1.0597
   59LEU      O  904   4.377   1.732   9.358 -0.7433 -0.0065  0.0334
   60THR      N  905   4.259   1.593   9.498 -0.6790  0.0441  0.5252
   60THR     HN  906   4.269   1.524   9.570 -1.3205 -0.1547  0.4340
   60THR     CA  907   4.117   1.647   9.478  0.1709  0.9720 -0.0123
   60THR     HA  908   4.115   1.690   9.379 -0.5064 -0.2855 -0.5707
   60THR     CB  909   4.015   1.531   9.465  0.9446  0.2656  0.5365
   60THR     HB  910   3.915   1.579   9.456  0.7229 -0.2810 -0.0306
   60THR    OG1  911   4.024   1.451   9.584  0.1502  0.2640  0.3972
   60THR    HG1  912   4.089   1.496   9.638  1.2466 -1.1469  0.3138
   60THR    CG2  913   4.061   1.436   9.349 -0.7306  0.3342  0.3293
   60THR   HG21  914   4.153   1.381   9.378 -1.9130 -2.3570 -0.6530
   60THR   HG22  915   3.986   1.354   9.336 -0.3600  0.0171  0.1771
   60THR   HG23  916   4.084   1.485   9.252 -3.1890  0.0944 -0.4596
   60THR      C  917   4.069   1.753   9.577 -0.1050  0.1406 -0.6404
   60THR      O  918   4.081   1.735   9.699 -0.5008  0.2890  0.0762
   61TYR      N  919   4.026   1.868   9.526  0.1345 -0.3843  0.2879
   61TYR     HN  920   4.022   1.875   9.426  0.3005 -1.6068  0.1870
   61TYR     CA  921   3.992   1.991   9.595 -0.6764  0.1622  0.0933
   61TYR     HA  922   3.940   1.969   9.687  1.4552  0.9173  1.5532
   61TYR     CB  923   4.127   2.074   9.631  0.2843  0.0660  0.6826
   61TYR    HB1  924   4.114   2.133   9.724  0.4808  0.3067  0.5582
   61TYR    HB2  925   4.205   1.996   9.645  0.2685 -0.0752  0.0368
   61TYR     CG  926   4.170   2.167   9.529  0.5343  0.3057  0.0826
   61TYR    CD1  927   4.263   2.131   9.427 -0.1146 -0.2636 -0.8319
   61TYR    HD1  928   4.295   2.028   9.421  1.6796  0.0914  1.4052
   61TYR    CE1  929   4.285   2.221   9.325 -1.0217  0.5779  0.2130
   61TYR    HE1  930   4.344   2.199   9.237 -2.8784 -1.9902 -0.5233
   61TYR     CZ  931   4.230   2.350   9.326  0.3327  0.4892  0.2147
   61TYR     OH  932   4.247   2.449   9.224 -0.1117  0.0853 -0.2711
   61TYR     HH  933   4.240   2.535   9.267 -1.1966 -1.0312  1.9673
   61TYR    CD2  934   4.121   2.300   9.533 -0.3854  0.1614 -0.4076
   61TYR    HD2  935   4.045   2.324   9.605 -2.6650 -0.4706 -2.4948
   61TYR    CE2  936   4.153   2.398   9.438 -0.2917  0.2040  0.2901
   61TYR    HE2  937   4.104   2.495   9.437  1.1359  0.9630 -1.2883
   61TYR      C  938   3.888   2.068   9.527  0.2669  0.1327  0.9004
   61TYR      O  939   3.875   2.055   9.410 -0.2257  0.2122  0.2409
   62TYR      N  940   3.822   2.157   9.604  0.6293 -0.4447 -0.5068
   62TYR     HN  941   3.824   2.145   9.703  2.4472  0.7151 -0.3512
   62TYR     CA  942   3.735   2.260   9.550 -0.8869  0.5299  0.5349
   62TYR     HA  943   3.760   2.280   9.447  1.5313 -1.2753  0.6900
   62TYR     CB  944   3.586   2.202   9.541 -0.3717 -0.2406 -0.0601
   62TYR    HB1  945   3.604   2.131   9.458  0.4427  0.1327 -0.2062
   62TYR    HB2  946   3.552   2.149   9.633 -1.7120  0.1188 -0.3148
   62TYR     CG  947   3.480   2.308   9.510  0.3785  0.1309  0.4132
   62TYR    CD1  948   3.422   2.388   9.606  0.2983  0.0434 -0.5893
   62TYR    HD1  949   3.451   2.394   9.710  0.3708 -1.8478 -0.4497
   62TYR    CE1  950   3.306   2.470   9.577 -0.7302  0.0145 -0.0143
   62TYR    HE1  951   3.249   2.523   9.652  0.2570 -0.9930  1.4823
   62TYR     CZ  952   3.269   2.479   9.450  0.0985  0.6531  0.1954
   62TYR     OH  953   3.152   2.557   9.427 -0.1676 -0.3622 -0.2381
   62TYR     HH  954   3.136   2.544   9.333  1.3348  0.1800 -0.6024
   62TYR    CD2  955   3.437   2.323   9.377 -0.0230  0.2665  0.0263
   62TYR    HD2  956   3.485   2.257   9.306 -0.2782 -0.4797  0.5323
   62TYR    CE2  957   3.331   2.408   9.345  0.0653 -0.3120 -0.1365
   62TYR    HE2  958   3.301   2.422   9.242 -1.3642 -0.4777  0.2324
   62TYR      C  959   3.761   2.388   9.629 -0.1945 -0.1132 -0.6483
   62TYR      O  960   3.790   2.380   9.750 -0.8060  0.5967  0.2185
   63CYS      N  961   3.756   2.511   9.567  0.0257  0.1130 -0.4412
   63CYS     HN  962   3.731   2.527   9.472  1.2219  2.8514 -0.3842
   63CYS     CA  963   3.779   2.632   9.646 -0.4898  0.1066 -0.5566
   63CYS     HA  964   3.763   2.621   9.752 -0.2561 -0.1879 -0.5519
   63CYS     CB  965   3.913   2.699   9.617 -0.7364  0.0404 -0.4179
   63CYS    HB1  966   3.985   2.632   9.669  0.1176  0.5208 -0.9640
   63CYS    HB2  967   3.931   2.695   9.508 -0.7474 -0.4922 -0.4015
   63CYS     SG  968   3.931   2.879   9.667 -0.1524 -0.5917 -0.0157
   63CYS      C  969   3.662   2.728   9.618 -0.0697  0.2352 -0.3684
   63CYS      O  970   3.622   2.751   9.505  0.3771  0.5627  0.4255
   64CYS      N  971   3.596   2.780   9.732 -0.0926 -0.4637 -0.4095
   64CYS     HN  972   3.648   2.787   9.816 -0.1165 -1.2374 -0.3278
   64CYS     CA  973   3.481   2.867   9.720  0.6478 -0.4031  0.1558
   64CYS     HA  974   3.477   2.905   9.620  3.2262  2.6150  1.0332
   64CYS     CB  975   3.344   2.794   9.745  0.2932  1.0507 -0.2333
   64CYS    HB1  976   3.358   2.700   9.688 -0.4546  0.2246  0.8961
   64CYS    HB2  977   3.332   2.760   9.851 -1.0830  0.2073 -0.6334
   64CYS     SG  978   3.196   2.888   9.686  0.0615  0.0437 -0.6602
   64CYS      C  979   3.494   2.986   9.807 -0.2322 -0.2014 -0.8698
   64CYS      O  980   3.505   2.968   9.927  0.1331 -0.1020  0.1041
   65LYS      N  981   3.479   3.111   9.753 -0.3406 -0.2197 -0.2602
   65LYS     HN  982   3.482   3.125   9.654  0.1784  1.7394 -0.0218
   65LYS     CA  983   3.485   3.237   9.828  0.3665  0.2726  0.1683
   65LYS     HA  984   3.557   3.241   9.908  1.6470  0.8066 -0.9796
   65LYS     CB  985   3.533   3.350   9.733 -0.2005  0.0561 -0.1054
   65LYS    HB1  986   3.567   3.429   9.803  1.0625 -0.8422  0.3285
   65LYS    HB2  987   3.629   3.316   9.688 -0.1047 -0.8949  0.7744
   65LYS     CG  988   3.437   3.402   9.630 -0.3830  0.0689 -0.5550
   65LYS    HG1  989   3.338   3.426   9.677 -1.1088 -1.8453 -1.0318
   65LYS    HG2  990   3.411   3.318   9.562  0.4717 -0.5061 -0.1813
   65LYS     CD  991   3.488   3.517   9.537 -0.2604 -0.4960  0.4093
   65LYS    HD1  992   3.403   3.571   9.492  0.1838  1.1209  1.3941
   65LYS    HD2  993   3.552   3.472   9.458  0.7163  1.1724  0.1860
   65LYS     CE  994   3.575   3.621   9.614  0.0714 -0.3690  0.3868
   65LYS    HE1  995   3.685   3.607   9.629  0.4271  3.5550  3.1239
   65LYS    HE2  996   3.524   3.661   9.704 -1.1092  0.5969 -0.6797
   65LYS     NZ  997   3.579   3.746   9.534 -0.4600  0.3263 -0.2921
   65LYS    HZ1  998   3.486   3.772   9.494 -0.2172  0.5490 -0.7120
   65LYS    HZ2  999   3.599   3.818   9.606 -2.7919  0.9900 -0.2285
   65LYS    HZ3 1000   3.639   3.734   9.450 -1.5782 -3.3854 -0.7520
   65LYS      C 1001   3.358   3.286   9.888  0.0570  0.3129  0.6592
   65LYS      O 1002   3.353   3.399   9.934 -0.2526  0.0969  0.0999
   66LYS      N 1003   3.250   3.205   9.879 -0.4338  0.0795 -0.5766
   66LYS     HN 1004   3.255   3.108   9.860 -1.3990  0.2610 -1.9431
   66LYS     CA 1005   3.111   3.247   9.907 -0.8548 -0.2451  0.2081
   66LYS     HA 1006   3.121   3.350   9.937 -1.8497 -0.5274  1.5904
   66LYS     CB 1007   3.017   3.217   9.789  0.0761 -0.4756  0.1557
   66LYS    HB1 1008   2.985   3.113   9.766 -1.5899  0.4980 -2.3445
   66LYS    HB2 1009   2.922   3.270   9.810  1.0505  1.5913 -0.4548
   66LYS     CG 1010   3.070   3.270   9.654 -0.4654 -0.6821  0.2529
   66LYS    HG1 1011   3.003   3.231   9.575  0.5159 -0.9922 -0.4273
   66LYS    HG2 1012   3.169   3.228   9.628 -0.1361 -0.2449  0.7783
   66LYS     CD 1013   3.057   3.412   9.636 -0.1011  0.3655  0.1201
   66LYS    HD1 1014   3.092   3.427   9.531 -1.8439  0.2321 -0.5257
   66LYS    HD2 1015   3.132   3.472   9.691 -1.4075  0.7314  1.5511
   66LYS     CE 1016   2.925   3.480   9.656 -0.2836  0.0465  0.1522
   66LYS    HE1 1017   2.891   3.491   9.761  0.4212 -0.0543  0.4022
   66LYS    HE2 1018   2.854   3.419   9.597  0.6875  1.4968 -2.7435
   66LYS     NZ 1019   2.934   3.619   9.613  0.1747 -0.0321  1.0964
   66LYS    HZ1 1020   2.969   3.629   9.516 -4.4172 -1.0517 -0.9600
   66LYS    HZ2 1021   2.832   3.643   9.611  0.2710  0.3162 -0.0874
   66LYS    HZ3 1022   2.976   3.681   9.686  0.9385  2.5020 -1.3101
   66LYS      C 1023   3.058   3.164  10.026 -0.0341  0.4180 -0.0706
   66LYS      O 1024   3.097   3.046  10.036  0.1241 -0.5855  0.2984
   67ASP      N 1025   2.968   3.220  10.109 -0.6123 -0.2391 -0.0948
   67ASP     HN 1026   2.950   3.318  10.105 -1.9253 -0.4515  0.1733
   67ASP     CA 1027   2.930   3.161  10.233  0.7033  0.9609 -0.0294
   67ASP     HA 1028   3.014   3.144  10.299 -0.3269 -1.4610  0.7383
   67ASP     CB 1029   2.838   3.245  10.311  0.5297  0.0628  0.0098
   67ASP    HB1 1030   2.739   3.258  10.264 -0.4910 -2.7048  1.1674
   67ASP    HB2 1031   2.811   3.204  10.411 -1.8789  0.9803 -0.2090
   67ASP     CG 1032   2.892   3.388  10.343  0.0857  0.3313 -0.2265
   67ASP    OD1 1033   2.848   3.487  10.281 -0.5211  0.2375 -0.3271
   67ASP    OD2 1034   2.981   3.394  10.428 -0.2308 -0.0328  0.1025
   67ASP      C 1035   2.873   3.019  10.218  0.4829  0.2621 -0.4303
   67ASP      O 1036   2.783   3.008  10.138 -0.0266 -0.4092  0.2124
   68LEU      N 1037   2.905   2.926  10.308 -0.4060 -0.1177  0.8487
   68LEU     HN 1038   2.974   2.942  10.378 -1.9139 -0.7669  2.5877
   68LEU     CA 1039   2.843   2.792  10.323 -0.4253 -0.0680  0.1523
   68LEU     HA 1040   2.922   2.741  10.376  1.8451  0.7179 -2.2696
   68LEU     CB 1041   2.710   2.795  10.402  0.7043 -0.1258  0.6475
   68LEU    HB1 1042   2.631   2.841  10.339 -0.5045 -1.1327  1.3821
   68LEU    HB2 1043   2.671   2.691  10.411  0.9623 -0.1804  1.1854
   68LEU     CG 1044   2.706   2.837  10.548 -0.1669  0.3997 -0.4170
   68LEU     HG 1045   2.776   2.923  10.559  3.0243 -1.8176 -1.9470
   68LEU    CD1 1046   2.567   2.865  10.599  0.1256 -0.4055  0.1675
   68LEU   HD11 1047   2.559   2.915  10.698  0.7652 -1.3453  0.7123
   68LEU   HD12 1048   2.506   2.918  10.524 -0.3401  0.7382  1.3227
   68LEU   HD13 1049   2.520   2.765  10.603 -1.2501  0.0099 -3.0826
   68LEU    CD2 1050   2.779   2.722  10.630  0.2380 -0.0555 -0.2728
   68LEU   HD21 1051   2.726   2.625  10.620  0.8829 -0.5086  0.6132
   68LEU   HD22 1052   2.881   2.717  10.586 -0.4905  1.1156 -2.2245
   68LEU   HD23 1053   2.787   2.754  10.736  1.5314  1.1308 -0.6980
   68LEU      C 1054   2.842   2.716  10.190  0.6579  0.0297 -1.0819
   68LEU      O 1055   2.744   2.660  10.147  0.0284  0.2992  0.3977
   69CYS      N 1056   2.962   2.716  10.121  0.5736  0.7492 -0.2173
   69CYS     HN 1057   3.040   2.771  10.150 -0.6506  2.6805 -0.3815
   69CYS     CA 1058   2.973   2.662   9.986 -0.3927  0.4352  0.2604
   69CYS     HA 1059   2.879   2.625   9.948 -1.2737  0.1395  2.5376
   69CYS     CB 1060   3.029   2.777   9.906 -0.5513 -0.0097  0.0439
   69CYS    HB1 1061   2.955   2.860   9.916  1.6832  2.2057 -0.9125
   69CYS    HB2 1062   3.120   2.821   9.951 -1.2941 -0.2247  1.8106
   69CYS     SG 1063   3.042   2.762   9.725  0.2787 -0.0059  0.1211
   69CYS      C 1064   3.072   2.553   9.979 -0.4979 -0.0734  0.3382
   69CYS      O 1065   3.075   2.470   9.884  0.6407 -0.1329 -0.0358
   70ASN      N 1066   3.174   2.548  10.066  0.0954 -0.3414 -0.7912
   70ASN     HN 1067   3.186   2.622  10.131  0.0241 -1.7714  0.9087
   70ASN     CA 1068   3.284   2.449  10.069  0.1355  0.5124 -0.9516
   70ASN     HA 1069   3.300   2.433   9.964 -1.0173  1.0588 -1.2179
   70ASN     CB 1070   3.411   2.521  10.135  0.4902  0.6975 -0.1999
   70ASN    HB1 1071   3.501   2.459  10.114  1.1317  0.7134  2.2803
   70ASN    HB2 1072   3.425   2.621  10.089  0.1733  0.6806 -0.3363
   70ASN     CG 1073   3.413   2.542  10.288  0.0842 -0.1168  0.2830
   70ASN    OD1 1074   3.311   2.594  10.340  0.1284  0.0082  0.0315
   70ASN    ND2 1075   3.520   2.511  10.361  0.4080  0.3353 -0.5500
   70ASN   HD21 1076   3.598   2.459  10.326  0.0230 -0.4805 -0.2329
   70ASN   HD22 1077   3.513   2.505  10.461  1.6479 -0.7737 -0.4936
   70ASN      C 1078   3.236   2.317  10.141  0.0063  0.0191 -0.3042
   70ASN      O 1079   3.272   2.277  10.251 -0.0401  0.3285 -0.1839
   71PHE      N 1080   3.136   2.250  10.081 -0.3826  0.9077  0.2461
   71PHE     HN 1081   3.098   2.284   9.995 -0.6944 -0.2673 -0.0939
   71PHE     CA 1082   3.075   2.127  10.131  0.0237 -0.2504 -0.3242
   71PHE     HA 1083   3.136   2.092  10.212  0.4141  2.7396  0.8155
   71PHE     CB 1084   2.924   2.149  10.189 -0.6152 -0.6766  0.3826
   71PHE    HB1 1085   2.894   2.058  10.244 -0.4298 -1.1245 -0.2433
   71PHE    HB2 1086   2.937   2.224  10.270 -1.3041 -0.9711  0.7767
   71PHE     CG 1087   2.817   2.197  10.092 -0.4930  0.3080 -0.4475
   71PHE    CD1 1088   2.732   2.112  10.035  0.4066  0.3115 -0.2406
   71PHE    HD1 1089   2.729   2.010  10.070  0.0960  0.8293  1.3612
   71PHE    CE1 1090   2.632   2.159   9.946 -0.1706  0.2725  0.3712
   71PHE    HE1 1091   2.569   2.090   9.891 -2.7137  1.8824  1.1009
   71PHE     CZ 1092   2.619   2.298   9.918  1.1401  0.1007 -0.5869
   71PHE     HZ 1093   2.531   2.329   9.864  0.3605  0.5952  0.9146
   71PHE    CD2 1094   2.797   2.335  10.073 -0.0106 -0.6319 -0.1627
   71PHE    HD2 1095   2.865   2.408  10.114 -0.5185 -0.0882 -0.2932
   71PHE    CE2 1096   2.697   2.386   9.983  0.6607  0.4367 -0.2245
   71PHE    HE2 1097   2.669   2.490   9.967 -2.2054 -0.4173 -1.4485
   71PHE      C 1098   3.076   2.016  10.031 -0.2666  0.8436  0.1388
   71PHE      O 1099   3.117   2.021   9.918 -0.1319  0.9631 -0.4286
   72ASN      N 1100   3.058   1.892  10.086  0.6715 -0.5304  0.3884
   72ASN     HN 1101   3.038   1.875  10.182 -1.0621 -1.4503 -0.0888
   72ASN     CA 1102   3.071   1.769  10.019  0.2103  0.0533 -1.5291
   72ASN     HA 1103   3.178   1.760  10.004  0.5613  0.5999  0.3285
   72ASN     CB 1104   3.038   1.668  10.126 -0.4238  0.7851  0.7168
   72ASN    HB1 1105   3.109   1.688  10.209 -0.8129 -0.3604  1.3520
   72ASN    HB2 1106   2.935   1.683  10.164 -2.0460 -1.1289 -2.4306
   72ASN     CG 1107   3.062   1.519  10.086  0.3950 -0.2785  0.1813
   72ASN    OD1 1108   3.156   1.486  10.014 -0.1441 -0.0084  0.5535
   72ASN    ND2 1109   2.968   1.434  10.133 -0.0231 -0.0538  0.0467
   72ASN   HD21 1110   2.966   1.349  10.080 -3.4935 -0.2802  0.3347
   72ASN   HD22 1111   2.886   1.458  10.184 -0.1275 -0.1668 -0.0650
   72ASN      C 1112   2.995   1.738   9.892 -0.2696  0.5775  0.0398
   72ASN      O 1113   3.046   1.668   9.802 -0.3193  0.0321 -0.4023
   73GLU      N 1114   2.871   1.793   9.871  0.5383  0.1036 -0.3337
   73GLU     HN 1115   2.826   1.816   9.957  1.9993  0.9989  0.2111
   73GLU     CA 1116   2.804   1.780   9.740 -0.2991  0.1042 -0.2292
   73GLU     HA 1117   2.798   1.682   9.696 -2.2422  0.4816 -0.9348
   73GLU     CB 1118   2.653   1.818   9.756 -0.3504 -0.2166 -0.0395
   73GLU    HB1 1119   2.650   1.916   9.807  0.2779 -1.2558  2.1023
   73GLU    HB2 1120   2.601   1.746   9.822 -0.7172 -0.0356 -0.1264
   73GLU     CG 1121   2.568   1.829   9.622  0.3902  0.2059  0.5100
   73GLU    HG1 1122   2.616   1.906   9.558 -2.9014 -0.7644 -3.5271
   73GLU    HG2 1123   2.580   1.731   9.573  3.0339  0.6047  0.2371
   73GLU     CD 1124   2.420   1.869   9.644 -0.2101  0.6245 -0.5029
   73GLU    OE1 1125   2.363   1.932   9.548  0.0595  0.2067 -0.2109
   73GLU    OE2 1126   2.360   1.847   9.753  0.3559  0.4842  0.2316
   73GLU      C 1127   2.875   1.858   9.630 -0.4344 -0.3220 -0.3630
   73GLU      O 1128   2.904   1.822   9.520 -0.6197 -0.0361 -0.2279
   74GLN      N 1129   2.919   1.983   9.659 -0.1477 -0.2311  0.1803
   74GLN     HN 1130   2.900   2.020   9.750 -2.4644  3.1780 -1.4673
   74GLN     CA 1131   2.993   2.072   9.574  0.2510 -0.5520 -0.5501
   74GLN     HA 1132   2.931   2.089   9.487  1.7046 -0.9977 -1.7211
   74GLN     CB 1133   3.023   2.216   9.633  0.1990  0.5928  0.6243
   74GLN    HB1 1134   3.085   2.190   9.721  1.4227 -3.8990 -1.2391
   74GLN    HB2 1135   3.086   2.270   9.559  0.0972  1.0935  0.9058
   74GLN     CG 1136   2.894   2.290   9.663 -0.2789 -1.0299 -0.3312
   74GLN    HG1 1137   2.807   2.240   9.711 -1.2172  1.9791  1.4272
   74GLN    HG2 1138   2.910   2.376   9.733  1.6918 -3.0175  1.8361
   74GLN     CD 1139   2.831   2.351   9.541  0.0267  0.3783  0.1339
   74GLN    OE1 1140   2.720   2.303   9.517  0.1359  0.3838  0.1755
   74GLN    NE2 1141   2.893   2.449   9.473 -0.4062  0.5355  0.4503
   74GLN   HE21 1142   2.984   2.482   9.495 -0.4926  0.3682  1.0687
   74GLN   HE22 1143   2.851   2.483   9.388  0.4222 -4.2890 -2.2635
   74GLN      C 1144   3.124   2.025   9.514 -0.1972 -0.0523 -0.2519
   74GLN      O 1145   3.151   2.047   9.394 -0.7798 -0.4680 -0.3295
   75LEU      N 1146   3.199   1.936   9.585  0.1793 -0.2529 -0.3049
   75LEU     HN 1147   3.171   1.917   9.679 -0.8522 -1.7731 -0.8748
   75LEU     CA 1148   3.323   1.863   9.540 -0.4191  0.4814  0.6576
   75LEU     HA 1149   3.388   1.938   9.497 -1.1290  0.4261 -0.5823
   75LEU     CB 1150   3.400   1.795   9.656 -0.6955  0.0752 -0.6865
   75LEU    HB1 1151   3.434   1.879   9.720  1.1188 -0.3236 -1.0692
   75LEU    HB2 1152   3.339   1.724   9.716 -1.0592  1.6779  0.9227
   75LEU     CG 1153   3.543   1.725   9.633 -0.5223 -0.3133 -0.8011
   75LEU     HG 1154   3.518   1.626   9.589  0.9053 -2.0284  1.9419
   75LEU    CD1 1155   3.640   1.798   9.545  0.1893 -0.8706  0.1091
   75LEU   HD11 1156   3.742   1.756   9.533  1.7715  2.0878  1.9238
   75LEU   HD12 1157   3.605   1.815   9.441  1.6722 -0.6244 -0.3715
   75LEU   HD13 1158   3.661   1.899   9.587 -0.0162 -0.5925 -0.4479
   75LEU    CD2 1159   3.624   1.713   9.765 -0.0073  0.5157 -0.3152
   75LEU   HD21 1160   3.565   1.655   9.840  0.3680  0.5378 -0.0039
   75LEU   HD22 1161   3.711   1.646   9.751  0.9963  2.0499 -1.7009
   75LEU   HD23 1162   3.652   1.814   9.802 -1.1094  0.9511 -0.6329
   75LEU      C 1163   3.301   1.769   9.424 -0.1606 -0.2978 -0.0503
   75LEU      O 1164   3.384   1.762   9.326 -0.2880 -0.4559  0.1318
   76GLU      N 1165   3.179   1.700   9.426 -1.2775  0.7019 -0.7505
   76GLU     HN 1166   3.109   1.714   9.496 -1.5685  0.0203 -0.8956
   76GLU     CA 1167   3.140   1.586   9.338  0.3950 -0.1172 -0.4802
   76GLU     HA 1168   3.232   1.544   9.299  0.1739 -1.0663 -0.0067
   76GLU     CB 1169   3.068   1.469   9.413 -0.0560 -0.9488  0.6144
   76GLU    HB1 1170   3.047   1.387   9.341 -0.6191  0.0173 -0.3507
   76GLU    HB2 1171   2.972   1.503   9.456  0.4432 -1.5743  2.3188
   76GLU     CG 1172   3.149   1.413   9.528  0.2630 -0.5399 -0.7960
   76GLU    HG1 1173   3.168   1.503   9.592  1.9502 -1.9438  0.8046
   76GLU    HG2 1174   3.098   1.334   9.587  0.6341 -0.6185 -0.5784
   76GLU     CD 1175   3.282   1.352   9.495  0.2815 -0.5522  0.2927
   76GLU    OE1 1176   3.282   1.254   9.415  0.2480 -0.0609 -0.1531
   76GLU    OE2 1177   3.385   1.407   9.532  0.6239 -0.1475  0.0945
   76GLU      C 1178   3.053   1.640   9.236 -0.0790 -0.2128  0.3812
   76GLU      O 1179   3.021   1.568   9.136  0.8024 -0.7389 -0.5897
   77ASN      N 1180   3.009   1.768   9.241 -0.9301 -0.2901  0.1533
   77ASN     HN 1181   3.049   1.827   9.311  1.5573 -0.1887 -1.2572
   77ASN     CA 1182   2.932   1.830   9.137  0.4933  0.5068 -0.0945
   77ASN     HA 1183   2.896   1.756   9.067 -3.0343  1.7857  0.1788
   77ASN     CB 1184   2.808   1.892   9.185 -0.1046  0.3423  0.0963
   77ASN    HB1 1185   2.837   1.953   9.273  0.1916  1.7223 -0.9091
   77ASN    HB2 1186   2.756   1.955   9.108 -0.1238  1.2813  0.8583
   77ASN     CG 1187   2.705   1.786   9.239 -0.2245 -0.4805  0.4419
   77ASN    OD1 1188   2.717   1.664   9.236 -0.0944 -0.0568  0.3766
   77ASN    ND2 1189   2.605   1.841   9.299 -0.3331 -0.2907 -0.0595
   77ASN   HD21 1190   2.608   1.941   9.302 -0.0186 -0.2896 -0.4421
   77ASN   HD22 1191   2.530   1.780   9.325 -1.9669  1.0801 -1.2893
   77ASN      C 1192   3.022   1.919   9.042  0.5971  0.2326  0.3217
   77ASN      O 1193   3.049   1.882   8.928  0.4799  0.6552  0.6125
    1BGLCN   C1 1194   3.253   3.705  11.113 -0.9589  0.1747 -0.6179
    1BGLCN   H1 1195   3.233   3.713  11.004  1.1117  1.5763 -0.9537
    1BGLCN   C5 1196   3.417   3.849  11.040  0.1124 -0.2438 -0.1129
    1BGLCN   H5 1197   3.386   3.827  10.936  0.5426 -0.8459 -0.1203
    1BGLCN   O5 1198   3.392   3.746  11.127 -0.2082  0.2032  0.1137
    1BGLCN   C2 1199   3.183   3.817  11.183  0.1677 -0.1564 -0.8178
    1BGLCN   H2 1200   3.238   3.842  11.276 -2.0852  1.1896  0.2121
    1BGLCN    N 1201   3.041   3.786  11.211 -0.1687  0.1992  0.0075
    1BGLCN   HN 1202   2.999   3.737  11.136  0.2487  1.1109 -0.8375
    1BGLCN    C 1203   2.969   3.810  11.312  0.9681 -0.7847  0.0006
    1BGLCN    O 1204   3.008   3.873  11.414  0.2246 -0.4811 -0.4429
    1BGLCN   CT 1205   2.823   3.759  11.311  0.4855  0.2001 -0.7177
    1BGLCN  HT1 1206   2.822   3.669  11.245 -1.4126 -0.7433  0.4903
    1BGLCN  HT2 1207   2.752   3.839  11.280  1.0277 -0.2064 -3.2233
    1BGLCN  HT3 1208   2.806   3.709  11.408 -0.6181 -0.8602 -1.4191
    1BGLCN   C3 1209   3.195   3.939  11.092 -0.8545  0.1216 -0.1515
    1BGLCN   H3 1210   3.149   3.914  10.994  3.2602 -0.9344 -2.0443
    1BGLCN   O3 1211   3.121   4.051  11.140 -0.9103 -0.4546  0.9781
    1BGLCN  HO3 1212   3.155   4.069  11.228  1.4907 -0.9713  0.2271
    1BGLCN   C4 1213   3.345   3.981  11.079 -0.0198  0.4355  0.0241
    1BGLCN   H4 1214   3.384   4.030  11.171 -1.4059  1.4838  0.0840
    1BGLCN   O4 1215   3.355   4.071  10.967  0.2923  0.2964 -0.1220
    1BGLCN   C6 1216   3.560   3.852  11.037  0.1116  0.1620  0.2481
    1BGLCN  H61 1217   3.608   3.754  11.020 -2.7817 -1.6714  1.8147
    1BGLCN  H62 1218   3.595   3.933  10.970  1.3774  0.5264  1.2970
    1BGLCN   O6 1219   3.583   3.911  11.164  0.6058  0.0746 -0.8070
    2BGLCN   C1 1220   3.351   4.213  10.994  0.2763  0.3673  0.0958
    2BGLCN   H1 1221   3.386   4.225  11.099  2.3225 -3.2556  0.0028
    2BGLCN   C5 1222   3.226   4.394  11.014  0.2653  0.6357 -0.3387
    2BGLCN   H5 1223   3.270   4.408  11.115 -1.2293  0.6685  0.3291
    2BGLCN   O5 1224   3.224   4.258  10.968  0.1067 -0.4004  0.1568
    2BGLCN   C2 1225   3.447   4.278  10.895 -0.1817  0.4095 -0.9628
    2BGLCN   H2 1226   3.406   4.270  10.793 -1.6355  2.4197 -0.6064
    2BGLCN    N 1227   3.580   4.215  10.896 -0.1521 -0.1353 -0.4401
    2BGLCN   HN 1228   3.599   4.172  10.985 -2.8471  1.7778  1.2117
    2BGLCN    C 1229   3.665   4.197  10.793  0.0642  0.2327  0.0645
    2BGLCN    O 1230   3.642   4.238  10.675 -0.2054  0.2720  0.0666
    2BGLCN   CT 1231   3.789   4.114  10.826 -0.0605 -0.3408  0.4552
    2BGLCN  HT1 1232   3.794   4.093  10.935  0.8994 -1.9619  0.1343
    2BGLCN  HT2 1233   3.877   4.174  10.796 -1.3368  1.2134 -0.2726
    2BGLCN  HT3 1234   3.797   4.016  10.775  1.6721 -0.1948  0.3964
    2BGLCN   C3 1235   3.453   4.429  10.929  0.6026 -0.5185  0.3044
    2BGLCN   H3 1236   3.490   4.435  11.034 -2.9896  1.4944  1.6165
    2BGLCN   O3 1237   3.543   4.498  10.851 -0.1812 -0.3472 -0.2074
    2BGLCN  HO3 1238   3.624   4.461  10.888 -1.9642 -3.7504  0.7710
    2BGLCN   C4 1239   3.314   4.480  10.919  0.0507  0.3481 -0.0097
    2BGLCN   H4 1240   3.274   4.476  10.815 -2.5038 -1.4893  0.9229
    2BGLCN   O4 1241   3.309   4.614  10.966  0.0720  0.6838 -0.1631
    2BGLCN  HO4 1242   3.334   4.661  10.887 -0.0659 -0.5413 -0.9665
    2BGLCN   C6 1243   3.080   4.432  11.015 -0.1245  0.2459  0.4943
    2BGLCN  H61 1244   3.079   4.542  11.035 -0.6039  0.3874 -0.2739
    2BGLCN  H62 1245   3.037   4.415  10.914  0.8688  0.2172  0.0656
    2BGLCN   O6 1246   3.013   4.364  11.120  0.0226  0.2590  0.0286
    2BGLCN  HO6 1247   3.008   4.272  11.095  2.6216 -0.2132  0.8535
    3AFUC    C1 1248   3.713   3.954  11.190  0.0496  0.2811  0.5036
    3AFUC    H1 1249   3.764   3.989  11.098  0.2708 -1.9768 -0.2868
    3AFUC    C5 1250   3.720   3.819  11.382 -0.4409 -0.5792 -0.1050
    3AFUC    H5 1251   3.611   3.804  11.370 -0.8978  1.4119  1.1237
    3AFUC    O5 1252   3.783   3.853  11.261 -0.0591  0.4144  1.2646
    3AFUC    C2 1253   3.700   4.091  11.277 -0.5163 -0.4438  0.4121
    3AFUC    H2 1254   3.800   4.127  11.306  0.1497 -2.0683  0.2220
    3AFUC    O2 1255   3.628   4.196  11.208 -0.0721  0.6699  0.1224
    3AFUC   HO2 1256   3.623   4.269  11.271  2.1155  2.6596 -1.7952
    3AFUC    C3 1257   3.642   4.053  11.414 -0.3241 -1.0902  0.3084
    3AFUC    H3 1258   3.540   4.010  11.398 -2.1064  2.3326  1.5201
    3AFUC    O3 1259   3.626   4.166  11.509 -0.0147  0.3192 -0.3272
    3AFUC   HO3 1260   3.712   4.207  11.518  0.3563  0.2203 -2.8450
    3AFUC    C4 1261   3.728   3.938  11.482 -0.4737 -0.0402 -0.0903
    3AFUC    H4 1262   3.673   3.915  11.576 -0.3317 -0.8239 -0.1920
    3AFUC    O4 1263   3.861   3.988  11.509 -0.2650 -0.0450 -0.4782
    3AFUC   HO4 1264   3.854   4.028  11.596  1.0447 -0.8160  0.0105
    3AFUC    C6 1265   3.799   3.692  11.432 -0.2576  0.4762  0.2057
    3AFUC   H61 1266   3.906   3.716  11.447  0.0018 -0.4792 -0.0528
    3AFUC   H62 1267   3.797   3.612  11.355 -1.5379 -0.2204  0.9111
    3AFUC   H63 1268   3.755   3.655  11.527  2.0377  1.7333  1.8515
    1DSPA     P 1269   2.681   2.373   8.203  0.0658 -0.0701 -0.4037
    1DSPA   O13 1270   2.779   2.487   8.213 -0.0441  0.5027  0.1804
    1DSPA   O14 1271   2.537   2.408   8.196 -0.0303 -0.3770  0.3552
    1DSPA   O12 1272   2.696   2.280   8.340  0.3059 -0.2101 -0.4383
    1DSPA   C12 1273   2.795   2.102   8.428  0.0673 -0.0628  0.1012
    1DSPA    H2 1274   2.779   2.063   8.325 -2.3832  1.2443 -0.0865
    1DSPA    O2 1275   2.678   2.056   8.503  0.0701  0.3061 -0.0466
    1DSPA   HO2 1276   2.622   1.998   8.450 -0.8785 -1.6844  2.8935
    1DSPA   C13 1277   2.914   2.045   8.500  0.9272  0.5058 -0.0115
    1DSPA    H3 1278   3.002   2.077   8.441  0.7178 -2.1684 -1.9913
    1DSPA   OI3 1279   2.911   1.903   8.498  0.4619  0.0807  1.8093
    1DSPA  HOI3 1280   2.839   1.875   8.555  0.1158 -2.0500  0.4631
    1DSPA   C14 1281   2.931   2.100   8.638 -0.3271  0.8183 -0.5444
    1DSPA    H4 1282   2.849   2.053   8.697  0.8988 -2.3737 -1.2157
    1DSPA    O4 1283   3.059   2.059   8.698 -0.2774 -0.1014 -0.9362
    1DSPA   HO4 1284   3.049   2.003   8.776  1.4131  0.8144 -0.0065
    1DSPA   C15 1285   2.903   2.254   8.658 -0.3814 -0.9249 -0.0397
    1DSPA    H5 1286   3.004   2.299   8.645  0.3195 -1.8582  1.8147
    1DSPA    O5 1287   2.865   2.281   8.798  0.3775  0.6735  0.1365
    1DSPA   HO5 1288   2.922   2.341   8.846  0.1620  1.2091 -0.2681
    1DSPA   C16 1289   2.806   2.317   8.554 -0.5972 -0.3140  0.3076
    1DSPA    H6 1290   2.706   2.294   8.596 -1.1371  0.7755 -0.3560
    1DSPA    O6 1291   2.829   2.459   8.543 -0.0231  0.1553 -0.0947
    1DSPA   C11 1292   2.806   2.253   8.416  0.1933 -0.1370  0.4784
    1DSPA    H1 1293   2.903   2.280   8.369  0.3950 -0.9177  0.4330
    1DSPA   O11 1294   2.723   2.286   8.082  0.3285 -0.1581 -0.6435
    1DSPA    C1 1295   2.651   2.179   8.029 -0.2836 -0.0147  0.3663
    1DSPA    HA 1296   2.543   2.179   8.055 -0.0421 -1.9805  1.6353
    1DSPA    HB 1297   2.688   2.081   8.067 -0.2880  0.5543  1.9464
    1DSPA    C2 1298   2.666   2.185   7.873 -0.2384  0.8031  0.0085
    1DSPA    HS 1299   2.773   2.172   7.848 -0.7411 -1.3463 -1.3066
    1DSPA   O21 1300   2.594   2.302   7.830 -0.0515 -0.4673  0.5200
    1DSPA   C21 1301   2.679   2.393   7.785  0.0156  0.5892 -0.4083
    1DSPA   O22 1302   2.801   2.386   7.770  0.1684  0.2624 -0.1795
    1DSPA   C22 1303   2.602   2.520   7.768  0.0945 -0.1139  0.3264
    1DSPA   H2R 1304   2.521   2.524   7.844 -0.0870  0.7287  0.1060
    1DSPA   H2S 1305   2.550   2.516   7.670  1.4895  1.2265 -0.5316
    1DSPA    C3 1306   2.604   2.060   7.798 -0.1305  0.0593 -0.4719
    1DSPA    HX 1307   2.501   2.038   7.834 -1.4799  3.2472 -1.9747
    1DSPA    HY 1308   2.659   1.969   7.831  0.7956  0.0395 -2.0025
    1DSPA   O31 1309   2.617   2.076   7.657 -0.4804 -0.7661 -0.5971
    1DSPA   C31 1310   2.715   2.010   7.598  0.3956 -0.1405 -0.6137
    1DSPA   O32 1311   2.762   1.908   7.636 -0.2707  0.2337  0.5130
    1DSPA   C32 1312   2.755   2.082   7.472  0.2053 -0.0088  0.2914
    1DSPA   H2X 1313   2.677   2.050   7.400  1.0297 -0.0323 -0.5996
    1DSPA   H2Y 1314   2.852   2.040   7.437  0.5121  1.3423 -0.5511
    1DSPA   C23 1315   2.694   2.643   7.751 -0.1798 -0.2827  0.7328
    1DSPA   H3R 1316   2.644   2.724   7.694 -1.9900 -1.3159  0.7916
    1DSPA   H3S 1317   2.793   2.613   7.709 -0.4202 -0.2493  0.1428
    1DSPA   C24 1318   2.718   2.704   7.899 -0.5232  0.6296  0.6803
    1DSPA   H4R 1319   2.756   2.617   7.957 -0.5176  0.8798  1.0534
    1DSPA   H4S 1320   2.620   2.737   7.939 -2.0613 -2.1296 -0.5319
    1DSPA   C25 1321   2.819   2.811   7.898 -0.4714  0.3564 -0.0987
    1DSPA   H5R 1322   2.911   2.789   7.841 -0.9013  1.9340 -1.5027
    1DSPA   H5S 1323   2.862   2.846   7.994  0.5755  0.1447 -0.4824
    1DSPA   C26 1324   2.757   2.950   7.863 -0.2549  0.3919  0.1163
    1DSPA   H6R 1325   2.665   2.962   7.924 -0.7651 -1.3168 -0.2643
    1DSPA   H6S 1326   2.739   2.943   7.753  0.8811 -0.5877 -0.0275
    1DSPA   C27 1327   2.854   3.067   7.896 -0.2110  0.2187  0.0369
    1DSPA   H7R 1328   2.953   3.038   7.855 -0.9280 -2.0787 -0.2633
    1DSPA   H7S 1329   2.859   3.083   8.006 -1.8482  0.5636  0.0948
    1DSPA   C28 1330   2.807   3.204   7.844  0.0935 -0.2531  0.6756
    1DSPA   H8R 1331   2.864   3.283   7.898 -0.6733  2.5330 -2.2413
    1DSPA   H8S 1332   2.699   3.217   7.868 -0.6574 -4.2013  0.1450
    1DSPA   C29 1333   2.817   3.236   7.691  0.0726 -0.1361  0.0335
    1DSPA   H9R 1334   2.781   3.145   7.638  0.4886  0.0123 -0.5060
    1DSPA   H9S 1335   2.924   3.252   7.666  0.2245 -2.4882 -1.1153
    1DSPA  C210 1336   2.736   3.360   7.647  0.1472 -0.1219  0.3965
    1DSPA  H10R 1337   2.773   3.442   7.711  0.1632 -0.0334  0.2739
    1DSPA  H10S 1338   2.626   3.358   7.662 -0.1027  1.5899 -0.9247
    1DSPA  C211 1339   2.760   3.401   7.504  0.3233  0.0618  0.2996
    1DSPA  H11R 1340   2.735   3.313   7.441  4.0373  0.9127 -2.7806
    1DSPA  H11S 1341   2.863   3.414   7.465  0.5502 -0.7020  0.6482
    1DSPA  C212 1342   2.676   3.523   7.458  0.0680  0.2457  0.5721
    1DSPA  H12R 1343   2.738   3.605   7.501  0.8850 -0.1366  0.1413
    1DSPA  H12S 1344   2.578   3.517   7.510  0.3923  3.4993  1.7510
    1DSPA  C213 1345   2.667   3.548   7.306 -0.2134 -0.0651  0.2366
    1DSPA  H13R 1346   2.623   3.459   7.257  0.3256 -0.4405  0.4300
    1DSPA  H13S 1347   2.768   3.551   7.262 -0.4534 -0.3856 -0.3402
    1DSPA  C214 1348   2.584   3.668   7.265  0.7268  0.7315 -0.4297
    1DSPA  H14R 1349   2.624   3.764   7.304  1.8636  0.4568 -0.8557
    1DSPA  H14S 1350   2.493   3.653   7.327  0.5867 -0.6041 -0.9343
    1DSPA  C215 1351   2.548   3.693   7.114 -0.0340 -0.2133 -0.1784
    1DSPA  H15R 1352   2.489   3.606   7.076 -1.4726  0.6395  0.0221
    1DSPA  H15S 1353   2.643   3.691   7.056 -0.1994  0.2552 -0.4676
    1DSPA  C216 1354   2.455   3.810   7.095 -1.0914  0.3745 -0.2616
    1DSPA  H16R 1355   2.523   3.898   7.087 -1.0044  0.1489 -2.7745
    1DSPA  H16S 1356   2.389   3.816   7.185 -0.8679  1.4951 -0.1512
    1DSPA  C217 1357   2.374   3.803   6.964  0.3658  0.5115  0.3990
    1DSPA  H17R 1358   2.283   3.739   6.969 -0.2897  1.5270  3.4855
    1DSPA  H17S 1359   2.442   3.766   6.883 -1.0775 -0.6478 -0.3355
    1DSPA  C218 1360   2.317   3.944   6.922 -0.4561  0.2228  0.5844
    1DSPA  H18R 1361   2.254   3.988   7.002  1.4673  0.1541  2.2331
    1DSPA  H18S 1362   2.266   3.934   6.824  2.1702  1.9778 -1.0976
    1DSPA  H18T 1363   2.406   4.005   6.896 -1.6225  2.4327  1.4645
    1DSPA   C33 1364   2.772   2.226   7.489  0.2008 -0.1875 -0.1662
    1DSPA   H3X 1365   2.852   2.247   7.563 -0.1694  1.0329 -0.0946
    1DSPA   H3Y 1366   2.675   2.270   7.519  0.6022  0.5402  0.1059
    1DSPA   C34 1367   2.818   2.285   7.352 -0.0654 -0.0743 -0.1994
    1DSPA   H4X 1368   2.745   2.264   7.271  1.5673 -1.9294 -1.2880
    1DSPA   H4Y 1369   2.910   2.232   7.318  0.1833  0.4017 -0.2711
    1DSPA   C35 1370   2.838   2.436   7.361 -0.2231  0.0403 -0.3503
    1DSPA   H5X 1371   2.761   2.473   7.432 -1.5448 -0.8178 -1.2869
    1DSPA   H5Y 1372   2.826   2.494   7.267 -1.6619 -0.7742 -0.6974
    1DSPA   C36 1373   2.982   2.466   7.402  0.1047 -0.4617  0.2901
    1DSPA   H6X 1374   3.045   2.475   7.311  0.6885  2.4331  0.8919
    1DSPA   H6Y 1375   3.033   2.394   7.470  3.6575  0.6811 -0.9036
    1DSPA   C37 1376   2.996   2.609   7.462  0.2783  0.5239 -0.2204
    1DSPA   H7X 1377   2.932   2.618   7.552  0.1860  1.0817 -0.3386
    1DSPA   H7Y 1378   2.962   2.688   7.392  1.0367  1.3497  0.3308
    1DSPA   C38 1379   3.136   2.644   7.493  0.9750  0.1772 -0.8209
    1DSPA   H8X 1380   3.186   2.573   7.563 -0.8691  0.1242  0.5370
    1DSPA   H8Y 1381   3.129   2.738   7.552 -2.4709  0.5023 -1.5478
    1DSPA   C39 1382   3.227   2.665   7.371  0.2069  0.8788  0.2335
    1DSPA   H9X 1383   3.192   2.754   7.314 -0.3756  0.8045  0.4774
    1DSPA   H9Y 1384   3.224   2.576   7.306 -0.4933  1.1577 -0.1216
    1DSPA  C310 1385   3.374   2.686   7.417 -0.3509  0.7517  0.6847
    1DSPA  H10X 1386   3.401   2.622   7.504  0.5843  0.8143  0.4460
    1DSPA  H10Y 1387   3.376   2.789   7.459 -1.6424  0.7776  0.7378
    1DSPA  C311 1388   3.474   2.677   7.310 -0.1809  0.3439  0.1689
    1DSPA  H11X 1389   3.446   2.740   7.223 -0.3643 -2.0514 -1.6452
    1DSPA  H11Y 1390   3.467   2.572   7.275 -3.1422 -0.0435  1.6333
    1DSPA  C312 1391   3.625   2.696   7.347  0.4408 -0.4781  0.3256
    1DSPA  H12X 1392   3.655   2.633   7.434  0.2591 -2.1987 -0.8082
    1DSPA  H12Y 1393   3.641   2.804   7.363  0.1505 -0.1651 -1.3794
    1DSPA  C313 1394   3.706   2.658   7.225  0.1057 -0.0046  0.5261
    1DSPA  H13X 1395   3.680   2.720   7.137 -0.4377 -1.1011 -0.1088
    1DSPA  H13Y 1396   3.695   2.549   7.204  0.5604 -0.0362  0.4362
    1DSPA  C314 1397   3.860   2.667   7.264  0.1045 -0.4529 -0.4647
    1DSPA  H14X 1398   3.882   2.630   7.367 -3.2641 -0.7199  0.2949
    1DSPA  H14Y 1399   3.891   2.773   7.276 -0.6710 -0.2840  0.1850
    1DSPA  C315 1400   3.945   2.582   7.165 -0.6429 -0.0017  0.1304
    1DSPA  H15X 1401   3.926   2.605   7.057  0.0414 -2.8190 -0.6512
    1DSPA  H15Y 1402   3.911   2.478   7.183 -0.3376 -0.2889 -0.8799
    1DSPA  C316 1403   4.100   2.591   7.188  0.8625 -0.1097 -0.3838
    1DSPA  H16X 1404   4.113   2.564   7.295 -2.6045  1.7604  0.6589
    1DSPA  H16Y 1405   4.132   2.697   7.176  1.7745 -0.5461 -2.1483
    1DSPA  C317 1406   4.179   2.506   7.088 -0.1271 -0.1730  0.1865
    1DSPA  H17X 1407   4.147   2.540   6.987  0.7466 -2.1733 -0.8160
    1DSPA  H17Y 1408   4.160   2.397   7.090  1.8381 -0.6199 -1.7634
    1DSPA  C318 1409   4.323   2.529   7.125  0.5574 -0.3728  0.1308
    1DSPA  H18X 1410   4.397   2.453   7.091  0.6206 -0.6074  0.7757
    1DSPA  H18Y 1411   4.335   2.536   7.235 -2.8410  0.5922  0.5656
    1DSPA  H18Z 1412   4.351   2.627   7.081  3.5028 -2.0215 -2.0887
    2AGLCN   C1 1413   2.715   2.540   8.533  0.9090 -0.1108 -0.9013
    2AGLCN   H1 1414   2.643   2.508   8.454 -1.3271  1.8016  0.2442
    2AGLCN   C5 1415   2.714   2.589   8.757  0.9099  0.1559 -0.9821
    2AGLCN   H5 1416   2.791   2.510   8.773 -0.2059 -0.8854 -0.5682
    2AGLCN   O5 1417   2.635   2.546   8.650 -0.4543 -0.0343 -0.1908
    2AGLCN   C2 1418   2.775   2.674   8.497  0.2233 -0.2387  0.0336
    2AGLCN   H2 1419   2.685   2.738   8.491 -0.0361 -0.6377 -0.3962
    2AGLCN    N 1420   2.843   2.685   8.369  0.1289 -1.0089  0.2937
    2AGLCN  HN1 1421   2.944   2.689   8.393  0.6087  2.5178 -1.5585
    2AGLCN  HN2 1422   2.834   2.783   8.333  0.8629 -0.5939  1.2017
    2AGLCN  HN3 1423   2.833   2.609   8.298  1.8457  0.1700 -1.3304
    2AGLCN   C3 1424   2.865   2.726   8.616  0.0265 -0.0130  0.0680
    2AGLCN   H3 1425   2.947   2.653   8.630  0.7941  0.6441 -0.9127
    2AGLCN   O3 1426   2.923   2.856   8.585 -0.2508  0.0051 -0.6726
    2AGLCN  HO3 1427   3.015   2.856   8.611 -0.7016  0.2504  1.0113
    2AGLCN   C4 1428   2.771   2.728   8.733  0.9768 -0.4477  0.0077
    2AGLCN   H4 1429   2.686   2.798   8.718  1.8382  0.2289 -2.0316
    2AGLCN   O4 1430   2.850   2.769   8.845 -0.0934  0.3512 -0.2571
    2AGLCN   C6 1431   2.624   2.583   8.881 -0.1422  0.3849 -0.0700
    2AGLCN  H61 1432   2.689   2.603   8.970  2.1012  0.9616 -1.7463
    2AGLCN  H62 1433   2.579   2.483   8.895 -1.4420  1.3809  4.5876
    2AGLCN   O6 1434   2.524   2.677   8.888 -0.0353 -0.3629 -0.2962
    2AGLCN  HO6 1435   2.473   2.654   8.809  1.3811  0.5674 -1.5427
    3AMAN    C1 1436   2.838   2.898   8.896 -0.7074  0.2357 -0.0188
    3AMAN    H1 1437   2.783   2.965   8.827 -1.4996 -0.5718 -0.1885
    3AMAN    C5 1438   2.828   2.836   9.135 -0.1235  0.4250 -0.2539
    3AMAN    H5 1439   2.833   2.728   9.110 -1.9188  0.2706 -0.0958
    3AMAN    O5 1440   2.770   2.903   9.021 -0.9602  0.3273 -0.6624
    3AMAN    C2 1441   2.980   2.956   8.917  0.5025 -0.6611 -0.3275
    3AMAN    H2 1442   3.035   2.929   8.824  2.0658 -0.3031  0.4685
    3AMAN    O2 1443   2.969   3.097   8.943 -0.5972 -0.1233 -0.3253
    3AMAN   O2A 1444   3.020   3.353   8.940  0.4749  0.0906 -0.0332
    3AMAN   O2C 1445   3.203   3.189   9.016 -0.0032 -0.0634  1.1597
    3AMAN    N2 1446   3.269   3.253   8.508  0.5604  0.5016  0.3088
    3AMAN  HN21 1447   3.283   3.356   8.512  0.2031  0.5420  0.5782
    3AMAN  HN22 1448   3.315   3.220   8.421  0.7727 -0.4818  0.7782
    3AMAN  HN23 1449   3.331   3.212   8.581  0.5116 -1.9183 -0.8790
    3AMAN   C25 1450   3.131   3.203   8.526  0.7944  0.7139 -0.3823
    3AMAN  H25A 1451   3.132   3.093   8.531  0.6593  0.7243 -0.1042
    3AMAN  H25B 1452   3.068   3.241   8.445 -1.5158  1.4207  1.6254
    3AMAN   C24 1453   3.071   3.255   8.662  0.0872  0.6374 -0.3910
    3AMAN  H24A 1454   2.964   3.227   8.648  0.6884 -2.8471  0.9938
    3AMAN  H24B 1455   3.078   3.365   8.672  2.6674  0.3983  1.2222
    3AMAN   O2B 1456   3.138   3.189   8.773  0.3351 -0.5244  0.0402
    3AMAN   P2A 1457   3.085   3.214   8.926  0.4081  0.2212 -0.1421
    3AMAN    C3 1458   3.047   2.872   9.028 -0.0797  0.3300  0.2450
    3AMAN    H3 1459   3.055   2.765   9.000  0.2446  0.1359  1.0377
    3AMAN    O3 1460   3.185   2.917   9.048 -0.0195  0.0992  0.2418
    3AMAN   HO3 1461   3.193   3.010   9.068  0.6381  0.1646 -0.2725
    3AMAN    C4 1462   2.968   2.881   9.161  0.4284 -0.4149  0.4940
    3AMAN    H4 1463   2.978   2.990   9.181 -0.6540 -0.1473 -0.2982
    3AMAN    O4 1464   3.020   2.802   9.269 -0.0831 -0.2217  0.5744
    3AMAN   HO4 1465   3.042   2.713   9.240 -0.5870  0.2220 -1.3016
    3AMAN    C6 1466   2.734   2.834   9.258  0.2816  0.4451  0.1851
    3AMAN   H61 1467   2.739   2.937   9.300  1.4297  0.2924  0.4395
    3AMAN   H62 1468   2.790   2.770   9.329  0.5710  1.2649  0.7067
    3AMAN    O6 1469   2.605   2.795   9.234  0.3845 -0.3955  0.7308
    4AMAN    C1 1470   2.593   2.657   9.250  0.3198 -0.4105 -0.5125
    4AMAN    H1 1471   2.669   2.598   9.195  0.6610 -0.4502 -0.0091
    4AMAN    C5 1472   2.546   2.700   9.480 -0.2723  0.6132  0.4957
    4AMAN    H5 1473   2.578   2.806   9.480  0.5247  0.5237 -3.4376
    4AMAN    O5 1474   2.621   2.619   9.386  0.3078 -0.2500 -0.2983
    4AMAN    C2 1475   2.450   2.617   9.215  0.3645  0.3191  0.7727
    4AMAN    H2 1476   2.445   2.657   9.112  1.8296  2.4791  1.4610
    4AMAN    O2 1477   2.428   2.474   9.227 -0.4385 -0.6787 -0.1652
    4AMAN    C3 1478   2.358   2.698   9.307  0.2917  0.8628  0.1279
    4AMAN    H3 1479   2.383   2.805   9.294  1.9865  0.3330 -1.4579
    4AMAN    O3 1480   2.220   2.672   9.282  0.1016 -0.5795 -0.1502
    4AMAN   HO3 1481   2.216   2.577   9.291  0.6482 -0.6944 -1.0451
    4AMAN    C4 1482   2.397   2.672   9.452 -0.0245  0.1738  0.4952
    4AMAN    H4 1483   2.371   2.565   9.467 -0.8652 -0.4455 -4.0894
    4AMAN    O4 1484   2.328   2.765   9.538  1.1383 -0.0794 -0.1181
    4AMAN   HO4 1485   2.374   2.799   9.615  1.0921  0.1737 -0.2016
    4AMAN    C6 1486   2.586   2.647   9.627  0.6556 -0.3268 -0.5612
    4AMAN   H61 1487   2.537   2.711   9.703  0.5497 -0.7462 -0.2755
    4AMAN   H62 1488   2.694   2.654   9.652  0.4352 -0.0301  0.3214
    4AMAN    O6 1489   2.547   2.507   9.640 -0.0085 -1.0840 -0.1185
    4AMAN   HO6 1490   2.601   2.454   9.581  1.9030  0.0556  0.5249
    5AMAN    C1 1491   2.440   2.395   9.113 -0.2916  0.0698  0.4065
    5AMAN    H1 1492   2.394   2.444   9.024  1.4899  1.7848  0.3435
    5AMAN    C5 1493   2.651   2.303   9.186 -0.3069  0.2026  0.0833
    5AMAN    H5 1494   2.647   2.363   9.280  1.5627 -0.9715  0.9975
    5AMAN    O5 1495   2.583   2.373   9.082  0.4764 -0.3761 -0.4808
    5AMAN    C2 1496   2.377   2.261   9.141 -0.3381 -0.1760  0.6774
    5AMAN    H2 1497   2.272   2.285   9.171 -0.0685  1.4008  0.4838
    5AMAN    O2 1498   2.364   2.182   9.025 -0.2802  0.0706  0.0717
    5AMAN   HO2 1499   2.445   2.198   8.975 -0.5233 -0.7696 -0.6241
    5AMAN    C3 1500   2.444   2.195   9.260 -0.3525  0.3862  1.2657
    5AMAN    H3 1501   2.444   2.251   9.356  1.8003  0.0553  1.5106
    5AMAN    O3 1502   2.382   2.070   9.278 -0.1212  0.2366  0.1900
    5AMAN   HO3 1503   2.370   2.066   9.373  0.3779 -1.2016  0.2133
    5AMAN    C4 1504   2.588   2.170   9.228  0.1462 -0.5240  0.2210
    5AMAN    H4 1505   2.593   2.105   9.138  1.0562 -2.9118  1.8732
    5AMAN    O4 1506   2.654   2.106   9.335 -0.2645  0.0988 -0.3080
    5AMAN   HO4 1507   2.689   2.173   9.394  1.3215 -1.6689  0.8751
    5AMAN    C6 1508   2.801   2.295   9.145 -0.1863 -0.1982  0.0686
    5AMAN   H61 1509   2.809   2.245   9.046 -0.0611 -1.8266  0.8661
    5AMAN   H62 1510   2.848   2.228   9.221  0.8213  0.0705 -0.2924
    5AMAN    O6 1511   2.857   2.426   9.148 -0.3818 -0.3064  0.5221
    5AMAN   O6A 1512   3.031   2.438   8.943 -0.0652  0.4007 -0.3429
    5AMAN   O6C 1513   3.081   2.559   9.178 -0.3404 -0.3167 -0.3546
    5AMAN    N6 1514   3.095   2.016   9.101  0.1702 -0.0856 -0.3527
    5AMAN  HN63 1515   3.066   2.049   9.191 -2.2237  0.0409 -1.0880
    5AMAN   C65 1516   3.169   2.112   9.018  0.8447 -0.6632  0.5697
    5AMAN  H65A 1517   3.113   2.149   8.929  0.7767  0.2840  0.9954
    5AMAN  H65B 1518   3.261   2.067   8.974 -0.8950 -1.6947 -2.2418
    5AMAN   C64 1519   3.202   2.244   9.094 -0.4132 -0.4280 -0.1607
    5AMAN  H64A 1520   3.255   2.305   9.017 -0.1985 -0.4177 -0.0031
    5AMAN  H64B 1521   3.271   2.218   9.177 -0.8779  1.2524  0.8126
    5AMAN   O6B 1522   3.089   2.299   9.155  0.0895 -0.0532  0.3060
    5AMAN   P6A 1523   3.016   2.442   9.096  0.2982 -0.2581  0.3497
   78DOPC     N 1524   7.818   2.313   8.550  0.0954  0.2694 -0.7729
   78DOPC   C12 1525   7.916   2.401   8.474  0.3230  0.7028 -0.5504
   78DOPC  H12A 1526   8.016   2.362   8.489  0.2796  0.4066 -0.9911
   78DOPC  H12B 1527   7.908   2.499   8.519 -3.1264  0.0841  0.4281
   78DOPC   C13 1528   7.859   2.282   8.691 -0.1130 -0.4725 -0.4636
   78DOPC  H13A 1529   7.888   2.371   8.744  2.1704 -0.7891 -1.0844
   78DOPC  H13B 1530   7.785   2.226   8.745 -0.3568  0.4785  0.2137
   78DOPC  H13C 1531   7.939   2.210   8.700 -0.0694 -0.5143 -1.1214
   78DOPC   C14 1532   7.803   2.183   8.480 -0.9691 -0.1156 -0.4123
   78DOPC  H14A 1533   7.890   2.123   8.457 -1.4143 -0.8353 -0.2842
   78DOPC  H14B 1534   7.739   2.112   8.532 -1.0312 -0.9379 -1.5673
   78DOPC  H14C 1535   7.755   2.199   8.385 -0.0745  2.4558 -0.4911
   78DOPC   C15 1536   7.680   2.377   8.571 -1.2189 -0.2058 -0.6240
   78DOPC  H15A 1537   7.616   2.316   8.633 -0.9009 -0.5331 -0.6137
   78DOPC  H15B 1538   7.643   2.382   8.469  0.3963 -0.8356 -1.2788
   78DOPC  H15C 1539   7.685   2.480   8.603  2.3323 -0.2383 -0.6894
   78DOPC   C11 1540   7.905   2.422   8.320  0.8026  0.3710 -0.2306
   78DOPC  H11A 1541   7.999   2.470   8.286  0.5337  1.1275  0.0843
   78DOPC  H11B 1542   7.900   2.316   8.287 -1.8361  0.7831 -1.4468
   78DOPC     P 1543   7.682   2.459   8.181  0.0082 -0.0388  0.3204
   78DOPC   O13 1544   7.607   2.587   8.156 -0.0722 -0.1344 -0.1414
   78DOPC   O14 1545   7.599   2.339   8.232 -0.0205 -0.8932  0.0845
   78DOPC   O12 1546   7.789   2.502   8.293  1.0955  0.5239  0.6521
   78DOPC   O11 1547   7.778   2.424   8.056  0.3117  0.0353  0.6529
   78DOPC    C1 1548   7.853   2.539   8.010  0.1467  0.3723 -0.1831
   78DOPC    HA 1549   7.922   2.569   8.091 -0.5452 -0.5345  0.7753
   78DOPC    HB 1550   7.785   2.621   7.978 -1.3369 -0.1786  1.3899
   78DOPC    C2 1551   7.944   2.484   7.889  0.3352 -0.7023 -0.2520
   78DOPC    HS 1552   8.020   2.561   7.864 -0.1332 -0.5893 -1.3530
   78DOPC   O21 1553   7.852   2.460   7.778 -0.7321  0.3721  0.0743
   78DOPC   C21 1554   7.820   2.566   7.707 -0.5465 -0.2402 -0.9514
   78DOPC   O22 1555   7.843   2.680   7.734 -0.2069  0.1232 -0.0571
   78DOPC   C22 1556   7.734   2.512   7.589 -0.4471 -0.1278 -0.7089
   78DOPC   H2R 1557   7.638   2.472   7.629 -0.0938 -0.3962 -0.1125
   78DOPC   H2S 1558   7.791   2.429   7.543  0.4333 -0.2190  0.5075
   78DOPC    C3 1559   8.025   2.362   7.930 -0.3195 -0.3536 -0.5705
   78DOPC    HX 1560   7.955   2.287   7.972 -2.5459  0.8899 -1.8546
   78DOPC    HY 1561   8.088   2.381   8.020  0.0396 -3.3581 -0.0958
   78DOPC   O31 1562   8.112   2.317   7.820  0.2224 -0.0209 -0.0911
   78DOPC   C31 1563   8.244   2.346   7.822 -0.3246 -0.5799  0.4957
   78DOPC   O32 1564   8.304   2.418   7.904  0.4885  0.1642 -0.0007
   78DOPC   C32 1565   8.309   2.288   7.697  0.1582 -0.4306  0.5941
   78DOPC   H2X 1566   8.379   2.207   7.725  0.1162 -0.6162  0.1716
   78DOPC   H2Y 1567   8.225   2.254   7.632 -0.5367  2.5115 -0.2135
   78DOPC   C23 1568   7.711   2.630   7.491  0.0557  0.4974 -0.1811
   78DOPC   H3R 1569   7.809   2.672   7.459  1.4771 -0.6698  2.3136
   78DOPC   H3S 1570   7.661   2.708   7.552 -0.7047 -0.0866 -0.0359
   78DOPC   C24 1571   7.620   2.597   7.372  0.7715  0.3506  0.2991
   78DOPC   H4R 1572   7.532   2.537   7.401  1.6166 -0.9326  0.2588
   78DOPC   H4S 1573   7.667   2.520   7.307 -2.1025 -1.5043  0.2253
   78DOPC   C25 1574   7.592   2.708   7.275  0.1775  1.0216 -0.2143
   78DOPC   H5R 1575   7.687   2.749   7.233 -0.9278  3.4890 -0.5064
   78DOPC   H5S 1576   7.535   2.786   7.331 -1.1191 -0.8829  1.2400
   78DOPC   C26 1577   7.502   2.665   7.160 -0.6701 -0.4483  0.3692
   78DOPC   H6R 1578   7.446   2.574   7.189 -0.3177 -0.3867  1.2714
   78DOPC   H6S 1579   7.565   2.648   7.070 -0.8043 -0.8205  0.3449
   78DOPC   C27 1580   7.398   2.776   7.133  0.0665  0.2685  0.2166
   78DOPC   H7R 1581   7.437   2.879   7.143  1.3064 -0.2778  1.2744
   78DOPC   H7S 1582   7.331   2.762   7.221  0.6858  2.8624  1.1879
   78DOPC   C28 1583   7.309   2.752   7.009 -0.0162 -0.6663  0.3573
   78DOPC   H8R 1584   7.207   2.794   7.019  0.9569  2.0860 -0.2306
   78DOPC   H8S 1585   7.299   2.644   6.986  1.5696 -0.7947  0.1041
   78DOPC   C29 1586   7.392   2.825   6.891  0.5359 -0.2759  0.6451
   78DOPC   H9R 1587   7.412   2.932   6.905 -0.0172 -0.1347  0.3622
   78DOPC  C210 1588   7.435   2.762   6.774  0.0587  0.6278  0.2563
   78DOPC  H10R 1589   7.485   2.815   6.692  0.9943  1.9090  1.6002
   78DOPC  C211 1590   7.429   2.611   6.748  0.0588 -0.0430 -0.1096
   78DOPC  H11R 1591   7.409   2.558   6.844 -1.7987  0.1319 -0.3614
   78DOPC  H11S 1592   7.518   2.575   6.692 -0.4568  1.4928 -2.0601
   78DOPC  C212 1593   7.312   2.584   6.645  0.4105 -0.0889  0.3046
   78DOPC  H12R 1594   7.325   2.639   6.549  1.4955 -0.3308  0.2927
   78DOPC  H12S 1595   7.223   2.614   6.703 -0.2714  1.5183 -1.4677
   78DOPC  C213 1596   7.310   2.433   6.601  0.1899  0.2763 -0.2470
   78DOPC  H13R 1597   7.406   2.408   6.551  0.2490  0.2300 -0.1104
   78DOPC  H13S 1598   7.246   2.426   6.510  1.2487  1.6140 -1.1421
   78DOPC  C214 1599   7.264   2.336   6.709 -0.3680  0.1835 -0.4653
   78DOPC  H14R 1600   7.171   2.384   6.747 -0.1718 -1.1960  1.9447
   78DOPC  H14S 1601   7.330   2.330   6.798  0.5883 -1.5175 -1.2441
   78DOPC  C215 1602   7.246   2.195   6.646  0.2354 -0.1596 -0.5702
   78DOPC  H15R 1603   7.342   2.144   6.625  0.0314 -1.4844  1.4209
   78DOPC  H15S 1604   7.206   2.206   6.543 -0.1804  0.2409 -0.3734
   78DOPC  C216 1605   7.145   2.120   6.733 -0.2785 -0.2170 -0.5460
   78DOPC  H16R 1606   7.046   2.170   6.728 -1.8655 -3.0261  0.1387
   78DOPC  H16S 1607   7.165   2.118   6.842 -3.8809 -2.6216  0.2447
   78DOPC  C217 1608   7.118   1.970   6.688  0.4971 -0.0042 -0.7113
   78DOPC  H17R 1609   7.058   1.962   6.594 -2.0045  0.4306  0.7794
   78DOPC  H17S 1610   7.036   1.941   6.757 -0.2878 -1.9881 -2.3336
   78DOPC  C218 1611   7.229   1.864   6.691  0.7509 -0.4672 -0.4533
   78DOPC  H18R 1612   7.310   1.861   6.615  1.2598 -0.7835  0.0952
   78DOPC  H18S 1613   7.193   1.759   6.694  1.8059 -0.8387 -0.4146
   78DOPC  H18T 1614   7.278   1.875   6.790  1.0885  1.5484 -0.8157
   78DOPC   C33 1615   8.365   2.402   7.612 -0.0968 -0.8603  0.0549
   78DOPC   H3X 1616   8.409   2.362   7.518  1.9304  1.0231  0.1260
   78DOPC   H3Y 1617   8.455   2.442   7.662  0.6481 -1.0426 -1.1116
   78DOPC   C34 1618   8.256   2.501   7.569 -0.8103  0.8025  0.2166
   78DOPC   H4X 1619   8.233   2.575   7.648  1.0811  0.7098  0.9209
   78DOPC   H4Y 1620   8.166   2.449   7.531  0.7831 -2.8017  1.0019
   78DOPC   C35 1621   8.306   2.585   7.453 -0.2832 -0.3448  0.6465
   78DOPC   H5X 1622   8.313   2.519   7.364  1.5254  1.4897 -0.6581
   78DOPC   H5Y 1623   8.408   2.623   7.475 -0.7114  0.2046  1.7392
   78DOPC   C36 1624   8.211   2.694   7.421  0.4191  0.4666  0.9926
   78DOPC   H6X 1625   8.109   2.683   7.464  0.6923  1.6021  1.9899
   78DOPC   H6Y 1626   8.247   2.790   7.463 -1.0778  1.1329  0.8154
   78DOPC   C37 1627   8.195   2.717   7.268 -0.0731 -0.0641 -0.0380
   78DOPC   H7X 1628   8.301   2.735   7.241 -0.3582  0.9772 -0.5398
   78DOPC   H7Y 1629   8.163   2.624   7.216  3.0508 -1.0703 -0.3546
   78DOPC   C38 1630   8.114   2.834   7.224  0.0531 -0.6446  1.0402
   78DOPC   H8X 1631   8.154   2.927   7.270 -0.5852  0.3112 -0.2801
   78DOPC   H8Y 1632   8.009   2.822   7.257  0.1743 -0.6963  1.4240
   78DOPC   C39 1633   8.122   2.856   7.077  0.0655 -0.9400 -0.1179
   78DOPC   H9X 1634   8.192   2.939   7.058 -1.8917  0.6674 -0.6962
   78DOPC  C310 1635   8.029   2.834   6.988 -0.0394  0.2674 -0.5154
   78DOPC  H10X 1636   8.063   2.866   6.888  1.3820 -0.8554 -0.4319
   78DOPC  C311 1637   7.901   2.759   7.002 -0.0711  0.0999 -0.5059
   78DOPC  H11X 1638   7.833   2.813   6.932 -0.5543  1.3583  0.8866
   78DOPC  H11Y 1639   7.860   2.766   7.105 -1.0295 -1.3395 -0.7702
   78DOPC  C312 1640   7.914   2.609   6.973 -0.0156  0.2573 -0.1358
   78DOPC  H12X 1641   7.808   2.576   6.967 -0.4015  1.5718 -1.0703
   78DOPC  H12Y 1642   7.977   2.555   7.046 -1.0058 -2.0612 -0.9163
   78DOPC  C313 1643   7.971   2.579   6.831 -0.5339 -0.7035  0.2874
   78DOPC  H13X 1644   7.916   2.631   6.750 -0.2320 -0.4360  0.2530
   78DOPC  H13Y 1645   8.069   2.631   6.817 -1.0860  0.1618 -0.4683
   78DOPC  C314 1646   7.964   2.431   6.787  0.2999  0.2288 -0.3418
   78DOPC  H14X 1647   7.880   2.393   6.849 -0.4509  0.6851 -1.0644
   78DOPC  H14Y 1648   7.940   2.414   6.680  0.7795 -0.1719 -0.3925
   78DOPC  C315 1649   8.098   2.359   6.794  1.2099 -0.4110  0.3657
   78DOPC  H15X 1650   8.135   2.373   6.898  0.0608  1.7797  0.5236
   78DOPC  H15Y 1651   8.165   2.422   6.732 -0.3611  0.9574 -0.0262
   78DOPC  C316 1652   8.094   2.210   6.765  0.6123 -0.1612  0.5959
   78DOPC  H16X 1653   8.188   2.165   6.805  0.9409  1.4518  1.7199
   78DOPC  H16Y 1654   8.005   2.157   6.804  0.0583 -0.3535 -0.8791
   78DOPC  C317 1655   8.086   2.171   6.620  0.5960  0.5332 -0.4225
   78DOPC  H17X 1656   8.085   2.061   6.605 -0.4329  0.2516  1.3617
   78DOPC  H17Y 1657   7.993   2.221   6.586  0.5210  1.3976  0.9673
   78DOPC  C318 1658   8.204   2.235   6.541  0.2564 -0.2647  0.3305
   78DOPC  H18X 1659   8.304   2.220   6.587  0.4311 -0.9594 -0.2568
   78DOPC  H18Y 1660   8.201   2.203   6.435 -1.1589 -0.6386  0.4521
   78DOPC  H18Z 1661   8.194   2.346   6.543  0.4599 -0.2483  1.9067
   79DOPC     N 1662  10.733  10.268   8.454  0.8270 -0.0642  0.1903
   79DOPC   C12 1663  10.638  10.303   8.345  0.4439  1.0422 -0.4365
   79DOPC  H12A 1664  10.687  10.364   8.271 -1.7531  1.2547 -1.8147
   79DOPC  H12B 1665  10.569  10.374   8.389  1.3087  0.8710  1.2889
   79DOPC   C13 1666  10.803  10.399   8.488 -0.3934  0.0136 -0.0613
   79DOPC  H13A 1667  10.852  10.438   8.401 -3.0321 -0.5387 -1.8947
   79DOPC  H13B 1668  10.742  10.482   8.520 -1.9947 -1.3205  0.4676
   79DOPC  H13C 1669  10.864  10.386   8.577 -2.1979 -0.2916  1.1756
   79DOPC   C14 1670  10.843  10.176   8.387  0.1472 -0.7708 -0.0418
   79DOPC  H14A 1671  10.782  10.090   8.361 -0.7417 -0.0399 -0.4220
   79DOPC  H14B 1672  10.890  10.215   8.298 -1.1234 -1.4477 -1.0465
   79DOPC  H14C 1673  10.921  10.150   8.457  0.5119  0.5326  0.0513
   79DOPC   C15 1674  10.663  10.207   8.573  0.2662 -0.4068  0.1610
   79DOPC  H15A 1675  10.729  10.187   8.656  1.5147  0.0898 -0.6754
   79DOPC  H15B 1676  10.622  10.113   8.538 -0.0289 -0.4984  0.7369
   79DOPC  H15C 1677  10.582  10.267   8.613  0.6349  0.5657 -0.5194
   79DOPC   C11 1678  10.564  10.186   8.277  0.5570 -0.1306  0.6121
   79DOPC  H11A 1679  10.492  10.130   8.340  0.4124 -0.1440  0.4363
   79DOPC  H11B 1680  10.498  10.237   8.203  1.3794  1.4409  0.9181
   79DOPC     P 1681  10.610  10.015   8.077  0.3174 -0.2888  0.2101
   79DOPC   O13 1682  10.467   9.982   8.085 -0.0635  0.5061 -0.4026
   79DOPC   O14 1683  10.708   9.901   8.062  0.1429  0.4579  0.0113
   79DOPC   O12 1684  10.650  10.094   8.207 -0.9959  0.5851  0.1066
   79DOPC   O11 1685  10.630  10.124   7.964 -0.0123  0.9586 -0.4747
   79DOPC    C1 1686  10.753  10.184   7.963 -0.9186 -0.5071 -0.2150
   79DOPC    HA 1687  10.837  10.112   7.959 -1.4662 -1.5845  3.6181
   79DOPC    HB 1688  10.775  10.252   8.048 -0.5018 -0.1096 -0.6364
   79DOPC    C2 1689  10.771  10.278   7.839  0.1933 -0.1112  0.2766
   79DOPC    HS 1690  10.697  10.359   7.854  0.4633  0.0994  0.4653
   79DOPC   O21 1691  10.743  10.208   7.717 -0.4241 -0.4561  0.0940
   79DOPC   C21 1692  10.626  10.207   7.673  0.5098  0.4391  0.1078
   79DOPC   O22 1693  10.524  10.251   7.725  0.4083  0.1790 -0.1165
   79DOPC   C22 1694  10.640  10.146   7.534 -0.2036  0.2708 -0.2365
   79DOPC   H2R 1695  10.669  10.039   7.543 -0.7954  0.2138  1.2904
   79DOPC   H2S 1696  10.729  10.187   7.482 -1.7888  1.1269 -2.4430
   79DOPC    C3 1697  10.913  10.339   7.841 -0.0777 -0.1274  0.2706
   79DOPC    HX 1698  10.994  10.264   7.828  1.4961  1.8536 -2.4287
   79DOPC    HY 1699  10.927  10.373   7.946 -2.4122 -0.8913  0.8965
   79DOPC   O31 1700  10.934  10.448   7.742 -0.1440  0.0622  1.2583
   79DOPC   C31 1701  11.063  10.471   7.711  0.5548 -0.0525 -0.0826
   79DOPC   O32 1702  11.164  10.426   7.768 -0.2177  0.1191  0.0341
   79DOPC   C32 1703  11.054  10.568   7.600  0.0927  0.1594 -0.5602
   79DOPC   H2X 1704  11.043  10.524   7.499  1.6361  1.0293 -1.1369
   79DOPC   H2Y 1705  10.965  10.630   7.627 -0.6420 -0.3523 -1.7602
   79DOPC   C23 1706  10.526  10.190   7.431 -1.0332 -0.3278 -0.0664
   79DOPC   H3R 1707  10.485  10.291   7.454 -1.4564 -0.5197  0.0267
   79DOPC   H3S 1708  10.442  10.125   7.463 -0.7834 -0.3433  0.5737
   79DOPC   C24 1709  10.549  10.151   7.282 -0.7656  0.2738 -0.1357
   79DOPC   H4R 1710  10.631  10.213   7.239 -0.7124  0.5377  0.3443
   79DOPC   H4S 1711  10.454  10.179   7.230 -0.8082 -0.9466 -0.7482
   79DOPC   C25 1712  10.583  10.009   7.253 -0.2921  0.0527  0.4039
   79DOPC   H5R 1713  10.503   9.935   7.275 -0.1904  0.1690  1.2112
   79DOPC   H5S 1714  10.664   9.987   7.325 -0.1124  0.2212  0.2521
   79DOPC   C26 1715  10.629   9.989   7.111 -0.2299  0.3134 -0.1630
   79DOPC   H6R 1716  10.684   9.893   7.104 -1.6289 -0.5106 -0.1703
   79DOPC   H6S 1717  10.703  10.069   7.091 -0.3772  0.3845 -0.4231
   79DOPC   C27 1718  10.522   9.982   7.004  0.3396  0.2006 -0.1127
   79DOPC   H7R 1719  10.449  10.061   7.032  0.6696 -0.5718  3.2901
   79DOPC   H7S 1720  10.469   9.886   7.015  0.4605  0.2510  1.0146
   79DOPC   C28 1721  10.578   9.995   6.858 -0.5302 -0.2763 -0.0274
   79DOPC   H8R 1722  10.660   9.920   6.848 -0.3974 -0.2658  0.8793
   79DOPC   H8S 1723  10.611  10.101   6.850 -0.4404 -0.3442 -0.6476
   79DOPC   C29 1724  10.482   9.969   6.744  0.5483  0.3340  0.1764
   79DOPC   H9R 1725  10.468   9.868   6.703  0.6781 -0.4774  2.0232
   79DOPC  C210 1726  10.421  10.073   6.681  0.4327  0.1762  0.9351
   79DOPC  H10R 1727  10.349  10.051   6.601  2.9763 -0.0868 -1.4061
   79DOPC  C211 1728  10.426  10.215   6.724  0.4256 -1.1653 -0.0783
   79DOPC  H11R 1729  10.511  10.261   6.669 -0.2391 -1.0719 -1.0614
   79DOPC  H11S 1730  10.434  10.228   6.834 -2.8608  1.1557  0.0328
   79DOPC  C212 1731  10.296  10.285   6.689  0.4770  0.6556 -0.0643
   79DOPC  H12R 1732  10.281  10.372   6.756 -1.5370  2.1955 -2.3806
   79DOPC  H12S 1733  10.210  10.216   6.706  2.8918 -2.5004  0.2461
   79DOPC  C213 1734  10.291  10.314   6.543  0.0485  0.2249  0.1823
   79DOPC  H13R 1735  10.185  10.334   6.518 -0.4548  0.6194  2.4103
   79DOPC  H13S 1736  10.315  10.221   6.487  2.4596  1.1829 -0.5148
   79DOPC  C214 1737  10.363  10.445   6.501  0.3309  0.1726  0.4924
   79DOPC  H14R 1738  10.472  10.427   6.512  0.2144 -1.0468 -0.1500
   79DOPC  H14S 1739  10.327  10.524   6.570  0.5436  0.7515 -0.0573
   79DOPC  C215 1740  10.320  10.491   6.361 -0.7795 -0.6943  0.3544
   79DOPC  H15R 1741  10.210  10.511   6.365 -0.9263 -1.6535  1.6030
   79DOPC  H15S 1742  10.326  10.415   6.281 -0.9319 -0.8914  0.5297
   79DOPC  C216 1743  10.385  10.620   6.317 -0.2425  0.3633  0.1305
   79DOPC  H16R 1744  10.396  10.692   6.401 -0.3175 -0.3664  0.7728
   79DOPC  H16S 1745  10.315  10.667   6.245 -1.8348 -2.9447 -0.6484
   79DOPC  C217 1746  10.507  10.590   6.236  0.1728 -0.1912 -0.9864
   79DOPC  H17R 1747  10.474  10.538   6.144 -3.7827  3.1376 -1.7333
   79DOPC  H17S 1748  10.579  10.527   6.293 -1.0838  0.7661  1.8715
   79DOPC  C218 1749  10.560  10.725   6.180 -0.5712  0.7392 -0.1106
   79DOPC  H18R 1750  10.496  10.750   6.092 -1.0642 -2.8450 -0.9258
   79DOPC  H18S 1751  10.654  10.710   6.123 -2.8253 -0.5787 -3.8778
   79DOPC  H18T 1752  10.576  10.805   6.255  2.0529 -0.3148  0.5376
   79DOPC   C33 1753  11.180  10.660   7.599  0.5980 -1.0934  0.0689
   79DOPC   H3X 1754  11.264  10.588   7.606  0.9037 -0.8499 -0.9865
   79DOPC   H3Y 1755  11.181  10.726   7.688  3.5688 -0.0582 -0.6301
   79DOPC   C34 1756  11.200  10.745   7.467  0.0322  0.1704  0.6975
   79DOPC   H4X 1757  11.267  10.829   7.494  1.8828 -0.7595 -0.7306
   79DOPC   H4Y 1758  11.100  10.781   7.437 -0.6105 -1.1931  1.1254
   79DOPC   C35 1759  11.277  10.667   7.353  0.1422  0.0208 -1.4860
   79DOPC   H5X 1760  11.253  10.559   7.363 -0.2910  0.3126  2.0471
   79DOPC   H5Y 1761  11.383  10.693   7.376  0.2872  0.4164 -2.5377
   79DOPC   C36 1762  11.269  10.716   7.206  0.1207  0.1892 -0.0762
   79DOPC   H6X 1763  11.284  10.825   7.201 -0.4244  0.2378 -0.8321
   79DOPC   H6Y 1764  11.353  10.668   7.151  0.1553  1.0494 -0.7801
   79DOPC   C37 1765  11.140  10.699   7.127 -0.1682 -0.7768 -0.2483
   79DOPC   H7X 1766  11.096  10.598   7.141 -1.5235 -0.1770  0.0102
   79DOPC   H7Y 1767  11.056  10.766   7.156 -0.9147 -1.1197 -1.5445
   79DOPC   C38 1768  11.147  10.724   6.977  0.1684  0.1301  0.0928
   79DOPC   H8X 1769  11.048  10.696   6.934  0.8537 -0.0296 -1.4849
   79DOPC   H8Y 1770  11.217  10.656   6.922 -1.2212  0.0556 -1.6823
   79DOPC   C39 1771  11.178  10.865   6.956 -0.6954  0.0856  1.2935
   79DOPC   H9X 1772  11.264  10.898   7.016  0.4519  1.3873 -0.9160
   79DOPC  C310 1773  11.132  10.942   6.858 -0.5141  0.3571  0.9688
   79DOPC  H10X 1774  11.165  11.045   6.839  1.0959 -0.6817 -2.8320
   79DOPC  C311 1775  11.030  10.909   6.750  1.0328 -0.0479 -0.0025
   79DOPC  H11X 1776  10.928  10.941   6.779  1.6851  2.2549 -0.0148
   79DOPC  H11Y 1777  11.015  10.801   6.728 -1.2498  0.3722 -0.7764
   79DOPC  C312 1778  11.064  10.994   6.626  0.4619 -0.3612 -1.1383
   79DOPC  H12X 1779  11.175  10.993   6.617  0.8994 -0.8099  2.6351
   79DOPC  H12Y 1780  11.049  11.102   6.646  1.4692 -0.6262  1.4410
   79DOPC  C313 1781  10.982  10.943   6.509 -0.8359 -0.0286 -0.2858
   79DOPC  H13X 1782  11.004  10.834   6.503 -2.3223 -0.4312  0.8696
   79DOPC  H13Y 1783  10.875  10.938   6.540 -0.0910 -2.6670  2.3511
   79DOPC  C314 1784  11.011  11.031   6.397 -0.9585 -0.2103  0.0028
   79DOPC  H14X 1785  10.977  11.132   6.428  1.8472  0.7953  0.0079
   79DOPC  H14Y 1786  11.118  11.037   6.370 -0.6032  0.3328  1.4516
   79DOPC  C315 1787  10.944  10.999   6.263 -0.4113 -0.5929 -0.0055
   79DOPC  H15X 1788  10.834  10.999   6.277 -0.3063  0.3904  0.9142
   79DOPC  H15Y 1789  10.971  10.893   6.242 -2.6373 -1.0288 -0.9708
   79DOPC  C316 1790  10.995  11.097   6.157 -0.0170  0.8823  0.4318
   79DOPC  H16X 1791  10.972  11.198   6.197  0.9943  1.1760  0.2827
   79DOPC  H16Y 1792  11.103  11.095   6.135 -0.2800  1.4929 -1.0332
   79DOPC  C317 1793  10.911  11.062   6.027 -0.9111  0.0399 -0.0630
   79DOPC  H17X 1794  10.948  10.961   5.999  0.2917  0.0438  1.3735
   79DOPC  H17Y 1795  10.802  11.047   6.041 -0.7055 -1.4115  0.1470
   79DOPC  C318 1796  10.936  11.163   5.919 -0.2075 -0.1676  0.3525
   79DOPC  H18X 1797  10.933  11.264   5.964  0.3164  1.0698 -2.2165
   79DOPC  H18Y 1798  11.028  11.141   5.862  1.0331  3.8765  0.5093
   79DOPC  H18Z 1799  10.850  11.161   5.847 -0.2197 -0.1823  0.3680
   80DOPC     N 1800   6.111   6.700   8.216 -0.0860 -0.3453 -0.5939
   80DOPC   C12 1801   6.210   6.581   8.188  0.5082 -0.5802 -0.1294
   80DOPC  H12A 1802   6.209   6.524   8.280 -2.6922  0.0159  0.3235
   80DOPC  H12B 1803   6.308   6.626   8.177 -0.7671  2.1630 -0.9132
   80DOPC   C13 1804   6.130   6.811   8.114  0.3576  0.5516 -0.1026
   80DOPC  H13A 1805   6.102   6.906   8.159  0.2892  0.1853  0.6379
   80DOPC  H13B 1806   6.232   6.815   8.080  0.6036  0.5314  0.6210
   80DOPC  H13C 1807   6.067   6.802   8.027 -0.7480  2.2056  0.4654
   80DOPC   C14 1808   6.150   6.762   8.344 -0.1374 -0.0491  0.7452
   80DOPC  H14A 1809   6.250   6.802   8.339  1.0399 -2.5827  2.0178
   80DOPC  H14B 1810   6.083   6.846   8.354 -2.8699 -2.1159  0.8794
   80DOPC  H14C 1811   6.133   6.706   8.435 -1.3312 -0.8110  0.0795
   80DOPC   C15 1812   5.969   6.664   8.218  0.4522  0.0326  0.2681
   80DOPC  H15A 1813   5.958   6.581   8.287  0.4649  0.4617  0.7906
   80DOPC  H15B 1814   5.932   6.619   8.127  0.3001 -0.5277  0.5955
   80DOPC  H15C 1815   5.906   6.751   8.220  1.8873  1.1911 -1.7712
   80DOPC   C11 1816   6.177   6.487   8.074 -0.5677 -0.2007  0.4558
   80DOPC  H11A 1817   6.141   6.544   7.985 -2.4454 -1.6789  0.2119
   80DOPC  H11B 1818   6.270   6.435   8.042 -1.2726 -0.8978 -0.5070
   80DOPC     P 1819   6.093   6.272   8.190  0.0733  0.0461 -0.7292
   80DOPC   O13 1820   5.963   6.196   8.200  0.1123 -0.5618 -0.3883
   80DOPC   O14 1821   6.156   6.321   8.315 -0.2734  0.0768 -0.7217
   80DOPC   O12 1822   6.065   6.402   8.108  0.1077 -0.0785  0.8682
   80DOPC   O11 1823   6.196   6.181   8.109 -0.1902 -0.1137  0.6529
   80DOPC    C1 1824   6.193   6.176   7.964 -0.3749 -0.2186  0.1348
   80DOPC    HA 1825   6.234   6.270   7.921 -0.3994  0.2391  1.0932
   80DOPC    HB 1826   6.094   6.156   7.919  0.5701 -0.8356 -1.8174
   80DOPC    C2 1827   6.280   6.063   7.900 -0.7253 -0.2561  0.2242
   80DOPC    HS 1828   6.240   5.968   7.940  0.1155  0.1596  2.1365
   80DOPC   O21 1829   6.420   6.080   7.935  0.1524 -0.6498  0.5748
   80DOPC   C21 1830   6.496   5.975   7.928 -0.2642  0.5469 -0.1763
   80DOPC   O22 1831   6.460   5.859   7.906 -0.3480  0.3581  0.3111
   80DOPC   C22 1832   6.639   6.013   7.961  0.7884  0.7535  0.5213
   80DOPC   H2R 1833   6.683   5.916   7.932  1.6963  0.5001  2.5304
   80DOPC   H2S 1834   6.639   6.028   8.071 -2.8545  2.0391  0.4872
   80DOPC    C3 1835   6.277   6.064   7.749 -1.0754  0.6825  0.2380
   80DOPC    HX 1836   6.326   5.974   7.707 -1.6730  0.2176  0.5389
   80DOPC    HY 1837   6.340   6.147   7.710  1.6870 -0.6322  1.6282
   80DOPC   O31 1838   6.145   6.066   7.697  0.5554  0.0664  0.0338
   80DOPC   C31 1839   6.089   5.946   7.684 -0.4773 -0.0873 -0.0191
   80DOPC   O32 1840   6.121   5.841   7.736  0.1402 -0.1015 -0.0730
   80DOPC   C32 1841   5.976   5.957   7.589  0.0404 -0.4232  0.7939
   80DOPC   H2X 1842   5.882   5.995   7.636  0.6008  0.8794  0.8896
   80DOPC   H2Y 1843   6.005   6.027   7.508  0.0453  0.5935  1.6518
   80DOPC   C23 1844   6.699   6.120   7.877  0.7896 -0.3916  0.8697
   80DOPC   H3R 1845   6.801   6.151   7.908  1.8306 -1.4978 -1.2339
   80DOPC   H3S 1846   6.638   6.213   7.878 -0.9551 -1.2223 -3.6376
   80DOPC   C24 1847   6.697   6.080   7.731 -0.3024 -0.1217 -0.8631
   80DOPC   H4R 1848   6.599   6.050   7.688 -1.1856  1.0932  0.2103
   80DOPC   H4S 1849   6.764   5.992   7.724  1.0330  0.8042 -0.2031
   80DOPC   C25 1850   6.759   6.193   7.642  0.3985 -0.0898 -0.1365
   80DOPC   H5R 1851   6.869   6.206   7.658  0.5664 -2.4016  1.0871
   80DOPC   H5S 1852   6.714   6.292   7.665  1.7276  0.1625  1.6379
   80DOPC   C26 1853   6.736   6.170   7.496 -0.2085  0.7250  0.0612
   80DOPC   H6R 1854   6.776   6.258   7.441  0.4081 -0.7776 -2.0344
   80DOPC   H6S 1855   6.627   6.178   7.475 -0.1426 -0.7304 -1.0504
   80DOPC   C27 1856   6.802   6.042   7.435  0.4290  0.0090  0.0237
   80DOPC   H7R 1857   6.728   5.959   7.438 -0.7173  1.0245  2.3938
   80DOPC   H7S 1858   6.890   6.019   7.498  0.2097  1.8549  1.0726
   80DOPC   C28 1859   6.837   6.056   7.288 -0.8444  0.4151 -0.3099
   80DOPC   H8R 1860   6.742   6.085   7.238 -0.1227  0.7941 -1.4871
   80DOPC   H8S 1861   6.869   5.961   7.240 -1.3744  0.9282 -1.7336
   80DOPC   C29 1862   6.952   6.157   7.267  0.2131 -0.5572  0.4230
   80DOPC   H9R 1863   6.982   6.209   7.359 -1.2644  1.6435 -0.2580
   80DOPC  C210 1864   7.007   6.197   7.152 -0.3342 -0.5533 -0.3354
   80DOPC  H10R 1865   7.088   6.272   7.156 -0.2219 -0.6801 -0.2506
   80DOPC  C211 1866   6.961   6.160   7.013 -0.1986  0.4793  0.3718
   80DOPC  H11R 1867   6.975   6.246   6.945 -0.9221 -0.6931 -1.3205
   80DOPC  H11S 1868   6.852   6.140   7.019 -0.1952  0.4590  0.3608
   80DOPC  C212 1869   7.040   6.039   6.970 -0.5986  0.4941  0.6901
   80DOPC  H12R 1870   6.997   5.982   6.885 -1.4682  1.0806  0.7178
   80DOPC  H12S 1871   7.059   5.967   7.053 -1.7778  0.5043  0.9881
   80DOPC  C213 1872   7.173   6.085   6.911  0.5154 -1.2419 -0.6764
   80DOPC  H13R 1873   7.256   6.095   6.984  0.1381  1.6181 -0.5086
   80DOPC  H13S 1874   7.154   6.183   6.862 -1.0437 -1.0594  0.2173
   80DOPC  C214 1875   7.232   5.992   6.797 -0.2029  0.0878  0.2008
   80DOPC  H14R 1876   7.238   5.886   6.830 -0.4469 -0.3404 -1.0840
   80DOPC  H14S 1877   7.340   6.019   6.793  0.1896 -0.9694  2.3610
   80DOPC  C215 1878   7.171   6.024   6.663  0.0586 -0.9171  0.5843
   80DOPC  H15R 1879   7.188   6.133   6.651  0.5605 -0.9898  0.5996
   80DOPC  H15S 1880   7.061   6.015   6.674 -0.2001 -2.7832 -2.3521
   80DOPC  C216 1881   7.211   5.927   6.551  0.3578 -0.7685  0.2582
   80DOPC  H16R 1882   7.320   5.939   6.531  1.0472 -0.3352  3.6600
   80DOPC  H16S 1883   7.152   5.965   6.465 -0.3971 -0.1667  1.0178
   80DOPC  C217 1884   7.188   5.782   6.585  0.1645  0.6105 -0.1660
   80DOPC  H17R 1885   7.081   5.769   6.612  0.7708 -1.3016  1.4441
   80DOPC  H17S 1886   7.241   5.750   6.676 -0.8756  1.5210  0.7931
   80DOPC  C218 1887   7.207   5.685   6.468  0.2492 -0.9691 -0.6651
   80DOPC  H18R 1888   7.160   5.702   6.369  0.0611 -1.1246 -0.6021
   80DOPC  H18S 1889   7.174   5.584   6.499 -1.3029 -0.4286 -0.4978
   80DOPC  H18T 1890   7.315   5.670   6.448  0.6098 -0.2390  0.5765
   80DOPC   C33 1891   5.943   5.817   7.527 -0.1462 -0.0900  0.1217
   80DOPC   H3X 1892   6.036   5.782   7.478 -0.0782  0.3507 -0.0651
   80DOPC   H3Y 1893   5.865   5.838   7.450 -0.6403  0.6514  0.8065
   80DOPC   C34 1894   5.864   5.722   7.620  0.4544 -0.7603 -0.3041
   80DOPC   H4X 1895   5.905   5.713   7.723  1.7367 -1.6776 -0.8696
   80DOPC   H4Y 1896   5.886   5.619   7.585 -0.7203 -1.6380  1.3721
   80DOPC   C35 1897   5.715   5.741   7.617 -0.2653 -0.3992 -0.0788
   80DOPC   H5X 1898   5.669   5.722   7.518  1.2126 -2.0335 -0.5021
   80DOPC   H5Y 1899   5.679   5.840   7.653 -1.7459 -1.3133  1.0511
   80DOPC   C36 1900   5.655   5.644   7.722 -0.0668 -0.2318  0.2935
   80DOPC   H6X 1901   5.668   5.536   7.699 -1.7078 -0.0137 -2.0756
   80DOPC   H6Y 1902   5.686   5.672   7.825  1.6890  0.0134 -0.2566
   80DOPC   C37 1903   5.492   5.627   7.731 -0.4455 -0.1675  0.3150
   80DOPC   H7X 1904   5.473   5.579   7.829 -0.3778  1.2650  1.0406
   80DOPC   H7Y 1905   5.456   5.731   7.733  3.6656  1.4688  0.0799
   80DOPC   C38 1906   5.421   5.530   7.628  0.3717  0.3163  0.3663
   80DOPC   H8X 1907   5.446   5.423   7.647  0.9639  0.3819 -0.0030
   80DOPC   H8Y 1908   5.468   5.554   7.530 -0.7755  0.5805 -0.1396
   80DOPC   C39 1909   5.273   5.548   7.621  0.0495 -0.0104  0.0058
   80DOPC   H9X 1910   5.235   5.651   7.616 -0.9455 -0.4052 -0.7762
   80DOPC  C310 1911   5.184   5.452   7.630  0.6359 -0.1913 -0.0712
   80DOPC  H10X 1912   5.079   5.484   7.636  1.0816  1.3767 -0.2273
   80DOPC  C311 1913   5.197   5.306   7.657  0.0687 -0.1426  0.1718
   80DOPC  H11X 1914   5.130   5.289   7.744 -0.2598 -2.8771 -0.5242
   80DOPC  H11Y 1915   5.300   5.283   7.691 -1.1617 -1.8038  3.2051
   80DOPC  C312 1916   5.137   5.216   7.550  0.3216 -0.0922  0.5331
   80DOPC  H12X 1917   5.030   5.246   7.548  0.7312  1.4902 -1.2275
   80DOPC  H12Y 1918   5.132   5.108   7.574 -2.1712  0.4913  3.1714
   80DOPC  C313 1919   5.195   5.237   7.412  0.2185 -0.2013 -0.7984
   80DOPC  H13X 1920   5.191   5.345   7.387  0.4550  0.3406  1.3107
   80DOPC  H13Y 1921   5.302   5.207   7.412 -0.1364 -1.5490 -1.6710
   80DOPC  C314 1922   5.137   5.148   7.300 -0.3674 -0.4168 -0.0655
   80DOPC  H14X 1923   5.135   5.042   7.332  0.2913 -1.1535 -2.2315
   80DOPC  H14Y 1924   5.032   5.178   7.279 -0.1805  0.4107  0.1351
   80DOPC  C315 1925   5.210   5.168   7.168  0.3641 -0.0762  0.6792
   80DOPC  H15X 1926   5.317   5.137   7.172  0.6190  0.8481  1.6459
   80DOPC  H15Y 1927   5.212   5.277   7.150  0.1623 -0.1806  0.0062
   80DOPC  C316 1928   5.132   5.105   7.048  0.1589 -0.5678 -0.3492
   80DOPC  H16X 1929   5.141   4.996   7.064 -1.4210 -0.2600  4.2545
   80DOPC  H16Y 1930   5.026   5.136   7.036  0.0510 -1.4091 -1.8322
   80DOPC  C317 1931   5.211   5.146   6.923  0.7790 -0.3169 -0.2985
   80DOPC  H17X 1932   5.207   5.256   6.907  0.7130  0.1637  2.4882
   80DOPC  H17Y 1933   5.318   5.120   6.934  0.8720  0.4074  0.6152
   80DOPC  C318 1934   5.165   5.085   6.787 -0.1644  0.2191  0.8166
   80DOPC  H18X 1935   5.247   5.113   6.717  0.7670  1.8811  2.4878
   80DOPC  H18Y 1936   5.158   4.975   6.796 -0.3456  0.1607  0.0611
   80DOPC  H18Z 1937   5.066   5.120   6.751 -0.1386  1.0351  1.5209
   81DOPC     N 1938   5.083   1.585   8.425  0.1918  0.5059 -0.3396
   81DOPC   C12 1939   5.201   1.549   8.339 -0.1107  0.5363 -0.2331
   81DOPC  H12A 1940   5.178   1.552   8.234 -2.3923 -0.2956  0.1917
   81DOPC  H12B 1941   5.227   1.446   8.358 -2.3502 -0.3087 -1.4910
   81DOPC   C13 1942   5.126   1.606   8.572  0.3389 -0.1176  0.7017
   81DOPC  H13A 1943   5.177   1.699   8.589  3.2743 -1.9807  3.0693
   81DOPC  H13B 1944   5.027   1.607   8.616 -0.3329 -1.0916 -0.7331
   81DOPC  H13C 1945   5.172   1.521   8.622  1.6293 -1.9139 -3.1853
   81DOPC   C14 1946   4.982   1.473   8.422 -0.1340 -0.4279  0.8946
   81DOPC  H14A 1947   5.033   1.387   8.461  1.7556  1.8166  3.8705
   81DOPC  H14B 1948   4.894   1.490   8.483 -0.5066 -1.1870  0.5784
   81DOPC  H14C 1949   4.951   1.450   8.321  1.7250 -1.3558  0.5004
   81DOPC   C15 1950   5.013   1.709   8.381 -0.3899  0.4207 -0.1028
   81DOPC  H15A 1951   4.928   1.726   8.444  1.3609  3.9592  1.5953
   81DOPC  H15B 1952   4.987   1.691   8.277 -1.1902 -0.2782  0.2137
   81DOPC  H15C 1953   5.070   1.801   8.388 -4.3118  2.9735  2.8005
   81DOPC   C11 1954   5.317   1.648   8.362 -0.4348 -0.5136  0.6598
   81DOPC  H11A 1955   5.277   1.751   8.355  1.0019  0.0187 -0.2779
   81DOPC  H11B 1956   5.356   1.636   8.465 -0.9895  0.4590  0.9926
   81DOPC     P 1957   5.528   1.733   8.235  0.0731  0.1188 -0.2314
   81DOPC   O13 1958   5.664   1.672   8.223 -0.2290  0.0586  0.3537
   81DOPC   O14 1959   5.523   1.849   8.331 -0.2515  0.3036  0.3799
   81DOPC   O12 1960   5.421   1.625   8.266  0.1384  1.2083  0.1084
   81DOPC   O11 1961   5.483   1.800   8.104  0.2497 -0.2688 -0.5995
   81DOPC    C1 1962   5.392   1.739   8.011  0.3683 -0.3734  0.4042
   81DOPC    HA 1963   5.294   1.728   8.062  1.0178 -0.0303  1.7631
   81DOPC    HB 1964   5.439   1.647   7.972  0.6660 -1.1137  2.4124
   81DOPC    C2 1965   5.358   1.826   7.882  0.1251  0.2779  0.1642
   81DOPC    HS 1966   5.268   1.771   7.848 -0.1554 -0.3876  1.8703
   81DOPC   O21 1967   5.456   1.828   7.781 -0.1492  0.6718  0.0185
   81DOPC   C21 1968   5.413   1.859   7.662  0.3367  0.5567 -0.5784
   81DOPC   O22 1969   5.295   1.863   7.630 -0.6653  0.1179 -0.3307
   81DOPC   C22 1970   5.533   1.860   7.566  0.1786  0.2351 -0.2716
   81DOPC   H2R 1971   5.581   1.761   7.554  0.6997  0.3971  0.3793
   81DOPC   H2S 1972   5.615   1.916   7.618 -0.8511  0.3796  1.2575
   81DOPC    C3 1973   5.331   1.970   7.927 -0.6577 -0.1375  0.6515
   81DOPC    HX 1974   5.431   2.015   7.939 -1.2822  1.4941  0.0364
   81DOPC    HY 1975   5.289   1.970   8.030  0.2297 -1.7021  1.0462
   81DOPC   O31 1976   5.255   2.048   7.827  0.2256 -0.4517 -0.3004
   81DOPC   C31 1977   5.123   2.056   7.850 -0.5341  0.5059  0.2609
   81DOPC   O32 1978   5.070   2.017   7.949  0.6119  0.2220 -0.4686
   81DOPC   C32 1979   5.051   2.110   7.721  0.3766 -0.0069 -0.1896
   81DOPC   H2X 1980   5.078   2.217   7.716  0.8077 -0.0383  1.1409
   81DOPC   H2Y 1981   5.090   2.050   7.636  1.6006 -0.8680  0.9504
   81DOPC   C23 1982   5.485   1.926   7.439 -0.1055 -0.4155 -0.0965
   81DOPC   H3R 1983   5.457   2.032   7.462  2.1950  0.7004 -2.0399
   81DOPC   H3S 1984   5.408   1.874   7.377  0.9397 -0.0295 -1.7947
   81DOPC   C24 1985   5.605   1.940   7.342  0.0452  0.2469  0.2701
   81DOPC   H4R 1986   5.693   1.992   7.386 -0.3517  1.2064 -0.0525
   81DOPC   H4S 1987   5.570   1.990   7.250  1.2245 -0.0535 -0.3575
   81DOPC   C25 1988   5.642   1.795   7.307  0.0823  0.0987 -0.1830
   81DOPC   H5R 1989   5.550   1.739   7.334  0.6329  0.6856  3.4744
   81DOPC   H5S 1990   5.711   1.748   7.380 -2.3261 -2.9413  0.3215
   81DOPC   C26 1991   5.692   1.766   7.168 -1.2817 -0.2848 -0.1524
   81DOPC   H6R 1992   5.773   1.838   7.146 -1.8409 -0.2807 -2.4974
   81DOPC   H6S 1993   5.625   1.786   7.082  1.1233  0.5729 -1.9310
   81DOPC   C27 1994   5.763   1.622   7.151  0.4453 -1.1216 -0.6568
   81DOPC   H7R 1995   5.837   1.606   7.233  0.5157 -1.6795 -0.8223
   81DOPC   H7S 1996   5.825   1.621   7.059 -0.0282  1.3363 -1.0864
   81DOPC   C28 1997   5.670   1.489   7.165  0.2617  0.8409 -0.1160
   81DOPC   H8R 1998   5.621   1.492   7.264  1.9797 -0.6964  0.8357
   81DOPC   H8S 1999   5.756   1.419   7.174  1.0520  1.9348  1.3122
   81DOPC   C29 2000   5.555   1.445   7.068  0.7262 -0.0109 -0.7436
   81DOPC   H9R 2001   5.467   1.511   7.076 -0.7850 -1.7461 -2.1490
   81DOPC  C210 2002   5.545   1.342   6.990  0.0517 -0.4971 -0.0356
   81DOPC  H10R 2003   5.455   1.341   6.927  0.7112  0.4228 -1.0040
   81DOPC  C211 2004   5.662   1.248   6.975 -0.3661 -0.3249 -0.7814
   81DOPC  H11R 2005   5.757   1.306   6.968 -0.2497 -0.3882  0.1655
   81DOPC  H11S 2006   5.647   1.182   6.887 -2.6053  1.3850 -1.7758
   81DOPC  C212 2007   5.674   1.141   7.087 -1.1962 -0.2742 -0.2754
   81DOPC  H12R 2008   5.574   1.093   7.095 -1.1427 -0.6897 -1.7815
   81DOPC  H12S 2009   5.692   1.191   7.185  0.1018  0.8180 -1.0329
   81DOPC  C213 2010   5.783   1.040   7.055 -0.0954 -0.3738 -0.1244
   81DOPC  H13R 2011   5.879   1.093   7.042 -1.5211  3.1591  2.1391
   81DOPC  H13S 2012   5.768   0.969   6.970  0.3029 -0.6820  0.0587
   81DOPC  C214 2013   5.818   0.959   7.186 -0.1917 -0.5496  1.0381
   81DOPC  H14R 2014   5.855   1.034   7.259  2.6454 -0.3125 -0.5210
   81DOPC  H14S 2015   5.910   0.899   7.165  0.4923  0.8539 -0.1242
   81DOPC  C215 2016   5.703   0.876   7.248  0.2342  0.0676 -0.1751
   81DOPC  H15R 2017   5.653   0.818   7.167  1.7906 -0.4210 -0.8170
   81DOPC  H15S 2018   5.634   0.957   7.280 -0.4494 -0.5994  0.0800
   81DOPC  C216 2019   5.747   0.778   7.357  0.3606  0.0740  0.1024
   81DOPC  H16R 2020   5.802   0.694   7.309 -0.0563  0.0807 -0.3915
   81DOPC  H16S 2021   5.651   0.739   7.395 -0.1631  2.1482  1.0555
   81DOPC  C217 2022   5.822   0.851   7.467 -0.5892  0.0602 -0.4147
   81DOPC  H17R 2023   5.767   0.937   7.510  1.6545  1.1490  0.4140
   81DOPC  H17S 2024   5.910   0.904   7.424  1.8076 -0.5873  3.2315
   81DOPC  C218 2025   5.866   0.760   7.577 -0.3222  0.2325  0.1935
   81DOPC  H18R 2026   5.930   0.805   7.656 -2.8434  2.8794  0.9066
   81DOPC  H18S 2027   5.914   0.672   7.529 -1.1152  0.7152 -1.5781
   81DOPC  H18T 2028   5.769   0.734   7.625 -0.0993  1.6205  1.4670
   81DOPC   C33 2029   4.896   2.089   7.718  0.3018 -0.1102 -0.3409
   81DOPC   H3X 2030   4.843   2.166   7.778 -0.3588 -0.3981 -0.5494
   81DOPC   H3Y 2031   4.865   1.999   7.774 -1.0602 -0.5877 -1.8025
   81DOPC   C34 2032   4.840   2.074   7.570  0.2261  0.1228  0.0694
   81DOPC   H4X 2033   4.862   2.162   7.506  1.8868 -1.7265 -2.0850
   81DOPC   H4Y 2034   4.729   2.065   7.575  0.3185 -0.7210  1.0508
   81DOPC   C35 2035   4.885   1.948   7.498  0.5438  0.1080  0.0676
   81DOPC   H5X 2036   4.826   1.856   7.520  1.3752 -0.2704  0.8123
   81DOPC   H5Y 2037   4.987   1.915   7.527  0.1103 -2.3030 -0.9025
   81DOPC   C36 2038   4.881   1.960   7.339  0.4174 -0.5596 -0.2798
   81DOPC   H6X 2039   4.965   2.015   7.292  0.1210 -1.1714 -1.5877
   81DOPC   H6Y 2040   4.878   1.856   7.301 -0.9967 -0.8757  0.6573
   81DOPC   C37 2041   4.747   2.031   7.290  0.0402  0.5089 -0.1081
   81DOPC   H7X 2042   4.667   1.975   7.342  1.7619 -2.5696 -0.5665
   81DOPC   H7Y 2043   4.758   2.141   7.307  0.8610  0.3519  0.4441
   81DOPC   C38 2044   4.726   2.013   7.138  0.4164 -0.7539 -0.0557
   81DOPC   H8X 2045   4.818   2.033   7.079  0.0594  2.1128  0.1805
   81DOPC   H8Y 2046   4.645   2.072   7.089  2.1496 -0.4408 -2.7662
   81DOPC   C39 2047   4.697   1.866   7.114  0.1578  0.3079  0.5512
   81DOPC   H9X 2048   4.637   1.812   7.189 -0.8106  2.1066  1.1157
   81DOPC  C310 2049   4.747   1.791   7.018 -0.1123 -0.4275  0.3715
   81DOPC  H10X 2050   4.711   1.688   7.008 -1.8519  0.2505 -1.0154
   81DOPC  C311 2051   4.866   1.819   6.936 -0.0366  0.4795  0.4011
   81DOPC  H11X 2052   4.954   1.785   6.994  1.4256 -0.1958 -2.0465
   81DOPC  H11Y 2053   4.864   1.929   6.916 -0.2169  0.3654 -0.2531
   81DOPC  C312 2054   4.864   1.757   6.795  0.2465  0.0507 -0.0505
   81DOPC  H12X 2055   4.866   1.647   6.807  0.4048  0.2678  2.3568
   81DOPC  H12Y 2056   4.958   1.787   6.742 -0.3925 -1.4773 -2.2008
   81DOPC  C313 2057   4.734   1.793   6.714  0.1148 -0.4747 -0.9216
   81DOPC  H13X 2058   4.665   1.714   6.749  0.2140  0.0335  0.4631
   81DOPC  H13Y 2059   4.704   1.895   6.747  0.1217 -1.1998  1.4516
   81DOPC  C314 2060   4.771   1.800   6.569  0.4717 -0.2108  0.2682
   81DOPC  H14X 2061   4.708   1.874   6.515 -0.1533 -0.4570  0.6455
   81DOPC  H14Y 2062   4.874   1.840   6.557  1.0959 -1.7302  0.2428
   81DOPC  C315 2063   4.757   1.661   6.497 -0.8848 -0.2604 -0.2167
   81DOPC  H15X 2064   4.662   1.621   6.538 -1.0230  0.2761 -0.0057
   81DOPC  H15Y 2065   4.841   1.594   6.524  0.3082  1.6809  1.2636
   81DOPC  C316 2066   4.752   1.678   6.350 -0.1806  0.3502  0.2119
   81DOPC  H16X 2067   4.673   1.755   6.333  2.1941  3.2211  1.2879
   81DOPC  H16Y 2068   4.845   1.719   6.305  0.9018 -0.3602  1.6794
   81DOPC  C317 2069   4.716   1.549   6.276 -0.0824  0.0027  0.3508
   81DOPC  H17X 2070   4.625   1.502   6.318 -0.9222  1.2160 -0.0693
   81DOPC  H17Y 2071   4.709   1.564   6.166  0.7213  0.7382  0.3825
   81DOPC  C318 2072   4.838   1.453   6.278 -0.5715  0.4641 -0.2732
   81DOPC  H18X 2073   4.819   1.356   6.226 -1.9167 -0.1387  1.2606
   81DOPC  H18Y 2074   4.936   1.491   6.242 -0.3479 -0.3737 -0.5884
   81DOPC  H18Z 2075   4.846   1.409   6.380  0.2936 -0.3406 -0.6717
   82DOPC     N 2076   2.326   2.259   8.538  0.1238  0.1017  0.3925
   82DOPC   C12 2077   2.421   2.203   8.429 -0.1393 -0.1914 -0.3480
   82DOPC  H12A 2078   2.492   2.135   8.473 -1.0720 -1.2521 -0.4347
   82DOPC  H12B 2079   2.476   2.290   8.396 -0.3947  1.4041  2.9966
   82DOPC   C13 2080   2.256   2.381   8.481  0.1300 -0.0584  0.1498
   82DOPC  H13A 2081   2.327   2.453   8.442 -0.3522  0.6542  0.5606
   82DOPC  H13B 2082   2.188   2.361   8.400  0.2818  1.1800 -0.3042
   82DOPC  H13C 2083   2.190   2.425   8.554  0.3658 -1.0422  0.9731
   82DOPC   C14 2084   2.415   2.308   8.647  0.6491  0.6336  0.5165
   82DOPC  H14A 2085   2.504   2.349   8.601 -0.2673  0.6069 -1.3572
   82DOPC  H14B 2086   2.374   2.388   8.707 -2.8419 -1.4770  1.2353
   82DOPC  H14C 2087   2.448   2.227   8.711 -1.4554 -1.2780 -0.6762
   82DOPC   C15 2088   2.233   2.162   8.594 -0.6462  0.1459  0.3978
   82DOPC  H15A 2089   2.178   2.112   8.516 -0.9353 -0.5248  1.0141
   82DOPC  H15B 2090   2.151   2.209   8.647  0.2997 -1.3784  3.4422
   82DOPC  H15C 2091   2.271   2.078   8.650 -1.8280  0.2578  1.4173
   82DOPC   C11 2092   2.362   2.127   8.310 -0.4442 -0.0241  0.3242
   82DOPC  H11A 2093   2.295   2.203   8.264  1.0067  2.0626  1.4856
   82DOPC  H11B 2094   2.450   2.106   8.245  1.8465  1.5808  2.7142
   82DOPC     P 2095   2.359   1.871   8.343  0.0968 -0.2807 -0.4610
   82DOPC   O13 2096   2.263   1.759   8.372  0.4108 -0.4897  0.4753
   82DOPC   O14 2097   2.492   1.883   8.406 -0.0062 -0.0059  0.0183
   82DOPC   O12 2098   2.287   2.011   8.360 -0.0702 -0.1233  0.0266
   82DOPC   O11 2099   2.386   1.877   8.188  0.3923 -0.1843 -1.0155
   82DOPC    C1 2100   2.276   1.852   8.096  0.4901  0.1935 -0.5164
   82DOPC    HA 2101   2.290   1.912   8.004  1.8510  0.9882  0.1741
   82DOPC    HB 2102   2.177   1.881   8.138  1.6412  2.5125  0.8291
   82DOPC    C2 2103   2.269   1.704   8.049  0.5844 -0.2684 -0.1464
   82DOPC    HS 2104   2.276   1.636   8.137 -2.7766  1.1017  1.3392
   82DOPC   O21 2105   2.377   1.674   7.955 -0.1450  0.1702 -0.3531
   82DOPC   C21 2106   2.412   1.549   7.942 -0.1925  0.1473  0.2429
   82DOPC   O22 2107   2.377   1.448   8.001 -0.2114  0.2201  0.4074
   82DOPC   C22 2108   2.526   1.540   7.835 -0.4088  0.0257 -0.1858
   82DOPC   H2R 2109   2.596   1.622   7.860 -0.3927  0.6365 -2.0862
   82DOPC   H2S 2110   2.480   1.573   7.740  1.0262  1.5986 -0.3660
   82DOPC    C3 2111   2.132   1.675   7.975 -0.1814  0.0635 -0.2118
   82DOPC    HX 2112   2.056   1.695   8.054 -0.9639 -2.1829 -0.3121
   82DOPC    HY 2113   2.112   1.569   7.949 -1.5125  0.5843 -1.4709
   82DOPC   O31 2114   2.109   1.770   7.872 -0.0691 -0.0150 -0.3439
   82DOPC   C31 2115   2.089   1.718   7.750  0.4977 -0.2794 -0.2570
   82DOPC   O32 2116   2.095   1.600   7.727  0.0582  0.7355  0.7528
   82DOPC   C32 2117   2.051   1.821   7.646  0.0725 -0.0710 -0.6818
   82DOPC   H2X 2118   2.052   1.773   7.546 -0.3813  1.2069 -1.3134
   82DOPC   H2Y 2119   1.951   1.862   7.674  0.8706  0.4583  1.6459
   82DOPC   C23 2120   2.608   1.412   7.836  0.4078 -0.4112 -0.1069
   82DOPC   H3R 2121   2.538   1.327   7.853 -1.8503  1.7981  2.6152
   82DOPC   H3S 2122   2.672   1.420   7.927  0.6921  4.7014 -0.4618
   82DOPC   C24 2123   2.698   1.399   7.719 -0.0790  0.0849  0.8619
   82DOPC   H4R 2124   2.631   1.382   7.632  0.2308 -1.3125  0.8604
   82DOPC   H4S 2125   2.750   1.303   7.743 -1.4189 -0.3404  2.2052
   82DOPC   C25 2126   2.794   1.518   7.689 -0.6473 -0.1215  0.3327
   82DOPC   H5R 2127   2.864   1.530   7.775  1.0726  1.4289 -1.1655
   82DOPC   H5S 2128   2.738   1.612   7.668 -0.3218 -0.0564 -0.2813
   82DOPC   C26 2129   2.880   1.480   7.568  0.1208  0.4487 -0.3770
   82DOPC   H6R 2130   2.820   1.495   7.475  1.5046  1.1696 -1.1864
   82DOPC   H6S 2131   2.910   1.374   7.581 -2.0972 -0.3243 -1.1479
   82DOPC   C27 2132   3.001   1.564   7.558 -0.0330 -0.3404  0.3109
   82DOPC   H7R 2133   3.045   1.558   7.660  0.3341  2.0746  0.3600
   82DOPC   H7S 2134   2.963   1.669   7.551 -1.9658 -0.9188  1.4451
   82DOPC   C28 2135   3.107   1.542   7.454  0.1947  0.1781 -0.1508
   82DOPC   H8R 2136   3.137   1.439   7.484 -0.3013  0.7639  2.5842
   82DOPC   H8S 2137   3.192   1.607   7.482  0.7574 -0.5227 -0.1983
   82DOPC   C29 2138   3.064   1.561   7.315  0.8558 -0.0125  0.3545
   82DOPC   H9R 2139   3.061   1.663   7.275 -0.4725 -0.0113  0.4144
   82DOPC  C210 2140   3.012   1.477   7.226 -0.1846  0.4732  0.1339
   82DOPC  H10R 2141   2.958   1.523   7.141  0.5661  1.7911  0.3279
   82DOPC  C211 2142   3.000   1.326   7.234 -0.2710  0.1857 -0.3108
   82DOPC  H11R 2143   2.895   1.291   7.233 -0.2091  0.0129 -1.3550
   82DOPC  H11S 2144   3.037   1.295   7.335 -3.1320  3.3513  1.9064
   82DOPC  C212 2145   3.059   1.255   7.108 -0.5686  0.0714  0.5462
   82DOPC  H12R 2146   3.169   1.260   7.096 -0.5040 -0.9865  0.6214
   82DOPC  H12S 2147   3.013   1.285   7.011 -0.9751 -0.1072  0.6837
   82DOPC  C213 2148   3.021   1.106   7.116  0.5174  0.5397  0.7379
   82DOPC  H13R 2149   3.044   1.071   7.219  0.3272 -1.2334  0.1992
   82DOPC  H13S 2150   3.098   1.051   7.059  0.5658  0.9737  0.3797
   82DOPC  C214 2151   2.886   1.064   7.068  0.3316 -0.3893 -0.4242
   82DOPC  H14R 2152   2.866   1.111   6.970  0.4300 -0.5218 -0.5083
   82DOPC  H14S 2153   2.810   1.106   7.138 -0.5445 -1.5962 -0.6164
   82DOPC  C215 2154   2.884   0.904   7.046 -0.3208 -1.1673 -0.3109
   82DOPC  H15R 2155   2.911   0.859   7.144  0.1522 -1.1640 -0.4355
   82DOPC  H15S 2156   2.966   0.884   6.973 -0.0776 -1.3918  0.0268
   82DOPC  C216 2157   2.762   0.846   6.986  0.0308 -0.4490  0.1891
   82DOPC  H16R 2158   2.785   0.747   6.941 -2.3494 -0.4650 -1.1888
   82DOPC  H16S 2159   2.734   0.907   6.898 -0.3648  0.4320  0.9113
   82DOPC  C217 2160   2.640   0.839   7.092  0.8376  0.2700  0.1639
   82DOPC  H17R 2161   2.640   0.940   7.139 -3.3401  0.1998  0.7054
   82DOPC  H17S 2162   2.657   0.772   7.179  2.0380 -0.3024 -0.4874
   82DOPC  C218 2163   2.496   0.813   7.042 -0.7115  0.3687  0.1275
   82DOPC  H18R 2164   2.434   0.807   7.134 -1.7934 -2.5156 -0.7020
   82DOPC  H18S 2165   2.494   0.713   6.994 -1.3594  0.8246 -0.8101
   82DOPC  H18T 2166   2.464   0.902   6.985  0.6030  2.2754  2.1634
   82DOPC   C33 2167   2.155   1.940   7.649  0.1477 -0.3355 -0.8294
   82DOPC   H3X 2168   2.168   1.985   7.750  0.5992 -0.8472 -0.6561
   82DOPC   H3Y 2169   2.120   2.022   7.582 -2.8490  1.5294  2.6593
   82DOPC   C34 2170   2.302   1.902   7.603  0.2954  0.5467 -0.5191
   82DOPC   H4X 2171   2.350   1.829   7.672 -0.1947  0.0924 -0.6522
   82DOPC   H4Y 2172   2.356   1.997   7.622 -0.1229  0.9743 -1.3996
   82DOPC   C35 2173   2.323   1.860   7.458  0.2405  0.4033  0.5322
   82DOPC   H5X 2174   2.302   1.953   7.401  2.1205  1.4951  1.5250
   82DOPC   H5Y 2175   2.255   1.776   7.433  0.7872  0.1985 -0.2874
   82DOPC   C36 2176   2.468   1.830   7.415  0.9842  0.2884 -0.7853
   82DOPC   H6X 2177   2.542   1.905   7.450  1.3169 -0.6790  0.6748
   82DOPC   H6Y 2178   2.502   1.742   7.474 -0.4978  1.1409  1.4622
   82DOPC   C37 2179   2.493   1.806   7.262 -0.1066 -0.1382 -0.0641
   82DOPC   H7X 2180   2.402   1.756   7.222  1.4726 -1.2232 -2.5006
   82DOPC   H7Y 2181   2.506   1.904   7.211 -2.5474  0.2999  0.0504
   82DOPC   C38 2182   2.599   1.700   7.252 -0.4105  0.0473 -0.0063
   82DOPC   H8X 2183   2.604   1.659   7.149 -1.6691  0.6018 -0.3027
   82DOPC   H8Y 2184   2.570   1.615   7.317 -3.9537  0.9960 -0.1366
   82DOPC   C39 2185   2.739   1.749   7.287 -0.1023 -0.0350 -0.2342
   82DOPC   H9X 2186   2.776   1.721   7.386 -1.1958 -2.5283 -0.4419
   82DOPC  C310 2187   2.815   1.823   7.209  0.6747  0.1578 -0.5368
   82DOPC  H10X 2188   2.920   1.843   7.236  0.5339  0.2761 -0.0676
   82DOPC  C311 2189   2.773   1.886   7.076  0.0465  0.4301 -0.7961
   82DOPC  H11X 2190   2.786   1.996   7.083  1.8449  0.3042 -1.4983
   82DOPC  H11Y 2191   2.670   1.862   7.042 -0.2396  1.2692 -0.5417
   82DOPC  C312 2192   2.864   1.837   6.960  0.6433  0.2427  0.0669
   82DOPC  H12X 2193   2.867   1.726   6.961 -2.0076  0.0883 -1.1312
   82DOPC  H12Y 2194   2.970   1.865   6.977  0.4947  0.1427  1.3053
   82DOPC  C313 2195   2.813   1.876   6.816 -0.1314  0.8306  0.9368
   82DOPC  H13X 2196   2.721   1.814   6.808  0.8062 -0.4411 -0.6113
   82DOPC  H13Y 2197   2.785   1.983   6.804  1.5820  1.4093  1.9007
   82DOPC  C314 2198   2.916   1.838   6.707 -0.8450  0.0892  0.5705
   82DOPC  H14X 2199   3.015   1.880   6.736  0.1155 -2.2186  0.8217
   82DOPC  H14Y 2200   2.933   1.728   6.705  1.6520  0.4182  0.8201
   82DOPC  C315 2201   2.883   1.889   6.563 -0.8939  0.2136 -0.7340
   82DOPC  H15X 2202   2.957   1.836   6.500 -1.9508 -2.3160  0.0515
   82DOPC  H15Y 2203   2.901   1.999   6.564  3.0425 -0.3016  0.1444
   82DOPC  C316 2204   2.743   1.852   6.517 -0.4762 -0.2924 -0.5479
   82DOPC  H16X 2205   2.717   1.748   6.546 -0.5223 -0.4394 -1.1165
   82DOPC  H16Y 2206   2.668   1.910   6.575 -1.8149 -1.5364 -0.9926
   82DOPC  C317 2207   2.738   1.869   6.361  0.5230  0.4458  0.1512
   82DOPC  H17X 2208   2.818   1.815   6.306  0.5361  1.9208 -1.3719
   82DOPC  H17Y 2209   2.642   1.835   6.315 -0.0428  1.3980  0.5768
   82DOPC  C318 2210   2.756   2.015   6.322  0.6680  0.2317 -0.0867
   82DOPC  H18X 2211   2.767   2.028   6.212  3.4620  0.2298  0.1130
   82DOPC  H18Y 2212   2.662   2.071   6.341  0.7121  0.9184 -1.6589
   82DOPC  H18Z 2213   2.840   2.063   6.376  0.4936 -0.6453  0.9874
   83DOPC     N 2214   5.922   4.167   8.857  0.0535  0.1685  0.3665
   83DOPC   C12 2215   5.938   4.070   8.735  0.0791 -0.2750 -0.3804
   83DOPC  H12A 2216   5.841   4.063   8.688 -1.0347 -0.0437  1.7458
   83DOPC  H12B 2217   5.955   3.971   8.774 -0.5079 -0.5695 -0.8469
   83DOPC   C13 2218   5.823   4.106   8.948  0.1755  0.1425 -0.5845
   83DOPC  H13A 2219   5.806   4.170   9.034  0.0853  1.3028 -1.4437
   83DOPC  H13B 2220   5.723   4.102   8.907 -0.4145 -0.2093  0.8043
   83DOPC  H13C 2221   5.842   4.001   8.968  2.4751  0.8629  1.4331
   83DOPC   C14 2222   5.883   4.303   8.814 -0.8128 -0.0586  0.0453
   83DOPC  H14A 2223   5.817   4.291   8.729 -0.2140 -1.4705 -0.2493
   83DOPC  H14B 2224   5.841   4.358   8.897 -2.4475 -0.0422 -0.7621
   83DOPC  H14C 2225   5.971   4.357   8.782  0.2995 -1.9181 -0.1804
   83DOPC   C15 2226   6.055   4.165   8.926 -0.2418  0.0184 -0.3125
   83DOPC  H15A 2227   6.067   4.258   8.979 -0.4004  0.7059 -1.4620
   83DOPC  H15B 2228   6.138   4.161   8.856 -0.9025 -1.4440 -1.0646
   83DOPC  H15C 2229   6.057   4.085   8.999 -1.8782  2.8208  3.1001
   83DOPC   C11 2230   6.048   4.095   8.629 -0.2446 -0.2856 -0.1445
   83DOPC  H11A 2231   6.019   4.040   8.537  1.7891 -3.2788  0.8357
   83DOPC  H11B 2232   6.049   4.203   8.604 -0.8966 -0.4064 -0.7205
   83DOPC     P 2233   6.215   3.907   8.706 -0.1702 -0.0678 -0.3473
   83DOPC   O13 2234   6.130   3.846   8.804  0.0204 -0.2625 -0.3170
   83DOPC   O14 2235   6.366   3.911   8.735 -0.0602  0.1403  0.6064
   83DOPC   O12 2236   6.175   4.060   8.684 -0.2552 -0.4398 -0.4089
   83DOPC   O11 2237   6.192   3.841   8.574 -0.4419  0.2877  0.2777
   83DOPC    C1 2238   6.296   3.849   8.472  0.0142  0.8010  0.7431
   83DOPC    HA 2239   6.319   3.748   8.431  0.9901  0.8325  1.1934
   83DOPC    HB 2240   6.394   3.892   8.502  0.4494  0.6243 -0.3914
   83DOPC    C2 2241   6.247   3.933   8.359  0.5255  0.4285  0.6961
   83DOPC    HS 2242   6.219   4.029   8.408  2.8429  0.9964  1.0383
   83DOPC   O21 2243   6.140   3.861   8.298  0.0425  0.1621 -0.3362
   83DOPC   C21 2244   6.037   3.928   8.257 -0.0104 -0.0409  0.7749
   83DOPC   O22 2245   6.030   4.051   8.266 -0.3132 -0.5050 -0.6735
   83DOPC   C22 2246   5.933   3.840   8.209  0.6692  0.0873 -0.1309
   83DOPC   H2R 2247   5.901   3.781   8.298  0.1840  0.8235  0.1872
   83DOPC   H2S 2248   5.978   3.775   8.130  2.1291  2.1434 -1.0792
   83DOPC    C3 2249   6.370   3.955   8.265 -0.1028  0.4270 -0.0152
   83DOPC    HX 2250   6.417   3.854   8.260 -1.0319 -0.1378  1.7247
   83DOPC    HY 2251   6.445   4.013   8.323 -0.2760  0.5275  0.1071
   83DOPC   O31 2252   6.341   3.999   8.127  0.1593  0.3761 -0.6298
   83DOPC   C31 2253   6.324   4.127   8.121 -0.1125 -0.1299  0.1756
   83DOPC   O32 2254   6.364   4.202   8.209  0.2346 -0.0378  0.3068
   83DOPC   C32 2255   6.236   4.171   8.002 -0.4579  0.1320 -0.4971
   83DOPC   H2X 2256   6.132   4.172   8.042 -0.7511  0.0713 -1.2442
   83DOPC   H2Y 2257   6.271   4.275   7.986  0.2477 -0.0330 -0.0830
   83DOPC   C23 2258   5.799   3.895   8.144  0.3546 -0.4196  0.1430
   83DOPC   H3R 2259   5.755   3.973   8.210 -0.3830  1.1314 -2.0635
   83DOPC   H3S 2260   5.723   3.815   8.131 -2.8851  2.6283 -1.1687
   83DOPC   C24 2261   5.830   3.960   8.006  0.3626 -0.4075  0.0994
   83DOPC   H4R 2262   5.886   4.056   8.011 -2.2854  1.2642 -0.3507
   83DOPC   H4S 2263   5.730   3.988   7.968  0.7491  3.0195  1.2788
   83DOPC   C25 2264   5.891   3.859   7.904  0.2233  0.5019  0.9437
   83DOPC   H5R 2265   5.820   3.775   7.890  1.4342 -0.3008 -0.8501
   83DOPC   H5S 2266   5.994   3.828   7.931  0.3924 -1.6118 -1.6762
   83DOPC   C26 2267   5.908   3.921   7.765  0.2541 -0.1870  0.0718
   83DOPC   H6R 2268   5.969   3.852   7.703  0.7310  2.1094 -2.1770
   83DOPC   H6S 2269   5.960   4.019   7.761 -0.1851  0.0145 -2.6531
   83DOPC   C27 2270   5.769   3.929   7.690 -0.3655 -0.1292 -0.3453
   83DOPC   H7R 2271   5.721   4.015   7.741  1.7809  1.5529 -1.0034
   83DOPC   H7S 2272   5.711   3.836   7.710 -1.2918  0.8919  2.1377
   83DOPC   C28 2273   5.793   3.965   7.541 -0.7184 -0.2304  0.7855
   83DOPC   H8R 2274   5.693   3.964   7.493 -0.1478 -3.2050 -0.5909
   83DOPC   H8S 2275   5.857   3.889   7.491 -1.5816 -0.9717  0.7782
   83DOPC   C29 2276   5.851   4.093   7.509  0.4325 -0.3988  0.1173
   83DOPC   H9R 2277   5.863   4.152   7.601  1.6154  0.5676 -0.6298
   83DOPC  C210 2278   5.912   4.138   7.396  0.6184 -0.0625  0.0910
   83DOPC  H10R 2279   5.941   4.244   7.395  0.0241  0.1216  1.0746
   83DOPC  C211 2280   5.911   4.070   7.256  0.4929  0.0484 -0.4189
   83DOPC  H11R 2281   5.841   4.125   7.190 -0.2860 -0.2943  0.1129
   83DOPC  H11S 2282   5.880   3.964   7.250  1.7234 -0.2523 -3.0144
   83DOPC  C212 2283   6.051   4.077   7.190  0.6109 -0.8798 -0.0479
   83DOPC  H12R 2284   6.115   3.997   7.233  2.6420 -0.3406 -1.9111
   83DOPC  H12S 2285   6.100   4.172   7.217 -2.8953  1.0714 -0.0213
   83DOPC  C213 2286   6.036   4.051   7.035 -0.1578 -0.5084 -0.2630
   83DOPC  H13R 2287   5.933   4.019   7.009  0.1374 -1.1626 -0.6492
   83DOPC  H13S 2288   6.109   3.980   6.990 -1.8941 -1.2257 -2.1058
   83DOPC  C214 2289   6.058   4.179   6.954 -0.0391  0.1007 -0.3538
   83DOPC  H14R 2290   6.157   4.225   6.975  0.8136 -0.7499 -2.2441
   83DOPC  H14S 2291   5.977   4.250   6.978 -1.3123 -1.1993 -0.6612
   83DOPC  C215 2292   6.050   4.154   6.805 -0.5240  0.3164  0.2129
   83DOPC  H15R 2293   5.955   4.106   6.773 -0.6975 -0.0937  1.2928
   83DOPC  H15S 2294   6.132   4.081   6.784 -1.3354 -1.5668  3.0272
   83DOPC  C216 2295   6.067   4.285   6.718  0.4699  0.0038  0.0987
   83DOPC  H16R 2296   6.146   4.351   6.760 -0.6770  1.9990 -0.7534
   83DOPC  H16S 2297   5.974   4.345   6.724 -0.6529 -1.6584 -0.0446
   83DOPC  C217 2298   6.110   4.260   6.575  0.3909  0.4041  0.5942
   83DOPC  H17R 2299   6.057   4.170   6.537 -0.2707  0.8674  0.3992
   83DOPC  H17S 2300   6.219   4.242   6.561  0.6499  2.2445 -0.0398
   83DOPC  C218 2301   6.095   4.388   6.498  0.4798  0.3364  0.0316
   83DOPC  H18R 2302   6.128   4.374   6.393  3.4533 -1.3440  1.0917
   83DOPC  H18S 2303   6.153   4.472   6.542  1.3570  0.1210 -0.6746
   83DOPC  H18T 2304   5.989   4.423   6.499  0.1573 -0.6188  1.1943
   83DOPC   C33 2305   6.240   4.076   7.879 -0.4379  0.4624 -0.0535
   83DOPC   H3X 2306   6.161   4.110   7.809 -0.8899 -2.5330 -1.1217
   83DOPC   H3Y 2307   6.228   3.970   7.910  0.2927  0.4660  0.2829
   83DOPC   C34 2308   6.377   4.096   7.806 -0.0150 -0.4886 -0.3698
   83DOPC   H4X 2309   6.454   4.075   7.883 -0.6409  0.0364  0.4160
   83DOPC   H4Y 2310   6.379   4.207   7.796 -0.4549  0.0288  3.6829
   83DOPC   C35 2311   6.400   4.024   7.672 -0.9048  0.1956  0.3378
   83DOPC   H5X 2312   6.308   4.038   7.611 -0.2759 -0.5758 -0.8283
   83DOPC   H5Y 2313   6.415   3.914   7.681  0.1129  0.4058  1.5041
   83DOPC   C36 2314   6.507   4.088   7.580  0.2173 -0.4444 -0.8110
   83DOPC   H6X 2315   6.492   4.196   7.559  1.5674  0.4114  2.0914
   83DOPC   H6Y 2316   6.606   4.087   7.632  0.6005 -2.8506 -1.4242
   83DOPC   C37 2317   6.532   4.023   7.448  0.1878 -0.1388  0.2078
   83DOPC   H7X 2318   6.440   4.060   7.397  0.2709  0.3287  0.3897
   83DOPC   H7Y 2319   6.621   4.067   7.398 -1.1956  1.8265 -0.6555
   83DOPC   C38 2320   6.530   3.870   7.443 -0.1029  0.1687 -0.2626
   83DOPC   H8X 2321   6.450   3.818   7.499  1.4496 -0.2387  1.6746
   83DOPC   H8Y 2322   6.620   3.831   7.496 -0.1340  2.6444  1.8302
   83DOPC   C39 2323   6.524   3.811   7.300 -0.2093 -0.8168 -0.4684
   83DOPC   H9X 2324   6.422   3.789   7.264  0.3689 -0.9436 -2.0816
   83DOPC  C310 2325   6.624   3.793   7.219  0.5673  0.1978  0.9204
   83DOPC  H10X 2326   6.603   3.769   7.114  1.9141  0.1124  0.6526
   83DOPC  C311 2327   6.764   3.827   7.257 -0.3625  0.8513 -0.5891
   83DOPC  H11X 2328   6.830   3.737   7.261  1.1303  1.8165 -2.0604
   83DOPC  H11Y 2329   6.767   3.872   7.358 -2.0462 -0.3342  0.0292
   83DOPC  C312 2330   6.823   3.924   7.154  0.2048  0.5066 -0.2430
   83DOPC  H12X 2331   6.923   3.951   7.192 -0.8475  0.1343  3.0593
   83DOPC  H12Y 2332   6.757   4.014   7.149 -0.5644 -0.0808 -0.9952
   83DOPC  C313 2333   6.824   3.875   7.007 -0.3997  0.4988 -0.2400
   83DOPC  H13X 2334   6.860   3.770   7.005  1.3373  1.0809 -0.6670
   83DOPC  H13Y 2335   6.718   3.879   6.972 -0.8759 -3.7043  0.1910
   83DOPC  C314 2336   6.923   3.958   6.919 -0.0929  0.8924 -0.3737
   83DOPC  H14X 2337   6.922   4.064   6.953  1.9787  1.0858 -0.7887
   83DOPC  H14Y 2338   7.024   3.914   6.931 -1.3438 -2.6667 -1.6337
   83DOPC  C315 2339   6.878   3.953   6.773  0.7128 -0.0299 -0.4502
   83DOPC  H15X 2340   6.775   3.992   6.757  0.5430 -0.4849 -0.4625
   83DOPC  H15Y 2341   6.877   3.848   6.739 -1.1525 -0.4048  0.6121
   83DOPC  C316 2342   6.968   4.040   6.685 -0.2973 -0.8381  0.1042
   83DOPC  H16X 2343   6.952   4.139   6.733 -0.0630 -0.7017 -0.0949
   83DOPC  H16Y 2344   7.076   4.022   6.703  0.4685  1.2833 -1.8378
   83DOPC  C317 2345   6.925   4.053   6.536 -0.4991 -0.7428  0.3726
   83DOPC  H17X 2346   6.815   4.057   6.527 -0.3555  0.9439 -1.3985
   83DOPC  H17Y 2347   6.971   4.148   6.501 -0.1852 -0.5422  1.3058
   83DOPC  C318 2348   6.981   3.936   6.458  0.4398 -0.3123 -0.0705
   83DOPC  H18X 2349   6.981   3.843   6.518 -0.3568 -0.5208 -0.3826
   83DOPC  H18Y 2350   6.906   3.914   6.379 -1.2591 -0.0136  1.3880
   83DOPC  H18Z 2351   7.083   3.945   6.415  1.1024 -3.5666  0.6149
   84DOPC     N 2352   3.030   5.328   8.794 -0.1085 -0.2645  0.6896
   84DOPC   C12 2353   3.072   5.324   8.645 -0.0203 -0.6212 -0.5087
   84DOPC  H12A 2354   2.983   5.315   8.585 -1.0711  3.7442  0.0977
   84DOPC  H12B 2355   3.129   5.232   8.639 -0.4137 -0.8886 -0.2227
   84DOPC   C13 2356   3.147   5.371   8.879 -0.0318 -0.1684 -0.0968
   84DOPC  H13A 2357   3.231   5.306   8.861  1.5239  1.8326 -0.3917
   84DOPC  H13B 2358   3.174   5.472   8.856 -1.0146 -0.2490 -1.8248
   84DOPC  H13C 2359   3.120   5.365   8.983 -1.3089  0.3872 -0.3711
   84DOPC   C14 2360   2.983   5.189   8.838 -0.1277 -1.0042  0.2713
   84DOPC  H14A 2361   3.061   5.116   8.825  1.2853  0.2161  1.5932
   84DOPC  H14B 2362   2.953   5.196   8.942  2.2688 -0.7053  1.0023
   84DOPC  H14C 2363   2.893   5.163   8.783 -0.2610  0.1074 -0.0478
   84DOPC   C15 2364   2.928   5.430   8.815 -0.1068 -0.4083 -0.0250
   84DOPC  H15A 2365   2.915   5.447   8.921 -0.1157  2.4001 -0.4227
   84DOPC  H15B 2366   2.831   5.414   8.771 -0.1890  0.7157 -0.2677
   84DOPC  H15C 2367   2.959   5.523   8.770 -2.9283  0.7390  0.1792
   84DOPC   C11 2368   3.153   5.446   8.593 -0.9970 -0.6649 -0.3555
   84DOPC  H11A 2369   3.240   5.451   8.662 -0.4732  0.1627 -1.0662
   84DOPC  H11B 2370   3.196   5.420   8.494 -0.7688  1.3722 -0.8326
   84DOPC     P 2371   2.998   5.612   8.469  0.4567 -0.1500  0.2857
   84DOPC   O13 2372   2.862   5.633   8.516  0.0763  0.1047  0.2685
   84DOPC   O14 2373   3.023   5.514   8.355 -0.2995  0.2236 -0.8608
   84DOPC   O12 2374   3.081   5.570   8.596  0.1450  0.0717  0.3838
   84DOPC   O11 2375   3.053   5.751   8.427 -0.4056  0.0525  0.1937
   84DOPC    C1 2376   3.198   5.766   8.429 -0.2483  0.8175  0.4372
   84DOPC    HA 2377   3.257   5.675   8.407  0.4034  0.5971  2.7794
   84DOPC    HB 2378   3.219   5.788   8.536 -2.0986  1.8006  0.6430
   84DOPC    C2 2379   3.258   5.874   8.334  0.0367 -0.2282 -0.1312
   84DOPC    HS 2380   3.220   5.969   8.378 -3.1157 -2.2325  1.9039
   84DOPC   O21 2381   3.217   5.847   8.201 -0.0142  0.1407 -0.4530
   84DOPC   C21 2382   3.194   5.953   8.125  0.2365 -0.0452  0.1478
   84DOPC   O22 2383   3.184   6.069   8.150 -0.4462  0.0144  0.1387
   84DOPC   C22 2384   3.168   5.896   7.985 -0.5440  0.2608  0.2642
   84DOPC   H2R 2385   3.086   5.825   8.009  0.4774 -1.0591 -0.0430
   84DOPC   H2S 2386   3.262   5.849   7.949 -0.4538  0.7298 -0.1348
   84DOPC    C3 2387   3.411   5.864   8.341 -0.9715 -0.1271  0.3966
   84DOPC    HX 2388   3.447   5.759   8.333  1.4950  0.7433 -0.8591
   84DOPC    HY 2389   3.452   5.915   8.430 -2.4220 -2.3286  2.4319
   84DOPC   O31 2390   3.462   5.925   8.223 -0.3133 -0.4569  0.3216
   84DOPC   C31 2391   3.517   6.045   8.230  1.0914  0.6857 -0.2609
   84DOPC   O32 2392   3.516   6.120   8.324  0.9672  0.7041 -0.0124
   84DOPC   C32 2393   3.586   6.080   8.101 -0.3024  0.3475 -0.0925
   84DOPC   H2X 2394   3.677   6.017   8.097  1.7534  3.1521 -2.8825
   84DOPC   H2Y 2395   3.519   6.057   8.015  0.7497  1.8048 -1.3746
   84DOPC   C23 2396   3.115   5.995   7.877 -0.4309 -0.1252 -0.0996
   84DOPC   H3R 2397   3.192   6.069   7.844  0.4378 -1.1686 -0.4856
   84DOPC   H3S 2398   3.033   6.054   7.924  0.4388  0.8135  0.2824
   84DOPC   C24 2399   3.049   5.925   7.757  0.2610  0.1631 -0.1932
   84DOPC   H4R 2400   2.969   5.852   7.782  0.0204 -0.1463 -1.7565
   84DOPC   H4S 2401   3.123   5.871   7.694  1.5081  2.3955 -0.7354
   84DOPC   C25 2402   2.983   6.032   7.664 -0.0551  0.7531  1.3508
   84DOPC   H5R 2403   3.067   6.088   7.616 -0.9193 -0.0370 -1.2601
   84DOPC   H5S 2404   2.922   6.108   7.716 -2.5254 -1.2966  1.6221
   84DOPC   C26 2405   2.915   5.975   7.541 -0.0813  0.3161 -0.0394
   84DOPC   H6R 2406   2.813   5.945   7.573  0.9454 -3.1945  0.3655
   84DOPC   H6S 2407   2.974   5.882   7.526 -0.9428 -0.7443  2.5878
   84DOPC   C27 2408   2.909   6.060   7.412  0.4824  0.3529  0.2466
   84DOPC   H7R 2409   2.859   6.158   7.426 -1.0424 -0.0686 -1.7796
   84DOPC   H7S 2410   2.845   6.001   7.343 -0.0124  0.7414  0.3615
   84DOPC   C28 2411   3.039   6.079   7.336  0.3375 -0.1843  0.1228
   84DOPC   H8R 2412   3.116   6.121   7.405  1.2502  1.9305 -2.0238
   84DOPC   H8S 2413   3.005   6.158   7.265  1.2092  1.1317  1.1356
   84DOPC   C29 2414   3.097   5.948   7.283  0.1770  0.3534  0.2747
   84DOPC   H9R 2415   3.123   5.885   7.369 -2.1005  1.4367  1.8534
   84DOPC  C210 2416   3.097   5.902   7.154 -0.2770 -0.1497 -0.7014
   84DOPC  H10R 2417   3.141   5.803   7.134 -0.5438 -0.4458  0.1134
   84DOPC  C211 2418   3.063   5.994   7.043  0.7442 -0.8221  0.5012
   84DOPC  H11R 2419   2.969   6.044   7.077  1.7055  0.7185  0.9820
   84DOPC  H11S 2420   3.022   5.939   6.956 -1.7684  1.7271 -0.0632
   84DOPC  C212 2421   3.170   6.090   7.001 -0.6848  0.3806 -0.4096
   84DOPC  H12R 2422   3.272   6.045   6.992 -0.6763  0.0560  1.1035
   84DOPC  H12S 2423   3.179   6.158   7.088  1.7627  0.1915 -0.4221
   84DOPC  C213 2424   3.135   6.159   6.862  0.5951  0.8392  0.6280
   84DOPC  H13R 2425   3.194   6.253   6.854 -0.9620  1.9222  1.4403
   84DOPC  H13S 2426   3.030   6.194   6.868  0.8073  1.5845  0.1648
   84DOPC  C214 2427   3.164   6.071   6.737  0.0944 -0.2780 -0.0286
   84DOPC  H14R 2428   3.126   6.114   6.641 -0.7501 -0.2661  0.3051
   84DOPC  H14S 2429   3.111   5.974   6.741 -1.7737  0.6424 -0.7315
   84DOPC  C215 2430   3.315   6.046   6.730 -0.6139 -0.1813  0.5730
   84DOPC  H15R 2431   3.351   5.979   6.811 -0.2600  0.7342  1.1873
   84DOPC  H15S 2432   3.367   6.144   6.726 -0.1651 -0.4386 -3.6455
   84DOPC  C216 2433   3.350   5.984   6.592 -0.1656  0.0013 -0.9176
   84DOPC  H16R 2434   3.298   6.051   6.520 -1.3539  1.1616  0.9150
   84DOPC  H16S 2435   3.313   5.880   6.578 -2.4987  0.4234  1.2311
   84DOPC  C217 2436   3.501   5.977   6.553 -0.3742  0.4857  0.7275
   84DOPC  H17R 2437   3.547   5.899   6.618 -0.7828 -1.2027 -0.9094
   84DOPC  H17S 2438   3.563   6.069   6.558  2.0438 -1.0092 -0.0305
   84DOPC  C218 2439   3.518   5.929   6.407  0.1055 -0.0180  0.3684
   84DOPC  H18R 2440   3.620   5.893   6.383 -0.0139 -0.8433  1.0738
   84DOPC  H18S 2441   3.488   6.007   6.333 -1.4974 -0.4227  0.5604
   84DOPC  H18T 2442   3.460   5.838   6.381  1.7760 -0.3940 -2.5584
   84DOPC   C33 2443   3.618   6.237   8.101 -0.2712  0.6845  0.0424
   84DOPC   H3X 2444   3.692   6.255   8.020 -0.7419 -0.3657 -0.6402
   84DOPC   H3Y 2445   3.665   6.256   8.200 -1.1214  0.2689  0.5318
   84DOPC   C34 2446   3.496   6.317   8.072  0.6913 -0.3312  0.0675
   84DOPC   H4X 2447   3.525   6.424   8.083  1.0579 -0.4339  0.1172
   84DOPC   H4Y 2448   3.408   6.298   8.137  0.6715 -0.0320  0.1320
   84DOPC   C35 2449   3.448   6.300   7.927 -0.4876 -0.1841 -0.2465
   84DOPC   H5X 2450   3.367   6.224   7.932 -1.4095  0.7818 -0.1883
   84DOPC   H5Y 2451   3.530   6.280   7.854 -0.1029  1.5140 -0.3286
   84DOPC   C36 2452   3.371   6.418   7.870 -0.3851 -0.0560  0.5560
   84DOPC   H6X 2453   3.341   6.390   7.767  1.2701 -0.0296  0.0318
   84DOPC   H6Y 2454   3.283   6.423   7.938  1.2683 -0.0253  2.8214
   84DOPC   C37 2455   3.444   6.553   7.853 -0.6050  0.5977  0.7961
   84DOPC   H7X 2456   3.472   6.581   7.957  3.0688 -1.8745  0.6792
   84DOPC   H7Y 2457   3.530   6.533   7.785 -1.1247 -3.3836  1.0724
   84DOPC   C38 2458   3.358   6.661   7.781 -0.2073 -0.1535 -0.2447
   84DOPC   H8X 2459   3.261   6.673   7.835 -0.3644 -2.9360  0.2212
   84DOPC   H8Y 2460   3.333   6.630   7.678  1.0006  0.4046 -0.7287
   84DOPC   C39 2461   3.431   6.792   7.781 -0.7155 -0.0063 -0.4282
   84DOPC   H9X 2462   3.411   6.865   7.861 -1.9607  1.2238 -1.8059
   84DOPC  C310 2463   3.532   6.829   7.696  0.3456  0.2112  0.4132
   84DOPC  H10X 2464   3.574   6.927   7.722  0.7852 -0.5277  2.7422
   84DOPC  C311 2465   3.590   6.738   7.585 -0.5851  0.6800 -0.0533
   84DOPC  H11X 2466   3.518   6.657   7.563 -1.1430  0.7415  1.4139
   84DOPC  H11Y 2467   3.688   6.701   7.623 -1.9963 -1.6195  1.5911
   84DOPC  C312 2468   3.613   6.815   7.454 -0.2886  0.1437 -0.7178
   84DOPC  H12X 2469   3.673   6.906   7.475 -1.0397  0.9270 -1.8491
   84DOPC  H12Y 2470   3.523   6.854   7.401 -0.5898 -0.3537 -0.5780
   84DOPC  C313 2471   3.687   6.745   7.347 -0.3390  0.8635 -0.0883
   84DOPC  H13X 2472   3.781   6.701   7.387 -0.7174 -0.1251 -0.2499
   84DOPC  H13Y 2473   3.628   6.652   7.329  1.5108 -0.5530  0.7684
   84DOPC  C314 2474   3.718   6.818   7.220  0.4532 -0.3733  0.6730
   84DOPC  H14X 2475   3.623   6.821   7.163  0.8380 -1.6397 -0.0708
   84DOPC  H14Y 2476   3.771   6.912   7.243  0.1591 -0.3275  1.1769
   84DOPC  C315 2477   3.798   6.737   7.108  0.1657 -0.6079 -0.2225
   84DOPC  H15X 2478   3.729   6.660   7.066 -0.6025  0.2402 -0.5403
   84DOPC  H15Y 2479   3.887   6.695   7.159  0.6878 -1.0201 -1.4411
   84DOPC  C316 2480   3.853   6.817   6.989  0.3177  0.5921  0.8466
   84DOPC  H16X 2481   3.779   6.880   6.936  2.5967 -1.1096 -5.1216
   84DOPC  H16Y 2482   3.927   6.887   7.035  0.7727 -0.2439  1.4083
   84DOPC  C317 2483   3.912   6.736   6.875 -0.2499 -0.5134 -0.8288
   84DOPC  H17X 2484   4.003   6.680   6.905 -0.1598  1.1764  2.6198
   84DOPC  H17Y 2485   3.838   6.666   6.831  1.8610 -2.7718 -0.9485
   84DOPC  C318 2486   3.952   6.839   6.767  0.1458  0.1117  0.3091
   84DOPC  H18X 2487   4.050   6.881   6.801  1.2033 -2.0657  0.1323
   84DOPC  H18Y 2488   3.984   6.782   6.677 -0.1682  1.2385 -0.5328
   84DOPC  H18Z 2489   3.878   6.919   6.745 -0.0211  0.1711  1.0538
   85DOPC     N 2490   6.149  11.262   8.382 -0.3713 -0.2199  0.5991
   85DOPC   C12 2491   6.039  11.303   8.483  0.0425  0.0268  0.1294
   85DOPC  H12A 2492   6.014  11.404   8.457  2.0270  0.0694 -1.8953
   85DOPC  H12B 2493   6.076  11.285   8.583 -1.0929 -1.7687  0.2966
   85DOPC   C13 2494   6.275  11.342   8.411  0.3873  0.1555 -0.1877
   85DOPC  H13A 2495   6.317  11.318   8.508 -0.4283 -0.8662 -0.0637
   85DOPC  H13B 2496   6.351  11.335   8.335  1.1650  0.2031  0.5727
   85DOPC  H13C 2497   6.244  11.445   8.417 -3.2899 -0.7332 -1.2192
   85DOPC   C14 2498   6.110  11.300   8.241  0.3480 -0.0205  0.2959
   85DOPC  H14A 2499   6.186  11.280   8.166 -2.0201  2.1408 -2.9693
   85DOPC  H14B 2500   6.018  11.251   8.213 -0.9833  1.6822  1.4559
   85DOPC  H14C 2501   6.080  11.403   8.234 -2.1102 -0.6273  0.9720
   85DOPC   C15 2502   6.179  11.114   8.378 -0.3204 -0.4408  0.0584
   85DOPC  H15A 2503   6.084  11.063   8.371  0.5840 -2.1889 -0.0186
   85DOPC  H15B 2504   6.233  11.077   8.464  1.3780 -0.7129 -1.0761
   85DOPC  H15C 2505   6.240  11.081   8.295  0.4732 -0.3760  0.6067
   85DOPC   C11 2506   5.909  11.219   8.494  0.2248  0.1694  0.6353
   85DOPC  H11A 2507   5.941  11.121   8.534 -0.2690 -0.5253 -0.6204
   85DOPC  H11B 2508   5.847  11.263   8.575  0.1254  0.3098  0.4834
   85DOPC     P 2509   5.744  11.312   8.319 -0.2996 -0.1914  0.3159
   85DOPC   O13 2510   5.769  11.441   8.390 -0.5358 -0.2612  0.3380
   85DOPC   O14 2511   5.608  11.249   8.325  0.4644 -0.6877  0.2164
   85DOPC   O12 2512   5.844  11.208   8.366 -0.3215 -0.1834 -0.0446
   85DOPC   O11 2513   5.771  11.336   8.163 -0.1877  0.4012 -0.2324
   85DOPC    C1 2514   5.745  11.235   8.062  0.7469 -0.4967  0.1938
   85DOPC    HA 2515   5.641  11.253   8.025  0.8175 -1.6279 -0.5788
   85DOPC    HB 2516   5.744  11.133   8.105  0.1961 -1.4006 -1.8522
   85DOPC    C2 2517   5.848  11.247   7.946  0.4513 -0.1155  0.4180
   85DOPC    HS 2518   5.941  11.219   7.999  1.5936 -0.0341 -1.4766
   85DOPC   O21 2519   5.862  11.389   7.905  1.3331 -0.1136  0.4800
   85DOPC   C21 2520   5.979  11.424   7.857  0.0071 -0.1995 -0.1871
   85DOPC   O22 2521   6.080  11.366   7.881 -0.2567  0.4401  0.6665
   85DOPC   C22 2522   5.951  11.536   7.755  0.1359 -0.1330  0.3515
   85DOPC   H2R 2523   5.879  11.602   7.808 -0.2862  1.5711 -2.1432
   85DOPC   H2S 2524   5.907  11.479   7.671 -1.7439 -0.6418  1.6077
   85DOPC    C3 2525   5.823  11.154   7.829  0.1822  1.1825  0.7736
   85DOPC    HX 2526   5.723  11.174   7.785  0.0793 -0.8603 -0.0105
   85DOPC    HY 2527   5.819  11.049   7.866  1.1962  0.1609 -1.7755
   85DOPC   O31 2528   5.909  11.165   7.717 -0.7529 -0.2376 -0.0997
   85DOPC   C31 2529   6.017  11.090   7.720  0.1099 -0.5621  0.4242
   85DOPC   O32 2530   6.052  11.026   7.813 -0.1875  0.3671 -1.1221
   85DOPC   C32 2531   6.106  11.111   7.595 -0.4237  0.4997 -0.1550
   85DOPC   H2X 2532   6.210  11.120   7.635 -1.1320  2.4555  1.4221
   85DOPC   H2Y 2533   6.110  11.016   7.538  2.3074  0.6811 -0.4024
   85DOPC   C23 2534   6.080  11.599   7.698 -1.0870 -0.4651 -0.6813
   85DOPC   H3R 2535   6.160  11.521   7.690  3.5178  3.8228 -1.9824
   85DOPC   H3S 2536   6.110  11.682   7.766  0.0486 -2.0569  0.8615
   85DOPC   C24 2537   6.072  11.651   7.552  0.0024 -0.4151 -0.4629
   85DOPC   H4R 2538   6.087  11.563   7.486 -0.5876 -0.4126 -0.6017
   85DOPC   H4S 2539   6.160  11.714   7.529  0.2834 -1.6032 -2.9354
   85DOPC   C25 2540   5.946  11.721   7.503 -0.2494 -0.0530 -0.0231
   85DOPC   H5R 2541   5.934  11.819   7.554  0.1537  0.1354 -0.2872
   85DOPC   H5S 2542   5.852  11.667   7.531 -1.2730  2.0682  0.8528
   85DOPC   C26 2543   5.957  11.747   7.349 -0.8044 -0.0936  0.0052
   85DOPC   H6R 2544   5.860  11.785   7.313 -0.1032  1.4128 -0.3657
   85DOPC   H6S 2545   5.979  11.648   7.303  0.9967 -0.1896  0.9671
   85DOPC   C27 2546   6.074  11.845   7.320  0.2424 -0.0473  0.2678
   85DOPC   H7R 2547   6.170  11.791   7.336 -0.3963 -1.4101 -0.3229
   85DOPC   H7S 2548   6.072  11.934   7.385  1.1102  1.1447 -1.2604
   85DOPC   C28 2549   6.081  11.891   7.167 -0.1280 -0.1048 -0.4097
   85DOPC   H8R 2550   6.092  11.788   7.125 -0.1603  0.4443 -1.8468
   85DOPC   H8S 2551   6.176  11.942   7.141  0.4076  0.2829  2.0807
   85DOPC   C29 2552   5.960   0.047   7.119 -0.6442 -0.1647  0.3915
   85DOPC   H9R 2553   5.922   0.126   7.186  0.8225  0.9287 -0.0178
   85DOPC  C210 2554   5.901   0.017   7.000 -0.6032  0.1169 -0.2102
   85DOPC  H10R 2555   5.817   0.084   6.976  1.2235  3.2381  1.3823
   85DOPC  C211 2556   5.944  11.845   6.893 -0.1134 -0.2868 -0.3247
   85DOPC  H11R 2557   6.048  11.808   6.909 -0.3600 -2.2628 -2.6297
   85DOPC  H11S 2558   5.950  11.900   6.796 -1.5061  0.6617  0.1098
   85DOPC  C212 2559   5.860  11.718   6.869  0.6412  0.4331 -0.3802
   85DOPC  H12R 2560   5.904  11.657   6.788  0.3415  1.1066 -1.0550
   85DOPC  H12S 2561   5.761  11.748   6.829 -0.0547  1.3492  1.8474
   85DOPC  C213 2562   5.827  11.628   6.991 -0.3984 -0.3433  0.5316
   85DOPC  H13R 2563   5.831  11.689   7.084 -0.8112  1.3268 -0.5119
   85DOPC  H13S 2564   5.902  11.546   7.002 -1.6275 -1.9304 -2.0759
   85DOPC  C214 2565   5.693  11.559   6.971 -0.3871  0.0883 -0.1780
   85DOPC  H14R 2566   5.706  11.493   6.882  5.1604  1.0324 -0.4099
   85DOPC  H14S 2567   5.603  11.620   6.949  1.0460  2.3753 -0.0087
   85DOPC  C215 2568   5.657  11.480   7.103  0.1043 -0.5625 -0.2648
   85DOPC  H15R 2569   5.748  11.421   7.125  0.3846 -0.4623 -1.1270
   85DOPC  H15S 2570   5.568  11.415   7.087  0.2714 -0.8710  0.0262
   85DOPC  C216 2571   5.611  11.584   7.215 -0.6048  0.8995 -0.8199
   85DOPC  H16R 2572   5.542  11.658   7.167 -1.1268  1.0498  0.1395
   85DOPC  H16S 2573   5.702  11.635   7.252  0.5088 -2.1280  0.9266
   85DOPC  C217 2574   5.530  11.520   7.328 -0.4348 -0.0290 -0.4008
   85DOPC  H17R 2575   5.450  11.462   7.278  0.3699 -0.6133 -1.0619
   85DOPC  H17S 2576   5.485  11.594   7.398  0.9866  0.9421 -0.4650
   85DOPC  C218 2577   5.601  11.416   7.411 -0.0810  0.3700  0.2187
   85DOPC  H18R 2578   5.538  11.370   7.490 -0.0041 -0.3033 -0.1013
   85DOPC  H18S 2579   5.694  11.458   7.455  0.9727 -0.4987 -1.1069
   85DOPC  H18T 2580   5.650  11.336   7.352 -1.2984 -2.3147  2.6360
   85DOPC   C33 2581   6.076  11.239   7.503 -0.3353 -0.0841 -0.6995
   85DOPC   H3X 2582   6.065  11.326   7.571  2.9033 -2.1498  2.8380
   85DOPC   H3Y 2583   5.978  11.219   7.454 -0.0901 -2.6033 -0.2731
   85DOPC   C34 2584   6.194  11.295   7.414  0.0803 -0.6150  0.0520
   85DOPC   H4X 2585   6.286  11.282   7.474  0.0959  1.4228  0.5435
   85DOPC   H4Y 2586   6.182  11.405   7.403  1.7555 -0.6107 -2.6509
   85DOPC   C35 2587   6.201  11.228   7.273  0.3655  0.4305 -0.7146
   85DOPC   H5X 2588   6.186  11.118   7.277  1.7158  0.2409 -0.2797
   85DOPC   H5Y 2589   6.306  11.243   7.242  0.1299  0.9516 -1.2596
   85DOPC   C36 2590   6.103  11.290   7.179 -0.1617 -0.1687  0.1271
   85DOPC   H6X 2591   6.001  11.280   7.222  0.5659 -1.0096  1.7248
   85DOPC   H6Y 2592   6.130  11.396   7.162 -0.1886 -0.5521 -2.7589
   85DOPC   C37 2593   6.104  11.213   7.044  0.2179  0.1710 -0.0990
   85DOPC   H7X 2594   6.204  11.239   7.003  0.1376 -2.0229 -1.8536
   85DOPC   H7Y 2595   6.103  11.106   7.073  1.0466  0.6360  1.8012
   85DOPC   C38 2596   5.997  11.251   6.945  0.9870  0.1735 -0.4458
   85DOPC   H8X 2597   5.995  11.362   6.944 -0.6249  0.1741  0.2523
   85DOPC   H8Y 2598   5.900  11.221   6.990  0.2588  2.6019 -0.2601
   85DOPC   C39 2599   6.022  11.183   6.812 -0.3103 -0.2580 -0.3197
   85DOPC   H9X 2600   6.020  11.073   6.809 -0.3397 -0.2449 -2.9283
   85DOPC  C310 2601   6.042  11.249   6.697  0.4321 -0.1973 -0.3704
   85DOPC  H10X 2602   6.059  11.183   6.611 -0.9035  0.1973 -0.9537
   85DOPC  C311 2603   6.023  11.402   6.669 -0.3066 -0.5206 -0.0113
   85DOPC  H11X 2604   6.003  11.454   6.765  1.0870  1.9796 -0.9845
   85DOPC  H11Y 2605   5.943  11.429   6.597  2.1409 -0.0868 -2.7708
   85DOPC  C312 2606   6.147  11.472   6.606  0.4311  0.2937  0.2483
   85DOPC  H12X 2607   6.229  11.474   6.680  1.1964 -0.0005 -0.5652
   85DOPC  H12Y 2608   6.123  11.578   6.583 -2.6935  0.1252  2.1974
   85DOPC  C313 2609   6.206  11.407   6.478 -0.1733  0.1608  0.8315
   85DOPC  H13X 2610   6.278  11.484   6.442 -1.5057  1.8965  1.7255
   85DOPC  H13Y 2611   6.267  11.317   6.502  1.8270  0.7108 -1.6787
   85DOPC  C314 2612   6.103  11.370   6.368 -0.7017 -0.3793 -0.2666
   85DOPC  H14X 2613   6.023  11.306   6.410 -2.0533  1.4431  0.0584
   85DOPC  H14Y 2614   6.046  11.460   6.337 -0.1705  0.2977  0.6420
   85DOPC  C315 2615   6.161  11.304   6.240 -0.1741 -0.4091 -0.1548
   85DOPC  H15X 2616   6.210  11.207   6.264 -1.3900 -0.9838  0.0641
   85DOPC  H15Y 2617   6.238  11.376   6.206 -1.8831  1.0528 -1.0637
   85DOPC  C316 2618   6.051  11.280   6.132  0.1206 -0.4361  0.4264
   85DOPC  H16X 2619   6.009  11.379   6.104  1.3193  0.2771  1.0635
   85DOPC  H16Y 2620   6.120  11.243   6.053  1.9117  1.7096  0.8976
   85DOPC  C317 2621   5.940  11.175   6.166 -0.0390 -0.7236 -0.0989
   85DOPC  H17X 2622   5.863  11.231   6.224 -0.1339 -1.0579  0.1006
   85DOPC  H17Y 2623   5.883  11.148   6.075 -0.9722  2.9848 -0.7743
   85DOPC  C318 2624   5.990  11.051   6.235 -0.6865 -0.4164  0.1627
   85DOPC  H18X 2625   6.060  11.061   6.321  0.9942  0.6033 -1.2550
   85DOPC  H18Y 2626   5.916  10.974   6.268  2.1691 -2.7234  1.6693
   85DOPC  H18Z 2627   6.049  11.002   6.155 -0.2958  0.8084 -0.3199
   86DOPC     N 2628  10.386   4.331   8.716 -0.2923 -0.5664 -0.4069
   86DOPC   C12 2629  10.301   4.282   8.602  0.0778 -0.0059  0.3034
   86DOPC  H12A 2630  10.257   4.366   8.551  0.3260 -0.4862 -0.7095
   86DOPC  H12B 2631  10.227   4.215   8.645  0.2003 -0.9584 -0.9228
   86DOPC   C13 2632  10.513   4.387   8.661  0.5415 -0.2871 -0.3653
   86DOPC  H13A 2633  10.543   4.337   8.570 -0.8533  0.1133 -1.0781
   86DOPC  H13B 2634  10.488   4.489   8.637 -1.6375 -0.7844 -0.4269
   86DOPC  H13C 2635  10.589   4.387   8.737  0.0784  1.2411  0.1382
   86DOPC   C14 2636  10.433   4.212   8.796 -0.4177  0.3709 -0.4023
   86DOPC  H14A 2637  10.354   4.163   8.852  0.8807  1.4712  2.6410
   86DOPC  H14B 2638  10.476   4.135   8.734 -0.1413 -1.0544  1.4639
   86DOPC  H14C 2639  10.508   4.244   8.867  1.9761 -0.3686 -2.4774
   86DOPC   C15 2640  10.323   4.430   8.810 -0.4251  0.2975  0.3550
   86DOPC  H15A 2641  10.216   4.426   8.818 -0.4935  2.4886  1.4474
   86DOPC  H15B 2642  10.355   4.528   8.776  3.5193 -1.2651 -1.0225
   86DOPC  H15C 2643  10.344   4.414   8.914 -1.7378 -1.0010  0.4441
   86DOPC   C11 2644  10.381   4.210   8.487  0.0698  0.3203 -0.3188
   86DOPC  H11A 2645  10.314   4.175   8.406 -0.3077  0.6416 -0.1502
   86DOPC  H11B 2646  10.449   4.282   8.436 -1.5261  1.3340 -1.1030
   86DOPC     P 2647  10.417   3.958   8.543  0.0950 -0.2278  0.3399
   86DOPC   O13 2648  10.272   3.949   8.555 -0.5714  0.1059  0.1970
   86DOPC   O14 2649  10.489   3.890   8.647 -0.4752 -0.5601 -0.8917
   86DOPC   O12 2650  10.466   4.106   8.533 -0.7672 -0.2840  0.0610
   86DOPC   O11 2651  10.455   3.892   8.402 -0.3875  0.0932  0.0447
   86DOPC    C1 2652  10.587   3.889   8.345  0.4164 -0.3011 -0.1488
   86DOPC    HA 2653  10.633   3.787   8.352  1.9199  0.3264 -0.3986
   86DOPC    HB 2654  10.661   3.952   8.399 -0.9434  0.0867  1.3296
   86DOPC    C2 2655  10.583   3.913   8.193 -0.0931  0.1752  0.1703
   86DOPC    HS 2656  10.684   3.917   8.148  0.1129 -0.8402  0.5225
   86DOPC   O21 2657  10.520   4.042   8.161 -0.2241  0.5570 -0.2203
   86DOPC   C21 2658  10.588   4.153   8.186 -0.1716 -0.3362  0.0469
   86DOPC   O22 2659  10.698   4.156   8.236 -0.4552  0.0750  0.0122
   86DOPC   C22 2660  10.526   4.274   8.118  0.0255 -0.3382  0.3723
   86DOPC   H2R 2661  10.553   4.367   8.174  1.8168 -1.2719  1.1404
   86DOPC   H2S 2662  10.417   4.278   8.138  0.2681  0.2780  1.7004
   86DOPC    C3 2663  10.508   3.798   8.115  0.4385 -0.0438 -0.1606
   86DOPC    HX 2664  10.420   3.770   8.177  1.1974  0.3175  1.1139
   86DOPC    HY 2665  10.582   3.715   8.117  0.2313 -0.2869 -1.3949
   86DOPC   O31 2666  10.479   3.825   7.975 -0.5704 -0.2380 -0.2440
   86DOPC   C31 2667  10.380   3.763   7.920  0.2475  1.0470  0.0303
   86DOPC   O32 2668  10.290   3.704   7.975  0.0997  0.1510 -0.2136
   86DOPC   C32 2669  10.404   3.764   7.771  0.0687 -0.1387 -0.2005
   86DOPC   H2X 2670  10.432   3.864   7.731 -0.8838  2.0229  3.8843
   86DOPC   H2Y 2671  10.491   3.695   7.769 -1.1970 -2.5437  5.7660
   86DOPC   C23 2672  10.546   4.261   7.965 -0.9300 -0.5681 -0.1035
   86DOPC   H3R 2673  10.653   4.257   7.933 -1.5998 -0.8710 -2.4925
   86DOPC   H3S 2674  10.505   4.355   7.923  2.0418  0.6245 -0.6319
   86DOPC   C24 2675  10.452   4.165   7.895  0.4147  0.0279  0.1150
   86DOPC   H4R 2676  10.349   4.200   7.916 -0.2615 -0.3048 -2.3207
   86DOPC   H4S 2677  10.467   4.063   7.935  3.4662  0.3940  0.1322
   86DOPC   C25 2678  10.466   4.155   7.738  0.1638 -0.1424 -0.6754
   86DOPC   H5R 2679  10.468   4.260   7.701  0.0827 -0.0808 -0.5083
   86DOPC   H5S 2680  10.379   4.103   7.691 -1.2743  0.8127  0.8134
   86DOPC   C26 2681  10.606   4.100   7.691  0.3496 -0.1882  0.0473
   86DOPC   H6R 2682  10.616   3.991   7.704  0.3482 -0.0982  0.8552
   86DOPC   H6S 2683  10.682   4.137   7.764 -1.6056  0.0320  2.0710
   86DOPC   C27 2684  10.650   4.116   7.542  0.0777 -0.1327 -0.1939
   86DOPC   H7R 2685  10.569   4.087   7.471  1.9554 -2.3480 -1.6095
   86DOPC   H7S 2686  10.739   4.053   7.520  0.1368  0.4763 -1.8567
   86DOPC   C28 2687  10.690   4.262   7.498  0.0605  0.7699  0.2293
   86DOPC   H8R 2688  10.756   4.305   7.577  0.4405  1.3250 -0.3754
   86DOPC   H8S 2689  10.598   4.321   7.480 -0.9916 -1.0990 -0.8447
   86DOPC   C29 2690  10.775   4.258   7.370 -0.1805  0.5882  0.2346
   86DOPC   H9R 2691  10.862   4.191   7.376  0.2726  1.1302 -0.1831
   86DOPC  C210 2692  10.757   4.307   7.242  0.4670  0.0959 -0.1873
   86DOPC  H10R 2693  10.843   4.312   7.174 -0.4824  1.5889 -1.3408
   86DOPC  C211 2694  10.641   4.385   7.203  0.2708  0.0018 -0.0226
   86DOPC  H11R 2695  10.548   4.351   7.253  0.8644 -0.1554  0.9963
   86DOPC  H11S 2696  10.634   4.374   7.093  0.1336  1.1936 -0.1538
   86DOPC  C212 2697  10.658   4.536   7.232  0.0582 -0.7090  0.1595
   86DOPC  H12R 2698  10.745   4.566   7.169 -1.7667  1.4174 -1.5274
   86DOPC  H12S 2699  10.689   4.561   7.335 -0.1980 -0.6494  0.2226
   86DOPC  C213 2700  10.535   4.629   7.210  0.4850 -0.3091 -0.0942
   86DOPC  H13R 2701  10.471   4.631   7.300 -1.1878  1.9012 -1.2356
   86DOPC  H13S 2702  10.482   4.574   7.129 -0.4396  0.6426 -0.1623
   86DOPC  C214 2703  10.579   4.770   7.165  0.4614 -0.4170 -0.3336
   86DOPC  H14R 2704  10.648   4.817   7.238 -1.5326 -2.0512  2.8048
   86DOPC  H14S 2705  10.492   4.839   7.163  1.3817  0.7745 -1.0731
   86DOPC  C215 2706  10.629   4.763   7.016 -0.3809  0.8034  0.4926
   86DOPC  H15R 2707  10.538   4.747   6.953  0.2639  2.0393 -0.8287
   86DOPC  H15S 2708  10.693   4.672   7.012 -1.6618 -0.0991 -2.1517
   86DOPC  C216 2709  10.702   4.887   6.973  0.3394  0.2726 -0.1099
   86DOPC  H16R 2710  10.796   4.896   7.032 -0.1287  0.8162  0.5840
   86DOPC  H16S 2711  10.643   4.980   6.990  1.7336  1.5146 -1.7271
   86DOPC  C217 2712  10.735   4.891   6.820 -0.0669 -0.5853 -1.0211
   86DOPC  H17R 2713  10.795   4.801   6.793  2.1385  0.4884 -0.0053
   86DOPC  H17S 2714  10.809   4.971   6.797 -0.0009  0.0586  1.2189
   86DOPC  C218 2715  10.615   4.904   6.724 -0.3106 -0.2172  0.3243
   86DOPC  H18R 2716  10.551   4.993   6.747 -0.4809  0.4161 -2.2458
   86DOPC  H18S 2717  10.550   4.815   6.714 -0.0279 -0.1717 -3.8310
   86DOPC  H18T 2718  10.649   4.920   6.619  0.1563  0.2857  0.5480
   86DOPC   C33 2719  10.293   3.708   7.683  0.1261 -0.3080 -0.7767
   86DOPC   H3X 2720  10.202   3.771   7.693  0.7357  0.4586  0.2676
   86DOPC   H3Y 2721  10.274   3.601   7.707  1.5774 -0.8062 -1.7172
   86DOPC   C34 2722  10.337   3.711   7.530 -0.0694 -0.3833 -0.2386
   86DOPC   H4X 2723  10.420   3.638   7.519  1.9357  1.8680 -0.8227
   86DOPC   H4Y 2724  10.374   3.813   7.508 -2.6875  0.6602 -0.2446
   86DOPC   C35 2725  10.226   3.661   7.436 -0.0647 -0.7691 -0.5337
   86DOPC   H5X 2726  10.126   3.703   7.459 -0.6117 -0.5731 -3.0098
   86DOPC   H5Y 2727  10.224   3.550   7.442  5.2309 -1.3393 -3.0475
   86DOPC   C36 2728  10.272   3.691   7.288 -0.0230 -0.8889 -0.0035
   86DOPC   H6X 2729  10.303   3.798   7.283  2.8207 -1.5386  1.5523
   86DOPC   H6Y 2730  10.369   3.638   7.280  1.4399  1.8074 -1.6901
   86DOPC   C37 2731  10.173   3.659   7.176 -0.4311  0.1008  0.3648
   86DOPC   H7X 2732  10.153   3.550   7.187  2.2035 -0.6299 -1.0843
   86DOPC   H7Y 2733  10.076   3.711   7.191 -0.5916 -0.3214  0.8020
   86DOPC   C38 2734  10.226   3.677   7.031 -0.2164 -0.5283  0.4230
   86DOPC   H8X 2735  10.141   3.646   6.967 -1.1047 -0.6122  1.6022
   86DOPC   H8Y 2736  10.308   3.606   7.012 -0.3000  0.0276 -2.3430
   86DOPC   C39 2737  10.272   3.822   7.007 -0.0375 -0.1582  0.4195
   86DOPC   H9X 2738  10.199   3.904   7.019  0.7130  0.3138  2.0996
   86DOPC  C310 2739  10.394   3.863   6.963 -0.3134 -0.8310 -1.0966
   86DOPC  H10X 2740  10.410   3.972   6.960  2.2048 -0.9899  1.9722
   86DOPC  C311 2741  10.522   3.786   6.930  0.1524  0.0720  0.1931
   86DOPC  H11X 2742  10.552   3.796   6.824 -0.8483  0.3693 -0.0695
   86DOPC  H11Y 2743  10.518   3.676   6.939  3.2109 -0.1647 -0.2378
   86DOPC  C312 2744  10.630   3.827   7.032  0.3205  0.6901  0.1072
   86DOPC  H12X 2745  10.642   3.936   7.017 -1.4939  1.0770  1.0917
   86DOPC  H12Y 2746  10.719   3.767   7.006  0.1252  0.1370  0.6696
   86DOPC  C313 2747  10.592   3.795   7.178  0.0556 -0.2567  0.0069
   86DOPC  H13X 2748  10.502   3.853   7.207 -0.2358 -0.2993 -0.7692
   86DOPC  H13Y 2749  10.570   3.686   7.188 -2.0099  0.0607 -0.5596
   86DOPC  C314 2750  10.709   3.835   7.270  0.5251 -0.5357  0.3043
   86DOPC  H14X 2751  10.800   3.799   7.216 -0.1249 -0.1508 -1.1057
   86DOPC  H14Y 2752  10.703   3.945   7.265 -1.9432 -0.6696 -3.6390
   86DOPC  C315 2753  10.706   3.763   7.402  0.2760 -0.4538  0.6457
   86DOPC  H15X 2754  10.697   3.654   7.384  2.3311 -0.3325 -1.6078
   86DOPC  H15Y 2755  10.618   3.792   7.464 -1.9469  1.7939 -3.2067
   86DOPC  C316 2756  10.837   3.780   7.479  0.8927 -0.6736 -0.5061
   86DOPC  H16X 2757  10.912   3.735   7.410  1.9111  1.5211 -0.9134
   86DOPC  H16Y 2758  10.852   3.888   7.498  1.9079 -0.7196 -0.9948
   86DOPC  C317 2759  10.835   3.723   7.616  0.4184 -0.9573  0.3430
   86DOPC  H17X 2760  10.773   3.800   7.665  1.0586 -0.5401  0.5073
   86DOPC  H17Y 2761  10.790   3.621   7.615  1.2161 -1.3263 -0.7878
   86DOPC  C318 2762  10.969   3.716   7.693 -0.0149 -0.6913  0.5202
   86DOPC  H18X 2763  10.999   3.822   7.708 -1.4605 -0.1225 -0.3854
   86DOPC  H18Y 2764  10.952   3.675   7.795  0.8289  1.2136  1.4863
   86DOPC  H18Z 2765  11.041   3.658   7.632  0.2169 -1.1506  1.2173
   87DOPC     N 2766   2.624   5.244   8.322  0.1453 -0.2473 -0.4497
   87DOPC   C12 2767   2.723   5.138   8.362  0.0974 -0.0381 -0.7560
   87DOPC  H12A 2768   2.820   5.170   8.328 -1.0196  3.1845 -1.3122
   87DOPC  H12B 2769   2.693   5.049   8.310  0.0415 -0.8311  0.5841
   87DOPC   C13 2770   2.626   5.262   8.167 -0.3017  0.2687  0.2958
   87DOPC  H13A 2771   2.578   5.183   8.111 -0.3739  2.2190 -2.6027
   87DOPC  H13B 2772   2.579   5.355   8.137  1.7428  0.9532 -0.9953
   87DOPC  H13C 2773   2.727   5.261   8.131 -0.2436 -0.0744  0.4635
   87DOPC   C14 2774   2.649   5.377   8.388  0.0277  0.4699  0.6251
   87DOPC  H14A 2775   2.756   5.389   8.399 -0.0805  1.7438  0.4571
   87DOPC  H14B 2776   2.604   5.466   8.347 -1.2230  0.2644  1.4987
   87DOPC  H14C 2777   2.596   5.371   8.481 -1.0001  2.2728  0.2030
   87DOPC   C15 2778   2.484   5.197   8.360  0.0575  0.4882  0.3368
   87DOPC  H15A 2779   2.443   5.109   8.312  0.8611 -0.3534  1.1519
   87DOPC  H15B 2780   2.407   5.264   8.326  0.7895  1.9131  1.3634
   87DOPC  H15C 2781   2.483   5.175   8.466  1.1286 -0.7790  0.1189
   87DOPC   C11 2782   2.744   5.093   8.514 -0.6743 -0.1539 -0.2893
   87DOPC  H11A 2783   2.827   5.019   8.509  0.4245  0.9291  0.8818
   87DOPC  H11B 2784   2.790   5.176   8.573 -3.7375  0.8912  0.8005
   87DOPC     P 2785   2.578   4.905   8.582 -0.3327  0.3310 -0.0725
   87DOPC   O13 2786   2.430   4.906   8.562 -0.1096 -0.1675 -0.1777
   87DOPC   O14 2787   2.627   4.839   8.706 -0.1895 -0.0496 -0.0107
   87DOPC   O12 2788   2.624   5.054   8.584 -0.4451  0.3791 -0.6785
   87DOPC   O11 2789   2.633   4.829   8.454 -0.1112  0.1908  0.1567
   87DOPC    C1 2790   2.719   4.715   8.454  0.1824 -0.8238 -0.2807
   87DOPC    HA 2791   2.661   4.631   8.411 -0.4661  0.9536 -3.1507
   87DOPC    HB 2792   2.746   4.688   8.558 -1.5107 -0.3915  0.2915
   87DOPC    C2 2793   2.839   4.736   8.365 -0.4104  0.5391  0.1044
   87DOPC    HS 2794   2.899   4.818   8.409  0.5782  1.1387 -2.2135
   87DOPC   O21 2795   2.801   4.765   8.231 -0.0764 -0.0213  0.3860
   87DOPC   C21 2796   2.861   4.864   8.162 -0.0834  0.5383  0.0933
   87DOPC   O22 2797   2.948   4.933   8.207 -0.4906  0.4495 -0.1690
   87DOPC   C22 2798   2.802   4.872   8.018  0.3315 -0.2034 -0.0843
   87DOPC   H2R 2799   2.693   4.852   8.024 -0.1574  2.5267  1.8779
   87DOPC   H2S 2800   2.851   4.789   7.964 -0.7014 -1.8604  1.4104
   87DOPC    C3 2801   2.945   4.621   8.360 -0.0491  1.0646 -0.1228
   87DOPC    HX 2802   2.883   4.536   8.324  0.5639  0.3404  0.4974
   87DOPC    HY 2803   2.971   4.591   8.464 -1.6078 -2.9604 -0.7156
   87DOPC   O31 2804   3.057   4.629   8.269  0.0546  0.3393 -0.1874
   87DOPC   C31 2805   3.151   4.708   8.317  0.0277 -0.6928 -0.1668
   87DOPC   O32 2806   3.153   4.773   8.422  0.5616  0.4748 -0.3079
   87DOPC   C32 2807   3.278   4.703   8.231 -0.0522 -0.1857  0.1465
   87DOPC   H2X 2808   3.366   4.749   8.281  0.9329 -0.5261 -1.2042
   87DOPC   H2Y 2809   3.303   4.594   8.226 -2.6171 -1.0887  3.4088
   87DOPC   C23 2810   2.825   4.997   7.920  0.9143  0.4179 -0.0705
   87DOPC   H3R 2811   2.922   5.044   7.948 -0.2802  3.3902 -0.5505
   87DOPC   H3S 2812   2.747   5.074   7.911 -2.2776 -2.5962 -0.2474
   87DOPC   C24 2813   2.860   4.959   7.774 -0.1563  0.1424  0.3981
   87DOPC   H4R 2814   2.771   4.910   7.729 -0.4293 -0.1281  1.2218
   87DOPC   H4S 2815   2.951   4.895   7.776 -0.3677 -0.2344 -0.9371
   87DOPC   C25 2816   2.905   5.081   7.697 -0.3852  0.1802  1.6187
   87DOPC   H5R 2817   2.981   5.140   7.752  1.4184 -1.4549  1.0079
   87DOPC   H5S 2818   2.813   5.144   7.693 -0.5651 -0.1176 -0.8115
   87DOPC   C26 2819   2.962   5.054   7.555 -0.3830  0.5402  0.3841
   87DOPC   H6R 2820   3.058   4.998   7.561 -0.9326 -0.2835  1.9583
   87DOPC   H6S 2821   2.980   5.148   7.500 -1.8043  1.7739  1.9358
   87DOPC   C27 2822   2.860   4.975   7.468  0.1373  0.5351  0.2127
   87DOPC   H7R 2823   2.770   5.038   7.455 -0.3494  0.1235  1.4497
   87DOPC   H7S 2824   2.832   4.877   7.514  0.5716 -0.3301 -1.2925
   87DOPC   C28 2825   2.897   4.941   7.324  0.0805  1.1041  0.2546
   87DOPC   H8R 2826   2.913   5.028   7.257 -3.1051 -0.1713 -2.4652
   87DOPC   H8S 2827   2.808   4.885   7.290 -0.0618  2.2930 -1.4750
   87DOPC   C29 2828   3.018   4.852   7.322 -0.0058 -0.1370  0.6380
   87DOPC   H9R 2829   3.028   4.793   7.414 -1.4289  0.2230  1.0593
   87DOPC  C210 2830   3.104   4.836   7.221 -0.1871 -0.2114 -0.5838
   87DOPC  H10R 2831   3.195   4.776   7.240 -0.3187 -0.5427 -1.0055
   87DOPC  C211 2832   3.104   4.927   7.096  0.3771 -0.6422 -0.0571
   87DOPC  H11R 2833   3.205   4.925   7.050 -0.0493  0.6129 -1.0971
   87DOPC  H11S 2834   3.079   5.030   7.127  2.3738 -0.1195 -0.1004
   87DOPC  C212 2835   3.000   4.891   6.978 -0.4619 -0.2634 -0.1240
   87DOPC  H12R 2836   3.011   4.982   6.915  0.6416 -2.3482 -3.1568
   87DOPC  H12S 2837   2.896   4.892   7.017 -1.0656  2.4722 -1.5621
   87DOPC  C213 2838   3.029   4.766   6.893 -0.8725  0.2595 -0.2121
   87DOPC  H13R 2839   2.956   4.753   6.811  0.3443  0.1406 -1.3164
   87DOPC  H13S 2840   3.009   4.683   6.964  0.5612  0.4072  0.4124
   87DOPC  C214 2841   3.167   4.756   6.831  0.2594  0.4206  0.1256
   87DOPC  H14R 2842   3.182   4.653   6.791  0.8804  0.4953  0.1520
   87DOPC  H14S 2843   3.253   4.770   6.900  0.1875  0.4840  0.2028
   87DOPC  C215 2844   3.193   4.846   6.714  0.0539  0.3294  0.1903
   87DOPC  H15R 2845   3.201   4.952   6.746 -1.0650  0.9020 -1.2974
   87DOPC  H15S 2846   3.104   4.846   6.648 -0.3325 -0.8897  0.6993
   87DOPC  C216 2847   3.315   4.819   6.636 -0.2917  0.1600 -0.5630
   87DOPC  H16R 2848   3.308   4.716   6.593  1.0468 -0.5671  0.8767
   87DOPC  H16S 2849   3.408   4.819   6.697 -1.0773 -2.4866  0.7890
   87DOPC  C217 2850   3.335   4.919   6.524  0.8218  0.5689  0.7372
   87DOPC  H17R 2851   3.354   5.016   6.574 -0.3479 -0.6413  3.7378
   87DOPC  H17S 2852   3.237   4.929   6.472  1.5905  0.5896 -0.7937
   87DOPC  C218 2853   3.442   4.872   6.426  0.3987 -0.1480 -0.1083
   87DOPC  H18R 2854   3.540   4.881   6.476 -0.0929 -0.4703  0.9282
   87DOPC  H18S 2855   3.445   4.922   6.327  3.3041  2.7397  1.2608
   87DOPC  H18T 2856   3.430   4.763   6.406  1.4954 -0.5376  1.2241
   87DOPC   C33 2857   3.264   4.769   8.088  0.2139 -0.4280  0.2020
   87DOPC   H3X 2858   3.360   4.756   8.033 -0.5127  1.5671 -1.7300
   87DOPC   H3Y 2859   3.245   4.879   8.093  1.5859 -0.1587 -0.0284
   87DOPC   C34 2860   3.162   4.691   7.998  0.4391  0.6640 -0.3157
   87DOPC   H4X 2861   3.177   4.719   7.892  1.6410  0.4576 -0.2179
   87DOPC   H4Y 2862   3.060   4.714   8.036  0.0761 -2.9618  1.3801
   87DOPC   C35 2863   3.175   4.536   8.010  0.8937 -0.1734  0.4222
   87DOPC   H5X 2864   3.093   4.485   7.954  2.3376 -2.7042  0.4437
   87DOPC   H5Y 2865   3.158   4.500   8.114 -5.0944  0.4814  0.0025
   87DOPC   C36 2866   3.301   4.467   7.950  0.0555  0.7570  0.4475
   87DOPC   H6X 2867   3.377   4.537   7.991  0.1399  1.2206 -0.4859
   87DOPC   H6Y 2868   3.305   4.362   7.985 -0.2301  0.0065 -1.6249
   87DOPC   C37 2869   3.296   4.447   7.800 -0.3067 -0.3113  0.6465
   87DOPC   H7X 2870   3.211   4.378   7.780  0.9079 -0.7633 -4.0627
   87DOPC   H7Y 2871   3.294   4.539   7.737  1.0149  1.6233  3.2186
   87DOPC   C38 2872   3.428   4.380   7.744 -0.1352  0.2074 -0.2718
   87DOPC   H8X 2873   3.445   4.288   7.804 -0.3537  0.4387  0.1513
   87DOPC   H8Y 2874   3.515   4.440   7.778 -0.0165 -0.0379 -0.1394
   87DOPC   C39 2875   3.406   4.353   7.600 -0.0778  0.2185 -0.1683
   87DOPC   H9X 2876   3.361   4.439   7.550  3.6448  0.6770 -3.1337
   87DOPC  C310 2877   3.414   4.240   7.531  0.4713  0.4426  0.1574
   87DOPC  H10X 2878   3.420   4.252   7.422  0.0140 -3.0628 -0.3537
   87DOPC  C311 2879   3.467   4.109   7.578  0.4598  0.1681 -0.4110
   87DOPC  H11X 2880   3.558   4.128   7.639  2.1808 -2.7675 -1.8357
   87DOPC  H11Y 2881   3.489   4.051   7.486 -0.7952  1.2792 -1.4496
   87DOPC  C312 2882   3.369   4.029   7.671 -0.5675  0.2164  0.5000
   87DOPC  H12X 2883   3.287   3.991   7.607 -0.2116  1.8954 -1.0381
   87DOPC  H12Y 2884   3.326   4.085   7.756 -1.9533 -1.7964  1.2056
   87DOPC  C313 2885   3.435   3.900   7.737  0.2802  0.1425 -0.1969
   87DOPC  H13X 2886   3.503   3.935   7.818  0.1982 -2.0849  0.9020
   87DOPC  H13Y 2887   3.361   3.841   7.795  1.2522 -1.1269 -0.2197
   87DOPC  C314 2888   3.514   3.809   7.642  0.2161 -0.1748 -0.7025
   87DOPC  H14X 2889   3.587   3.876   7.591  0.7186  1.2006  1.6850
   87DOPC  H14Y 2890   3.570   3.730   7.696 -0.4117 -2.0969 -2.6907
   87DOPC  C315 2891   3.422   3.744   7.541 -0.4042  0.7551 -0.1364
   87DOPC  H15X 2892   3.334   3.810   7.523 -1.1054  0.1085  0.8262
   87DOPC  H15Y 2893   3.397   3.650   7.594  1.1290  0.2899 -0.2097
   87DOPC  C316 2894   3.498   3.711   7.416 -0.4684  0.6136 -0.6444
   87DOPC  H16X 2895   3.549   3.799   7.371 -0.5128  0.7335 -0.4625
   87DOPC  H16Y 2896   3.577   3.641   7.449 -0.7921 -0.1924 -1.5338
   87DOPC  C317 2897   3.411   3.638   7.309 -0.3763  0.5180  0.1446
   87DOPC  H17X 2898   3.343   3.718   7.273  0.4467  1.0465 -0.2823
   87DOPC  H17Y 2899   3.482   3.612   7.227  0.1091  0.4929  0.5711
   87DOPC  C318 2900   3.343   3.512   7.361 -0.1260  0.5899  0.3842
   87DOPC  H18X 2901   3.311   3.455   7.271 -2.1540  0.2131  1.2910
   87DOPC  H18Y 2902   3.411   3.455   7.427 -0.5710 -0.6660 -0.2014
   87DOPC  H18Z 2903   3.248   3.540   7.411 -0.6353  4.1294 -2.1278
   88DOPC     N 2904   5.334   5.831   8.433 -0.3521 -0.4651 -0.5882
   88DOPC   C12 2905   5.299   5.847   8.287  0.1570  0.2941 -0.5351
   88DOPC  H12A 2906   5.193   5.829   8.274  0.2987 -2.0185  0.8533
   88DOPC  H12B 2907   5.328   5.752   8.244 -2.8749 -0.5965 -0.8470
   88DOPC   C13 2908   5.478   5.846   8.457  0.2236  0.0646 -0.3381
   88DOPC  H13A 2909   5.508   5.808   8.553  0.4079  2.4345  0.6224
   88DOPC  H13B 2910   5.531   5.794   8.379 -2.0803 -2.1640 -0.5532
   88DOPC  H13C 2911   5.520   5.945   8.458  0.8451 -0.1350  2.4141
   88DOPC   C14 2912   5.281   5.697   8.479  0.0736  0.0595  0.1771
   88DOPC  H14A 2913   5.173   5.696   8.477 -0.0198  2.5730 -1.7293
   88DOPC  H14B 2914   5.322   5.628   8.408 -0.9861  0.4460 -0.8395
   88DOPC  H14C 2915   5.317   5.676   8.579 -0.1066  1.0918  0.4716
   88DOPC   C15 2916   5.257   5.936   8.513  0.4345  0.2591  0.0342
   88DOPC  H15A 2917   5.284   5.931   8.617  1.2014 -1.0471 -0.2080
   88DOPC  H15B 2918   5.152   5.912   8.521  0.7976 -1.3217  0.3988
   88DOPC  H15C 2919   5.266   6.029   8.458  1.2520  0.3849  0.3596
   88DOPC   C11 2920   5.358   5.966   8.201  0.1368 -0.0394  0.2304
   88DOPC  H11A 2921   5.310   5.957   8.102 -1.6532  1.1642  0.9488
   88DOPC  H11B 2922   5.340   6.061   8.255 -2.1500 -0.9236  1.1529
   88DOPC     P 2923   5.559   5.852   8.078  0.3002 -0.1884  0.1391
   88DOPC   O13 2924   5.498   5.722   8.089 -0.1708 -0.1519 -0.7160
   88DOPC   O14 2925   5.704   5.853   8.097  0.0076 -0.2127 -0.0111
   88DOPC   O12 2926   5.502   5.959   8.188 -0.1443 -0.4624  0.2196
   88DOPC   O11 2927   5.523   5.906   7.934  0.2662  0.2420 -0.0572
   88DOPC    C1 2928   5.541   6.045   7.907 -0.1677  0.2534  0.5555
   88DOPC    HA 2929   5.627   6.040   7.836 -0.3145  0.3811  0.3646
   88DOPC    HB 2930   5.567   6.110   7.993 -0.7387  0.8178  0.3188
   88DOPC    C2 2931   5.420   6.103   7.826  0.3610 -0.4386 -0.3631
   88DOPC    HS 2932   5.329   6.110   7.889  0.9455  0.0889  0.4288
   88DOPC   O21 2933   5.392   6.014   7.715 -0.1434 -0.0068  0.0562
   88DOPC   C21 2934   5.288   6.035   7.639 -0.2256  0.0546 -0.4617
   88DOPC   O22 2935   5.197   6.109   7.664 -0.3846  0.0619  0.0339
   88DOPC   C22 2936   5.297   5.941   7.519  0.0382 -0.4662 -0.4317
   88DOPC   H2R 2937   5.219   5.979   7.450  0.8616  0.8226 -0.6861
   88DOPC   H2S 2938   5.268   5.841   7.559  0.0857  0.2798  1.6040
   88DOPC    C3 2939   5.447   6.245   7.766 -0.1884  0.8046 -0.8356
   88DOPC    HX 2940   5.501   6.306   7.841 -2.3666  1.9685 -0.1296
   88DOPC    HY 2941   5.348   6.294   7.753 -0.2476  0.5362 -1.4077
   88DOPC   O31 2942   5.528   6.235   7.645  0.1786  0.1529 -0.6159
   88DOPC   C31 2943   5.529   6.344   7.580 -0.7905 -0.5429  0.7096
   88DOPC   O32 2944   5.468   6.448   7.600  0.2583 -0.6908 -0.2275
   88DOPC   C32 2945   5.639   6.334   7.471 -0.1973  0.3014 -0.2349
   88DOPC   H2X 2946   5.685   6.434   7.455  2.2869 -1.0562 -2.2014
   88DOPC   H2Y 2947   5.714   6.264   7.514 -1.0391 -0.5878 -0.1826
   88DOPC   C23 2948   5.444   5.937   7.474  0.3192 -0.2800 -0.0072
   88DOPC   H3R 2949   5.502   5.874   7.545  0.7280  1.0900  0.9025
   88DOPC   H3S 2950   5.486   6.040   7.471 -1.3792  0.4216 -0.8459
   88DOPC   C24 2951   5.455   5.879   7.329 -0.1710 -0.3427  0.2711
   88DOPC   H4R 2952   5.560   5.872   7.293  0.5768  1.2298  1.9747
   88DOPC   H4S 2953   5.410   5.954   7.261 -1.0877 -0.4936  0.6986
   88DOPC   C25 2954   5.380   5.744   7.301 -0.3910 -0.0305  0.2264
   88DOPC   H5R 2955   5.272   5.764   7.320 -0.6258 -1.8364  0.9919
   88DOPC   H5S 2956   5.427   5.671   7.370 -0.9734 -1.5771 -0.9462
   88DOPC   C26 2957   5.407   5.680   7.162  0.4183 -0.2995  0.3166
   88DOPC   H6R 2958   5.518   5.677   7.151  0.3768  1.2070 -0.7706
   88DOPC   H6S 2959   5.352   5.738   7.085 -0.1636 -0.7606  0.3753
   88DOPC   C27 2960   5.360   5.538   7.157 -0.0534  0.8297 -0.0285
   88DOPC   H7R 2961   5.253   5.532   7.187 -0.8754  1.7448 -2.5770
   88DOPC   H7S 2962   5.415   5.475   7.230 -0.7319  0.4849  0.1950
   88DOPC   C28 2963   5.375   5.474   7.017 -0.0858  0.0340 -0.4273
   88DOPC   H8R 2964   5.356   5.364   7.019  1.8991 -0.3775 -1.4190
   88DOPC   H8S 2965   5.476   5.501   6.979 -0.1231  1.8110  0.6421
   88DOPC   C29 2966   5.270   5.534   6.927 -0.2167 -0.5830 -0.0192
   88DOPC   H9R 2967   5.176   5.478   6.929 -0.6607  0.1791  1.2005
   88DOPC  C210 2968   5.285   5.631   6.830 -0.1771 -0.1312  0.1437
   88DOPC  H10R 2969   5.194   5.671   6.783  0.3911  0.9484 -0.0764
   88DOPC  C211 2970   5.418   5.688   6.794  0.1610 -0.0455  0.4599
   88DOPC  H11R 2971   5.477   5.629   6.720  0.2337 -1.3915  1.5473
   88DOPC  H11S 2972   5.475   5.695   6.889 -0.6429 -1.9794  1.1437
   88DOPC  C212 2973   5.414   5.831   6.737 -0.0737 -0.2668  0.0423
   88DOPC  H12R 2974   5.345   5.836   6.650 -1.8901 -1.8750  1.3099
   88DOPC  H12S 2975   5.519   5.860   6.718  1.0139 -1.3576  3.4857
   88DOPC  C213 2976   5.356   5.931   6.843 -0.1150  0.2044  0.3231
   88DOPC  H13R 2977   5.413   5.948   6.937 -0.6376  0.6865  0.5625
   88DOPC  H13S 2978   5.255   5.895   6.871  0.1829 -1.9019 -1.1510
   88DOPC  C214 2979   5.323   6.066   6.794  0.5519  0.5840 -0.4562
   88DOPC  H14R 2980   5.410   6.113   6.744  1.0370  0.3208  0.1167
   88DOPC  H14S 2981   5.307   6.128   6.885 -1.4054 -1.1818  0.5069
   88DOPC  C215 2982   5.205   6.088   6.703  0.0799 -0.1204  0.3042
   88DOPC  H15R 2983   5.100   6.071   6.733 -0.6251 -0.6947 -2.2635
   88DOPC  H15S 2984   5.228   6.015   6.623  1.3940  0.8741 -0.2677
   88DOPC  C216 2985   5.213   6.238   6.648  0.1086  0.1822  0.1762
   88DOPC  H16R 2986   5.316   6.242   6.607  0.3941  0.2214  0.8994
   88DOPC  H16S 2987   5.207   6.294   6.743  0.0195 -1.5937  1.2780
   88DOPC  C217 2988   5.101   6.274   6.549 -0.0516 -0.5001 -0.1111
   88DOPC  H17R 2989   5.119   6.376   6.508 -0.6475 -0.3193  0.0708
   88DOPC  H17S 2990   5.001   6.272   6.596  0.7428  0.2801  1.6896
   88DOPC  C218 2991   5.112   6.193   6.422  0.2255 -0.4856 -0.2950
   88DOPC  H18R 2992   5.050   6.234   6.339  0.8720 -0.0213 -0.5502
   88DOPC  H18S 2993   5.079   6.090   6.447 -0.4419 -0.1341  0.2921
   88DOPC  H18T 2994   5.217   6.198   6.387  0.2122 -2.3957 -0.7043
   88DOPC   C33 2995   5.583   6.290   7.332  0.2700 -0.1039 -0.0667
   88DOPC   H3X 2996   5.532   6.370   7.274 -1.1992  0.3126  1.7078
   88DOPC   H3Y 2997   5.503   6.214   7.348 -0.3430  0.2097 -1.5248
   88DOPC   C34 2998   5.697   6.238   7.246 -0.4338  0.6269  0.1785
   88DOPC   H4X 2999   5.766   6.189   7.318 -1.3114  0.5642  0.9909
   88DOPC   H4Y 3000   5.747   6.317   7.187  0.5529 -1.0421 -1.3416
   88DOPC   C35 3001   5.658   6.149   7.130  0.0584  0.6141 -0.5428
   88DOPC   H5X 3002   5.561   6.184   7.089 -0.4595  0.3850  0.4786
   88DOPC   H5Y 3003   5.655   6.046   7.172  2.2938 -0.1932 -2.1176
   88DOPC   C36 3004   5.764   6.140   7.020  0.4014 -0.9552  0.1580
   88DOPC   H6X 3005   5.781   6.244   6.985 -0.9296 -1.0924 -1.0255
   88DOPC   H6Y 3006   5.860   6.113   7.068 -0.7301 -4.4108  0.8052
   88DOPC   C37 3007   5.734   6.055   6.904 -0.1594 -0.1245 -0.2191
   88DOPC   H7X 3008   5.701   5.954   6.938 -1.3702  0.5890  0.8198
   88DOPC   H7Y 3009   5.644   6.098   6.856 -0.3387 -1.2696 -0.9288
   88DOPC   C38 3010   5.857   6.062   6.802 -0.1499  0.0286 -0.7505
   88DOPC   H8X 3011   5.949   6.028   6.853  0.4179  1.2076 -0.9660
   88DOPC   H8Y 3012   5.875   6.170   6.784 -2.1629  0.7052  0.8486
   88DOPC   C39 3013   5.823   5.975   6.686 -0.6177 -0.0973  0.7295
   88DOPC   H9X 3014   5.757   5.894   6.719  1.5020 -1.0012  3.1490
   88DOPC  C310 3015   5.845   5.991   6.551 -0.3648 -0.1532 -0.6622
   88DOPC  H10X 3016   5.817   5.904   6.490 -1.2223 -1.6852  1.7875
   88DOPC  C311 3017   5.922   6.108   6.489  1.0307 -0.3080 -0.1014
   88DOPC  H11X 3018   5.975   6.172   6.563  0.6266  0.2454 -0.2861
   88DOPC  H11Y 3019   5.844   6.173   6.444  1.0358 -0.2790 -0.0680
   88DOPC  C312 3020   6.019   6.057   6.382 -0.0458  0.0816 -0.6305
   88DOPC  H12X 3021   6.068   6.144   6.332  1.3374 -0.1965  0.1655
   88DOPC  H12Y 3022   5.970   6.003   6.299 -0.2824 -0.5372 -0.0941
   88DOPC  C313 3023   6.125   5.968   6.451 -1.0452  0.1234 -0.0338
   88DOPC  H13X 3024   6.156   6.017   6.546 -0.9637 -1.8703  1.0364
   88DOPC  H13Y 3025   6.088   5.865   6.474  1.4056 -0.7157  0.4738
   88DOPC  C314 3026   6.251   5.951   6.361  0.7962 -0.1650 -0.1393
   88DOPC  H14X 3027   6.220   5.909   6.263 -1.3345 -1.0050  0.8501
   88DOPC  H14Y 3028   6.295   6.053   6.355 -2.0804  1.6750  4.5732
   88DOPC  C315 3029   6.354   5.864   6.428 -0.3097 -0.0275 -0.1005
   88DOPC  H15X 3030   6.331   5.760   6.399  0.0190 -0.3254  0.6799
   88DOPC  H15Y 3031   6.336   5.865   6.538 -1.3618  0.2024 -0.2682
   88DOPC  C316 3032   6.498   5.890   6.393 -0.5003  0.7754 -0.1376
   88DOPC  H16X 3033   6.519   5.857   6.289  2.1073 -1.2274  0.8994
   88DOPC  H16Y 3034   6.531   5.995   6.406 -0.1768  0.8198 -1.2331
   88DOPC  C317 3035   6.591   5.799   6.480  0.2553 -0.1896  0.7818
   88DOPC  H17X 3036   6.571   5.799   6.589 -1.5562 -0.4433  0.4916
   88DOPC  H17Y 3037   6.580   5.695   6.443 -0.6260  0.2740 -0.3249
   88DOPC  C318 3038   6.738   5.847   6.454 -0.6228  0.2781 -0.1741
   88DOPC  H18X 3039   6.804   5.805   6.533 -2.1055 -1.5895  0.1376
   88DOPC  H18Y 3040   6.765   5.827   6.348  1.2472  1.2226  0.0868
   88DOPC  H18Z 3041   6.760   5.956   6.452 -1.2482  0.4022 -2.1061
   89DOPC     N 3042   1.988   3.436   8.465  0.2119  0.1119 -0.2324
   89DOPC   C12 3043   2.092   3.329   8.451 -0.1711 -0.0276 -0.8514
   89DOPC  H12A 3044   2.053   3.237   8.492 -1.3660  0.8274 -0.0087
   89DOPC  H12B 3045   2.168   3.354   8.524 -0.4599 -0.3550 -0.4348
   89DOPC   C13 3046   1.860   3.404   8.386 -0.2471 -0.2405  0.8311
   89DOPC  H13A 3047   1.889   3.367   8.289 -2.0876  0.9280 -0.2179
   89DOPC  H13B 3048   1.807   3.322   8.432 -0.3527 -0.4365  0.3605
   89DOPC  H13C 3049   1.795   3.490   8.375  0.6991  0.4168  0.1796
   89DOPC   C14 3050   2.033   3.573   8.426 -0.9716 -0.0605 -0.0948
   89DOPC  H14A 3051   2.103   3.615   8.496  0.3508  1.3635 -2.1553
   89DOPC  H14B 3052   2.082   3.558   8.331  1.5494 -2.9304  1.5089
   89DOPC  H14C 3053   1.948   3.640   8.430  0.2642  1.4982  1.4033
   89DOPC   C15 3054   1.952   3.444   8.608 -0.4821  0.1070  0.2457
   89DOPC  H15A 3055   2.041   3.464   8.667  1.5369 -1.0817 -2.2154
   89DOPC  H15B 3056   1.902   3.352   8.634 -0.9328 -0.3628 -2.0707
   89DOPC  H15C 3057   1.884   3.525   8.630 -2.2809 -1.0557 -0.8299
   89DOPC   C11 3058   2.177   3.302   8.317 -0.4760 -0.3436 -0.3275
   89DOPC  H11A 3059   2.251   3.227   8.353 -0.4231 -1.7293 -3.0683
   89DOPC  H11B 3060   2.125   3.248   8.235  1.0723 -1.3208 -0.7169
   89DOPC     P 3061   2.379   3.461   8.319 -0.3192 -0.4583  0.1385
   89DOPC   O13 3062   2.390   3.422   8.460 -0.6068  0.4119 -0.6699
   89DOPC   O14 3063   2.399   3.606   8.289  0.1399 -0.0052  0.0462
   89DOPC   O12 3064   2.233   3.420   8.259 -0.1173 -0.0644  0.3001
   89DOPC   O11 3065   2.476   3.372   8.230 -0.0870  0.3842 -0.0138
   89DOPC    C1 3066   2.590   3.427   8.169 -1.2338 -0.5273 -0.0118
   89DOPC    HA 3067   2.661   3.345   8.146 -3.0060 -1.8277 -0.9743
   89DOPC    HB 3068   2.639   3.504   8.234  0.2017 -1.5049  0.1090
   89DOPC    C2 3069   2.557   3.492   8.033  0.7593  1.5620 -0.2725
   89DOPC    HS 3070   2.476   3.566   8.055  0.1723  1.2289 -1.2251
   89DOPC   O21 3071   2.509   3.379   7.955 -1.0006  0.7276 -0.1953
   89DOPC   C21 3072   2.410   3.398   7.868 -0.0668 -0.2422  0.1603
   89DOPC   O22 3073   2.352   3.504   7.847 -0.1298 -0.6912 -0.0667
   89DOPC   C22 3074   2.361   3.264   7.824  0.1765  0.0795 -0.3204
   89DOPC   H2R 3075   2.321   3.210   7.913 -0.0227 -1.0550 -1.0783
   89DOPC   H2S 3076   2.450   3.214   7.780 -1.0865 -2.3627 -0.2744
   89DOPC    C3 3077   2.682   3.554   7.977 -0.1908  0.6272  0.0007
   89DOPC    HX 3078   2.758   3.475   7.964  0.3967  1.3724 -1.3387
   89DOPC    HY 3079   2.725   3.628   8.048 -1.9652  0.3598  1.4147
   89DOPC   O31 3080   2.664   3.614   7.849  0.2330 -0.3474  0.1360
   89DOPC   C31 3081   2.590   3.723   7.836 -0.4685  0.7644 -0.1023
   89DOPC   O32 3082   2.561   3.800   7.928 -0.0574 -0.0990 -0.4701
   89DOPC   C32 3083   2.561   3.751   7.685 -0.3978  0.5662  0.1775
   89DOPC   H2X 3084   2.648   3.725   7.620 -1.0772  2.5586 -1.6828
   89DOPC   H2Y 3085   2.478   3.684   7.657 -0.1546 -2.2074  5.0085
   89DOPC   C23 3086   2.260   3.280   7.714  0.2575 -0.0357  0.0220
   89DOPC   H3R 3087   2.178   3.346   7.749 -0.1088 -0.2504 -0.4031
   89DOPC   H3S 3088   2.232   3.175   7.687  5.1433 -1.9585  1.4305
   89DOPC   C24 3089   2.314   3.334   7.580 -0.1517 -0.1586  0.4821
   89DOPC   H4R 3090   2.421   3.311   7.560 -0.4113 -0.6839 -0.3460
   89DOPC   H4S 3091   2.310   3.445   7.577 -1.0056 -0.1404 -3.4293
   89DOPC   C25 3092   2.237   3.291   7.446  0.3377  0.5552 -0.8644
   89DOPC   H5R 3093   2.129   3.304   7.470  0.2746 -1.4711  0.1595
   89DOPC   H5S 3094   2.253   3.183   7.427 -1.3782  0.1658 -0.3012
   89DOPC   C26 3095   2.271   3.382   7.329 -0.2940 -0.1003  0.3510
   89DOPC   H6R 3096   2.380   3.395   7.309 -0.7109  2.3709 -0.6830
   89DOPC   H6S 3097   2.230   3.484   7.346  0.5774  0.3037  0.0831
   89DOPC   C27 3098   2.200   3.323   7.202  0.6576  0.3638 -0.3869
   89DOPC   H7R 3099   2.092   3.331   7.227  0.5591 -0.5129 -0.5176
   89DOPC   H7S 3100   2.243   3.222   7.189 -0.2620 -0.2047  0.7625
   89DOPC   C28 3101   2.238   3.416   7.083  0.5129  0.1261  0.4124
   89DOPC   H8R 3102   2.346   3.437   7.075  0.7597 -0.9029  0.9214
   89DOPC   H8S 3103   2.179   3.509   7.098 -2.6108 -1.4903 -0.7970
   89DOPC   C29 3104   2.189   3.340   6.954 -0.5952  0.4388 -0.3816
   89DOPC   H9R 3105   2.253   3.253   6.932 -0.2610  0.4716  0.4146
   89DOPC  C210 3106   2.095   3.376   6.863 -0.0623  0.1168 -0.0197
   89DOPC  H10R 3107   2.081   3.302   6.784 -0.4428  0.0564  0.1031
   89DOPC  C211 3108   1.999   3.495   6.872  0.1497  0.2207  0.1215
   89DOPC  H11R 3109   2.011   3.554   6.966  0.2112  2.1159 -1.0117
   89DOPC  H11S 3110   1.896   3.454   6.867 -0.0477  0.7929 -0.6313
   89DOPC  C212 3111   2.010   3.594   6.756  0.2960 -0.5923  0.1125
   89DOPC  H12R 3112   2.118   3.619   6.746  0.7901 -2.1089  1.2579
   89DOPC  H12S 3113   1.958   3.686   6.789 -0.3047 -1.1803  0.8419
   89DOPC  C213 3114   1.948   3.547   6.626  0.1576  0.2276 -0.3435
   89DOPC  H13R 3115   1.846   3.508   6.644  1.0057 -1.5150  0.8529
   89DOPC  H13S 3116   2.006   3.463   6.582 -2.0036 -0.4168 -2.1721
   89DOPC  C214 3117   1.947   3.657   6.517  0.0137  0.2141  0.3490
   89DOPC  H14R 3118   2.051   3.671   6.482  0.2983 -0.1238  1.0513
   89DOPC  H14S 3119   1.898   3.753   6.545  1.1497  1.4411 -1.6289
   89DOPC  C215 3120   1.868   3.612   6.392  0.9289 -0.1047 -0.4498
   89DOPC  H15R 3121   1.762   3.600   6.421  0.3247 -0.2801 -2.5890
   89DOPC  H15S 3122   1.895   3.507   6.364 -1.2431 -0.8023 -0.0868
   89DOPC  C216 3123   1.893   3.704   6.270  0.3567  0.0525  0.0202
   89DOPC  H16R 3124   1.874   3.638   6.183  2.4522 -2.4757  1.3246
   89DOPC  H16S 3125   1.997   3.739   6.257  1.0735 -1.7654  0.4938
   89DOPC  C217 3126   1.794   3.824   6.252  0.9914 -0.1525 -0.2922
   89DOPC  H17R 3127   1.689   3.790   6.267  0.3770  1.0124 -1.7029
   89DOPC  H17S 3128   1.808   3.870   6.152 -1.2707  1.6153  0.1145
   89DOPC  C218 3129   1.815   3.945   6.341 -0.2843 -0.5308  0.5188
   89DOPC  H18R 3130   1.738   4.023   6.320  1.4621  0.9696 -0.6691
   89DOPC  H18S 3131   1.911   3.990   6.308  0.2890 -1.0244  1.4761
   89DOPC  H18T 3132   1.822   3.932   6.452  1.2122 -0.4592  0.4615
   89DOPC   C33 3133   2.520   3.898   7.663  0.1125  0.5803 -0.7179
   89DOPC   H3X 3134   2.606   3.963   7.688 -1.2638  1.5910  1.7571
   89DOPC   H3Y 3135   2.435   3.924   7.731  1.3846 -1.2612  1.7591
   89DOPC   C34 3136   2.458   3.928   7.528  0.4606  0.7149 -0.3885
   89DOPC   H4X 3137   2.390   3.853   7.484  0.4113  0.7690 -0.4039
   89DOPC   H4Y 3138   2.554   3.928   7.471  0.6995 -1.0192 -0.0289
   89DOPC   C35 3139   2.402   4.072   7.511 -0.1703 -0.8930 -0.3322
   89DOPC   H5X 3140   2.453   4.144   7.579 -0.6349 -1.8240  1.0554
   89DOPC   H5Y 3141   2.296   4.065   7.542  0.4786 -2.3801  1.8164
   89DOPC   C36 3142   2.398   4.123   7.371  0.1992 -0.4012  0.0585
   89DOPC   H6X 3143   2.310   4.072   7.327 -0.9616  1.8279 -0.3608
   89DOPC   H6Y 3144   2.365   4.228   7.387 -0.4628 -0.9215  2.4017
   89DOPC   C37 3145   2.536   4.118   7.299  0.0649 -0.2951  0.0893
   89DOPC   H7X 3146   2.608   4.167   7.369  1.0328  1.1315 -1.8264
   89DOPC   H7Y 3147   2.577   4.016   7.285  2.3011  0.4006  0.9930
   89DOPC   C38 3148   2.542   4.199   7.175  0.0382 -0.0722  0.5513
   89DOPC   H8X 3149   2.489   4.296   7.190 -0.8012  0.3295 -3.7685
   89DOPC   H8Y 3150   2.499   4.141   7.091  2.6253 -0.6798 -0.4416
   89DOPC   C39 3151   2.683   4.232   7.131  1.1941  0.1956  0.0318
   89DOPC   H9X 3152   2.758   4.238   7.211  0.1260  0.0216  1.0739
   89DOPC  C310 3153   2.715   4.260   7.006  0.1580  0.0367 -0.0822
   89DOPC  H10X 3154   2.816   4.302   6.993 -0.1154  1.7594  2.7257
   89DOPC  C311 3155   2.622   4.278   6.889  0.1109  0.1055  0.0987
   89DOPC  H11X 3156   2.618   4.383   6.854  0.0981  0.5340  1.3142
   89DOPC  H11Y 3157   2.516   4.267   6.921  0.1015  3.5605  1.7363
   89DOPC  C312 3158   2.657   4.187   6.770 -0.0572  0.2387 -0.3769
   89DOPC  H12X 3159   2.587   4.201   6.685 -1.4888 -0.9224  0.5707
   89DOPC  H12Y 3160   2.641   4.082   6.800 -0.0817  0.4384  0.3244
   89DOPC  C313 3161   2.794   4.219   6.707 -0.6014  0.1019 -0.9036
   89DOPC  H13X 3162   2.881   4.187   6.769  0.1785  1.3448 -1.3216
   89DOPC  H13Y 3163   2.804   4.166   6.610 -0.1215  0.3820 -1.0128
   89DOPC  C314 3164   2.818   4.370   6.671  0.0372  0.5897 -0.3460
   89DOPC  H14X 3165   2.743   4.394   6.593 -2.3004 -2.0879  0.8794
   89DOPC  H14Y 3166   2.797   4.442   6.753 -0.7289  0.4284 -0.3907
   89DOPC  C315 3167   2.965   4.390   6.614  0.1832  0.2970 -0.0617
   89DOPC  H15X 3168   2.996   4.316   6.537  2.4400  0.9294  0.1748
   89DOPC  H15Y 3169   3.033   4.378   6.700  0.0002  2.1823  0.3854
   89DOPC  C316 3170   2.988   4.528   6.553  0.5596 -0.2889  0.7021
   89DOPC  H16X 3171   2.959   4.604   6.628  1.1570  0.2544  0.3891
   89DOPC  H16Y 3172   3.096   4.530   6.525  0.7694 -0.9052  1.4375
   89DOPC  C317 3173   2.907   4.562   6.429 -0.4834 -0.6244 -0.1016
   89DOPC  H17X 3174   2.945   4.498   6.347  1.0787  1.3899 -1.0538
   89DOPC  H17Y 3175   2.798   4.549   6.447 -0.6480  1.6838  0.8827
   89DOPC  C318 3176   2.941   4.706   6.388  0.4777 -0.1919 -0.7193
   89DOPC  H18X 3177   3.047   4.722   6.358  1.4682 -0.9231  2.0671
   89DOPC  H18Y 3178   2.877   4.742   6.304 -1.9475  0.8425  1.4311
   89DOPC  H18Z 3179   2.923   4.780   6.469 -0.1428 -1.3245  0.2109
   90DOPC     N 3180   2.717   6.946   8.965  0.2567  0.2057  0.5049
   90DOPC   C12 3181   2.652   6.890   8.842  0.5949 -0.1849 -0.1346
   90DOPC  H12A 3182   2.555   6.854   8.873  0.9136 -0.0745  1.0123
   90DOPC  H12B 3183   2.706   6.802   8.811 -0.1450 -0.2024 -1.5033
   90DOPC   C13 3184   2.863   6.978   8.950  0.2510  0.1224 -0.2051
   90DOPC  H13A 3185   2.885   7.022   8.854 -1.8975 -1.4028 -1.4882
   90DOPC  H13B 3186   2.900   7.034   9.034 -0.3763 -0.1706  0.2802
   90DOPC  H13C 3187   2.922   6.889   8.965  0.8205  0.6478  0.7460
   90DOPC   C14 3188   2.711   6.835   9.065  0.1514  0.6496  0.0837
   90DOPC  H14A 3189   2.756   6.747   9.021 -0.4768  1.3055 -1.9809
   90DOPC  H14B 3190   2.759   6.854   9.160  0.7676 -0.0520 -0.0747
   90DOPC  H14C 3191   2.615   6.792   9.088  1.7804 -3.0964  0.5858
   90DOPC   C15 3192   2.653   7.071   9.021 -0.4411 -0.2444 -0.1151
   90DOPC  H15A 3193   2.677   7.095   9.123 -1.0503  3.3606 -0.6973
   90DOPC  H15B 3194   2.546   7.060   9.022 -0.5007 -0.0804 -1.7809
   90DOPC  H15C 3195   2.677   7.153   8.955 -0.1469  0.0304  0.3264
   90DOPC   C11 3196   2.657   6.979   8.716 -0.3785 -0.0966  0.7868
   90DOPC  H11A 3197   2.572   6.956   8.648 -0.4635 -0.3569  0.9802
   90DOPC  H11B 3198   2.638   7.085   8.747 -0.9484  0.1874 -0.4724
   90DOPC     P 3199   2.847   6.850   8.583 -0.1189  0.4639  0.0984
   90DOPC   O13 3200   2.867   6.750   8.691 -0.4524 -0.2365 -0.2055
   90DOPC   O14 3201   2.956   6.893   8.496 -1.1189 -0.0355 -0.2407
   90DOPC   O12 3202   2.784   6.981   8.651  0.2839  0.2796 -0.1677
   90DOPC   O11 3203   2.729   6.805   8.493 -0.1045 -0.1465 -0.1430
   90DOPC    C1 3204   2.705   6.852   8.361 -0.0324 -0.9018 -0.0603
   90DOPC    HA 3205   2.782   6.917   8.315 -2.1788  0.6634 -1.6291
   90DOPC    HB 3206   2.620   6.921   8.380  1.2985  0.7703  0.0236
   90DOPC    C2 3207   2.664   6.746   8.258  0.2939 -0.1085 -0.9728
   90DOPC    HS 3208   2.611   6.665   8.312  2.7912 -2.0329 -1.1873
   90DOPC   O21 3209   2.792   6.716   8.208  0.6313 -0.2676  0.3072
   90DOPC   C21 3210   2.816   6.587   8.179 -0.7378  0.4871  0.0801
   90DOPC   O22 3211   2.736   6.494   8.184 -0.6706 -0.4428 -0.8403
   90DOPC   C22 3212   2.956   6.561   8.125 -0.4087  1.0220  0.6603
   90DOPC   H2R 3213   3.002   6.493   8.199 -0.6817  1.2821  1.0745
   90DOPC   H2S 3214   3.013   6.656   8.131  1.3963  0.0747 -0.6948
   90DOPC    C3 3215   2.570   6.808   8.156  0.1429  0.4835  0.3118
   90DOPC    HX 3216   2.630   6.891   8.112 -1.3644  0.9328 -0.9761
   90DOPC    HY 3217   2.477   6.853   8.195 -0.3711 -0.2825 -0.0126
   90DOPC   O31 3218   2.537   6.718   8.047 -0.2727  0.5473  0.4470
   90DOPC   C31 3219   2.450   6.626   8.081  0.2932 -0.0225 -0.4918
   90DOPC   O32 3220   2.409   6.602   8.192  0.2936  0.1788 -0.4174
   90DOPC   C32 3221   2.426   6.542   7.954 -0.3553  0.4528  0.4930
   90DOPC   H2X 3222   2.437   6.609   7.866  0.0571 -0.4076 -0.1239
   90DOPC   H2Y 3223   2.508   6.468   7.943 -1.0162 -0.2326  0.1089
   90DOPC   C23 3224   2.955   6.507   7.978 -0.5744  0.5182 -0.0596
   90DOPC   H3R 3225   2.907   6.409   7.959  0.6113  0.1573 -1.3624
   90DOPC   H3S 3226   3.061   6.501   7.946 -1.1771  1.7261 -2.5461
   90DOPC   C24 3227   2.897   6.611   7.871 -0.5192 -0.0907 -0.1302
   90DOPC   H4R 3228   2.970   6.693   7.856 -0.4472  0.0586  0.9663
   90DOPC   H4S 3229   2.810   6.660   7.920  0.6726  1.8281  0.1819
   90DOPC   C25 3230   2.841   6.553   7.741  0.4668  0.2353  0.6270
   90DOPC   H5R 3231   2.761   6.620   7.703 -1.8637 -2.3510  0.5858
   90DOPC   H5S 3232   2.792   6.455   7.763 -0.2764  0.8165  1.6437
   90DOPC   C26 3233   2.954   6.520   7.642 -0.1989 -0.5729 -0.7136
   90DOPC   H6R 3234   3.036   6.464   7.692  0.8760  3.2000  2.2027
   90DOPC   H6S 3235   2.995   6.611   7.593 -0.6387 -0.6632 -1.2586
   90DOPC   C27 3236   2.908   6.427   7.531 -0.2236  0.4081 -0.0166
   90DOPC   H7R 3237   2.872   6.333   7.580  1.9447  0.5136  1.9692
   90DOPC   H7S 3238   2.998   6.394   7.475  0.9071  0.0035  1.9517
   90DOPC   C28 3239   2.821   6.492   7.428 -0.5344 -0.0367 -0.3029
   90DOPC   H8R 3240   2.875   6.577   7.379 -2.2996  1.3726  0.0909
   90DOPC   H8S 3241   2.734   6.541   7.477  0.1268  0.0154  0.8459
   90DOPC   C29 3242   2.768   6.402   7.319  0.3856 -0.1147  0.1510
   90DOPC   H9R 3243   2.668   6.362   7.340  0.1391  1.7656  3.1962
   90DOPC  C210 3244   2.835   6.367   7.208  0.3855  0.2944 -0.0899
   90DOPC  H10R 3245   2.787   6.283   7.156  0.8642  0.3862 -0.6982
   90DOPC  C211 3246   2.967   6.416   7.157  0.4534 -0.5515 -0.1028
   90DOPC  H11R 3247   3.007   6.343   7.083  1.8436 -0.1326  0.2064
   90DOPC  H11S 3248   3.034   6.430   7.244 -0.9326  3.4185  0.5647
   90DOPC  C212 3249   2.939   6.547   7.072 -0.8296  0.7892  0.1360
   90DOPC  H12R 3250   2.899   6.633   7.130 -0.5339 -1.2900  3.7082
   90DOPC  H12S 3251   2.873   6.507   6.992  2.1671 -0.1102 -2.0664
   90DOPC  C213 3252   3.068   6.573   6.992 -0.0059 -0.5653 -0.1389
   90DOPC  H13R 3253   3.091   6.483   6.931 -1.8442  0.8618 -3.1704
   90DOPC  H13S 3254   3.150   6.593   7.064 -1.0489  1.0049  0.6783
   90DOPC  C214 3255   3.058   6.684   6.883 -0.4131 -0.6966  0.3775
   90DOPC  H14R 3256   3.031   6.783   6.926 -0.0048 -0.4251  0.0190
   90DOPC  H14S 3257   2.976   6.645   6.819  0.5990 -1.4735 -0.4642
   90DOPC  C215 3258   3.180   6.695   6.797  0.1431 -0.3974  0.7467
   90DOPC  H15R 3259   3.220   6.603   6.747  2.4151  0.4579  0.8497
   90DOPC  H15S 3260   3.266   6.741   6.850  0.6146  0.2688 -0.5379
   90DOPC  C216 3261   3.165   6.791   6.676  0.1645 -0.0042 -0.1377
   90DOPC  H16R 3262   3.194   6.893   6.709  1.1019  0.4737 -2.2608
   90DOPC  H16S 3263   3.061   6.803   6.637 -0.3859  0.1037  1.3225
   90DOPC  C217 3264   3.262   6.768   6.561 -0.6489  0.0430  0.3091
   90DOPC  H17R 3265   3.224   6.679   6.505 -2.8095  1.6608 -0.9870
   90DOPC  H17S 3266   3.369   6.752   6.582 -0.6343 -0.6451 -0.2390
   90DOPC  C218 3267   3.253   6.885   6.463 -0.2978 -0.4630 -0.5435
   90DOPC  H18R 3268   3.235   6.984   6.508  0.2278 -0.3820 -0.5030
   90DOPC  H18S 3269   3.166   6.865   6.396  0.2755  0.6122 -1.6450
   90DOPC  H18T 3270   3.344   6.892   6.399  0.5670  1.9095  0.8563
   90DOPC   C33 3271   2.291   6.462   7.951  0.3238  0.5708 -0.1459
   90DOPC   H3X 3272   2.294   6.385   8.031 -1.5614  1.4859  0.8808
   90DOPC   H3Y 3273   2.279   6.413   7.852  0.6335 -0.5357  0.3519
   90DOPC   C34 3274   2.167   6.551   7.970 -0.7598 -0.4280 -0.2691
   90DOPC   H4X 3275   2.181   6.610   8.064  0.4869  0.0538 -0.7302
   90DOPC   H4Y 3276   2.082   6.485   7.997 -0.9500 -1.4437 -2.9986
   90DOPC   C35 3277   2.151   6.646   7.855  0.4964  0.2523  0.5479
   90DOPC   H5X 3278   2.228   6.726   7.847  2.4320 -1.4174  1.4372
   90DOPC   H5Y 3279   2.064   6.706   7.890  1.8951  1.6329  1.8389
   90DOPC   C36 3280   2.101   6.584   7.729 -0.1750 -0.5517  0.3367
   90DOPC   H6X 3281   2.048   6.487   7.737 -0.4979 -0.3374  0.9089
   90DOPC   H6Y 3282   2.023   6.651   7.686  1.0366 -0.2475 -1.4512
   90DOPC   C37 3283   2.220   6.575   7.632  0.8393 -0.1932  0.2719
   90DOPC   H7X 3284   2.258   6.680   7.628 -1.3437  0.6278 -1.0914
   90DOPC   H7Y 3285   2.299   6.511   7.676  2.0181 -1.3461 -3.1538
   90DOPC   C38 3286   2.170   6.528   7.491 -0.2102  0.0973 -0.1306
   90DOPC   H8X 3287   2.078   6.587   7.471  1.4515  2.4998 -1.0505
   90DOPC   H8Y 3288   2.138   6.423   7.508  1.2713 -0.3602  0.0014
   90DOPC   C39 3289   2.272   6.543   7.378 -0.0257  0.2773 -0.2714
   90DOPC   H9X 3290   2.262   6.643   7.333  0.5514  0.9573  1.0493
   90DOPC  C310 3291   2.372   6.457   7.343 -0.2115 -0.2325  0.3346
   90DOPC  H10X 3292   2.436   6.474   7.256 -1.8215  0.7551 -0.7199
   90DOPC  C311 3293   2.395   6.328   7.414 -0.3327 -0.1830 -0.3405
   90DOPC  H11X 3294   2.319   6.313   7.494 -0.4515 -3.0134 -0.8779
   90DOPC  H11Y 3295   2.495   6.319   7.462 -1.1230 -0.9218  1.2445
   90DOPC  C312 3296   2.394   6.192   7.331 -0.0067 -0.3741 -0.5545
   90DOPC  H12X 3297   2.294   6.195   7.283  0.0324 -0.8079 -0.6641
   90DOPC  H12Y 3298   2.405   6.117   7.412  0.9820  2.2984  1.9863
   90DOPC  C313 3299   2.494   6.160   7.225 -0.8166 -0.7212  0.2431
   90DOPC  H13X 3300   2.475   6.232   7.142 -0.8710 -0.4114  0.5239
   90DOPC  H13Y 3301   2.595   6.182   7.266 -0.9527  1.5535 -0.4779
   90DOPC  C314 3302   2.502   6.009   7.185  0.0456 -0.3027  0.3767
   90DOPC  H14X 3303   2.515   5.950   7.278 -0.4581 -0.9140  0.0723
   90DOPC  H14Y 3304   2.403   5.979   7.144 -0.2618  0.4178  0.5699
   90DOPC  C315 3305   2.610   5.975   7.078  0.3416  0.0218 -0.4655
   90DOPC  H15X 3306   2.621   5.866   7.059 -0.4867 -0.3888  1.1757
   90DOPC  H15Y 3307   2.699   6.011   7.133 -2.2716  2.7144  2.3708
   90DOPC  C316 3308   2.602   6.054   6.947 -0.0524 -0.1402  0.4058
   90DOPC  H16X 3309   2.518   6.031   6.878  0.5560  2.3893 -1.3173
   90DOPC  H16Y 3310   2.591   6.163   6.963 -0.6441 -0.3808  1.8598
   90DOPC  C317 3311   2.722   6.038   6.849  0.1245 -0.1833  0.9633
   90DOPC  H17X 3312   2.694   6.102   6.762 -0.2345  1.4923  2.2528
   90DOPC  H17Y 3313   2.817   6.054   6.904  0.6016 -0.1287  0.1449
   90DOPC  C318 3314   2.720   5.900   6.787 -0.4040 -0.2573  0.1207
   90DOPC  H18X 3315   2.781   5.891   6.695 -0.4919 -0.2649  0.0627
   90DOPC  H18Y 3316   2.750   5.823   6.861 -0.0593  1.5405  1.9454
   90DOPC  H18Z 3317   2.616   5.866   6.770 -1.0978  1.9509 -0.4548
   91DOPC     N 3318  11.823   5.170   8.371  0.7141 -0.4978  0.5979
   91DOPC   C12 3319  11.844   5.242   8.237 -0.3175  0.4574  0.5098
   91DOPC  H12A 3320  11.806   5.344   8.243 -0.6801  0.2998  0.9388
   91DOPC  H12B 3321  11.781   5.185   8.171  0.2575 -0.1709  0.4978
   91DOPC   C13 3322  11.835   5.022   8.370  0.2998 -0.3056  0.6810
   91DOPC  H13A 3323  11.788   4.974   8.455 -1.3105  0.2296  0.1319
   91DOPC  H13B 3324  11.772   4.998   8.286 -1.4073  2.0528  1.1756
   91DOPC  H13C 3325  11.938   4.991   8.365 -0.2121 -2.2037  1.0539
   91DOPC   C14 3326  11.688   5.202   8.420  0.5301  0.9802 -0.1479
   91DOPC  H14A 3327  11.616   5.160   8.352  2.0447  0.4599 -1.4953
   91DOPC  H14B 3328  11.685   5.159   8.519  0.3270 -1.2085 -1.0641
   91DOPC  H14C 3329  11.672   5.308   8.435 -0.7437  0.9659 -1.1832
   91DOPC   C15 3330  -0.005   5.234   8.477  0.0130 -0.3183  0.1721
   91DOPC  H15A 3331  -0.022   5.181   8.570  1.3557 -0.7566  0.1904
   91DOPC  H15B 3332  -0.013   5.341   8.490  1.0364 -0.1238 -0.6621
   91DOPC  H15C 3333   0.097   5.216   8.447 -0.2941 -0.0541 -1.1048
   91DOPC   C11 3334   0.068   5.244   8.186  0.1087  0.8573  0.2092
   91DOPC  H11A 3335   0.072   5.318   8.104 -2.3296  0.2810 -0.5135
   91DOPC  H11B 3336   0.141   5.270   8.265 -1.4720 -0.5188  2.2570
   91DOPC     P 3337   0.191   5.014   8.163  0.0633  0.2414 -0.3772
   91DOPC   O13 3338   0.157   4.880   8.113 -0.1971  0.5814 -0.3268
   91DOPC   O14 3339   0.215   5.037   8.308 -0.6115 -0.0884 -0.1791
   91DOPC   O12 3340   0.087   5.117   8.120  0.2286 -0.5787 -1.0914
   91DOPC   O11 3341   0.326   5.066   8.086 -0.6722 -0.1270 -0.7864
   91DOPC    C1 3342   0.323   5.092   7.947  0.1608 -0.6267  0.4722
   91DOPC    HA 3343   0.222   5.116   7.908  0.7346  0.8108 -0.2279
   91DOPC    HB 3344   0.356   5.001   7.894 -0.4474 -0.8414  0.4557
   91DOPC    C2 3345   0.392   5.226   7.911 -0.1322  0.3579 -0.4010
   91DOPC    HS 3346   0.497   5.220   7.946 -0.1740 -1.6575 -0.5217
   91DOPC   O21 3347   0.317   5.338   7.957 -0.7985 -0.4263 -0.0432
   91DOPC   C21 3348   0.369   5.405   8.055 -0.4225 -0.1045  0.0684
   91DOPC   O22 3349   0.477   5.379   8.104 -0.1782 -0.8971 -0.5139
   91DOPC   C22 3350   0.293   5.539   8.082 -0.1631  0.4086 -0.6996
   91DOPC   H2R 3351   0.279   5.544   8.193 -1.0089  2.1039 -0.8650
   91DOPC   H2S 3352   0.196   5.532   8.028 -1.5974  0.7979  1.6803
   91DOPC    C3 3353   0.397   5.238   7.757  0.3984  0.0077  0.2346
   91DOPC    HX 3354   0.435   5.339   7.729 -1.8664  0.5503 -1.0857
   91DOPC    HY 3355   0.290   5.245   7.730  0.4065  1.2538  0.4667
   91DOPC   O31 3356   0.460   5.118   7.700  0.0187 -0.0890 -0.0285
   91DOPC   C31 3357   0.594   5.121   7.713 -0.1667 -0.0939 -0.4037
   91DOPC   O32 3358   0.658   5.212   7.767  0.1570 -0.0425  0.0668
   91DOPC   C32 3359   0.650   4.994   7.652  0.0952 -0.7931  0.0524
   91DOPC   H2X 3360   0.662   4.918   7.733  0.2175 -1.4590 -0.5756
   91DOPC   H2Y 3361   0.569   4.957   7.585 -0.4314  2.7940 -1.5111
   91DOPC   C23 3362   0.381   5.660   8.048  0.0037  0.2315  0.5037
   91DOPC   H3R 3363   0.470   5.657   8.116 -0.7008 -2.4841  1.4152
   91DOPC   H3S 3364   0.328   5.750   8.085 -0.0107  0.9131 -1.0968
   91DOPC   C24 3365   0.424   5.676   7.898  0.3186 -0.4155 -0.6583
   91DOPC   H4R 3366   0.327   5.683   7.843  1.5332  1.5981 -2.7244
   91DOPC   H4S 3367   0.481   5.586   7.870  2.8035  0.0819  2.3062
   91DOPC   C25 3368   0.516   5.803   7.878 -0.4593 -0.1895 -0.3294
   91DOPC   H5R 3369   0.605   5.801   7.944 -0.1928  0.2225 -0.6705
   91DOPC   H5S 3370   0.459   5.893   7.908 -0.9060 -0.3324 -0.7427
   91DOPC   C26 3371   0.557   5.805   7.733 -0.4170 -0.1587  0.1275
   91DOPC   H6R 3372   0.478   5.813   7.656 -0.4966  0.2213  0.2514
   91DOPC   H6S 3373   0.612   5.711   7.708 -0.0457  0.0100  0.3150
   91DOPC   C27 3374   0.672   5.911   7.699  0.3609 -0.2921 -0.5793
   91DOPC   H7R 3375   0.746   5.890   7.779 -0.1332 -2.6156 -0.6662
   91DOPC   H7S 3376   0.629   6.013   7.706  0.3101 -0.4185  1.9359
   91DOPC   C28 3377   0.751   5.888   7.564 -1.0097  0.6097 -1.2694
   91DOPC   H8R 3378   0.793   5.788   7.587 -2.9097  0.6079  3.2976
   91DOPC   H8S 3379   0.830   5.966   7.561 -2.2397  1.8775 -2.9179
   91DOPC   C29 3380   0.666   5.898   7.444 -0.4372 -0.5808  0.4005
   91DOPC   H9R 3381   0.626   6.000   7.434 -0.8473 -0.9125 -1.7944
   91DOPC  C210 3382   0.630   5.804   7.350  0.0566  0.4232  0.3685
   91DOPC  H10R 3383   0.556   5.826   7.271 -1.0132 -1.3829  0.7833
   91DOPC  C211 3384   0.674   5.658   7.342 -0.2905 -0.2709 -0.2309
   91DOPC  H11R 3385   0.589   5.587   7.348 -0.8410  0.3845 -0.1976
   91DOPC  H11S 3386   0.736   5.641   7.433 -1.3793 -1.2392  0.3564
   91DOPC  C212 3387   0.780   5.623   7.235 -0.0776  0.2431 -0.2527
   91DOPC  H12R 3388   0.815   5.526   7.274 -4.2240 -0.8147  1.4692
   91DOPC  H12S 3389   0.864   5.696   7.232 -0.3537  0.8596  2.9121
   91DOPC  C213 3390   0.723   5.582   7.094 -0.3418 -0.1754  0.2648
   91DOPC  H13R 3391   0.690   5.678   7.050 -1.3118 -0.2886  0.7201
   91DOPC  H13S 3392   0.628   5.528   7.114  0.0565  0.0647  3.2968
   91DOPC  C214 3393   0.818   5.485   7.023  0.3616  0.2672 -0.0533
   91DOPC  H14R 3394   0.770   5.446   6.931  0.0540 -0.5969  0.4669
   91DOPC  H14S 3395   0.852   5.402   7.088  1.6932  1.1628  0.4370
   91DOPC  C215 3396   0.951   5.552   6.980  0.6947 -0.2333 -1.0815
   91DOPC  H15R 3397   1.020   5.572   7.065  1.8719 -2.0915 -1.5416
   91DOPC  H15S 3398   0.937   5.647   6.925  1.4993 -0.1153 -1.0967
   91DOPC  C216 3399   1.022   5.442   6.893 -0.0839  1.0854 -0.1598
   91DOPC  H16R 3400   1.066   5.497   6.807 -2.0300  1.2630 -1.1200
   91DOPC  H16S 3401   0.950   5.365   6.857 -0.7058  3.5302 -5.1517
   91DOPC  C217 3402   1.137   5.371   6.963 -0.6124 -0.0342 -0.4566
   91DOPC  H17R 3403   1.105   5.306   7.047  0.3826 -2.6431 -1.9808
   91DOPC  H17S 3404   1.206   5.454   6.990  0.3391 -0.8472 -0.3162
   91DOPC  C218 3405   1.218   5.278   6.868 -0.7376  0.1562  0.2016
   91DOPC  H18R 3406   1.301   5.230   6.923  0.2112 -0.3597 -1.5779
   91DOPC  H18S 3407   1.262   5.332   6.781 -1.5747  1.4851  0.5758
   91DOPC  H18T 3408   1.152   5.200   6.825 -0.5206 -0.0139  0.1770
   91DOPC   C33 3409   0.772   5.020   7.564  0.1786  0.9345  1.1317
   91DOPC   H3X 3410   0.859   5.054   7.624  0.6596 -0.0432  1.0132
   91DOPC   H3Y 3411   0.746   5.095   7.486 -2.7041 -1.9576 -0.9397
   91DOPC   C34 3412   0.815   4.887   7.491  0.4548 -0.8704 -0.0655
   91DOPC   H4X 3413   0.820   4.802   7.563 -1.1614 -0.2435  0.8196
   91DOPC   H4Y 3414   0.920   4.908   7.460  0.0140  1.2189 -0.2388
   91DOPC   C35 3415   0.742   4.866   7.361 -0.5655  1.0381  0.2672
   91DOPC   H5X 3416   0.742   4.954   7.293 -0.9431  0.4120 -0.5568
   91DOPC   H5Y 3417   0.639   4.842   7.394  0.9656 -2.8423  2.8908
   91DOPC   C36 3418   0.782   4.745   7.274 -1.4660  0.1640 -0.6523
   91DOPC   H6X 3419   0.795   4.658   7.342  0.2285  1.7333  1.1409
   91DOPC   H6Y 3420   0.710   4.718   7.193  0.1819  1.6886 -2.7350
   91DOPC   C37 3421   0.923   4.758   7.209 -0.1110  0.5308  0.1151
   91DOPC   H7X 3422   0.998   4.792   7.285  0.5732 -0.3451 -0.1548
   91DOPC   H7Y 3423   0.943   4.655   7.173  0.9610  0.7012  0.1824
   91DOPC   C38 3424   0.927   4.846   7.088 -0.5080  0.0640  0.0441
   91DOPC   H8X 3425   0.908   4.947   7.131 -0.5921 -0.4192  1.1689
   91DOPC   H8Y 3426   0.841   4.838   7.018 -0.8531 -2.9086  0.6820
   91DOPC   C39 3427   1.063   4.847   7.021 -1.0169 -0.6685  0.0212
   91DOPC   H9X 3428   1.147   4.859   7.091 -1.6193  2.8029  0.3358
   91DOPC  C310 3429   1.085   4.839   6.888  0.1127 -0.6807 -0.3739
   91DOPC  H10X 3430   1.184   4.867   6.848  0.6900 -0.9875  0.7833
   91DOPC  C311 3431   0.981   4.849   6.782  0.0422  0.5048 -0.1455
   91DOPC  H11X 3432   0.886   4.881   6.829 -0.2652  0.9506 -1.0393
   91DOPC  H11Y 3433   0.977   4.744   6.745 -0.0858 -0.6403  2.8455
   91DOPC  C312 3434   1.015   4.965   6.690  0.0025  0.2240 -0.0701
   91DOPC  H12X 3435   1.116   4.958   6.645  0.9032  0.9223  1.7181
   91DOPC  H12Y 3436   1.019   5.061   6.745 -0.5176  0.0141  0.3438
   91DOPC  C313 3437   0.913   4.965   6.571  0.6538 -0.3495 -0.2125
   91DOPC  H13X 3438   0.810   4.978   6.610  0.6385 -1.8801  0.3550
   91DOPC  H13Y 3439   0.942   5.049   6.504  1.7322  0.6936  1.4714
   91DOPC  C314 3440   0.911   4.844   6.475  0.0837  0.8368  0.2981
   91DOPC  H14X 3441   0.901   4.889   6.374  0.6811 -1.1111 -0.6779
   91DOPC  H14Y 3442   1.015   4.805   6.482  0.6508  2.0688 -0.8987
   91DOPC  C315 3443   0.798   4.736   6.495 -0.0653 -0.0657  0.5904
   91DOPC  H15X 3444   0.703   4.781   6.459 -0.6227 -1.0674  0.7697
   91DOPC  H15Y 3445   0.804   4.710   6.603  4.7899 -0.1500  0.5324
   91DOPC  C316 3446   0.817   4.601   6.414 -0.1669 -0.9881 -0.3993
   91DOPC  H16X 3447   0.721   4.544   6.410 -1.6076  1.3851 -2.5229
   91DOPC  H16Y 3448   0.836   4.631   6.309  2.3027 -0.6258  0.1025
   91DOPC  C317 3449   0.944   4.519   6.455 -0.7724  0.3552  0.1826
   91DOPC  H17X 3450   0.978   4.459   6.368 -1.0860  0.3721  0.0454
   91DOPC  H17Y 3451   1.024   4.582   6.498 -2.6757  0.8099  3.4140
   91DOPC  C318 3452   0.904   4.416   6.563 -0.3786 -0.1812 -0.1205
   91DOPC  H18X 3453   0.848   4.467   6.644 -0.6599 -1.8305  0.7549
   91DOPC  H18Y 3454   0.837   4.338   6.520 -1.5458  1.2546 -1.0363
   91DOPC  H18Z 3455   0.996   4.373   6.608 -0.2254  2.2971  2.1954
   92DOPC     N 3456   4.220   5.587   8.853 -0.5431 -0.4923  0.2324
   92DOPC   C12 3457   4.259   5.622   8.709 -0.3613  0.5237  0.3139
   92DOPC  H12A 3458   4.287   5.726   8.707 -2.3419  1.2001  2.5407
   92DOPC  H12B 3459   4.183   5.605   8.634 -1.0833  0.4793  1.0390
   92DOPC   C13 3460   4.099   5.669   8.891  0.3207 -0.1883  0.9253
   92DOPC  H13A 3461   4.020   5.628   8.831  0.8406  0.5354 -0.3074
   92DOPC  H13B 3462   4.071   5.651   8.993 -0.0659 -0.3601  0.7886
   92DOPC  H13C 3463   4.117   5.774   8.873  0.3588 -0.4955 -1.0263
   92DOPC   C14 3464   4.332   5.623   8.947  0.2341  0.3868 -0.2327
   92DOPC  H14A 3465   4.426   5.608   8.897 -0.1888 -0.5147 -0.7834
   92DOPC  H14B 3466   4.322   5.724   8.985  0.1802  0.9767 -1.7653
   92DOPC  H14C 3467   4.323   5.548   9.024 -1.5916 -1.4417 -2.0989
   92DOPC   C15 3468   4.182   5.442   8.872 -0.6686 -0.6327 -0.5799
   92DOPC  H15A 3469   4.167   5.435   8.979 -2.0019  3.8703 -0.2856
   92DOPC  H15B 3470   4.263   5.376   8.844  0.3174  0.1737  0.2913
   92DOPC  H15C 3471   4.087   5.417   8.828 -0.4654 -3.7284  0.4939
   92DOPC   C11 3472   4.378   5.539   8.655 -0.1331 -0.6301  0.1775
   92DOPC  H11A 3473   4.380   5.432   8.684  2.5148 -0.3024  1.5313
   92DOPC  H11B 3474   4.363   5.539   8.545 -1.2956  2.2910  0.2631
   92DOPC     P 3475   4.592   5.677   8.607  0.0480  0.3935 -0.2429
   92DOPC   O13 3476   4.732   5.681   8.658  0.3703 -0.2973  0.0960
   92DOPC   O14 3477   4.517   5.804   8.580  0.2903 -0.0641  0.1864
   92DOPC   O12 3478   4.503   5.589   8.700 -0.2705 -0.5553  0.1521
   92DOPC   O11 3479   4.603   5.605   8.466  0.6343  0.0224  0.1861
   92DOPC    C1 3480   4.639   5.691   8.353 -0.1499 -1.2432 -0.5850
   92DOPC    HA 3481   4.749   5.689   8.344 -0.1897 -0.3902 -1.4229
   92DOPC    HB 3482   4.598   5.794   8.358  3.2526  0.1846  0.2049
   92DOPC    C2 3483   4.581   5.634   8.219 -0.0699 -0.5609 -0.3120
   92DOPC    HS 3484   4.613   5.528   8.211  2.6155 -0.0045  1.7592
   92DOPC   O21 3485   4.635   5.716   8.112  0.0032  0.2543  0.1279
   92DOPC   C21 3486   4.749   5.667   8.068  0.0768 -1.1039 -0.0310
   92DOPC   O22 3487   4.810   5.574   8.114 -0.1876  0.5876  0.2533
   92DOPC   C22 3488   4.788   5.739   7.938 -0.1549 -0.4230  0.2929
   92DOPC   H2R 3489   4.832   5.835   7.971  3.9819 -1.6011 -1.1913
   92DOPC   H2S 3490   4.692   5.763   7.888 -1.7913 -2.8160  2.0375
   92DOPC    C3 3491   4.429   5.637   8.217  0.2210  0.3290  0.4337
   92DOPC    HX 3492   4.391   5.741   8.213  1.4383  0.8231  1.3794
   92DOPC    HY 3493   4.407   5.590   8.315 -0.2078 -1.6619 -0.5640
   92DOPC   O31 3494   4.366   5.554   8.102 -0.9213  0.1073 -0.2630
   92DOPC   C31 3495   4.236   5.551   8.102 -0.8743  0.1440  0.0591
   92DOPC   O32 3496   4.174   5.606   8.189  0.2593 -0.2703 -0.2158
   92DOPC   C32 3497   4.187   5.482   7.976 -0.0115  0.2384  0.1964
   92DOPC   H2X 3498   4.202   5.374   7.993 -0.8834 -0.1669 -1.4195
   92DOPC   H2Y 3499   4.078   5.504   7.974  0.2361  1.5498  0.1471
   92DOPC   C23 3500   4.889   5.658   7.848  0.4425 -0.2426 -0.8194
   92DOPC   H3R 3501   4.841   5.563   7.816 -1.4403  0.2257  0.4662
   92DOPC   H3S 3502   4.972   5.645   7.920 -0.5804  0.8249  0.6092
   92DOPC   C24 3503   4.927   5.736   7.717  0.8170  0.5853 -0.2710
   92DOPC   H4R 3504   5.020   5.689   7.679  0.3995 -0.3635 -0.1426
   92DOPC   H4S 3505   4.952   5.841   7.740  1.4363  0.1348  1.1870
   92DOPC   C25 3506   4.809   5.751   7.619  0.0769 -0.0543  0.5014
   92DOPC   H5R 3507   4.716   5.776   7.673 -0.2672  0.8386 -0.4844
   92DOPC   H5S 3508   4.799   5.646   7.583 -0.4554 -0.4173  1.6466
   92DOPC   C26 3509   4.833   5.859   7.519 -0.6666 -0.3622  1.0736
   92DOPC   H6R 3510   4.857   5.955   7.570  0.1203 -1.0609  2.0558
   92DOPC   H6S 3511   4.733   5.877   7.475  0.2909  2.0241 -0.3390
   92DOPC   C27 3512   4.929   5.831   7.401  0.7042  0.6203 -0.0713
   92DOPC   H7R 3513   4.906   5.731   7.358 -1.7145  0.6487  0.9587
   92DOPC   H7S 3514   5.025   5.825   7.457  1.4364  0.2138 -1.3432
   92DOPC   C28 3515   4.942   5.949   7.298 -0.5742  0.7002 -0.4373
   92DOPC   H8R 3516   4.946   6.043   7.356 -0.1277  0.0327  0.6570
   92DOPC   H8S 3517   4.848   5.949   7.240  0.1245  0.1313 -1.6177
   92DOPC   C29 3518   5.059   5.935   7.213  0.2554  0.5607  0.7714
   92DOPC   H9R 3519   5.074   5.833   7.173  3.5652  1.9475 -2.0269
   92DOPC  C210 3520   5.145   6.030   7.172 -0.3694 -0.0917 -0.7624
   92DOPC  H10R 3521   5.234   6.000   7.115 -1.2945  3.3423 -4.4970
   92DOPC  C211 3522   5.137   6.172   7.227 -0.1885  0.3771 -0.3602
   92DOPC  H11R 3523   5.153   6.190   7.335  3.1242  0.1168 -0.7052
   92DOPC  H11S 3524   5.041   6.218   7.198 -0.1748 -0.3013 -1.5375
   92DOPC  C212 3525   5.246   6.249   7.157  0.5669  0.0100 -0.6477
   92DOPC  H12R 3526   5.235   6.242   7.046  2.6475 -1.0701 -0.8339
   92DOPC  H12S 3527   5.343   6.202   7.183  1.6691  2.3694 -0.2356
   92DOPC  C213 3528   5.267   6.390   7.203 -0.4861  0.2097 -0.2574
   92DOPC  H13R 3529   5.338   6.432   7.128  0.1194 -3.6685 -2.0881
   92DOPC  H13S 3530   5.315   6.386   7.303  3.5171 -2.1052 -2.0408
   92DOPC  C214 3531   5.142   6.483   7.192 -1.2824  0.1805 -0.6557
   92DOPC  H14R 3532   5.141   6.587   7.229 -0.1485 -0.1525  0.3641
   92DOPC  H14S 3533   5.070   6.437   7.263 -0.5167 -0.9801 -0.5988
   92DOPC  C215 3534   5.080   6.481   7.050 -0.3183 -0.1280  0.1430
   92DOPC  H15R 3535   5.056   6.375   7.025 -1.7970 -0.5004  2.7196
   92DOPC  H15S 3536   5.159   6.507   6.976 -1.5998 -0.5588 -1.4290
   92DOPC  C216 3537   4.952   6.562   7.037  1.0868  0.3188  0.6138
   92DOPC  H16R 3538   4.952   6.662   7.085 -0.8954  0.3337  0.6806
   92DOPC  H16S 3539   4.882   6.498   7.095 -0.4302  0.1569 -1.2911
   92DOPC  C217 3540   4.901   6.576   6.891 -1.1382  0.3334 -0.1089
   92DOPC  H17R 3541   4.977   6.641   6.842 -1.3483  1.2405  0.7431
   92DOPC  H17S 3542   4.795   6.609   6.893 -0.7522  1.6632 -0.2531
   92DOPC  C218 3543   4.897   6.451   6.801  0.2090  0.0658 -0.2386
   92DOPC  H18R 3544   4.887   6.481   6.694 -0.6502 -1.2135 -0.5469
   92DOPC  H18S 3545   4.814   6.381   6.826 -0.2242  0.7990  0.3972
   92DOPC  H18T 3546   5.000   6.408   6.806 -0.2429 -1.0872 -0.5166
   92DOPC   C33 3547   4.252   5.529   7.837  0.2047  0.0285 -0.2425
   92DOPC   H3X 3548   4.361   5.514   7.852 -0.0905 -0.5708  1.5708
   92DOPC   H3Y 3549   4.220   5.635   7.824  0.4443 -0.0017 -1.1389
   92DOPC   C34 3550   4.193   5.436   7.725  0.0959  0.0254 -0.3814
   92DOPC   H4X 3551   4.083   5.429   7.733 -0.0464  0.8811 -1.4309
   92DOPC   H4Y 3552   4.242   5.338   7.743  1.1608  0.6333  0.1438
   92DOPC   C35 3553   4.221   5.486   7.584  0.1781 -0.7170 -0.2694
   92DOPC   H5X 3554   4.330   5.490   7.568  0.1153 -0.3619 -0.6408
   92DOPC   H5Y 3555   4.193   5.594   7.577 -0.1087 -0.6747  1.2478
   92DOPC   C36 3556   4.144   5.424   7.465  0.1754 -0.1658 -0.3453
   92DOPC   H6X 3557   4.164   5.315   7.458 -1.4053 -0.6032  1.1004
   92DOPC   H6Y 3558   4.035   5.426   7.489  0.7439 -0.7855  2.6343
   92DOPC   C37 3559   4.176   5.487   7.329 -0.0622 -0.0972  0.3480
   92DOPC   H7X 3560   4.160   5.597   7.332  0.5021  0.2981 -3.9610
   92DOPC   H7Y 3561   4.279   5.459   7.299 -0.3423  1.4780 -2.4642
   92DOPC   C38 3562   4.085   5.458   7.211 -0.3540 -0.2686  0.5739
   92DOPC   H8X 3563   4.118   5.527   7.130  3.7060 -1.0654  1.2934
   92DOPC   H8Y 3564   3.985   5.502   7.231 -0.7278 -1.0399  0.4413
   92DOPC   C39 3565   4.075   5.310   7.177 -0.0360 -0.5750 -0.3619
   92DOPC   H9X 3566   4.061   5.245   7.264 -0.1188 -1.7487 -1.2299
   92DOPC  C310 3567   4.078   5.258   7.054  0.3028  0.5943 -1.0585
   92DOPC  H10X 3568   4.076   5.149   7.039 -1.0737  0.5893 -1.0082
   92DOPC  C311 3569   4.096   5.329   6.923  0.0516 -0.6112 -0.1739
   92DOPC  H11X 3570   4.118   5.262   6.838 -0.0810  2.0629 -2.4704
   92DOPC  H11Y 3571   4.185   5.392   6.944 -0.2602 -0.7935  1.8783
   92DOPC  C312 3572   3.975   5.415   6.888  0.3956  0.1129  0.2379
   92DOPC  H12X 3573   3.945   5.480   6.973  0.7968 -0.6611  0.9882
   92DOPC  H12Y 3574   3.888   5.359   6.848 -1.5455  2.4198  0.9971
   92DOPC  C313 3575   4.011   5.509   6.772  0.6935  0.4133  0.1169
   92DOPC  H13X 3576   4.098   5.563   6.815  0.3497  2.0719 -1.1660
   92DOPC  H13Y 3577   4.047   5.439   6.693 -0.6080 -0.0208 -0.1083
   92DOPC  C314 3578   3.899   5.610   6.730 -0.2684  0.7602 -0.0994
   92DOPC  H14X 3579   3.861   5.649   6.827 -2.6412 -0.2756 -0.5383
   92DOPC  H14Y 3580   3.940   5.688   6.663  0.9088  0.4247  0.1977
   92DOPC  C315 3581   3.784   5.536   6.658  0.3710 -0.3057  0.7794
   92DOPC  H15X 3582   3.718   5.490   6.735 -2.5372  1.5065 -0.5144
   92DOPC  H15Y 3583   3.826   5.452   6.599  0.3843 -0.6497  1.2693
   92DOPC  C316 3584   3.706   5.633   6.562 -0.4068  0.3865 -0.2257
   92DOPC  H16X 3585   3.662   5.710   6.629  1.0670  0.2158  0.9866
   92DOPC  H16Y 3586   3.776   5.686   6.495  0.9452  0.3560  1.1164
   92DOPC  C317 3587   3.606   5.561   6.462  0.4842  0.1334 -0.3263
   92DOPC  H17X 3588   3.561   5.637   6.394 -1.1188  0.5896  1.1630
   92DOPC  H17Y 3589   3.663   5.491   6.398  0.0151 -0.6719  0.1140
   92DOPC  C318 3590   3.494   5.485   6.536  0.3252 -0.4630 -0.1853
   92DOPC  H18X 3591   3.480   5.543   6.629  2.9457  0.4194 -0.2659
   92DOPC  H18Y 3592   3.399   5.477   6.479 -0.5740  2.7950  0.6881
   92DOPC  H18Z 3593   3.529   5.383   6.565  0.0719 -0.1766  1.2073
   93DOPC     N 3594   5.547   2.940   9.109  0.1000 -0.7203 -0.0543
   93DOPC   C12 3595   5.633   2.978   8.989  0.1858 -0.7349  0.1868
   93DOPC  H12A 3596   5.677   2.888   8.948 -1.3394 -1.4619  0.0723
   93DOPC  H12B 3597   5.711   3.039   9.033 -0.9173 -0.0871  1.3136
   93DOPC   C13 3598   5.629   2.880   9.215  0.3485 -0.4645  0.0425
   93DOPC  H13A 3599   5.554   2.842   9.283  0.6924 -0.1426  0.6045
   93DOPC  H13B 3600   5.683   2.794   9.178 -0.5383 -0.9679 -0.1292
   93DOPC  H13C 3601   5.687   2.956   9.264 -1.3199  1.5445 -0.9060
   93DOPC   C14 3602   5.440   2.841   9.065  0.1494  0.2487 -0.9334
   93DOPC  H14A 3603   5.480   2.745   9.036 -1.0879  0.2138 -2.6947
   93DOPC  H14B 3604   5.360   2.835   9.138  1.1351 -1.1220  0.0744
   93DOPC  H14C 3605   5.391   2.894   8.984 -2.0206  1.0404  0.7783
   93DOPC   C15 3606   5.490   3.070   9.162  0.7324  0.1398 -0.7229
   93DOPC  H15A 3607   5.409   3.111   9.103  0.8840  0.2463 -0.8576
   93DOPC  H15B 3608   5.555   3.155   9.178  0.5319  0.6290 -2.3141
   93DOPC  H15C 3609   5.440   3.055   9.256  1.9531  2.2325  0.3188
   93DOPC   C11 3610   5.562   3.041   8.864 -0.2182  0.3673  1.0638
   93DOPC  H11A 3611   5.480   3.101   8.910 -1.0979  0.4388 -0.5181
   93DOPC  H11B 3612   5.631   3.112   8.814 -1.2092  3.0129  3.2128
   93DOPC     P 3613   5.601   2.844   8.688  0.3723 -0.1234  0.0061
   93DOPC   O13 3614   5.522   2.727   8.653  0.6135  0.0907  0.4816
   93DOPC   O14 3615   5.737   2.823   8.745 -0.1020 -0.0975 -0.5439
   93DOPC   O12 3616   5.503   2.937   8.776  0.0897 -0.2946  0.0047
   93DOPC   O11 3617   5.622   2.932   8.557  0.5544  0.3042  0.1354
   93DOPC    C1 3618   5.534   2.904   8.438 -0.7903  0.4020 -0.3382
   93DOPC    HA 3619   5.506   3.000   8.388 -1.0550  0.4086 -0.1767
   93DOPC    HB 3620   5.443   2.846   8.463 -1.7686  1.4780 -1.2682
   93DOPC    C2 3621   5.624   2.834   8.330  0.5391 -0.2801  0.5628
   93DOPC    HS 3622   5.640   2.734   8.377 -0.0170  0.6242  2.8370
   93DOPC   O21 3623   5.745   2.914   8.311  0.1954  0.6090  0.3589
   93DOPC   C21 3624   5.845   2.859   8.246 -0.1358 -0.7133  0.0039
   93DOPC   O22 3625   5.855   2.735   8.228 -0.2978 -0.4973 -0.3778
   93DOPC   C22 3626   5.942   2.956   8.193 -0.8961 -1.0804 -0.9006
   93DOPC   H2R 3627   6.020   2.905   8.133 -2.2297 -0.8100 -2.9839
   93DOPC   H2S 3628   5.983   2.996   8.288  2.1003 -3.7304 -0.9206
   93DOPC    C3 3629   5.543   2.822   8.197 -0.8270 -0.1004 -0.1506
   93DOPC    HX 3630   5.459   2.754   8.225 -0.6163  0.1110  1.0643
   93DOPC    HY 3631   5.606   2.774   8.119 -0.3110 -0.1028  0.2652
   93DOPC   O31 3632   5.500   2.955   8.156 -0.1230  0.1277 -0.1663
   93DOPC   C31 3633   5.421   2.963   8.051  0.5344  0.0792 -0.2262
   93DOPC   O32 3634   5.374   2.866   7.990 -0.2231 -0.4656  0.2729
   93DOPC   C32 3635   5.381   3.117   8.030 -0.8380 -0.6697  0.1433
   93DOPC   H2X 3636   5.284   3.134   8.080  0.1409  1.1800  1.5173
   93DOPC   H2Y 3637   5.460   3.176   8.080 -1.8496  0.1253  0.8467
   93DOPC   C23 3638   5.889   3.071   8.110  0.6188 -0.5314 -0.1493
   93DOPC   H3R 3639   5.970   3.141   8.080 -0.0562 -0.2859 -1.4846
   93DOPC   H3S 3640   5.824   3.120   8.186  0.9633 -0.8735  0.3729
   93DOPC   C24 3641   5.796   3.032   7.997 -0.2752  0.6533  0.0803
   93DOPC   H4R 3642   5.747   3.124   7.958  0.3349  0.8324 -0.2814
   93DOPC   H4S 3643   5.720   2.959   8.033  2.0192 -0.8045  2.2782
   93DOPC   C25 3644   5.881   2.957   7.889  0.0824 -0.1572 -0.2362
   93DOPC   H5R 3645   5.929   2.873   7.944  0.3364 -0.5226 -1.0072
   93DOPC   H5S 3646   5.959   3.028   7.855 -0.6340  1.1313  0.7091
   93DOPC   C26 3647   5.800   2.884   7.779  0.2140 -0.0436 -0.5299
   93DOPC   H6R 3648   5.742   2.960   7.723 -1.4998  0.9002  2.3158
   93DOPC   H6S 3649   5.728   2.818   7.833  1.9119 -0.7931  0.9315
   93DOPC   C27 3650   5.872   2.796   7.689  0.5144  0.3123  0.4930
   93DOPC   H7R 3651   5.936   2.719   7.736  2.9481  0.5048 -2.2373
   93DOPC   H7S 3652   5.952   2.857   7.641 -0.2381 -0.1609 -1.4257
   93DOPC   C28 3653   5.783   2.718   7.587 -0.3903  0.0543 -0.2921
   93DOPC   H8R 3654   5.733   2.800   7.530 -0.5487 -0.4540 -0.8960
   93DOPC   H8S 3655   5.707   2.671   7.653 -0.6484  2.7160  1.4600
   93DOPC   C29 3656   5.861   2.613   7.503  0.3511 -0.6394  0.1071
   93DOPC   H9R 3657   5.878   2.527   7.570 -2.8905 -0.1619  1.7243
   93DOPC  C210 3658   5.920   2.630   7.383 -0.6867  0.0900 -0.2167
   93DOPC  H10R 3659   5.980   2.544   7.349  3.3252  2.1391  1.1085
   93DOPC  C211 3660   5.907   2.738   7.286 -0.1848  0.3929 -0.6490
   93DOPC  H11R 3661   6.001   2.795   7.297 -0.3140  0.1866  2.4726
   93DOPC  H11S 3662   5.830   2.817   7.301  0.3071  1.0219 -1.3848
   93DOPC  C212 3663   5.905   2.682   7.139  0.2378  0.6808  0.6166
   93DOPC  H12R 3664   5.811   2.626   7.120  1.0613 -1.2271  1.7793
   93DOPC  H12S 3665   5.987   2.609   7.117  0.0763  0.0159  2.0945
   93DOPC  C213 3666   5.921   2.796   7.037 -0.1056 -0.9106  0.2969
   93DOPC  H13R 3667   6.020   2.845   7.050 -0.2298 -1.0032  1.8107
   93DOPC  H13S 3668   5.846   2.874   7.064 -0.0934 -0.8315  0.1033
   93DOPC  C214 3669   5.886   2.754   6.891  0.0667  0.8711  0.0746
   93DOPC  H14R 3670   5.846   2.843   6.839 -0.4991  0.5980  0.0317
   93DOPC  H14S 3671   5.796   2.690   6.905  0.6896  0.1826  1.0517
   93DOPC  C215 3672   5.998   2.679   6.818 -0.2161 -0.3302  0.5984
   93DOPC  H15R 3673   6.006   2.574   6.854  0.9424 -1.7978 -3.3985
   93DOPC  H15S 3674   6.091   2.731   6.850 -0.8482  0.3097  1.4452
   93DOPC  C216 3675   5.991   2.674   6.667  0.4069  0.0230  0.0612
   93DOPC  H16R 3676   5.903   2.616   6.632 -1.6618  3.4414 -0.9305
   93DOPC  H16S 3677   6.079   2.621   6.625 -0.1504  0.1205 -1.2802
   93DOPC  C217 3678   6.005   2.803   6.584 -0.3858 -0.1051 -0.0781
   93DOPC  H17R 3679   5.927   2.881   6.593  0.4053  1.2880 -3.5618
   93DOPC  H17S 3680   5.983   2.776   6.478  1.1003 -3.9752  0.4355
   93DOPC  C218 3681   6.143   2.876   6.607 -0.4153  0.0281  0.0452
   93DOPC  H18R 3682   6.151   2.974   6.555 -0.8789  1.1234  1.9284
   93DOPC  H18S 3683   6.227   2.809   6.579  0.5400  1.8832 -1.7583
   93DOPC  H18T 3684   6.151   2.891   6.717 -1.1966 -3.4339  0.7112
   93DOPC   C33 3685   5.365   3.167   7.887  0.1595  0.2083 -0.0309
   93DOPC   H3X 3686   5.381   3.277   7.894 -1.8477  0.5458 -0.0317
   93DOPC   H3Y 3687   5.257   3.165   7.862  0.6271 -4.3653 -2.6831
   93DOPC   C34 3688   5.446   3.094   7.785 -0.8338  0.6629  0.1867
   93DOPC   H4X 3689   5.423   2.986   7.775 -1.7271  0.9835 -1.5618
   93DOPC   H4Y 3690   5.556   3.100   7.805 -0.4181 -0.5590 -1.4726
   93DOPC   C35 3691   5.423   3.142   7.642 -0.4914  0.1480  0.5122
   93DOPC   H5X 3692   5.448   3.251   7.638  0.9027 -0.1609  0.0721
   93DOPC   H5Y 3693   5.323   3.112   7.604 -0.9213  0.4388  1.3843
   93DOPC   C36 3694   5.534   3.078   7.557 -0.4293  0.3980  0.4696
   93DOPC   H6X 3695   5.630   3.123   7.590  0.5071 -0.1983 -1.3538
   93DOPC   H6Y 3696   5.544   2.968   7.572  2.7392  0.6606  0.9982
   93DOPC   C37 3697   5.516   3.109   7.407  0.8326 -0.6076  0.2670
   93DOPC   H7X 3698   5.407   3.108   7.383  0.6541  3.4833  0.0978
   93DOPC   H7Y 3699   5.554   3.213   7.399  2.2079 -1.0175  1.1749
   93DOPC   C38 3700   5.606   3.022   7.318  0.0822 -0.3801  0.5154
   93DOPC   H8X 3701   5.590   2.917   7.350 -0.0872 -0.2931  0.7216
   93DOPC   H8Y 3702   5.712   3.052   7.329 -0.3692  1.2915  0.7257
   93DOPC   C39 3703   5.569   3.025   7.174 -0.0495  0.3511 -0.6257
   93DOPC   H9X 3704   5.538   2.934   7.120 -2.9613  0.5846  0.4636
   93DOPC  C310 3705   5.564   3.136   7.097  0.0451  0.4174  0.8122
   93DOPC  H10X 3706   5.535   3.115   6.993  0.7752  2.1328  0.2320
   93DOPC  C311 3707   5.579   3.282   7.129  0.5120  0.2602  0.5622
   93DOPC  H11X 3708   5.644   3.288   7.219 -0.0649  2.0845  0.8972
   93DOPC  H11Y 3709   5.477   3.321   7.152 -0.0933 -0.6689 -0.4521
   93DOPC  C312 3710   5.647   3.358   7.011 -0.6689  0.7773 -0.2686
   93DOPC  H12X 3711   5.734   3.301   6.972 -2.3926 -2.0835 -0.1911
   93DOPC  H12Y 3712   5.690   3.452   7.052  2.3025 -0.5651 -0.0696
   93DOPC  C313 3713   5.555   3.406   6.908 -0.2608 -0.1162 -0.2888
   93DOPC  H13X 3714   5.453   3.433   6.942 -1.2206  0.3214 -3.2447
   93DOPC  H13Y 3715   5.600   3.499   6.868  0.8375  0.4031  1.9875
   93DOPC  C314 3716   5.538   3.311   6.792  0.5044  0.1853 -0.4504
   93DOPC  H14X 3717   5.455   3.240   6.813 -1.4668  1.9281 -1.8794
   93DOPC  H14Y 3718   5.501   3.376   6.710 -2.6507  0.4845  1.0397
   93DOPC  C315 3719   5.668   3.246   6.739  0.2209  0.0537 -0.4904
   93DOPC  H15X 3720   5.700   3.158   6.798  0.3987  0.0788 -0.5501
   93DOPC  H15Y 3721   5.750   3.319   6.754 -0.0208 -0.2947  3.5698
   93DOPC  C316 3722   5.643   3.209   6.589  0.2184  0.0627  0.2137
   93DOPC  H16X 3723   5.564   3.130   6.591 -0.1203  0.3874  2.8516
   93DOPC  H16Y 3724   5.603   3.301   6.540 -0.0576 -0.3495 -0.3605
   93DOPC  C317 3725   5.768   3.156   6.527 -0.1519  0.8578  0.1324
   93DOPC  H17X 3726   5.859   3.217   6.543  0.5508 -0.4206  1.2647
   93DOPC  H17Y 3727   5.795   3.061   6.579 -0.4607  1.0395  0.6379
   93DOPC  C318 3728   5.765   3.118   6.374 -0.7749  0.0554  0.0792
   93DOPC  H18X 3729   5.681   3.057   6.334 -0.5286  0.2327 -0.7465
   93DOPC  H18Y 3730   5.768   3.211   6.312  0.0725 -1.6114 -2.5538
   93DOPC  H18Z 3731   5.856   3.057   6.356  0.0893  0.8809  1.4314
   94DOPC     N 3732   2.481   6.264   8.380  0.1271  0.1784  0.0649
   94DOPC   C12 3733   2.555   6.178   8.277  0.3245  0.0950  0.2499
   94DOPC  H12A 3734   2.649   6.139   8.313 -0.9585 -2.9245  0.6027
   94DOPC  H12B 3735   2.583   6.244   8.196 -2.3704  0.6171 -0.3318
   94DOPC   C13 3736   2.417   6.165   8.475  0.2990 -0.1996 -0.8711
   94DOPC  H13A 3737   2.350   6.098   8.423  0.8293 -0.8377 -0.7474
   94DOPC  H13B 3738   2.487   6.102   8.529 -1.2330  0.3906  1.9578
   94DOPC  H13C 3739   2.362   6.220   8.549 -1.7721 -1.8241 -1.1207
   94DOPC   C14 3740   2.380   6.342   8.308 -0.1105 -0.1766 -0.5282
   94DOPC  H14A 3741   2.318   6.271   8.253  0.9739 -0.4104 -1.4975
   94DOPC  H14B 3742   2.318   6.397   8.376  0.9600  0.9970 -0.4771
   94DOPC  H14C 3743   2.416   6.421   8.244 -1.9437  1.4003  0.3165
   94DOPC   C15 3744   2.576   6.348   8.453 -0.4407  0.2382 -0.5633
   94DOPC  H15A 3745   2.524   6.405   8.529  1.3324  1.0012  0.1497
   94DOPC  H15B 3746   2.635   6.409   8.387 -0.4723 -0.3270 -1.1214
   94DOPC  H15C 3747   2.647   6.285   8.506  1.2392 -0.6737 -3.6710
   94DOPC   C11 3748   2.493   6.057   8.211  0.8452  0.9159 -0.5359
   94DOPC  H11A 3749   2.395   6.085   8.167 -0.0256  0.0697  0.8083
   94DOPC  H11B 3750   2.556   6.022   8.127 -0.4316 -1.0892 -0.7030
   94DOPC     P 3751   2.573   5.844   8.329 -0.2262 -0.1950 -0.1187
   94DOPC   O13 3752   2.511   5.714   8.371 -0.6367 -0.7631 -0.5659
   94DOPC   O14 3753   2.677   5.899   8.421  0.5270  0.0972  0.4717
   94DOPC   O12 3754   2.458   5.948   8.302  0.5626 -0.6559 -0.4791
   94DOPC   O11 3755   2.639   5.815   8.191 -0.0028 -0.3907 -0.1722
   94DOPC    C1 3756   2.747   5.721   8.193 -0.4454 -0.2026  0.2442
   94DOPC    HA 3757   2.766   5.651   8.277  2.0915 -2.4946 -2.0371
   94DOPC    HB 3758   2.838   5.782   8.175  0.0167 -0.9605 -0.0250
   94DOPC    C2 3759   2.731   5.624   8.070 -0.3406  0.3177  0.4155
   94DOPC    HS 3760   2.719   5.521   8.110 -0.5836  0.6605  1.2425
   94DOPC   O21 3761   2.848   5.637   7.994 -0.4194 -0.7430 -0.3011
   94DOPC   C21 3762   2.922   5.526   7.962 -0.0208 -0.6737  0.1731
   94DOPC   O22 3763   2.909   5.422   8.018 -0.4341 -0.1164  0.6614
   94DOPC   C22 3764   3.016   5.552   7.844  0.6191 -0.6904 -0.5742
   94DOPC   H2R 3765   3.100   5.483   7.869 -0.0590 -0.9845  1.0497
   94DOPC   H2S 3766   3.045   5.659   7.852  0.8960 -0.9050  3.2571
   94DOPC    C3 3767   2.605   5.642   7.970 -0.1929  0.3870  0.4417
   94DOPC    HX 3768   2.612   5.743   7.923 -1.0110  1.2027  1.9870
   94DOPC    HY 3769   2.517   5.631   8.037 -0.7441 -3.0403 -0.6654
   94DOPC   O31 3770   2.609   5.547   7.862  0.4334 -0.3111  0.0110
   94DOPC   C31 3771   2.518   5.458   7.867 -0.5675  0.2783  0.8497
   94DOPC   O32 3772   2.439   5.433   7.955  0.2543 -0.1813 -0.4901
   94DOPC   C32 3773   2.523   5.359   7.742  0.1313  0.4969 -0.3849
   94DOPC   H2X 3774   2.441   5.398   7.677  0.2818 -0.1417 -0.9765
   94DOPC   H2Y 3775   2.629   5.360   7.707  1.2502  0.4883  2.7117
   94DOPC   C23 3776   2.963   5.507   7.711 -0.5277 -0.3948  0.1194
   94DOPC   H3R 3777   2.872   5.561   7.676 -0.3297 -0.3622 -0.3603
   94DOPC   H3S 3778   2.938   5.399   7.715  0.7421 -0.6546  1.9869
   94DOPC   C24 3779   3.087   5.539   7.616  0.6131  0.5139  0.2364
   94DOPC   H4R 3780   3.182   5.519   7.670 -0.5127 -1.1438  1.7075
   94DOPC   H4S 3781   3.093   5.649   7.606  0.1521  0.5340  0.1528
   94DOPC   C25 3782   3.081   5.473   7.475 -0.4802  0.0003 -0.2058
   94DOPC   H5R 3783   2.977   5.477   7.438 -0.2181 -0.7808 -1.0544
   94DOPC   H5S 3784   3.108   5.367   7.493  0.4664  0.3206  0.3661
   94DOPC   C26 3785   3.169   5.544   7.378  0.2062  0.5600 -0.4451
   94DOPC   H6R 3786   3.269   5.574   7.416 -0.1467  0.7062  0.3989
   94DOPC   H6S 3787   3.130   5.634   7.327  0.9623  0.0632 -1.9781
   94DOPC   C27 3788   3.203   5.446   7.269 -0.0866 -0.2508  0.0070
   94DOPC   H7R 3789   3.236   5.345   7.303 -2.3887 -1.0704  0.0023
   94DOPC   H7S 3790   3.282   5.486   7.202 -2.3929  1.5621 -1.8089
   94DOPC   C28 3791   3.093   5.420   7.162  0.9204  0.0917  0.4682
   94DOPC   H8R 3792   2.996   5.392   7.208  0.5139 -2.4590 -1.7634
   94DOPC   H8S 3793   3.117   5.335   7.096 -0.3141  0.3306 -0.3174
   94DOPC   C29 3794   3.062   5.545   7.076  0.3809 -0.5263 -0.0533
   94DOPC   H9R 3795   3.002   5.618   7.133  1.9374  1.0209 -0.3128
   94DOPC  C210 3796   3.108   5.563   6.954 -0.1850 -1.0245  0.0477
   94DOPC  H10R 3797   3.076   5.658   6.907 -0.2102 -1.0883 -0.0632
   94DOPC  C211 3798   3.196   5.466   6.869 -0.3270 -0.1619  0.8070
   94DOPC  H11R 3799   3.248   5.397   6.938 -1.3382 -0.8589  0.8933
   94DOPC  H11S 3800   3.279   5.511   6.810 -0.5231 -0.4975  0.2693
   94DOPC  C212 3801   3.101   5.397   6.771  0.3574 -0.2333 -0.2035
   94DOPC  H12R 3802   3.054   5.468   6.700  2.5233  0.0918 -1.4101
   94DOPC  H12S 3803   3.015   5.355   6.827  1.8837 -1.2361  1.5364
   94DOPC  C213 3804   3.177   5.295   6.687  0.2540 -0.0852 -0.2388
   94DOPC  H13R 3805   3.227   5.229   6.760 -0.6989  0.2693  0.7579
   94DOPC  H13S 3806   3.263   5.341   6.634 -0.2048 -0.8615 -1.7337
   94DOPC  C214 3807   3.093   5.207   6.578 -1.3124 -0.1705  0.2806
   94DOPC  H14R 3808   2.986   5.199   6.604 -1.9357  0.2229 -2.0180
   94DOPC  H14S 3809   3.148   5.110   6.579 -1.5545 -0.4084 -2.4186
   94DOPC  C215 3810   3.102   5.260   6.437 -0.0871 -0.9034 -0.0869
   94DOPC  H15R 3811   3.205   5.280   6.401 -1.0310 -2.1910 -4.1036
   94DOPC  H15S 3812   3.053   5.360   6.441 -0.4248 -1.0831  0.3415
   94DOPC  C216 3813   3.040   5.171   6.329 -0.7844  0.2540  0.6678
   94DOPC  H16R 3814   2.930   5.182   6.324 -0.6477  1.2121 -2.4675
   94DOPC  H16S 3815   3.068   5.070   6.365  2.0894 -0.6090 -3.2684
   94DOPC  C217 3816   3.088   5.195   6.184 -0.1972 -0.7287  1.0845
   94DOPC  H17R 3817   3.191   5.236   6.180 -1.2073  1.9893 -2.7009
   94DOPC  H17S 3818   3.044   5.286   6.139  1.0531  0.2920  1.8430
   94DOPC  C218 3819   3.072   5.079   6.077 -0.1317 -0.1991 -0.1030
   94DOPC  H18R 3820   3.071   5.121   5.974 -6.5864  1.5797  0.2323
   94DOPC  H18S 3821   2.976   5.023   6.078 -1.1379  1.4580 -0.0781
   94DOPC  H18T 3822   3.154   5.005   6.094 -0.6135 -0.2259  2.5625
   94DOPC   C33 3823   2.493   5.216   7.786 -0.1724  0.4885  0.1354
   94DOPC   H3X 3824   2.392   5.211   7.834 -1.2284 -0.2760 -2.0556
   94DOPC   H3Y 3825   2.560   5.172   7.863 -0.7618  1.2724  1.1237
   94DOPC   C34 3826   2.503   5.121   7.657  0.0327  0.4105 -0.3070
   94DOPC   H4X 3827   2.602   5.124   7.608  0.0152 -1.3915 -0.5131
   94DOPC   H4Y 3828   2.427   5.163   7.588 -1.8903  0.0156  1.4586
   94DOPC   C35 3829   2.469   4.977   7.705 -0.1504  0.5994  0.0174
   94DOPC   H5X 3830   2.367   4.996   7.746 -0.4736 -0.9224 -0.0376
   94DOPC   H5Y 3831   2.538   4.952   7.788 -1.8127  1.5148  1.7446
   94DOPC   C36 3832   2.488   4.870   7.595 -0.0874  0.2259 -0.1885
   94DOPC   H6X 3833   2.449   4.913   7.500  0.5418 -0.5901 -0.8322
   94DOPC   H6Y 3834   2.593   4.837   7.581  0.5465  1.1247  2.0096
   94DOPC   C37 3835   2.405   4.748   7.642  0.1963 -0.1279 -0.8178
   94DOPC   H7X 3836   2.449   4.685   7.722 -0.7558 -0.5839 -0.6367
   94DOPC   H7Y 3837   2.305   4.789   7.666  0.1189  0.4634 -2.0823
   94DOPC   C38 3838   2.364   4.652   7.529 -0.2838 -0.4601  0.5893
   94DOPC   H8X 3839   2.319   4.718   7.452  0.0756 -1.1130 -0.1962
   94DOPC   H8Y 3840   2.288   4.584   7.572  0.9020 -1.0059  1.9161
   94DOPC   C39 3841   2.480   4.566   7.483 -0.6346  1.1049  0.7395
   94DOPC   H9X 3842   2.489   4.479   7.550 -2.8556  0.3411  0.1188
   94DOPC  C310 3843   2.555   4.572   7.370  0.0674  0.2913 -0.7808
   94DOPC  H10X 3844   2.619   4.486   7.346 -0.1602  0.0660 -0.5822
   94DOPC  C311 3845   2.551   4.687   7.275 -0.6042  0.2583  0.5677
   94DOPC  H11X 3846   2.615   4.771   7.309  0.0157 -0.3323  0.8650
   94DOPC  H11Y 3847   2.452   4.737   7.262 -0.2050  1.0771  0.6145
   94DOPC  C312 3848   2.611   4.653   7.136  0.3389  0.1250 -0.0241
   94DOPC  H12X 3849   2.542   4.586   7.080  1.2033 -1.0747  0.3113
   94DOPC  H12Y 3850   2.710   4.603   7.126  0.3631  0.4011 -1.3020
   94DOPC  C313 3851   2.627   4.776   7.041 -0.9337 -0.1761  0.7011
   94DOPC  H13X 3852   2.537   4.839   7.058  0.5439  1.8817  1.2892
   94DOPC  H13Y 3853   2.710   4.841   7.077 -0.5073 -0.7226  0.7120
   94DOPC  C314 3854   2.644   4.741   6.892  0.9046  0.2481 -0.3871
   94DOPC  H14X 3855   2.734   4.677   6.887  0.7449  0.0547 -0.7727
   94DOPC  H14Y 3856   2.556   4.687   6.853  0.5686 -2.5252  3.6347
   94DOPC  C315 3857   2.663   4.867   6.806 -0.1250 -0.5044 -0.4103
   94DOPC  H15X 3858   2.761   4.917   6.823 -0.0852 -1.0166  0.9989
   94DOPC  H15Y 3859   2.582   4.941   6.820  1.2535  1.4407 -2.1249
   94DOPC  C316 3860   2.661   4.846   6.653  0.4094  0.1810  0.7290
   94DOPC  H16X 3861   2.731   4.767   6.620  1.0946  0.6462  1.0539
   94DOPC  H16Y 3862   2.558   4.814   6.626  1.1408  0.4849 -2.9380
   94DOPC  C317 3863   2.680   4.972   6.567 -0.3537  0.2597 -0.2312
   94DOPC  H17X 3864   2.611   5.051   6.603  0.0059  0.5490 -0.1708
   94DOPC  H17Y 3865   2.780   5.014   6.590 -1.0828  2.2628 -0.4814
   94DOPC  C318 3866   2.660   4.965   6.415 -0.4360 -0.2641  0.1000
   94DOPC  H18X 3867   2.556   4.928   6.400 -0.7653 -0.3513  2.2351
   94DOPC  H18Y 3868   2.679   5.061   6.362 -0.4669 -0.8769 -1.0517
   94DOPC  H18Z 3869   2.727   4.894   6.362 -1.1218 -1.3010  0.5816
   95DOPC     N 3870   3.877  10.873   8.745 -0.5825  0.4033 -0.1890
   95DOPC   C12 3871   3.772  10.827   8.642 -0.4956 -0.2299  0.2927
   95DOPC  H12A 3872   3.759  10.720   8.642 -0.7347 -0.2721 -2.5269
   95DOPC  H12B 3873   3.808  10.848   8.543  2.2556 -2.8450  0.6012
   95DOPC   C13 3874   3.903  11.024   8.733 -0.4298  0.2504  0.2095
   95DOPC  H13A 3875   3.983  11.057   8.798  2.1096 -3.4912 -0.6771
   95DOPC  H13B 3876   3.942  11.046   8.634 -3.1775  0.9793 -0.8165
   95DOPC  H13C 3877   3.816  11.086   8.745 -0.8159 -0.0141 -1.0404
   95DOPC   C14 3878   4.004  10.792   8.715 -0.3441  0.0787  0.3003
   95DOPC  H14A 3879   3.977  10.688   8.705  0.2606 -0.0918  0.3919
   95DOPC  H14B 3880   4.046  10.824   8.621  0.6565 -1.5531  0.1592
   95DOPC  H14C 3881   4.075  10.802   8.795 -0.7270  0.4767  0.5969
   95DOPC   C15 3882   3.834  10.844   8.885 -0.6805 -1.1195  0.2277
   95DOPC  H15A 3883   3.817  10.739   8.903 -0.5138 -0.6768  3.6494
   95DOPC  H15B 3884   3.742  10.896   8.905  0.0400  0.4363 -0.3135
   95DOPC  H15C 3885   3.912  10.881   8.950 -2.1916  0.4008  1.2700
   95DOPC   C11 3886   3.631  10.887   8.666  0.6696  0.2206 -0.2408
   95DOPC  H11A 3887   3.595  10.862   8.768 -0.4442 -1.0762 -0.9206
   95DOPC  H11B 3888   3.638  10.997   8.653 -3.5134  0.4724 -1.7591
   95DOPC     P 3889   3.492  10.698   8.558  0.0697  0.5375 -0.2488
   95DOPC   O13 3890   3.366  10.690   8.631  0.1278  0.4921  0.5213
   95DOPC   O14 3891   3.606  10.610   8.587  0.3052 -0.3950 -0.6885
   95DOPC   O12 3892   3.537  10.854   8.561  0.2928  0.5004  0.1874
   95DOPC   O11 3893   3.457  10.694   8.400 -0.3977  0.3829 -0.7293
   95DOPC    C1 3894   3.562  10.709   8.308 -0.4679 -0.4780  0.5128
   95DOPC    HA 3895   3.658  10.752   8.344  1.0352 -0.4820 -2.9915
   95DOPC    HB 3896   3.533  10.790   8.238  0.8876  1.0760  1.6714
   95DOPC    C2 3897   3.602  10.579   8.235  0.2700  0.1878  0.1820
   95DOPC    HS 3898   3.643  10.513   8.315 -0.8515 -0.1096  0.5344
   95DOPC   O21 3899   3.697  10.613   8.133 -0.3590  0.2056  0.1770
   95DOPC   C21 3900   3.741  10.501   8.079  0.3080 -0.8989 -0.2543
   95DOPC   O22 3901   3.727  10.390   8.125  0.1991  0.3420 -0.5131
   95DOPC   C22 3902   3.801  10.533   7.949 -0.3625  0.3243  0.3396
   95DOPC   H2R 3903   3.895  10.592   7.961  0.4726 -0.3127 -2.3497
   95DOPC   H2S 3904   3.735  10.594   7.883 -0.0052 -1.0629 -1.3704
   95DOPC    C3 3905   3.473  10.516   8.170  0.1112  0.3468  0.1649
   95DOPC    HX 3906   3.399  10.516   8.253 -0.2607  0.9384 -0.1556
   95DOPC    HY 3907   3.496  10.414   8.135  0.9909  0.2898  0.8700
   95DOPC   O31 3908   3.426  10.596   8.064  0.1688  0.1746  0.1653
   95DOPC   C31 3909   3.304  10.654   8.072 -0.0268 -0.4502 -0.6234
   95DOPC   O32 3910   3.230  10.639   8.171  0.5450  0.4438  0.5913
   95DOPC   C32 3911   3.285  10.746   7.945 -0.2191  0.2236 -0.6240
   95DOPC   H2X 3912   3.383  10.797   7.932  0.3779 -1.0627 -1.4155
   95DOPC   H2Y 3913   3.278  10.687   7.851  1.2015 -1.9959  0.5725
   95DOPC   C23 3914   3.841  10.404   7.877 -0.2700  0.5472  0.1062
   95DOPC   H3R 3915   3.755  10.336   7.861 -0.6938  0.9987  0.4377
   95DOPC   H3S 3916   3.919  10.347   7.933  0.9977  0.8605 -1.3032
   95DOPC   C24 3917   3.901  10.421   7.737  0.3368 -0.2100 -0.5346
   95DOPC   H4R 3918   3.984  10.496   7.736 -0.2275  0.4247 -0.4576
   95DOPC   H4S 3919   3.837  10.475   7.664  2.1005 -0.7164 -2.5520
   95DOPC   C25 3920   3.940  10.286   7.685  0.4291 -0.1556  0.0820
   95DOPC   H5R 3921   3.848  10.224   7.690  0.9099 -0.8168  1.1182
   95DOPC   H5S 3922   4.019  10.248   7.752  0.4775  1.6849  1.1470
   95DOPC   C26 3923   3.987  10.294   7.542 -0.3671  0.2824  0.3648
   95DOPC   H6R 3924   3.915  10.341   7.471  0.0680 -2.3035 -1.9370
   95DOPC   H6S 3925   4.006  10.188   7.516  2.4890  0.3230  1.8997
   95DOPC   C27 3926   4.129  10.358   7.526 -0.2822  0.2769  0.5367
   95DOPC   H7R 3927   4.207  10.295   7.574  0.3842 -0.0052 -0.8600
   95DOPC   H7S 3928   4.130  10.462   7.567  0.3190  0.6479 -0.3905
   95DOPC   C28 3929   4.171  10.377   7.380 -0.1858 -0.6837  0.4593
   95DOPC   H8R 3930   4.182  10.279   7.328  0.3343  0.7072 -2.2150
   95DOPC   H8S 3931   4.270  10.428   7.381 -0.0784 -0.8870  0.9710
   95DOPC   C29 3932   4.087  10.461   7.289  0.0066 -0.2642 -0.1381
   95DOPC   H9R 3933   4.077  10.562   7.332  0.0227 -0.9036  1.4173
   95DOPC  C210 3934   4.028  10.432   7.173  0.3802  0.1608 -0.2003
   95DOPC  H10R 3935   3.983  10.520   7.125  0.6641  1.0035  1.0180
   95DOPC  C211 3936   4.011  10.300   7.097 -0.7464  0.7739  0.0293
   95DOPC  H11R 3937   3.919  10.306   7.035 -1.2215  0.5988  0.7070
   95DOPC  H11S 3938   4.015  10.211   7.164 -0.5291  0.3827 -0.4974
   95DOPC  C212 3939   4.125  10.295   6.991  0.4085 -0.2415 -0.2429
   95DOPC  H12R 3940   4.116  10.191   6.956  0.0459 -0.8392  1.5003
   95DOPC  H12S 3941   4.227  10.300   7.035  1.3504 -1.3905 -2.1595
   95DOPC  C213 3942   4.110  10.400   6.884 -0.2580 -0.3223  0.5518
   95DOPC  H13R 3943   4.100  10.505   6.921  0.2252 -0.3824  0.8484
   95DOPC  H13S 3944   4.021  10.377   6.820  1.0743  1.1769 -2.0394
   95DOPC  C214 3945   4.230  10.421   6.791 -0.3579  0.4407  0.0727
   95DOPC  H14R 3946   4.241  10.323   6.741 -2.3417  0.5778 -0.6993
   95DOPC  H14S 3947   4.323  10.422   6.852 -1.2238 -0.6876  1.4524
   95DOPC  C215 3948   4.186  10.527   6.684 -0.5853 -0.0774  0.2846
   95DOPC  H15R 3949   4.078  10.503   6.676 -0.7170  0.2617  0.9587
   95DOPC  H15S 3950   4.243  10.507   6.591 -0.8728  3.9991 -0.9412
   95DOPC  C216 3951   4.195  10.674   6.719  0.0888 -0.0170  0.3380
   95DOPC  H16R 3952   4.261  10.694   6.805  0.9014 -1.8757  0.1946
   95DOPC  H16S 3953   4.098  10.702   6.766 -0.0384 -1.1644  0.7904
   95DOPC  C217 3954   4.220  10.772   6.608 -0.7113  0.4791  0.0525
   95DOPC  H17R 3955   4.190  10.868   6.656  3.0016  1.8766 -0.0359
   95DOPC  H17S 3956   4.149  10.758   6.524 -0.6691  2.2322 -0.3192
   95DOPC  C218 3957   4.361  10.786   6.544  1.0139 -0.4148 -0.6455
   95DOPC  H18R 3958   4.398  10.691   6.499  0.3023  0.0901 -2.3444
   95DOPC  H18S 3959   4.428  10.803   6.631 -1.0434  0.3827  0.8548
   95DOPC  H18T 3960   4.358  10.870   6.472  1.5801  0.6585  0.5355
   95DOPC   C33 3961   3.173  10.845   7.981  1.0037  0.2781  0.3351
   95DOPC   H3X 3962   3.196  10.904   8.072  1.5422  0.6198 -0.0120
   95DOPC   H3Y 3963   3.076  10.793   7.995  1.0813 -0.5618 -1.8272
   95DOPC   C34 3964   3.165  10.956   7.870  0.0578  0.2436 -1.0295
   95DOPC   H4X 3965   3.268  10.995   7.854  0.3975  0.4046  1.1767
   95DOPC   H4Y 3966   3.103  11.039   7.910  2.5739  1.1371  1.4319
   95DOPC   C35 3967   3.095  10.913   7.743  0.5955  0.0555 -0.4423
   95DOPC   H5X 3968   3.012  10.853   7.785  2.8162 -2.6312  0.4419
   95DOPC   H5Y 3969   3.162  10.843   7.688 -0.1373 -1.3959  0.4555
   95DOPC   C36 3970   3.059  11.029   7.655 -0.2801 -0.1614  0.2551
   95DOPC   H6X 3971   2.957  11.062   7.686 -0.9454  0.8327 -2.6761
   95DOPC   H6Y 3972   3.125  11.116   7.676  2.5680 -1.5179 -2.3874
   95DOPC   C37 3973   3.041  10.995   7.507 -0.7051  0.7175  0.0570
   95DOPC   H7X 3974   3.138  10.977   7.455  0.4080  1.8132  1.6567
   95DOPC   H7Y 3975   2.978  10.905   7.494 -1.2117  1.1106 -0.1938
   95DOPC   C38 3976   2.982  11.111   7.426 -0.2735  0.4424 -0.2077
   95DOPC   H8X 3977   3.038  11.112   7.330  0.9808  0.2689  0.5060
   95DOPC   H8Y 3978   3.006  11.207   7.475 -0.4341 -1.2441  3.5543
   95DOPC   C39 3979   2.828  11.110   7.423 -1.0987 -0.4092  0.2610
   95DOPC   H9X 3980   2.804  11.075   7.525 -0.0328  1.7922  1.3320
   95DOPC  C310 3981   2.740  11.143   7.326 -0.1883  0.5034 -0.8966
   95DOPC  H10X 3982   2.633  11.158   7.343 -0.9793 -2.3860 -2.6192
   95DOPC  C311 3983   2.789  11.195   7.197  0.0256  0.0257  0.3298
   95DOPC  H11X 3984   2.899  11.194   7.179 -0.1096  0.3997 -0.5657
   95DOPC  H11Y 3985   2.754  11.301   7.195 -1.1518 -0.3012  1.8484
   95DOPC  C312 3986   2.727  11.116   7.079  0.4809  0.0609 -0.0389
   95DOPC  H12X 3987   2.617  11.133   7.072  0.6597  0.7251 -1.8537
   95DOPC  H12Y 3988   2.744  11.007   7.090  0.4557 -0.1955 -2.1030
   95DOPC  C313 3989   2.780  11.158   6.942 -0.1263 -0.0136  0.7801
   95DOPC  H13X 3990   2.779  11.269   6.934  1.3232  0.0403  1.1155
   95DOPC  H13Y 3991   2.889  11.137   6.939  0.1250  1.3286 -0.2048
   95DOPC  C314 3992   2.708  11.071   6.832 -0.5257  0.9707  0.2477
   95DOPC  H14X 3993   2.710  10.967   6.873 -0.3606 -0.0199 -2.1148
   95DOPC  H14Y 3994   2.604  11.103   6.810 -0.5078 -1.0081 -3.7038
   95DOPC  C315 3995   2.783  11.091   6.703 -0.2846 -0.5926  0.0614
   95DOPC  H15X 3996   2.894  11.091   6.711 -0.3456 -0.4325  1.0851
   95DOPC  H15Y 3997   2.746  11.193   6.682 -1.9809 -1.2971 -0.5143
   95DOPC  C316 3998   2.751  10.986   6.589  0.6365 -0.7300  0.1606
   95DOPC  H16X 3999   2.640  10.994   6.584  0.5872 -1.1919  0.4918
   95DOPC  H16Y 4000   2.800  11.036   6.503 -2.2520  0.6996 -0.7764
   95DOPC  C317 4001   2.789  10.843   6.628  0.8625  0.1097  0.1642
   95DOPC  H17X 4002   2.738  10.827   6.726  1.1672 -1.2494  0.1284
   95DOPC  H17Y 4003   2.729  10.782   6.557  2.0091  0.3741 -1.0607
   95DOPC  C318 4004   2.935  10.824   6.623  0.2605 -0.1978 -0.5400
   95DOPC  H18X 4005   2.960  10.717   6.639  0.3796  0.2050  2.6291
   95DOPC  H18Y 4006   2.975  10.841   6.521  0.9849 -0.8283 -0.3703
   95DOPC  H18Z 4007   2.989  10.878   6.705 -0.2793 -0.0811 -0.2529
   96DOPC     N 4008   1.899   8.172   8.396  0.2426 -0.4859 -0.1548
   96DOPC   C12 4009   1.900   8.018   8.402 -0.8526 -0.5877  0.1711
   96DOPC  H12A 4010   1.808   7.976   8.363 -0.7304 -0.9472  0.2615
   96DOPC  H12B 4011   1.889   7.994   8.507  1.2838 -0.4658  0.4686
   96DOPC   C13 4012   1.953   8.220   8.262  0.0383 -0.1993  0.0577
   96DOPC  H13A 4013   1.884   8.190   8.185 -0.9844  0.1153  0.8454
   96DOPC  H13B 4014   1.977   8.325   8.270  2.3398 -0.6148 -0.6690
   96DOPC  H13C 4015   2.048   8.169   8.255  1.6560  2.3165  1.8520
   96DOPC   C14 4016   1.987   8.244   8.501  0.6833  0.2026 -0.1778
   96DOPC  H14A 4017   2.082   8.193   8.506  1.1150  1.0266  0.2741
   96DOPC  H14B 4018   1.988   8.350   8.478 -0.7765  0.6181  1.4522
   96DOPC  H14C 4019   1.936   8.229   8.595  1.5858  0.7189  0.4074
   96DOPC   C15 4020   1.755   8.219   8.402  0.6606  0.7846 -0.0038
   96DOPC  H15A 4021   1.740   8.326   8.409  0.4837  0.7399  0.2629
   96DOPC  H15B 4022   1.703   8.180   8.488  1.6272 -0.0829  0.2090
   96DOPC  H15C 4023   1.693   8.188   8.319 -0.9452  1.0384  1.0671
   96DOPC   C11 4024   2.015   7.932   8.351  0.0923  0.4663 -0.2796
   96DOPC  H11A 4025   2.107   7.977   8.393  1.4878 -0.9439 -1.7076
   96DOPC  H11B 4026   1.993   7.829   8.386 -0.0323  0.1392 -1.3082
   96DOPC     P 4027   1.917   7.889   8.108 -0.0080  0.1246 -0.3155
   96DOPC   O13 4028   1.890   7.991   8.012  0.0363  0.0439 -0.5055
   96DOPC   O14 4029   1.797   7.850   8.189 -0.7802 -0.1155  0.1460
   96DOPC   O12 4030   2.030   7.935   8.211 -0.5161 -0.3107 -0.0835
   96DOPC   O11 4031   1.976   7.761   8.028  0.2345 -0.7664 -0.2218
   96DOPC    C1 4032   2.087   7.779   7.936 -0.5872 -0.3967  0.6504
   96DOPC    HA 4033   2.163   7.701   7.959 -0.4454  0.3116  2.7763
   96DOPC    HB 4034   2.143   7.874   7.949  2.6281 -1.8262 -1.3057
   96DOPC    C2 4035   2.043   7.767   7.782  0.0349 -1.2615  0.0599
   96DOPC    HS 4036   1.958   7.835   7.761  1.3533  0.1674 -0.9011
   96DOPC   O21 4037   2.014   7.635   7.745  0.1770  0.6130  0.1272
   96DOPC   C21 4038   1.920   7.611   7.649 -0.4361 -0.6264  0.0578
   96DOPC   O22 4039   1.824   7.691   7.627 -0.0470 -0.0136  0.4136
   96DOPC   C22 4040   1.951   7.487   7.575 -0.3252 -0.2989 -0.1465
   96DOPC   H2R 4041   2.059   7.473   7.557 -0.0649 -1.0677  1.7569
   96DOPC   H2S 4042   1.900   7.487   7.476  2.0136 -0.7883 -1.4226
   96DOPC    C3 4043   2.162   7.813   7.697  0.5345  0.0603 -0.6828
   96DOPC    HX 4044   2.251   7.749   7.717 -0.1730 -0.6356  0.3571
   96DOPC    HY 4045   2.193   7.912   7.736  1.4582 -0.3670 -0.2838
   96DOPC   O31 4046   2.116   7.817   7.561 -0.2046  0.0069  0.8456
   96DOPC   C31 4047   2.201   7.868   7.481  0.6481 -0.1294  0.4264
   96DOPC   O32 4048   2.308   7.923   7.505  0.7274  0.9384 -0.0599
   96DOPC   C32 4049   2.153   7.849   7.341  0.1878 -0.3104 -0.2183
   96DOPC   H2X 4050   2.217   7.916   7.281  0.1206 -0.0934 -0.0478
   96DOPC   H2Y 4051   2.181   7.746   7.310  0.3898 -0.9572  1.9934
   96DOPC   C23 4052   1.926   7.353   7.654  0.2009  0.4652  0.1901
   96DOPC   H3R 4053   1.817   7.339   7.669 -0.0345 -1.4479 -2.5429
   96DOPC   H3S 4054   1.965   7.363   7.757  1.0133 -2.9351  0.3254
   96DOPC   C24 4055   1.994   7.222   7.598  0.2643 -0.0640 -0.7349
   96DOPC   H4R 4056   1.951   7.140   7.659  2.8737  0.0834  1.5063
   96DOPC   H4S 4057   2.099   7.222   7.634 -0.0427  1.4229  0.2657
   96DOPC   C25 4058   1.966   7.189   7.451  0.5436  0.3438  0.0606
   96DOPC   H5R 4059   2.033   7.253   7.389  1.0806  0.0094  0.2946
   96DOPC   H5S 4060   1.862   7.217   7.422  0.6879 -0.3830 -1.2743
   96DOPC   C26 4061   1.989   7.039   7.426  0.1170 -0.1144 -0.3617
   96DOPC   H6R 4062   1.908   6.987   7.482  1.7909  0.6881  3.0395
   96DOPC   H6S 4063   2.079   7.005   7.481  0.6603  1.8069 -0.0043
   96DOPC   C27 4064   1.994   7.007   7.280 -0.5215 -0.8748  0.0632
   96DOPC   H7R 4065   2.091   7.047   7.243 -1.3389 -0.1435 -1.3928
   96DOPC   H7S 4066   1.911   7.064   7.232  1.8767  1.8579 -1.1720
   96DOPC   C28 4067   1.980   6.861   7.254  0.1169 -0.2704  0.4084
   96DOPC   H8R 4068   1.893   6.827   7.315  1.7313 -2.2883  1.6956
   96DOPC   H8S 4069   2.064   6.800   7.292  0.3359  0.9540  1.9833
   96DOPC   C29 4070   1.970   6.836   7.102  0.3737 -0.3383  0.1651
   96DOPC   H9R 4071   1.960   6.928   7.043  0.3398 -0.4853 -0.0595
   96DOPC  C210 4072   1.991   6.716   7.045 -0.2317  0.2808 -0.2667
   96DOPC  H10R 4073   1.977   6.696   6.938 -1.2189  3.7073 -0.9011
   96DOPC  C211 4074   2.003   6.590   7.127 -0.6079  0.7050  0.4949
   96DOPC  H11R 4075   1.972   6.612   7.231  0.5546  1.8920  0.6097
   96DOPC  H11S 4076   2.111   6.565   7.134 -1.0217 -0.7872  2.8085
   96DOPC  C212 4077   1.934   6.464   7.064 -0.0922 -0.4728 -0.3078
   96DOPC  H12R 4078   1.951   6.445   6.956  0.8587 -0.0768 -0.2406
   96DOPC  H12S 4079   1.828   6.493   7.079 -0.3451 -1.8098  0.5697
   96DOPC  C213 4080   1.965   6.339   7.145  0.0479  0.4009  0.7912
   96DOPC  H13R 4081   1.893   6.254   7.137  2.3037 -1.6980  1.2938
   96DOPC  H13S 4082   1.970   6.373   7.251 -0.2141  2.8096  0.0727
   96DOPC  C214 4083   2.096   6.271   7.106  0.5275 -0.5362 -0.3461
   96DOPC  H14R 4084   2.091   6.181   7.171 -0.0688  0.7052  1.4017
   96DOPC  H14S 4085   2.165   6.343   7.155  1.0190 -2.0973  1.3902
   96DOPC  C215 4086   2.127   6.249   6.957 -0.5898  0.0543 -0.1999
   96DOPC  H15R 4087   2.230   6.208   6.959 -0.4121  0.5084  1.3906
   96DOPC  H15S 4088   2.145   6.339   6.894  0.3504 -1.2776 -1.8904
   96DOPC  C216 4089   2.042   6.153   6.874 -0.4577  0.3897 -0.2780
   96DOPC  H16R 4090   1.941   6.196   6.855 -0.9535 -1.2998 -1.7274
   96DOPC  H16S 4091   2.033   6.055   6.925 -1.8531  0.2591 -0.7253
   96DOPC  C217 4092   2.099   6.132   6.729  0.9074  0.3543  0.2455
   96DOPC  H17R 4093   2.114   6.232   6.682 -1.4548  1.3746  1.4848
   96DOPC  H17S 4094   2.029   6.063   6.678  2.1041 -2.1866  1.8513
   96DOPC  C218 4095   2.234   6.056   6.723  0.5091 -0.1935  0.0409
   96DOPC  H18R 4096   2.247   5.970   6.793  0.4270 -0.1358  0.1268
   96DOPC  H18S 4097   2.314   6.127   6.750  0.4510 -0.1988  0.2275
   96DOPC  H18T 4098   2.261   6.020   6.621 -0.3742  3.4288 -1.6081
   96DOPC   C33 4099   2.004   7.877   7.309 -0.0620 -0.1344 -0.4217
   96DOPC   H3X 4100   1.976   7.982   7.330 -1.4456 -0.2709 -1.3910
   96DOPC   H3Y 4101   1.940   7.804   7.363 -0.3108  0.8690  0.6560
   96DOPC   C34 4102   1.974   7.867   7.164  0.4450  0.0072  0.2379
   96DOPC   H4X 4103   2.009   7.770   7.121  1.7138  0.6842 -0.3083
   96DOPC   H4Y 4104   2.031   7.945   7.110 -0.9781  0.2633 -0.9723
   96DOPC   C35 4105   1.826   7.872   7.144 -0.8062 -0.2876 -0.0290
   96DOPC   H5X 4106   1.789   7.968   7.185 -0.5548 -0.0127 -0.4495
   96DOPC   H5Y 4107   1.763   7.796   7.197 -0.2988 -0.4550  0.3433
   96DOPC   C36 4108   1.778   7.863   6.997 -0.1849 -1.0685 -0.6798
   96DOPC   H6X 4109   1.794   7.960   6.946 -0.1909 -0.5596  0.2782
   96DOPC   H6Y 4110   1.829   7.771   6.960  2.3146  0.2555 -0.7723
   96DOPC   C37 4111   1.628   7.842   6.999  0.0696  0.1860  0.1495
   96DOPC   H7X 4112   1.603   7.746   7.049  1.3858 -0.8729 -1.1303
   96DOPC   H7Y 4113   1.581   7.922   7.060 -0.5985 -1.6308  2.1601
   96DOPC   C38 4114   1.562   7.862   6.854 -0.3639  0.2762 -1.0527
   96DOPC   H8X 4115   1.613   7.795   6.781  0.3894  1.6352 -1.8198
   96DOPC   H8Y 4116   1.579   7.962   6.809  0.9907 -0.2396 -1.7619
   96DOPC   C39 4117   1.418   7.824   6.866 -0.5891 -0.6207 -0.0285
   96DOPC   H9X 4118   1.380   7.853   6.965 -1.7898 -1.3559 -0.2504
   96DOPC  C310 4119   1.348   7.726   6.805 -0.8179 -0.6986 -0.0163
   96DOPC  H10X 4120   1.241   7.721   6.831 -1.1384 -0.0560 -1.1648
   96DOPC  C311 4121   1.391   7.654   6.676 -0.3942 -0.2890 -0.6033
   96DOPC  H11X 4122   1.372   7.544   6.676 -3.7833  0.1848 -0.9400
   96DOPC  H11Y 4123   1.501   7.669   6.665 -0.5898  1.0594 -0.8719
   96DOPC  C312 4124   1.341   7.724   6.552  0.2668  1.0025  0.5933
   96DOPC  H12X 4125   1.388   7.824   6.538 -0.6767  1.3049 -0.4935
   96DOPC  H12Y 4126   1.231   7.734   6.555  0.0724 -0.2485 -0.9310
   96DOPC  C313 4127   1.379   7.657   6.420 -0.3107  0.1178 -0.8903
   96DOPC  H13X 4128   1.489   7.670   6.413 -0.3165  0.9247  0.1688
   96DOPC  H13Y 4129   1.362   7.549   6.440 -1.6638  0.5257  0.3466
   96DOPC  C314 4130   1.301   7.703   6.299  0.0974 -1.0112  0.2092
   96DOPC  H14X 4131   1.194   7.689   6.326 -0.3294  0.7311 -0.3873
   96DOPC  H14Y 4132   1.318   7.813   6.301 -1.4160 -0.7627  1.7471
   96DOPC  C315 4133   1.332   7.631   6.170  0.0949 -0.1850  0.5459
   96DOPC  H15X 4134   1.247   7.639   6.098  1.5819 -0.8596 -1.3617
   96DOPC  H15Y 4135   1.333   7.528   6.211 -0.1120 -0.3776  0.0734
   96DOPC  C316 4136   1.475   7.650   6.112  0.4681  0.3415  0.3867
   96DOPC  H16X 4137   1.482   7.755   6.075  0.6204  0.4448  0.7026
   96DOPC  H16Y 4138   1.551   7.620   6.187 -0.1343  0.1982  0.9402
   96DOPC  C317 4139   1.493   7.569   5.978  0.4072  0.3611  0.1365
   96DOPC  H17X 4140   1.494   7.459   5.991 -1.3310  0.3942  0.8280
   96DOPC  H17Y 4141   1.405   7.594   5.915 -1.2408 -1.0638  1.7592
   96DOPC  C318 4142   1.627   7.617   5.911 -0.0428 -0.0820 -0.1381
   96DOPC  H18X 4143   1.648   7.568   5.814 -2.1905  1.0330 -1.2362
   96DOPC  H18Y 4144   1.613   7.722   5.879 -1.8162 -1.4108 -4.4336
   96DOPC  H18Z 4145   1.710   7.594   5.981 -0.5795 -3.2318 -0.3903
   97DOPC     N 4146  11.525   5.589   8.867 -0.3710  0.5009 -0.1529
   97DOPC   C12 4147  11.671   5.610   8.829 -0.1056  0.3071  0.2671
   97DOPC  H12A 4148  11.737   5.563   8.901  0.3473  0.1396 -0.2539
   97DOPC  H12B 4149  11.703   5.713   8.839 -0.4052  0.4623 -0.3818
   97DOPC   C13 4150  11.483   5.638   9.001 -0.2595  0.4451 -0.1031
   97DOPC  H13A 4151  11.520   5.737   9.020  1.5351  0.1134 -1.6103
   97DOPC  H13B 4152  11.376   5.635   9.019 -0.3131  0.3474 -0.4218
   97DOPC  H13C 4153  11.531   5.577   9.076  0.8173 -1.1699 -2.0056
   97DOPC   C14 4154  11.482   5.447   8.851 -0.8824  0.5151  0.0303
   97DOPC  H14A 4155  11.499   5.411   8.750 -0.6082 -0.2095  0.3263
   97DOPC  H14B 4156  11.519   5.376   8.923 -1.4810 -0.0349 -0.1941
   97DOPC  H14C 4157  11.374   5.450   8.862 -0.9758 -0.0824 -0.6289
   97DOPC   C15 4158  11.432   5.666   8.773  0.3101  0.0063  0.1526
   97DOPC  H15A 4159  11.331   5.629   8.780  0.4552 -0.2563  1.0970
   97DOPC  H15B 4160  11.468   5.661   8.671  0.2954  0.3825  0.1267
   97DOPC  H15C 4161  11.441   5.764   8.818 -0.3235 -0.6002  1.6507
   97DOPC   C11 4162  11.721   5.559   8.691  0.2548 -0.1216  0.3355
   97DOPC  H11A 4163  11.831   5.567   8.686  0.1506  1.1954 -0.3928
   97DOPC  H11B 4164  11.681   5.457   8.675  1.0328 -0.1664 -1.6064
   97DOPC     P 4165  11.621   5.595   8.449  0.4618 -0.4230  0.4339
   97DOPC   O13 4166  11.486   5.532   8.462 -0.0874 -0.0843 -0.3400
   97DOPC   O14 4167  11.738   5.518   8.401  0.0185  0.0656  0.7881
   97DOPC   O12 4168  11.664   5.657   8.588 -0.5063  0.7580  0.4085
   97DOPC   O11 4169  11.606   5.730   8.366 -0.1855 -0.0104  0.1942
   97DOPC    C1 4170  11.480   5.787   8.327 -0.2392  0.1080  0.0049
   97DOPC    HA 4171  11.488   5.892   8.361  0.2265  0.7986 -2.1031
   97DOPC    HB 4172  11.394   5.753   8.389 -2.0306  1.1215 -1.8111
   97DOPC    C2 4173  11.449   5.786   8.173  0.4514  0.0579 -0.2634
   97DOPC    HS 4174  11.345   5.825   8.175  0.8810  1.2165  0.7356
   97DOPC   O21 4175  11.455   5.657   8.108 -0.1527 -0.2254  0.2576
   97DOPC   C21 4176  11.367   5.566   8.144 -0.3014  0.2876 -0.4245
   97DOPC   O22 4177  11.276   5.578   8.221  0.3447 -0.2844  0.2770
   97DOPC   C22 4178  11.387   5.438   8.067  0.8245 -0.0677  1.0259
   97DOPC   H2R 4179  11.385   5.352   8.137  1.2024 -1.2854 -0.4136
   97DOPC   H2S 4180  11.484   5.427   8.014 -0.2389 -3.0122 -0.5803
   97DOPC    C3 4181  11.539   5.880   8.100  0.2231  0.4886 -0.0296
   97DOPC    HX 4182  11.647   5.870   8.125  0.6150 -0.0416 -1.8122
   97DOPC    HY 4183  11.501   5.976   8.142  0.0072  0.4435 -0.1233
   97DOPC   O31 4184  11.527   5.890   7.962  0.2704 -0.0235  0.0730
   97DOPC   C31 4185  11.610   5.808   7.896  0.0304 -0.2464 -0.3761
   97DOPC   O32 4186  11.684   5.723   7.938  0.1596 -0.3534 -0.2308
   97DOPC   C32 4187  11.617   5.852   7.752 -0.0516 -0.1145  0.7170
   97DOPC   H2X 4188  11.600   5.759   7.694 -0.8617 -0.3699  1.3576
   97DOPC   H2Y 4189  11.547   5.938   7.742 -2.1141 -1.7240  0.7145
   97DOPC   C23 4190  11.267   5.428   7.966 -0.2685  0.8433 -0.4122
   97DOPC   H3R 4191  11.172   5.459   8.015 -0.5407 -1.2544  0.5033
   97DOPC   H3S 4192  11.242   5.321   7.947 -1.5897  0.8720  0.9374
   97DOPC   C24 4193  11.290   5.516   7.845  0.3487  0.6187 -0.4311
   97DOPC   H4R 4194  11.320   5.615   7.886  1.2556 -0.4203  1.5849
   97DOPC   H4S 4195  11.193   5.525   7.791 -0.1185  0.2616  0.3391
   97DOPC   C25 4196  11.397   5.476   7.742  0.2678  0.5869 -0.2022
   97DOPC   H5R 4197  11.387   5.372   7.705  0.9389 -0.4780  2.3898
   97DOPC   H5S 4198  11.503   5.488   7.775 -0.0997  1.0273  0.8489
   97DOPC   C26 4199  11.392   5.569   7.621 -0.2282  0.6673  0.7941
   97DOPC   H6R 4200  11.411   5.674   7.650 -0.5602  1.1495 -0.6257
   97DOPC   H6S 4201  11.292   5.558   7.574  0.5181 -1.8573 -0.3672
   97DOPC   C27 4202  11.508   5.538   7.521  0.4061  0.7686  0.3774
   97DOPC   H7R 4203  11.510   5.428   7.510  2.5334  0.7523  0.4521
   97DOPC   H7S 4204  11.605   5.554   7.574  0.3011 -0.1894  0.8683
   97DOPC   C28 4205  11.497   5.618   7.387  0.6295 -0.1667  0.3245
   97DOPC   H8R 4206  11.601   5.629   7.349 -0.3957  2.2393 -2.1219
   97DOPC   H8S 4207  11.448   5.716   7.408 -1.5123 -0.4929 -2.5132
   97DOPC   C29 4208  11.438   5.549   7.266  0.0332 -0.5417  0.2125
   97DOPC   H9R 4209  11.480   5.452   7.236  2.1328  0.4796 -0.3835
   97DOPC  C210 4210  11.363   5.612   7.178 -0.1049 -0.1111 -0.0312
   97DOPC  H10R 4211  11.349   5.560   7.083 -0.7489  0.8273 -0.4570
   97DOPC  C211 4212  11.325   5.757   7.176 -0.1757  0.3952 -0.3141
   97DOPC  H11R 4213  11.348   5.790   7.073  1.3827 -0.9242 -0.4259
   97DOPC  H11S 4214  11.395   5.809   7.244 -0.5225  1.0126 -0.4246
   97DOPC  C212 4215  11.184   5.784   7.238  0.4632  0.2905  0.4519
   97DOPC  H12R 4216  11.119   5.709   7.188  0.6167  1.1948 -1.2077
   97DOPC  H12S 4217  11.160   5.885   7.197 -1.1110 -0.8944 -1.7514
   97DOPC  C213 4218  11.179   5.772   7.387 -0.5691  0.4632 -0.9413
   97DOPC  H13R 4219  11.252   5.837   7.441 -0.3968 -1.4457  1.2948
   97DOPC  H13S 4220  11.214   5.670   7.411  0.6019  0.2998 -3.1073
   97DOPC  C214 4221  11.041   5.801   7.445 -0.1112  0.0915  0.1979
   97DOPC  H14R 4222  10.969   5.723   7.412  2.0434 -0.9277 -2.5246
   97DOPC  H14S 4223  10.997   5.898   7.413 -1.8232 -0.5312  0.5338
   97DOPC  C215 4224  11.044   5.793   7.598 -0.0245  0.1222 -0.3849
   97DOPC  H15R 4225  11.079   5.694   7.636  1.5183  1.1544  1.0128
   97DOPC  H15S 4226  10.938   5.802   7.631 -0.4850  0.4179 -1.8824
   97DOPC  C216 4227  11.117   5.911   7.676 -0.6558  0.3134  0.3232
   97DOPC  H16R 4228  11.073   6.007   7.641  2.1182  1.8114  0.6213
   97DOPC  H16S 4229  11.223   5.919   7.643 -0.5173  1.8242  1.0939
   97DOPC  C217 4230  11.133   5.888   7.831  0.1455  0.0610  0.0723
   97DOPC  H17R 4231  11.182   5.791   7.852  1.1256  0.7837  1.2825
   97DOPC  H17S 4232  11.028   5.892   7.865  1.0980  0.8521  3.1953
   97DOPC  C218 4233  11.225   5.992   7.902  0.4243 -0.0933 -0.4403
   97DOPC  H18R 4234  11.331   5.988   7.871  0.6901 -0.8482  0.5188
   97DOPC  H18S 4235  11.219   5.958   8.008  1.5485  0.3195 -0.2287
   97DOPC  H18T 4236  11.178   6.093   7.899 -1.6767 -1.0275 -1.2084
   97DOPC   C33 4237  11.749   5.916   7.711 -0.0553  0.4435  0.0793
   97DOPC   H3X 4238  11.832   5.843   7.719  1.7068  2.5051  1.6587
   97DOPC   H3Y 4239  11.774   6.004   7.774 -0.0922  0.4321  0.1099
   97DOPC   C34 4240  11.736   5.964   7.560  0.2372 -0.8878 -0.8990
   97DOPC   H4X 4241  11.645   6.027   7.548  1.5668  1.3106 -0.0937
   97DOPC   H4Y 4242  11.720   5.868   7.506  1.9807 -0.7938 -1.6212
   97DOPC   C35 4243  11.862   6.028   7.507  0.2247  0.1609 -0.2897
   97DOPC   H5X 4244  11.946   5.960   7.533  2.0046  2.0611 -0.7366
   97DOPC   H5Y 4245  11.884   6.127   7.552 -2.1276  0.8047 -0.4330
   97DOPC   C36 4246  11.856   6.041   7.356  0.4560  0.3203 -0.1836
   97DOPC   H6X 4247  11.828   5.941   7.317 -1.1390 -0.5352  2.8333
   97DOPC   H6Y 4248  11.767   6.106   7.339  0.4807  0.7716  1.3092
   97DOPC   C37 4249   0.073   6.085   7.297 -0.2146  0.5984  0.2924
   97DOPC   H7X 4250   0.100   6.184   7.339 -0.5663  1.3625 -1.2111
   97DOPC   H7Y 4251   0.159   6.025   7.335 -1.5420 -1.0068  0.8838
   97DOPC   C38 4252   0.077   6.099   7.148 -0.0664  0.0089  0.5141
   97DOPC   H8X 4253   0.181   6.110   7.111 -0.1818  0.1435  0.2246
   97DOPC   H8Y 4254   0.013   6.186   7.121 -0.5240  0.1708  2.0228
   97DOPC   C39 4255  11.922   5.981   7.078 -0.2297 -1.0490 -0.2119
   97DOPC   H9X 4256  11.822   6.000   7.036  0.6006 -0.5170 -2.0445
   97DOPC  C310 4257   0.031   5.849   7.081  0.0439 -0.1820  0.1944
   97DOPC  H10X 4258  -0.025   5.777   7.020  0.8954  0.1938 -1.0670
   97DOPC  C311 4259   0.146   5.785   7.154  0.2556  0.2464  0.8015
   97DOPC  H11X 4260   0.221   5.861   7.186 -0.8630  1.6440  0.2627
   97DOPC  H11Y 4261   0.213   5.727   7.088  1.0763  1.7399  0.2758
   97DOPC  C312 4262   0.104   5.698   7.272  0.3558 -0.0801 -0.8163
   97DOPC  H12X 4263   0.028   5.625   7.236  0.1364  0.1991 -0.9288
   97DOPC  H12Y 4264   0.053   5.759   7.350 -1.9828 -1.1308 -1.4360
   97DOPC  C313 4265   0.227   5.631   7.328  0.2344 -0.0354 -0.1897
   97DOPC  H13X 4266   0.283   5.577   7.250  1.2349 -0.9084  1.0881
   97DOPC  H13Y 4267   0.303   5.704   7.366 -0.5846  1.1997 -0.8551
   97DOPC  C314 4268   0.205   5.529   7.443  0.0488 -0.4838  0.6215
   97DOPC  H14X 4269   0.142   5.450   7.398 -0.5176  1.8515 -3.0440
   97DOPC  H14Y 4270   0.303   5.485   7.471  1.1843  1.1683 -0.5365
   97DOPC  C315 4271   0.141   5.587   7.573 -0.2755 -0.0001 -0.1852
   97DOPC  H15X 4272   0.053   5.644   7.535 -0.4585 -1.1568 -1.5533
   97DOPC  H15Y 4273   0.215   5.653   7.623  0.1461 -0.0104 -0.7890
   97DOPC  C316 4274   0.101   5.475   7.670 -0.1569  0.3346 -0.3672
   97DOPC  H16X 4275   0.162   5.387   7.641  1.2845  0.9696  0.6093
   97DOPC  H16Y 4276   0.135   5.511   7.770  0.3284  0.5739 -0.6173
   97DOPC  C317 4277  11.869   5.441   7.681  0.4619  0.7758  0.3490
   97DOPC  H17X 4278  11.812   5.536   7.692  0.7461  1.0557 -0.4654
   97DOPC  H17Y 4279  11.837   5.400   7.583 -0.7849  1.5355  0.4254
   97DOPC  C318 4280  11.833   5.347   7.795  0.4775 -0.1609  0.4016
   97DOPC  H18X 4281  11.858   5.402   7.889  0.3401 -1.2469  1.0917
   97DOPC  H18Y 4282  11.727   5.317   7.803  0.8078 -1.4360  0.2763
   97DOPC  H18Z 4283  11.898   5.257   7.790  0.9132  0.1973 -0.5254
   98DOPC     N 4284   0.180   3.768   7.898 -0.2898  0.5670 -0.3210
   98DOPC   C12 4285   0.220   3.640   7.825 -0.0329  0.3637  0.2798
   98DOPC  H12A 4286   0.270   3.663   7.732 -0.8672  0.5547 -0.1265
   98DOPC  H12B 4287   0.132   3.583   7.800  1.3343 -1.0721 -1.5084
   98DOPC   C13 4288   0.077   3.839   7.819  0.1904 -1.0351 -0.0424
   98DOPC  H13A 4289   0.066   3.943   7.847  0.9539 -0.4824 -1.6998
   98DOPC  H13B 4290   0.109   3.846   7.716 -0.8339 -1.5666 -0.4081
   98DOPC  H13C 4291  -0.022   3.796   7.825 -1.6450  2.8050  0.7971
   98DOPC   C14 4292   0.307   3.851   7.906  0.5555 -0.5632 -0.2501
   98DOPC  H14A 4293   0.284   3.952   7.938 -1.3683 -1.6642  2.1642
   98DOPC  H14B 4294   0.374   3.802   7.974 -0.4339 -0.2920  0.9436
   98DOPC  H14C 4295   0.351   3.848   7.807 -1.7495  1.5170 -1.4849
   98DOPC   C15 4296   0.139   3.729   8.037  0.3054 -0.7780  0.2181
   98DOPC  H15A 4297   0.067   3.648   8.029 -0.1709 -0.5291  1.6445
   98DOPC  H15B 4298   0.093   3.813   8.086 -0.5570 -1.6330  0.9230
   98DOPC  H15C 4299   0.222   3.695   8.098 -0.4540 -0.4946  1.4381
   98DOPC   C11 4300   0.317   3.548   7.906  0.7321 -0.2603 -0.2329
   98DOPC  H11A 4301   0.264   3.524   8.000  0.4905  0.6080 -0.1368
   98DOPC  H11B 4302   0.334   3.456   7.847 -0.6165  0.3846 -1.7013
   98DOPC     P 4303   0.544   3.582   8.045  0.6176 -0.2339 -0.1339
   98DOPC   O13 4304   0.476   3.616   8.171 -0.1184 -0.0166  0.2571
   98DOPC   O14 4305   0.660   3.664   8.014  0.0509  0.1586  0.0168
   98DOPC   O12 4306   0.445   3.608   7.924 -0.1688  0.3136  0.0662
   98DOPC   O11 4307   0.565   3.433   8.036  0.0174 -0.7535 -0.3641
   98DOPC    C1 4308   0.706   3.381   8.032  0.1158 -0.7055  0.3452
   98DOPC    HA 4309   0.707   3.272   8.055 -0.3145 -1.0636 -1.1869
   98DOPC    HB 4310   0.775   3.434   8.101  1.0825 -1.7595  0.2213
   98DOPC    C2 4311   0.750   3.390   7.887 -0.0197 -0.2297  0.0046
   98DOPC    HS 4312   0.765   3.499   7.869  1.4213 -0.0444  2.0203
   98DOPC   O21 4313   0.653   3.337   7.790  0.2896 -0.0781  0.0305
   98DOPC   C21 4314   0.633   3.411   7.685  0.0156 -0.0492  0.3387
   98DOPC   O22 4315   0.693   3.517   7.662  0.0180  0.6396  0.4452
   98DOPC   C22 4316   0.515   3.349   7.605 -0.0868 -0.1872 -0.1066
   98DOPC   H2R 4317   0.435   3.337   7.681 -1.7514 -1.8017 -1.9807
   98DOPC   H2S 4318   0.549   3.247   7.577  2.4741  0.8953 -1.2305
   98DOPC    C3 4319   0.891   3.323   7.872  0.3773 -0.4442  0.2924
   98DOPC    HX 4320   0.895   3.218   7.909  1.0482  0.5443  3.3299
   98DOPC    HY 4321   0.947   3.387   7.944  2.6046 -2.0304  0.0774
   98DOPC   O31 4322   0.938   3.355   7.738  0.2161 -0.2977 -0.1597
   98DOPC   C31 4323   1.053   3.302   7.721  0.7770 -0.4299  0.5843
   98DOPC   O32 4324   1.129   3.250   7.801 -0.2124 -1.2666 -0.4038
   98DOPC   C32 4325   1.085   3.314   7.573  0.0866  0.1949 -0.0042
   98DOPC   H2X 4326   1.110   3.210   7.541 -0.2534  0.3979 -0.9779
   98DOPC   H2Y 4327   0.998   3.345   7.511  0.2258 -1.1493 -0.9225
   98DOPC   C23 4328   0.463   3.411   7.470  0.5282 -0.2834 -0.3283
   98DOPC   H3R 4329   0.373   3.362   7.428 -1.1292  1.0746  1.4259
   98DOPC   H3S 4330   0.540   3.382   7.396  0.3223  1.0087 -1.0820
   98DOPC   C24 4331   0.434   3.563   7.473 -0.5499  0.8383 -0.1844
   98DOPC   H4R 4332   0.537   3.598   7.494  0.2947 -1.7284  0.2478
   98DOPC   H4S 4333   0.374   3.601   7.559 -0.6316 -0.7705  0.4999
   98DOPC   C25 4334   0.384   3.629   7.345  0.1561 -0.3633  0.5258
   98DOPC   H5R 4335   0.283   3.598   7.311  0.1952  1.3797 -1.3258
   98DOPC   H5S 4336   0.450   3.599   7.261 -1.1150  1.5794 -1.2676
   98DOPC   C26 4337   0.374   3.780   7.357 -0.2382  0.0683  0.3941
   98DOPC   H6R 4338   0.476   3.816   7.383 -0.4388  0.5766  0.4889
   98DOPC   H6S 4339   0.305   3.798   7.442 -1.6243 -0.1441 -0.6565
   98DOPC   C27 4340   0.326   3.863   7.233 -0.5980  0.0759 -0.2365
   98DOPC   H7R 4341   0.243   3.810   7.181  1.8038 -2.0735 -2.1979
   98DOPC   H7S 4342   0.404   3.850   7.154  1.4092  1.5170  1.4046
   98DOPC   C28 4343   0.290   4.010   7.274  0.8599  0.3885  0.1506
   98DOPC   H8R 4344   0.387   4.064   7.279  1.9008 -1.2824 -0.8566
   98DOPC   H8S 4345   0.239   3.994   7.371  0.2184 -0.3618 -0.2894
   98DOPC   C29 4346   0.196   4.069   7.171 -0.2865  0.0714  0.9680
   98DOPC   H9R 4347   0.233   4.076   7.067 -1.9540  0.3278  0.3702
   98DOPC  C210 4348   0.081   4.127   7.203  0.2272  0.4318 -0.5493
   98DOPC  H10R 4349   0.013   4.155   7.122 -2.9433 -0.0628  1.7303
   98DOPC  C211 4350   0.026   4.135   7.340  0.1567 -0.6745 -0.9858
   98DOPC  H11R 4351  -0.014   4.235   7.368 -0.1894 -0.9814 -0.3664
   98DOPC  H11S 4352   0.098   4.128   7.425  0.3563 -0.4054 -1.1281
   98DOPC  C212 4353  11.826   4.031   7.371  0.1363  0.1091  0.1906
   98DOPC  H12R 4354  11.787   4.066   7.470 -1.3026  1.6558 -0.8473
   98DOPC  H12S 4355  11.875   3.932   7.366 -0.2440 -0.2010  1.9291
   98DOPC  C213 4356  11.694   4.041   7.284 -0.0740  0.2588  0.1990
   98DOPC  H13R 4357  11.647   3.941   7.288  1.7581 -0.7368 -1.6131
   98DOPC  H13S 4358  11.721   4.074   7.181 -0.3981  1.8040  0.5778
   98DOPC  C214 4359  11.586   4.137   7.343 -0.2547  0.2362  0.6878
   98DOPC  H14R 4360  11.632   4.237   7.360  1.1771 -0.3845  0.6199
   98DOPC  H14S 4361  11.561   4.098   7.443  1.4480  1.1464  1.5119
   98DOPC  C215 4362  11.466   4.153   7.241  0.4301 -0.3855 -0.0336
   98DOPC  H15R 4363  11.500   4.196   7.145 -2.0645  2.3802  0.1729
   98DOPC  H15S 4364  11.391   4.226   7.279 -0.8195 -0.9639 -1.3080
   98DOPC  C216 4365  11.380   4.025   7.223 -0.1263 -0.0792  0.3999
   98DOPC  H16R 4366  11.436   3.937   7.185 -2.3588 -0.1900 -3.0977
   98DOPC  H16S 4367  11.313   4.051   7.137  2.1462  0.5390 -1.2922
   98DOPC  C217 4368  11.298   4.002   7.356  0.4993  0.3758 -0.7199
   98DOPC  H17R 4369  11.274   4.102   7.399  0.0088  0.0991 -0.3426
   98DOPC  H17S 4370  11.364   3.959   7.434  1.1664  1.8475 -0.4386
   98DOPC  C218 4371  11.169   3.923   7.326 -0.7937  0.3770 -0.0015
   98DOPC  H18R 4372  11.198   3.821   7.294  0.0906  0.7815 -0.5460
   98DOPC  H18S 4373  11.112   3.967   7.241  1.1017 -1.4170 -2.3378
   98DOPC  H18T 4374  11.092   3.922   7.406  1.4885  1.3546  2.3600
   98DOPC   C33 4375   1.216   3.397   7.552  0.7089 -0.1041  0.0816
   98DOPC   H3X 4376   1.284   3.360   7.632  0.3666 -0.7091  0.0991
   98DOPC   H3Y 4377   1.209   3.507   7.561  1.9233  0.1651 -1.7773
   98DOPC   C34 4378   1.292   3.370   7.416  0.0730 -0.4392  0.1659
   98DOPC   H4X 4379   1.336   3.268   7.425 -1.2221 -1.0050  0.3537
   98DOPC   H4Y 4380   1.368   3.450   7.406  2.0250 -1.9574  1.9138
   98DOPC   C35 4381   1.193   3.383   7.301 -0.0815  0.2044  0.0477
   98DOPC   H5X 4382   1.148   3.483   7.316  1.1753  0.5157  2.1266
   98DOPC   H5Y 4383   1.112   3.307   7.310  0.8185 -0.9007 -0.8151
   98DOPC   C36 4384   1.250   3.357   7.169 -0.1743  0.6480  0.1039
   98DOPC   H6X 4385   1.354   3.390   7.150 -0.8890  1.4463 -3.1234
   98DOPC   H6Y 4386   1.254   3.247   7.157  1.8692  0.2562  3.3382
   98DOPC   C37 4387   1.174   3.419   7.050  0.7865 -0.8748  0.1121
   98DOPC   H7X 4388   1.208   3.377   6.953  0.1227 -1.6085  0.1803
   98DOPC   H7Y 4389   1.063   3.420   7.062  0.8460  1.7690  1.1748
   98DOPC   C38 4390   1.207   3.573   7.023 -0.5962 -0.2479 -1.2660
   98DOPC   H8X 4391   1.187   3.626   7.118 -1.4764 -0.9502 -1.0488
   98DOPC   H8Y 4392   1.129   3.608   6.951 -1.8139  2.4911  1.1865
   98DOPC   C39 4393   1.345   3.604   6.959  0.2085  0.2386 -0.3680
   98DOPC   H9X 4394   1.389   3.514   6.912  1.5029  0.0030  1.2250
   98DOPC  C310 4395   1.408   3.726   6.969  0.5735  0.0692  0.2444
   98DOPC  H10X 4396   1.506   3.741   6.921  0.3500  2.8897  0.5266
   98DOPC  C311 4397   1.361   3.853   7.041  1.2423 -0.5195 -0.6526
   98DOPC  H11X 4398   1.250   3.862   7.037  1.2778  0.4241  0.2337
   98DOPC  H11Y 4399   1.397   3.947   6.995 -0.3243  0.7059  0.4930
   98DOPC  C312 4400   1.387   3.855   7.191  0.2635 -0.1088  0.0930
   98DOPC  H12X 4401   1.494   3.861   7.224  0.5561 -3.1070 -0.0694
   98DOPC  H12Y 4402   1.359   3.760   7.240 -0.2492  0.1288  0.2724
   98DOPC  C313 4403   1.298   3.964   7.253 -0.3920  0.1051 -0.1765
   98DOPC  H13X 4404   1.325   4.068   7.224 -1.0284  0.6696  1.1062
   98DOPC  H13Y 4405   1.194   3.937   7.226 -0.4918  0.3988 -0.0944
   98DOPC  C314 4406   1.320   3.967   7.407  0.2766  0.0356  0.4406
   98DOPC  H14X 4407   1.326   3.861   7.439 -2.4003  0.1017  1.4613
   98DOPC  H14Y 4408   1.418   4.012   7.430  0.4401  0.0710 -0.2857
   98DOPC  C315 4409   1.208   4.028   7.490  0.0212 -0.1531  0.4940
   98DOPC  H15X 4410   1.115   3.969   7.476  0.3004 -0.3428 -0.7015
   98DOPC  H15Y 4411   1.177   4.121   7.437  1.8238  0.5174  0.5430
   98DOPC  C316 4412   1.235   4.049   7.643 -0.0607 -1.0668  0.5820
   98DOPC  H16X 4413   1.267   3.950   7.681  1.8095 -0.1559  1.4978
   98DOPC  H16Y 4414   1.320   4.120   7.639  1.3142 -2.7248 -0.5950
   98DOPC  C317 4415   1.115   4.102   7.716 -0.1414  0.1388  1.3592
   98DOPC  H17X 4416   1.086   4.200   7.672 -1.5528 -0.0724  1.7566
   98DOPC  H17Y 4417   1.026   4.037   7.703 -0.0898  0.2552  0.3858
   98DOPC  C318 4418   1.140   4.123   7.866 -0.3042  0.5881  0.1082
   98DOPC  H18X 4419   1.165   4.020   7.900  2.0057  0.2696 -2.2151
   98DOPC  H18Y 4420   1.235   4.178   7.881 -0.5539  0.7944  1.0165
   98DOPC  H18Z 4421   1.056   4.170   7.921 -0.9125 -1.6209  1.2097
   99DOPC     N 4422  11.760   4.584   8.680 -0.0668 -0.6129 -0.1019
   99DOPC   C12 4423  11.730   4.546   8.538 -0.3117  0.1839 -0.7204
   99DOPC  H12A 4424  11.624   4.527   8.547 -0.4398  1.7125  2.2709
   99DOPC  H12B 4425  11.782   4.457   8.504 -0.1672  0.4339 -1.1708
   99DOPC   C13 4426  11.667   4.684   8.734  0.6299  0.8940 -0.0920
   99DOPC  H13A 4427  11.656   4.762   8.661  3.7324  0.5068 -1.1204
   99DOPC  H13B 4428  11.569   4.637   8.739  0.9641  0.3135  3.4324
   99DOPC  H13C 4429  11.696   4.729   8.827 -0.0310  2.8339 -0.7855
   99DOPC   C14 4430  -0.023   4.644   8.697  0.3782 -0.0850  0.8594
   99DOPC  H14A 4431  -0.022   4.741   8.650 -1.0174 -0.7403 -0.6264
   99DOPC  H14B 4432  -0.001   4.650   8.803 -1.8377  2.8823  1.2750
   99DOPC  H14C 4433   0.055   4.583   8.655  0.0174  0.4759 -0.6860
   99DOPC   C15 4434  11.747   4.462   8.773 -0.3849  0.0356  0.5569
   99DOPC  H15A 4435  11.729   4.492   8.875  2.1376  0.2011  1.0142
   99DOPC  H15B 4436  11.834   4.399   8.767 -0.8276 -0.4618 -1.6739
   99DOPC  H15C 4437  11.659   4.405   8.747  0.4192 -2.1779  2.3701
   99DOPC   C11 4438  11.764   4.659   8.436  0.1539 -0.5846 -0.8737
   99DOPC  H11A 4439  11.866   4.702   8.447  0.3475 -0.8841 -1.4823
   99DOPC  H11B 4440  11.777   4.628   8.330 -1.0938  0.2025 -1.2880
   99DOPC     P 4441  11.524   4.759   8.401  0.4938  0.0941 -0.1559
   99DOPC   O13 4442  11.433   4.852   8.476  0.2453  0.1482  0.0457
   99DOPC   O14 4443  11.479   4.624   8.408 -0.1266  0.4939  0.0722
   99DOPC   O12 4444  11.674   4.774   8.453  0.1696 -0.7916  0.4264
   99DOPC   O11 4445  11.515   4.812   8.256 -0.1947  0.0666 -0.0512
   99DOPC    C1 4446  11.544   4.710   8.152 -0.7655 -0.5416  0.1625
   99DOPC    HA 4447  11.451   4.654   8.127 -0.9844  0.4293 -1.3756
   99DOPC    HB 4448  11.615   4.634   8.190  1.8600  1.9824  0.6520
   99DOPC    C2 4449  11.607   4.788   8.033 -0.2842  0.3069 -0.2581
   99DOPC    HS 4450  11.704   4.826   8.072  0.0107 -1.1724  0.5473
   99DOPC   O21 4451  11.514   4.886   7.991  0.1831  0.7109  0.0269
   99DOPC   C21 4452  11.547   5.011   8.032 -0.0261 -0.1971 -0.0893
   99DOPC   O22 4453  11.630   5.036   8.116 -0.7829  0.2017 -0.3944
   99DOPC   C22 4454  11.451   5.106   7.967 -0.2796 -0.4537 -0.3226
   99DOPC   H2R 4455  11.508   5.198   7.942 -0.9995 -0.0745 -0.5922
   99DOPC   H2S 4456  11.378   5.132   8.047  1.7373 -1.4042  1.9566
   99DOPC    C3 4457  11.627   4.686   7.920 -0.0723  0.4527  0.0616
   99DOPC    HX 4458  11.523   4.664   7.889 -0.8287  2.5749  0.8841
   99DOPC    HY 4459  11.673   4.590   7.949 -1.3351 -1.2191 -2.9798
   99DOPC   O31 4460  11.680   4.754   7.804  0.0320 -0.3203  0.3338
   99DOPC   C31 4461  11.810   4.721   7.784 -0.1233  0.0613 -0.0448
   99DOPC   O32 4462  11.878   4.639   7.848  0.3780  0.2590 -0.4586
   99DOPC   C32 4463  11.869   4.819   7.679  0.4720  0.1928 -0.5198
   99DOPC   H2X 4464  11.869   4.773   7.578  0.2592  1.1017 -0.9465
   99DOPC   H2Y 4465  11.791   4.895   7.656  1.1954  0.6171 -1.6765
   99DOPC   C23 4466  11.381   5.055   7.835  0.0873  0.0667 -0.0803
   99DOPC   H3R 4467  11.313   5.134   7.797 -0.5100  1.6902  3.9375
   99DOPC   H3S 4468  11.310   4.970   7.841  1.4619 -1.1298 -0.2350
   99DOPC   C24 4469  11.484   5.009   7.722 -0.0860 -0.9296 -0.5386
   99DOPC   H4R 4470  11.494   4.899   7.718  0.9689 -1.0100  2.2302
   99DOPC   H4S 4471  11.583   5.057   7.741  0.5474 -1.7789 -1.5925
   99DOPC   C25 4472  11.447   5.046   7.580  0.1372  0.4117  0.4609
   99DOPC   H5R 4473  11.409   5.150   7.579 -0.3409  0.2778  1.7950
   99DOPC   H5S 4474  11.388   4.971   7.523  1.1288  1.8411 -2.6038
   99DOPC   C26 4475  11.569   5.053   7.482 -0.4648  0.9948 -0.4390
   99DOPC   H6R 4476  11.628   4.959   7.483  0.6703  1.6830 -0.9528
   99DOPC   H6S 4477  11.625   5.141   7.520  1.2404  0.2836 -1.2133
   99DOPC   C27 4478  11.544   5.079   7.336  0.4867  0.2435 -0.2863
   99DOPC   H7R 4479  11.501   5.181   7.325  1.5461  0.6633 -0.6752
   99DOPC   H7S 4480  11.470   5.007   7.295  0.6236 -0.2620  0.3469
   99DOPC   C28 4481  11.676   5.073   7.253  0.0171 -0.2655  0.0573
   99DOPC   H8R 4482  11.718   4.970   7.255  1.6430  0.3776  1.2315
   99DOPC   H8S 4483  11.747   5.143   7.302 -0.6207 -0.2561  0.9930
   99DOPC   C29 4484  11.661   5.104   7.113  0.3804 -0.0417  0.3979
   99DOPC   H9R 4485  11.616   5.030   7.045 -0.9290 -0.6240  1.8363
   99DOPC  C210 4486  11.694   5.217   7.049  1.0586 -0.1820  0.6874
   99DOPC  H10R 4487  11.663   5.229   6.945  0.3450  1.1379  1.0393
   99DOPC  C211 4488  11.760   5.337   7.121  0.0721  0.1808  0.7124
   99DOPC  H11R 4489  11.719   5.354   7.223  2.9865  3.0328  1.5784
   99DOPC  H11S 4490  11.729   5.429   7.068  0.4929 -0.9010 -1.5086
   99DOPC  C212 4491  -0.008   5.341   7.112 -0.4561  0.0028  0.4776
   99DOPC  H12R 4492   0.030   5.244   7.149  0.8015  1.0509  2.0911
   99DOPC  H12S 4493   0.041   5.418   7.176 -3.0664  0.3956  2.1457
   99DOPC  C213 4494   0.033   5.357   6.964 -0.1453 -0.5231 -0.4944
   99DOPC  H13R 4495  -0.028   5.442   6.925 -2.3233 -1.7089  0.1656
   99DOPC  H13S 4496   0.017   5.256   6.919  0.8113 -1.1625  0.5601
   99DOPC  C214 4497   0.178   5.391   6.956 -0.1433 -0.7309 -0.2370
   99DOPC  H14R 4498   0.231   5.301   6.918  1.1360 -0.4975  0.9163
   99DOPC  H14S 4499   0.220   5.419   7.055  0.5345  0.5668 -0.8715
   99DOPC  C215 4500   0.212   5.517   6.866 -0.4602 -0.3189 -0.2810
   99DOPC  H15R 4501   0.168   5.611   6.907  0.8354 -0.1142  0.7127
   99DOPC  H15S 4502   0.187   5.485   6.762  1.1172 -1.4520 -0.3440
   99DOPC  C216 4503   0.361   5.532   6.863 -0.2315 -0.6336 -0.3167
   99DOPC  H16R 4504   0.391   5.437   6.814 -1.7074 -0.2691 -2.0285
   99DOPC  H16S 4505   0.418   5.549   6.957  1.4343  2.6903 -1.7411
   99DOPC  C217 4506   0.404   5.648   6.767  0.4093 -0.3395  0.2173
   99DOPC  H17R 4507   0.367   5.640   6.662  1.3272  1.1345 -0.2559
   99DOPC  H17S 4508   0.515   5.639   6.761  0.5166  1.1266 -0.2325
   99DOPC  C218 4509   0.369   5.792   6.815  0.2475 -0.7426  0.8901
   99DOPC  H18R 4510   0.410   5.815   6.916  0.8279  3.5379 -0.0960
   99DOPC  H18S 4511   0.260   5.811   6.800  0.6209 -1.1287 -3.5728
   99DOPC  H18T 4512   0.428   5.855   6.745 -1.7345  2.0440  1.5140
   99DOPC   C33 4513   0.083   4.885   7.726 -0.3169  0.6627  0.0994
   99DOPC   H3X 4514   0.156   4.816   7.774 -0.1084 -1.1835 -2.5951
   99DOPC   H3Y 4515   0.066   4.976   7.787  2.3693  0.8876  0.6375
   99DOPC   C34 4516   0.156   4.936   7.603  0.2711  0.0390 -0.1396
   99DOPC   H4X 4517   0.156   4.861   7.520  2.6915 -1.7116  1.2717
   99DOPC   H4Y 4518   0.263   4.959   7.625  0.1445  0.5328 -0.0411
   99DOPC   C35 4519   0.095   5.062   7.542  0.3967 -0.2988 -0.4912
   99DOPC   H5X 4520   0.120   5.146   7.611 -1.2205 -1.0904  1.1491
   99DOPC   H5Y 4521  -0.015   5.048   7.537  0.3917 -0.2087 -0.6131
   99DOPC   C36 4522   0.147   5.099   7.402  0.8068 -0.6158 -0.2954
   99DOPC   H6X 4523   0.145   5.009   7.336  3.5717  0.0557 -1.4528
   99DOPC   H6Y 4524   0.079   5.177   7.363  1.7180  1.7280  2.4774
   99DOPC   C37 4525   0.297   5.140   7.404 -0.1559  0.2906 -1.0242
   99DOPC   H7X 4526   0.328   5.202   7.491 -3.7737 -0.6786  1.2365
   99DOPC   H7Y 4527   0.359   5.049   7.421 -1.1571 -0.6271 -2.0637
   99DOPC   C38 4528   0.338   5.205   7.274 -0.6129 -0.3141 -0.6226
   99DOPC   H8X 4529   0.275   5.293   7.248  1.7732  1.7285  0.0909
   99DOPC   H8Y 4530   0.328   5.125   7.198  0.0494 -1.2502  0.2523
   99DOPC   C39 4531   0.484   5.260   7.262  0.1079 -0.0641 -0.0822
   99DOPC   H9X 4532   0.500   5.362   7.301  2.8241 -0.5614  0.2968
   99DOPC  C310 4533   0.593   5.214   7.192  0.4278  0.3098 -0.3598
   99DOPC  H10X 4534   0.683   5.274   7.173  1.2543 -0.2614  1.4837
   99DOPC  C311 4535   0.586   5.097   7.102  0.2431 -0.9261  0.9383
   99DOPC  H11X 4536   0.512   5.020   7.135 -0.7459 -0.2485  0.3504
   99DOPC  H11Y 4537   0.686   5.050   7.095  0.9046  0.5990 -0.2600
   99DOPC  C312 4538   0.555   5.152   6.957  0.8687  0.1038 -0.7056
   99DOPC  H12X 4539   0.591   5.255   6.935  2.8637 -0.8372 -2.2192
   99DOPC  H12Y 4540   0.445   5.157   6.946  0.5668  1.1487  2.0182
   99DOPC  C313 4541   0.609   5.047   6.856  0.2693  0.3379  0.1505
   99DOPC  H13X 4542   0.717   5.069   6.855  0.3381 -0.0198 -0.7552
   99DOPC  H13Y 4543   0.588   4.947   6.900  1.1391  0.1066  0.0539
   99DOPC  C314 4544   0.554   5.062   6.712 -1.1875  0.4181 -0.2851
   99DOPC  H14X 4545   0.581   5.161   6.668 -0.2975 -0.1066 -0.9598
   99DOPC  H14Y 4546   0.607   4.983   6.654 -0.9433  0.3029  0.0900
   99DOPC  C315 4547   0.404   5.035   6.700 -0.0026 -0.1350 -0.7621
   99DOPC  H15X 4548   0.345   5.113   6.752 -0.5131  0.1451 -1.7279
   99DOPC  H15Y 4549   0.388   4.932   6.740  0.2765 -0.1641 -0.7240
   99DOPC  C316 4550   0.365   5.033   6.550 -0.7836 -0.1699 -0.6192
   99DOPC  H16X 4551   0.413   4.945   6.501  0.9246 -0.4113  1.3286
   99DOPC  H16Y 4552   0.256   5.012   6.547 -1.2607  0.0025  5.0740
   99DOPC  C317 4553   0.403   5.158   6.470  0.8748  0.0208  0.6382
   99DOPC  H17X 4554   0.514   5.159   6.468  0.9028 -1.5207 -0.0299
   99DOPC  H17Y 4555   0.368   5.142   6.365 -0.7687 -0.6814  1.2615
   99DOPC  C318 4556   0.348   5.287   6.524  0.2501 -0.2917 -0.1612
   99DOPC  H18X 4557   0.366   5.299   6.633 -2.6156 -1.0927  0.4959
   99DOPC  H18Y 4558   0.400   5.365   6.465  0.5132 -0.4605 -0.1580
   99DOPC  H18Z 4559   0.238   5.286   6.509  0.3239  1.1758 -1.0341
  100DOPC     N 4560   4.511   1.396   8.169 -0.0571 -0.5032 -0.0152
  100DOPC   C12 4561   4.630   1.473   8.219 -0.4089  0.0018  0.5274
  100DOPC  H12A 4562   4.655   1.439   8.318  0.0852 -0.4627  0.2509
  100DOPC  H12B 4563   4.598   1.573   8.244 -1.7494 -0.4507  0.7177
  100DOPC   C13 4564   4.554   1.250   8.186  0.6147 -0.1518  0.1036
  100DOPC  H13A 4565   4.641   1.224   8.127  0.4257 -3.2497  0.9965
  100DOPC  H13B 4566   4.578   1.236   8.290  0.2631  1.7042  0.4715
  100DOPC  H13C 4567   4.476   1.182   8.155  0.4435  0.9088 -1.9616
  100DOPC   C14 4568   4.477   1.419   8.027 -0.0039  0.5632  0.5052
  100DOPC  H14A 4569   4.454   1.524   8.010 -2.2810  0.3776  1.8980
  100DOPC  H14B 4570   4.562   1.385   7.970 -0.8311 -0.4598 -0.1469
  100DOPC  H14C 4571   4.390   1.361   8.000  0.4291  0.0713  0.1711
  100DOPC   C15 4572   4.386   1.428   8.259  0.7121 -0.1193  0.2110
  100DOPC  H15A 4573   4.292   1.397   8.215  0.7454 -0.5935  0.4703
  100DOPC  H15B 4574   4.383   1.534   8.280 -2.6642 -0.1110  0.3534
  100DOPC  H15C 4575   4.391   1.372   8.351  2.1706  1.3783  1.0998
  100DOPC   C11 4576   4.761   1.478   8.130  0.7147 -0.1277 -0.0336
  100DOPC  H11A 4577   4.731   1.469   8.024 -0.9635 -1.1264  0.4834
  100DOPC  H11B 4578   4.815   1.572   8.154  0.2955 -0.1084  0.8965
  100DOPC     P 4579   4.959   1.331   8.075  0.0989 -0.0685 -0.0251
  100DOPC   O13 4580   5.017   1.199   8.116  0.4871  0.3805  0.3525
  100DOPC   O14 4581   5.050   1.445   8.084 -0.4946 -0.3164  0.8157
  100DOPC   O12 4582   4.833   1.358   8.167 -0.6066 -0.0864 -0.2019
  100DOPC   O11 4583   4.911   1.339   7.931  0.5639 -0.2141 -0.3791
  100DOPC    C1 4584   4.995   1.284   7.820 -0.5511 -0.2651  0.4400
  100DOPC    HA 4585   4.955   1.181   7.806 -2.6788  0.5053  0.5562
  100DOPC    HB 4586   5.103   1.280   7.848 -0.4918 -0.2853  0.2080
  100DOPC    C2 4587   4.982   1.370   7.687 -0.2250  0.3595 -0.2606
  100DOPC    HS 4588   5.028   1.470   7.703 -2.1908  0.9243  2.5300
  100DOPC   O21 4589   4.843   1.379   7.645 -0.5550  1.4399 -0.5154
  100DOPC   C21 4590   4.802   1.497   7.618 -0.1974  0.1173 -0.2364
  100DOPC   O22 4591   4.870   1.598   7.626  0.1044 -0.3247  0.0070
  100DOPC   C22 4592   4.652   1.490   7.593 -0.0224 -0.3420 -0.6421
  100DOPC   H2R 4593   4.606   1.591   7.597 -0.6921 -0.6015 -1.3713
  100DOPC   H2S 4594   4.594   1.424   7.661 -0.4167  1.3930  0.7652
  100DOPC    C3 4595   5.067   1.298   7.578  1.2566  0.3102 -0.4111
  100DOPC    HX 4596   5.027   1.196   7.558 -0.6885  0.9979 -0.3035
  100DOPC    HY 4597   5.173   1.283   7.608  1.1593  1.4015  0.5498
  100DOPC   O31 4598   5.056   1.383   7.462 -0.0501  0.4896 -0.5725
  100DOPC   C31 4599   5.138   1.489   7.456 -0.0093 -0.0417 -0.4321
  100DOPC   O32 4600   5.226   1.511   7.534  0.6615  0.1893 -0.4410
  100DOPC   C32 4601   5.100   1.570   7.337  0.3661 -0.7637 -0.3906
  100DOPC   H2X 4602   5.073   1.499   7.256 -1.5203  0.1267 -0.5858
  100DOPC   H2Y 4603   5.009   1.627   7.365 -0.8822 -1.4657 -2.8231
  100DOPC   C23 4604   4.629   1.422   7.453 -0.7156 -0.2569  0.2599
  100DOPC   H3R 4605   4.524   1.399   7.426 -0.3525  1.2383 -2.8003
  100DOPC   H3S 4606   4.687   1.328   7.456  0.4632  0.4286 -0.3352
  100DOPC   C24 4607   4.662   1.519   7.336 -0.7040  0.4794  0.0368
  100DOPC   H4R 4608   4.771   1.535   7.341 -0.7765  0.6298  2.1677
  100DOPC   H4S 4609   4.621   1.622   7.345 -0.9145  0.6977 -2.5440
  100DOPC   C25 4610   4.607   1.454   7.207  0.1423 -0.5219  0.4740
  100DOPC   H5R 4611   4.647   1.351   7.193  1.1144 -0.0510 -0.3185
  100DOPC   H5S 4612   4.651   1.520   7.129 -2.1944 -0.8622 -1.2139
  100DOPC   C26 4613   4.450   1.468   7.194 -1.0263  0.2232 -0.3517
  100DOPC   H6R 4614   4.434   1.564   7.246 -1.0262 -0.0739  0.2068
  100DOPC   H6S 4615   4.404   1.380   7.244  1.8257 -1.7950 -0.9880
  100DOPC   C27 4616   4.394   1.454   7.050  0.4452 -0.7537  0.5296
  100DOPC   H7R 4617   4.289   1.487   7.044  0.3669 -0.9779  0.6485
  100DOPC   H7S 4618   4.390   1.347   7.021  1.4061 -0.8487  0.7072
  100DOPC   C28 4619   4.479   1.525   6.941  0.5071 -0.3898 -0.1246
  100DOPC   H8R 4620   4.581   1.481   6.940  1.2465  1.1915  0.8747
  100DOPC   H8S 4621   4.491   1.630   6.975 -2.0311  0.3969 -1.3921
  100DOPC   C29 4622   4.423   1.508   6.798  0.0692 -0.0009  0.1307
  100DOPC   H9R 4623   4.341   1.580   6.785 -0.9736 -0.7453  2.1741
  100DOPC  C210 4624   4.477   1.434   6.691 -0.0981 -0.3506  0.6133
  100DOPC  H10R 4625   4.420   1.433   6.597  2.3706 -1.0094 -0.9724
  100DOPC  C211 4626   4.595   1.345   6.704  0.5692  0.3564  0.2120
  100DOPC  H11R 4627   4.683   1.406   6.736  1.2774  0.3596 -1.6064
  100DOPC  H11S 4628   4.627   1.306   6.605 -1.9224 -0.4994 -0.3192
  100DOPC  C212 4629   4.579   1.223   6.789  0.4302 -0.3362  0.0025
  100DOPC  H12R 4630   4.581   1.249   6.897  0.8310 -1.2112  0.2187
  100DOPC  H12S 4631   4.671   1.160   6.790  0.4578 -0.3319  1.7969
  100DOPC  C213 4632   4.451   1.141   6.769 -0.1106 -0.5204  0.0063
  100DOPC  H13R 4633   4.423   1.135   6.662 -1.0381 -0.0354  0.2048
  100DOPC  H13S 4634   4.370   1.192   6.826  1.5737  0.1823  1.8637
  100DOPC  C214 4635   4.453   0.996   6.803  0.4771  0.0595 -0.2587
  100DOPC  H14R 4636   4.507   0.933   6.729 -2.2761 -0.2438 -2.1986
  100DOPC  H14S 4637   4.347   0.960   6.799 -0.2012  1.6815  1.5850
  100DOPC  C215 4638   4.506   0.959   6.945  0.1697  0.9719 -0.1739
  100DOPC  H15R 4639   4.607   1.004   6.959 -0.3241  1.5924  1.7950
  100DOPC  H15S 4640   4.511   0.848   6.951  3.2275  0.9789 -1.0839
  100DOPC  C216 4641   4.425   1.010   7.067  0.6867  0.0067 -0.1523
  100DOPC  H16R 4642   4.326   0.961   7.057  1.1241 -0.6672 -1.3994
  100DOPC  H16S 4643   4.409   1.120   7.056  2.3782  0.1620 -1.5738
  100DOPC  C217 4644   4.475   0.982   7.208 -0.3764 -0.4088 -0.1725
  100DOPC  H17R 4645   4.574   1.029   7.226  0.3700 -0.9964 -2.3742
  100DOPC  H17S 4646   4.488   0.875   7.235  3.6119  0.1126  0.6694
  100DOPC  C218 4647   4.373   1.030   7.309 -0.1436  0.1283  0.7597
  100DOPC  H18R 4648   4.271   0.988   7.300 -0.1986  0.2452  0.8224
  100DOPC  H18S 4649   4.363   1.141   7.313  1.0542  0.3779 -1.5138
  100DOPC  H18T 4650   4.409   0.996   7.409  0.9528 -2.2376 -0.3619
  100DOPC   C33 4651   5.212   1.669   7.294 -0.2305  0.2988  0.4266
  100DOPC   H3X 4652   5.310   1.620   7.279 -0.7526 -0.6068 -0.1366
  100DOPC   H3Y 4653   5.236   1.741   7.375  3.1925 -0.2152  0.0256
  100DOPC   C34 4654   5.174   1.746   7.170  0.3068  0.6318 -0.3165
  100DOPC   H4X 4655   5.085   1.807   7.199  0.3361  0.3162  0.4448
  100DOPC   H4Y 4656   5.143   1.667   7.098  2.3665 -0.5796  0.0601
  100DOPC   C35 4657   5.282   1.839   7.122 -0.3923  0.9883  0.6362
  100DOPC   H5X 4658   5.377   1.783   7.105 -0.8015  0.4564  0.0186
  100DOPC   H5Y 4659   5.289   1.907   7.209 -0.6342 -0.3320  1.7173
  100DOPC   C36 4660   5.253   1.916   6.995 -0.5550 -0.0529  0.3825
  100DOPC   H6X 4661   5.160   1.975   7.008 -0.7017 -0.1393 -0.2514
  100DOPC   H6Y 4662   5.336   1.988   6.983 -1.7219  0.9583 -2.2748
  100DOPC   C37 4663   5.247   1.836   6.863 -1.1704 -0.7907 -1.3564
  100DOPC   H7X 4664   5.181   1.748   6.881 -2.2801  0.2427 -0.2146
  100DOPC   H7Y 4665   5.175   1.892   6.799 -2.3019 -0.9783 -0.2848
  100DOPC   C38 4666   5.386   1.811   6.798 -0.4690  0.0962  0.0176
  100DOPC   H8X 4667   5.441   1.738   6.860 -1.3014 -1.3804 -0.9314
  100DOPC   H8Y 4668   5.436   1.909   6.812  2.4759 -1.2173 -0.6683
  100DOPC   C39 4669   5.391   1.776   6.651  0.0283 -0.4822 -0.5153
  100DOPC   H9X 4670   5.340   1.682   6.623 -2.4022  1.0528 -1.5808
  100DOPC  C310 4671   5.468   1.828   6.554  0.6202  0.1067 -0.0956
  100DOPC  H10X 4672   5.456   1.798   6.449 -0.3308 -1.4341  0.4035
  100DOPC  C311 4673   5.534   1.955   6.581  0.2537 -0.8967  0.3900
  100DOPC  H11X 4674   5.639   1.923   6.561 -0.5247 -4.6275  1.4243
  100DOPC  H11Y 4675   5.544   1.993   6.685  3.6876 -1.0997  0.2506
  100DOPC  C312 4676   5.485   2.066   6.492  0.1507 -0.1404  0.1285
  100DOPC  H12X 4677   5.380   2.100   6.506  0.5170  0.3014  2.2430
  100DOPC  H12Y 4678   5.488   2.043   6.384  0.7880 -0.9740  0.3081
  100DOPC  C313 4679   5.573   2.191   6.522 -0.2341 -0.3830  0.3221
  100DOPC  H13X 4680   5.561   2.226   6.627 -0.1733 -0.7698  0.4564
  100DOPC  H13Y 4681   5.680   2.173   6.499 -0.4459 -1.1767 -0.0616
  100DOPC  C314 4682   5.530   2.314   6.426 -0.3072  0.2592 -0.1977
  100DOPC  H14X 4683   5.520   2.279   6.321  1.2646  2.2421 -1.0545
  100DOPC  H14Y 4684   5.433   2.355   6.461 -0.4965 -0.2958 -0.0580
  100DOPC  C315 4685   5.637   2.423   6.446 -0.0057  0.2240 -0.5533
  100DOPC  H15X 4686   5.736   2.382   6.415 -0.2269 -1.4156  0.8057
  100DOPC  H15Y 4687   5.639   2.454   6.552 -1.2972  1.3856 -0.8330
  100DOPC  C316 4688   5.620   2.559   6.372 -1.0311  0.1820 -0.5264
  100DOPC  H16X 4689   5.608   2.553   6.262  0.8643  0.2787 -0.7739
  100DOPC  H16Y 4690   5.531   2.608   6.416  0.1301  0.0035  2.2778
  100DOPC  C317 4691   5.738   2.662   6.406 -0.2371  0.5514  0.3275
  100DOPC  H17X 4692   5.717   2.699   6.508  0.6203 -0.6799  0.9867
  100DOPC  H17Y 4693   5.829   2.597   6.409 -1.6728 -1.8566 -2.5422
  100DOPC  C318 4694   5.749   2.778   6.308  0.2451 -0.1750  0.3840
  100DOPC  H18X 4695   5.836   2.836   6.344 -0.6491  0.3081  1.8703
  100DOPC  H18Y 4696   5.768   2.739   6.206  0.0003 -0.3860  0.4168
  100DOPC  H18Z 4697   5.658   2.841   6.295 -0.3652 -1.2943 -1.1752
  101DOPC     N 4698   3.570   3.032   9.029 -0.2824 -0.8885 -0.3538
  101DOPC   C12 4699   3.454   3.058   8.931  0.6195  0.7525 -0.3090
  101DOPC  H12A 4700   3.482   3.140   8.867  0.9597  0.9981  0.1512
  101DOPC  H12B 4701   3.363   3.085   8.983  0.7645 -2.0837  1.6755
  101DOPC   C13 4702   3.537   2.924   9.125 -0.4774  0.6298  0.1174
  101DOPC  H13A 4703   3.627   2.903   9.181 -0.1899  0.5322 -0.3783
  101DOPC  H13B 4704   3.447   2.957   9.173  0.0188  0.5183  1.1453
  101DOPC  H13C 4705   3.510   2.835   9.070  3.1651  0.2785 -1.3672
  101DOPC   C14 4706   3.606   3.160   9.099  0.0395  0.1004  0.4394
  101DOPC  H14A 4707   3.689   3.142   9.166 -0.8399 -1.6649  1.1139
  101DOPC  H14B 4708   3.631   3.245   9.037  2.7720  0.0153  1.2705
  101DOPC  H14C 4709   3.522   3.195   9.156  0.1568  0.1286  0.5973
  101DOPC   C15 4710   3.694   2.987   8.956  0.4006  0.2026 -0.2528
  101DOPC  H15A 4711   3.774   2.970   9.028  0.2218 -1.1903 -0.3531
  101DOPC  H15B 4712   3.721   3.060   8.882  1.0252 -1.5162 -1.7761
  101DOPC  H15C 4713   3.687   2.896   8.899  1.0748  0.3244 -0.5461
  101DOPC   C11 4714   3.425   2.934   8.840 -0.3439 -0.1863 -0.1765
  101DOPC  H11A 4715   3.413   2.843   8.902  0.0285  1.1628  1.9643
  101DOPC  H11B 4716   3.326   2.961   8.797 -1.2619 -1.8862  0.7421
  101DOPC     P 4717   3.529   3.004   8.611 -0.1382  0.4473  0.1064
  101DOPC   O13 4718   3.666   3.005   8.562 -0.1511 -0.1276 -0.2411
  101DOPC   O14 4719   3.465   3.134   8.635  0.1985  0.8637 -0.4953
  101DOPC   O12 4720   3.517   2.905   8.735  0.7235  0.1849 -0.1781
  101DOPC   O11 4721   3.445   2.917   8.507  0.2125 -0.2143  0.1157
  101DOPC    C1 4722   3.505   2.786   8.483  0.1464 -0.2847  0.1408
  101DOPC    HA 4723   3.424   2.713   8.464 -0.3288  0.5513 -1.1234
  101DOPC    HB 4724   3.563   2.743   8.568 -1.1581 -0.9538  0.7178
  101DOPC    C2 4725   3.601   2.776   8.364  0.6688 -0.0281  0.7481
  101DOPC    HS 4726   3.685   2.848   8.367  0.0260  0.7362  1.0083
  101DOPC   O21 4727   3.522   2.798   8.244  0.8000  0.1165 -0.2066
  101DOPC   C21 4728   3.598   2.839   8.142  0.6000  0.2739  0.7088
  101DOPC   O22 4729   3.714   2.872   8.149 -0.0706 -0.2034 -0.1874
  101DOPC   C22 4730   3.514   2.855   8.013  0.0359  0.6287  0.2547
  101DOPC   H2R 4731   3.541   2.955   7.972  1.1450 -0.4853 -1.9336
  101DOPC   H2S 4732   3.409   2.862   8.050 -0.0265 -0.3543  0.2968
  101DOPC    C3 4733   3.661   2.628   8.359  0.6200  0.2537 -0.6631
  101DOPC    HX 4734   3.578   2.556   8.373  0.1597  0.8730 -0.1184
  101DOPC    HY 4735   3.725   2.622   8.449 -0.9149  0.4888  0.4758
  101DOPC   O31 4736   3.736   2.591   8.242  0.0808  0.3176 -0.0468
  101DOPC   C31 4737   3.862   2.552   8.259  0.6168  0.1374  0.4317
  101DOPC   O32 4738   3.926   2.564   8.363 -0.5321  0.2801  0.3636
  101DOPC   C32 4739   3.907   2.475   8.131 -0.3393 -0.8768 -0.2263
  101DOPC   H2X 4740   4.018   2.465   8.142 -0.1715  1.3726  0.5976
  101DOPC   H2Y 4741   3.872   2.369   8.131  1.7495 -1.6819 -2.6138
  101DOPC   C23 4742   3.520   2.741   7.904  0.1934  0.3473  0.1524
  101DOPC   H3R 4743   3.614   2.718   7.849 -0.3989 -1.2531 -0.2415
  101DOPC   H3S 4744   3.451   2.771   7.822  1.0315  0.6144 -0.4637
  101DOPC   C24 4745   3.461   2.608   7.962  0.1431  0.3189  0.1970
  101DOPC   H4R 4746   3.378   2.620   8.035 -1.9988 -1.4060 -1.7887
  101DOPC   H4S 4747   3.536   2.560   8.029 -0.2163 -0.6062 -0.0415
  101DOPC   C25 4748   3.413   2.516   7.847 -0.1751 -0.0249  0.7466
  101DOPC   H5R 4749   3.353   2.575   7.774  0.1404  0.1575  0.6329
  101DOPC   H5S 4750   3.345   2.438   7.887  0.9678 -0.9206  0.9827
  101DOPC   C26 4751   3.520   2.448   7.762  0.1889 -0.1576 -0.0058
  101DOPC   H6R 4752   3.590   2.388   7.825  0.3407 -1.1054 -1.0510
  101DOPC   H6S 4753   3.579   2.534   7.724 -2.1627  1.9700  0.8758
  101DOPC   C27 4754   3.467   2.363   7.648  0.8430 -0.0696  0.2802
  101DOPC   H7R 4755   3.388   2.426   7.601  1.4790  0.8597  0.4371
  101DOPC   H7S 4756   3.413   2.272   7.680 -0.8414 -0.3195 -2.8196
  101DOPC   C28 4757   3.585   2.313   7.556  1.0744  0.5693  0.2316
  101DOPC   H8R 4758   3.631   2.398   7.502 -0.6245  2.1196  1.0975
  101DOPC   H8S 4759   3.527   2.254   7.482 -0.0628  0.0770  1.4867
  101DOPC   C29 4760   3.677   2.213   7.623  0.1038  0.0452 -0.6924
  101DOPC   H9R 4761   3.623   2.145   7.690  0.6585 -0.3126 -0.6059
  101DOPC  C210 4762   3.807   2.198   7.612 -0.6096 -0.0345  0.2810
  101DOPC  H10R 4763   3.849   2.112   7.666 -0.4825 -0.1173  0.0506
  101DOPC  C211 4764   3.896   2.272   7.510  0.2135  0.1127 -0.6495
  101DOPC  H11R 4765   3.994   2.302   7.553  0.7145 -2.4538  0.1748
  101DOPC  H11S 4766   3.851   2.370   7.484  0.3224  0.3857  0.1577
  101DOPC  C212 4767   3.934   2.205   7.374  0.1454  0.6703  0.7410
  101DOPC  H12R 4768   3.977   2.105   7.394 -0.7254  0.0343 -0.4598
  101DOPC  H12S 4769   4.018   2.261   7.327 -0.6297  1.1579 -0.0952
  101DOPC  C213 4770   3.822   2.212   7.267 -0.1075  0.7952 -0.8458
  101DOPC  H13R 4771   3.791   2.317   7.248 -3.1585  0.1935  0.2571
  101DOPC  H13S 4772   3.742   2.154   7.316  0.0442 -0.1010 -1.6375
  101DOPC  C214 4773   3.880   2.155   7.133 -0.4345  0.0793  0.9524
  101DOPC  H14R 4774   3.901   2.046   7.130  0.2796  0.2198  0.4080
  101DOPC  H14S 4775   3.976   2.210   7.119 -1.1009  0.7659 -1.3274
  101DOPC  C215 4776   3.811   2.215   7.009  0.5510  1.2475  0.1814
  101DOPC  H15R 4777   3.869   2.197   6.916 -0.7169  2.8295 -0.9563
  101DOPC  H15S 4778   3.805   2.325   7.009 -0.0442  1.2529 -1.9905
  101DOPC  C216 4779   3.672   2.156   7.002 -0.7107 -0.2690  0.3025
  101DOPC  H16R 4780   3.622   2.226   7.073 -0.9821  2.0274 -2.0175
  101DOPC  H16S 4781   3.662   2.053   7.045 -1.3727  0.9346  3.3385
  101DOPC  C217 4782   3.592   2.176   6.868  0.0845 -0.5810 -1.0163
  101DOPC  H17R 4783   3.658   2.236   6.802  2.2310 -1.8765 -0.1755
  101DOPC  H17S 4784   3.497   2.232   6.883 -0.5516 -2.4412  4.0296
  101DOPC  C218 4785   3.589   2.045   6.797  0.0390 -0.4210  0.3930
  101DOPC  H18R 4786   3.692   2.009   6.774 -0.2453  0.6199 -3.0790
  101DOPC  H18S 4787   3.555   2.053   6.692  1.8095 -1.2326 -0.3024
  101DOPC  H18T 4788   3.524   1.970   6.848 -0.4315 -0.4203 -0.2003
  101DOPC   C33 4789   3.876   2.556   8.005  0.0176 -0.2592  0.5103
  101DOPC   H3X 4790   3.924   2.656   8.008 -0.5290 -0.0029  0.7234
  101DOPC   H3Y 4791   3.766   2.555   7.998 -0.0554  1.7886  0.9472
  101DOPC   C34 4792   3.936   2.487   7.879 -0.1601  1.0693  0.7907
  101DOPC   H4X 4793   3.910   2.380   7.864 -0.0945  0.8215  2.2963
  101DOPC   H4Y 4794   4.047   2.498   7.886  0.6152 -3.6998 -0.8071
  101DOPC   C35 4795   3.900   2.562   7.750 -0.9808 -0.3195 -0.0020
  101DOPC   H5X 4796   3.803   2.526   7.710 -1.5546  2.8037 -1.7509
  101DOPC   H5Y 4797   3.982   2.534   7.680 -1.0926  0.8275 -0.6138
  101DOPC   C36 4798   3.892   2.712   7.762  0.4135 -0.0028 -0.2993
  101DOPC   H6X 4799   3.835   2.749   7.849 -0.6204  4.9650 -2.7401
  101DOPC   H6Y 4800   3.990   2.757   7.788  0.7008  0.2855 -1.7764
  101DOPC   C37 4801   3.814   2.781   7.650  0.7994 -0.6532 -0.3975
  101DOPC   H7X 4802   3.860   2.758   7.552  1.2807  1.0864 -0.6131
  101DOPC   H7Y 4803   3.708   2.748   7.651 -0.2268  2.3215 -1.7961
  101DOPC   C38 4804   3.827   2.937   7.664  0.2264 -0.8916 -0.0302
  101DOPC   H8X 4805   3.935   2.965   7.665  0.0058  0.2607 -2.3758
  101DOPC   H8Y 4806   3.778   2.967   7.759 -0.3735 -1.4030 -0.1714
  101DOPC   C39 4807   3.751   3.010   7.549 -0.2426  0.7489  0.0291
  101DOPC   H9X 4808   3.756   2.956   7.454  1.5007  0.6932  0.1192
  101DOPC  C310 4809   3.695   3.135   7.555 -0.1389  0.4326  0.0691
  101DOPC  H10X 4810   3.624   3.156   7.474  0.4300 -0.2246 -0.6242
  101DOPC  C311 4811   3.674   3.221   7.678 -0.7744  0.0955  0.1493
  101DOPC  H11X 4812   3.640   3.149   7.755 -0.5285 -1.2543 -0.9576
  101DOPC  H11Y 4813   3.586   3.288   7.661 -1.2886 -0.5809  0.1027
  101DOPC  C312 4814   3.795   3.307   7.721 -0.1651 -0.0273 -0.0652
  101DOPC  H12X 4815   3.864   3.322   7.635 -0.8046 -1.0336 -0.7858
  101DOPC  H12Y 4816   3.854   3.252   7.798  0.7870  3.5311  1.9599
  101DOPC  C313 4817   3.753   3.454   7.758 -0.3377  0.0644  0.7118
  101DOPC  H13X 4818   3.728   3.510   7.665  2.5818 -1.1042 -0.9191
  101DOPC  H13Y 4819   3.658   3.447   7.815  0.3916  0.8546  2.0803
  101DOPC  C314 4820   3.843   3.540   7.850 -0.7894  0.0643 -0.3245
  101DOPC  H14X 4821   3.856   3.486   7.947 -3.5582  0.7755  0.5250
  101DOPC  H14Y 4822   3.947   3.552   7.811 -0.5239 -0.7101  0.1004
  101DOPC  C315 4823   3.795   3.682   7.879 -0.0011 -0.5546 -0.4549
  101DOPC  H15X 4824   3.684   3.680   7.890  0.1838 -0.2751  1.8511
  101DOPC  H15Y 4825   3.816   3.752   7.795  0.4618  0.1528  0.2467
  101DOPC  C316 4826   3.862   3.740   8.005  0.0517  0.0005 -0.1688
  101DOPC  H16X 4827   3.871   3.660   8.082  1.9676 -0.1359 -0.4974
  101DOPC  H16Y 4828   3.965   3.779   7.995  0.0191 -0.3256 -2.2030
  101DOPC  C317 4829   3.783   3.854   8.061 -0.2076  0.1860 -1.0094
  101DOPC  H17X 4830   3.679   3.821   8.084  0.0469  0.8948  1.3887
  101DOPC  H17Y 4831   3.826   3.883   8.158  1.0741 -0.2565 -1.4291
  101DOPC  C318 4832   3.766   3.977   7.967 -0.0937 -0.4192  0.6762
  101DOPC  H18X 4833   3.867   4.008   7.934  0.0135 -2.4253 -1.0827
  101DOPC  H18Y 4834   3.708   3.943   7.879 -0.6589  0.3876  0.7216
  101DOPC  H18Z 4835   3.725   4.066   8.021  1.0249  0.6359 -0.1668
  102DOPC     N 4836   4.049   4.472   8.888 -0.1184  0.1322  0.6717
  102DOPC   C12 4837   4.006   4.329   8.849 -0.3487 -0.4333 -0.4437
  102DOPC  H12A 4838   3.920   4.305   8.908 -0.5944  1.2390 -0.0653
  102DOPC  H12B 4839   4.079   4.259   8.886 -0.1875  0.0304  0.1323
  102DOPC   C13 4840   3.944   4.567   8.854  0.4560 -0.1953 -0.6342
  102DOPC  H13A 4841   3.858   4.549   8.918 -0.7669  0.7860 -1.9302
  102DOPC  H13B 4842   3.985   4.664   8.878 -1.4106  0.0878  1.9334
  102DOPC  H13C 4843   3.915   4.560   8.751 -0.3306 -0.6532 -0.3899
  102DOPC   C14 4844   4.180   4.507   8.824 -0.2546 -0.3238  0.8266
  102DOPC  H14A 4845   4.184   4.485   8.718 -0.4699 -2.0804  1.1517
  102DOPC  H14B 4846   4.192   4.613   8.842 -0.5483  0.2012 -1.6576
  102DOPC  H14C 4847   4.262   4.453   8.869  0.0928 -0.3269  0.1989
  102DOPC   C15 4848   4.054   4.493   9.036 -0.6014 -0.2793  0.1306
  102DOPC  H15A 4849   4.108   4.418   9.091 -1.4167 -0.2738  0.9779
  102DOPC  H15B 4850   3.955   4.475   9.076 -0.6262 -0.5877 -0.0657
  102DOPC  H15C 4851   4.096   4.590   9.060  0.5296 -0.4069 -1.1842
  102DOPC   C11 4852   3.994   4.293   8.702  0.1438  0.2639 -0.0094
  102DOPC  H11A 4853   4.095   4.302   8.658 -1.1703  4.3312 -2.7974
  102DOPC  H11B 4854   3.964   4.186   8.696 -1.0495  0.6354 -1.1878
  102DOPC     P 4855   3.750   4.342   8.622 -0.0373  0.4497  0.0675
  102DOPC   O13 4856   3.670   4.446   8.553  0.0067  0.7384 -0.7347
  102DOPC   O14 4857   3.701   4.301   8.757  0.5246 -0.0655  0.2595
  102DOPC   O12 4858   3.899   4.382   8.636  0.5645 -0.4945 -0.0108
  102DOPC   O11 4859   3.756   4.216   8.525 -0.2994 -0.3621  0.0159
  102DOPC    C1 4860   3.832   4.220   8.397  0.3667  0.1165 -0.5593
  102DOPC    HA 4861   3.898   4.133   8.376  1.0014  0.5094 -0.2253
  102DOPC    HB 4862   3.891   4.313   8.383  1.9116  0.2346  4.6967
  102DOPC    C2 4863   3.720   4.219   8.286 -0.0085 -0.0378  0.5267
  102DOPC    HS 4864   3.769   4.203   8.188 -1.9150  2.6497 -0.9815
  102DOPC   O21 4865   3.659   4.348   8.266  0.2328  0.1067  0.3101
  102DOPC   C21 4866   3.736   4.439   8.223  0.2465 -0.4708 -0.4656
  102DOPC   O22 4867   3.859   4.439   8.202  0.3864 -0.5562  0.3045
  102DOPC   C22 4868   3.652   4.566   8.204 -0.0976 -0.6878  0.3248
  102DOPC   H2R 4869   3.592   4.588   8.295 -0.1822  0.6921 -0.0492
  102DOPC   H2S 4870   3.578   4.543   8.125 -1.2089  0.0524  1.1219
  102DOPC    C3 4871   3.617   4.107   8.315  0.5398  0.1773  0.3003
  102DOPC    HX 4872   3.555   4.126   8.406  2.5759  1.4174  1.4931
  102DOPC    HY 4873   3.676   4.015   8.335  0.6281  0.0101 -0.7136
  102DOPC   O31 4874   3.542   4.078   8.197  0.1725 -0.2790 -0.3813
  102DOPC   C31 4875   3.427   4.023   8.220  0.0321 -0.2035  0.0959
  102DOPC   O32 4876   3.389   3.974   8.326  0.0766 -0.1119 -0.3541
  102DOPC   C32 4877   3.347   4.039   8.082  0.0082  0.7709 -0.4626
  102DOPC   H2X 4878   3.334   4.146   8.054 -1.4018  1.0733  1.1598
  102DOPC   H2Y 4879   3.403   3.973   8.013  1.8864  0.6106  1.1074
  102DOPC   C23 4880   3.753   4.678   8.165 -0.4702 -0.2674  0.3846
  102DOPC   H3R 4881   3.797   4.650   8.066 -2.0182 -0.2944 -0.3185
  102DOPC   H3S 4882   3.839   4.694   8.234 -0.0848 -1.0471  0.0923
  102DOPC   C24 4883   3.678   4.801   8.128 -0.3749 -0.1224 -0.2514
  102DOPC   H4R 4884   3.640   4.842   8.224  1.5202 -2.4435  1.6188
  102DOPC   H4S 4885   3.603   4.769   8.052 -0.2610  2.7010 -1.6854
  102DOPC   C25 4886   3.767   4.904   8.053 -0.0381  0.3553  0.0544
  102DOPC   H5R 4887   3.811   4.842   7.972  0.8719  2.1411 -0.8780
  102DOPC   H5S 4888   3.848   4.942   8.117  0.3321 -0.2514 -0.0390
  102DOPC   C26 4889   3.679   5.012   7.997 -0.2517 -1.1003  0.5420
  102DOPC   H6R 4890   3.647   5.100   8.056 -1.2478 -0.1264 -1.3557
  102DOPC   H6S 4891   3.596   4.955   7.949  0.2922 -1.0005 -0.5509
  102DOPC   C27 4892   3.760   5.087   7.888  0.1805 -0.6870  0.1385
  102DOPC   H7R 4893   3.792   5.029   7.798 -1.6161 -1.3283 -0.1324
  102DOPC   H7S 4894   3.849   5.128   7.939  1.5474  1.0286 -3.3157
  102DOPC   C28 4895   3.680   5.208   7.825  0.3604 -0.5530  0.5144
  102DOPC   H8R 4896   3.648   5.278   7.906  0.9481 -0.1873  0.4356
  102DOPC   H8S 4897   3.592   5.169   7.770  0.4548  2.1778 -1.7915
  102DOPC   C29 4898   3.762   5.288   7.723 -0.6825  0.0499 -0.9576
  102DOPC   H9R 4899   3.833   5.353   7.777 -1.4597 -0.5654  0.8975
  102DOPC  C210 4900   3.760   5.286   7.587 -1.1411  0.4679 -0.1995
  102DOPC  H10R 4901   3.830   5.349   7.530 -0.0043 -0.6355 -0.0760
  102DOPC  C211 4902   3.679   5.202   7.494  0.3115 -0.4026 -0.1605
  102DOPC  H11R 4903   3.638   5.109   7.538 -1.1559 -0.0605 -0.7449
  102DOPC  H11S 4904   3.749   5.169   7.415  2.5583 -0.4617  1.7607
  102DOPC  C212 4905   3.556   5.288   7.435 -0.6526  0.6983  0.4193
  102DOPC  H12R 4906   3.496   5.316   7.524 -1.7806  1.7937 -0.6499
  102DOPC  H12S 4907   3.487   5.223   7.379 -0.5066 -0.3034  1.3703
  102DOPC  C213 4908   3.587   5.412   7.350 -0.2073  1.0722  0.4085
  102DOPC  H13R 4909   3.642   5.479   7.420 -0.2350  2.1238 -0.5483
  102DOPC  H13S 4910   3.495   5.459   7.311 -1.9132 -1.6266  0.9247
  102DOPC  C214 4911   3.703   5.389   7.252  0.0618  0.1401  0.2696
  102DOPC  H14R 4912   3.794   5.357   7.307 -1.1748  0.5460  2.7013
  102DOPC  H14S 4913   3.725   5.487   7.203  0.8172  0.9965  2.2122
  102DOPC  C215 4914   3.665   5.292   7.143 -0.0943 -0.1308  0.7485
  102DOPC  H15R 4915   3.608   5.206   7.183  0.1321  0.6229  2.7900
  102DOPC  H15S 4916   3.764   5.268   7.098 -0.0975  0.7467  0.2578
  102DOPC  C216 4917   3.579   5.354   7.033  0.1053 -0.1227  0.5505
  102DOPC  H16R 4918   3.648   5.412   6.967 -0.9425  0.4567 -0.0559
  102DOPC  H16S 4919   3.511   5.423   7.087  1.5498  1.3812  0.5300
  102DOPC  C217 4920   3.505   5.262   6.927  0.6786  0.0876 -0.5013
  102DOPC  H17R 4921   3.572   5.199   6.865 -0.3110 -0.4888 -1.0116
  102DOPC  H17S 4922   3.443   5.327   6.862  0.1101  0.9399  0.8307
  102DOPC  C218 4923   3.406   5.165   6.998  0.5002 -0.4877 -0.0370
  102DOPC  H18R 4924   3.467   5.076   7.026 -0.2243 -0.7165  0.8616
  102DOPC  H18S 4925   3.329   5.137   6.922  0.1102  0.5092 -0.0238
  102DOPC  H18T 4926   3.360   5.207   7.090  0.0100 -0.0626 -0.4716
  102DOPC   C33 4927   3.199   3.990   8.100 -0.5475 -0.7954 -0.3947
  102DOPC   H3X 4928   3.174   4.011   8.207  2.1113 -2.4330  0.6553
  102DOPC   H3Y 4929   3.207   3.880   8.091  0.9096 -0.6665 -1.0190
  102DOPC   C34 4930   3.099   4.053   8.006 -0.7894 -0.3852 -0.5662
  102DOPC   H4X 4931   3.138   4.062   7.903  0.2194  0.0690 -0.1550
  102DOPC   H4Y 4932   3.099   4.160   8.035  0.5663 -0.9511  1.7756
  102DOPC   C35 4933   2.958   3.993   8.007  0.7241 -0.1389  0.3042
  102DOPC   H5X 4934   2.900   3.993   8.101 -0.8568  0.4549 -0.6219
  102DOPC   H5Y 4935   2.976   3.885   7.985 -2.4126 -0.7064  0.0309
  102DOPC   C36 4936   2.870   4.060   7.896  0.0288 -0.5486  0.9639
  102DOPC   H6X 4937   2.933   4.071   7.805  1.1012 -0.1615  1.7282
  102DOPC   H6Y 4938   2.788   3.992   7.866 -0.0951  0.2833 -0.6617
  102DOPC   C37 4939   2.817   4.202   7.933  0.0432  0.2882 -0.4827
  102DOPC   H7X 4940   2.774   4.188   8.035  0.6134  1.7518 -0.0124
  102DOPC   H7Y 4941   2.897   4.275   7.958 -0.0495  0.0618  0.5465
  102DOPC   C38 4942   2.711   4.260   7.845 -0.0565 -0.3573  0.3097
  102DOPC   H8X 4943   2.632   4.189   7.814 -0.2398 -0.1741  0.3469
  102DOPC   H8Y 4944   2.766   4.275   7.750  0.0982 -0.7170  0.3429
  102DOPC   C39 4945   2.672   4.385   7.909 -0.1073 -0.2714 -0.3614
  102DOPC   H9X 4946   2.623   4.379   8.007 -1.2121  0.9464 -0.8082
  102DOPC  C310 4947   2.690   4.508   7.858 -0.5265 -0.5545  0.1447
  102DOPC  H10X 4948   2.670   4.593   7.925 -2.2975 -0.5271 -0.3536
  102DOPC  C311 4949   2.763   4.556   7.729  1.2047 -0.6516  0.1570
  102DOPC  H11X 4950   2.725   4.657   7.704  2.7526  0.0769  0.6087
  102DOPC  H11Y 4951   2.724   4.496   7.644  0.2678 -0.7533  0.6548
  102DOPC  C312 4952   2.912   4.535   7.729  0.3721 -0.2046 -0.7460
  102DOPC  H12X 4953   2.933   4.430   7.759  1.2781  0.7170  2.2150
  102DOPC  H12Y 4954   2.967   4.598   7.802  2.2197  0.1991 -2.3834
  102DOPC  C313 4955   2.977   4.579   7.596 -0.5075  0.3678  0.4213
  102DOPC  H13X 4956   2.942   4.680   7.564  0.4583  0.0212 -1.9101
  102DOPC  H13Y 4957   3.085   4.603   7.610 -0.6441  0.8715  0.6431
  102DOPC  C314 4958   2.949   4.481   7.478  0.2401  0.0355 -0.4556
  102DOPC  H14X 4959   2.985   4.385   7.520 -0.2251  0.4094  0.8570
  102DOPC  H14Y 4960   2.841   4.476   7.453  0.7198  1.8704 -3.2650
  102DOPC  C315 4961   3.020   4.502   7.344 -0.7518 -0.4328 -0.7133
  102DOPC  H15X 4962   3.123   4.540   7.356 -1.4732  1.3099  0.4239
  102DOPC  H15Y 4963   2.971   4.590   7.296  1.5591  0.5841 -1.3089
  102DOPC  C316 4964   3.033   4.375   7.264  0.0114  0.6734 -0.4500
  102DOPC  H16X 4965   3.078   4.302   7.335  0.4334  2.6833  1.4451
  102DOPC  H16Y 4966   2.930   4.337   7.244  0.2423 -0.8160  0.9298
  102DOPC  C317 4967   3.113   4.382   7.133 -0.0968 -0.6890  0.9035
  102DOPC  H17X 4968   3.056   4.457   7.074  0.0448 -1.1806  0.1299
  102DOPC  H17Y 4969   3.217   4.419   7.150  0.0477 -1.1764  1.1127
  102DOPC  C318 4970   3.131   4.250   7.062  0.1526 -0.9411 -0.0418
  102DOPC  H18X 4971   3.167   4.189   7.147  0.1870 -0.1144  0.5468
  102DOPC  H18Y 4972   3.030   4.210   7.037  0.7289 -0.7683 -2.9758
  102DOPC  H18Z 4973   3.196   4.251   6.972 -1.7330 -2.3334 -1.5128
  103DOPC     N 4974   9.679   6.398   8.608  0.0044 -0.2948  0.4754
  103DOPC   C12 4975   9.683   6.497   8.498  0.4438 -0.0974  0.1151
  103DOPC  H12A 4976   9.785   6.531   8.491  0.4406  0.7195  3.0879
  103DOPC  H12B 4977   9.641   6.588   8.537  3.2151  1.3003  0.0460
  103DOPC   C13 4978   9.554   6.395   8.682  0.7060  0.2146 -0.0165
  103DOPC  H13A 4979   9.480   6.349   8.619  0.3527 -1.3296  1.4401
  103DOPC  H13B 4980   9.567   6.336   8.772  4.3877 -1.0681 -1.1674
  103DOPC  H13C 4981   9.517   6.492   8.711 -3.6727 -1.2652 -0.0220
  103DOPC   C14 4982   9.783   6.430   8.711 -0.1403  0.1158 -0.0633
  103DOPC  H14A 4983   9.783   6.534   8.738 -2.2030  0.5548 -1.5689
  103DOPC  H14B 4984   9.771   6.364   8.796  0.1468  0.3142  0.1336
  103DOPC  H14C 4985   9.884   6.420   8.674 -0.0744  1.0852 -0.1727
  103DOPC   C15 4986   9.716   6.259   8.552 -0.3349  0.2029  0.8158
  103DOPC  H15A 4987   9.649   6.223   8.476  0.8672  0.5338 -0.4358
  103DOPC  H15B 4988   9.736   6.184   8.628  1.8572 -0.7929 -0.6416
  103DOPC  H15C 4989   9.809   6.261   8.497 -1.1166 -1.8254 -0.6982
  103DOPC   C11 4990   9.612   6.451   8.364 -0.4455 -0.7561  0.8434
  103DOPC  H11A 4991   9.633   6.535   8.294 -0.8245 -1.7890 -0.5599
  103DOPC  H11B 4992   9.661   6.362   8.320  1.5151 -1.2713  3.7890
  103DOPC     P 4993   9.362   6.521   8.362  0.2506 -0.0623  0.3634
  103DOPC   O13 4994   9.394   6.633   8.456  0.0066 -0.1168  0.7968
  103DOPC   O14 4995   9.234   6.465   8.379  0.6364  0.0114 -0.2507
  103DOPC   O12 4996   9.474   6.413   8.376 -0.6547  0.0393 -0.3412
  103DOPC   O11 4997   9.373   6.569   8.216 -0.2640 -1.0968  0.2187
  103DOPC    C1 4998   9.335   6.472   8.112  0.2343  0.6212  0.3123
  103DOPC    HA 4999   9.224   6.469   8.108  0.1873  0.0977  1.4817
  103DOPC    HB 5000   9.368   6.369   8.136  1.5332  1.3054  1.5776
  103DOPC    C2 5001   9.376   6.506   7.968 -0.1817  0.1070  0.1736
  103DOPC    HS 5002   9.487   6.509   7.965 -0.2033  0.1659 -1.1215
  103DOPC   O21 5003   9.318   6.636   7.943 -0.2053 -0.2512  0.0086
  103DOPC   C21 5004   9.365   6.699   7.840  0.0384  0.0896  0.0851
  103DOPC   O22 5005   9.464   6.666   7.779 -0.5153  0.0272 -0.3892
  103DOPC   C22 5006   9.272   6.819   7.805 -0.2375 -0.6852  0.3164
  103DOPC   H2R 5007   9.295   6.884   7.893  1.4523 -0.1334 -0.4698
  103DOPC   H2S 5008   9.164   6.797   7.813 -0.2016 -0.5916  1.2776
  103DOPC    C3 5009   9.331   6.406   7.854  0.0830 -0.1032 -0.2426
  103DOPC    HX 5010   9.378   6.310   7.882  1.7572  0.9031  0.6015
  103DOPC    HY 5011   9.390   6.431   7.763  0.3945  0.5245  0.1195
  103DOPC   O31 5012   9.190   6.384   7.831  0.1031  0.2206 -0.4791
  103DOPC   C31 5013   9.124   6.309   7.920  0.5203  0.3139 -0.2681
  103DOPC   O32 5014   9.169   6.254   8.015 -0.0251  0.2037  0.2044
  103DOPC   C32 5015   8.983   6.279   7.869  0.8429  0.4865  0.3480
  103DOPC   H2X 5016   8.928   6.375   7.876 -1.1328 -0.4548 -1.3062
  103DOPC   H2Y 5017   8.972   6.236   7.767 -1.1797  1.3643  0.1475
  103DOPC   C23 5018   9.308   6.895   7.668  0.5558 -0.4744 -0.3550
  103DOPC   H3R 5019   9.418   6.906   7.653  0.6298  0.8408  0.9396
  103DOPC   H3S 5020   9.268   6.998   7.659  1.4558 -0.2462 -2.1535
  103DOPC   C24 5021   9.257   6.820   7.549  1.0426 -0.7515  0.3567
  103DOPC   H4R 5022   9.151   6.796   7.574  0.4109  2.1987  0.8892
  103DOPC   H4S 5023   9.314   6.728   7.526  0.5756 -0.6044 -1.6008
  103DOPC   C25 5024   9.241   6.903   7.420  0.5234  0.0949 -0.7881
  103DOPC   H5R 5025   9.226   7.010   7.445 -0.2816 -0.4048  1.0129
  103DOPC   H5S 5026   9.160   6.856   7.360  0.4404 -0.4312 -0.2749
  103DOPC   C26 5027   9.377   6.921   7.345 -0.1391  0.4074 -0.5816
  103DOPC   H6R 5028   9.427   6.821   7.345  0.9150  0.9166  0.4247
  103DOPC   H6S 5029   9.435   6.983   7.416  0.1923  0.5508 -0.9723
  103DOPC   C27 5030   9.362   6.983   7.207 -0.0489 -0.2770  0.0674
  103DOPC   H7R 5031   9.307   6.915   7.138  0.2524 -0.2552 -0.1972
  103DOPC   H7S 5032   9.463   6.978   7.161  0.4355 -0.3510  1.1159
  103DOPC   C28 5033   9.303   7.125   7.201 -0.1724 -0.1811  0.2623
  103DOPC   H8R 5034   9.371   7.173   7.275 -0.9511 -0.2893  1.0564
  103DOPC   H8S 5035   9.198   7.132   7.236  0.1703 -0.5562  1.3796
  103DOPC   C29 5036   9.309   7.196   7.071 -0.1293 -0.1588  0.0207
  103DOPC   H9R 5037   9.385   7.275   7.058 -1.5960  1.5277  1.2120
  103DOPC  C210 5038   9.236   7.167   6.963  0.4813 -0.2394  0.4967
  103DOPC  H10R 5039   9.253   7.228   6.873 -0.1718 -1.5631 -0.5669
  103DOPC  C211 5040   9.137   7.056   6.943  0.4150  0.5724 -0.7407
  103DOPC  H11R 5041   9.133   6.985   7.029 -1.2104  0.3859 -0.9294
  103DOPC  H11S 5042   9.167   6.980   6.868 -0.2675  0.6679 -1.1247
  103DOPC  C212 5043   8.989   7.094   6.920  0.0454  0.0267  0.0087
  103DOPC  H12R 5044   8.946   7.146   7.008 -0.6860  0.8791 -0.8369
  103DOPC  H12S 5045   8.941   6.994   6.912  0.7135 -0.1877 -2.0258
  103DOPC  C213 5046   8.965   7.183   6.800  0.6084  0.2414  0.3198
  103DOPC  H13R 5047   8.995   7.131   6.707  1.2098  3.0280 -1.1387
  103DOPC  H13S 5048   9.019   7.279   6.811 -2.8755  2.6153 -1.5119
  103DOPC  C214 5049   8.817   7.215   6.777 -0.1545  0.0643  0.1836
  103DOPC  H14R 5050   8.799   7.293   6.854 -1.5407  1.2262 -1.2313
  103DOPC  H14S 5051   8.753   7.125   6.793  2.6091 -2.1946 -0.7451
  103DOPC  C215 5052   8.799   7.279   6.634  0.2228 -0.0058  0.0396
  103DOPC  H15R 5053   8.833   7.202   6.561  3.5380  0.2809  1.1219
  103DOPC  H15S 5054   8.869   7.364   6.620  0.4911 -0.3303 -0.6402
  103DOPC  C216 5055   8.649   7.323   6.612 -0.5392  0.4132 -0.7021
  103DOPC  H16R 5056   8.576   7.247   6.648 -1.9825  1.6022 -1.0398
  103DOPC  H16S 5057   8.635   7.353   6.506 -2.2168  1.5355 -0.1912
  103DOPC  C217 5058   8.613   7.450   6.681 -0.1280 -0.2259  0.5234
  103DOPC  H17R 5059   8.680   7.535   6.657 -3.0160  1.6810 -1.4988
  103DOPC  H17S 5060   8.628   7.431   6.789 -1.4095  0.5532  0.8691
  103DOPC  C218 5061   8.470   7.516   6.652  0.1301 -0.9838  0.3086
  103DOPC  H18R 5062   8.446   7.587   6.734 -0.2132 -1.0992  0.3092
  103DOPC  H18S 5063   8.390   7.440   6.662 -0.1924 -0.4421  2.1951
  103DOPC  H18T 5064   8.470   7.572   6.556 -1.2320  2.5224  2.1680
  103DOPC   C33 5065   8.907   6.189   7.973  0.2589 -0.1044  0.7702
  103DOPC   H3X 5066   8.882   6.233   8.073 -1.2279  0.8935 -0.0034
  103DOPC   H3Y 5067   8.959   6.091   7.975 -0.5517 -0.7339 -3.0075
  103DOPC   C34 5068   8.766   6.159   7.922 -0.2016  0.1590  0.2240
  103DOPC   H4X 5069   8.782   6.102   7.828  0.0366  0.8196 -0.1424
  103DOPC   H4Y 5070   8.710   6.253   7.903 -0.2718 -0.0645 -0.7015
  103DOPC   C35 5071   8.667   6.074   8.011 -0.3135 -0.3083  0.0066
  103DOPC   H5X 5072   8.643   6.138   8.099 -2.2946  0.9424 -1.3731
  103DOPC   H5Y 5073   8.720   5.985   8.053  1.8224  1.1350  0.5224
  103DOPC   C36 5074   8.545   6.032   7.932 -0.0972  0.6486 -1.0672
  103DOPC   H6X 5075   8.498   6.119   7.881 -0.4649 -0.2844 -2.3792
  103DOPC   H6Y 5076   8.585   5.960   7.858  0.7894 -0.7562  0.6922
  103DOPC   C37 5077   8.426   5.964   8.015  0.4947 -0.4309 -0.3751
  103DOPC   H7X 5078   8.469   5.899   8.095  0.4285  1.1618  1.0133
  103DOPC   H7Y 5079   8.371   6.053   8.053  1.9276  1.2049 -1.9781
  103DOPC   C38 5080   8.316   5.879   7.940  0.0520  0.1793  0.0746
  103DOPC   H8X 5081   8.259   5.821   8.015  0.1196  0.3206  0.2352
  103DOPC   H8Y 5082   8.366   5.798   7.883 -1.2223 -2.0937  2.0364
  103DOPC   C39 5083   8.227   5.950   7.845 -0.2071  0.5253 -0.2800
  103DOPC   H9X 5084   8.150   6.009   7.898 -1.0642  0.3256 -1.2690
  103DOPC  C310 5085   8.219   5.938   7.712 -0.6968 -0.0423 -0.1803
  103DOPC  H10X 5086   8.150   5.999   7.653 -0.2511  1.4563  0.7845
  103DOPC  C311 5087   8.298   5.839   7.627  0.2410 -0.5311 -0.7957
  103DOPC  H11X 5088   8.276   5.737   7.666  1.1241  0.3631  2.2962
  103DOPC  H11Y 5089   8.408   5.849   7.643  0.3140  0.4362 -1.8246
  103DOPC  C312 5090   8.274   5.870   7.480  0.2715 -0.6946  0.0987
  103DOPC  H12X 5091   8.165   5.871   7.458  0.0269 -0.0846  1.2558
  103DOPC  H12Y 5092   8.322   5.785   7.426  0.5538 -0.9175  0.6904
  103DOPC  C313 5093   8.332   6.005   7.431 -0.1941  0.3692 -0.5857
  103DOPC  H13X 5094   8.277   6.094   7.470  1.0454  0.6723  0.5372
  103DOPC  H13Y 5095   8.437   6.011   7.464 -0.2997 -0.7850  0.0080
  103DOPC  C314 5096   8.337   6.022   7.273 -0.3181  0.8934  0.8387
  103DOPC  H14X 5097   8.397   5.935   7.240 -0.7278  0.9753 -0.1531
  103DOPC  H14Y 5098   8.232   6.014   7.240 -0.8628  1.5126  2.3000
  103DOPC  C315 5099   8.414   6.145   7.224 -0.1035 -0.3840  0.6401
  103DOPC  H15X 5100   8.519   6.148   7.259  0.8465 -1.5311 -1.8257
  103DOPC  H15Y 5101   8.359   6.233   7.262 -0.0489 -0.6951  1.4487
  103DOPC  C316 5102   8.414   6.160   7.071  0.2311  0.1263 -0.0889
  103DOPC  H16X 5103   8.308   6.163   7.037 -0.0805 -2.7571  0.4032
  103DOPC  H16Y 5104   8.452   6.259   7.039 -2.1666  1.0359 -0.2938
  103DOPC  C317 5105   8.466   6.042   6.984 -0.5817 -0.1328 -0.1588
  103DOPC  H17X 5106   8.573   6.031   7.012 -1.0033 -2.2658  0.7523
  103DOPC  H17Y 5107   8.429   5.941   7.011  0.0298 -1.1492 -2.8175
  103DOPC  C318 5108   8.435   6.056   6.834 -0.0221 -0.2713 -0.2872
  103DOPC  H18X 5109   8.470   5.967   6.777 -1.9903 -1.0376 -0.3809
  103DOPC  H18Y 5110   8.324   6.055   6.838 -0.0269  0.6499  0.0715
  103DOPC  H18Z 5111   8.474   6.152   6.793  0.7851 -1.3748 -2.2036
  104DOPC     N 5112   7.126   2.503   8.532 -0.0996  0.4174  0.0014
  104DOPC   C12 5113   7.234   2.462   8.431 -0.1392 -0.2605  0.1544
  104DOPC  H12A 5114   7.268   2.548   8.376 -0.6149 -1.2318 -1.7353
  104DOPC  H12B 5115   7.185   2.398   8.359 -0.5690  0.1722  0.0561
  104DOPC   C13 5116   7.186   2.610   8.616  0.1900  0.1919 -0.4314
  104DOPC  H13A 5117   7.176   2.713   8.583  0.4272  0.5864  0.6906
  104DOPC  H13B 5118   7.129   2.626   8.707  0.2564  0.1277 -0.3777
  104DOPC  H13C 5119   7.283   2.578   8.650  0.1700 -0.2292 -0.7601
  104DOPC   C14 5120   7.082   2.383   8.610 -0.6851  0.0696  0.2160
  104DOPC  H14A 5121   7.055   2.294   8.556  0.2599  0.7319 -1.4133
  104DOPC  H14B 5122   7.172   2.347   8.657 -0.1817 -0.2308 -0.9484
  104DOPC  H14C 5123   7.006   2.401   8.685 -1.0089 -1.9431  0.4327
  104DOPC   C15 5124   7.007   2.554   8.462 -0.5307 -0.1102  0.4083
  104DOPC  H15A 5125   7.041   2.642   8.411 -0.8307 -0.0159  0.3676
  104DOPC  H15B 5126   6.921   2.569   8.526 -0.2485 -0.3194  0.8357
  104DOPC  H15C 5127   6.977   2.493   8.378 -1.3226  1.7347 -0.7077
  104DOPC   C11 5128   7.359   2.380   8.483  0.2762  0.2618 -0.2223
  104DOPC  H11A 5129   7.436   2.377   8.404  0.0298 -2.8732 -0.4984
  104DOPC  H11B 5130   7.407   2.438   8.565 -0.1402  2.1090 -1.2430
  104DOPC     P 5131   7.274   2.138   8.426  0.0131  0.3636 -0.3307
  104DOPC   O13 5132   7.128   2.123   8.442  0.2358  0.8133 -0.0068
  104DOPC   O14 5133   7.358   2.016   8.435  0.2968 -0.3531 -0.2731
  104DOPC   O12 5134   7.324   2.248   8.530  0.2616 -0.2667  0.4005
  104DOPC   O11 5135   7.286   2.211   8.289  0.7550 -0.0082  0.5939
  104DOPC    C1 5136   7.278   2.161   8.155 -0.3791  0.5933  0.2324
  104DOPC    HA 5137   7.184   2.103   8.144  0.3515 -0.7168  0.7709
  104DOPC    HB 5138   7.362   2.089   8.146 -0.7088 -0.0953  2.1504
  104DOPC    C2 5139   7.286   2.275   8.059 -0.4001 -0.1501 -0.0499
  104DOPC    HS 5140   7.376   2.333   8.088 -0.1137 -1.4263  1.8482
  104DOPC   O21 5141   7.172   2.362   8.092  0.1957  0.0593 -0.6356
  104DOPC   C21 5142   7.188   2.485   8.032 -0.0754  0.1004 -0.1957
  104DOPC   O22 5143   7.284   2.515   7.967 -0.2932  0.1590 -0.1292
  104DOPC   C22 5144   7.059   2.569   8.048  0.0119 -0.0471 -0.2631
  104DOPC   H2R 5145   7.024   2.558   8.153  0.9822  0.1526  0.0953
  104DOPC   H2S 5146   6.970   2.522   8.001  0.1194 -0.7779  0.2472
  104DOPC    C3 5147   7.288   2.220   7.909 -0.1642 -0.6244  0.3414
  104DOPC    HX 5148   7.388   2.174   7.894  0.3503 -0.4184  2.7960
  104DOPC    HY 5149   7.279   2.305   7.838 -1.3916 -2.6642 -2.0993
  104DOPC   O31 5150   7.174   2.136   7.878 -0.7462 -0.1685 -0.2734
  104DOPC   C31 5151   7.196   2.009   7.835  0.2604 -0.7952 -0.5015
  104DOPC   O32 5152   7.300   1.958   7.813  0.4964 -0.1320  0.0233
  104DOPC   C32 5153   7.066   1.928   7.853 -0.0828  0.4780  0.1051
  104DOPC   H2X 5154   7.056   1.906   7.961  0.4737 -2.7989 -0.3962
  104DOPC   H2Y 5155   6.985   1.988   7.808 -0.0889  1.9104  1.9133
  104DOPC   C23 5156   7.072   2.720   8.025 -0.4954 -0.0862 -0.3231
  104DOPC   H3R 5157   7.179   2.742   8.040 -0.3452 -1.0472  0.0763
  104DOPC   H3S 5158   7.003   2.763   8.101 -0.1580 -0.0212 -0.0513
  104DOPC   C24 5159   7.030   2.765   7.885  0.1108  0.6183 -0.2213
  104DOPC   H4R 5160   7.075   2.688   7.820  0.1701 -1.0051  1.6620
  104DOPC   H4S 5161   7.096   2.853   7.867  2.8468 -1.0416  0.9933
  104DOPC   C25 5162   6.881   2.774   7.871  0.3946  0.5942 -0.6377
  104DOPC   H5R 5163   6.840   2.861   7.927  0.3027  1.0186 -1.3408
  104DOPC   H5S 5164   6.827   2.684   7.907  0.4786  1.2120  1.1294
  104DOPC   C26 5165   6.828   2.789   7.724  0.0394 -0.1764 -0.6679
  104DOPC   H6R 5166   6.893   2.743   7.646  0.2133  0.0184 -0.6406
  104DOPC   H6S 5167   6.821   2.899   7.710 -2.9428 -0.3132 -0.7671
  104DOPC   C27 5168   6.681   2.746   7.702 -0.3964  0.4399 -0.1654
  104DOPC   H7R 5169   6.620   2.802   7.776  2.3129 -1.7936  4.1686
  104DOPC   H7S 5170   6.676   2.642   7.741  0.1677  1.4372  2.8534
  104DOPC   C28 5171   6.640   2.769   7.557  0.3886 -0.4881  0.1215
  104DOPC   H8R 5172   6.674   2.874   7.545  1.5770 -0.7678  0.8757
  104DOPC   H8S 5173   6.529   2.763   7.548  0.2624 -0.5921  1.5130
  104DOPC   C29 5174   6.699   2.660   7.473  0.0505 -0.0542 -0.2587
  104DOPC   H9R 5175   6.664   2.560   7.503 -2.4661  0.6061 -0.7945
  104DOPC  C210 5176   6.784   2.681   7.366  0.4079  0.0432  1.0057
  104DOPC  H10R 5177   6.821   2.597   7.306  1.9704  1.9771 -0.8751
  104DOPC  C211 5178   6.813   2.813   7.302 -0.2893 -0.0186  0.4099
  104DOPC  H11R 5179   6.736   2.885   7.338 -0.3153 -0.7891  1.9868
  104DOPC  H11S 5180   6.812   2.805   7.191  2.2447 -0.4057  0.3592
  104DOPC  C212 5181   6.949   2.877   7.333  0.3919 -0.0066  0.1723
  104DOPC  H12R 5182   7.031   2.833   7.273 -0.1456  0.7392 -1.1540
  104DOPC  H12S 5183   6.954   2.858   7.443  0.4117 -0.0165  0.1694
  104DOPC  C213 5184   6.952   3.030   7.296  0.4175  0.2092 -0.4828
  104DOPC  H13R 5185   7.044   3.078   7.337 -0.5259 -0.7605  3.0985
  104DOPC  H13S 5186   6.869   3.073   7.356 -0.1453 -1.0792 -0.3135
  104DOPC  C214 5187   6.927   3.061   7.152  0.0031 -0.4024  0.1707
  104DOPC  H14R 5188   6.923   3.172   7.148  0.7797 -0.3691  0.3319
  104DOPC  H14S 5189   6.826   3.021   7.128  0.4263  0.1290 -2.9176
  104DOPC  C215 5190   7.028   2.997   7.050 -0.4932  0.3799  0.0478
  104DOPC  H15R 5191   7.021   2.890   7.081  2.9577  0.3071  1.0082
  104DOPC  H15S 5192   7.130   3.034   7.072 -0.1775 -0.1917 -0.4383
  104DOPC  C216 5193   6.996   3.016   6.900 -0.0190  0.3111 -0.2919
  104DOPC  H16R 5194   6.913   2.945   6.878  2.3386 -3.2582  1.3512
  104DOPC  H16S 5195   7.084   2.974   6.846 -0.2767 -2.9582  1.6003
  104DOPC  C217 5196   6.979   3.160   6.847 -0.3848 -0.0871  0.2726
  104DOPC  H17R 5197   7.054   3.234   6.882  1.0331  0.1175 -2.8890
  104DOPC  H17S 5198   6.884   3.192   6.895 -0.2004  0.3674  0.3413
  104DOPC  C218 5199   6.959   3.174   6.697 -0.0113  0.1852  0.1016
  104DOPC  H18R 5200   6.941   3.275   6.655 -0.0925 -0.3621 -1.2417
  104DOPC  H18S 5201   6.874   3.104   6.678  0.0816  0.1217 -0.0843
  104DOPC  H18T 5202   7.049   3.142   6.642 -1.6350 -0.8332 -2.1384
  104DOPC   C33 5203   7.069   1.786   7.790 -0.0208  0.3664  1.0392
  104DOPC   H3X 5204   7.142   1.710   7.826  2.6771  1.8699 -0.9001
  104DOPC   H3Y 5205   7.092   1.793   7.681 -0.5532  0.4938  0.9276
  104DOPC   C34 5206   6.920   1.731   7.776 -0.6182 -0.3240 -0.3381
  104DOPC   H4X 5207   6.864   1.812   7.724 -0.2794  0.1308 -0.0024
  104DOPC   H4Y 5208   6.860   1.702   7.865 -0.0400 -0.4826  0.0031
  104DOPC   C35 5209   6.923   1.610   7.687  0.1197 -0.1982  0.3269
  104DOPC   H5X 5210   6.956   1.526   7.752 -1.5928 -1.0742  0.1307
  104DOPC   H5Y 5211   7.003   1.633   7.613  1.5362  0.0333  1.8639
  104DOPC   C36 5212   6.792   1.570   7.623 -0.3221 -0.0886  0.2702
  104DOPC   H6X 5213   6.802   1.467   7.582  0.5899  0.8815 -2.1650
  104DOPC   H6Y 5214   6.706   1.569   7.694 -0.4710 -0.3147  0.0858
  104DOPC   C37 5215   6.766   1.669   7.503  0.3315  0.5584 -0.5537
  104DOPC   H7X 5216   6.819   1.765   7.520  0.7216  0.3583 -0.6254
  104DOPC   H7Y 5217   6.830   1.620   7.426  0.7569  0.1123  0.0596
  104DOPC   C38 5218   6.623   1.671   7.448  0.2042 -0.3440 -0.2390
  104DOPC   H8X 5219   6.606   1.761   7.386  0.2670  0.5486  1.0025
  104DOPC   H8Y 5220   6.555   1.678   7.536 -0.0575  1.5705 -0.5638
  104DOPC   C39 5221   6.577   1.543   7.382  0.3456  0.4833 -0.2385
  104DOPC   H9X 5222   6.558   1.469   7.461  0.8863  1.9290  1.3203
  104DOPC  C310 5223   6.535   1.513   7.256  0.2221  0.0369 -0.4344
  104DOPC  H10X 5224   6.491   1.414   7.233 -1.1893  0.2733  1.0524
  104DOPC  C311 5225   6.539   1.607   7.138 -0.1694 -1.6721 -0.0007
  104DOPC  H11X 5226   6.557   1.715   7.160  0.5024 -1.6108 -0.8115
  104DOPC  H11Y 5227   6.439   1.603   7.091 -1.6539 -2.0113  2.9646
  104DOPC  C312 5228   6.652   1.567   7.039  0.5895 -0.2807 -0.1507
  104DOPC  H12X 5229   6.747   1.564   7.095 -0.7962 -1.9473  2.2749
  104DOPC  H12Y 5230   6.645   1.645   6.959  0.6018 -1.8510 -1.7485
  104DOPC  C313 5231   6.630   1.427   6.974 -0.0875  0.1497 -0.4567
  104DOPC  H13X 5232   6.627   1.342   7.046 -1.4262  1.2678  0.8668
  104DOPC  H13Y 5233   6.530   1.427   6.925 -0.5292  1.9752  0.3762
  104DOPC  C314 5234   6.740   1.397   6.869  0.1651  0.1653  0.5728
  104DOPC  H14X 5235   6.722   1.300   6.816 -0.4128 -0.3314  1.6373
  104DOPC  H14Y 5236   6.751   1.482   6.798  0.5266  0.9144  1.5106
  104DOPC  C315 5237   6.879   1.382   6.931 -0.1372  0.1702 -0.3017
  104DOPC  H15X 5238   6.873   1.321   7.024  2.5216 -2.7515 -1.8494
  104DOPC  H15Y 5239   6.918   1.482   6.957 -0.9681  0.6759 -0.9779
  104DOPC  C316 5240   6.979   1.315   6.834  0.3020  0.2645 -0.3939
  104DOPC  H16X 5241   6.932   1.228   6.783  0.1077 -0.6698  1.2799
  104DOPC  H16Y 5242   7.011   1.391   6.760 -2.6465  1.6974 -0.3121
  104DOPC  C317 5243   7.099   1.259   6.912  0.1385  0.4005  0.0044
  104DOPC  H17X 5244   7.148   1.335   6.977  2.5712 -0.8869 -0.2075
  104DOPC  H17Y 5245   7.065   1.176   6.977  3.2522 -1.8505 -1.0459
  104DOPC  C318 5246   7.205   1.197   6.816 -0.3973  0.2562  0.4839
  104DOPC  H18X 5247   7.164   1.107   6.764  0.5342  0.1404 -0.0722
  104DOPC  H18Y 5248   7.228   1.277   6.742 -0.3268  0.7376  1.0234
  104DOPC  H18Z 5249   7.294   1.168   6.876  0.7005  0.1341 -1.1419
  105DOPC     N 5250   1.462   4.740   8.090 -0.0202 -0.6833 -0.3950
  105DOPC   C12 5251   1.558   4.644   8.012 -0.0479 -0.3971 -0.0426
  105DOPC  H12A 5252   1.559   4.675   7.909  0.0525  0.6334  0.2529
  105DOPC  H12B 5253   1.514   4.545   8.017  0.4558 -0.5885  0.8843
  105DOPC   C13 5254   1.466   4.715   8.237 -0.3660  0.3577 -1.2069
  105DOPC  H13A 5255   1.387   4.772   8.283  0.4847  0.1079  0.6261
  105DOPC  H13B 5256   1.464   4.610   8.260 -1.5889  1.0688  2.7057
  105DOPC  H13C 5257   1.557   4.758   8.276  0.2695  0.7348 -3.0011
  105DOPC   C14 5258   1.325   4.732   8.037  0.4992  0.0973 -0.6401
  105DOPC  H14A 5259   1.256   4.805   8.077  0.5109  0.1105 -0.6443
  105DOPC  H14B 5260   1.335   4.759   7.933 -0.8817  1.6923 -0.4018
  105DOPC  H14C 5261   1.277   4.636   8.051 -0.1154  0.2782 -1.4618
  105DOPC   C15 5262   1.495   4.888   8.063 -0.4048  0.2615  0.0637
  105DOPC  H15A 5263   1.448   4.952   8.136 -0.2637 -0.3934  0.7461
  105DOPC  H15B 5264   1.447   4.918   7.971  1.4106  0.5728 -0.8263
  105DOPC  H15C 5265   1.603   4.894   8.072 -0.0178 -3.4907 -0.6009
  105DOPC   C11 5266   1.710   4.638   8.051  1.2368  0.4111 -0.2838
  105DOPC  H11A 5267   1.718   4.610   8.158  0.3377  5.1143  1.2734
  105DOPC  H11B 5268   1.759   4.572   7.976  1.0227  0.1688 -0.2080
  105DOPC     P 5269   1.843   4.833   7.922  0.0299  0.2988 -0.3154
  105DOPC   O13 5270   1.981   4.843   7.973  0.5553  0.1682 -0.7200
  105DOPC   O14 5271   1.779   4.959   7.890 -0.0299 -0.1850  0.2122
  105DOPC   O12 5272   1.761   4.767   8.047 -0.1291 -0.9823  0.2449
  105DOPC   O11 5273   1.832   4.729   7.795 -0.1158 -0.0997 -0.1077
  105DOPC    C1 5274   1.891   4.750   7.673 -0.6586  0.0094  0.6639
  105DOPC    HA 5275   1.938   4.658   7.631 -3.2110 -0.0860 -2.3897
  105DOPC    HB 5276   1.973   4.824   7.682  2.4037 -3.0661  0.2899
  105DOPC    C2 5277   1.789   4.787   7.558  0.1748  0.0588 -0.4833
  105DOPC    HS 5278   1.726   4.871   7.595 -0.0653 -0.5380  0.5051
  105DOPC   O21 5279   1.715   4.665   7.537 -0.7013 -0.5090  0.4669
  105DOPC   C21 5280   1.600   4.648   7.605  0.0639  0.0515  0.0171
  105DOPC   O22 5281   1.545   4.737   7.666 -0.4900 -0.4831 -0.1724
  105DOPC   C22 5282   1.545   4.508   7.578  0.5663 -0.1606 -0.0549
  105DOPC   H2R 5283   1.514   4.465   7.676  1.9336 -0.5300  0.2454
  105DOPC   H2S 5284   1.626   4.463   7.516  1.9032  0.6413  1.0660
  105DOPC    C3 5285   1.858   4.820   7.424 -0.6666  0.6616 -0.0087
  105DOPC    HX 5286   1.784   4.864   7.354 -1.5312 -0.7695 -0.0386
  105DOPC    HY 5287   1.895   4.726   7.379 -0.4145  0.8147 -0.1217
  105DOPC   O31 5288   1.973   4.909   7.455 -0.3178 -0.1195  0.2608
  105DOPC   C31 5289   1.945   5.030   7.509 -0.8142  0.5265  0.5308
  105DOPC   O32 5290   1.840   5.074   7.532  0.0578 -0.8105  0.0755
  105DOPC   C32 5291   2.077   5.094   7.557 -0.1816 -0.3128  0.0052
  105DOPC   H2X 5292   2.073   5.079   7.667 -2.8132 -0.1892 -0.0128
  105DOPC   H2Y 5293   2.162   5.039   7.510  0.5784  0.8656 -0.0492
  105DOPC   C23 5294   1.421   4.502   7.484  0.3704 -0.1352  0.4582
  105DOPC   H3R 5295   1.351   4.574   7.531 -0.7541 -0.1383 -1.1131
  105DOPC   H3S 5296   1.371   4.404   7.472  0.8544 -0.2544 -0.7370
  105DOPC   C24 5297   1.445   4.533   7.340 -0.0973 -0.7880 -0.0549
  105DOPC   H4R 5298   1.495   4.632   7.339 -0.9931 -0.3028  1.1170
  105DOPC   H4S 5299   1.345   4.542   7.293  0.5817  2.9610 -1.1352
  105DOPC   C25 5300   1.525   4.429   7.259 -0.0458 -0.3627 -0.0002
  105DOPC   H5R 5301   1.454   4.344   7.255 -0.7064  0.2055 -0.7114
  105DOPC   H5S 5302   1.614   4.403   7.320 -0.8098  1.8859  2.2307
  105DOPC   C26 5303   1.562   4.478   7.115 -0.2572 -0.0980  0.4443
  105DOPC   H6R 5304   1.481   4.540   7.072  1.3832  1.4119 -0.5949
  105DOPC   H6S 5305   1.590   4.389   7.053 -0.3294  0.7032 -0.7763
  105DOPC   C27 5306   1.685   4.568   7.125 -0.6859  0.2236 -0.1111
  105DOPC   H7R 5307   1.759   4.516   7.190 -1.3039 -0.0068  0.4188
  105DOPC   H7S 5308   1.671   4.667   7.173  2.3818  0.3443  0.7633
  105DOPC   C28 5309   1.740   4.599   6.985  0.1450  0.4597 -0.1301
  105DOPC   H8R 5310   1.783   4.510   6.934 -1.8077 -0.3629 -0.4296
  105DOPC   H8S 5311   1.813   4.681   7.000 -0.1556  0.7377 -0.1834
  105DOPC   C29 5312   1.640   4.662   6.891  0.6833  0.3937 -0.2540
  105DOPC   H9R 5313   1.542   4.692   6.931  1.5866  1.3901  1.3167
  105DOPC  C210 5314   1.674   4.708   6.765  0.2054  0.6311 -0.2307
  105DOPC  H10R 5315   1.602   4.754   6.696  0.7813  1.0839 -0.5390
  105DOPC  C211 5316   1.809   4.691   6.703  0.3085  0.8606 -0.1488
  105DOPC  H11R 5317   1.858   4.597   6.737  1.3768  2.2835  2.5343
  105DOPC  H11S 5318   1.876   4.774   6.735 -0.0625  0.4021  1.9882
  105DOPC  C212 5319   1.802   4.681   6.544 -0.8210 -0.2487  0.8215
  105DOPC  H12R 5320   1.718   4.613   6.518 -0.4558 -0.5483  0.4021
  105DOPC  H12S 5321   1.900   4.636   6.517 -1.1399 -0.6650  0.3559
  105DOPC  C213 5322   1.786   4.813   6.473  0.2221 -0.2916  0.5220
  105DOPC  H13R 5323   1.891   4.850   6.465  0.5995 -1.5335 -0.7955
  105DOPC  H13S 5324   1.728   4.885   6.533  2.4269 -0.8770  3.5838
  105DOPC  C214 5325   1.729   4.801   6.326  0.0289 -0.3447 -0.2538
  105DOPC  H14R 5326   1.647   4.728   6.341 -0.9263  0.7445  0.0139
  105DOPC  H14S 5327   1.798   4.752   6.254 -0.3222 -0.4009 -0.5528
  105DOPC  C215 5328   1.673   4.936   6.271 -0.2851 -0.3305  0.5568
  105DOPC  H15R 5329   1.750   5.008   6.306  0.0934 -0.8535  0.8123
  105DOPC  H15S 5330   1.578   4.965   6.320 -1.2253 -0.9713 -0.8500
  105DOPC  C216 5331   1.670   4.929   6.113 -0.5310  0.2809 -0.2639
  105DOPC  H16R 5332   1.597   4.852   6.082 -0.9390  0.7312 -0.4409
  105DOPC  H16S 5333   1.769   4.899   6.074 -0.5416  0.5114 -0.4667
  105DOPC  C217 5334   1.619   5.060   6.045  0.0011 -0.1710  0.0279
  105DOPC  H17R 5335   1.688   5.144   6.069 -1.1225  0.6532  0.4716
  105DOPC  H17S 5336   1.515   5.075   6.082  0.3345 -2.1195  1.9572
  105DOPC  C218 5337   1.631   5.048   5.898  0.1503 -0.4157  0.2072
  105DOPC  H18R 5338   1.610   5.138   5.836  1.9806  0.5510  0.9154
  105DOPC  H18S 5339   1.557   4.969   5.870  0.4019 -0.4574 -0.3674
  105DOPC  H18T 5340   1.735   5.022   5.870 -0.4806 -0.1742 -2.7299
  105DOPC   C33 5341   2.090   5.250   7.550  0.0262  0.3150  0.1534
  105DOPC   H3X 5342   2.180   5.275   7.610 -0.4207  0.9126  0.5926
  105DOPC   H3Y 5343   1.997   5.295   7.592 -0.2568 -0.1275  0.0085
  105DOPC   C34 5344   2.108   5.317   7.412 -0.0667 -0.6014  0.6756
  105DOPC   H4X 5345   2.031   5.277   7.343 -0.3633  1.0373  0.0094
  105DOPC   H4Y 5346   2.214   5.297   7.387 -0.1455  0.3824 -0.5583
  105DOPC   C35 5347   2.080   5.472   7.412  0.6508  0.1811 -1.0493
  105DOPC   H5X 5348   2.169   5.512   7.464 -0.4118  0.6648  0.4642
  105DOPC   H5Y 5349   1.991   5.503   7.471  0.3389  0.5586 -1.7012
  105DOPC   C36 5350   2.057   5.536   7.276  0.0359  0.4027 -0.5286
  105DOPC   H6X 5351   1.965   5.493   7.232  0.0814  2.5501 -2.9016
  105DOPC   H6Y 5352   2.031   5.641   7.301 -1.1704 -0.2894  1.3304
  105DOPC   C37 5353   2.178   5.524   7.189 -0.0756  0.1660  0.4135
  105DOPC   H7X 5354   2.271   5.546   7.246  0.8249 -1.2637 -0.4518
  105DOPC   H7Y 5355   2.177   5.419   7.155 -1.6246 -0.1269  1.2385
  105DOPC   C38 5356   2.170   5.620   7.065  0.5398 -0.3348  0.1327
  105DOPC   H8X 5357   2.142   5.720   7.102  0.5071 -0.1363 -0.4220
  105DOPC   H8Y 5358   2.085   5.580   7.004  0.2533 -1.0910  0.9961
  105DOPC   C39 5359   2.300   5.627   6.989  0.6494 -0.2491  0.6832
  105DOPC   H9X 5360   2.389   5.646   7.051  0.0441  1.3771  1.1364
  105DOPC  C310 5361   2.312   5.622   6.854 -0.7879 -0.1731 -0.7244
  105DOPC  H10X 5362   2.416   5.620   6.816 -0.1771  1.9787  0.6555
  105DOPC  C311 5363   2.207   5.609   6.750 -0.6036  0.4261  0.0517
  105DOPC  H11X 5364   2.190   5.697   6.684 -2.0360  0.8958  1.0067
  105DOPC  H11Y 5365   2.108   5.594   6.798 -0.6539 -2.3349 -0.7121
  105DOPC  C312 5366   2.236   5.487   6.660  0.8189  0.2616 -0.1451
  105DOPC  H12X 5367   2.326   5.511   6.600 -0.8429  1.3918 -2.3324
  105DOPC  H12Y 5368   2.152   5.478   6.588  1.8672 -0.8598 -1.2769
  105DOPC  C313 5369   2.253   5.353   6.723 -0.1896  0.5563 -0.2033
  105DOPC  H13X 5370   2.345   5.347   6.785  0.8693  1.2490 -1.6416
  105DOPC  H13Y 5371   2.180   5.336   6.806  1.0714  1.4197  1.1425
  105DOPC  C314 5372   2.230   5.236   6.627 -0.1458  0.1536  0.1032
  105DOPC  H14X 5373   2.231   5.151   6.699  0.9484  0.0320 -0.0461
  105DOPC  H14Y 5374   2.132   5.246   6.576 -0.0711  2.1890  0.2676
  105DOPC  C315 5375   2.355   5.220   6.535 -0.3089 -0.2239  0.3289
  105DOPC  H15X 5376   2.435   5.197   6.608  0.1064  1.7064  0.5570
  105DOPC  H15Y 5377   2.381   5.318   6.488  2.2854 -1.3262 -0.6622
  105DOPC  C316 5378   2.323   5.114   6.433 -0.8423 -0.1280 -0.4468
  105DOPC  H16X 5379   2.236   5.147   6.371  0.1187  1.3417 -1.0546
  105DOPC  H16Y 5380   2.405   5.084   6.364 -0.7273  2.0670 -1.3679
  105DOPC  C317 5381   2.280   4.970   6.493  0.9321  0.0550 -0.0582
  105DOPC  H17X 5382   2.363   4.933   6.557  1.3433 -0.9891 -1.1446
  105DOPC  H17Y 5383   2.189   4.987   6.555  0.2684  1.1371 -1.2944
  105DOPC  C318 5384   2.252   4.872   6.382  0.2056 -0.5152 -1.0420
  105DOPC  H18X 5385   2.232   4.769   6.419  1.6427 -0.7980 -1.0012
  105DOPC  H18Y 5386   2.157   4.902   6.333 -1.2008 -0.4917  1.4938
  105DOPC  H18Z 5387   2.328   4.866   6.302 -0.8354  0.6091 -2.1643
  106DOPC     N 5388   3.574   3.761   8.705  0.1436  0.1088  0.2121
  106DOPC   C12 5389   3.691   3.755   8.613 -1.0066 -0.2144 -0.4255
  106DOPC  H12A 5390   3.649   3.726   8.518  1.1308 -0.4366 -1.3680
  106DOPC  H12B 5391   3.751   3.668   8.635  0.8549  1.2481  0.5693
  106DOPC   C13 5392   3.617   3.798   8.839  0.1119 -0.3754 -0.1688
  106DOPC  H13A 5393   3.537   3.783   8.910 -0.9478 -1.2890 -1.4871
  106DOPC  H13B 5394   3.696   3.729   8.864 -0.2992 -2.0136 -2.9662
  106DOPC  H13C 5395   3.643   3.902   8.848  0.0633 -0.5497  5.9743
  106DOPC   C14 5396   3.509   3.625   8.725  0.2431  0.1185  0.3162
  106DOPC  H14A 5397   3.573   3.556   8.779 -0.0158  0.9545  1.7339
  106DOPC  H14B 5398   3.424   3.632   8.790 -1.5285 -2.0473 -1.5876
  106DOPC  H14C 5399   3.486   3.577   8.631  0.9867  0.1705  0.1009
  106DOPC   C15 5400   3.468   3.857   8.651  0.0368  0.5500 -0.2318
  106DOPC  H15A 5401   3.496   3.961   8.650  2.1683  0.0300  0.4369
  106DOPC  H15B 5402   3.375   3.849   8.706  0.3952  1.3403  0.5273
  106DOPC  H15C 5403   3.427   3.833   8.554 -0.4632 -1.4453  0.4321
  106DOPC   C11 5404   3.778   3.885   8.599  0.4294 -0.4261  0.5876
  106DOPC  H11A 5405   3.833   3.887   8.502  0.2868 -0.4341  0.5056
  106DOPC  H11B 5406   3.725   3.982   8.608  3.7949  1.4659  1.5681
  106DOPC     P 5407   3.996   3.821   8.736 -0.1374  0.1660 -0.0336
  106DOPC   O13 5408   3.950   3.682   8.766  0.0245  0.2576 -0.8188
  106DOPC   O14 5409   4.086   3.889   8.836 -0.7688 -0.0699  0.3327
  106DOPC   O12 5410   3.864   3.906   8.714 -0.1682  0.0842 -0.4609
  106DOPC   O11 5411   4.077   3.829   8.588  0.6549  0.8415  0.1447
  106DOPC    C1 5412   4.098   3.960   8.543  0.6804  0.9390 -0.0539
  106DOPC    HA 5413   4.155   4.024   8.613  1.9243 -0.0189 -0.1547
  106DOPC    HB 5414   3.999   4.011   8.530  0.5799  1.1509  1.4135
  106DOPC    C2 5415   4.189   3.963   8.411  0.1965 -0.3573  0.1891
  106DOPC    HS 5416   4.292   3.939   8.445  0.1521 -1.5417 -0.4551
  106DOPC   O21 5417   4.177   4.104   8.367  0.6946 -0.0041 -0.3478
  106DOPC   C21 5418   4.273   4.141   8.275  0.1833  0.5676  0.1889
  106DOPC   O22 5419   4.374   4.082   8.251 -0.9033  0.1133 -0.4975
  106DOPC   C22 5420   4.246   4.286   8.243  0.6989  0.0912 -0.2751
  106DOPC   H2R 5421   4.309   4.346   8.312 -1.9285  3.2229 -0.3485
  106DOPC   H2S 5422   4.136   4.302   8.236  0.8053  0.5020 -1.1180
  106DOPC    C3 5423   4.130   3.867   8.309  0.1346  0.0332 -0.2155
  106DOPC    HX 5424   4.021   3.882   8.289  0.2022 -2.1946 -2.8329
  106DOPC    HY 5425   4.127   3.764   8.350 -1.7771  0.6402  1.3142
  106DOPC   O31 5426   4.192   3.879   8.175  0.3271 -0.0089  0.3822
  106DOPC   C31 5427   4.253   3.771   8.131  0.3991  1.1337 -0.8411
  106DOPC   O32 5428   4.228   3.655   8.170  0.3903 -0.0769  0.1459
  106DOPC   C32 5429   4.347   3.803   8.018  0.1001 -0.0812 -0.6946
  106DOPC   H2X 5430   4.430   3.866   8.056 -0.3513 -0.7814  1.6058
  106DOPC   H2Y 5431   4.396   3.709   7.983  0.5245  0.1915 -0.8349
  106DOPC   C23 5432   4.306   4.320   8.107  0.2871 -0.9708  0.3353
  106DOPC   H3R 5433   4.410   4.282   8.108  0.6404 -0.0957 -0.7974
  106DOPC   H3S 5434   4.312   4.429   8.088  0.2748 -1.4257 -2.8102
  106DOPC   C24 5435   4.228   4.259   7.993  0.4717  0.1366  0.4847
  106DOPC   H4R 5436   4.186   4.164   8.032  0.8996 -1.9326 -3.5272
  106DOPC   H4S 5437   4.299   4.225   7.914 -0.2665 -0.7729  0.1992
  106DOPC   C25 5438   4.110   4.340   7.935  0.6172 -0.1950  0.9413
  106DOPC   H5R 5439   4.163   4.431   7.901  0.3438 -0.7572 -1.1445
  106DOPC   H5S 5440   4.039   4.371   8.015  1.1538  1.4317  0.8137
  106DOPC   C26 5441   4.043   4.281   7.807  0.6534 -0.8329  0.0751
  106DOPC   H6R 5442   4.026   4.173   7.829  0.4255 -0.4471  1.9043
  106DOPC   H6S 5443   4.120   4.290   7.728  0.6835  1.6464  0.3194
  106DOPC   C27 5444   3.923   4.360   7.751 -0.8069  0.3426  0.1067
  106DOPC   H7R 5445   3.957   4.465   7.737  2.8187 -0.6485  0.5417
  106DOPC   H7S 5446   3.839   4.373   7.823  0.2017  2.3353  1.0107
  106DOPC   C28 5447   3.899   4.310   7.603 -0.4161 -0.2203  0.0933
  106DOPC   H8R 5448   3.878   4.201   7.616  2.4444 -0.6620  2.1215
  106DOPC   H8S 5449   3.994   4.334   7.549 -0.6184  0.0830 -0.1282
  106DOPC   C29 5450   3.788   4.387   7.533 -0.0405  0.4453  0.2809
  106DOPC   H9R 5451   3.686   4.350   7.547 -0.2165  1.6828  2.9519
  106DOPC  C210 5452   3.808   4.473   7.435  0.7117  0.2168 -0.5667
  106DOPC  H10R 5453   3.723   4.526   7.392  1.0157  0.1818 -1.2217
  106DOPC  C211 5454   3.941   4.515   7.370  0.6767  0.0349 -0.0525
  106DOPC  H11R 5455   4.023   4.519   7.446  1.0817 -0.7423 -0.4401
  106DOPC  H11S 5456   3.926   4.619   7.334  0.2106 -0.4047 -1.1708
  106DOPC  C212 5457   3.995   4.444   7.242 -0.0417  0.4930 -0.8280
  106DOPC  H12R 5458   4.021   4.340   7.271 -1.2982  1.0675  3.0094
  106DOPC  H12S 5459   4.084   4.493   7.199  0.1801 -0.2463 -1.2346
  106DOPC  C213 5460   3.891   4.439   7.126 -0.1606  0.4038 -0.6578
  106DOPC  H13R 5461   3.947   4.464   7.033  2.1450  0.7178  0.7265
  106DOPC  H13S 5462   3.824   4.524   7.152  0.8792  0.6350  1.5553
  106DOPC  C214 5463   3.815   4.306   7.127  0.0362  0.4016 -0.1970
  106DOPC  H14R 5464   3.773   4.292   7.228  0.6387  3.5275  0.5857
  106DOPC  H14S 5465   3.888   4.225   7.106 -0.5511 -0.9024  2.4321
  106DOPC  C215 5466   3.702   4.293   7.023  0.5111 -0.0062 -0.3619
  106DOPC  H15R 5467   3.760   4.308   6.930 -0.2565  2.1271 -0.5607
  106DOPC  H15S 5468   3.626   4.375   7.021 -0.5171 -0.9309 -0.5772
  106DOPC  C216 5469   3.617   4.162   7.021  0.2098  0.5379  0.2315
  106DOPC  H16R 5470   3.683   4.076   6.997 -2.0585 -1.7997  1.6920
  106DOPC  H16S 5471   3.537   4.174   6.945  0.6164  0.3321 -0.2390
  106DOPC  C217 5472   3.541   4.132   7.155  0.5627  0.1345  0.3958
  106DOPC  H17R 5473   3.478   4.221   7.176  0.7630  0.0713  1.2968
  106DOPC  H17S 5474   3.611   4.120   7.240  0.9214  2.2476  0.4624
  106DOPC  C218 5475   3.445   4.019   7.161 -0.2083  0.3530 -0.2822
  106DOPC  H18R 5476   3.372   4.040   7.242 -0.0769  3.9159 -0.9171
  106DOPC  H18S 5477   3.493   3.919   7.161 -2.3376 -0.7375  0.0818
  106DOPC  H18T 5478   3.379   4.016   7.071 -0.3828  0.4907 -0.1600
  106DOPC   C33 5479   4.283   3.881   7.906  0.0304  0.5778 -0.6478
  106DOPC   H3X 5480   4.356   3.956   7.868  0.6550 -0.4808 -1.6014
  106DOPC   H3Y 5481   4.197   3.940   7.946  0.1750  0.3924 -0.0457
  106DOPC   C34 5482   4.244   3.802   7.775  0.3119 -0.3403 -0.1642
  106DOPC   H4X 5483   4.179   3.720   7.810 -1.0412  1.5583  2.0127
  106DOPC   H4Y 5484   4.340   3.773   7.727  0.9371  1.7381 -0.2657
  106DOPC   C35 5485   4.164   3.893   7.683  0.4591  0.3619  0.2504
  106DOPC   H5X 5486   4.204   3.996   7.687  0.5573  0.2881  2.2101
  106DOPC   H5Y 5487   4.060   3.895   7.721  1.0881 -1.3643  2.3157
  106DOPC   C36 5488   4.164   3.835   7.542  0.0699  0.8567  0.0375
  106DOPC   H6X 5489   4.266   3.845   7.498  0.0879 -1.9667 -0.7849
  106DOPC   H6Y 5490   4.126   3.730   7.541 -0.3107  0.9876  0.7701
  106DOPC   C37 5491   4.069   3.916   7.448 -0.3156 -0.6490  0.0174
  106DOPC   H7X 5492   3.975   3.930   7.507  0.5565 -1.7129  1.7378
  106DOPC   H7Y 5493   4.104   4.021   7.436 -1.7408  0.0118  1.2570
  106DOPC   C38 5494   4.034   3.851   7.315  0.3505 -0.0493  0.5288
  106DOPC   H8X 5495   3.941   3.897   7.276  1.5789  0.6570 -1.7309
  106DOPC   H8Y 5496   4.005   3.746   7.338 -0.5192  0.5222  2.2031
  106DOPC   C39 5497   4.125   3.864   7.200 -0.6382  0.8599  0.2052
  106DOPC   H9X 5498   4.135   3.962   7.151 -0.4608  0.8634  0.2475
  106DOPC  C310 5499   4.197   3.762   7.148 -0.4055  0.4043  0.0483
  106DOPC  H10X 5500   4.283   3.780   7.082  1.7165 -0.3363  2.4684
  106DOPC  C311 5501   4.198   3.617   7.181  0.2738  0.1145 -0.1746
  106DOPC  H11X 5502   4.157   3.603   7.283  0.5081 -0.2466 -0.1312
  106DOPC  H11Y 5503   4.303   3.582   7.182 -0.0958 -1.0755  1.9533
  106DOPC  C312 5504   4.122   3.522   7.085  0.1342  0.2144 -0.1082
  106DOPC  H12X 5505   4.071   3.574   7.001  0.0975 -0.9743 -0.8425
  106DOPC  H12Y 5506   4.034   3.478   7.137 -1.4456  0.0011 -2.8210
  106DOPC  C313 5507   4.221   3.421   7.025 -0.4328  0.0998  0.3550
  106DOPC  H13X 5508   4.308   3.471   6.976  2.3440 -2.9265  1.8153
  106DOPC  H13Y 5509   4.283   3.362   7.097 -1.2167 -0.7254  0.3643
  106DOPC  C314 5510   4.157   3.332   6.915 -0.0061 -0.0915 -0.5758
  106DOPC  H14X 5511   4.068   3.286   6.961 -0.6353  0.3809 -1.2914
  106DOPC  H14Y 5512   4.118   3.393   6.830  1.5616  0.6924 -0.7920
  106DOPC  C315 5513   4.256   3.228   6.866 -0.1470 -0.2621 -0.2469
  106DOPC  H15X 5514   4.216   3.130   6.898 -1.8471  0.2642 -0.6311
  106DOPC  H15Y 5515   4.359   3.239   6.906 -0.4179  1.4563  0.0516
  106DOPC  C316 5516   4.268   3.243   6.713  0.6664 -0.6618 -0.3240
  106DOPC  H16X 5517   4.170   3.217   6.668 -0.2606 -0.1872  1.3210
  106DOPC  H16Y 5518   4.296   3.348   6.690 -1.7293  0.6390  2.1040
  106DOPC  C317 5519   4.365   3.147   6.651  0.7042  0.2385  0.5493
  106DOPC  H17X 5520   4.359   3.051   6.708  0.8684  0.0151  0.1967
  106DOPC  H17Y 5521   4.334   3.124   6.547  1.4851 -1.5053  0.6693
  106DOPC  C318 5522   4.517   3.198   6.649  0.3395  0.1651 -0.4805
  106DOPC  H18X 5523   4.575   3.124   6.591  0.5061  0.3263 -0.5212
  106DOPC  H18Y 5524   4.513   3.297   6.598 -1.3824  2.1587  3.0471
  106DOPC  H18Z 5525   4.545   3.216   6.755 -1.1285  1.3276 -0.2520
  107DOPC     N 5526   5.781   2.080   8.524 -0.3620 -0.3222  0.3402
  107DOPC   C12 5527   5.765   2.015   8.387  0.0791 -0.5527 -0.7142
  107DOPC  H12A 5528   5.721   2.089   8.321 -2.1296  1.2269  2.4803
  107DOPC  H12B 5529   5.681   1.948   8.397  0.8334 -1.3752  0.3051
  107DOPC   C13 5530   5.808   1.977   8.633 -0.0060  0.5517  0.3374
  107DOPC  H13A 5531   5.819   2.026   8.728  0.3957  2.1292 -0.4879
  107DOPC  H13B 5532   5.733   1.900   8.647  0.1363  0.3241 -0.1314
  107DOPC  H13C 5533   5.901   1.926   8.614  0.7056  1.9381 -0.0117
  107DOPC   C14 5534   5.650   2.157   8.547 -0.2953  0.2089  0.0474
  107DOPC  H14A 5535   5.562   2.095   8.545 -0.4920  0.4998 -0.5114
  107DOPC  H14B 5536   5.659   2.206   8.643  0.7284  2.0654 -0.9274
  107DOPC  H14C 5537   5.634   2.239   8.479 -0.5593 -0.1251 -0.2987
  107DOPC   C15 5538   5.893   2.174   8.508 -0.9052 -0.4657  0.3094
  107DOPC  H15A 5539   5.906   2.223   8.604 -2.4074 -1.4339  1.0519
  107DOPC  H15B 5540   5.879   2.247   8.429  0.5038 -1.0425 -0.4973
  107DOPC  H15C 5541   5.982   2.118   8.486 -0.3523  0.6955 -0.5336
  107DOPC   C11 5542   5.884   1.948   8.318 -0.1846 -0.5834 -0.1649
  107DOPC  H11A 5543   5.853   1.909   8.219  2.6374 -1.3475 -0.8350
  107DOPC  H11B 5544   5.958   2.030   8.302 -0.0289 -0.1768  2.1715
  107DOPC     P 5545   6.108   1.854   8.426 -0.2635  0.1760  0.0334
  107DOPC   O13 5546   6.166   1.723   8.470 -0.1932 -0.1232  0.0812
  107DOPC   O14 5547   6.126   1.975   8.508  0.0497 -0.2435  0.2181
  107DOPC   O12 5548   5.953   1.844   8.392  0.0473  0.3795  0.2688
  107DOPC   O11 5549   6.177   1.880   8.288  0.4589  0.1751 -0.2578
  107DOPC    C1 5550   6.135   1.801   8.171 -0.0514  1.1579  0.3359
  107DOPC    HA 5551   6.093   1.872   8.097 -0.9006 -0.2409 -0.5718
  107DOPC    HB 5552   6.058   1.723   8.188 -0.5961  2.1225  2.6615
  107DOPC    C2 5553   6.245   1.735   8.089 -0.0624 -0.1898  0.2273
  107DOPC    HS 5554   6.292   1.662   8.159 -1.9215  0.4265  2.2256
  107DOPC   O21 5555   6.338   1.834   8.046 -1.0978  0.1333 -0.2392
  107DOPC   C21 5556   6.457   1.782   8.018  0.0056 -0.0750 -0.4352
  107DOPC   O22 5557   6.486   1.665   8.033  0.2434  0.0263  0.0654
  107DOPC   C22 5558   6.553   1.884   7.952 -0.0352 -0.7393  0.3113
  107DOPC   H2R 5559   6.658   1.862   7.979  0.3016  0.2996 -0.1338
  107DOPC   H2S 5560   6.528   1.984   7.993  0.1360  0.2947 -1.9416
  107DOPC    C3 5561   6.186   1.661   7.968 -0.2168 -0.2575 -0.6784
  107DOPC    HX 5562   6.120   1.581   8.007  0.1958  0.4079  1.5049
  107DOPC    HY 5563   6.270   1.619   7.908  1.1294  2.7543 -1.0860
  107DOPC   O31 5564   6.113   1.756   7.884 -0.0839  0.0785 -0.5035
  107DOPC   C31 5565   6.046   1.686   7.791  0.7859 -0.1091  0.3617
  107DOPC   O32 5566   6.046   1.565   7.774 -0.1901 -0.0426 -0.1881
  107DOPC   C32 5567   5.972   1.795   7.703  0.0054 -0.1038 -0.3560
  107DOPC   H2X 5568   5.866   1.798   7.737 -0.8243 -1.4831 -2.6011
  107DOPC   H2Y 5569   6.018   1.892   7.732 -1.1137 -0.1110  1.6587
  107DOPC   C23 5570   6.541   1.880   7.792 -0.9094  0.0744  0.3533
  107DOPC   H3R 5571   6.512   1.778   7.759  0.0938 -0.4772  1.1315
  107DOPC   H3S 5572   6.649   1.883   7.766 -0.9562 -0.7634  0.0275
  107DOPC   C24 5573   6.460   1.995   7.732  0.5376 -0.0217 -0.5327
  107DOPC   H4R 5574   6.504   2.089   7.771 -0.2896  0.0352  0.2769
  107DOPC   H4S 5575   6.356   1.992   7.770 -0.2248 -2.5548 -2.4975
  107DOPC   C25 5576   6.465   1.993   7.581  0.2071 -0.1527 -0.6495
  107DOPC   H5R 5577   6.433   1.889   7.560 -1.1938  0.0532  0.3358
  107DOPC   H5S 5578   6.567   2.006   7.538  1.3295 -1.8521  1.3123
  107DOPC   C26 5579   6.363   2.090   7.513  0.7102 -0.5459  0.1998
  107DOPC   H6R 5580   6.273   2.102   7.576 -0.2712  2.3856 -1.5312
  107DOPC   H6S 5581   6.334   2.064   7.409  1.5440  0.3624 -0.2778
  107DOPC   C27 5582   6.424   2.232   7.498 -0.5921  0.3555 -0.5590
  107DOPC   H7R 5583   6.510   2.223   7.428  0.9941  2.1721  1.0322
  107DOPC   H7S 5584   6.453   2.268   7.599 -1.7528 -0.2795  0.0222
  107DOPC   C28 5585   6.322   2.339   7.443  0.1797 -0.4524 -0.5610
  107DOPC   H8R 5586   6.226   2.323   7.496 -0.0377  1.2312 -0.4003
  107DOPC   H8S 5587   6.305   2.324   7.335 -0.7736  1.6656 -0.7599
  107DOPC   C29 5588   6.365   2.481   7.466  0.2336  0.7286 -0.4905
  107DOPC   H9R 5589   6.394   2.501   7.571  2.0341 -2.3983 -0.2751
  107DOPC  C210 5590   6.342   2.585   7.385 -0.4489  0.3025  0.2155
  107DOPC  H10R 5591   6.387   2.682   7.412 -0.9922  0.2527  1.3459
  107DOPC  C211 5592   6.270   2.591   7.258  0.6279 -0.1020 -0.8808
  107DOPC  H11R 5593   6.242   2.696   7.237  0.8178  0.4990  1.5665
  107DOPC  H11S 5594   6.176   2.532   7.252 -0.4550  1.0684  2.5001
  107DOPC  C212 5595   6.354   2.539   7.140  0.1517  1.1438  0.3992
  107DOPC  H12R 5596   6.386   2.434   7.152  0.8104  1.1192 -1.2960
  107DOPC  H12S 5597   6.452   2.590   7.125  0.9612 -0.3987  0.3257
  107DOPC  C213 5598   6.278   2.556   7.005 -0.0826 -0.1440  0.1830
  107DOPC  H13R 5599   6.277   2.667   6.991 -2.7140  0.4338  3.5809
  107DOPC  H13S 5600   6.172   2.525   7.012 -0.6523  2.0034  2.6420
  107DOPC  C214 5601   6.356   2.486   6.891  0.4576  0.4104 -0.5833
  107DOPC  H14R 5602   6.305   2.393   6.858  0.1544  0.7155 -0.9746
  107DOPC  H14S 5603   6.448   2.445   6.939 -1.2131 -0.7298  1.8460
  107DOPC  C215 5604   6.386   2.561   6.763 -0.6344  0.8749 -0.2812
  107DOPC  H15R 5605   6.427   2.663   6.778  1.3403  0.2914 -1.3586
  107DOPC  H15S 5606   6.296   2.566   6.699 -0.3951 -0.3876 -0.7500
  107DOPC  C216 5607   6.480   2.489   6.667  0.2634 -0.0969 -0.2609
  107DOPC  H16R 5608   6.467   2.379   6.656  0.7502 -0.0819 -1.0147
  107DOPC  H16S 5609   6.582   2.485   6.710  1.0994 -0.7646 -2.2326
  107DOPC  C217 5610   6.480   2.549   6.528 -0.0232  0.5575  0.4854
  107DOPC  H17R 5611   6.377   2.536   6.487 -0.0265 -1.0851  0.9361
  107DOPC  H17S 5612   6.544   2.486   6.462 -0.8862  1.0464 -0.8656
  107DOPC  C218 5613   6.516   2.695   6.509  0.0752  1.1161  0.1431
  107DOPC  H18R 5614   6.435   2.743   6.569 -1.0540  0.8718 -1.1396
  107DOPC  H18S 5615   6.510   2.730   6.404 -0.1944  0.0314 -0.2185
  107DOPC  H18T 5616   6.616   2.713   6.553 -0.2269 -0.5844  1.6539
  107DOPC   C33 5617   5.982   1.777   7.553 -0.1259 -0.0396 -0.2546
  107DOPC   H3X 5618   5.909   1.850   7.512 -0.8922 -0.2415  0.7034
  107DOPC   H3Y 5619   5.947   1.677   7.520 -1.9040 -0.2392  1.9487
  107DOPC   C34 5620   6.122   1.806   7.484  0.1860  0.7198 -0.2359
  107DOPC   H4X 5621   6.182   1.736   7.546 -0.5731  1.4698  1.4020
  107DOPC   H4Y 5622   6.176   1.900   7.509  2.7913 -0.9086  0.6771
  107DOPC   C35 5623   6.120   1.792   7.331  0.1008 -1.2124 -0.3134
  107DOPC   H5X 5624   6.054   1.704   7.314 -0.9577 -0.1663 -1.7824
  107DOPC   H5Y 5625   6.226   1.781   7.299  0.5787  3.5594 -1.0946
  107DOPC   C36 5626   6.064   1.919   7.272 -0.0899 -0.6544  0.6914
  107DOPC   H6X 5627   5.958   1.929   7.305  0.1225 -0.8819  1.4654
  107DOPC   H6Y 5628   6.125   2.008   7.299 -1.6130  1.7557 -2.9768
  107DOPC   C37 5629   6.070   1.908   7.112  0.2216  0.2900 -0.1350
  107DOPC   H7X 5630   6.009   1.818   7.089 -0.8942  0.9033  0.3593
  107DOPC   H7Y 5631   6.012   1.988   7.063 -0.4367 -0.6840 -0.9869
  107DOPC   C38 5632   6.201   1.874   7.027 -0.0543 -0.3861 -0.4349
  107DOPC   H8X 5633   6.175   1.880   6.919 -1.1308 -0.5615 -0.2026
  107DOPC   H8Y 5634   6.211   1.764   7.043  1.1869 -0.3126 -0.6031
  107DOPC   C39 5635   6.329   1.948   7.060 -0.2489  0.7299  0.7281
  107DOPC   H9X 5636   6.338   1.997   7.158  1.5813 -1.0465  1.5299
  107DOPC  C310 5637   6.435   1.956   6.972  0.0603  0.6548  0.6695
  107DOPC  H10X 5638   6.526   2.015   6.995  1.4237  0.0784 -2.6860
  107DOPC  C311 5639   6.435   1.898   6.834 -0.2207  0.2197  0.2626
  107DOPC  H11X 5640   6.338   1.857   6.799  1.5205 -2.1897 -2.2013
  107DOPC  H11Y 5641   6.511   1.817   6.832 -0.1195  0.3225 -0.5235
  107DOPC  C312 5642   6.452   1.997   6.714  0.2762  0.2670 -0.6981
  107DOPC  H12X 5643   6.399   2.094   6.723  3.1282  2.0058 -1.2985
  107DOPC  H12Y 5644   6.415   1.943   6.624 -0.2516 -3.5563  1.5715
  107DOPC  C313 5645   6.604   2.023   6.687  0.1517 -0.2157  0.5669
  107DOPC  H13X 5646   6.648   2.078   6.773 -0.8221  0.0037  0.9443
  107DOPC  H13Y 5647   6.656   1.927   6.670  0.7696  0.3770 -1.0608
  107DOPC  C314 5648   6.621   2.120   6.570 -0.5180 -0.1400  0.8652
  107DOPC  H14X 5649   6.593   2.072   6.474  1.4471 -1.6633  0.9927
  107DOPC  H14Y 5650   6.573   2.219   6.585 -0.3211 -0.1989  2.0083
  107DOPC  C315 5651   6.762   2.178   6.558 -0.3050 -0.1553 -0.8577
  107DOPC  H15X 5652   6.845   2.105   6.565  0.0315  0.2488 -0.5168
  107DOPC  H15Y 5653   6.779   2.243   6.647  0.7888 -0.9623 -0.4533
  107DOPC  C316 5654   6.784   2.263   6.430  0.7621  0.0348  0.0656
  107DOPC  H16X 5655   6.737   2.202   6.350  0.0972 -1.3467  1.4650
  107DOPC  H16Y 5656   6.737   2.363   6.441 -1.3963 -1.1241  2.4375
  107DOPC  C317 5657   6.933   2.286   6.390  0.5141 -0.2478  0.4354
  107DOPC  H17X 5658   6.973   2.332   6.483 -0.3061  1.2298  0.0863
  107DOPC  H17Y 5659   6.976   2.184   6.379  2.0747 -0.2019  4.5639
  107DOPC  C318 5660   6.964   2.367   6.263  0.1302  0.2664  0.2795
  107DOPC  H18X 5661   6.931   2.318   6.168 -0.1381  0.4634  0.2685
  107DOPC  H18Y 5662   6.921   2.468   6.280  0.4783  0.3642  0.5837
  107DOPC  H18Z 5663   7.073   2.385   6.256  0.3016 -0.7790  0.1485
  108DOPC     N 5664   8.097   7.179   8.553  0.8475 -0.2251 -0.6152
  108DOPC   C12 5665   8.197   7.221   8.446  0.0116  0.8706 -0.0559
  108DOPC  H12A 5666   8.266   7.138   8.440  0.6768  1.5108 -3.0001
  108DOPC  H12B 5667   8.250   7.307   8.483 -0.1592  0.8002  0.3518
  108DOPC   C13 5668   8.018   7.307   8.594 -0.0815 -0.0077  0.2178
  108DOPC  H13A 5669   7.932   7.287   8.656 -1.5316 -1.8802 -2.2294
  108DOPC  H13B 5670   8.082   7.380   8.642 -2.5575  0.9689  2.2358
  108DOPC  H13C 5671   7.981   7.357   8.506  0.6437 -1.1251 -0.7549
  108DOPC   C14 5672   8.159   7.128   8.676 -0.6170  0.1758  0.2510
  108DOPC  H14A 5673   8.233   7.196   8.714  0.7209 -0.7392 -0.6301
  108DOPC  H14B 5674   8.088   7.118   8.757 -0.8747  3.9329  0.6590
  108DOPC  H14C 5675   8.208   7.033   8.662  1.9882  1.3478  0.8675
  108DOPC   C15 5676   8.001   7.078   8.495  0.8331 -0.1325 -0.4269
  108DOPC  H15A 5677   7.950   7.120   8.409 -0.3260  0.8178  0.6933
  108DOPC  H15B 5678   7.929   7.040   8.566  0.1399  1.3449 -0.2788
  108DOPC  H15C 5679   8.056   7.002   8.442  0.6213 -0.5198 -0.0897
  108DOPC   C11 5680   8.151   7.273   8.304  0.8544  0.4489  0.4943
  108DOPC  H11A 5681   8.240   7.308   8.248  0.0956 -1.2557 -1.9333
  108DOPC  H11B 5682   8.103   7.190   8.248 -1.5575  0.3717  2.4914
  108DOPC     P 5683   8.085   7.522   8.333 -0.2950 -0.3675 -0.3266
  108DOPC   O13 5684   8.222   7.526   8.395 -0.1591  0.0796  0.5608
  108DOPC   O14 5685   7.970   7.577   8.416 -0.9539 -0.0880  0.7143
  108DOPC   O12 5686   8.046   7.371   8.302 -0.0402 -0.5953 -0.3865
  108DOPC   O11 5687   8.084   7.595   8.192 -0.2746  0.1258 -0.5292
  108DOPC    C1 5688   8.109   7.514   8.067  0.2293 -0.3260  0.3894
  108DOPC    HA 5689   8.047   7.422   8.072 -0.2510  0.0724  2.2223
  108DOPC    HB 5690   8.213   7.475   8.068  0.7785  1.1059  0.8136
  108DOPC    C2 5691   8.066   7.592   7.937  0.1170 -0.1345 -0.5086
  108DOPC    HS 5692   8.121   7.546   7.852  3.6942  1.6897  0.5958
  108DOPC   O21 5693   8.106   7.731   7.954  0.3874 -0.1567  0.0300
  108DOPC   C21 5694   8.239   7.748   7.946  0.3797 -0.4892 -0.5917
  108DOPC   O22 5695   8.319   7.660   7.935  0.3538  0.3542 -0.0824
  108DOPC   C22 5696   8.275   7.892   7.991 -0.9236 -0.0776 -0.2301
  108DOPC   H2R 5697   8.386   7.900   7.997 -0.9713  0.7099 -0.3934
  108DOPC   H2S 5698   8.232   7.904   8.093  1.6418  0.2410  0.8917
  108DOPC    C3 5699   7.919   7.579   7.906 -0.4121 -0.3102  0.0048
  108DOPC    HX 5700   7.863   7.620   7.993 -0.0694 -1.1033  0.6127
  108DOPC    HY 5701   7.902   7.470   7.896  0.7462 -0.4794 -0.2780
  108DOPC   O31 5702   7.880   7.640   7.782  0.4023 -0.7165  0.0879
  108DOPC   C31 5703   7.837   7.772   7.791 -0.1670  0.1591  0.2807
  108DOPC   O32 5704   7.831   7.837   7.891 -0.2495 -0.3446 -0.4499
  108DOPC   C32 5705   7.795   7.814   7.649 -0.0497 -0.2951 -0.2417
  108DOPC   H2X 5706   7.880   7.793   7.581  0.6046  1.0447  0.1415
  108DOPC   H2Y 5707   7.712   7.749   7.612  1.6012 -1.5856 -1.8875
  108DOPC   C23 5708   8.215   7.995   7.900 -0.4179  0.3136 -0.2987
  108DOPC   H3R 5709   8.240   8.096   7.939  0.7079  0.2629 -0.8376
  108DOPC   H3S 5710   8.105   7.985   7.903 -0.3996 -0.1499 -0.8980
  108DOPC   C24 5711   8.265   8.003   7.755 -0.0341  0.3621  0.0435
  108DOPC   H4R 5712   8.367   7.958   7.749 -0.0720  0.4741 -2.1686
  108DOPC   H4S 5713   8.295   8.108   7.730  0.1341  0.7269  1.6567
  108DOPC   C25 5714   8.184   7.934   7.644  0.1247 -0.9274 -0.2158
  108DOPC   H5R 5715   8.096   7.999   7.623  0.9878  0.5396  0.5348
  108DOPC   H5S 5716   8.137   7.840   7.680 -0.9125  0.1941  1.5258
  108DOPC   C26 5717   8.271   7.897   7.516  0.4495 -0.2762 -0.3013
  108DOPC   H6R 5718   8.311   7.986   7.462  1.0903 -1.2759 -1.5195
  108DOPC   H6S 5719   8.207   7.838   7.447  0.4436  1.2355 -1.6514
  108DOPC   C27 5720   8.389   7.806   7.555 -0.5156  0.6285 -0.7156
  108DOPC   H7R 5721   8.367   7.732   7.636  0.0173 -0.0464 -1.1810
  108DOPC   H7S 5722   8.465   7.874   7.599 -0.5320  0.0184  0.2980
  108DOPC   C28 5723   8.476   7.758   7.444 -0.2822 -0.5384  0.2159
  108DOPC   H8R 5724   8.566   7.708   7.485 -0.0454 -0.3452 -0.0644
  108DOPC   H8S 5725   8.516   7.847   7.391  1.8798  1.1607  4.2592
  108DOPC   C29 5726   8.390   7.666   7.359  0.2851 -0.1434 -0.5871
  108DOPC   H9R 5727   8.329   7.591   7.412  0.4465 -0.6657 -1.1340
  108DOPC  C210 5728   8.363   7.664   7.226  0.5043 -0.5546 -0.6780
  108DOPC  H10R 5729   8.296   7.586   7.187 -1.3961  1.7898 -2.4882
  108DOPC  C211 5730   8.417   7.761   7.120 -0.5045 -0.2106 -0.4903
  108DOPC  H11R 5731   8.485   7.841   7.157 -1.6257  1.2226 -1.4395
  108DOPC  H11S 5732   8.335   7.813   7.067  0.3661  1.9041  0.1403
  108DOPC  C212 5733   8.505   7.672   7.017 -0.1851 -0.8162  0.4852
  108DOPC  H12R 5734   8.435   7.619   6.949 -0.3091 -1.8338  1.3812
  108DOPC  H12S 5735   8.565   7.596   7.070 -0.4739 -0.2658  1.6599
  108DOPC  C213 5736   8.590   7.754   6.910 -0.7465 -0.1688 -0.4224
  108DOPC  H13R 5737   8.518   7.820   6.858 -2.0666 -1.0257  0.2489
  108DOPC  H13S 5738   8.634   7.681   6.839 -0.4135  0.8676 -1.3005
  108DOPC  C214 5739   8.712   7.841   6.954  0.0920 -0.4000 -0.1617
  108DOPC  H14R 5740   8.677   7.927   7.014 -0.6905 -0.6436 -0.2545
  108DOPC  H14S 5741   8.759   7.870   6.857 -1.1717  1.7369 -0.1873
  108DOPC  C215 5742   8.822   7.756   7.027  0.6135 -0.8720 -0.6061
  108DOPC  H15R 5743   8.823   7.664   6.965 -1.4619 -0.6617 -1.0347
  108DOPC  H15S 5744   8.782   7.737   7.129  1.7343 -1.4881 -0.2735
  108DOPC  C216 5745   8.957   7.828   7.039 -0.7043  0.2267 -0.3094
  108DOPC  H16R 5746   8.994   7.857   6.938 -0.4565 -0.1822 -0.3372
  108DOPC  H16S 5747   9.028   7.757   7.088  0.8563  0.8988 -1.4898
  108DOPC  C217 5748   8.927   7.944   7.129  0.9197 -0.3535 -0.9238
  108DOPC  H17R 5749   8.895   7.899   7.225  0.4751  1.0420 -0.3834
  108DOPC  H17S 5750   8.836   8.001   7.099  0.9535  1.1640  1.5850
  108DOPC  C218 5751   9.043   8.037   7.139  0.9378 -0.4994  0.2472
  108DOPC  H18R 5752   9.131   7.992   7.189  2.4965  3.6748  1.6846
  108DOPC  H18S 5753   9.023   8.127   7.201  0.2837 -1.0481  0.8522
  108DOPC  H18T 5754   9.065   8.080   7.039  0.8966  0.4037  0.6175
  108DOPC   C33 5755   7.756   7.963   7.647  0.1879  0.7263  0.9610
  108DOPC   H3X 5756   7.831   8.024   7.702 -1.2110  2.4333  1.0924
  108DOPC   H3Y 5757   7.658   7.976   7.699  0.0777  0.1715  0.8909
  108DOPC   C34 5758   7.755   8.021   7.497  0.2641  0.2218 -0.6158
  108DOPC   H4X 5759   7.701   8.118   7.502 -0.0574 -0.0070  0.5242
  108DOPC   H4Y 5760   7.688   7.959   7.434  0.3939 -1.5050  0.8499
  108DOPC   C35 5761   7.902   8.035   7.444  0.1710  0.4520  0.0910
  108DOPC   H5X 5762   7.956   7.938   7.433  0.2943  0.4563  0.6363
  108DOPC   H5Y 5763   7.962   8.103   7.507  1.5478 -0.1638 -0.5092
  108DOPC   C36 5764   7.903   8.096   7.302  0.1165  0.8481  0.5379
  108DOPC   H6X 5765   7.846   8.044   7.222  1.5904 -1.8271  1.1027
  108DOPC   H6Y 5766   7.872   8.202   7.314  1.1831  1.2177  0.1721
  108DOPC   C37 5767   8.050   8.116   7.251 -0.1787  0.1193 -0.2853
  108DOPC   H7X 5768   8.118   8.170   7.321 -0.4330  1.6587 -1.1860
  108DOPC   H7Y 5769   8.097   8.016   7.243  1.6980  0.7668  1.4724
  108DOPC   C38 5770   8.063   8.174   7.111 -0.1931 -0.1375  0.0116
  108DOPC   H8X 5771   8.172   8.193   7.102 -0.3051  0.1104 -1.0654
  108DOPC   H8Y 5772   8.022   8.277   7.101 -1.6074 -0.6048  0.7432
  108DOPC   C39 5773   8.013   8.090   7.002 -0.4885  0.0078 -0.0404
  108DOPC   H9X 5774   7.907   8.065   7.019 -0.1463  0.1235  2.6120
  108DOPC  C310 5775   8.093   8.043   6.904 -0.1233  0.3413 -0.4335
  108DOPC  H10X 5776   8.050   7.979   6.826  0.4180  0.3021 -0.7074
  108DOPC  C311 5777   8.242   8.067   6.893 -0.1999 -0.0464  0.0811
  108DOPC  H11X 5778   8.305   7.988   6.940 -0.5282  0.2839  1.0746
  108DOPC  H11Y 5779   8.266   8.163   6.943  0.1436 -0.9663  1.7628
  108DOPC  C312 5780   8.281   8.080   6.744  0.6079 -0.0899 -0.1160
  108DOPC  H12X 5781   8.245   7.990   6.691  2.3313 -0.1194 -1.3048
  108DOPC  H12Y 5782   8.391   8.079   6.726  1.4813  0.5413  4.0324
  108DOPC  C313 5783   8.212   8.198   6.674 -0.2663  0.2723  0.4554
  108DOPC  H13X 5784   8.102   8.195   6.685 -0.3940  2.3980  0.0631
  108DOPC  H13Y 5785   8.240   8.296   6.716  1.7792 -0.1191  0.1228
  108DOPC  C314 5786   8.250   8.211   6.523 -0.3614  0.7001 -1.0734
  108DOPC  H14X 5787   8.357   8.241   6.525 -0.6222  1.6549  1.3468
  108DOPC  H14Y 5788   8.237   8.115   6.468 -0.4001  1.6280 -2.7548
  108DOPC  C315 5789   8.171   8.328   6.454 -0.5053  0.3980  0.2392
  108DOPC  H15X 5790   8.185   8.421   6.512 -2.7158  1.5454 -0.9449
  108DOPC  H15Y 5791   8.063   8.301   6.457  0.0612 -2.8651 -2.3585
  108DOPC  C316 5792   8.211   8.348   6.308 -0.8213  0.5205 -0.6301
  108DOPC  H16X 5793   8.319   8.368   6.293 -0.4180 -1.4808 -0.6740
  108DOPC  H16Y 5794   8.199   8.245   6.268  0.1735  0.2274 -0.1933
  108DOPC  C317 5795   8.112   8.437   6.234 -0.2416  0.3405 -0.1276
  108DOPC  H17X 5796   8.015   8.412   6.281  0.4126 -1.2542  0.4426
[truncated: 12,566,864 more chars]
