# Supplementary material for: Structural basis for membrane attack complex inhibition by CD59
Source: Nat Commun. 2023 Feb 16;14:890. doi: 10.1038/s41467-023-36441-z (PMC9935631; doi:10.1038/s41467-023-36441-z)
Supplement: Supplementary file 7 — Supplementary Data File 4 [file 41467_2023_36441_MOESM7_ESM.txt]

Title t=   0.00000 step= 0
187924
    1LEU      N    1   7.047   5.419  13.067  0.0075 -0.0153  0.1272
    1LEU    HT1    2   7.127   5.355  13.052 -0.1155 -0.4908  1.3192
    1LEU    HT2    3   7.009   5.377  13.155  0.3918 -1.7594 -0.5012
    1LEU    HT3    4   7.078   5.516  13.085 -0.5697  0.1171  0.4549
    1LEU     CA    5   6.948   5.413  12.960 -0.9533  0.9289  0.1210
    1LEU     HA    6   6.959   5.315  12.917 -0.0633  0.9211  0.3439
    1LEU     CB    7   6.809   5.430  13.029  0.2043 -0.0932  0.6754
    1LEU    HB1    8   6.806   5.534  13.068 -1.4387  1.4428 -3.0745
    1LEU    HB2    9   6.808   5.359  13.115  3.1659 -1.4381 -0.2724
    1LEU     CG   10   6.687   5.417  12.942 -0.0082  0.4619  0.1218
    1LEU     HG   11   6.696   5.508  12.879  0.3099  0.6076  0.3695
    1LEU    CD1   12   6.685   5.286  12.864  0.4460  0.6929 -0.1298
    1LEU   HD11   13   6.591   5.287  12.804  0.0312  0.6867  0.5056
    1LEU   HD12   14   6.773   5.263  12.801  2.6543  1.9873  2.2845
    1LEU   HD13   15   6.676   5.204  12.938 -1.6509  0.8283 -0.1668
    1LEU    CD2   16   6.560   5.429  13.034 -0.0069  1.1814  0.1366
    1LEU   HD21   17   6.571   5.521  13.096 -1.0589  1.1732  0.3434
    1LEU   HD22   18   6.467   5.432  12.974  0.2396 -0.0571 -0.3230
    1LEU   HD23   19   6.554   5.339  13.098 -0.5688  2.5843  2.1560
    1LEU      C   20   6.965   5.501  12.842 -0.0401 -0.5173 -0.1219
    1LEU      O   21   6.961   5.624  12.852  0.0258 -0.2956  0.7168
    2GLN      N   22   7.002   5.456  12.722  0.3537 -0.4322 -0.2231
    2GLN     HN   23   7.006   5.358  12.704  0.7348 -1.1866  3.2309
    2GLN     CA   24   7.041   5.542  12.612  0.2937  0.8665 -0.6854
    2GLN     HA   25   7.060   5.640  12.653  1.2289 -0.1707  1.5513
    2GLN     CB   26   7.163   5.496  12.526  0.3866 -0.2500  0.4891
    2GLN    HB1   27   7.149   5.406  12.463 -0.1479  1.6142 -2.2341
    2GLN    HB2   28   7.182   5.577  12.452  1.5890  0.1930  1.2576
    2GLN     CG   29   7.286   5.467  12.611  0.3961 -0.4720  0.3087
    2GLN    HG1   30   7.344   5.561  12.622  0.4730 -0.6005  1.0676
    2GLN    HG2   31   7.264   5.441  12.717 -0.1289 -0.7277  0.1401
    2GLN     CD   32   7.388   5.373  12.549 -0.0221 -0.0082 -0.5662
    2GLN    OE1   33   7.504   5.404  12.517  0.5289 -0.3190 -0.1592
    2GLN    NE2   34   7.354   5.244  12.536 -0.2196 -0.6937 -0.4453
    2GLN   HE21   35   7.283   5.205  12.595  0.1004  2.4219  2.2861
    2GLN   HE22   36   7.429   5.183  12.509  0.7608  0.3611 -0.1771
    2GLN      C   37   6.925   5.544  12.524  0.0117  0.2006 -0.8668
    2GLN      O   38   6.868   5.439  12.494  0.3273 -0.2449 -0.1650
    3CYS      N   39   6.885   5.666  12.473  0.0388  0.3478  0.3665
    3CYS     HN   40   6.936   5.750  12.493  2.0962 -0.3285 -1.6280
    3CYS     CA   41   6.763   5.684  12.397  0.0245 -0.5086 -0.2528
    3CYS     HA   42   6.753   5.601  12.328 -0.1143 -0.5453 -0.1902
    3CYS     CB   43   6.636   5.684  12.487  0.5113 -0.5234  0.0881
    3CYS    HB1   44   6.674   5.733  12.579 -0.6169  0.3255  0.1231
    3CYS    HB2   45   6.557   5.751  12.448  1.6363  0.7201 -0.1282
    3CYS     SG   46   6.571   5.508  12.515  0.2621 -0.2908 -0.5294
    3CYS      C   47   6.779   5.809  12.313  1.0373 -0.3694 -0.1603
    3CYS      O   48   6.863   5.896  12.340 -0.0455  0.5054  0.6143
    4TYR      N   49   6.694   5.832  12.210 -0.3674 -0.4224  0.2743
    4TYR     HN   50   6.616   5.772  12.196 -2.1185  1.7430  0.1983
    4TYR     CA   51   6.709   5.947  12.117  0.0903  0.0795  0.1009
    4TYR     HA   52   6.814   5.970  12.110 -0.1639  1.0352 -0.6964
    4TYR     CB   53   6.636   5.924  11.981 -0.2575 -0.1923 -0.1220
    4TYR    HB1   54   6.526   5.916  11.985 -0.4417  1.0924 -1.6058
    4TYR    HB2   55   6.657   6.005  11.907 -2.9799  0.8319  0.1276
    4TYR     CG   56   6.678   5.794  11.925 -0.2258 -0.0945 -0.0615
    4TYR    CD1   57   6.589   5.685  11.911  0.0888 -0.2569 -0.2173
    4TYR    HD1   58   6.489   5.700  11.951  0.7549  1.1513  1.0291
    4TYR    CE1   59   6.623   5.572  11.845  0.2954  0.1149  0.2477
    4TYR    HE1   60   6.550   5.492  11.842 -0.4461  0.7947 -1.8890
    4TYR     CZ   61   6.755   5.563  11.784 -0.3065 -0.2945  0.3613
    4TYR     OH   62   6.781   5.455  11.700 -0.2432 -0.1936  0.6554
    4TYR     HH   63   6.875   5.446  11.683 -0.5538  0.1266 -1.5579
    4TYR    CD2   64   6.813   5.780  11.879  0.5874  0.6119 -0.1068
    4TYR    HD2   65   6.889   5.854  11.896  0.2165  0.6555  1.4772
    4TYR    CE2   66   6.850   5.670  11.804  0.4110  0.1527  1.0873
    4TYR    HE2   67   6.941   5.670  11.747 -1.2347 -0.4496 -1.7488
    4TYR      C   68   6.639   6.072  12.175  0.3349 -0.2724 -1.0944
    4TYR      O   69   6.522   6.066  12.216  0.1644  0.2976 -0.7749
    5ASN      N   70   6.721   6.181  12.189  0.3666  0.7731 -0.2428
    5ASN     HN   71   6.811   6.183  12.148  1.1230  0.2791  1.3064
    5ASN     CA   72   6.668   6.293  12.271  0.6833  1.0215  0.1812
    5ASN     HA   73   6.562   6.279  12.283  1.2154 -4.3343  1.2034
    5ASN     CB   74   6.723   6.304  12.406  0.3768  0.3966 -0.4318
    5ASN    HB1   75   6.714   6.202  12.451 -0.4219  1.4655  1.9996
    5ASN    HB2   76   6.828   6.341  12.415  0.8389 -1.2102  1.3661
    5ASN     CG   77   6.645   6.399  12.497  0.6456  0.6990  0.5565
    5ASN    OD1   78   6.547   6.462  12.464  0.0530 -0.4089 -0.2542
    5ASN    ND2   79   6.690   6.408  12.627  0.0590  0.3311  0.5288
    5ASN   HD21   80   6.770   6.356  12.658 -0.0968 -0.9781 -1.1279
    5ASN   HD22   81   6.634   6.458  12.693  0.5344  0.9929  0.4363
    5ASN      C   82   6.688   6.420  12.187  0.1079  0.3480  0.1224
    5ASN      O   83   6.801   6.444  12.144 -0.2275  0.2645 -0.2374
    6CYS      N   84   6.587   6.505  12.168  0.8878  0.0113 -0.1544
    6CYS     HN   85   6.512   6.502  12.234  0.9247  2.4058  0.0823
    6CYS     CA   86   6.580   6.616  12.077 -0.7244  0.0180  0.1234
    6CYS     HA   87   6.676   6.665  12.070 -1.5241  1.4594 -1.2749
    6CYS     CB   88   6.544   6.574  11.932 -0.2806  0.0955  0.2985
    6CYS    HB1   89   6.452   6.511  11.930  0.3083 -0.8352  1.1616
    6CYS    HB2   90   6.526   6.662  11.866  1.5515 -0.5899 -1.2083
    6CYS     SG   91   6.671   6.479  11.841  0.1687 -0.4802  0.0544
    6CYS      C   92   6.500   6.725  12.130  0.0475 -0.5238  0.2300
    6CYS      O   93   6.378   6.712  12.130 -0.1904  0.2120 -0.1281
    7PRO      N   94   6.549   6.838  12.174 -0.3197  0.5190  0.0399
    7PRO     CD   95   6.691   6.868  12.213  0.0715  0.7801 -0.9228
    7PRO    HD1   96   6.727   6.780  12.272 -1.3976 -0.6427 -2.0475
    7PRO    HD2   97   6.747   6.877  12.118  1.2521 -1.3768 -0.4949
    7PRO     CA   98   6.465   6.939  12.239  0.2836 -0.6394 -0.0158
    7PRO     HA   99   6.420   6.892  12.325 -0.0258 -0.8395 -0.2852
    7PRO     CB  100   6.558   7.054  12.261 -0.0346  0.2812 -0.2930
    7PRO    HB1  101   6.524   7.123  12.341 -1.6180 -0.7509 -0.0307
    7PRO    HB2  102   6.583   7.116  12.172  1.0688  2.1109  1.2330
    7PRO     CG  103   6.687   6.987  12.305 -0.3163 -0.1357  0.1106
    7PRO    HG1  104   6.653   6.958  12.407 -2.3150  1.9114  0.1188
    7PRO    HG2  105   6.783   7.042  12.310 -0.6744  0.4152  3.1183
    7PRO      C  106   6.358   7.004  12.140 -0.2211  0.2863 -0.1345
    7PRO      O  107   6.251   7.045  12.182  0.3892  0.5451  0.3054
    8ASN      N  108   6.391   7.005  12.015 -0.5386 -0.2315  0.0540
    8ASN     HN  109   6.477   6.963  11.987 -1.3195 -1.9059  0.0707
    8ASN     CA  110   6.311   7.047  11.898  0.3465  0.7830  0.1224
    8ASN     HA  111   6.242   7.125  11.929  0.5754  0.2406  2.1225
    8ASN     CB  112   6.394   7.094  11.772  0.2891 -0.4867 -0.1084
    8ASN    HB1  113   6.478   7.023  11.756  0.9771  0.2034  0.3687
    8ASN    HB2  114   6.324   7.111  11.687  0.6941  0.7353 -0.2233
    8ASN     CG  115   6.464   7.227  11.804 -0.0073 -0.3665 -0.2877
    8ASN    OD1  116   6.433   7.298  11.900 -0.4627 -0.7447  0.6380
    8ASN    ND2  117   6.576   7.255  11.728 -0.1084  0.2791 -0.8704
    8ASN   HD21  118   6.604   7.182  11.666 -1.6530 -1.2855  0.1856
    8ASN   HD22  119   6.644   7.321  11.761 -0.8824  0.0470  1.3504
    8ASN      C  120   6.226   6.927  11.853  0.4372  0.0779  0.5564
    8ASN      O  121   6.282   6.818  11.848 -0.3548  0.1561 -0.3866
    9PRO      N  122   6.100   6.951  11.807  0.0031  0.2830  0.1000
    9PRO     CD  123   6.019   7.073  11.820  0.0684  0.0828  0.2363
    9PRO    HD1  124   6.019   7.090  11.929 -3.4200 -2.2832  0.8042
    9PRO    HD2  125   6.057   7.156  11.758  0.3488 -0.1668  0.0697
    9PRO     CA  126   6.019   6.837  11.755 -0.4020  0.4398 -0.1049
    9PRO     HA  127   6.032   6.748  11.816  2.0223  1.6067  1.2339
    9PRO     CB  128   5.879   6.887  11.775 -0.1644  0.4442  0.6501
    9PRO    HB1  129   5.862   6.865  11.882  2.0816  0.4536  1.0642
    9PRO    HB2  130   5.799   6.852  11.707  0.0256  1.7952 -0.3170
    9PRO     CG  131   5.881   7.044  11.763 -0.5379  0.4006  1.1709
    9PRO    HG1  132   5.798   7.103  11.808  1.7167  2.1686  3.2907
    9PRO    HG2  133   5.877   7.060  11.653  0.2741  1.1460  1.2368
    9PRO      C  134   6.059   6.790  11.614 -0.2819  0.7346 -0.1268
    9PRO      O  135   6.092   6.876  11.534  0.5455  0.2148  0.9036
   10THR      N  136   6.054   6.660  11.596 -0.0849 -0.0524  0.0430
   10THR     HN  137   6.017   6.597  11.664 -0.9489 -0.4773 -0.7862
   10THR     CA  138   6.116   6.592  11.476  0.5293 -0.1927  0.1932
   10THR     HA  139   6.054   6.619  11.392  0.9165  1.0804  0.2885
   10THR     CB  140   6.258   6.631  11.449 -0.1787  0.3949 -0.4609
   10THR     HB  141   6.264   6.742  11.436  1.0596  0.2904 -0.8626
   10THR    OG1  142   6.314   6.564  11.330  0.4448 -0.0470  0.1190
   10THR    HG1  143   6.249   6.571  11.259  2.0966 -1.0740 -1.5716
   10THR    CG2  144   6.355   6.591  11.567 -0.4194  0.6493  0.2077
   10THR   HG21  145   6.308   6.623  11.662  2.2199  3.3483  0.7480
   10THR   HG22  146   6.368   6.481  11.569 -0.7564  0.4882 -2.5661
   10THR   HG23  147   6.455   6.635  11.545  0.3368 -0.8813  0.4361
   10THR      C  148   6.109   6.439  11.488  0.0483 -0.2810 -0.2902
   10THR      O  149   6.143   6.374  11.585  0.0810  0.0378 -0.3624
   11ALA      N  150   6.056   6.380  11.379  0.1203 -0.2756 -0.2473
   11ALA     HN  151   6.040   6.432  11.295 -0.0326  1.9353  1.0884
   11ALA     CA  152   6.058   6.237  11.365 -0.0189 -0.1005 -0.1663
   11ALA     HA  153   6.027   6.187  11.456  0.4400  0.0592  0.0813
   11ALA     CB  154   5.957   6.198  11.256 -1.0167  0.1431 -0.3714
   11ALA    HB1  155   5.986   6.237  11.156 -0.1614 -0.3872 -0.3493
   11ALA    HB2  156   5.958   6.087  11.255 -1.3292  0.1448 -0.9822
   11ALA    HB3  157   5.852   6.232  11.268 -2.2356 -1.9688 -3.5653
   11ALA      C  158   6.184   6.176  11.319  0.0626 -0.3285  0.2980
   11ALA      O  159   6.198   6.057  11.339  0.1324 -0.7783 -0.2442
   12ASP      N  160   6.287   6.256  11.281  0.2670  0.9433 -0.1659
   12ASP     HN  161   6.263   6.353  11.273  0.3947  0.8576 -2.1150
   12ASP     CA  162   6.424   6.211  11.249 -0.0334  0.1194 -0.0929
   12ASP     HA  163   6.414   6.104  11.243  1.9730 -0.0569 -1.5842
   12ASP     CB  164   6.470   6.264  11.110  0.2519 -0.2501  0.2690
   12ASP    HB1  165   6.471   6.375  11.125 -2.0479 -0.3590  1.7097
   12ASP    HB2  166   6.570   6.234  11.073 -1.0949 -2.8866 -1.4667
   12ASP     CG  167   6.378   6.234  10.996 -0.3942 -0.4469 -0.9544
   12ASP    OD1  168   6.385   6.307  10.897 -0.1371 -0.5434  0.5148
   12ASP    OD2  169   6.328   6.117  10.990 -0.5283  0.4961  0.6123
   12ASP      C  170   6.524   6.234  11.358  0.9571 -0.0815  0.8077
   12ASP      O  171   6.644   6.239  11.332 -0.3341 -0.8889 -1.0722
   13CYS      N  172   6.482   6.237  11.482 -0.2108 -0.8645 -0.5267
   13CYS     HN  173   6.385   6.250  11.496 -0.2737  1.7329 -2.6304
   13CYS     CA  174   6.573   6.234  11.601 -0.4857 -0.4677  0.5404
   13CYS     HA  175   6.648   6.312  11.596  0.3834 -1.3483 -1.1210
   13CYS     CB  176   6.504   6.244  11.739  0.0181 -0.2224 -0.4647
   13CYS    HB1  177   6.426   6.323  11.738  2.2425  2.1214 -0.1091
   13CYS    HB2  178   6.450   6.149  11.760 -0.1628 -0.3227 -1.3221
   13CYS     SG  179   6.618   6.289  11.883  0.6284 -0.0859 -0.4610
   13CYS      C  180   6.661   6.102  11.608  0.2047  0.8437 -0.3826
   13CYS      O  181   6.617   5.998  11.665  0.7063  0.1627 -0.3293
   14LYS      N  182   6.787   6.112  11.560  0.1898  0.0840 -0.3019
   14LYS     HN  183   6.823   6.197  11.524  1.8999  0.1585  1.4185
   14LYS     CA  184   6.886   6.007  11.556  0.1120  0.4442 -0.7094
   14LYS     HA  185   6.846   5.911  11.585 -0.2859  0.0806 -2.3557
   14LYS     CB  186   6.955   6.001  11.423 -0.5014 -0.0705 -0.4154
   14LYS    HB1  187   7.016   6.092  11.407 -0.2059  0.0254  1.0830
   14LYS    HB2  188   7.016   5.908  11.421 -0.2728  0.0838 -0.5718
   14LYS     CG  189   6.864   5.987  11.298  0.1412  0.3938 -0.3153
   14LYS    HG1  190   6.923   5.969  11.205  0.4067 -0.3298 -0.0118
   14LYS    HG2  191   6.797   6.075  11.288 -0.3568  0.7546  4.1119
   14LYS     CD  192   6.765   5.867  11.324  0.0903  0.2914 -0.0604
   14LYS    HD1  193   6.715   5.874  11.423 -0.3040  1.8310 -0.3466
   14LYS    HD2  194   6.827   5.775  11.315 -0.3841 -0.0163 -0.1939
   14LYS     CE  195   6.656   5.863  11.224  0.5784  0.0998  0.3192
   14LYS    HE1  196   6.694   5.823  11.127  0.3734  1.5911 -0.4125
   14LYS    HE2  197   6.616   5.965  11.202  0.3079 -0.3830 -1.6778
   14LYS     NZ  198   6.543   5.775  11.269  0.0300  0.3164  0.0164
   14LYS    HZ1  199   6.583   5.678  11.271  0.1352  0.2951  3.7565
   14LYS    HZ2  200   6.506   5.807  11.361 -0.5269  0.1039 -0.1294
   14LYS    HZ3  201   6.463   5.778  11.203  1.7351  0.8768 -2.1396
   14LYS      C  202   6.989   6.031  11.664  0.5484  0.3715 -0.1774
   14LYS      O  203   7.071   5.942  11.690 -0.1032  0.4288 -0.0683
   15THR      N  204   6.976   6.147  11.732 -1.1172  0.6304  0.2638
   15THR     HN  205   6.895   6.204  11.722 -1.0073  0.6131 -0.7889
   15THR     CA  206   7.078   6.182  11.834  0.2723  0.0002 -0.2704
   15THR     HA  207   7.171   6.146  11.792  1.1450  1.0229  0.7077
   15THR     CB  208   7.093   6.328  11.870 -0.2227  0.9716  0.1401
   15THR     HB  209   7.003   6.374  11.917  0.9923  3.2978  0.3445
   15THR    OG1  210   7.117   6.401  11.748  0.8187  0.0754  0.6170
   15THR    HG1  211   7.190   6.356  11.704 -0.8064 -0.3053 -1.9553
   15THR    CG2  212   7.206   6.363  11.972 -0.3560  0.6316 -0.0794
   15THR   HG21  213   7.311   6.377  11.939  0.2653  1.0615  1.9767
   15THR   HG22  214   7.183   6.463  12.016  0.7970  1.1501 -0.6047
   15THR   HG23  215   7.204   6.308  12.068  2.1902  0.2676 -0.1693
   15THR      C  216   7.048   6.107  11.963  0.1014  0.2606  0.1037
   15THR      O  217   6.977   6.145  12.058  0.2346 -0.2713  0.0470
   16ALA      N  218   7.105   5.983  11.982  0.2924 -0.6739 -0.3778
   16ALA     HN  219   7.166   5.932  11.922 -0.3226 -1.8747 -0.0104
   16ALA     CA  220   7.094   5.913  12.105 -0.5984  0.0635  0.1195
   16ALA     HA  221   7.000   5.930  12.155 -0.9509 -0.4008 -0.3829
   16ALA     CB  222   7.116   5.763  12.085 -0.4557 -0.2772 -0.6226
   16ALA    HB1  223   7.058   5.734  11.995  0.0794 -1.0962 -0.7118
   16ALA    HB2  224   7.220   5.728  12.073 -0.7956 -1.8728  0.6940
   16ALA    HB3  225   7.071   5.705  12.168  0.0697 -2.6158 -1.8988
   16ALA      C  226   7.198   5.957  12.213  0.2133  0.1320  0.1336
   16ALA      O  227   7.314   5.983  12.179  0.5228 -0.0689 -0.4333
   17VAL      N  228   7.152   5.959  12.338 -0.4798 -0.1245 -0.3303
   17VAL     HN  229   7.054   5.938  12.347 -0.2929 -0.5100  0.8805
   17VAL     CA  230   7.220   6.005  12.459 -0.8995 -0.8322  0.5077
   17VAL     HA  231   7.322   5.972  12.455 -0.8196 -0.5999  0.6262
   17VAL     CB  232   7.206   6.156  12.491 -0.5241  0.8641 -0.3597
   17VAL     HB  233   7.250   6.167  12.592  1.9617  0.3755 -1.3067
   17VAL    CG1  234   7.295   6.248  12.398 -0.6277  0.0198  0.2438
   17VAL   HG11  235   7.400   6.214  12.394 -0.2063  1.1687  0.9651
   17VAL   HG12  236   7.266   6.241  12.291  1.5732 -1.8204 -0.3032
   17VAL   HG13  237   7.298   6.355  12.427  0.7310  0.4161 -1.2441
   17VAL    CG2  238   7.053   6.188  12.498 -0.8440 -0.5045 -0.5111
   17VAL   HG21  239   7.025   6.194  12.391  0.9352  0.9908 -0.9415
   17VAL   HG22  240   6.990   6.120  12.560  0.2757 -1.5657 -0.5088
   17VAL   HG23  241   7.043   6.291  12.539 -2.3415  0.1962 -2.4558
   17VAL      C  242   7.161   5.929  12.576 -0.8507 -0.1211 -0.8075
   17VAL      O  243   7.057   5.864  12.571  0.2916 -0.3228  0.3882
   18ASN      N  244   7.242   5.919  12.682  0.2399 -0.4658  0.3676
   18ASN     HN  245   7.330   5.966  12.680 -1.8230  4.1230 -2.8751
   18ASN     CA  246   7.183   5.873  12.807  0.7033 -0.2795  0.3904
   18ASN     HA  247   7.138   5.776  12.788  1.7639 -0.8802  0.8669
   18ASN     CB  248   7.288   5.837  12.919 -0.2786 -0.2146 -0.2796
   18ASN    HB1  249   7.352   5.926  12.934 -2.0741  0.7299  2.4494
   18ASN    HB2  250   7.242   5.807  13.015 -1.9054  0.2916 -0.8604
   18ASN     CG  251   7.380   5.723  12.879 -0.0370  0.8253 -0.3240
   18ASN    OD1  252   7.341   5.608  12.884 -0.0722 -0.2441 -0.0262
   18ASN    ND2  253   7.498   5.759  12.840  0.1889 -0.7193  0.0955
   18ASN   HD22  254   7.525   5.855  12.841  0.2549 -0.7330 -0.3767
   18ASN      C  255   7.067   5.956  12.868  0.4018  0.5708 -0.6358
   18ASN      O  256   7.070   6.077  12.864 -1.5021 -0.5516 -0.3064
   19CYS      N  257   6.968   5.894  12.937 -0.3539  0.0947 -0.5004
   19CYS     HN  258   6.939   5.799  12.925 -3.2317  0.8323 -0.0978
   19CYS     CA  259   6.873   5.969  13.022 -0.4059 -0.4240 -0.6160
   19CYS     HA  260   6.826   6.048  12.966 -1.4389 -0.4271  0.2107
   19CYS     CB  261   6.772   5.864  13.077 -0.2450  0.3221 -0.1808
   19CYS    HB1  262   6.825   5.792  13.143  2.5040  3.2640  1.1145
   19CYS    HB2  263   6.701   5.911  13.149  0.5757  1.3524 -0.0188
   19CYS     SG  264   6.679   5.792  12.934 -0.2597  0.1007 -0.2449
   19CYS      C  265   6.934   6.032  13.152 -0.1654 -0.4497  0.6816
   19CYS      O  266   6.988   5.960  13.234  0.2219 -0.0675  0.5345
   20SER      N  267   6.927   6.170  13.169  0.0585  0.0231  0.0394
   20SER     HN  268   6.888   6.233  13.102  0.6852  0.8845  0.4656
   20SER     CA  269   6.977   6.240  13.284 -0.1236  0.0746  0.3889
   20SER     HA  270   7.080   6.208  13.297  0.1021  0.8883  0.6890
   20SER     CB  271   6.990   6.393  13.259  0.7876  0.2776  0.1576
   20SER    HB1  272   7.033   6.416  13.159 -0.4647  0.1674 -0.4254
   20SER    HB2  273   6.886   6.433  13.257  0.0098 -1.6383 -0.9888
   20SER     OG  274   7.064   6.463  13.358 -0.4148  0.5660  0.1091
   20SER    HG1  275   7.157   6.442  13.362 -0.2077  1.5457  0.9476
   20SER      C  276   6.901   6.215  13.407  0.4190  0.8204  0.4911
   20SER      O  277   6.787   6.171  13.404  0.0140  0.9385  0.0427
   21SER      N  278   6.963   6.244  13.522 -0.4498 -0.1244 -0.0473
   21SER     HN  279   7.053   6.286  13.524 -1.0021  1.1304 -0.4131
   21SER     CA  280   6.903   6.223   0.013  0.5175  0.6069 -0.3062
   21SER     HA  281   6.926   6.120   0.035 -2.9262 -0.3124 -0.4265
   21SER     CB  282   6.980   6.303   0.119 -0.2455  1.0322  0.1140
   21SER    HB1  283   6.977   6.411   0.091 -0.3069  0.9412 -0.2392
   21SER    HB2  284   6.941   6.281   0.221  0.5325  1.6153  0.5503
   21SER     OG  285   7.114   6.266   0.112 -0.6592  0.6258  0.2723
   21SER    HG1  286   7.122   6.207   0.188 -1.3650  1.2698  0.8562
   21SER      C  287   6.755   6.236   0.043 -0.1591  0.0290  0.8064
   21SER      O  288   6.687   6.327  13.624  0.3133  0.4593  0.3059
   22ASP      N  289   6.700   6.133   0.108  0.8161 -0.0877 -0.6635
   22ASP     HN  290   6.758   6.062   0.147 -1.7245 -1.5124  0.7933
   22ASP     CA  291   6.559   6.133   0.145 -1.0631  0.5510  0.2617
   22ASP     HA  292   6.549   6.063   0.227 -0.9990  2.1382  1.6931
   22ASP     CB  293   6.502   6.268   0.208 -0.0833  0.2167 -0.2753
   22ASP    HB1  294   6.502   6.350   0.133 -1.4011 -0.4576 -1.0650
   22ASP    HB2  295   6.398   6.244   0.239  0.3016 -0.8487  0.2591
   22ASP     CG  296   6.574   6.303   0.334 -0.5991 -0.1198  0.2851
   22ASP    OD1  297   6.685   6.259   0.373  0.0145  0.6739 -0.5594
   22ASP    OD2  298   6.518   6.397   0.395 -0.1624  0.0119  0.3207
   22ASP      C  299   6.470   6.087   0.025  0.3042  0.3308 -0.2795
   22ASP      O  300   6.347   6.075   0.045 -0.2224  0.1137  0.0336
   23PHE      N  301   6.532   6.057  13.545 -0.0388  0.6830 -0.4466
   23PHE     HN  302   6.624   6.091  13.525 -0.4854  2.1105 -0.1696
   23PHE     CA  303   6.455   6.001  13.432 -0.3938 -0.4154  0.1078
   23PHE     HA  304   6.348   6.003  13.447 -0.3772 -2.5217  0.8582
   23PHE     CB  305   6.491   6.083  13.302  0.0262  0.1671  0.2468
   23PHE    HB1  306   6.599   6.093  13.277 -0.0899 -1.0585 -0.8100
   23PHE    HB2  307   6.437   6.040  13.216  0.2294 -0.2944  0.3493
   23PHE     CG  308   6.446   6.227  13.292  0.3266 -0.1131  0.2983
   23PHE    CD1  309   6.345   6.292  13.371 -0.4433 -0.2709  0.1759
   23PHE    HD1  310   6.301   6.241  13.456  1.9154 -1.9483  0.4747
   23PHE    CE1  311   6.320   6.430  13.371  0.1501 -0.0816 -0.3051
   23PHE    HE1  312   6.252   6.470  13.445 -0.8173 -1.6581 -0.2948
   23PHE     CZ  313   6.406   6.508  13.297  0.2202 -0.4665  0.1734
   23PHE     HZ  314   6.396   6.615  13.289 -0.4125 -0.5320  0.0962
   23PHE    CD2  315   6.501   6.310  13.196  0.5111 -0.1425  0.0941
   23PHE    HD2  316   6.575   6.264  13.131 -2.1041 -2.9101 -1.1523
   23PHE    CE2  317   6.489   6.451  13.207 -0.5636 -0.1133  0.6650
   23PHE    HE2  318   6.557   6.514  13.151 -0.3273 -0.7696  0.1968
   23PHE      C  319   6.478   5.857  13.407  0.4174  1.0381 -0.3030
   23PHE      O  320   6.587   5.820  13.356  0.2898  0.1091 -0.4706
   24ASP      N  321   6.383   5.767  13.445 -0.1632 -0.3156 -0.3099
   24ASP     HN  322   6.305   5.798  13.499 -1.2874  0.0896 -2.0629
   24ASP     CA  323   6.396   5.622  13.430  0.3955 -0.5612 -0.0362
   24ASP     HA  324   6.498   5.588  13.423  1.3173  2.1090 -1.4011
   24ASP     CB  325   6.329   5.574  13.562  0.2513 -0.6590 -0.3577
   24ASP    HB1  326   6.242   5.638  13.587  0.2423  0.0329 -2.0756
   24ASP    HB2  327   6.286   5.472  13.568 -0.1571 -0.4311  0.9943
   24ASP     CG  328   6.429   5.583   0.042  0.2326 -0.0117  0.9724
   24ASP    OD1  329   6.551   5.610   0.016 -0.1724  0.2411  0.4137
   24ASP    OD2  330   6.388   5.559   0.157  0.1857 -0.3490 -0.1668
   24ASP      C  331   6.315   5.570  13.307 -1.0501  0.2829  0.1119
   24ASP      O  332   6.313   5.446  13.283  0.0915  0.1433 -0.2746
   25ALA      N  333   6.259   5.648  13.214  0.3189 -0.1634  0.1213
   25ALA     HN  334   6.252   5.747  13.224  2.1248  0.0828 -0.7799
   25ALA     CA  335   6.188   5.587  13.103  0.5229  0.5271  0.0551
   25ALA     HA  336   6.223   5.486  13.086 -1.3792 -0.0150 -0.9444
   25ALA     CB  337   6.043   5.585  13.149  0.5279  0.4045 -0.4812
   25ALA    HB1  338   6.052   5.551  13.254  1.7264  0.2433 -0.6242
   25ALA    HB2  339   5.988   5.682  13.156 -2.3572 -1.0985 -0.7329
   25ALA    HB3  340   5.972   5.523  13.090 -1.6870  2.3904 -0.0918
   25ALA      C  341   6.210   5.665  12.982 -0.7448  0.4440 -1.0078
   25ALA      O  342   6.233   5.782  12.988  0.3076  0.1884  0.1427
   26CYS      N  343   6.217   5.605  12.864 -0.6977  0.6861  0.0400
   26CYS     HN  344   6.217   5.506  12.866  1.3375  0.6641  1.4250
   26CYS     CA  345   6.232   5.668  12.736  0.1487 -0.4768 -0.0252
   26CYS     HA  346   6.277   5.765  12.750 -0.2998  0.1787 -2.5816
   26CYS     CB  347   6.317   5.597  12.627 -0.1101  0.1345  0.2902
   26CYS    HB1  348   6.246   5.517  12.598  0.9446 -0.2800 -1.2149
   26CYS    HB2  349   6.330   5.659  12.536 -0.3734  1.2615  0.9915
   26CYS     SG  350   6.472   5.525  12.690  0.4491 -0.1641 -0.3104
   26CYS      C  351   6.093   5.702  12.699  0.1170  0.1563  1.1631
   26CYS      O  352   6.001   5.620  12.723  0.1381 -0.7531 -0.0232
   27LEU      N  353   6.073   5.821  12.640 -0.2425 -0.5660  0.2019
   27LEU     HN  354   6.144   5.888  12.622 -0.1152 -0.2879  1.6163
   27LEU     CA  355   5.939   5.853  12.592 -0.0203 -0.0514 -0.4046
   27LEU     HA  356   5.868   5.774  12.613 -1.0524  0.8789 -0.3280
   27LEU     CB  357   5.895   5.973  12.662  0.5489  0.0847 -0.4415
   27LEU    HB1  358   5.961   6.062  12.657  0.3448  0.5091  2.5235
   27LEU    HB2  359   5.895   5.956  12.772  2.5447  1.2553 -0.2265
   27LEU     CG  360   5.754   6.025  12.631  0.1549  0.3040 -0.5304
   27LEU     HG  361   5.748   6.041  12.521 -0.4354 -1.0767 -0.7289
   27LEU    CD1  362   5.629   5.936  12.672 -0.0924 -0.7462 -0.1146
   27LEU   HD11  363   5.648   5.842  12.617  0.8493 -0.7508  0.2033
   27LEU   HD12  364   5.616   5.927  12.782 -1.3317  1.9548  0.0588
   27LEU   HD13  365   5.525   5.961  12.642 -0.0860 -2.5362 -1.8709
   27LEU    CD2  366   5.728   6.161  12.692 -0.1801  0.5522  0.2669
   27LEU   HD21  367   5.626   6.188  12.658 -0.3395  0.5104  0.7056
   27LEU   HD22  368   5.721   6.147  12.802 -0.0028 -1.7691  0.0209
   27LEU   HD23  369   5.801   6.235  12.652  1.4468 -2.0011 -1.7444
   27LEU      C  370   5.952   5.880  12.440  0.2049  0.2645  0.1810
   27LEU      O  371   6.044   5.941  12.387  0.3550  0.1722 -0.0071
   28ILE      N  372   5.856   5.826  12.360 -0.0633 -0.0284 -0.5059
   28ILE     HN  373   5.792   5.758  12.397 -0.5665 -0.1207 -1.5188
   28ILE     CA  374   5.834   5.871  12.225  0.7298  0.7381 -0.1403
   28ILE     HA  375   5.878   5.968  12.204  0.5766  0.9654  0.5541
   28ILE     CB  376   5.875   5.778  12.117 -0.1460  0.2381 -0.0774
   28ILE     HB  377   5.985   5.761  12.120 -0.3363 -1.1809 -0.2689
   28ILE    CG2  378   5.810   5.636  12.146 -0.0607 -0.2731  0.1645
   28ILE   HG21  379   5.852   5.565  12.071 -1.6042  0.5564 -1.5870
   28ILE   HG22  380   5.837   5.591  12.244 -2.8526 -4.0457 -0.5414
   28ILE   HG23  381   5.699   5.641  12.137 -0.0012  1.2144  0.0824
   28ILE    CG1  382   5.838   5.829  11.971  0.1402 -0.0064 -0.1317
   28ILE   HG11  383   5.820   5.938  11.978  0.1526  0.0269 -0.5650
   28ILE   HG12  384   5.738   5.787  11.949  0.1952  0.3424 -1.1260
   28ILE     CD  385   5.929   5.780  11.861  0.0791 -0.1130  0.6363
   28ILE    HD1  386   5.867   5.788  11.769 -0.8366  0.5653  1.2958
   28ILE    HD2  387   6.023   5.839  11.861 -0.2261  0.5556 -2.3960
   28ILE    HD3  388   5.957   5.674  11.878 -2.3469 -0.6610  1.6140
   28ILE      C  389   5.682   5.905  12.221  0.4825  0.4234 -0.0134
   28ILE      O  390   5.603   5.831  12.279 -0.2167 -0.7169  0.0648
   29THR      N  391   5.639   6.020  12.173  0.2466 -0.8038  0.3238
   29THR     HN  392   5.700   6.087  12.132  0.4822  0.8161  3.0341
   29THR     CA  393   5.501   6.068  12.185 -0.1377 -0.3597  0.0702
   29THR     HA  394   5.438   5.982  12.201 -1.1537 -0.1724 -2.4844
   29THR     CB  395   5.480   6.172  12.291 -0.6358 -0.5178 -0.2378
   29THR     HB  396   5.531   6.270  12.277 -2.3437  0.7213  1.5877
   29THR    OG1  397   5.516   6.123  12.415 -0.5806 -0.1425  0.1413
   29THR    HG1  398   5.570   6.046  12.397 -0.0147 -0.2972  2.2432
   29THR    CG2  399   5.332   6.211  12.305 -0.4224 -0.0746  0.0523
   29THR   HG21  400   5.304   6.265  12.397 -1.5999 -1.4516  0.5487
   29THR   HG22  401   5.306   6.275  12.218  0.7272  2.3139  1.3910
   29THR   HG23  402   5.262   6.125  12.303  0.9335 -1.2260 -1.8057
   29THR      C  403   5.473   6.124  12.050 -0.3273  0.2111  0.8666
   29THR      O  404   5.560   6.168  11.972 -0.3881 -0.3368 -0.2137
   30LYS      N  405   5.346   6.126  12.001 -0.3635  0.0521 -0.1153
   30LYS     HN  406   5.278   6.092  12.066  0.1074  0.2745  0.5010
   30LYS     CA  407   5.310   6.187  11.876  0.4526  0.3601 -0.3936
   30LYS     HA  408   5.388   6.256  11.846 -0.0567  1.7309  1.3289
   30LYS     CB  409   5.281   6.090  11.755  1.0808  0.4743  0.0171
   30LYS    HB1  410   5.182   6.043  11.767  0.4373  1.4055 -1.3543
   30LYS    HB2  411   5.279   6.151  11.662  0.3533  0.6441  0.1427
   30LYS     CG  412   5.388   5.981  11.737  0.0866 -0.2915  0.3448
   30LYS    HG1  413   5.374   5.901  11.813  2.1356 -0.7027  0.3449
   30LYS    HG2  414   5.486   6.030  11.755 -0.6645  0.5338  2.6048
   30LYS     CD  415   5.384   5.920  11.601  0.2936  0.4094 -0.0696
   30LYS    HD1  416   5.455   5.834  11.604 -2.3459 -1.9114 -0.0086
   30LYS    HD2  417   5.414   6.005  11.536 -2.0292  2.4128  1.2917
   30LYS     CE  418   5.248   5.862  11.555 -0.7083  0.3401  0.3149
   30LYS    HE1  419   5.165   5.937  11.554  0.3896  1.5704 -0.7027
   30LYS    HE2  420   5.220   5.779  11.623 -2.2018  0.6382  0.1043
   30LYS     NZ  421   5.259   5.808  11.423 -0.0897  0.6215 -0.1195
   30LYS    HZ1  422   5.348   5.756  11.408  0.6641  1.7280  0.4281
   30LYS    HZ2  423   5.184   5.736  11.409  1.6698 -1.4679  0.6526
   30LYS    HZ3  424   5.267   5.882  11.350 -1.0684 -0.4683 -1.3809
   30LYS      C  425   5.182   6.256  11.911  0.2346 -0.1106  0.8020
   30LYS      O  426   5.101   6.201  11.984 -0.2014  0.2600 -1.0131
   31ALA      N  427   5.169   6.386  11.867 -0.2194  0.1086 -0.0514
   31ALA     HN  428   5.247   6.432  11.824  0.3218 -0.5777  0.1782
   31ALA     CA  429   5.058   6.478  11.885  0.1400  0.8741 -0.2475
   31ALA     HA  430   4.976   6.416  11.919  0.3408  0.6123 -0.2315
   31ALA     CB  431   5.090   6.577  11.996 -0.4863  0.1981 -0.6665
   31ALA    HB1  432   4.997   6.632  12.022 -2.0623 -3.3857  2.2741
   31ALA    HB2  433   5.142   6.538  12.086  0.1256 -1.2206 -1.5784
   31ALA    HB3  434   5.167   6.648  11.960  1.0644 -1.2789 -0.4113
   31ALA      C  435   5.036   6.535  11.747  0.0446 -0.6046  0.4508
   31ALA      O  436   5.113   6.611  11.692  0.0352 -0.0490 -0.3046
   32GLY      N  437   4.925   6.491  11.677  0.4062 -0.4424 -0.4015
   32GLY     HN  438   4.857   6.429  11.717  3.6580 -2.6627  2.3394
   32GLY     CA  439   4.894   6.538  11.539 -0.6848 -0.0654 -0.3069
   32GLY    HA1  440   4.887   6.645  11.542  1.1844  0.0731  0.3719
   32GLY    HA2  441   4.798   6.496  11.511 -1.5943  0.3082  2.0553
   32GLY      C  442   5.000   6.488  11.439  0.2376 -0.0071 -0.1378
   32GLY      O  443   5.005   6.370  11.410 -0.3219 -0.5394  0.0486
   33LEU      N  444   5.079   6.572  11.377  0.1970 -0.0697 -0.9326
   33LEU     HN  445   5.069   6.671  11.385 -0.9905 -0.1067 -1.6383
   33LEU     CA  446   5.200   6.535  11.305  0.8294 -0.5635 -0.0973
   33LEU     HA  447   5.194   6.433  11.269 -1.8515 -0.3664 -0.4006
   33LEU     CB  448   5.214   6.639  11.184 -0.0941  0.0632  0.1349
   33LEU    HB1  449   5.294   6.588  11.126 -0.6382 -0.8561  0.1752
   33LEU    HB2  450   5.264   6.733  11.214  0.0390  0.1474 -0.3463
   33LEU     CG  451   5.091   6.662  11.091 -0.6776  0.1149  0.4522
   33LEU     HG  452   5.020   6.718  11.157  0.6028  0.0207  1.9709
   33LEU    CD1  453   5.138   6.730  10.963  0.1915  0.1789  0.7285
   33LEU   HD11  454   5.178   6.831  10.986 -1.0646  1.5073 -2.4060
   33LEU   HD12  455   5.218   6.666  10.919 -0.4378 -0.8712  1.0608
   33LEU   HD13  456   5.047   6.735  10.900  0.5453 -0.9225  0.0863
   33LEU    CD2  457   5.012   6.530  11.064  0.4554  0.2950  0.5582
   33LEU   HD21  458   4.956   6.492  11.152 -0.5893 -0.9637 -0.6220
   33LEU   HD22  459   4.946   6.553  10.977 -2.0531  0.3574  2.3597
   33LEU   HD23  460   5.081   6.451  11.028 -0.3527 -1.0929  1.9469
   33LEU      C  461   5.324   6.554  11.386 -0.6546 -0.1757  0.6282
   33LEU      O  462   5.438   6.514  11.340  0.1674 -0.0736 -0.3074
   34GLN      N  463   5.322   6.617  11.505 -0.2485  0.2806  0.1594
   34GLN     HN  464   5.239   6.644  11.553 -0.3244  0.2625  0.0390
   34GLN     CA  465   5.448   6.643  11.575 -0.1780 -0.7559 -0.8445
   34GLN     HA  466   5.523   6.660  11.499 -0.1144 -0.6960 -0.7693
   34GLN     CB  467   5.437   6.776  11.663 -0.2064  0.2882 -0.3559
   34GLN    HB1  468   5.368   6.766  11.750  2.1043 -1.4957  1.3795
   34GLN    HB2  469   5.538   6.793  11.706 -0.1690  1.0987 -0.7454
   34GLN     CG  470   5.393   6.887  11.572  0.3210 -0.4524 -0.1854
   34GLN    HG1  471   5.290   6.861  11.540 -0.2296 -1.8699  2.4729
   34GLN    HG2  472   5.409   6.980  11.632  2.9780  0.4745 -2.1458
   34GLN     CD  473   5.482   6.917  11.457 -0.3985 -0.2120  0.0970
   34GLN    OE1  474   5.603   6.909  11.477 -0.5052  0.1356  0.2273
   34GLN    NE2  475   5.431   6.947  11.341 -0.1855  0.9871  0.1289
   34GLN   HE21  476   5.343   6.994  11.332  0.3001  1.5297 -3.0849
   34GLN   HE22  477   5.478   6.930  11.255  0.0092 -1.1978  0.6176
   34GLN      C  478   5.500   6.527  11.668 -0.0162  0.3573  0.1237
   34GLN      O  479   5.428   6.465  11.751 -0.1879 -0.4388  0.8475
   35VAL      N  480   5.621   6.494  11.640 -0.9639 -0.0230 -0.5514
   35VAL     HN  481   5.672   6.538  11.566 -3.0104  2.5190 -0.5649
   35VAL     CA  482   5.693   6.391  11.719 -0.0932 -0.7744  0.1013
   35VAL     HA  483   5.630   6.309  11.752 -3.6220  1.2247 -1.0649
   35VAL     CB  484   5.781   6.310  11.619  0.1622  0.1255  0.5210
   35VAL     HB  485   5.857   6.376  11.570 -0.5504  0.1725 -0.5567
   35VAL    CG1  486   5.857   6.197  11.690 -0.3648 -0.3483  0.3540
   35VAL   HG11  487   5.915   6.236  11.776 -0.1352 -0.6528  0.3376
   35VAL   HG12  488   5.793   6.118  11.735  0.0888 -0.9655 -0.0653
   35VAL   HG13  489   5.921   6.143  11.617 -0.4010  0.9012 -0.6425
   35VAL    CG2  490   5.687   6.244  11.517 -0.6873 -0.5304 -0.5053
   35VAL   HG21  491   5.609   6.189  11.574 -1.1788  1.3392  0.6760
   35VAL   HG22  492   5.660   6.331  11.454  3.6714  2.9401  1.8531
   35VAL   HG23  493   5.743   6.179  11.445  1.3880 -1.5724  1.8826
   35VAL      C  494   5.777   6.445  11.837  0.5048 -0.8893  0.2432
   35VAL      O  495   5.859   6.536  11.820 -0.5864 -0.4785  0.7731
   36TYR      N  496   5.760   6.386  11.956 -0.2346 -0.5324 -1.2464
   36TYR     HN  497   5.689   6.317  11.967 -1.9931  1.2913 -0.6577
   36TYR     CA  498   5.833   6.433  12.074 -0.9748 -0.7681  0.0621
   36TYR     HA  499   5.913   6.501  12.049 -3.2833  2.4026  0.5644
   36TYR     CB  500   5.752   6.496  12.183 -0.5551 -0.3103 -1.5174
   36TYR    HB1  501   5.698   6.421  12.244  1.7046  0.6726  2.0274
   36TYR    HB2  502   5.813   6.559  12.251  0.7091 -1.5903 -1.4179
   36TYR     CG  503   5.647   6.589  12.128  0.1729 -0.2161  0.3422
   36TYR    CD1  504   5.511   6.577  12.165  0.3783  0.3661  0.0756
   36TYR    HD1  505   5.488   6.482  12.212  3.2170 -0.8947 -0.8600
   36TYR    CE1  506   5.411   6.662  12.112 -0.2499 -0.4904 -0.1166
   36TYR    HE1  507   5.305   6.657  12.134 -0.6255  2.5803 -0.7677
   36TYR     CZ  508   5.447   6.771  12.031  0.8974  0.0073 -0.2654
   36TYR     OH  509   5.361   6.871  11.985 -0.2151 -0.1099  0.2050
   36TYR     HH  510   5.418   6.948  11.983 -0.2275 -0.1067 -2.0503
   36TYR    CD2  511   5.677   6.700  12.046  0.0361 -0.0014 -0.8277
   36TYR    HD2  512   5.779   6.714  12.013  0.5856  1.1971  1.2138
   36TYR    CE2  513   5.581   6.789  11.999 -0.5747 -0.2823 -0.1241
   36TYR    HE2  514   5.606   6.875  11.938 -2.6986  2.2238  2.2181
   36TYR      C  515   5.904   6.318  12.133 -0.3965  0.0565  0.1449
   36TYR      O  516   5.844   6.217  12.169 -0.2145  0.1293  0.6625
   37ASN      N  517   6.041   6.324  12.134  0.2681  0.1138 -0.4151
   37ASN     HN  518   6.080   6.412  12.108 -0.8459  1.4603  2.1168
   37ASN     CA  519   6.129   6.216  12.164 -0.6421  0.2363  0.4862
   37ASN     HA  520   6.070   6.131  12.196 -1.5395  0.8849  0.6129
   37ASN     CB  521   6.223   6.175  12.046  0.7382 -0.3858  0.3588
   37ASN    HB1  522   6.311   6.242  12.042  1.4265 -1.2640  0.6085
   37ASN    HB2  523   6.275   6.078  12.052  0.2747 -0.6860 -0.3872
   37ASN     CG  524   6.159   6.197  11.909 -0.0867  0.1340  0.2187
   37ASN    OD1  525   6.132   6.102  11.837 -0.5637 -0.3067 -0.0883
   37ASN    ND2  526   6.151   6.323  11.861 -0.2139 -0.1992  0.0054
   37ASN   HD21  527   6.160   6.403  11.921 -2.9497  2.9920 -3.3365
   37ASN   HD22  528   6.119   6.330  11.767 -0.3226  0.0706  0.0623
   37ASN      C  529   6.215   6.265  12.283  0.7771 -0.8675 -0.2073
   37ASN      O  530   6.292   6.361  12.277 -0.1009 -0.1467  0.6505
   38LYS      N  531   6.209   6.193  12.398 -0.2029  0.5480 -0.1543
   38LYS     HN  532   6.145   6.118  12.404  0.1036 -0.1649 -3.4893
   38LYS     CA  533   6.284   6.232  12.516  0.4624 -0.0969 -0.5916
   38LYS     HA  534   6.383   6.262  12.484  0.4321  1.5476  0.6824
   38LYS     CB  535   6.222   6.356  12.587  0.3890 -0.2643  0.2856
   38LYS    HB1  536   6.261   6.439  12.524  0.9393  0.2557  1.2953
   38LYS    HB2  537   6.265   6.375  12.687 -0.5671 -0.5508  0.7583
   38LYS     CG  538   6.070   6.361  12.584  0.1330  0.6464  0.1873
   38LYS    HG1  539   6.032   6.269  12.633  1.2809  0.6904  1.2276
   38LYS    HG2  540   6.029   6.360  12.481 -0.1926 -0.5301  0.3242
   38LYS     CD  541   5.995   6.477  12.660 -0.7551 -0.6179  0.2824
   38LYS    HD1  542   6.055   6.500  12.750  1.5191 -1.2969 -0.9664
   38LYS    HD2  543   5.895   6.436  12.685 -0.7747 -0.5840  0.2598
   38LYS     CE  544   5.986   6.607  12.579 -0.4804 -1.0430 -0.2512
   38LYS    HE1  545   5.915   6.675  12.629  0.0137 -1.5340  1.1594
   38LYS    HE2  546   5.939   6.597  12.478 -1.9859  2.8204 -0.0878
   38LYS     NZ  547   6.117   6.682  12.564  0.0165 -0.0524 -0.1825
   38LYS    HZ1  548   6.196   6.631  12.522  1.0342 -0.1268  1.7263
   38LYS    HZ2  549   6.118   6.771  12.510  1.3824  0.0845  0.0361
   38LYS    HZ3  550   6.158   6.708  12.656 -1.5900  0.4566  0.4316
   38LYS      C  551   6.300   6.118  12.619  0.0938 -0.3582  0.6874
   38LYS      O  552   6.243   6.006  12.606  0.7494  0.2856  0.5158
   39CYS      N  553   6.378   6.139  12.717  0.6199  0.1514  0.2280
   39CYS     HN  554   6.441   6.217  12.719 -0.5699  1.4699 -3.8846
   39CYS     CA  555   6.367   6.065  12.841 -0.3119 -0.4751  0.2531
   39CYS     HA  556   6.333   5.965  12.820 -0.0140 -0.5004 -0.1281
   39CYS     CB  557   6.516   6.056  12.897  0.3692  0.4099  0.1151
   39CYS    HB1  558   6.564   6.153  12.924  2.9360 -1.1248  1.5044
   39CYS    HB2  559   6.509   6.002  12.994 -0.0433 -0.6057 -0.4614
   39CYS     SG  560   6.639   5.949  12.805  0.0343  0.1902  0.7238
   39CYS      C  561   6.275   6.135  12.939  0.2358  0.3438 -0.4844
   39CYS      O  562   6.259   6.258  12.949 -0.2582  0.4603 -0.2002
   40TRP      N  563   6.204   6.054  13.024  0.0646 -0.7297 -0.7284
   40TRP     HN  564   6.221   5.956  13.021 -1.8151 -1.0762 -1.4749
   40TRP     CA  565   6.089   6.102  13.096  0.1928  0.0983 -0.0171
   40TRP     HA  566   6.092   6.206  13.127 -0.1082  0.4741 -1.2279
   40TRP     CB  567   5.966   6.093  13.004  0.0683  0.0110 -0.8263
   40TRP    HB1  568   6.000   6.141  12.909  0.8062  0.9634 -0.1085
   40TRP    HB2  569   5.949   5.986  12.981 -0.9059  0.2112 -1.0778
   40TRP     CG  570   5.837   6.145  13.050  0.6238  0.3186  0.3976
   40TRP    CD1  571   5.732   6.074  13.113  0.2208 -1.0259  0.0060
   40TRP    HD1  572   5.739   5.969  13.137 -0.6246 -1.6040 -2.0161
   40TRP    NE1  573   5.627   6.158  13.131  0.4069  0.1428 -0.1761
   40TRP    HE1  574   5.540   6.130  13.167  1.4075 -0.8414  1.6188
   40TRP    CE2  575   5.653   6.276  13.073 -0.1294  0.1200 -0.4698
   40TRP    CD2  576   5.787   6.272  13.024 -0.2277  0.1164 -0.8707
   40TRP    CE3  577   5.843   6.390  12.957  0.1980  0.1141 -0.3838
   40TRP    HE3  578   5.944   6.385  12.920  0.3700 -0.1871  0.1043
   40TRP    CZ3  579   5.763   6.500  12.961 -0.1717  0.1935 -0.3599
   40TRP    HZ3  580   5.803   6.593  12.922  0.0244  0.4299  0.3951
   40TRP    CZ2  581   5.571   6.388  13.056  0.2662  0.0335 -0.7848
   40TRP    HZ2  582   5.474   6.378  13.103  0.0346 -1.6126 -1.5660
   40TRP    CH2  583   5.629   6.498  12.994  0.7536  0.3479  0.1520
   40TRP    HH2  584   5.568   6.587  12.987  0.8931  0.5260  1.0204
   40TRP      C  585   6.068   6.025  13.224  0.0208 -0.6368 -0.2359
   40TRP      O  586   6.122   5.918  13.249  0.0991  0.3725  0.3539
   41LYS      N  587   6.001   6.092  13.324  0.3490  0.0884  0.4816
   41LYS     HN  588   5.953   6.175  13.296  0.2667 -0.3585 -0.7793
   41LYS     CA  589   5.970   6.034  13.448 -0.6664 -0.0445 -0.3336
   41LYS     HA  590   6.062   5.997  13.491 -1.7726 -0.3906  1.8912
   41LYS     CB  591   5.924   6.146  13.550  0.4883 -0.2348 -0.4831
   41LYS    HB1  592   5.839   6.198  13.500  1.5564  0.4513 -1.6454
   41LYS    HB2  593   5.882   6.093  13.638 -1.4224  2.1594  0.1911
   41LYS     CG  594   6.042   6.237  13.593 -0.3774  0.0221 -0.2637
   41LYS    HG1  595   6.074   6.309  13.514  2.7130 -0.6382  0.2931
   41LYS    HG2  596   6.128   6.169  13.609  0.2760  0.9556  0.3049
   41LYS     CD  597   6.013   6.314   0.086 -0.0387  1.1104  0.4056
   41LYS    HD1  598   5.975   6.237   0.158 -0.2611  1.2862  0.4772
   41LYS    HD2  599   5.918   6.371   0.075  0.2769  1.1895 -2.5821
   41LYS     CE  600   6.131   6.403   0.127 -0.2431 -0.0914 -0.3743
   41LYS    HE1  601   6.148   6.487   0.057 -4.2544  0.7653 -0.5598
   41LYS    HE2  602   6.218   6.336   0.144 -0.1989 -0.5247 -2.1609
   41LYS     NZ  603   6.102   6.458   0.258  0.1396  0.4853 -0.0109
   41LYS    HZ1  604   6.187   6.491   0.307 -0.6421  0.6421  1.2924
   41LYS    HZ2  605   6.034   6.537   0.258  0.6584  0.9383  0.4224
   41LYS    HZ3  606   6.066   6.382   0.319  0.7129  0.1063 -0.1364
   41LYS      C  607   5.879   5.921  13.452 -0.9733  0.4428  0.4704
   41LYS      O  608   5.763   5.920  13.418  0.0458  0.0285 -0.2829
   42PHE      N  609   5.928   5.803  13.499 -0.6812 -0.5888  0.2307
   42PHE     HN  610   6.023   5.797  13.528 -0.9135 -1.3958  0.8573
   42PHE     CA  611   5.854   5.679  13.492 -1.0269 -0.6481  0.3682
   42PHE     HA  612   5.842   5.656  13.387 -2.5775  2.8884 -0.3658
   42PHE     CB  613   5.947   5.561  13.558  0.0604  0.4728  0.2959
   42PHE    HB1  614   6.042   5.550  13.502 -0.8597  0.6330 -1.3454
   42PHE    HB2  615   5.971   5.582  13.665 -0.5288 -1.1915  0.7872
   42PHE     CG  616   5.886   5.423  13.555  0.1278  0.1413  0.2332
   42PHE    CD1  617   5.825   5.367  13.436 -0.1930 -0.4982  0.1824
   42PHE    HD1  618   5.826   5.431  13.348 -1.9894  1.5290  1.5215
   42PHE    CE1  619   5.751   5.251  13.444  0.5211 -0.1004  0.2445
   42PHE    HE1  620   5.695   5.214  13.360 -0.0457  4.0208 -1.4557
   42PHE     CZ  621   5.743   5.182  13.563 -0.0448  1.0398 -0.1227
   42PHE     HZ  622   5.679   5.095  13.561 -0.9158  1.5924  1.4816
   42PHE    CD2  623   5.880   5.344   0.039  0.1875 -0.8704  0.4372
   42PHE    HD2  624   5.925   5.388   0.126 -1.3392 -1.0697  1.3734
   42PHE    CE2  625   5.815   5.222   0.040  0.3967  0.5845 -0.1775
   42PHE    HE2  626   5.790   5.168   0.131 -1.6078 -0.4532 -1.2676
   42PHE      C  627   5.714   5.670  13.557  0.5278 -0.1014 -0.3507
   42PHE      O  628   5.609   5.629  13.506  0.3277 -0.5087  0.7112
   43GLU      N  629   5.705   5.716   0.050 -0.0614  0.4262  0.3182
   43GLU     HN  630   5.787   5.732   0.104 -0.7175 -2.4779  2.4071
   43GLU     CA  631   5.578   5.738   0.122 -1.2480  0.1245  0.1675
   43GLU     HA  632   5.519   5.649   0.139 -0.3841 -0.1975  1.7016
   43GLU     CB  633   5.628   5.779   0.261  0.1749 -0.7042 -0.3401
   43GLU    HB1  634   5.691   5.699   0.306 -1.1637 -0.5919  1.8935
   43GLU    HB2  635   5.535   5.783   0.322 -1.1692  3.0560 -2.3305
   43GLU     CG  636   5.703   5.916   0.268  0.2937 -0.2689  0.3425
   43GLU    HG1  637   5.774   5.933   0.184  1.3100  1.9920  1.5740
   43GLU    HG2  638   5.626   5.995   0.254 -0.2136 -1.1835 -2.7283
   43GLU     CD  639   5.775   5.936   0.395 -0.3142 -0.6648 -0.4034
   43GLU    OE1  640   5.738   6.027   0.476 -0.1162  0.2962  0.7050
   43GLU    OE2  641   5.872   5.856   0.420  0.0289  0.0882 -0.2621
   43GLU      C  642   5.476   5.835   0.054  0.4098 -0.3446  0.9869
   43GLU      O  643   5.359   5.835   0.087  0.0842  0.0748  0.0893
   44HSD      N  644   5.513   5.909  13.585 -1.2316 -0.7043 -0.0571
   44HSD     HN  645   5.609   5.905  13.560 -0.8425  1.1861  0.8778
   44HSD     CA  646   5.426   6.010  13.514  0.3113  0.3533  0.7694
   44HSD     HA  647   5.327   6.005  13.555  0.1232  0.2381  0.3031
   44HSD     CB  648   5.479   6.157  13.526 -0.3740  0.3376 -0.0473
   44HSD    HB1  649   5.422   6.237  13.473 -0.0940  0.8235  0.3751
   44HSD    HB2  650   5.582   6.175  13.487 -0.3640  0.6451  0.1104
   44HSD    ND1  651   5.389   6.244   0.111 -0.0755  0.5510 -0.2336
   44HSD    HD1  652   5.290   6.248   0.095  0.0754 -2.7385 -3.2448
   44HSD     CG  653   5.495   6.198   0.032 -0.6110 -0.4053  0.3633
   44HSD    CE1  654   5.449   6.287   0.226 -0.8338 -0.3844 -0.1998
   44HSD    HE1  655   5.389   6.333   0.304 -3.0317  1.9457 -3.0163
   44HSD    NE2  656   5.585   6.276   0.224  0.1170  0.1493  0.3368
   44HSD    CD2  657   5.613   6.227   0.095  0.3358  0.1424 -0.5498
   44HSD    HD2  658   5.716   6.209   0.066  0.3539  1.2007 -1.2255
   44HSD      C  659   5.411   5.979  13.369 -0.6552  0.6156  0.3017
   44HSD      O  660   5.388   6.063  13.290  0.6691 -0.6733  0.4511
   45CYS      N  661   5.429   5.849  13.331 -0.3165  0.1261 -0.7342
   45CYS     HN  662   5.476   5.791  13.397  1.1069  0.2746 -1.5587
   45CYS     CA  663   5.388   5.791  13.206  0.0571 -0.1969  1.2289
   45CYS     HA  664   5.400   5.867  13.130  0.0692 -1.6218 -0.2657
   45CYS     CB  665   5.476   5.670  13.154 -0.2696  0.3014  0.2518
   45CYS    HB1  666   5.469   5.588  13.229  1.1448  0.5247  0.6435
   45CYS    HB2  667   5.431   5.640  13.057 -0.1114 -0.0291  0.2809
   45CYS     SG  668   5.636   5.726  13.103 -0.1935  0.2813  0.3772
   45CYS      C  669   5.248   5.741  13.216 -0.1293 -0.1755  0.0546
   45CYS      O  670   5.218   5.623  13.230 -0.5741  0.6976 -0.2289
   46ASN      N  671   5.161   5.835  13.200  0.3640  0.4492  0.7280
   46ASN     HN  672   5.181   5.932  13.188 -1.5449  0.7555 -0.4291
   46ASN     CA  673   5.009   5.823  13.188 -0.4152  0.2059 -0.3180
   46ASN     HA  674   4.984   5.732  13.137 -0.3257  0.1535 -0.2679
   46ASN     CB  675   4.950   5.813  13.337  0.3113  0.3891 -0.3189
   46ASN    HB1  676   4.841   5.804  13.323  0.6856 -1.4652 -2.8409
   46ASN    HB2  677   4.990   5.725  13.390 -0.7265  0.6988  1.0081
   46ASN     CG  678   4.974   5.945  13.403  0.2547  0.2173 -0.3106
   46ASN    OD1  679   4.881   6.028  13.412  0.2301 -0.0559 -0.1138
   46ASN    ND2  680   5.083   5.950  13.484 -0.0905 -0.7448 -0.6170
   46ASN   HD21  681   5.144   5.871  13.487  0.2585 -0.4602  0.0188
   46ASN   HD22  682   5.092   6.033  13.539 -3.7514  0.4049 -1.4361
   46ASN      C  683   4.963   5.949  13.106  0.5783 -1.1111 -0.8646
   46ASN      O  684   5.035   6.050  13.111  0.2122  0.5825 -0.1195
   47PHE      N  685   4.846   5.929  13.045 -0.3366 -0.0140 -0.7982
   47PHE     HN  686   4.799   5.841  13.048  2.0467 -1.3891 -0.1472
   47PHE     CA  687   4.781   6.018  12.956 -0.3431 -0.0616  0.1840
   47PHE     HA  688   4.858   6.037  12.883 -1.3025 -1.3385 -1.2143
   47PHE     CB  689   4.659   5.955  12.883  0.6849 -0.1757 -0.0318
   47PHE    HB1  690   4.680   5.854  12.840 -1.4501 -1.9340  2.6840
   47PHE    HB2  691   4.585   5.929  12.961  0.4725 -0.3477 -0.2865
   47PHE     CG  692   4.608   6.042  12.779 -0.0287  1.1946  0.5364
   47PHE    CD1  693   4.671   6.049  12.656  0.6145  1.0576  0.3075
   47PHE    HD1  694   4.748   5.974  12.643 -0.4375 -0.2917  1.5489
   47PHE    CE1  695   4.617   6.132  12.559  0.1799 -0.6028  0.5734
   47PHE    HE1  696   4.659   6.143  12.460 -2.5711  1.0584 -0.5229
   47PHE     CZ  697   4.503   6.211  12.585  0.9541  0.2156  0.1350
   47PHE     HZ  698   4.457   6.270  12.507 -2.5942 -0.8699  1.2376
   47PHE    CD2  699   4.498   6.121  12.808  0.4787  0.3982 -0.2516
   47PHE    HD2  700   4.448   6.129  12.903 -0.9232 -0.0833 -0.9224
   47PHE    CE2  701   4.436   6.204  12.709 -0.7560 -0.6419 -0.4093
   47PHE    HE2  702   4.356   6.272  12.733  0.3006  0.2699  0.5920
   47PHE      C  703   4.748   6.152  13.029 -0.4138  0.1155  0.2726
   47PHE      O  704   4.768   6.264  12.976 -0.1610  0.3607 -0.5984
   48ASN      N  705   4.702   6.150  13.153 -0.1668  0.0567 -0.1735
   48ASN     HN  706   4.671   6.064  13.194 -0.0688  0.8376  1.5906
   48ASN     CA  707   4.667   6.273  13.216 -0.0275 -0.1255 -0.2744
   48ASN     HA  708   4.598   6.325  13.151 -0.7560  0.4961  0.9564
   48ASN     CB  709   4.584   6.259  13.356  0.0262  0.3434  0.4569
   48ASN    HB1  710   4.651   6.212  13.431 -0.3832 -0.1131  0.5400
   48ASN    HB2  711   4.560   6.365  13.379  0.3195  0.3830  0.5853
   48ASN     CG  712   4.454   6.185  13.339 -0.8473 -0.1877 -0.3748
   48ASN    OD1  713   4.391   6.183  13.235  0.0241 -0.4262 -0.4012
   48ASN    ND2  714   4.413   6.122  13.451 -0.0025 -0.1839  0.0282
   48ASN   HD21  715   4.486   6.094  13.513  0.2285  1.9190  0.7837
   48ASN   HD22  716   4.319   6.087  13.447  0.3451 -1.1131 -0.4499
   48ASN      C  717   4.785   6.364  13.246 -0.7318  0.0070  0.2125
   48ASN      O  718   4.787   6.481  13.210 -0.6425 -0.8313  0.2672
   49ASP      N  719   4.895   6.311  13.296  0.2863 -0.0623  0.2150
   49ASP     HN  720   4.892   6.215  13.323  1.9869  0.0144  0.8115
   49ASP     CA  721   5.024   6.375  13.314  0.3032 -0.0390  0.2776
   49ASP     HA  722   5.015   6.464  13.375  0.8192  0.5854 -0.5294
   49ASP     CB  723   5.115   6.277  13.392  0.8595  0.4879 -0.8263
   49ASP    HB1  724   5.111   6.175  13.348  2.5026  0.5531 -1.1861
   49ASP    HB2  725   5.221   6.310  13.390  0.8237  0.6397 -0.2686
   49ASP     CG  726   5.079   6.266  13.546 -0.4656 -0.2477 -0.4177
   49ASP    OD1  727   5.009   6.356  13.597  0.9103  0.3062 -0.3853
   49ASP    OD2  728   5.141   6.188  13.615  0.4095  0.3072 -0.0538
   49ASP      C  729   5.100   6.423  13.189  0.2780  0.5571  0.2391
   49ASP      O  730   5.156   6.530  13.195  0.2188 -0.1633 -0.9229
   50VAL      N  731   5.102   6.343  13.079 -0.7605  0.3356 -0.6138
   50VAL     HN  732   5.054   6.256  13.090 -1.5839  0.9091  0.5801
   50VAL     CA  733   5.168   6.370  12.953  0.2577 -1.1517  0.2154
   50VAL     HA  734   5.266   6.411  12.969 -1.3781  3.8140 -0.7762
   50VAL     CB  735   5.194   6.247  12.868  0.1267  0.3141 -0.2680
   50VAL     HB  736   5.100   6.193  12.844  0.7932 -0.5207 -1.0761
   50VAL    CG1  737   5.252   6.283  12.731  0.4255 -0.4104  0.1181
   50VAL   HG11  738   5.166   6.321  12.673  1.2508 -1.1394 -1.6632
   50VAL   HG12  739   5.326   6.365  12.740 -1.6379  1.5604  0.1620
   50VAL   HG13  740   5.283   6.191  12.676 -1.8480  0.0979 -2.1828
   50VAL    CG2  741   5.279   6.148  12.948 -0.1307  0.1041  0.5240
   50VAL   HG21  742   5.239   6.118  13.047 -1.4003 -1.7842 -0.4849
   50VAL   HG22  743   5.319   6.066  12.885 -1.1412 -0.8587  1.0903
   50VAL   HG23  744   5.375   6.200  12.964 -1.3651  2.6743  0.1390
   50VAL      C  745   5.086   6.484  12.887 -0.2320 -0.3212  0.5388
   50VAL      O  746   5.146   6.577  12.832 -0.5357  0.0018 -0.1864
   51THR      N  747   4.951   6.486  12.891  0.0514 -0.1016 -0.3249
   51THR     HN  748   4.899   6.412  12.933 -0.3460 -0.5117 -1.5077
   51THR     CA  749   4.868   6.589  12.837  0.3923 -0.2262 -0.2327
   51THR     HA  750   4.914   6.606  12.741  0.7804 -0.4824 -0.0962
   51THR     CB  751   4.720   6.560  12.820 -0.1947  0.0908 -0.2745
   51THR     HB  752   4.652   6.643  12.790 -2.6932 -1.4313  0.8251
   51THR    OG1  753   4.668   6.508  12.938 -0.1381  0.1588 -0.2907
   51THR    HG1  754   4.678   6.412  12.932  0.8374  0.2156  0.1012
   51THR    CG2  755   4.702   6.452  12.714  0.0918  0.2183  1.3720
   51THR   HG21  756   4.596   6.418  12.713  0.3652 -0.9584 -2.5290
   51THR   HG22  757   4.747   6.472  12.614  0.1168 -1.7644  0.9396
   51THR   HG23  758   4.754   6.358  12.741 -1.9681 -2.0741 -1.9452
   51THR      C  759   4.884   6.724  12.905  0.6650 -0.2013  0.1268
   51THR      O  760   4.907   6.829  12.847 -0.1384 -0.6073 -0.1080
   52THR      N  761   4.893   6.718  13.035 -0.4726  0.5195  0.0093
   52THR     HN  762   4.872   6.627  13.071  0.3709 -0.3499 -1.5385
   52THR     CA  763   4.927   6.828  13.132  0.7676  0.4532  0.0067
   52THR     HA  764   4.853   6.903  13.107  0.2271 -0.7118 -2.1613
   52THR     CB  765   4.917   6.784  13.288 -0.4712  0.6706  0.6981
   52THR     HB  766   4.983   6.696  13.305 -0.5673 -0.6742 -4.4864
   52THR    OG1  767   4.785   6.755  13.316  0.4241  0.1023  0.0625
   52THR    HG1  768   4.756   6.693  13.249  1.5719  1.1230 -1.4249
   52THR    CG2  769   4.963   6.900  13.375 -1.2788 -0.4459 -0.3770
   52THR   HG21  770   4.932   6.893  13.481 -1.5026 -0.6102 -0.4526
   52THR   HG22  771   5.073   6.918  13.366 -1.2244 -0.6341 -0.1057
   52THR   HG23  772   4.922   7.000  13.352  0.3440  0.1927 -0.6084
   52THR      C  773   5.062   6.884  13.105  0.1297 -0.0674  0.1254
   52THR      O  774   5.072   7.007  13.101 -0.1643  0.0298  0.2360
   53ARG      N  775   5.169   6.804  13.078  1.2395  0.6644 -0.3796
   53ARG     HN  776   5.158   6.706  13.068 -0.5169  0.6020  1.5620
   53ARG     CA  777   5.305   6.846  13.066 -0.5836  0.4059  0.7869
   53ARG     HA  778   5.320   6.941  13.113  0.9737  0.2039  0.7482
   53ARG     CB  779   5.391   6.740  13.140  0.3560  0.3641  0.0673
   53ARG    HB1  780   5.382   6.643  13.087  0.8508 -0.1325  0.8803
   53ARG    HB2  781   5.495   6.779  13.128 -0.2800  2.1762  0.1058
   53ARG     CG  782   5.363   6.730  13.291 -0.4899 -0.0126  0.1764
   53ARG    HG1  783   5.256   6.716  13.318  0.0502 -2.0607  1.5542
   53ARG    HG2  784   5.385   6.825  13.345  1.9933  0.0124 -0.7806
   53ARG     CD  785   5.436   6.608  13.358 -0.3720  0.4622  0.1268
   53ARG    HD1  786   5.547   6.611  13.353 -0.2432 -2.1260  0.0872
   53ARG    HD2  787   5.404   6.522  13.296 -2.0450  0.7808  0.4916
   53ARG     NE  788   5.370   6.587  13.489  0.4378  0.0433 -0.4422
   53ARG     HE  789   5.271   6.592  13.500  0.3450  0.2246 -1.3226
   53ARG     CZ  790   5.435   6.603  13.604 -0.3323 -0.0430  0.6522
   53ARG    NH1  791   5.554   6.549  13.614  0.7455 -0.4413  0.5019
   53ARG   HH11  792   5.597   6.523  13.527  0.5344  1.0425 -0.0814
   53ARG   HH12  793   5.608   6.594  13.685 -0.0502  0.7669  0.3644
   53ARG    NH2  794   5.374   6.648   0.077 -0.0460  0.3214  0.0364
   53ARG   HH21  795   5.281   6.682   0.059 -0.1943 -1.3414 -3.0850
   53ARG   HH22  796   5.419   6.648   0.166  0.2468  1.5380 -0.0931
   53ARG      C  797   5.364   6.871  12.931 -0.0010 -0.2831  0.0818
   53ARG      O  798   5.469   6.931  12.931 -0.3657  0.1963  0.2345
   54LEU      N  799   5.301   6.826  12.821  0.1807 -0.1936 -0.0413
   54LEU     HN  800   5.219   6.770  12.832  0.0773 -0.5309 -2.1361
   54LEU     CA  801   5.344   6.861  12.688 -0.7169 -0.8354  0.3879
   54LEU     HA  802   5.439   6.911  12.695 -0.4706 -1.2424 -0.0025
   54LEU     CB  803   5.335   6.736  12.594 -0.0992  0.0572  0.5179
   54LEU    HB1  804   5.226   6.717  12.605 -0.4336  1.8178  0.6486
   54LEU    HB2  805   5.352   6.782  12.494  0.7642  0.8540  1.0167
   54LEU     CG  806   5.442   6.621  12.609  0.0189 -0.5724  0.1360
   54LEU     HG  807   5.447   6.599  12.718  0.5655  0.4327  0.3355
   54LEU    CD1  808   5.411   6.496  12.528  0.7146  0.5420  1.4118
   54LEU   HD11  809   5.489   6.419  12.547  0.4611 -0.2786 -0.6163
   54LEU   HD12  810   5.310   6.452  12.542  2.0746 -2.6133  2.0078
   54LEU   HD13  811   5.422   6.539  12.426  1.4875 -1.7186  0.4850
   54LEU    CD2  812   5.576   6.680  12.568 -0.0690  0.4883 -0.5319
   54LEU   HD21  813   5.575   6.697  12.458 -2.1064 -0.5820 -0.7117
   54LEU   HD22  814   5.599   6.770  12.629  1.3258  0.3984 -0.8704
   54LEU   HD23  815   5.667   6.619  12.589 -0.3693 -0.3491 -1.5559
   54LEU      C  816   5.246   6.965  12.625  0.0284  0.4199 -0.0086
   54LEU      O  817   5.261   7.015  12.515  0.7473 -0.0405  0.6890
   55ARG      N  818   5.140   6.986  12.706 -0.1271  0.3458 -0.9614
   55ARG     HN  819   5.125   6.923  12.782 -1.9628 -0.5312 -1.9815
   55ARG     CA  820   5.033   7.086  12.689 -0.2237  0.2494  0.2145
   55ARG     HA  821   4.967   7.062  12.771 -1.8417 -2.6616 -1.7356
   55ARG     CB  822   5.076   7.231  12.681  0.0538 -0.3962  0.0064
   55ARG    HB1  823   5.163   7.232  12.611 -0.1461 -0.1011 -0.2412
   55ARG    HB2  824   5.001   7.296  12.631  0.3392 -1.0526 -1.3298
   55ARG     CG  825   5.111   7.289  12.824  1.0185 -0.5779  0.2033
   55ARG    HG1  826   5.020   7.273  12.885 -0.8661  2.3246 -1.5551
   55ARG    HG2  827   5.124   7.399  12.822 -0.0637 -0.4503 -0.9400
   55ARG     CD  828   5.233   7.231  12.893  0.3951 -0.0730  0.1962
   55ARG    HD1  829   5.258   7.124  12.879  0.8993 -0.0157  0.6593
   55ARG    HD2  830   5.218   7.259  12.999 -2.1437  1.8727 -0.5684
   55ARG     NE  831   5.353   7.304  12.836 -0.4779 -0.2832  0.8763
   55ARG     HE  832   5.355   7.348  12.746  0.4577 -0.6753  0.6951
   55ARG     CZ  833   5.470   7.309  12.900  0.2594 -0.4035 -0.5070
   55ARG    NH1  834   5.480   7.253  13.019 -0.0650 -0.4759  0.7761
   55ARG   HH11  835   5.400   7.203  13.054  0.8229 -1.8402  0.9043
   55ARG   HH12  836   5.569   7.257  13.063 -0.4644  0.9568  1.5140
   55ARG    NH2  837   5.569   7.378  12.853 -0.6319  0.2265  0.4938
   55ARG   HH21  838   5.543   7.438  12.777  3.5593  0.9626 -0.6328
   55ARG   HH22  839   5.644   7.395  12.917  0.1600  0.4815 -0.4716
   55ARG      C  840   4.930   7.050  12.579 -0.0559  0.0590 -1.4607
   55ARG      O  841   4.832   7.122  12.562 -0.0325 -0.1716 -0.0199
   56GLU      N  842   4.952   6.934  12.510 -0.2427  0.3435  0.2342
   56GLU     HN  843   5.024   6.870  12.535  0.3197  1.4593  1.5831
   56GLU     CA  844   4.866   6.884  12.401  0.7451 -0.3083 -0.5400
   56GLU     HA  845   4.809   6.968  12.363 -2.2475 -1.5975  0.8103
   56GLU     CB  846   4.957   6.826  12.286 -0.1768  0.1008 -0.1573
   56GLU    HB1  847   4.873   6.780  12.231 -2.1730  0.0012  2.7673
   56GLU    HB2  848   5.018   6.742  12.325  3.3746  2.8313  0.7968
   56GLU     CG  849   5.049   6.917  12.200 -0.3014 -0.3765  0.5266
   56GLU    HG1  850   5.138   6.954  12.256 -1.3140  2.6750  0.3362
   56GLU    HG2  851   5.081   6.868  12.106 -1.9329 -0.1506 -0.1749
   56GLU     CD  852   4.974   7.049  12.159 -1.5364 -0.8779 -0.8344
   56GLU    OE1  853   4.863   7.043  12.099 -0.2065 -0.4509  0.1202
   56GLU    OE2  854   5.028   7.166  12.189  0.3749 -0.2479  0.2985
   56GLU      C  855   4.758   6.792  12.460  0.1876 -0.1768 -0.0188
   56GLU      O  856   4.782   6.705  12.541 -0.2904  0.0029  0.1944
   57ASN      N  857   4.623   6.810  12.422 -0.3303 -0.1808 -0.0305
   57ASN     HN  858   4.602   6.863  12.340 -1.0640 -0.9776 -0.3661
   57ASN     CA  859   4.517   6.732  12.479 -0.1230 -0.4415 -0.0065
   57ASN     HA  860   4.541   6.706  12.581  2.4073 -0.1624 -0.4504
   57ASN     CB  861   4.387   6.820  12.467  0.1730  0.0846  0.9245
   57ASN    HB1  862   4.387   6.859  12.362  0.1044 -0.4373  0.7265
   57ASN    HB2  863   4.293   6.766  12.487 -0.0529  0.3910  0.7036
   57ASN     CG  864   4.391   6.929  12.572  0.0151  0.1455 -0.0384
   57ASN    OD1  865   4.453   6.910  12.682 -0.0717  0.6211 -0.4630
   57ASN    ND2  866   4.321   7.040  12.546  0.2809 -0.1334 -0.7172
   57ASN   HD21  867   4.268   7.043  12.461  0.3312  2.4568 -0.7365
   57ASN   HD22  868   4.318   7.108  12.620 -0.9095 -1.2771  0.3265
   57ASN      C  869   4.490   6.606  12.407 -0.2229  0.0916  0.6951
   57ASN      O  870   4.417   6.521  12.452  0.0108 -0.3802  0.4892
   58GLU      N  871   4.545   6.591  12.282 -0.7579 -0.2500  0.1400
   58GLU     HN  872   4.596   6.666  12.242 -0.7236 -2.0152 -3.4923
   58GLU     CA  873   4.527   6.473  12.189  0.6707 -0.3343 -0.0748
   58GLU     HA  874   4.487   6.399  12.257 -0.6050  1.3741  1.1267
   58GLU     CB  875   4.437   6.490  12.062  0.0880 -0.1210 -0.0330
   58GLU    HB1  876   4.421   6.394  12.009 -0.7765  0.2367 -0.4394
   58GLU    HB2  877   4.480   6.569  11.996 -0.5092  0.4976  0.2994
   58GLU     CG  878   4.287   6.528  12.086 -0.9222  0.2170 -0.1771
   58GLU    HG1  879   4.237   6.447  12.143 -2.3544 -0.5691 -2.4145
   58GLU    HG2  880   4.278   6.615  12.155 -1.0762 -1.1163  1.5605
   58GLU     CD  881   4.211   6.569  11.962  0.3715 -0.6667  0.1140
   58GLU    OE1  882   4.166   6.484  11.881  0.4495  0.1394 -0.2464
   58GLU    OE2  883   4.174   6.689  11.951 -0.3469  0.1463 -0.7464
   58GLU      C  884   4.661   6.428  12.139 -1.6713 -0.0853 -0.2786
   58GLU      O  885   4.728   6.492  12.053  0.2904  0.3387  0.0719
   59LEU      N  886   4.715   6.311  12.188 -0.3353 -0.0479 -0.3242
   59LEU     HN  887   4.663   6.261  12.256 -0.8226  0.6124 -0.2008
   59LEU     CA  888   4.843   6.250  12.158  0.1565 -0.0112 -0.0174
   59LEU     HA  889   4.872   6.277  12.057 -0.6701 -0.1598 -0.3084
   59LEU     CB  890   4.943   6.314  12.258 -0.2420 -0.5954 -0.1285
   59LEU    HB1  891   5.046   6.287  12.228  0.1042  0.1195  0.3970
   59LEU    HB2  892   4.936   6.424  12.248  0.8658 -0.3489  1.4984
   59LEU     CG  893   4.919   6.317  12.414 -0.2206 -0.2529  0.1098
   59LEU     HG  894   4.811   6.331  12.438 -0.2653  0.6640 -0.5531
   59LEU    CD1  895   4.969   6.188  12.483  0.0827 -0.1509 -0.0463
   59LEU   HD11  896   4.934   6.198  12.588  0.8694 -0.8468  0.2917
   59LEU   HD12  897   4.935   6.093  12.437  1.1164 -0.4356 -0.2387
   59LEU   HD13  898   5.079   6.194  12.491  0.1101  1.8062 -1.2200
   59LEU    CD2  899   4.995   6.442  12.470  0.7837 -0.2203  0.5387
   59LEU   HD21  900   4.951   6.541  12.443 -0.9353 -1.3588 -1.0586
   59LEU   HD22  901   4.989   6.446  12.581 -0.5101  1.1185  0.4634
   59LEU   HD23  902   5.099   6.450  12.433  0.6069  1.7409  0.3295
   59LEU      C  903   4.837   6.099  12.187  0.1363 -0.4363 -0.2887
   59LEU      O  904   4.748   6.047  12.251  0.2350  0.1042 -0.7947
   60THR      N  905   4.938   6.019  12.136 -0.2015  0.0429  0.1347
   60THR     HN  906   5.005   6.069  12.082  0.2222 -0.5851  0.0686
   60THR     CA  907   4.958   5.877  12.161  0.2316  0.3843  0.2942
   60THR     HA  908   4.895   5.839  12.241  2.7477 -2.8500  0.9548
   60THR     CB  909   4.921   5.786  12.044 -0.3019  0.0668 -0.1471
   60THR     HB  910   4.811   5.797  12.032 -0.3885 -1.2289 -0.6693
   60THR    OG1  911   4.948   5.650  12.066 -0.1233 -0.1852  0.0897
   60THR    HG1  912   4.948   5.604  11.981  1.4647  1.6065 -0.9681
   60THR    CG2  913   4.991   5.834  11.913 -0.3206  0.2613 -0.1416
   60THR   HG21  914   4.965   5.940  11.889  1.1013  1.0104  1.4322
   60THR   HG22  915   5.099   5.812  11.918 -0.5770 -1.1214 -0.3944
   60THR   HG23  916   4.962   5.764  11.832  0.2128  0.6037 -0.6359
   60THR      C  917   5.103   5.867  12.198 -0.3682 -0.2063 -0.5790
   60THR      O  918   5.192   5.946  12.155 -0.0519 -0.2694 -0.3102
   61TYR      N  919   5.141   5.771  12.294 -0.1473  0.2327  0.0516
   61TYR     HN  920   5.084   5.695  12.324  3.7963 -2.7928  0.7532
   61TYR     CA  921   5.271   5.766  12.350  0.0481  0.6734 -0.5577
   61TYR     HA  922   5.340   5.795  12.271 -0.9805  1.1948 -1.2793
   61TYR     CB  923   5.266   5.870  12.469  0.6013  0.3416 -0.6852
   61TYR    HB1  924   5.368   5.909  12.490 -0.6955  3.1385  0.9262
   61TYR    HB2  925   5.208   5.960  12.440 -0.1480  0.7149  1.7135
   61TYR     CG  926   5.195   5.825  12.599 -0.3160 -0.5943  0.3354
   61TYR    CD1  927   5.282   5.773  12.701 -0.2869  0.0463  0.0505
   61TYR    HD1  928   5.388   5.764  12.685 -0.4101 -3.4398  0.4760
   61TYR    CE1  929   5.229   5.710  12.815 -0.0799  0.2600  0.3949
   61TYR    HE1  930   5.295   5.673  12.891  1.7743  1.4615 -0.5703
   61TYR     CZ  931   5.090   5.707  12.822  0.6369  0.0938 -0.8907
   61TYR     OH  932   5.029   5.634  12.928  0.1470 -0.2222 -0.4299
   61TYR     HH  933   4.934   5.642  12.917  0.3103  0.6908 -1.2807
   61TYR    CD2  934   5.060   5.830  12.621  0.0166  0.5777 -0.0118
   61TYR    HD2  935   4.988   5.872  12.553  0.0947 -0.6099 -0.8721
   61TYR    CE2  936   5.002   5.762  12.729 -0.2930 -0.0153 -0.0305
   61TYR    HE2  937   4.894   5.766  12.732 -0.5282 -2.6244  4.3321
   61TYR      C  938   5.313   5.623  12.391 -1.1303  0.6060 -0.4036
   61TYR      O  939   5.231   5.535  12.406  0.3284 -0.2542 -0.0119
   62TYR      N  940   5.446   5.601  12.414  0.5475 -0.9003  1.0062
   62TYR     HN  941   5.513   5.675  12.407 -1.3542  1.0822  2.1795
   62TYR     CA  942   5.496   5.482  12.478 -1.2200 -0.2974 -0.3841
   62TYR     HA  943   5.422   5.437  12.542  0.0771 -0.2246  1.2316
   62TYR     CB  944   5.538   5.375  12.370 -0.3169  0.3400 -0.0456
   62TYR    HB1  945   5.452   5.361  12.301 -0.2320  1.7261 -0.4607
   62TYR    HB2  946   5.629   5.409  12.316  1.3387  2.9613  3.8722
   62TYR     CG  947   5.576   5.239  12.427 -0.0692 -0.8899 -0.0802
   62TYR    CD1  948   5.470   5.157  12.480 -0.3803 -0.4514  0.2889
   62TYR    HD1  949   5.368   5.193  12.483 -0.9684 -1.9965 -0.2498
   62TYR    CE1  950   5.490   5.026  12.520  0.0633  0.0770 -0.4657
   62TYR    HE1  951   5.410   4.968  12.565  2.8707 -0.9251  3.7371
   62TYR     CZ  952   5.621   4.981  12.533  0.0910 -0.5305  0.3577
   62TYR     OH  953   5.649   4.848  12.572  0.2054  0.9716 -0.7946
   62TYR     HH  954   5.569   4.813  12.613  1.9705 -0.0791  2.0945
   62TYR    CD2  955   5.706   5.186  12.427 -0.2158 -0.0957  0.7702
   62TYR    HD2  956   5.788   5.238  12.380 -1.7113  0.7506 -1.0071
   62TYR    CE2  957   5.726   5.055  12.481 -0.5262 -0.2370  0.2549
   62TYR    HE2  958   5.825   5.015  12.466 -0.2152  0.6009  0.0027
   62TYR      C  959   5.623   5.510  12.559  0.2600 -0.4713  1.0874
   62TYR      O  960   5.708   5.598  12.528 -0.8152  0.0053  0.4080
   63CYS      N  961   5.629   5.448  12.674 -0.3035 -0.4230  0.3029
   63CYS     HN  962   5.550   5.395  12.706 -1.5942  1.1685 -0.1357
   63CYS     CA  963   5.723   5.459  12.780 -0.2246 -0.0480 -0.7002
   63CYS     HA  964   5.797   5.535  12.758  1.6751 -2.1155 -1.8815
   63CYS     CB  965   5.640   5.487  12.906  0.0320 -0.2379  0.8221
   63CYS    HB1  966   5.560   5.562  12.886  1.1715  0.7537 -0.1769
   63CYS    HB2  967   5.582   5.398  12.938  0.2201 -0.8445 -0.4676
   63CYS     SG  968   5.722   5.547  13.059 -0.4618 -0.3048  0.1841
   63CYS      C  969   5.800   5.327  12.812 -0.7091  0.0918  0.1617
   63CYS      O  970   5.738   5.227  12.851 -0.2014 -0.0964  0.3494
   64CYS      N  971   5.936   5.329  12.795 -0.0921  0.3606  0.5141
   64CYS     HN  972   5.980   5.415  12.770 -0.3680 -0.2097 -2.2278
   64CYS     CA  973   6.014   5.211  12.788 -0.7464  0.2487 -0.0475
   64CYS     HA  974   5.954   5.125  12.812 -1.0122  0.4587  0.0386
   64CYS     CB  975   6.055   5.190  12.641 -0.1265 -0.2641  0.1452
   64CYS    HB1  976   5.963   5.214  12.584  1.4868 -0.6953 -2.8311
   64CYS    HB2  977   6.141   5.258  12.623  0.2542 -0.6988  0.2909
   64CYS     SG  978   6.089   5.010  12.612  0.0551 -0.3854  0.5992
   64CYS      C  979   6.146   5.213  12.879 -0.5421 -0.5819  0.2144
   64CYS      O  980   6.204   5.319  12.897  0.8092  0.0273  0.2869
   65LYS      N  981   6.189   5.096  12.930 -0.2517 -0.2132  0.3830
   65LYS     HN  982   6.138   5.016  12.899 -1.1056 -0.5979  2.6280
   65LYS     CA  983   6.290   5.087  13.027  0.1091  0.1692  0.1940
   65LYS     HA  984   6.321   5.185  13.058  1.0078  0.1344 -0.5325
   65LYS     CB  985   6.241   4.990  13.133  0.4930 -0.4288 -0.4221
   65LYS    HB1  986   6.213   4.889  13.096 -0.1581 -0.5671  0.4041
   65LYS    HB2  987   6.322   4.965  13.205  0.5210  1.7758  0.4036
   65LYS     CG  988   6.134   5.061  13.234  0.1537 -0.3103  0.6830
   65LYS    HG1  989   6.029   5.055  13.197  0.3184 -0.8254  0.2886
   65LYS    HG2  990   6.157   5.167  13.255  2.6223 -0.8394  1.0375
   65LYS     CD  991   6.150   4.986  13.370 -0.1508  0.0503  0.1335
   65LYS    HD1  992   6.251   5.006  13.411 -1.2191  1.0291  2.4400
   65LYS    HD2  993   6.144   4.876  13.353  1.5087 -0.4468  2.2953
   65LYS     CE  994   6.040   5.030  13.464 -0.1468  0.5517 -0.1389
   65LYS    HE1  995   5.937   5.011  13.429 -0.5006  1.2868  0.4810
   65LYS    HE2  996   6.059   5.134  13.499 -0.4996  1.2588 -1.9276
   65LYS     NZ  997   6.048   4.950  13.585  0.2407 -0.3310  0.4222
   65LYS    HZ1  998   5.972   4.976  13.650 -0.2959  0.2982 -0.4482
   65LYS    HZ2  999   6.029   4.851  13.559 -2.0894  0.0695  0.3949
   65LYS    HZ3 1000   6.140   4.960  13.635  0.6247  0.9171 -0.4918
   65LYS      C 1001   6.414   5.029  12.970 -0.1133 -0.1687 -0.1301
   65LYS      O 1002   6.505   4.988  13.044 -0.0442  0.0514  0.3753
   66LYS      N 1003   6.438   5.025  12.834 -0.4522 -0.7948  0.2463
   66LYS     HN 1004   6.382   5.069  12.765  1.0296  1.0429  0.1187
   66LYS     CA 1005   6.545   4.961  12.772  0.9577 -0.4812 -0.0886
   66LYS     HA 1006   6.630   4.962  12.840  0.6911  0.0873  0.2414
   66LYS     CB 1007   6.509   4.811  12.738  0.1636  0.0289 -0.8265
   66LYS    HB1 1008   6.580   4.765  12.666  0.6334 -0.1088 -0.2818
   66LYS    HB2 1009   6.507   4.749  12.830  0.2161 -0.5165 -1.1872
   66LYS     CG 1010   6.372   4.811  12.671  0.1656 -0.7437 -0.1540
   66LYS    HG1 1011   6.375   4.866  12.574 -0.2211 -1.7708 -0.7767
   66LYS    HG2 1012   6.286   4.848  12.731 -0.3991 -0.7741 -0.9227
   66LYS     CD 1013   6.317   4.669  12.635  0.1984  0.0266 -0.0882
   66LYS    HD1 1014   6.218   4.683  12.586 -0.0833 -0.3566  0.3585
   66LYS    HD2 1015   6.303   4.618  12.733  2.9857  0.8284  0.8485
   66LYS     CE 1016   6.410   4.599  12.539 -0.6281  0.1894  0.4744
   66LYS    HE1 1017   6.511   4.593  12.586 -1.3867 -2.1646  2.0111
   66LYS    HE2 1018   6.404   4.654  12.443 -2.7344  0.4187  0.6850
   66LYS     NZ 1019   6.369   4.455  12.520 -0.0329  0.2966 -0.2090
   66LYS    HZ1 1020   6.443   4.400  12.472 -1.7778 -2.1385 -0.2964
   66LYS    HZ2 1021   6.348   4.403  12.608 -1.7036  0.4295 -0.5079
   66LYS    HZ3 1022   6.285   4.456  12.459 -0.3648 -1.5896  0.1679
   66LYS      C 1023   6.598   5.039  12.658  0.7283 -0.7454  0.9794
   66LYS      O 1024   6.525   5.127  12.605  0.7981 -0.3998  0.3208
   67ASP      N 1025   6.723   5.015  12.618  0.2698 -0.7890 -0.2304
   67ASP     HN 1026   6.779   4.944  12.659 -0.0946 -0.8689  0.1256
   67ASP     CA 1027   6.796   5.095  12.525 -0.3133 -0.5759  0.5941
   67ASP     HA 1028   6.806   5.191  12.572  1.1526 -0.9977  1.2154
   67ASP     CB 1029   6.945   5.049  12.510  0.8234  0.3677  0.6960
   67ASP    HB1 1030   6.950   4.943  12.479  2.8013 -0.1606  2.5526
   67ASP    HB2 1031   6.989   5.113  12.431 -0.0017 -0.0015 -0.0855
   67ASP     CG 1032   7.029   5.068  12.632  0.3541  0.5409 -0.0951
   67ASP    OD1 1033   7.011   5.161  12.710  0.3244 -0.0353  0.4441
   67ASP    OD2 1034   7.135   5.000  12.643  0.3970 -0.1234 -0.0143
   67ASP      C 1035   6.742   5.105  12.381  0.2656 -0.5093 -0.1796
   67ASP      O 1036   6.703   5.009  12.320 -0.0344  0.1536 -0.3090
   68LEU      N 1037   6.727   5.227  12.332  0.3970 -0.3447  0.2616
   68LEU     HN 1038   6.778   5.298  12.380 -0.6497 -0.7263  2.0215
   68LEU     CA 1039   6.674   5.267  12.202  0.4132 -1.1512 -0.7023
   68LEU     HA 1040   6.674   5.375  12.208 -1.0290 -1.2050  0.7071
   68LEU     CB 1041   6.771   5.237  12.083  0.0433  0.1968  0.3893
   68LEU    HB1 1042   6.758   5.133  12.046 -1.2400  0.6179 -0.4084
   68LEU    HB2 1043   6.744   5.305  11.999 -0.4727 -1.8150 -1.1532
   68LEU     CG 1044   6.922   5.262  12.110 -0.4198 -1.0781 -0.2806
   68LEU     HG 1045   6.966   5.193  12.185  1.2520  2.0413  1.7983
   68LEU    CD1 1046   6.997   5.241  11.976 -0.2964  0.4045 -0.2892
   68LEU   HD11 1047   6.979   5.315  11.895  1.5314  2.1777  0.8367
   68LEU   HD12 1048   7.105   5.248  11.998 -0.5594  0.1610  1.2187
   68LEU   HD13 1049   6.963   5.142  11.939 -1.5030 -0.5092  2.8496
   68LEU    CD2 1050   6.948   5.404  12.165 -0.4251  0.7196  0.8293
   68LEU   HD21 1051   7.058   5.417  12.161 -0.2216 -0.9998 -0.1148
   68LEU   HD22 1052   6.899   5.480  12.100 -0.9793 -1.1696 -1.0767
   68LEU   HD23 1053   6.920   5.402  12.272 -2.6726 -0.7435  0.2777
   68LEU      C 1054   6.536   5.230  12.167  0.4235 -0.2291  0.1154
   68LEU      O 1055   6.490   5.218  12.053 -0.0218 -0.7248  0.0833
   69CYS      N 1056   6.450   5.217  12.272 -1.1143  0.3211 -0.1469
   69CYS     HN 1057   6.495   5.219  12.361 -0.5657 -0.9581 -0.3656
   69CYS     CA 1058   6.316   5.164  12.260  0.0794 -0.2431  0.3523
   69CYS     HA 1059   6.311   5.093  12.179  1.4148  0.4305 -0.3652
   69CYS     CB 1060   6.279   5.096  12.398  0.4484 -0.8134  0.1594
   69CYS    HB1 1061   6.351   5.014  12.419  1.4907  0.3047  1.0774
   69CYS    HB2 1062   6.291   5.172  12.478 -1.9324  0.8149 -0.9108
   69CYS     SG 1063   6.110   5.034  12.416 -0.4078 -0.1040  0.6517
   69CYS      C 1064   6.223   5.273  12.217 -0.1586 -0.4283  0.0222
   69CYS      O 1065   6.108   5.256  12.182 -0.1141 -0.1553  0.1700
   70ASN      N 1066   6.275   5.399  12.208 -0.2887  0.0452  0.3996
   70ASN     HN 1067   6.367   5.420  12.239 -1.1362  3.5125  1.0520
   70ASN     CA 1068   6.196   5.515  12.160 -0.0395  0.3530 -0.3736
   70ASN     HA 1069   6.094   5.481  12.158  0.7294 -2.0722 -1.6333
   70ASN     CB 1070   6.213   5.635  12.252 -0.0877 -1.1100  0.5902
   70ASN    HB1 1071   6.143   5.713  12.216  1.0398 -1.0857 -1.7351
   70ASN    HB2 1072   6.175   5.616  12.355 -0.1505 -2.6050  0.3063
   70ASN     CG 1073   6.356   5.703  12.258 -0.0543 -0.2894  0.4176
   70ASN    OD1 1074   6.457   5.653  12.211  0.1783  0.6601  0.1006
   70ASN    ND2 1075   6.343   5.829  12.308 -0.8002  0.0773 -0.0067
   70ASN   HD21 1076   6.253   5.857  12.341 -0.3798  1.8901 -0.3008
   70ASN   HD22 1077   6.424   5.888  12.308 -1.2853  0.9159 -3.2020
   70ASN      C 1078   6.232   5.544  12.016  0.4103 -1.1585 -0.3401
   70ASN      O 1079   6.237   5.661  11.976  0.4668  0.1618 -0.1201
   71PHE      N 1080   6.268   5.440  11.940 -0.4098 -0.5479  0.2339
   71PHE     HN 1081   6.273   5.346  11.972 -1.2049 -0.1937  1.4980
   71PHE     CA 1082   6.278   5.450  11.799  0.0639 -0.7555  0.4066
   71PHE     HA 1083   6.366   5.506  11.773 -0.8937  0.0637 -1.1744
   71PHE     CB 1084   6.309   5.310  11.740  0.0918  0.4172  0.0797
   71PHE    HB1 1085   6.342   5.315  11.634  2.3519  0.8879  0.7552
   71PHE    HB2 1086   6.395   5.274  11.801  2.3965  4.9660 -0.0100
   71PHE     CG 1087   6.196   5.205  11.759  0.0610 -0.1482  0.9626
   71PHE    CD1 1088   6.190   5.130  11.874 -0.3415  0.4543  0.3853
   71PHE    HD1 1089   6.247   5.147  11.964  1.2248  1.3189 -0.7131
   71PHE    CE1 1090   6.123   5.008  11.884  0.3101  0.1781  0.5183
   71PHE    HE1 1091   6.126   4.952  11.976 -1.9734 -0.7389  0.1016
   71PHE     CZ 1092   6.040   4.971  11.774  0.0936 -0.2117 -0.0839
   71PHE     HZ 1093   5.982   4.880  11.769  0.9147 -0.7138 -0.6244
   71PHE    CD2 1094   6.116   5.160  11.648 -0.5546 -0.0263 -0.9143
   71PHE    HD2 1095   6.126   5.212  11.553  0.3722 -3.4305 -2.8743
   71PHE    CE2 1096   6.037   5.049  11.659  0.2112 -0.1930  0.3514
   71PHE    HE2 1097   5.962   5.018  11.588 -0.8601 -0.6127  1.6172
   71PHE      C 1098   6.161   5.509  11.720  0.3375 -0.0469 -0.3155
   71PHE      O 1099   6.044   5.482  11.757 -0.3112 -0.5320 -0.0418
   72ASN      N 1100   6.188   5.584  11.611 -0.4954 -0.0732 -0.3750
   72ASN     HN 1101   6.276   5.589  11.563 -1.0440  1.5529 -1.3124
   72ASN     CA 1102   6.085   5.657  11.537 -0.5846  0.3335 -0.9629
   72ASN     HA 1103   6.048   5.731  11.606  1.4061 -0.8734  1.5371
   72ASN     CB 1104   6.145   5.735  11.414 -0.3263  0.0134 -0.4759
   72ASN    HB1 1105   6.069   5.800  11.366  0.3314 -0.6467 -2.5180
   72ASN    HB2 1106   6.230   5.794  11.456  0.3348 -1.0491 -0.2919
   72ASN     CG 1107   6.211   5.653  11.307  0.4579  0.0133 -0.1768
   72ASN    OD1 1108   6.295   5.563  11.332  0.4513 -0.2742 -0.5727
   72ASN    ND2 1109   6.176   5.672  11.177 -0.0264  0.2972  0.2187
   72ASN   HD21 1110   6.104   5.740  11.163  1.2633  1.7474  0.3430
   72ASN   HD22 1111   6.197   5.603  11.109  0.0992 -1.0670  1.5786
   72ASN      C 1112   5.960   5.574  11.494  0.0202 -0.0703 -0.0088
   72ASN      O 1113   5.852   5.631  11.480  0.2442  0.8585 -0.6698
   73GLU      N 1114   5.968   5.439  11.470 -0.3187  0.3616  0.0704
   73GLU     HN 1115   6.060   5.403  11.478 -0.2294  0.5426 -0.1431
   73GLU     CA 1116   5.860   5.355  11.414  0.0934  0.0652  0.1291
   73GLU     HA 1117   5.788   5.419  11.364  1.5341  1.0244 -0.7994
   73GLU     CB 1118   5.923   5.256  11.313  0.4735 -0.3249 -0.1527
   73GLU    HB1 1119   5.848   5.183  11.276  0.6901 -0.8703  0.4599
   73GLU    HB2 1120   6.013   5.202  11.351  0.1136 -1.0395 -0.2972
   73GLU     CG 1121   5.973   5.328  11.189  0.8733  0.1322  0.1157
   73GLU    HG1 1122   5.877   5.367  11.151 -0.0953 -2.3069 -0.1464
   73GLU    HG2 1123   6.039   5.416  11.200 -0.0538  0.9107 -0.4009
   73GLU     CD 1124   6.032   5.236  11.081  0.2440  0.5661  0.2343
   73GLU    OE1 1125   5.965   5.154  11.017 -0.5430  0.4916 -0.6938
   73GLU    OE2 1126   6.156   5.235  11.076 -0.3692  0.1282  0.4511
   73GLU      C 1127   5.784   5.276  11.520 -0.6358 -0.2981  0.0421
   73GLU      O 1128   5.711   5.184  11.490 -0.4980  0.5001  0.3884
   74GLN      N 1129   5.812   5.308  11.647 -0.1152 -0.4678  0.3314
   74GLN     HN 1130   5.877   5.380  11.670 -1.3887  0.1170  2.4039
   74GLN     CA 1131   5.758   5.247  11.767  0.5173 -0.5590  0.2297
   74GLN     HA 1132   5.786   5.143  11.759 -3.1611 -1.7712  1.0524
   74GLN     CB 1133   5.814   5.308  11.899  0.1944 -0.2662 -0.2400
   74GLN    HB1 1134   5.925   5.298  11.900  0.2348  0.1759  0.5626
   74GLN    HB2 1135   5.785   5.415  11.885 -1.0583 -0.2895  1.7973
   74GLN     CG 1136   5.751   5.273  12.031 -0.3843 -0.0631 -0.4074
   74GLN    HG1 1137   5.815   5.318  12.110 -1.9336  1.7988 -0.1446
   74GLN    HG2 1138   5.648   5.310  12.048 -0.4848 -1.0372  1.3715
   74GLN     CD 1139   5.743   5.127  12.064 -0.9385  0.2275 -0.1880
   74GLN    OE1 1140   5.634   5.066  12.075 -0.1096  0.1831  0.0432
   74GLN    NE2 1141   5.865   5.060  12.080 -0.4615 -0.6440 -0.2261
   74GLN   HE21 1142   5.950   5.103  12.049 -0.5718  0.3622  0.7946
   74GLN   HE22 1143   5.872   4.969  12.121  1.7973 -0.3504  0.1511
   74GLN      C 1144   5.603   5.235  11.771  0.0655  0.2412 -0.4759
   74GLN      O 1145   5.547   5.131  11.801  0.1380  0.0922 -0.2082
   75LEU      N 1146   5.529   5.348  11.746  0.0764 -0.0380  0.2705
   75LEU     HN 1147   5.584   5.425  11.714 -1.3630  0.4148 -1.2657
   75LEU     CA 1148   5.388   5.370  11.772  0.5154  0.2531 -0.1766
   75LEU     HA 1149   5.357   5.307  11.854  0.6715  0.5116  0.0861
   75LEU     CB 1150   5.367   5.518  11.821 -0.0172  0.4278  0.3070
   75LEU    HB1 1151   5.410   5.582  11.742 -1.1715  2.9376  1.6177
   75LEU    HB2 1152   5.257   5.534  11.831  0.2253  1.6931  1.1667
   75LEU     CG 1153   5.441   5.552  11.952 -0.3633  1.0307 -0.5777
   75LEU     HG 1154   5.548   5.522  11.948  0.1119  2.5542  0.0539
   75LEU    CD1 1155   5.432   5.704  11.977 -0.1902 -0.0576 -0.0998
   75LEU   HD11 1156   5.335   5.755  11.964  0.4768  1.1645 -0.4243
   75LEU   HD12 1157   5.462   5.720  12.083  2.5148 -1.1504 -0.6056
   75LEU   HD13 1158   5.506   5.753  11.911 -1.6477 -0.6997 -2.3014
   75LEU    CD2 1159   5.376   5.477  12.068 -0.1689  0.2600 -0.2532
   75LEU   HD21 1160   5.412   5.510  12.168  0.8832  0.2033 -0.6052
   75LEU   HD22 1161   5.266   5.492  12.061 -0.4665 -1.5720  0.0704
   75LEU   HD23 1162   5.396   5.369  12.055 -1.8453 -0.2303  0.8764
   75LEU      C 1163   5.297   5.341  11.646 -0.4752 -0.1647  0.4615
   75LEU      O 1164   5.178   5.361  11.644 -0.0860 -0.1387 -0.0073
   76GLU      N 1165   5.360   5.303  11.532  0.1798  0.3342 -0.4645
   76GLU     HN 1166   5.459   5.287  11.528  0.0484 -0.8911  0.5736
   76GLU     CA 1167   5.291   5.283  11.410 -0.4735 -0.0133 -1.0397
   76GLU     HA 1168   5.220   5.364  11.401 -1.8824 -0.9163  1.1690
   76GLU     CB 1169   5.401   5.281  11.304  1.0676  0.4272  0.1131
   76GLU    HB1 1170   5.348   5.236  11.218 -1.2016 -0.6892  1.9841
   76GLU    HB2 1171   5.477   5.204  11.332  1.6528  1.0811  0.3721
   76GLU     CG 1172   5.473   5.420  11.270  0.3194  0.5059  0.3302
   76GLU    HG1 1173   5.566   5.432  11.329  1.8931  0.2106 -1.9675
   76GLU    HG2 1174   5.497   5.432  11.162  2.4735 -0.3777  0.6619
   76GLU     CD 1175   5.395   5.545  11.303 -0.6970 -0.1029 -0.5372
   76GLU    OE1 1176   5.454   5.639  11.368  0.4172 -0.5668 -0.4295
   76GLU    OE2 1177   5.282   5.565  11.246  0.2683 -0.0065 -0.0295
   76GLU      C 1178   5.217   5.153  11.419 -0.1990 -0.0152  0.6505
   76GLU      O 1179   5.244   5.067  11.505 -0.9401 -0.2587  0.1644
   77ASN      N 1180   5.120   5.134  11.326  0.1343 -0.8725  0.4222
   77ASN     HN 1181   5.098   5.211  11.266 -2.0508  0.3344  2.6161
   77ASN     CA 1182   5.025   5.024  11.302 -0.8018  0.1683  0.2146
   77ASN     HA 1183   5.003   4.991  11.403  1.1683  1.2161  1.0469
   77ASN     CB 1184   4.894   5.078  11.247  0.1606  0.0145  0.0567
   77ASN    HB1 1185   4.811   5.006  11.268 -0.0116  0.4925  1.0747
   77ASN    HB2 1186   4.874   5.164  11.314  1.8798 -1.1543  2.2120
   77ASN     CG 1187   4.906   5.124  11.104  1.0290  0.6486  0.3209
   77ASN    OD1 1188   5.011   5.141  11.048  0.1212 -0.2991 -0.2223
   77ASN    ND2 1189   4.785   5.131  11.041  0.0571 -0.5639 -0.0484
   77ASN   HD21 1190   4.708   5.087  11.087 -0.4301 -0.3420 -0.6365
   77ASN   HD22 1191   4.776   5.172  10.950 -2.0423  0.8486  0.7076
   77ASN      C 1192   5.101   4.910  11.218 -0.3960 -0.0785 -0.1654
   77ASN      O 1193   5.226   4.904  11.223 -0.4974 -0.3243 -0.1655
    1BGLCN   C1 1194   7.600   5.679  12.791 -0.2917 -0.1335 -0.1165
    1BGLCN   H1 1195   7.562   5.576  12.771 -1.2239  0.1934 -0.0598
    1BGLCN   C5 1196   7.792   5.597  12.884  0.7619  0.0836 -0.0954
    1BGLCN   H5 1197   7.749   5.501  12.848 -0.0792  0.1394  0.7351
    1BGLCN   O5 1198   7.677   5.672  12.910  0.3608  0.2232  0.2001
    1BGLCN   C2 1199   7.669   5.721  12.658  0.0281  0.0720  1.1187
    1BGLCN   H2 1200   7.705   5.826  12.657 -1.6282  0.6713  0.1775
    1BGLCN    N 1201   7.589   5.681  12.546  0.6690 -0.0432  0.3179
    1BGLCN   HN 1202   7.559   5.586  12.548  1.5347 -0.3079  1.0874
    1BGLCN    C 1203   7.550   5.769  12.454 -0.8307 -0.5884 -0.6934
    1BGLCN    O 1204   7.590   5.887  12.450  0.2033 -0.7294  0.7276
    1BGLCN   CT 1205   7.479   5.702  12.346  0.2616 -0.3672 -0.2297
    1BGLCN  HT1 1206   7.552   5.676  12.267  1.6815  0.7249  0.6633
    1BGLCN  HT2 1207   7.402   5.774  12.312 -1.5806 -1.7299  0.8738
    1BGLCN  HT3 1208   7.420   5.614  12.378 -1.8759 -0.2501 -3.3738
    1BGLCN   C3 1209   7.793   5.632  12.636  0.3203 -0.5043  0.0806
    1BGLCN   H3 1210   7.765   5.526  12.616  0.5379 -0.4434 -0.5825
    1BGLCN   O3 1211   7.876   5.679  12.524  0.5393  0.0566  0.1394
    1BGLCN  HO3 1212   7.964   5.639  12.527  0.2054 -0.6713  0.3625
    1BGLCN   C4 1213   7.877   5.638  12.770 -0.9445 -0.2997  0.0204
    1BGLCN   H4 1214   7.925   5.738  12.784  3.5240 -2.3921  1.5472
    1BGLCN   O4 1215   7.984   5.544  12.767  0.1495 -0.7360  0.2189
    1BGLCN   C6 1216   7.869   5.593  13.014 -0.1160 -0.1863  0.4841
    1BGLCN  H61 1217   7.961   5.532  13.022 -1.0951 -1.5551  1.9961
    1BGLCN  H62 1218   7.895   5.700  13.024 -0.3176 -0.2392  1.8732
    1BGLCN   O6 1219   7.785   5.548  13.114  0.1713  0.0200  0.3044
    2BGLCN   C1 1220   8.109   5.597  12.731 -0.6943 -0.7911 -0.1964
    2BGLCN   H1 1221   8.122   5.698  12.774 -0.8098 -0.2272 -1.4423
    2BGLCN   C5 1222   8.242   5.636  12.535  0.0310 -0.2726 -0.1047
    2BGLCN   H5 1223   8.235   5.742  12.568 -1.6005 -0.3161 -0.2109
    2BGLCN   O5 1224   8.120   5.588  12.585  0.1382  0.1110  0.3166
    2BGLCN   C2 1225   8.215   5.495  12.780 -0.3047 -0.2996 -0.1405
    2BGLCN   H2 1226   8.197   5.400  12.725  0.3704 -0.3105 -0.3529
    2BGLCN    N 1227   8.203   5.471  12.924  0.5427  0.4247  0.5786
    2BGLCN   HN 1228   8.205   5.375  12.949  1.4654  0.4324  0.5556
    2BGLCN    C 1229   8.229   5.563  13.017 -0.1947  0.0863  0.0052
    2BGLCN    O 1230   8.248   5.682  12.997  1.0401 -0.6092  0.7134
    2BGLCN   CT 1231   8.237   5.520  13.163  0.1283 -0.0397 -0.3312
    2BGLCN  HT1 1232   8.292   5.596  13.223 -0.3297 -0.8937  1.2174
    2BGLCN  HT2 1233   8.278   5.417  13.165  0.4185  0.0789 -0.1383
    2BGLCN  HT3 1234   8.133   5.516  13.201  0.1241  2.2316  0.0666
    2BGLCN   C3 1235   8.354   5.540  12.737  0.5790  0.0454  0.1594
    2BGLCN   H3 1236   8.379   5.630  12.797  0.6875  0.5179 -0.5818
    2BGLCN   O3 1237   8.450   5.444  12.776  0.0715  0.3338 -0.0877
    2BGLCN  HO3 1238   8.535   5.485  12.791 -2.0003  4.6107  1.8610
    2BGLCN   C4 1239   8.355   5.558  12.588  0.2859  0.1077 -0.4919
    2BGLCN   H4 1240   8.346   5.456  12.544 -1.2904  0.0430 -0.0590
    2BGLCN   O4 1241   8.473   5.608  12.531  0.0598 -0.4276 -0.4453
    2BGLCN  HO4 1242   8.515   5.533  12.490  1.6714  0.2118 -0.0500
    2BGLCN   C6 1243   8.238   5.636  12.380  0.3842  0.8579 -0.1139
    2BGLCN  H61 1244   8.334   5.668  12.335  0.3957  1.1438  0.1120
    2BGLCN  H62 1245   8.223   5.531  12.346 -2.1039  1.0506  0.2084
    2BGLCN   O6 1246   8.144   5.721  12.311 -0.2620  0.1564  0.1056
    2BGLCN  HO6 1247   8.071   5.671  12.274  0.2641 -1.1220  0.7312
    3AFUC    C1 1248   7.842   5.540  13.244  0.2910 -0.2361 -0.2010
    3AFUC    H1 1249   7.921   5.616  13.263  0.5158 -0.9101  1.7448
    3AFUC    C5 1250   7.781   5.312  13.241 -1.5118 -0.3995  0.1568
    3AFUC    H5 1251   7.737   5.324  13.140 -1.8126 -3.1518 -0.1124
    3AFUC    O5 1252   7.886   5.406  13.264 -0.0867 -0.0650  0.0084
    3AFUC    C2 1253   7.740   5.571  13.353  0.1621 -0.2382  0.2734
    3AFUC    H2 1254   7.788   5.554  13.453  0.0262 -0.9040  0.2342
    3AFUC    O2 1255   7.691   5.705  13.347  0.1193 -0.1819  0.2281
    3AFUC   HO2 1256   7.687   5.733  13.439 -0.4442  0.5573 -0.0140
    3AFUC    C3 1257   7.625   5.474  13.345 -0.5128 -0.1117  0.5878
    3AFUC    H3 1258   7.563   5.498  13.256  3.1224  1.1448 -1.8487
    3AFUC    O3 1259   7.529   5.506  13.443  0.2709  0.4823  0.1533
    3AFUC   HO3 1260   7.573   5.510  13.529 -0.0719 -2.4385  0.5593
    3AFUC    C4 1261   7.669   5.330  13.347 -0.4380 -0.2774  0.0027
    3AFUC    H4 1262   7.581   5.270  13.313 -1.4220  2.4395 -2.7189
    3AFUC    O4 1263   7.708   5.298  13.476  0.1569 -0.3640 -0.2983
    3AFUC   HO4 1264   7.665   5.215  13.501 -1.9435  1.0929  1.2685
    3AFUC    C6 1265   7.843   5.168  13.248  0.9316 -0.0783  0.1899
    3AFUC   H61 1266   7.898   5.146  13.342  1.7870  0.0386 -0.2718
    3AFUC   H62 1267   7.920   5.157  13.169  0.6047  0.3963 -0.1984
    3AFUC   H63 1268   7.764   5.093  13.224  0.4263 -0.0187  1.5817
    1DSPA     P 1269   5.134   4.567   9.542 -0.0322  0.3713  0.1840
    1DSPA   O13 1270   5.062   4.524   9.668  0.0927  0.1700  0.4214
    1DSPA   O14 1271   5.283   4.563   9.551  0.4432  0.3600 -0.2893
    1DSPA   O12 1272   5.097   4.721   9.507  0.1810 -0.3417  0.3595
    1DSPA   C12 1273   4.912   4.770   9.346  0.0156  0.3256  0.3135
    1DSPA    H2 1274   4.928   4.668   9.303  2.4605  0.8404 -0.1375
    1DSPA    O2 1275   4.989   4.861   9.256 -0.2907  0.4222 -0.6279
    1DSPA   HO2 1276   5.000   4.828   9.167  3.6886 -0.6816  0.0888
    1DSPA   C13 1277   4.766   4.812   9.337 -0.1614  0.0067 -0.6801
    1DSPA    H3 1278   4.709   4.751   9.410  1.6614  2.0679  2.7148
    1DSPA   OI3 1279   4.718   4.786   9.196 -0.5638 -0.0807 -0.4279
    1DSPA  HOI3 1280   4.672   4.702   9.189 -2.7347  1.0564 -0.7407
    1DSPA   C14 1281   4.746   4.950   9.377 -0.0017  0.3456 -0.2039
    1DSPA    H4 1282   4.785   5.011   9.294 -0.3913  1.1066  0.1642
    1DSPA    O4 1283   4.609   4.978   9.386  0.2562  0.1578  0.2399
    1DSPA   HO4 1284   4.574   4.991   9.298 -2.0672  0.6759  1.1518
    1DSPA   C15 1285   4.819   4.986   9.505  0.9079 -0.0595  0.1664
    1DSPA    H5 1286   4.745   4.954   9.581 -0.5118 -0.5536 -1.3555
    1DSPA    O5 1287   4.846   5.126   9.530  0.3726 -0.1379 -0.6982
    1DSPA   HO5 1288   4.909   5.150   9.462 -0.6351 -0.1245 -1.6543
    1DSPA   C16 1289   4.942   4.903   9.558  0.3003 -0.2053 -0.4013
    1DSPA    H6 1290   5.029   4.963   9.522  1.6486 -1.1674  1.0816
    1DSPA    O6 1291   4.946   4.881   9.701 -0.0602 -0.4289  0.3823
    1DSPA   C11 1292   4.962   4.769   9.488  0.0029  0.3519  0.3091
    1DSPA    H1 1293   4.888   4.699   9.533  0.2374 -1.6557 -2.1661
    1DSPA   O11 1294   5.077   4.486   9.422  0.2232 -0.3976 -0.5919
    1DSPA    C1 1295   5.154   4.432   9.316 -0.2976 -0.2178 -0.2387
    1DSPA    HA 1296   5.115   4.334   9.280 -1.5726 -0.5204  1.8110
    1DSPA    HB 1297   5.258   4.417   9.352 -0.5508 -0.2473  0.4908
    1DSPA    C2 1298   5.171   4.523   9.189 -0.5056  0.8057  0.1118
    1DSPA    HS 1299   5.174   4.629   9.225 -0.9865  1.4555 -1.6593
    1DSPA   O21 1300   5.052   4.517   9.114  0.7664 -0.1301 -0.3804
    1DSPA   C21 1301   5.024   4.612   9.026 -0.4025  0.1015  0.0036
    1DSPA   O22 1302   5.065   4.725   9.036 -0.2444 -0.9286  0.1648
    1DSPA   C22 1303   4.909   4.555   8.936 -0.3006  0.4109  0.3034
    1DSPA   H2R 1304   4.808   4.601   8.951  0.1755  2.1346 -1.3462
    1DSPA   H2S 1305   4.900   4.447   8.959 -1.7642  0.4356 -0.0433
    1DSPA    C3 1306   5.292   4.490   9.107  0.0223 -0.0422  0.1188
    1DSPA    HX 1307   5.286   4.379   9.100 -0.4303 -0.1236  1.5239
    1DSPA    HY 1308   5.382   4.526   9.160 -1.2478  2.5277  0.7058
    1DSPA   O31 1309   5.275   4.534   8.969  0.2940 -0.0035  0.2816
    1DSPA   C31 1310   5.350   4.631   8.925  0.1407 -0.4716 -0.2051
    1DSPA   O32 1311   5.437   4.689   8.989 -0.4139 -0.1357 -0.6546
    1DSPA   C32 1312   5.301   4.694   8.795 -0.8130  0.0592  0.6820
    1DSPA   H2X 1313   5.363   4.785   8.777  2.1656 -2.3289 -2.6773
    1DSPA   H2Y 1314   5.199   4.736   8.804  0.0018  2.0964  0.9920
    1DSPA   C23 1315   4.931   4.571   8.787  0.1118 -0.2233 -0.4158
    1DSPA   H3R 1316   4.868   4.495   8.735 -0.4459  0.7599 -1.2130
    1DSPA   H3S 1317   5.036   4.540   8.769 -0.4735 -2.9935  0.3580
    1DSPA   C24 1318   4.895   4.709   8.734 -0.0280 -0.1258 -0.2872
    1DSPA   H4R 1319   4.969   4.781   8.777 -1.4109  0.9073  0.4471
    1DSPA   H4S 1320   4.797   4.740   8.776 -0.9787  0.0333 -2.4628
    1DSPA   C25 1321   4.886   4.698   8.581  0.5121 -0.0988 -0.1166
    1DSPA   H5R 1322   4.800   4.634   8.554  0.6354 -0.3687  0.1158
    1DSPA   H5S 1323   4.979   4.653   8.542  1.7127  2.4067 -0.3470
    1DSPA   C26 1324   4.881   4.835   8.514  0.8520  0.5372  0.7679
    1DSPA   H6R 1325   4.979   4.885   8.526  1.5533 -1.1169  2.2994
    1DSPA   H6S 1326   4.805   4.903   8.556 -0.5644  0.2335 -1.1258
    1DSPA   C27 1327   4.855   4.824   8.359 -0.0482  0.2325 -0.1003
    1DSPA   H7R 1328   4.887   4.917   8.307  0.2349 -0.4894 -1.2779
    1DSPA   H7S 1329   4.753   4.813   8.317 -0.1892  3.6011 -0.9152
    1DSPA   C28 1330   4.955   4.727   8.298 -0.7285 -0.4186 -0.0379
    1DSPA   H8R 1331   4.945   4.622   8.332 -4.1128  0.4035  1.9049
    1DSPA   H8S 1332   5.056   4.759   8.332 -0.6481 -0.0423 -0.6082
    1DSPA   C29 1333   4.967   4.718   8.143  0.3165 -0.4226  0.9309
    1DSPA   H9R 1334   5.046   4.644   8.121 -1.1363 -1.7692  0.0162
    1DSPA   H9S 1335   5.012   4.814   8.109  0.9557 -1.4327 -1.2110
    1DSPA  C210 1336   4.841   4.677   8.055 -0.3397 -0.0712  0.3969
    1DSPA  H10R 1337   4.778   4.769   8.059  2.6297  2.2007 -0.7835
    1DSPA  H10S 1338   4.790   4.594   8.107 -1.9086 -0.1251 -1.1273
    1DSPA  C211 1339   4.883   4.633   7.908 -0.0935 -0.3714  0.2285
    1DSPA  H11R 1340   4.794   4.576   7.872  0.0211 -1.8017  2.0425
    1DSPA  H11S 1341   4.972   4.568   7.917 -0.0736 -0.5148 -0.9022
    1DSPA  C212 1342   4.903   4.748   7.818 -0.4601  0.2854  0.2448
    1DSPA  H12R 1343   4.994   4.804   7.851 -0.0453 -0.6792  0.7678
    1DSPA  H12S 1344   4.814   4.814   7.826 -0.3522  0.4852 -0.1505
    1DSPA  C213 1345   4.926   4.707   7.673 -0.2556 -0.1336 -0.0192
    1DSPA  H13R 1346   4.846   4.635   7.644  1.2207 -2.3799  1.1592
    1DSPA  H13S 1347   5.018   4.645   7.674 -2.2632 -3.3626 -0.5154
    1DSPA  C214 1348   4.948   4.828   7.576 -0.2092 -0.1117  0.0879
    1DSPA  H14R 1349   5.048   4.869   7.599  0.4417 -0.6881 -1.5394
    1DSPA  H14S 1350   4.866   4.901   7.591  0.6497  0.7046  0.9447
    1DSPA  C215 1351   4.955   4.784   7.431 -0.1089 -0.0601  0.4397
    1DSPA  H15R 1352   4.863   4.729   7.400  0.6170 -0.5265 -1.0133
    1DSPA  H15S 1353   5.036   4.709   7.418 -1.5612 -1.3944 -1.8450
    1DSPA  C216 1354   4.984   4.898   7.332  0.0883  0.0558  0.4309
    1DSPA  H16R 1355   5.068   4.963   7.364 -0.9672  1.8196 -0.2360
    1DSPA  H16S 1356   4.896   4.965   7.326 -0.7001 -0.8930  1.2607
    1DSPA  C217 1357   5.018   4.845   7.190 -0.1975 -0.7368 -0.0744
    1DSPA  H17R 1358   4.943   4.764   7.176 -0.1829 -0.5374 -1.5043
    1DSPA  H17S 1359   5.120   4.806   7.174 -0.3324 -0.8758 -0.6182
    1DSPA  C218 1360   4.997   4.959   7.085  0.6351 -0.0228 -0.0797
    1DSPA  H18R 1361   4.899   5.011   7.094  1.4464  1.2030  2.7034
    1DSPA  H18S 1362   5.008   4.908   6.986  0.4183  0.1898 -0.2152
    1DSPA  H18T 1363   5.071   5.042   7.086 -0.6234  1.1743 -1.1279
    1DSPA   C33 1364   5.315   4.605   8.672 -0.3395  0.8523 -0.3293
    1DSPA   H3X 1365   5.244   4.520   8.685  1.0302  0.0510  2.9399
    1DSPA   H3Y 1366   5.413   4.553   8.670 -2.0237 -2.6846 -0.1948
    1DSPA   C34 1367   5.317   4.681   8.537  0.1278 -0.1861  0.8385
    1DSPA   H4X 1368   5.372   4.776   8.550 -0.0461  0.6728 -3.4168
    1DSPA   H4Y 1369   5.214   4.717   8.516  1.0949  0.9794 -2.4392
    1DSPA   C35 1370   5.360   4.596   8.414 -0.5766 -0.1793 -0.6290
    1DSPA   H5X 1371   5.288   4.511   8.403  0.4989 -1.4680  1.5766
    1DSPA   H5Y 1372   5.454   4.544   8.442  0.1172  1.0574 -0.5961
    1DSPA   C36 1373   5.361   4.692   8.287  0.4165 -0.2565 -0.2620
    1DSPA   H6X 1374   5.466   4.730   8.287  0.3166  0.0257  0.2687
    1DSPA   H6Y 1375   5.289   4.775   8.303  0.6205 -0.3158  1.0264
    1DSPA   C37 1376   5.319   4.615   8.159 -0.0704  0.2318  0.3867
    1DSPA   H7X 1377   5.221   4.562   8.165 -0.2140  0.1963 -1.5728
    1DSPA   H7Y 1378   5.389   4.530   8.148  1.2445  1.3717 -0.4013
    1DSPA   C38 1379   5.323   4.702   8.036 -0.1106  0.5996  0.8866
    1DSPA   H8X 1380   5.421   4.753   8.028 -0.0990  0.6391  1.2801
    1DSPA   H8Y 1381   5.245   4.781   8.045 -0.9556  0.0066 -0.7028
    1DSPA   C39 1382   5.297   4.623   7.908 -0.0101  0.3207  0.4701
    1DSPA   H9X 1383   5.198   4.574   7.915  0.8484 -1.3011  2.0865
    1DSPA   H9Y 1384   5.376   4.545   7.906  0.5362  0.7306 -3.5615
    1DSPA  C310 1385   5.300   4.699   7.774  0.4699 -0.0860 -0.5936
    1DSPA  H10X 1386   5.396   4.752   7.754 -0.2207  0.9009 -1.4184
    1DSPA  H10Y 1387   5.227   4.783   7.779  1.4410  0.9412 -2.5813
    1DSPA  C311 1388   5.268   4.605   7.663 -0.1217 -0.3818  0.8238
    1DSPA  H11X 1389   5.229   4.660   7.575 -2.0125  0.2171  1.9873
    1DSPA  H11Y 1390   5.188   4.537   7.698  0.6389 -0.3559  2.7423
    1DSPA  C312 1391   5.397   4.527   7.630 -0.2128  0.4052 -0.0309
    1DSPA  H12X 1392   5.429   4.477   7.723 -0.8968  1.3303  0.7216
    1DSPA  H12Y 1393   5.472   4.609   7.622  0.4038 -0.0957  0.5692
    1DSPA  C313 1394   5.397   4.448   7.501 -0.7273 -0.1650  0.5534
    1DSPA  H13X 1395   5.393   4.517   7.414  1.7407  0.3987  0.7950
    1DSPA  H13Y 1396   5.306   4.386   7.501 -2.0691  1.7224  0.2672
    1DSPA  C314 1397   5.526   4.364   7.498 -0.2102  0.3169 -0.4256
    1DSPA  H14X 1398   5.501   4.293   7.579  1.6554  0.4494  0.3193
    1DSPA  H14Y 1399   5.614   4.428   7.522 -1.2982  1.1705  1.5253
    1DSPA  C315 1400   5.568   4.296   7.370  0.3738 -0.2859  0.0726
    1DSPA  H15X 1401   5.508   4.205   7.352 -0.3941  0.3881 -0.8572
    1DSPA  H15Y 1402   5.674   4.269   7.392  0.1477 -0.5835  0.8301
    1DSPA  C316 1403   5.558   4.394   7.247  0.4624 -0.7209  0.5733
    1DSPA  H16X 1404   5.613   4.488   7.266 -0.2368 -0.1279 -0.2880
    1DSPA  H16Y 1405   5.451   4.421   7.235  0.8696  0.7836  0.1867
    1DSPA  C317 1406   5.602   4.317   7.119  0.3459  0.1096 -0.1536
    1DSPA  H17X 1407   5.539   4.366   7.041 -0.4989  0.6737  0.8577
    1DSPA  H17Y 1408   5.568   4.213   7.132  0.8568  0.1223  1.5232
    1DSPA  C318 1409   5.750   4.326   7.087 -0.2942  0.3441  0.6964
    1DSPA  H18X 1410   5.801   4.286   7.178  0.3869  0.0728  0.2078
    1DSPA  H18Y 1411   5.780   4.433   7.076  0.8871  0.1295  1.5583
    1DSPA  H18Z 1412   5.778   4.257   7.004  2.9485  2.6056 -0.2968
    2AGLCN   C1 1413   5.064   4.935   9.741 -0.7964 -0.0623 -0.0632
    2AGLCN   H1 1414   5.148   4.904   9.676 -1.9318 -2.0129 -0.6705
    2AGLCN   C5 1415   4.962   5.132   9.838 -0.0921  0.0014  0.1322
    2AGLCN   H5 1416   4.866   5.106   9.790  0.4451  0.2566 -1.1307
    2AGLCN   O5 1417   5.062   5.074   9.749 -0.0363 -0.1860 -0.3168
    2AGLCN   C2 1418   5.095   4.879   9.883  0.5782  0.1077  0.5755
    2AGLCN   H2 1419   5.190   4.928   9.914 -0.0930  2.3792 -0.7456
    2AGLCN    N 1420   5.121   4.734   9.887  0.4136  0.3044  0.8927
    2AGLCN  HN1 1421   5.092   4.707   9.983 -0.1561  3.9434  1.8809
    2AGLCN  HN2 1422   5.216   4.701   9.862 -0.3176 -1.1526 -0.1256
    2AGLCN  HN3 1423   5.059   4.688   9.817 -1.2890  1.5516  1.5178
    2AGLCN   C3 1424   4.976   4.920   9.972 -0.1039 -0.7431 -0.3714
    2AGLCN   H3 1425   4.881   4.881   9.932 -0.8696  0.6764 -0.0226
    2AGLCN   O3 1426   4.989   4.875  10.105 -0.3218  0.0442 -0.0747
    2AGLCN  HO3 1427   4.901   4.872  10.144  0.4935  1.5736  2.1516
    2AGLCN   C4 1428   4.970   5.073   9.974  0.1509 -0.2994  0.2152
    2AGLCN   H4 1429   5.066   5.106  10.020 -1.2123  1.4912  1.9455
    2AGLCN   O4 1430   4.871   5.133  10.061 -0.0879 -0.4048 -0.0786
    2AGLCN   C6 1431   4.987   5.282   9.828  0.3952  1.1730  0.1673
    2AGLCN  H61 1432   4.893   5.334   9.856 -1.3943 -0.7170 -1.9409
    2AGLCN  H62 1433   5.000   5.314   9.722  0.3171 -2.4836 -1.0831
    2AGLCN   O6 1434   5.099   5.319   9.911  0.5995 -0.0924 -0.0297
    2AGLCN  HO6 1435   5.178   5.286   9.867 -0.5810 -0.8838 -1.6771
    3AMAN    C1 1436   4.745   5.076  10.044  0.1039 -0.1895 -0.6675
    3AMAN    H1 1437   4.725   5.033   9.944 -0.7149  0.1560 -0.6561
    3AMAN    C5 1438   4.738   5.018  10.274 -0.8452 -0.0510 -0.2042
    3AMAN    H5 1439   4.838   5.064  10.287 -0.8181 -0.0875 -0.2821
    3AMAN    O5 1440   4.727   4.966  10.142  0.0583 -0.4398 -0.2727
    3AMAN    C2 1441   4.640   5.185  10.078  0.2401 -0.1084 -0.2355
    3AMAN    H2 1442   4.650   5.258   9.994 -0.4870  0.2007 -0.0553
    3AMAN    O2 1443   4.508   5.132  10.078  0.5596  0.3480  0.2165
    3AMAN   O2A 1444   4.533   5.098   9.818  0.4065 -0.2334 -0.3898
    3AMAN   O2C 1445   4.378   4.948   9.964  1.0416 -0.5416 -0.5871
    3AMAN    N2 1446   4.283   5.321  10.186  0.1725 -0.0553 -0.1618
    3AMAN  HN21 1447   4.382   5.291  10.188  0.5887  1.3089  1.8931
    3AMAN  HN22 1448   4.229   5.240  10.224  1.0501 -1.1418 -1.1492
    3AMAN  HN23 1449   4.279   5.401  10.251  0.9077  0.2281 -0.4521
    3AMAN   C25 1450   4.227   5.370  10.064 -0.4604  0.1878  0.5901
    3AMAN  H25A 1451   4.225   5.480  10.064 -2.7198  0.2193  2.8276
    3AMAN  H25B 1452   4.123   5.337  10.050  0.4723 -2.3895 -0.9107
    3AMAN   C24 1453   4.308   5.322   9.946 -0.1988 -0.2502  0.1835
    3AMAN  H24A 1454   4.414   5.353   9.956 -0.0957  0.0878 -1.5329
    3AMAN  H24B 1455   4.271   5.376   9.856 -0.8980 -0.6116  0.2449
    3AMAN   O2B 1456   4.304   5.183   9.920 -0.1168  0.2078 -0.3034
    3AMAN   P2A 1457   4.437   5.084   9.936  0.5872 -0.5387  0.2457
    3AMAN    C3 1458   4.658   5.248  10.214 -0.1703 -0.1441 -0.2196
    3AMAN    H3 1459   4.760   5.292  10.220 -0.5922  1.1117 -1.7092
    3AMAN    O3 1460   4.570   5.350  10.256  0.3800  0.6911 -0.1924
    3AMAN   HO3 1461   4.629   5.402  10.311  2.1690 -1.8990  0.5169
    3AMAN    C4 1462   4.651   5.138  10.317 -0.1329  0.2913 -0.9447
    3AMAN    H4 1463   4.550   5.096  10.332  0.9599 -1.7869  1.4864
    3AMAN    O4 1464   4.691   5.183  10.449  0.3321  0.0306 -0.3711
    3AMAN   HO4 1465   4.785   5.163  10.453 -0.1474 -2.3729  0.9765
    3AMAN    C6 1466   4.734   4.898  10.372  0.3878 -0.0781 -0.7561
    3AMAN   H61 1467   4.759   4.926  10.476  0.6707 -0.1330 -0.8092
    3AMAN   H62 1468   4.816   4.835  10.331 -0.8524 -0.8473 -2.1841
    3AMAN    O6 1469   4.612   4.831  10.363  0.5609 -0.0956  0.2185
    4AMAN    C1 1470   4.593   4.726  10.453 -1.6170 -0.1094  0.0741
    4AMAN    H1 1471   4.689   4.671  10.451 -1.1611  0.6360 -1.8965
    4AMAN    C5 1472   4.458   4.864  10.588  0.3155  0.6145 -0.4473
    4AMAN    H5 1473   4.498   4.953  10.535 -1.5266  2.0071  0.3598
    4AMAN    O5 1474   4.568   4.772  10.587 -0.2117 -0.2028 -0.0774
    4AMAN    C2 1475   4.476   4.645  10.412 -0.3340 -0.1701 -0.7113
    4AMAN    H2 1476   4.488   4.606  10.309  3.3653 -0.0572 -0.4746
    4AMAN    O2 1477   4.445   4.549  10.507 -0.0476 -0.3207 -0.2156
    4AMAN    C3 1478   4.358   4.740  10.399  0.0399 -0.2934 -0.3354
    4AMAN    H3 1479   4.379   4.822  10.327 -1.4152  1.5608  1.2481
    4AMAN    O3 1480   4.248   4.663  10.359 -0.3289  0.5043 -0.2532
    4AMAN   HO3 1481   4.207   4.623  10.436  1.9240  0.5703  1.0567
    4AMAN    C4 1482   4.334   4.798  10.536  0.0906  0.5676 -0.0856
    4AMAN    H4 1483   4.297   4.720  10.606  0.6764  1.6935  1.5441
    4AMAN    O4 1484   4.230   4.894  10.537  0.7966 -0.3408  0.1392
    4AMAN   HO4 1485   4.171   4.878  10.611  1.8117  1.8010  1.5262
    4AMAN    C6 1486   4.453   4.914  10.734  0.9087  0.6812  0.0279
    4AMAN   H61 1487   4.365   4.980  10.753  0.2768 -0.4604  1.1988
    4AMAN   H62 1488   4.541   4.976  10.761  0.1802  2.0688 -0.6218
    4AMAN    O6 1489   4.455   4.805  10.833 -0.3429  0.6734 -0.1884
    4AMAN   HO6 1490   4.540   4.762  10.841 -2.0019 -2.8093  0.8212
    5AMAN    C1 1491   4.534   4.438  10.516 -0.1665  0.2175  0.1835
    5AMAN    H1 1492   4.581   4.411  10.418  0.1614  4.8140 -1.1416
    5AMAN    C5 1493   4.593   4.513  10.736 -0.1604 -0.2676  0.1674
    5AMAN    H5 1494   4.521   4.597  10.727 -0.5979 -0.7507 -0.9981
    5AMAN    O5 1495   4.641   4.479  10.602  0.6003  0.1819 -0.4290
    5AMAN    C2 1496   4.454   4.318  10.575  0.5476  0.7014 -0.4689
    5AMAN    H2 1497   4.363   4.306  10.512  0.3200 -2.0680  0.2782
    5AMAN    O2 1498   4.532   4.196  10.574 -0.6728 -0.4101 -0.5210
    5AMAN   HO2 1499   4.472   4.121  10.570 -0.9538 -0.1462 -1.4012
    5AMAN    C3 1500   4.402   4.363  10.714  0.3475  0.2580  0.5989
    5AMAN    H3 1501   4.333   4.450  10.709  0.2937  0.1841 -0.0249
    5AMAN    O3 1502   4.330   4.255  10.776  0.1217  0.0141  0.0589
    5AMAN   HO3 1503   4.394   4.194  10.813 -0.4586 -0.5228  0.1967
    5AMAN    C4 1504   4.521   4.403  10.805  0.2564 -0.6473 -0.6422
    5AMAN    H4 1505   4.584   4.315  10.828 -0.5097 -0.7722  1.1167
    5AMAN    O4 1506   4.472   4.444  10.933 -0.3366  0.1268 -0.2995
    5AMAN   HO4 1507   4.540   4.459  10.999 -0.9730 -1.4077  0.7539
    5AMAN    C6 1508   4.716   4.552  10.816 -0.5329 -1.1004 -1.0350
    5AMAN   H61 1509   4.787   4.595  10.743  0.2328 -1.3399 -0.4461
    5AMAN   H62 1510   4.768   4.462  10.855  0.7214  0.6074  1.4377
    5AMAN    O6 1511   4.686   4.650  10.915 -0.5865  0.0757 -0.0057
    5AMAN   O6A 1512   4.731   4.753  11.141 -0.4904 -0.1415 -0.1489
    5AMAN   O6C 1513   4.642   4.508  11.127  0.0248 -0.1591 -0.0294
    5AMAN    N6 1514   5.029   4.816  11.165  0.5910 -0.0795  0.3238
    5AMAN  HN63 1515   4.930   4.825  11.164  0.5252  0.1074  2.6077
    5AMAN   C65 1516   5.086   4.713  11.092 -0.7826 -0.0524 -0.3097
    5AMAN  H65A 1517   5.147   4.644  11.155 -0.4616  0.6805  0.1888
    5AMAN  H65B 1518   5.159   4.759  11.022 -1.4514 -2.2025 -2.5568
    5AMAN   C64 1519   4.999   4.631  11.004 -0.1136 -0.0851  0.2059
    5AMAN  H64A 1520   5.068   4.554  10.964  1.6214  2.1292 -1.2782
    5AMAN  H64B 1521   4.960   4.696  10.922 -1.1900 -0.2638  0.5557
    5AMAN   O6B 1522   4.890   4.565  11.070  0.0477  0.1796 -0.3638
    5AMAN   P6A 1523   4.735   4.616  11.071 -0.4047 -0.2488  0.0973
   78DOPC     N 1524   4.585   5.384   9.419  0.4760 -0.1506 -0.0585
   78DOPC   C12 1525   4.669   5.291   9.339 -0.7010 -0.2057  0.6118
   78DOPC  H12A 1526   4.611   5.211   9.296 -0.1069 -0.9041  1.0705
   78DOPC  H12B 1527   4.748   5.249   9.400 -0.4601  0.2522  0.6196
   78DOPC   C13 1528   4.492   5.463   9.330  0.0570  0.9760  0.1211
   78DOPC  H13A 1529   4.421   5.528   9.378  0.9032  3.2894 -1.5315
   78DOPC  H13B 1530   4.556   5.503   9.252 -0.6688 -0.5218 -1.3142
   78DOPC  H13C 1531   4.428   5.400   9.269  0.4367  1.0337 -0.3487
   78DOPC   C14 1532   4.659   5.493   9.494 -0.4191  0.5556  0.4462
   78DOPC  H14A 1533   4.733   5.443   9.555 -0.7278 -3.0592 -1.7957
   78DOPC  H14B 1534   4.702   5.564   9.425  0.0961 -0.0027  0.1822
   78DOPC  H14C 1535   4.596   5.541   9.567 -1.4179  1.2238 -0.8238
   78DOPC   C15 1536   4.488   5.315   9.507 -0.0449  0.0372 -0.2935
   78DOPC  H15A 1537   4.429   5.387   9.562  1.7062 -0.1233  1.9123
   78DOPC  H15B 1538   4.531   5.252   9.583 -2.0404 -0.9659  0.0675
   78DOPC  H15C 1539   4.415   5.260   9.450 -1.5410  2.0298 -0.4030
   78DOPC   C11 1540   4.750   5.349   9.218  0.3344  0.1751  0.7689
   78DOPC  H11A 1541   4.792   5.263   9.161 -1.0620  0.0381 -0.0969
   78DOPC  H11B 1542   4.676   5.392   9.147 -0.7700  0.1117  1.8456
   78DOPC     P 1543   4.982   5.407   9.331 -0.0375 -0.1081  0.0845
   78DOPC   O13 1544   4.990   5.259   9.350  0.3896 -0.2473  0.0733
   78DOPC   O14 1545   5.004   5.489   9.451 -0.1790  0.5103  0.1293
   78DOPC   O12 1546   4.844   5.448   9.266  0.1748 -0.7317  0.1777
   78DOPC   O11 1547   5.088   5.452   9.223 -0.1690  0.5170 -0.3121
   78DOPC    C1 1548   5.085   5.566   9.138 -0.0524  0.3512  1.2483
   78DOPC    HA 1549   5.176   5.627   9.156  0.7834 -0.2067 -0.7382
   78DOPC    HB 1550   5.003   5.636   9.163 -2.3808 -1.5316 -0.6246
   78DOPC    C2 1551   5.056   5.525   8.989 -0.0355  0.2337  0.3633
   78DOPC    HS 1552   4.948   5.498   8.984  0.2292 -1.0855  1.2895
   78DOPC   O21 1553   5.150   5.424   8.945 -0.2269  0.0906  0.0572
   78DOPC   C21 1554   5.099   5.300   8.945 -0.2173  0.0454  0.0977
   78DOPC   O22 1555   4.980   5.275   8.959  0.4570  0.2652  0.0691
   78DOPC   C22 1556   5.211   5.205   8.915  0.1810  0.0589  1.0409
   78DOPC   H2R 1557   5.261   5.189   9.013  1.8268  3.5973  0.9246
   78DOPC   H2S 1558   5.279   5.264   8.850 -1.2847  1.3986  0.6731
   78DOPC    C3 1559   5.083   5.650   8.900 -0.4837 -0.4952 -0.2756
   78DOPC    HX 1560   5.193   5.667   8.904 -0.2071 -0.5490 -4.0569
   78DOPC    HY 1561   5.036   5.739   8.947  1.9223  1.3910 -1.2317
   78DOPC   O31 1562   5.020   5.641   8.768 -0.0792  0.1932  0.1495
   78DOPC   C31 1563   5.104   5.681   8.670 -0.2583  0.2194 -0.7912
   78DOPC   O32 1564   5.219   5.717   8.688 -0.2771 -0.0954  0.1395
   78DOPC   C32 1565   5.034   5.677   8.530 -0.0443 -0.4254  0.2865
   78DOPC   H2X 1566   4.957   5.597   8.524 -0.4163 -0.0623  0.1433
   78DOPC   H2Y 1567   4.989   5.776   8.504  1.0951  0.0529  0.0962
   78DOPC   C23 1568   5.167   5.083   8.831  0.6537  0.8660  0.6074
   78DOPC   H3R 1569   5.062   5.078   8.796  0.8605 -0.6125  0.1146
   78DOPC   H3S 1570   5.200   4.994   8.889  1.7251 -0.6644 -2.1372
   78DOPC   C24 1571   5.250   5.064   8.696 -0.1051 -0.4499  1.1323
   78DOPC   H4R 1572   5.232   4.961   8.660  1.4601 -0.8567  1.4681
   78DOPC   H4S 1573   5.358   5.081   8.716  0.4852 -1.7039 -0.8097
   78DOPC   C25 1574   5.183   5.164   8.596  0.0651 -0.1376 -0.4773
   78DOPC   H5R 1575   5.192   5.271   8.625 -2.3163 -0.4318  1.6943
   78DOPC   H5S 1576   5.074   5.142   8.599  0.4482 -2.1010  0.3020
   78DOPC   C26 1577   5.249   5.141   8.453  0.5227 -0.0279 -0.4332
   78DOPC   H6R 1578   5.271   5.035   8.427  2.1913  0.2049 -0.1171
   78DOPC   H6S 1579   5.347   5.193   8.448  1.4102 -1.3187  2.0531
   78DOPC   C27 1580   5.155   5.194   8.347  0.4364 -0.1944  0.0694
   78DOPC   H7R 1581   5.164   5.304   8.360  2.3387 -0.3730  0.5893
   78DOPC   H7S 1582   5.050   5.167   8.370  0.7753 -1.8931 -0.2375
   78DOPC   C28 1583   5.176   5.126   8.209  0.0295 -0.0399 -0.0321
   78DOPC   H8R 1584   5.156   5.020   8.235  1.7134 -0.4469 -0.2476
   78DOPC   H8S 1585   5.278   5.139   8.167 -0.2833  2.9004 -0.1084
   78DOPC   C29 1586   5.080   5.185   8.104  0.0607 -0.0240 -0.0750
   78DOPC   H9R 1587   4.999   5.249   8.140  2.4962  1.9979  2.2026
   78DOPC  C210 1588   5.075   5.155   7.974 -0.7064  0.2535  0.0992
   78DOPC  H10R 1589   4.992   5.196   7.913 -1.2852  0.1714  0.8174
   78DOPC  C211 1590   5.179   5.072   7.895  0.0384 -0.1358  0.3546
   78DOPC  H11R 1591   5.131   4.983   7.848 -0.0923 -0.3116  0.8215
   78DOPC  H11S 1592   5.249   5.024   7.966  2.2927 -0.3076 -1.8221
   78DOPC  C212 1593   5.259   5.152   7.795 -0.3699 -0.6129 -0.0313
   78DOPC  H12R 1594   5.320   5.225   7.852  0.1000  0.3168 -1.6654
   78DOPC  H12S 1595   5.197   5.214   7.727  1.2294  0.2628 -0.7538
   78DOPC  C213 1596   5.359   5.067   7.707  0.2833  0.2641 -0.2891
   78DOPC  H13R 1597   5.310   4.976   7.667 -2.8540  1.8543 -0.3614
   78DOPC  H13S 1598   5.447   5.032   7.766 -1.1318  0.4037  2.0357
   78DOPC  C214 1599   5.416   5.154   7.593 -0.2292  0.0355 -0.4503
   78DOPC  H14R 1600   5.493   5.095   7.540  2.2327  1.2870  1.5142
   78DOPC  H14S 1601   5.461   5.249   7.630  0.4000 -0.9691  1.5407
   78DOPC  C215 1602   5.312   5.190   7.490 -0.7269 -0.6619  0.0216
   78DOPC  H15R 1603   5.224   5.245   7.530 -1.4845 -1.0507 -1.0738
   78DOPC  H15S 1604   5.264   5.103   7.439 -1.6177  0.2428 -0.7403
   78DOPC  C216 1605   5.371   5.270   7.371  0.0977  0.0768 -0.2930
   78DOPC  H16R 1606   5.459   5.219   7.326  0.6820  0.8829 -0.0962
   78DOPC  H16S 1607   5.397   5.373   7.404  0.5522 -0.8215  2.4241
   78DOPC  C217 1608   5.271   5.288   7.261  1.0120 -0.1889 -0.2707
   78DOPC  H17R 1609   5.188   5.348   7.304  0.1951  0.3242 -2.4246
   78DOPC  H17S 1610   5.214   5.198   7.232 -0.5633  0.9626 -0.9352
   78DOPC  C218 1611   5.322   5.336   7.124 -0.6939 -0.5772  0.1825
   78DOPC  H18R 1612   5.365   5.252   7.066 -2.9236 -0.5478 -1.6201
   78DOPC  H18S 1613   5.403   5.411   7.142  0.2518 -1.3269 -0.8212
   78DOPC  H18T 1614   5.250   5.396   7.065  0.6881  1.4785  0.4651
   78DOPC   C33 1615   5.142   5.633   8.429 -0.5415  0.4171 -0.5904
   78DOPC   H3X 1616   5.196   5.542   8.463  2.8417  2.3402 -0.3178
   78DOPC   H3Y 1617   5.216   5.715   8.418  0.8272 -0.6005  0.6747
   78DOPC   C34 1618   5.079   5.601   8.295 -0.1332 -0.0995  0.1031
   78DOPC   H4X 1619   5.033   5.698   8.266  0.8764  0.0119 -1.2101
   78DOPC   H4Y 1620   4.999   5.525   8.298 -1.4050  1.2148  0.4589
   78DOPC   C35 1621   5.177   5.554   8.180  0.1151  0.1640  0.1645
   78DOPC   H5X 1622   5.199   5.445   8.186 -0.8905  0.0182  2.6477
   78DOPC   H5Y 1623   5.270   5.614   8.175  0.5000 -0.3109  1.2626
   78DOPC   C36 1624   5.108   5.570   8.050  0.1432  0.6649 -0.1822
   78DOPC   H6X 1625   5.017   5.506   8.054  0.7227 -0.2601 -1.2390
   78DOPC   H6Y 1626   5.079   5.677   8.038  2.1156  1.1121 -1.4312
   78DOPC   C37 1627   5.188   5.527   7.930 -0.6213 -0.1427  0.2967
   78DOPC   H7X 1628   5.282   5.585   7.926 -1.1347  0.6250 -1.7038
   78DOPC   H7Y 1629   5.215   5.420   7.946  1.4299  0.0383 -1.5117
   78DOPC   C38 1630   5.122   5.531   7.794  0.7260 -0.8771 -0.0061
   78DOPC   H8X 1631   5.023   5.483   7.790  1.1574 -1.9699  1.6562
   78DOPC   H8Y 1632   5.177   5.469   7.719  0.9680 -0.4422 -0.1965
   78DOPC   C39 1633   5.097   5.671   7.760  0.1586 -0.0778 -0.3824
   78DOPC   H9X 1634   5.055   5.732   7.842 -0.4414 -0.2399 -0.5619
   78DOPC  C310 1635   5.116   5.732   7.640 -0.2254 -0.3720 -0.2646
   78DOPC  H10X 1636   5.101   5.841   7.646  0.1681 -0.3552  0.4406
   78DOPC  C311 1637   5.172   5.678   7.516  0.0198 -0.4467  0.1660
   78DOPC  H11X 1638   5.089   5.658   7.446 -2.4201  0.1560  2.7341
   78DOPC  H11Y 1639   5.214   5.578   7.542 -0.6991 -0.6004  0.7768
   78DOPC  C312 1640   5.281   5.782   7.457 -1.0096  0.5090 -0.3560
   78DOPC  H12X 1641   5.358   5.795   7.536 -0.3472  0.0272 -0.9043
   78DOPC  H12Y 1642   5.232   5.878   7.431  0.2995  1.4333  0.4333
   78DOPC  C313 1643   5.358   5.739   7.328  0.1146  0.5986 -0.6473
   78DOPC  H13X 1644   5.444   5.808   7.316 -0.5568  2.0360  2.0742
   78DOPC  H13Y 1645   5.398   5.639   7.356 -2.3120 -0.4269 -0.6035
   78DOPC  C314 1646   5.279   5.724   7.193  0.3544  0.6280  0.5101
   78DOPC  H14X 1647   5.356   5.738   7.114  0.6838 -0.6835  0.5848
   78DOPC  H14Y 1648   5.237   5.622   7.186  0.2612  0.7216 -0.3919
   78DOPC  C315 1649   5.177   5.842   7.182 -0.0342  0.1561  0.0070
   78DOPC  H15X 1650   5.214   5.932   7.235  0.5416 -0.7080  1.1103
   78DOPC  H15Y 1651   5.086   5.807   7.236 -0.6493  2.9542  0.9314
   78DOPC  C316 1652   5.149   5.871   7.035 -0.1164  0.2479 -0.5832
   78DOPC  H16X 1653   5.237   5.897   6.972 -0.7561  2.5472 -0.6172
   78DOPC  H16Y 1654   5.119   5.771   6.995 -1.8516  0.3239  0.4156
   78DOPC  C317 1655   5.027   5.958   7.004  0.5630  0.1824  0.4960
   78DOPC  H17X 1656   4.939   5.904   7.044  0.4732 -1.4850 -1.7993
   78DOPC  H17Y 1657   5.027   6.059   7.049  0.2597  1.5664 -2.4091
   78DOPC  C318 1658   5.002   5.983   6.859 -0.7577 -0.5949  0.9924
   78DOPC  H18X 1659   4.896   6.016   6.856 -0.8665 -0.9465  0.8995
   78DOPC  H18Y 1660   5.066   6.062   6.814 -0.3572 -1.8983 -0.8715
   78DOPC  H18Z 1661   5.009   5.891   6.796 -0.3300 -0.9877  1.6052
   79DOPC     N 1662   4.397   4.097   9.429 -0.5628 -0.6655 -0.6675
   79DOPC   C12 1663   4.447   4.216   9.345  0.0416  0.0551 -0.0755
   79DOPC  H12A 1664   4.548   4.244   9.370 -0.5739  1.3783  1.0357
   79DOPC  H12B 1665   4.394   4.305   9.377  0.8806  0.2091  0.9488
   79DOPC   C13 1666   4.462   3.964   9.404 -0.7318 -0.4921 -0.1744
   79DOPC  H13A 1667   4.446   3.933   9.302 -1.2675  0.3671 -0.3629
   79DOPC  H13B 1668   4.565   3.983   9.428 -0.9412 -0.1228  0.4626
   79DOPC  H13C 1669   4.438   3.886   9.475 -1.0045 -1.6802 -1.5136
   79DOPC   C14 1670   4.246   4.082   9.409  0.5658 -0.7354 -0.3878
   79DOPC  H14A 1671   4.228   4.053   9.306 -0.3556  0.7621 -0.6708
   79DOPC  H14B 1672   4.204   4.009   9.477  0.5530  0.2957  0.7427
   79DOPC  H14C 1673   4.194   4.176   9.418 -2.3692 -2.4274  2.9001
   79DOPC   C15 1674   4.429   4.139   9.570  0.2736  0.0514 -0.6077
   79DOPC  H15A 1675   4.430   4.056   9.638 -0.9471  1.6239  1.4479
   79DOPC  H15B 1676   4.356   4.210   9.607  0.5535  0.1758 -0.2904
   79DOPC  H15C 1677   4.523   4.189   9.588 -1.1063  2.0891  1.5641
   79DOPC   C11 1678   4.442   4.205   9.190  0.0560  0.5875 -0.0878
   79DOPC  H11A 1679   4.333   4.205   9.169  0.2786  0.9028 -1.3310
   79DOPC  H11B 1680   4.469   4.305   9.149 -1.2189  0.8994 -0.1844
   79DOPC     P 1681   4.667   4.125   9.102  0.0211 -0.3518 -0.0198
   79DOPC   O13 1682   4.741   4.029   9.185  0.1565  0.0442 -0.4928
   79DOPC   O14 1683   4.699   4.270   9.125 -0.1806  0.4180  0.3617
   79DOPC   O12 1684   4.509   4.096   9.128 -0.5442 -0.4470  0.8192
   79DOPC   O11 1685   4.689   4.097   8.948 -0.3534  0.3337 -0.8701
   79DOPC    C1 1686   4.611   4.025   8.859  0.8224 -0.6140 -0.4369
   79DOPC    HA 1687   4.505   4.052   8.878  0.9532 -0.4661  0.1015
   79DOPC    HB 1688   4.614   3.918   8.889 -1.6485  0.0755  2.8721
   79DOPC    C2 1689   4.643   4.070   8.714 -0.2560  0.2845 -0.0637
   79DOPC    HS 1690   4.577   4.016   8.642  0.0089 -0.6374  0.3710
   79DOPC   O21 1691   4.779   4.035   8.688  0.3787  0.1049  0.0953
   79DOPC   C21 1692   4.818   3.911   8.681  0.3022 -0.3199  0.0453
   79DOPC   O22 1693   4.757   3.818   8.726  0.1387 -0.3944  0.3095
   79DOPC   C22 1694   4.934   3.907   8.586 -0.1520 -0.3653 -0.3579
   79DOPC   H2R 1695   4.992   3.825   8.634 -1.7487 -1.6443 -0.5420
   79DOPC   H2S 1696   4.988   4.004   8.573 -1.6600  0.4470 -0.7865
   79DOPC    C3 1697   4.627   4.228   8.701 -0.2577  0.2468 -0.1320
   79DOPC    HX 1698   4.676   4.280   8.787 -2.1820  1.2781  0.4071
   79DOPC    HY 1699   4.519   4.240   8.726 -0.4383 -1.2265 -0.1324
   79DOPC   O31 1700   4.675   4.280   8.568  0.5664 -0.8141 -0.3067
   79DOPC   C31 1701   4.619   4.402   8.552  0.1791 -0.3895  0.9427
   79DOPC   O32 1702   4.556   4.462   8.635  0.2727  0.1758 -0.4643
   79DOPC   C32 1703   4.645   4.445   8.408 -0.4190  0.1720 -0.3075
   79DOPC   H2X 1704   4.581   4.534   8.388  0.5379  1.2632  1.3555
   79DOPC   H2Y 1705   4.752   4.471   8.401 -0.7796  2.1187  0.7275
   79DOPC   C23 1706   4.893   3.846   8.452 -0.1432  0.2911  0.8203
   79DOPC   H3R 1707   4.855   3.743   8.469 -2.1204  1.0545  1.2885
   79DOPC   H3S 1708   4.981   3.835   8.385 -0.7370 -0.5902  0.1619
   79DOPC   C24 1709   4.789   3.930   8.366 -0.5105 -0.4020  0.2657
   79DOPC   H4R 1710   4.819   4.037   8.366 -2.8152  0.3082 -1.0144
   79DOPC   H4S 1711   4.690   3.923   8.417 -0.4046  0.3337  0.5893
   79DOPC   C25 1712   4.765   3.888   8.220  0.1462  0.1768 -0.9397
   79DOPC   H5R 1713   4.677   3.936   8.172  0.1631  1.4444  0.2413
   79DOPC   H5S 1714   4.745   3.780   8.231  0.8783  0.2105  1.0181
   79DOPC   C26 1715   4.879   3.922   8.128 -0.0946  0.2940 -0.2285
   79DOPC   H6R 1716   4.974   3.879   8.167 -0.7196 -1.2530 -0.3151
   79DOPC   H6S 1717   4.887   4.031   8.145 -0.9623  0.2712  0.4002
   79DOPC   C27 1718   4.857   3.895   7.971 -1.0084  0.1865 -0.3379
   79DOPC   H7R 1719   4.948   3.912   7.910 -0.3907  0.7506  0.7317
   79DOPC   H7S 1720   4.790   3.979   7.943 -2.0396 -1.4755 -3.3951
   79DOPC   C28 1721   4.793   3.762   7.939  0.0601  0.2082 -0.1990
   79DOPC   H8R 1722   4.690   3.773   7.978  0.8525 -1.5026  2.6177
   79DOPC   H8S 1723   4.840   3.685   8.003 -0.2838  0.2915  0.1553
   79DOPC   C29 1724   4.792   3.712   7.796  0.5378 -0.0612  0.2306
   79DOPC   H9R 1725   4.875   3.645   7.770  0.4308 -0.9698  2.0550
   79DOPC  C210 1726   4.700   3.755   7.704 -0.8409  0.3057 -0.3165
   79DOPC  H10R 1727   4.715   3.701   7.609  0.0096 -0.3521  0.1793
   79DOPC  C211 1728   4.590   3.857   7.708  0.2326  0.2107  0.3129
   79DOPC  H11R 1729   4.641   3.955   7.715  0.3237  0.4881 -2.7744
   79DOPC  H11S 1730   4.532   3.842   7.802  1.2957 -3.0012  0.5924
   79DOPC  C212 1731   4.481   3.835   7.599 -0.2796  0.0137  0.4183
   79DOPC  H12R 1732   4.392   3.898   7.618  0.1161  2.0643 -3.4899
   79DOPC  H12S 1733   4.446   3.730   7.604  0.2552 -0.1518  0.6807
   79DOPC  C213 1734   4.531   3.875   7.458  0.0146 -0.2763 -0.2997
   79DOPC  H13R 1735   4.596   3.794   7.418  3.0766  2.1189 -0.5117
   79DOPC  H13S 1736   4.587   3.971   7.453 -0.7734  0.1360 -1.5964
   79DOPC  C214 1737   4.421   3.878   7.356  0.7410 -0.3905  0.1649
   79DOPC  H14R 1738   4.351   3.962   7.379  1.3300  0.4745 -1.0460
   79DOPC  H14S 1739   4.363   3.784   7.350 -0.1495 -0.0890  2.7251
   79DOPC  C215 1740   4.478   3.914   7.217 -0.2903  0.0992 -0.1267
   79DOPC  H15R 1741   4.547   3.833   7.184 -0.6153 -0.4491  0.5222
   79DOPC  H15S 1742   4.541   4.006   7.215 -1.3342  0.9240  1.9660
   79DOPC  C216 1743   4.375   3.925   7.109 -0.8871  0.5133 -0.3244
   79DOPC  H16R 1744   4.278   3.939   7.161 -0.7031 -2.6815  1.0876
   79DOPC  H16S 1745   4.363   3.822   7.070  2.9444  0.1964 -1.0394
   79DOPC  C217 1746   4.402   4.022   7.000 -0.2522 -0.5500 -0.1319
   79DOPC  H17R 1747   4.377   3.978   6.901 -0.6823 -2.8080  0.9358
   79DOPC  H17S 1748   4.511   4.042   6.995 -0.4016  0.1752 -0.8114
   79DOPC  C218 1749   4.326   4.162   7.018 -0.5494 -0.1454 -0.1625
   79DOPC  H18R 1750   4.359   4.217   7.108  0.0516  0.0578 -0.4971
   79DOPC  H18S 1751   4.216   4.151   7.028 -0.5893  0.6807  0.4110
   79DOPC  H18T 1752   4.345   4.225   6.928 -1.1101  0.7198  0.3071
   79DOPC   C33 1753   4.632   4.324   8.319  0.9047  0.6571  0.2209
   79DOPC   H3X 1754   4.549   4.260   8.356 -0.0889  0.7854 -1.7255
   79DOPC   H3Y 1755   4.713   4.249   8.337  0.2248  0.3225  2.2045
   79DOPC   C34 1756   4.626   4.346   8.170  0.3502 -0.4974  0.1425
   79DOPC   H4X 1757   4.713   4.410   8.145 -0.0042 -0.5990 -1.4645
   79DOPC   H4Y 1758   4.541   4.413   8.146  1.9096  1.3804 -0.3258
   79DOPC   C35 1759   4.607   4.218   8.083 -0.6565  0.4832 -0.1061
   79DOPC   H5X 1760   4.552   4.136   8.133 -0.2587  0.1013 -0.2802
   79DOPC   H5Y 1761   4.716   4.194   8.078  0.4896  4.9192 -0.5192
   79DOPC   C36 1762   4.540   4.240   7.946 -0.1245  0.2699  0.8727
   79DOPC   H6X 1763   4.558   4.148   7.886  1.0038  0.0737  1.4958
   79DOPC   H6Y 1764   4.430   4.259   7.950  0.0850  1.4517  1.5678
   79DOPC   C37 1765   4.595   4.369   7.871  0.2774  0.3158  0.2662
   79DOPC   H7X 1766   4.565   4.455   7.934 -0.6787  0.7548 -0.7572
   79DOPC   H7Y 1767   4.705   4.361   7.858  0.7955  2.0040  2.9248
   79DOPC   C38 1768   4.527   4.381   7.728  0.2724 -0.7099 -0.4827
   79DOPC   H8X 1769   4.553   4.487   7.704  0.1828  0.1730  2.7909
   79DOPC   H8Y 1770   4.416   4.378   7.730  0.2472  0.1840 -0.2006
   79DOPC   C39 1771   4.580   4.275   7.641  0.4003  0.6687  0.3194
   79DOPC   H9X 1772   4.523   4.181   7.648 -1.6180  1.8909  1.0406
   79DOPC  C310 1773   4.666   4.285   7.540 -0.3183 -0.3749 -0.1413
   79DOPC  H10X 1774   4.694   4.191   7.492 -1.9310 -1.3985  0.8136
   79DOPC  C311 1775   4.731   4.413   7.490  0.1440 -0.4269  0.1218
   79DOPC  H11X 1776   4.831   4.417   7.539  0.1544  0.5149  0.0462
   79DOPC  H11Y 1777   4.682   4.506   7.526  1.5647  0.9859 -1.4598
   79DOPC  C312 1778   4.735   4.422   7.333 -0.8216 -1.0220 -0.5465
   79DOPC  H12X 1779   4.790   4.516   7.315 -1.7308  0.2600  2.5788
   79DOPC  H12Y 1780   4.630   4.432   7.298 -1.2839  0.7005  1.1190
   79DOPC  C313 1781   4.795   4.310   7.258 -0.4813 -0.5698 -0.5283
   79DOPC  H13X 1782   4.736   4.219   7.285  0.9393 -0.7665  2.3733
   79DOPC  H13Y 1783   4.791   4.315   7.148 -4.0368 -1.0017 -0.5324
   79DOPC  C314 1784   4.934   4.277   7.303 -0.7933  0.1899 -0.4132
   79DOPC  H14X 1785   4.934   4.247   7.410  2.4093 -0.8532 -0.5827
   79DOPC  H14Y 1786   4.970   4.184   7.253  0.3704 -0.9987  2.4085
   79DOPC  C315 1787   5.049   4.387   7.292 -0.0311  0.2017 -0.3372
   79DOPC  H15X 1788   5.141   4.354   7.346 -0.4520 -2.0704 -0.8868
   79DOPC  H15Y 1789   5.014   4.486   7.328 -0.1268  0.4382 -1.0745
   79DOPC  C316 1790   5.104   4.400   7.148  0.0441 -0.4791  0.8274
   79DOPC  H16X 1791   5.010   4.411   7.090  1.5437  2.1949 -1.3477
   79DOPC  H16Y 1792   5.172   4.487   7.150 -0.5446  0.0166 -0.2303
   79DOPC  C317 1793   5.181   4.279   7.098 -0.3733  0.4113 -0.0637
   79DOPC  H17X 1794   5.256   4.254   7.175 -1.7946  0.9855  1.5605
   79DOPC  H17Y 1795   5.117   4.188   7.103 -0.5210  0.5695  0.9921
   79DOPC  C318 1796   5.230   4.294   6.954  0.0934  0.5433 -0.0480
   79DOPC  H18X 1797   5.297   4.382   6.938  2.3250 -0.5430  2.5963
   79DOPC  H18Y 1798   5.284   4.201   6.925 -1.6633 -1.0585  1.5730
   79DOPC  H18Z 1799   5.138   4.305   6.892 -2.9653 -0.5108  3.8901
   80DOPC     N 1800   5.580   4.331   9.719  0.0726 -0.3567 -0.5669
   80DOPC   C12 1801   5.550   4.307   9.572  0.1731  0.3501  0.7678
   80DOPC  H12A 1802   5.645   4.280   9.528 -0.1796 -0.4106  0.4458
   80DOPC  H12B 1803   5.515   4.405   9.543 -1.7768  0.0119  1.7887
   80DOPC   C13 1804   5.464   4.363   9.812  0.1651  0.3092  0.6284
   80DOPC  H13A 1805   5.487   4.370   9.917  1.4830 -0.4660  0.4165
   80DOPC  H13B 1806   5.409   4.452   9.786 -2.4997 -1.7655 -1.4271
   80DOPC  H13C 1807   5.387   4.287   9.801 -1.7253  1.9076  2.0709
   80DOPC   C14 1808   5.684   4.438   9.735  0.1484 -0.2177  0.0273
   80DOPC  H14A 1809   5.777   4.395   9.699 -0.4390 -1.1198 -0.4466
   80DOPC  H14B 1810   5.664   4.533   9.689 -0.8550  0.2429  1.3753
   80DOPC  H14C 1811   5.692   4.462   9.840  1.1618 -3.2843  0.7707
   80DOPC   C15 1812   5.629   4.205   9.782  0.3885 -0.6854  0.0313
   80DOPC  H15A 1813   5.548   4.134   9.788  0.7789 -1.0858  0.6287
   80DOPC  H15B 1814   5.647   4.229   9.886 -1.9450  1.0218  0.1286
   80DOPC  H15C 1815   5.702   4.149   9.726 -0.6940 -1.9355 -0.1702
   80DOPC   C11 1816   5.449   4.198   9.516  0.2146  0.6862 -0.2286
   80DOPC  H11A 1817   5.356   4.200   9.577 -1.6459  0.8244 -2.8936
   80DOPC  H11B 1818   5.416   4.225   9.413 -0.8433 -0.0858 -0.1086
   80DOPC     P 1819   5.453   3.950   9.440  0.0913 -0.1524  0.3050
   80DOPC   O13 1820   5.322   3.915   9.497  0.0816  0.1491 -0.5066
   80DOPC   O14 1821   5.560   3.847   9.426  0.2848  0.0595  0.0661
   80DOPC   O12 1822   5.516   4.071   9.523 -0.0393 -0.8405 -0.0602
   80DOPC   O11 1823   5.439   4.006   9.289  0.9525 -0.2163 -0.3560
   80DOPC    C1 1824   5.329   4.035   9.209 -0.0052 -0.1666 -0.0487
   80DOPC    HA 1825   5.349   4.114   9.134 -0.3304 -0.7570 -0.7620
   80DOPC    HB 1826   5.245   4.069   9.274 -0.5227  1.2654 -1.4162
   80DOPC    C2 1827   5.270   3.902   9.152 -0.6597  0.1410  0.2690
   80DOPC    HS 1828   5.298   3.815   9.214  2.4511  1.4855  0.9330
   80DOPC   O21 1829   5.324   3.875   9.020  0.7291  0.3543 -0.2782
   80DOPC   C21 1830   5.279   3.767   8.956  0.1311 -0.5455 -0.2561
   80DOPC   O22 1831   5.186   3.693   8.990 -0.8542 -0.6110 -0.4324
   80DOPC   C22 1832   5.357   3.761   8.825 -0.1961 -0.4000 -0.7713
   80DOPC   H2R 1833   5.466   3.774   8.840 -0.3520  1.4382 -1.0281
   80DOPC   H2S 1834   5.318   3.845   8.764 -0.8732 -0.7434 -0.8184
   80DOPC    C3 1835   5.115   3.922   9.155  0.8201  0.3990  0.6276
   80DOPC    HX 1836   5.088   3.940   9.261  0.6447 -1.9504  1.0423
   80DOPC    HY 1837   5.058   3.837   9.111  1.3084 -0.4491  1.6077
   80DOPC   O31 1838   5.080   4.039   9.087  0.7956 -0.3637  0.0746
   80DOPC   C31 1839   5.042   4.035   8.963 -0.1308  0.0169 -0.1074
   80DOPC   O32 1840   5.033   3.933   8.896  0.2265  0.3246  0.4025
   80DOPC   C32 1841   5.005   4.177   8.917  0.2709 -0.0278  0.3915
   80DOPC   H2X 1842   4.930   4.156   8.837  0.5841  0.8043 -0.1325
   80DOPC   H2Y 1843   4.949   4.224   9.000 -2.8009  0.6550 -1.9014
   80DOPC   C23 1844   5.320   3.646   8.731 -0.0566 -0.5266 -0.0558
   80DOPC   H3R 1845   5.210   3.645   8.725 -0.1870  2.7534 -0.2154
   80DOPC   H3S 1846   5.368   3.555   8.773  0.1835  0.0423  0.9258
   80DOPC   C24 1847   5.370   3.659   8.586 -0.6780 -0.4729  0.3686
   80DOPC   H4R 1848   5.351   3.569   8.523  0.2499 -0.9039  0.6827
   80DOPC   H4S 1849   5.481   3.661   8.583 -0.6487  1.1741  1.5115
   80DOPC   C25 1850   5.322   3.788   8.525  0.2331 -0.0796 -0.4466
   80DOPC   H5R 1851   5.391   3.865   8.564  1.1041 -0.8563 -0.4277
   80DOPC   H5S 1852   5.223   3.802   8.573  0.5154 -2.2843  0.9198
   80DOPC   C26 1853   5.326   3.790   8.374  0.6994  1.4004 -0.0335
   80DOPC   H6R 1854   5.238   3.732   8.340  2.7641 -1.3063 -1.1013
   80DOPC   H6S 1855   5.418   3.736   8.342 -1.0679 -1.3567 -0.8369
   80DOPC   C27 1856   5.339   3.923   8.305  0.2858  0.2307  0.2307
   80DOPC   H7R 1857   5.439   3.968   8.324  1.5364 -0.8694 -3.0660
   80DOPC   H7S 1858   5.260   3.987   8.350  0.0577 -0.1385  0.3536
   80DOPC   C28 1859   5.320   3.921   8.149  0.4253 -0.6912 -0.1612
   80DOPC   H8R 1860   5.330   4.024   8.107  1.1258 -0.9468 -0.6332
   80DOPC   H8S 1861   5.222   3.881   8.115 -0.1335  1.3562 -1.1156
   80DOPC   C29 1862   5.430   3.845   8.088  0.1203  0.1266  0.0566
   80DOPC   H9R 1863   5.532   3.858   8.128  1.2508  0.0754 -2.6307
   80DOPC  C210 1864   5.407   3.735   8.014 -0.2152 -0.2348 -0.5486
   80DOPC  H10R 1865   5.498   3.684   7.981  0.1067 -1.3637  1.9318
   80DOPC  C211 1866   5.284   3.669   7.955  0.1257  0.5734  0.2007
   80DOPC  H11R 1867   5.204   3.720   8.014  0.6143 -0.6890  2.0167
   80DOPC  H11S 1868   5.262   3.565   7.987 -2.5144  1.5345  1.8715
   80DOPC  C212 1869   5.268   3.703   7.804 -0.0590  0.9980  0.4649
   80DOPC  H12R 1870   5.367   3.694   7.753 -1.3847 -0.9387 -1.9743
   80DOPC  H12S 1871   5.231   3.808   7.805 -2.1665  0.3096 -0.8127
   80DOPC  C213 1872   5.190   3.590   7.728  0.5218 -0.0637 -0.4639
   80DOPC  H13R 1873   5.083   3.578   7.756  0.6822 -0.5539 -0.0409
   80DOPC  H13S 1874   5.244   3.494   7.744 -0.6972 -0.7031  0.0297
   80DOPC  C214 1875   5.178   3.616   7.580 -0.2197  0.7509  1.2533
   80DOPC  H14R 1876   5.282   3.618   7.540  0.4698 -2.3351  2.6460
   80DOPC  H14S 1877   5.145   3.721   7.568 -2.6485 -0.2250 -1.7874
   80DOPC  C215 1878   5.085   3.523   7.506 -0.3994  0.0571  0.6551
   80DOPC  H15R 1879   4.981   3.561   7.499 -0.8934 -1.3853 -0.6528
   80DOPC  H15S 1880   5.089   3.425   7.557  2.2356 -0.8370 -1.0164
   80DOPC  C216 1881   5.122   3.483   7.356 -0.8133  0.1468 -0.2370
   80DOPC  H16R 1882   5.234   3.481   7.355 -0.7705  1.6711 -1.0309
   80DOPC  H16S 1883   5.081   3.562   7.290 -1.8600  0.2274  0.5021
   80DOPC  C217 1884   5.053   3.346   7.325 -0.2432  0.1111  0.0654
   80DOPC  H17R 1885   4.945   3.347   7.349 -0.4094  2.7321 -0.4641
   80DOPC  H17S 1886   5.093   3.261   7.384  1.6058 -0.4426 -1.8377
   80DOPC  C218 1887   5.077   3.296   7.180 -0.1764 -0.2490 -0.2533
   80DOPC  H18R 1888   5.017   3.358   7.111 -0.0973  0.5335  0.3638
   80DOPC  H18S 1889   5.035   3.193   7.174 -3.1829  0.8200  0.6076
   80DOPC  H18T 1890   5.184   3.310   7.152 -0.2061  2.1720  0.6260
   80DOPC   C33 1891   5.131   4.249   8.879  0.2755 -0.0509  0.0100
   80DOPC   H3X 1892   5.216   4.235   8.949  1.2523  3.1691 -0.3779
   80DOPC   H3Y 1893   5.095   4.353   8.894  1.3258  0.4771 -0.9659
   80DOPC   C34 1894   5.176   4.223   8.739 -0.7144 -0.1916  0.0522
   80DOPC   H4X 1895   5.214   4.122   8.713  0.4316 -0.2963  1.9847
   80DOPC   H4Y 1896   5.268   4.286   8.741 -0.8340 -0.0156  0.0005
   80DOPC   C35 1897   5.080   4.273   8.626 -0.2132  0.1972 -0.3703
   80DOPC   H5X 1898   5.066   4.383   8.635  0.8316  0.3417 -0.4288
   80DOPC   H5Y 1899   4.984   4.226   8.659  0.5532  0.5546  2.5819
   80DOPC   C36 1900   5.122   4.223   8.487 -0.2575 -0.1898 -0.6812
   80DOPC   H6X 1901   5.224   4.266   8.487  1.6576 -4.2551 -0.3628
   80DOPC   H6Y 1902   5.148   4.115   8.487 -0.6668 -0.2937 -0.0445
   80DOPC   C37 1903   5.032   4.264   8.370  0.3073 -0.1480 -0.9314
   80DOPC   H7X 1904   4.944   4.197   8.365  1.0942 -1.2713 -0.0667
   80DOPC   H7Y 1905   5.008   4.370   8.393  0.5946  0.5177 -3.3991
   80DOPC   C38 1906   5.118   4.267   8.241  0.2259  0.3274 -0.3854
   80DOPC   H8X 1907   5.148   4.165   8.210 -2.4496 -0.0844 -1.9577
   80DOPC   H8Y 1908   5.206   4.334   8.241  1.1806 -0.9062 -0.6471
   80DOPC   C39 1909   5.035   4.327   8.133 -0.0897 -0.3160  0.7178
   80DOPC   H9X 1910   4.964   4.403   8.169  0.5481 -0.2766  1.9407
   80DOPC  C310 1911   5.029   4.290   8.002  0.9486  0.1363  0.7256
   80DOPC  H10X 1912   4.968   4.340   7.925  0.9036 -0.6128  0.2650
   80DOPC  C311 1913   5.123   4.187   7.949  0.2886 -0.3232  0.0827
   80DOPC  H11X 1914   5.072   4.089   7.940 -0.1585 -0.1152  0.3173
   80DOPC  H11Y 1915   5.214   4.185   8.013  0.5181  3.6885  0.1772
   80DOPC  C312 1916   5.180   4.240   7.811 -0.1697 -0.7825 -0.3377
   80DOPC  H12X 1917   5.245   4.328   7.829  2.2200 -1.8372 -3.0758
   80DOPC  H12Y 1918   5.101   4.271   7.739 -0.3814 -0.1871  0.1472
   80DOPC  C313 1919   5.277   4.129   7.762 -0.0877  0.4450  0.0273
   80DOPC  H13X 1920   5.370   4.167   7.715  0.3218 -0.5117  0.0553
   80DOPC  H13Y 1921   5.319   4.071   7.847  0.9011 -1.3819 -1.6397
   80DOPC  C314 1922   5.222   4.030   7.664 -0.2266  0.7143 -0.4898
   80DOPC  H14X 1923   5.293   3.947   7.642 -1.9599 -0.4779 -1.8096
   80DOPC  H14Y 1924   5.139   3.979   7.716 -0.2401  0.6610 -0.5628
   80DOPC  C315 1925   5.176   4.087   7.528 -0.0370 -0.0063 -0.6809
   80DOPC  H15X 1926   5.268   4.124   7.479  0.4234 -0.5337 -0.2321
   80DOPC  H15Y 1927   5.104   4.170   7.543  0.2996  0.4963 -1.7716
   80DOPC  C316 1928   5.110   3.983   7.438 -0.2708 -0.7102  0.6532
   80DOPC  H16X 1929   5.102   4.034   7.340 -1.1150 -0.4973  0.8291
   80DOPC  H16Y 1930   5.185   3.901   7.433  0.2400 -0.1800 -1.1339
   80DOPC  C317 1931   4.964   3.938   7.469  0.3631  0.1705  0.1241
   80DOPC  H17X 1932   4.961   3.891   7.570 -3.2006 -0.3088 -0.0949
   80DOPC  H17Y 1933   4.897   4.027   7.470 -1.0994 -0.8812  1.7655
   80DOPC  C318 1934   4.905   3.829   7.378  0.4006 -0.6119 -0.8769
   80DOPC  H18X 1935   4.985   3.756   7.355  0.8387 -0.3731 -0.1352
   80DOPC  H18Y 1936   4.826   3.775   7.435 -0.3913 -1.9709 -3.1534
   80DOPC  H18Z 1937   4.857   3.858   7.282 -0.3001 -1.0726 -0.6782
   81DOPC     N 1938   6.582   4.421   9.581  0.0555 -0.1161  0.2252
   81DOPC   C12 1939   6.587   4.492   9.445 -0.2522 -0.2810  0.3817
   81DOPC  H12A 1940   6.658   4.445   9.378 -1.7294 -1.2661 -0.5527
   81DOPC  H12B 1941   6.623   4.593   9.452  1.0034 -0.4664 -2.0927
   81DOPC   C13 1942   6.538   4.276   9.581  0.1600  0.5533  0.0640
   81DOPC  H13A 1943   6.538   4.239   9.682 -1.3193 -1.1734 -0.5228
   81DOPC  H13B 1944   6.439   4.252   9.547  1.1757 -1.6710 -1.6243
   81DOPC  H13C 1945   6.605   4.215   9.522 -1.1823 -0.6828 -0.2394
   81DOPC   C14 1946   6.477   4.493   9.666  0.2324  0.1180 -0.2421
   81DOPC  H14A 1947   6.469   4.444   9.761 -1.0327  2.8109  1.1647
   81DOPC  H14B 1948   6.517   4.593   9.680 -0.2181  0.1111  1.2189
   81DOPC  H14C 1949   6.380   4.496   9.620 -0.7246 -0.6545  1.6213
   81DOPC   C15 1950   6.720   4.427   9.645  1.2515  0.4097 -0.0260
   81DOPC  H15A 1951   6.806   4.391   9.591  1.9074 -1.6757  2.2010
   81DOPC  H15B 1952   6.730   4.376   9.740  0.0932 -0.0949 -0.1482
   81DOPC  H15C 1953   6.750   4.527   9.672  2.5678 -0.3737  1.5812
   81DOPC   C11 1954   6.463   4.480   9.362  0.1344 -0.2915 -0.7539
   81DOPC  H11A 1955   6.476   4.505   9.255  3.3224  1.3759 -0.1016
   81DOPC  H11B 1956   6.442   4.372   9.345 -1.4673  0.1253 -1.6730
   81DOPC     P 1957   6.341   4.691   9.400 -0.1426 -0.2884  0.3523
   81DOPC   O13 1958   6.474   4.755   9.415 -0.1650 -0.0037  0.1136
   81DOPC   O14 1959   6.244   4.741   9.502  0.0756  0.1942 -0.9065
   81DOPC   O12 1960   6.345   4.538   9.413 -0.1449  0.2678  0.0514
   81DOPC   O11 1961   6.285   4.715   9.255 -0.0681  0.2607  0.0495
   81DOPC    C1 1962   6.199   4.625   9.195  0.3273 -0.3135 -0.0137
   81DOPC    HA 1963   6.143   4.561   9.267 -1.4928  0.9309 -0.2561
   81DOPC    HB 1964   6.264   4.563   9.130  1.8356  0.1647  0.9795
   81DOPC    C2 1965   6.091   4.696   9.103  0.4584  0.3234 -0.7193
   81DOPC    HS 1966   6.059   4.625   9.023 -1.9645 -0.3092  0.7149
   81DOPC   O21 1967   6.143   4.816   9.044 -0.4413 -0.0921  0.5320
   81DOPC   C21 1968   6.217   4.807   8.940 -0.1917 -0.4369 -0.6645
   81DOPC   O22 1969   6.263   4.705   8.890  0.1260 -0.0710  0.3262
   81DOPC   C22 1970   6.246   4.939   8.874  0.8685 -0.3606 -0.2708
   81DOPC   H2R 1971   6.323   5.001   8.923  2.2991  0.0439 -2.8507
   81DOPC   H2S 1972   6.149   4.993   8.873 -0.2807 -2.3254 -1.3704
   81DOPC    C3 1973   5.969   4.729   9.179  0.0617  0.0206 -0.7698
   81DOPC    HX 1974   6.002   4.779   9.272 -2.8374  1.1883 -0.2423
   81DOPC    HY 1975   5.908   4.641   9.209 -1.2073  0.9612 -0.4841
   81DOPC   O31 1976   5.886   4.821   9.101  0.2838  0.5512 -0.0915
   81DOPC   C31 1977   5.806   4.758   9.016  0.3884  0.3564 -0.9756
   81DOPC   O32 1978   5.773   4.639   9.011  0.2857 -0.7969  0.1302
   81DOPC   C32 1979   5.754   4.856   8.906 -0.3107 -0.2240 -0.8327
   81DOPC   H2X 1980   5.646   4.834   8.897 -0.2720  0.5028 -3.9888
   81DOPC   H2Y 1981   5.766   4.964   8.929  0.7974 -0.5799  0.3954
   81DOPC   C23 1982   6.290   4.918   8.730  0.4741  0.3483 -1.0139
   81DOPC   H3R 1983   6.358   4.831   8.725  1.0785  0.6776  0.8011
   81DOPC   H3S 1984   6.348   5.006   8.696  0.4179  0.5078 -0.7044
   81DOPC   C24 1985   6.168   4.905   8.627 -0.3237 -0.0331 -0.3753
   81DOPC   H4R 1986   6.108   4.997   8.643 -0.3570 -0.2439  0.8299
   81DOPC   H4S 1987   6.104   4.817   8.650  2.2892 -2.0493 -0.4010
   81DOPC   C25 1988   6.203   4.902   8.478  0.1839  0.6845 -0.2558
   81DOPC   H5R 1989   6.223   4.794   8.460  1.8567  1.2596 -2.2377
   81DOPC   H5S 1990   6.301   4.945   8.449  0.1971  1.0085  0.2591
   81DOPC   C26 1991   6.099   4.972   8.380 -0.1630  0.4256 -0.6123
   81DOPC   H6R 1992   6.080   5.078   8.410 -1.5636 -0.1398  0.6065
   81DOPC   H6S 1993   5.999   4.926   8.394 -0.3048  0.7737 -0.4564
   81DOPC   C27 1994   6.143   4.956   8.235  0.4043 -0.6432  1.1476
   81DOPC   H7R 1995   6.253   4.954   8.224  0.1120 -0.4891 -3.7712
   81DOPC   H7S 1996   6.101   5.054   8.202  0.6420 -0.4373  1.4541
   81DOPC   C28 1997   6.071   4.854   8.138  0.5341 -0.3393  0.6342
   81DOPC   H8R 1998   6.113   4.866   8.036 -0.5588 -1.2716  0.0646
   81DOPC   H8S 1999   5.966   4.888   8.127  0.1224 -1.2259  1.6609
   81DOPC   C29 2000   6.094   4.712   8.183 -0.5397  0.7012 -0.6917
   81DOPC   H9R 2001   6.200   4.685   8.200 -0.9533 -1.0938 -0.7332
   81DOPC  C210 2002   5.995   4.625   8.209  0.6404 -0.2771  0.4915
   81DOPC  H10R 2003   6.030   4.524   8.236 -1.0903 -0.6745  1.3934
   81DOPC  C211 2004   5.845   4.647   8.190 -0.0285 -0.0951  0.4426
   81DOPC  H11R 2005   5.795   4.580   8.118 -3.4474  1.5365  1.0732
   81DOPC  H11S 2006   5.819   4.744   8.142 -1.2993 -0.1892  0.9214
   81DOPC  C212 2007   5.764   4.624   8.319 -0.5804 -0.3711  0.5964
   81DOPC  H12R 2008   5.662   4.651   8.284 -0.8842 -0.6737  1.2322
   81DOPC  H12S 2009   5.787   4.701   8.395  1.2894  0.7659 -1.0175
   81DOPC  C213 2010   5.774   4.484   8.377  0.7016 -0.1473 -0.2033
   81DOPC  H13R 2011   5.706   4.469   8.464  2.5410  0.2982  1.3856
   81DOPC  H13S 2012   5.877   4.472   8.418  1.5509  0.8885 -1.9370
   81DOPC  C214 2013   5.753   4.370   8.279  0.2864 -0.1364  1.0754
   81DOPC  H14R 2014   5.759   4.279   8.343 -2.8388 -1.2892 -0.1061
   81DOPC  H14S 2015   5.825   4.379   8.195 -0.5924  0.1653  0.3360
   81DOPC  C215 2016   5.610   4.379   8.227 -0.8816  0.1059 -0.4364
   81DOPC  H15R 2017   5.602   4.471   8.164 -0.4593  0.3799 -0.0912
   81DOPC  H15S 2018   5.542   4.386   8.315 -0.8121 -1.1733 -0.2721
   81DOPC  C216 2019   5.558   4.254   8.148 -0.2876  0.2534 -0.5474
   81DOPC  H16R 2020   5.453   4.280   8.121 -0.4031  1.7714  1.1850
   81DOPC  H16S 2021   5.556   4.168   8.218  0.3117 -0.6973 -1.6595
   81DOPC  C217 2022   5.643   4.209   8.031 -0.4083 -0.0272  0.4602
   81DOPC  H17R 2023   5.581   4.126   7.991  1.8736 -0.9996 -1.2800
   81DOPC  H17S 2024   5.736   4.167   8.076 -1.1761 -4.3939 -1.5439
   81DOPC  C218 2025   5.681   4.304   7.915 -0.3049 -0.1324  0.1824
   81DOPC  H18R 2026   5.598   4.378   7.911  0.2940  0.5168 -0.4436
   81DOPC  H18S 2027   5.711   4.250   7.823 -0.3823 -0.3799  0.3028
   81DOPC  H18T 2028   5.768   4.361   7.955 -0.1034 -0.9089  0.8665
   81DOPC   C33 2029   5.841   4.833   8.783  0.2921 -0.1581  0.1880
   81DOPC   H3X 2030   5.847   4.725   8.759  1.0464  0.1950 -1.3378
   81DOPC   H3Y 2031   5.943   4.875   8.800 -0.0881  1.7951 -1.8271
   81DOPC   C34 2032   5.788   4.923   8.664  0.2557 -0.5176  0.0702
   81DOPC   H4X 2033   5.852   4.904   8.575 -2.2980 -0.6314 -1.8265
   81DOPC   H4Y 2034   5.809   5.024   8.706  0.6979 -0.4147 -0.3832
   81DOPC   C35 2035   5.645   4.892   8.618 -0.1554  0.0474  0.4270
   81DOPC   H5X 2036   5.572   4.905   8.700  0.9590  1.5646  1.2277
   81DOPC   H5Y 2037   5.639   4.791   8.574 -1.5561 -0.1838  1.1111
   81DOPC   C36 2038   5.613   4.999   8.516  0.4518 -0.2384  0.8469
   81DOPC   H6X 2039   5.506   4.986   8.491  0.2641 -0.1375  1.5751
   81DOPC   H6Y 2040   5.621   5.096   8.570 -0.2314 -0.0213  0.5778
   81DOPC   C37 2041   5.694   5.009   8.384  0.4664  0.3799  0.1360
   81DOPC   H7X 2042   5.802   4.988   8.400  0.4843 -0.6702 -1.1386
   81DOPC   H7Y 2043   5.668   4.917   8.327  1.5706 -0.0070  0.2390
   81DOPC   C38 2044   5.666   5.137   8.302 -0.0506 -0.6430  0.3531
   81DOPC   H8X 2045   5.756   5.157   8.239 -0.4134  0.0141  0.0368
   81DOPC   H8Y 2046   5.657   5.225   8.369  1.6822  0.0491 -0.2629
   81DOPC   C39 2047   5.552   5.122   8.207 -0.2080 -0.1103 -0.0157
   81DOPC   H9X 2048   5.455   5.140   8.255  1.4707 -0.2437  3.8017
   81DOPC  C310 2049   5.560   5.070   8.079  0.5243  0.4462 -0.4369
   81DOPC  H10X 2050   5.463   5.061   8.029  0.6428 -0.4822 -0.5083
   81DOPC  C311 2051   5.687   5.022   8.011  0.0712 -0.2288  0.0272
   81DOPC  H11X 2052   5.764   5.003   8.089 -1.5577 -3.7489  0.9778
   81DOPC  H11Y 2053   5.727   5.083   7.927  2.4758 -0.4575  0.9200
   81DOPC  C312 2054   5.652   4.885   7.951 -0.2527 -0.0475  0.5832
   81DOPC  H12X 2055   5.561   4.888   7.887  0.2931  0.1311 -0.2088
   81DOPC  H12Y 2056   5.630   4.818   8.037 -2.1013  0.3694  0.4813
   81DOPC  C313 2057   5.764   4.824   7.869 -0.0078 -0.0912 -0.1921
   81DOPC  H13X 2058   5.773   4.885   7.776 -0.1340 -0.9174 -0.7522
   81DOPC  H13Y 2059   5.861   4.816   7.923 -1.6666 -2.0637  2.7893
   81DOPC  C314 2060   5.722   4.691   7.807 -0.1772 -0.0943  0.1858
   81DOPC  H14X 2061   5.699   4.615   7.885  1.1232 -0.5722  0.1230
   81DOPC  H14Y 2062   5.628   4.706   7.749  0.3067  1.3739 -0.2597
   81DOPC  C315 2063   5.826   4.632   7.715 -0.4860  0.5823 -0.3540
   81DOPC  H15X 2064   5.808   4.523   7.713 -0.5776  0.6029 -0.8277
   81DOPC  H15Y 2065   5.932   4.654   7.742 -0.4222 -2.3557  2.3537
   81DOPC  C316 2066   5.797   4.688   7.571 -0.1422  0.1639 -0.4106
   81DOPC  H16X 2067   5.688   4.666   7.564 -0.5341  1.1365  1.9559
   81DOPC  H16Y 2068   5.814   4.797   7.569  0.4178  0.1950  2.6406
   81DOPC  C317 2069   5.883   4.627   7.457  0.4209 -0.5501 -0.2089
   81DOPC  H17X 2070   5.983   4.600   7.497 -0.2457  0.1607  2.1232
   81DOPC  H17Y 2071   5.839   4.526   7.441 -1.7586  0.3675 -0.4554
   81DOPC  C318 2072   5.901   4.718   7.338  0.1091 -0.7552 -0.7114
   81DOPC  H18X 2073   5.806   4.747   7.289  0.2449 -1.2259 -1.2664
   81DOPC  H18Y 2074   5.966   4.805   7.358 -1.6424  0.2596  0.8809
   81DOPC  H18Z 2075   5.952   4.652   7.265 -2.6373 -3.3048 -0.5238
   82DOPC     N 2076   4.180   4.874   9.286 -0.5274 -0.3023  0.4793
   82DOPC   C12 2077   4.131   5.009   9.230  0.6685 -0.4255 -0.0578
   82DOPC  H12A 2078   4.168   5.086   9.297 -1.8209 -1.6736  3.0651
   82DOPC  H12B 2079   4.026   5.013   9.255  0.3569  0.6318 -1.4170
   82DOPC   C13 2080   4.177   4.884   9.438 -0.4806 -0.5067  0.5383
   82DOPC  H13A 2081   4.223   4.792   9.469 -1.4809 -1.5931 -1.0607
   82DOPC  H13B 2082   4.240   4.968   9.462 -1.1250  0.3576 -0.7007
   82DOPC  H13C 2083   4.077   4.897   9.477 -0.8507 -0.7493 -0.3121
   82DOPC   C14 2084   4.332   4.841   9.246  0.8525  0.1207 -0.6283
   82DOPC  H14A 2085   4.354   4.852   9.140  0.1294 -0.9899 -0.9152
   82DOPC  H14B 2086   4.406   4.896   9.303 -0.6753  0.0972  1.4945
   82DOPC  H14C 2087   4.339   4.735   9.265  0.9696  0.1974 -0.2438
   82DOPC   C15 2088   4.088   4.767   9.235 -0.4669  0.5656  0.6486
   82DOPC  H15A 2089   4.109   4.672   9.282 -0.4832  0.1721 -0.1192
   82DOPC  H15B 2090   4.104   4.751   9.129 -3.4662 -2.7884  0.5314
   82DOPC  H15C 2091   3.983   4.785   9.249 -0.8776  1.2799 -2.5168
   82DOPC   C11 2092   4.151   5.041   9.080  0.1281 -0.1994 -0.0977
   82DOPC  H11A 2093   4.100   4.959   9.024  1.8991 -1.7929  0.5289
   82DOPC  H11B 2094   4.097   5.133   9.049  0.1059 -0.1991 -0.0592
   82DOPC     P 2095   4.402   5.153   9.067  0.4920  0.2471 -0.2073
   82DOPC   O13 2096   4.519   5.093   9.132 -0.5042 -0.0376 -0.0442
   82DOPC   O14 2097   4.353   5.280   9.130  0.3213  0.0713  0.4094
   82DOPC   O12 2098   4.289   5.041   9.048 -0.2448  0.0399 -0.7700
   82DOPC   O11 2099   4.431   5.197   8.915  0.3291  0.5809 -0.5570
   82DOPC    C1 2100   4.329   5.209   8.818  0.3124 -0.9504  0.1859
   82DOPC    HA 2101   4.333   5.308   8.767 -1.1028 -0.8381  0.2578
   82DOPC    HB 2102   4.227   5.201   8.859  0.6605  0.0886  1.2892
   82DOPC    C2 2103   4.352   5.109   8.705 -0.0741  0.4682  0.4850
   82DOPC    HS 2104   4.399   5.022   8.755  0.1418  0.3339  0.0524
   82DOPC   O21 2105   4.443   5.184   8.619 -0.1340 -0.2933  0.4465
   82DOPC   C21 2106   4.530   5.112   8.557  0.6494 -0.1517 -0.2371
   82DOPC   O22 2107   4.541   4.989   8.568 -0.0859 -0.2792 -0.1063
   82DOPC   C22 2108   4.623   5.202   8.476  0.1786 -0.3466  0.1407
   82DOPC   H2R 2109   4.726   5.159   8.471  0.2305 -0.1856 -0.2106
   82DOPC   H2S 2110   4.631   5.303   8.520 -0.6762 -1.1561  2.2634
   82DOPC    C3 2111   4.223   5.066   8.628 -0.0699  0.4278  0.1921
   82DOPC    HX 2112   4.175   5.160   8.594  1.1574  0.9752 -0.1040
   82DOPC    HY 2113   4.155   5.022   8.704 -1.8570  1.5099 -0.7360
   82DOPC   O31 2114   4.246   4.975   8.519 -0.4299  0.0793  0.0169
   82DOPC   C31 2115   4.240   4.841   8.548  0.1117  0.2378 -0.5347
   82DOPC   O32 2116   4.223   4.799   8.661  0.4126  0.4775  0.0730
   82DOPC   C32 2117   4.264   4.754   8.422 -0.0206 -0.7340 -0.6783
   82DOPC   H2X 2118   4.296   4.654   8.457  0.7148 -0.1041  0.5306
   82DOPC   H2Y 2119   4.166   4.746   8.371  0.1470  0.1595 -1.1587
   82DOPC   C23 2120   4.581   5.219   8.325 -0.6863  0.0231  0.4081
   82DOPC   H3R 2121   4.496   5.289   8.317 -0.3068  0.4321 -0.1242
   82DOPC   H3S 2122   4.569   5.117   8.284  0.6008 -1.0968  2.5685
   82DOPC   C24 2123   4.697   5.289   8.250  0.2553 -0.2017 -0.3353
   82DOPC   H4R 2124   4.786   5.224   8.240  1.9554  2.0763 -0.6278
   82DOPC   H4S 2125   4.728   5.380   8.305  0.5665  0.3870 -1.4588
   82DOPC   C25 2126   4.652   5.325   8.110  0.1108 -0.2067 -0.1851
   82DOPC   H5R 2127   4.702   5.416   8.070 -0.6700 -0.5667 -2.0809
   82DOPC   H5S 2128   4.545   5.352   8.119  0.2494  0.5421 -0.7053
   82DOPC   C26 2129   4.676   5.204   8.008 -0.4346 -0.4137  0.6453
   82DOPC   H6R 2130   4.621   5.114   8.042  1.4323 -2.1026 -0.5996
   82DOPC   H6S 2131   4.782   5.174   8.000 -0.7162 -0.9238 -1.8599
   82DOPC   C27 2132   4.633   5.252   7.868 -0.3837 -0.2802 -0.0593
   82DOPC   H7R 2133   4.667   5.358   7.860 -0.3071  0.0672  3.2083
   82DOPC   H7S 2134   4.522   5.244   7.870 -0.2659 -2.0251  0.5582
   82DOPC   C28 2135   4.671   5.161   7.746  0.3525  0.3792 -0.5330
   82DOPC   H8R 2136   4.615   5.206   7.662 -1.5358 -1.5955 -0.4073
   82DOPC   H8S 2137   4.616   5.069   7.777  0.6722  0.1655 -0.5901
   82DOPC   C29 2138   4.818   5.128   7.716 -0.2045  0.5070  0.6425
   82DOPC   H9R 2139   4.860   5.042   7.769 -1.3193  0.7622  1.9888
   82DOPC  C210 2140   4.900   5.208   7.638 -0.7493 -0.0032  0.3592
   82DOPC  H10R 2141   5.005   5.184   7.617 -0.6843 -0.8656  1.5985
   82DOPC  C211 2142   4.860   5.334   7.572  0.3994 -0.5455 -0.7072
   82DOPC  H11R 2143   4.924   5.416   7.610  1.1930 -2.4581  2.4096
   82DOPC  H11S 2144   4.754   5.359   7.595  0.9584  0.1328  1.2826
   82DOPC  C212 2145   4.886   5.320   7.422  0.5807  0.3601  0.0886
   82DOPC  H12R 2146   4.807   5.255   7.380  0.4045  1.1672 -0.8721
   82DOPC  H12S 2147   4.989   5.280   7.407 -0.3902 -1.5376 -2.0260
   82DOPC  C213 2148   4.891   5.453   7.341  0.3640 -0.3674 -0.0285
   82DOPC  H13R 2149   4.985   5.510   7.344  1.0776 -1.4671 -0.6366
   82DOPC  H13S 2150   4.816   5.529   7.372  0.9025 -0.1933  0.8655
   82DOPC  C214 2151   4.883   5.410   7.189  0.1086  0.0790  0.3803
   82DOPC  H14R 2152   4.787   5.356   7.187 -1.2894  2.2118  2.9733
   82DOPC  H14S 2153   4.964   5.335   7.180  0.1343 -0.1824  2.3825
   82DOPC  C215 2154   4.901   5.523   7.090 -0.0704 -0.3573  0.2418
   82DOPC  H15R 2155   4.989   5.584   7.122 -1.2842  1.9349 -0.5986
   82DOPC  H15S 2156   4.822   5.601   7.094  2.0320  1.9373 -0.1605
   82DOPC  C216 2157   4.887   5.467   6.955 -0.2086 -0.3618  0.1664
   82DOPC  H16R 2158   4.782   5.435   6.939 -0.3212 -0.2108  0.5952
   82DOPC  H16S 2159   4.956   5.383   6.931 -0.4286 -0.3002 -0.7090
   82DOPC  C217 2160   4.919   5.564   6.839 -0.0697 -0.3212  0.5786
   82DOPC  H17R 2161   5.022   5.604   6.852 -0.2166 -0.1365  1.2368
   82DOPC  H17S 2162   4.839   5.641   6.830 -1.3486 -1.7653 -1.2042
   82DOPC  C218 2163   4.929   5.504   6.693  0.9455  0.7374  0.5750
   82DOPC  H18R 2164   4.824   5.477   6.666  1.6583 -1.1374 -0.5273
   82DOPC  H18S 2165   4.995   5.414   6.693  0.5746  0.4626  0.3511
   82DOPC  H18T 2166   4.965   5.579   6.620  0.5144  1.1524  0.7822
   82DOPC   C33 2167   4.368   4.826   8.331 -0.3420  0.0926 -0.3165
   82DOPC   H3X 2168   4.469   4.832   8.377 -1.0536 -1.2658  1.5535
   82DOPC   H3Y 2169   4.332   4.929   8.309 -1.9404 -0.5980 -1.0915
   82DOPC   C34 2170   4.359   4.764   8.193 -1.1118  0.1353 -0.0986
   82DOPC   H4X 2171   4.263   4.793   8.146 -1.0096  1.4829  0.4832
   82DOPC   H4Y 2172   4.376   4.655   8.201 -1.3677  0.0103 -1.0908
   82DOPC   C35 2173   4.476   4.811   8.100  0.1079  0.0248  0.1187
   82DOPC   H5X 2174   4.572   4.772   8.140 -1.3132 -2.7718  1.1142
   82DOPC   H5Y 2175   4.467   4.922   8.104  0.7311  0.1105 -0.7693
   82DOPC   C36 2176   4.465   4.755   7.959  0.4301  0.0614  0.8912
   82DOPC   H6X 2177   4.562   4.783   7.911  0.2826  1.2248  1.2630
   82DOPC   H6Y 2178   4.461   4.644   7.952 -1.8673  0.0606  1.4494
   82DOPC   C37 2179   4.358   4.813   7.861  0.1353  0.3632  0.3784
   82DOPC   H7X 2180   4.258   4.785   7.901 -0.7118  2.5736 -0.0669
   82DOPC   H7Y 2181   4.369   4.923   7.855  1.0646  0.2280 -0.8950
   82DOPC   C38 2182   4.377   4.765   7.722 -0.4471  0.4867  0.2119
   82DOPC   H8X 2183   4.369   4.654   7.714  0.9409  0.4844 -2.0910
   82DOPC   H8Y 2184   4.480   4.793   7.690 -0.0198 -0.7725  0.4055
   82DOPC   C39 2185   4.273   4.830   7.635 -0.0693  0.4197 -0.5561
   82DOPC   H9X 2186   4.179   4.819   7.691  0.6995 -1.4256  0.4648
   82DOPC  C310 2187   4.291   4.909   7.527  0.2085  0.6329  0.0312
   82DOPC  H10X 2188   4.205   4.957   7.478 -0.1029 -1.4095 -1.5538
   82DOPC  C311 2189   4.421   4.950   7.456  0.2711 -0.9272  0.8127
   82DOPC  H11X 2190   4.507   4.922   7.520  0.4848  0.2748  1.0734
   82DOPC  H11Y 2191   4.426   5.057   7.425  0.6979 -1.1947 -0.0760
   82DOPC  C312 2192   4.433   4.867   7.317  0.6333 -0.5771 -0.3094
   82DOPC  H12X 2193   4.352   4.887   7.243  0.1459  1.7726  0.7499
   82DOPC  H12Y 2194   4.424   4.758   7.335 -2.6184 -0.4252 -0.4217
   82DOPC  C313 2195   4.566   4.888   7.247  0.2682  0.0085  0.4237
   82DOPC  H13X 2196   4.568   4.996   7.224  2.3881  0.0044  0.3862
   82DOPC  H13Y 2197   4.658   4.865   7.305  0.0565 -2.6329 -0.1457
   82DOPC  C314 2198   4.572   4.815   7.106  0.1292 -0.0484 -0.6902
   82DOPC  H14X 2199   4.478   4.836   7.050 -2.0484  0.2391  2.7674
   82DOPC  H14Y 2200   4.660   4.858   7.052  0.2170 -0.8373 -1.1862
   82DOPC  C315 2201   4.580   4.663   7.121 -0.2089 -0.1033 -0.6282
   82DOPC  H15X 2202   4.494   4.604   7.161 -1.4316  0.9491 -1.6245
   82DOPC  H15Y 2203   4.658   4.646   7.199  2.4766 -0.6167 -3.2414
   82DOPC  C316 2204   4.622   4.583   6.999  0.5388  0.4578 -0.2091
   82DOPC  H16X 2205   4.609   4.478   7.034 -1.2925  0.5220 -0.5846
   82DOPC  H16Y 2206   4.554   4.606   6.914 -0.0114  1.3769  0.4559
   82DOPC  C317 2207   4.769   4.609   6.961  0.3038  0.1381 -0.5792
   82DOPC  H17X 2208   4.772   4.712   6.918  2.1184  0.1670 -0.4558
   82DOPC  H17Y 2209   4.821   4.614   7.059  0.8241 -0.9706 -0.7926
   82DOPC  C318 2210   4.825   4.517   6.865  0.2021  0.3927  0.7269
   82DOPC  H18X 2211   4.757   4.515   6.778  0.1562  1.1198  0.7386
   82DOPC  H18Y 2212   4.920   4.552   6.819 -0.7882  0.1910 -1.6027
   82DOPC  H18Z 2213   4.832   4.415   6.910  2.9709  0.3880  0.4582
   83DOPC     N 2214   5.374   5.350   9.488 -1.0374  1.1765  0.7935
   83DOPC   C12 2215   5.406   5.286   9.348  0.8022  0.5931 -0.2778
   83DOPC  H12A 2216   5.316   5.250   9.302  0.2291  1.6724 -0.0258
   83DOPC  H12B 2217   5.463   5.195   9.362  0.2522  0.1024 -1.1553
   83DOPC   C13 2218   5.256   5.278   9.562  0.0878 -0.0509  0.0807
   83DOPC  H13A 2219   5.230   5.329   9.653  1.0267  0.7981 -0.1072
   83DOPC  H13B 2220   5.174   5.292   9.493  1.5877  0.9873 -1.5807
   83DOPC  H13C 2221   5.280   5.176   9.587 -0.5167 -0.6924 -1.7560
   83DOPC   C14 2222   5.326   5.490   9.466 -0.3423  0.0381 -0.1954
   83DOPC  H14A 2223   5.413   5.529   9.415  0.3514 -0.3312  0.6739
   83DOPC  H14B 2224   5.237   5.500   9.404 -0.9214 -0.2017  0.5860
   83DOPC  H14C 2225   5.305   5.543   9.557 -3.0067 -1.5195  0.2020
   83DOPC   C15 2226   5.488   5.340   9.590  0.1855 -0.4684  0.2855
   83DOPC  H15A 2227   5.572   5.395   9.551 -0.8013  1.6701  1.0559
   83DOPC  H15B 2228   5.512   5.238   9.618  0.7310 -0.4991 -0.2550
   83DOPC  H15C 2229   5.460   5.381   9.686 -1.3914 -1.1447  0.1391
   83DOPC   C11 2230   5.477   5.367   9.241 -0.1489  0.2930 -0.2113
   83DOPC  H11A 2231   5.488   5.311   9.147  1.5809 -2.3048  1.4239
   83DOPC  H11B 2232   5.399   5.437   9.204 -0.0442  0.5913  0.1193
   83DOPC     P 2233   5.735   5.355   9.276  0.1649  0.0091  0.0949
   83DOPC   O13 2234   5.714   5.210   9.285  0.1787 -0.0503 -0.3240
   83DOPC   O14 2235   5.843   5.419   9.361 -0.2543  0.0676  0.7533
   83DOPC   O12 2236   5.598   5.428   9.288  0.5103 -0.2193  0.2628
   83DOPC   O11 2237   5.773   5.382   9.124  0.2771  0.1178  0.0034
   83DOPC    C1 2238   5.813   5.506   9.076 -0.3960 -0.3549 -0.4549
   83DOPC    HA 2239   5.913   5.528   9.119 -1.1880  1.1011  0.7362
   83DOPC    HB 2240   5.754   5.593   9.112  0.2275  0.5479 -1.5493
   83DOPC    C2 2241   5.830   5.514   8.920  0.1350 -0.5607 -0.5648
   83DOPC    HS 2242   5.858   5.620   8.905  0.8153 -0.3512  1.6903
   83DOPC   O21 2243   5.703   5.487   8.854 -0.1784  0.1661  0.0118
   83DOPC   C21 2244   5.615   5.579   8.877  0.2793  0.5404 -0.0026
   83DOPC   O22 2245   5.639   5.690   8.921  0.3288 -0.6889  0.3392
   83DOPC   C22 2246   5.473   5.521   8.852 -0.5207 -0.1135 -0.2085
   83DOPC   H2R 2247   5.401   5.606   8.859 -1.1678 -0.7655  1.6739
   83DOPC   H2S 2248   5.446   5.441   8.924 -0.3418 -1.5399 -1.6673
   83DOPC    C3 2249   5.948   5.423   8.883  0.0320 -0.3693 -0.0661
   83DOPC    HX 2250   5.931   5.326   8.934 -0.0988 -0.7180 -0.7529
   83DOPC    HY 2251   6.037   5.474   8.925 -1.0428  1.7025 -0.2081
   83DOPC   O31 2252   5.966   5.406   8.742  0.0439  0.6460 -0.1879
   83DOPC   C31 2253   5.882   5.319   8.684 -0.1385  0.2275  0.2612
   83DOPC   O32 2254   5.810   5.245   8.750  0.5309  0.7618  0.2995
   83DOPC   C32 2255   5.906   5.328   8.537 -0.2550 -0.3072 -0.1314
   83DOPC   H2X 2256   5.898   5.228   8.488 -0.3713  0.5888 -2.0096
   83DOPC   H2Y 2257   5.821   5.385   8.494 -0.0246 -0.7975 -1.2966
   83DOPC   C23 2258   5.448   5.462   8.712 -0.3773  0.5826  0.2931
   83DOPC   H3R 2259   5.343   5.425   8.710 -0.3045  0.3972 -0.3605
   83DOPC   H3S 2260   5.511   5.371   8.707 -1.8633 -0.7472  3.1534
   83DOPC   C24 2261   5.480   5.538   8.587 -0.1262  0.6493 -0.7427
   83DOPC   H4R 2262   5.573   5.594   8.611 -0.0464  0.8422 -1.4777
   83DOPC   H4S 2263   5.392   5.606   8.572 -0.2677  0.3419 -1.3441
   83DOPC   C25 2264   5.490   5.459   8.454 -0.1162  0.2823 -0.2407
   83DOPC   H5R 2265   5.392   5.424   8.415 -0.2829  0.3519  0.1046
   83DOPC   H5S 2266   5.557   5.374   8.477 -1.7724 -1.3963 -1.3437
   83DOPC   C26 2267   5.557   5.543   8.342  0.3546  0.1082  0.2598
   83DOPC   H6R 2268   5.659   5.570   8.375  0.8413 -1.1303 -0.1699
   83DOPC   H6S 2269   5.505   5.640   8.321  1.7175  0.9140  0.5029
   83DOPC   C27 2270   5.565   5.467   8.208  0.0709  0.4208 -0.1384
   83DOPC   H7R 2271   5.478   5.400   8.196 -0.7530  1.5034 -0.4189
   83DOPC   H7S 2272   5.656   5.404   8.206  1.0244  1.7224  0.1790
   83DOPC   C28 2273   5.578   5.562   8.088  0.8029 -0.8491  0.5122
   83DOPC   H8R 2274   5.674   5.616   8.098  1.0311 -1.1397 -0.0925
   83DOPC   H8S 2275   5.499   5.641   8.091  1.8542  0.3087 -1.0309
   83DOPC   C29 2276   5.556   5.495   7.951 -0.3948 -0.0843 -0.4958
   83DOPC   H9R 2277   5.495   5.403   7.953  0.5948 -0.7967 -1.4437
   83DOPC  C210 2278   5.631   5.516   7.841 -0.0189  0.7682  0.0736
   83DOPC  H10R 2279   5.600   5.451   7.757  0.0493  0.7859  0.0346
   83DOPC  C211 2280   5.731   5.616   7.816 -0.1894  0.1909  0.0282
   83DOPC  H11R 2281   5.827   5.569   7.786 -0.0634 -0.4799  1.3722
   83DOPC  H11S 2282   5.759   5.670   7.909  1.5328  0.4780 -0.6277
   83DOPC  C212 2283   5.683   5.716   7.711  0.1943 -0.3300  0.5731
   83DOPC  H12R 2284   5.695   5.819   7.751 -1.4044 -0.2098  0.8056
   83DOPC  H12S 2285   5.577   5.706   7.681  0.2419  1.3325 -0.2592
   83DOPC  C213 2286   5.766   5.703   7.575 -0.0316 -0.4581  0.3123
   83DOPC  H13R 2287   5.743   5.605   7.527  0.3078 -0.8128  0.8577
   83DOPC  H13S 2288   5.875   5.699   7.598 -0.1684 -3.3833  0.8582
   83DOPC  C214 2289   5.743   5.809   7.472  0.3127  0.5943  0.2957
   83DOPC  H14R 2290   5.796   5.902   7.502  2.6561 -0.3999 -0.5852
   83DOPC  H14S 2291   5.635   5.806   7.444  0.6070 -1.9720 -0.8837
   83DOPC  C215 2292   5.806   5.790   7.337 -0.6884  0.9661 -0.0370
   83DOPC  H15R 2293   5.915   5.767   7.343 -0.2941  2.7586  0.1295
   83DOPC  H15S 2294   5.791   5.882   7.277  2.3290  2.1724  0.8632
   83DOPC  C216 2295   5.738   5.673   7.257  0.1107 -0.1128 -0.8392
   83DOPC  H16R 2296   5.628   5.674   7.270  0.4248  0.8287  2.7018
   83DOPC  H16S 2297   5.779   5.577   7.296  0.7360  0.2625 -0.5670
   83DOPC  C217 2298   5.770   5.668   7.108 -0.1717 -0.8232 -0.0277
   83DOPC  H17R 2299   5.880   5.678   7.094 -0.7665  3.3179 -4.5007
   83DOPC  H17S 2300   5.733   5.761   7.060  1.5771 -0.3843 -0.6148
   83DOPC  C218 2301   5.712   5.544   7.041 -0.2180  0.1838 -1.1353
   83DOPC  H18R 2302   5.602   5.547   7.056 -0.2650 -0.5603 -1.2634
   83DOPC  H18S 2303   5.752   5.459   7.101 -1.8276 -0.9022 -1.5361
   83DOPC  H18T 2304   5.746   5.536   6.936 -0.0529  0.4419 -1.1026
   83DOPC   C33 2305   6.041   5.380   8.485  0.0793 -0.4801  0.1314
   83DOPC   H3X 2306   6.114   5.332   8.554 -0.6691 -1.5266  0.2203
   83DOPC   H3Y 2307   6.055   5.490   8.497  0.6160 -0.4379 -0.7681
   83DOPC   C34 2308   6.077   5.361   8.337  0.5098 -0.1865  0.0521
   83DOPC   H4X 2309   6.074   5.256   8.300 -2.2245 -0.4218  0.7363
   83DOPC   H4Y 2310   6.182   5.397   8.328  0.6591  0.2820  2.7807
   83DOPC   C35 2311   5.985   5.442   8.246  0.6172  0.4607 -0.4654
   83DOPC   H5X 2312   5.988   5.549   8.276  1.9981  0.1367  0.6366
   83DOPC   H5Y 2313   5.877   5.416   8.254  0.3582  2.1083  2.7613
   83DOPC   C36 2314   6.031   5.451   8.099  0.0220 -0.1430 -0.0954
   83DOPC   H6X 2315   5.961   5.521   8.048 -0.0544  0.9360  1.4199
   83DOPC   H6Y 2316   6.130   5.500   8.087  0.7995 -1.0783  2.0435
   83DOPC   C37 2317   6.040   5.309   8.032 -0.3269  0.6895 -0.3620
   83DOPC   H7X 2318   6.131   5.254   8.065 -0.9648 -1.8249 -2.4703
   83DOPC   H7Y 2319   5.959   5.239   8.062  0.4090  0.3880  1.0147
   83DOPC   C38 2320   6.041   5.323   7.880 -0.0050  0.1354 -0.0667
   83DOPC   H8X 2321   6.134   5.374   7.847 -0.0973 -0.4224 -1.2767
   83DOPC   H8Y 2322   5.955   5.388   7.853 -1.3712 -1.6631 -0.2566
   83DOPC   C39 2323   6.040   5.183   7.818  1.0066 -0.2753  0.1982
   83DOPC   H9X 2324   6.138   5.135   7.833  1.1309  0.4083  1.8524
   83DOPC  C310 2325   5.947   5.122   7.735  0.1546 -0.4035 -0.2996
   83DOPC  H10X 2326   5.961   5.017   7.706  3.4649 -0.2204  0.2524
   83DOPC  C311 2327   5.822   5.184   7.698 -0.8006  0.5507 -0.4525
   83DOPC  H11X 2328   5.789   5.250   7.781 -1.6857 -1.9045  1.2762
   83DOPC  H11Y 2329   5.753   5.098   7.711  1.3294 -1.1449  0.4203
   83DOPC  C312 2330   5.820   5.249   7.561  0.0571 -0.2542 -0.3623
   83DOPC  H12X 2331   5.876   5.344   7.556 -1.5652  0.9195  1.9214
   83DOPC  H12Y 2332   5.714   5.275   7.539 -1.1380 -2.5113  2.1249
   83DOPC  C313 2333   5.869   5.157   7.445 -0.1072 -0.6646 -0.5591
   83DOPC  H13X 2334   5.975   5.126   7.456 -0.1702 -1.2123 -1.3815
   83DOPC  H13Y 2335   5.799   5.072   7.429 -2.2867  1.3280 -2.2984
   83DOPC  C314 2336   5.862   5.234   7.317  0.5721  0.4466  0.0433
   83DOPC  H14X 2337   5.763   5.285   7.317  0.7753  0.9572  2.2831
   83DOPC  H14Y 2338   5.936   5.316   7.328  0.7989  0.0358  1.8480
   83DOPC  C315 2339   5.906   5.155   7.197 -0.0705  0.8048  0.5790
   83DOPC  H15X 2340   5.854   5.058   7.181  1.9455 -0.2239 -0.0340
   83DOPC  H15Y 2341   6.010   5.123   7.217  0.0655  0.8789  0.0131
   83DOPC  C316 2342   5.903   5.229   7.067  0.3525 -0.0774  0.6207
   83DOPC  H16X 2343   5.894   5.154   6.985  0.6722 -0.9938  1.4012
   83DOPC  H16Y 2344   5.804   5.276   7.053  0.0210 -0.9108  0.0708
   83DOPC  C317 2345   6.018   5.329   7.047 -0.3752 -0.3975  0.5640
   83DOPC  H17X 2346   5.996   5.418   7.110 -2.1526 -0.7040  0.4319
   83DOPC  H17Y 2347   6.112   5.289   7.091  0.0492 -0.1091 -0.0615
   83DOPC  C318 2348   6.044   5.367   6.902 -0.1027  0.4150  1.2475
   83DOPC  H18X 2349   6.054   5.271   6.846  0.8075  0.6935  0.9205
   83DOPC  H18Y 2350   5.962   5.433   6.865  1.4664  1.1905 -1.0956
   83DOPC  H18Z 2351   6.139   5.424   6.902 -0.8040  1.7119 -0.6101
   84DOPC     N 2352   3.430   4.303   9.062 -0.3783  0.0009  0.5952
   84DOPC   C12 2353   3.510   4.267   8.937 -0.1137  0.0099 -0.3839
   84DOPC  H12A 2354   3.440   4.241   8.859  0.7020  4.0068 -2.7666
   84DOPC  H12B 2355   3.570   4.182   8.965  0.3128  1.2328  2.8313
   84DOPC   C13 2356   3.353   4.181   9.113 -0.1164 -0.1959  0.2114
   84DOPC  H13A 2357   3.315   4.131   9.025 -0.2485  0.1846  0.0470
   84DOPC  H13B 2358   3.425   4.116   9.159  0.8818  1.4768  1.1366
   84DOPC  H13C 2359   3.281   4.207   9.190  0.0552 -1.4559  0.8115
   84DOPC   C14 2360   3.332   4.402   9.020  0.2344 -0.1061  0.0837
   84DOPC  H14A 2361   3.374   4.494   8.984 -2.1469  0.4417 -1.5523
   84DOPC  H14B 2362   3.263   4.364   8.946 -0.8264  0.3772  0.8055
   84DOPC  H14C 2363   3.269   4.423   9.105 -0.2240 -0.1946 -0.2334
   84DOPC   C15 2364   3.511   4.355   9.174 -0.4115 -0.5033  0.1385
   84DOPC  H15A 2365   3.453   4.396   9.255  0.8944  0.2493  0.7190
   84DOPC  H15B 2366   3.579   4.432   9.142 -0.3511 -1.4268 -2.2101
   84DOPC  H15C 2367   3.564   4.276   9.225 -0.5551 -1.4068 -1.0659
   84DOPC   C11 2368   3.605   4.369   8.873  0.3797  0.1044  0.7575
   84DOPC  H11A 2369   3.643   4.324   8.779 -1.3504  3.2237 -1.6422
   84DOPC  H11B 2370   3.551   4.462   8.845 -0.3013 -0.2494  0.8882
   84DOPC     P 2371   3.826   4.302   8.993 -0.0979 -0.1879 -0.2202
   84DOPC   O13 2372   3.790   4.161   8.971 -0.0051 -0.3791  0.0519
   84DOPC   O14 2373   3.899   4.328   9.120 -0.1791  0.4545  0.1971
   84DOPC   O12 2374   3.711   4.405   8.964  0.1624  0.3713 -0.4551
   84DOPC   O11 2375   3.918   4.341   8.865 -0.1737  0.0722 -0.0084
   84DOPC    C1 2376   3.955   4.475   8.851  0.3184 -0.5399 -0.2772
   84DOPC    HA 2377   4.030   4.497   8.930  0.5431 -0.3992 -0.5278
   84DOPC    HB 2378   3.878   4.554   8.868  2.8676  1.7789  1.3153
   84DOPC    C2 2379   4.023   4.507   8.711  0.3953 -0.3038  1.0292
   84DOPC    HS 2380   4.051   4.614   8.703 -0.9233  0.1276  1.8484
   84DOPC   O21 2381   3.946   4.469   8.598  0.5021  0.4032  0.6964
   84DOPC   C21 2382   3.828   4.522   8.580  0.4370  0.2728  0.0030
   84DOPC   O22 2383   3.781   4.614   8.646 -0.1221 -0.4907  0.0448
   84DOPC   C22 2384   3.766   4.455   8.458  0.3014  0.4781 -0.9266
   84DOPC   H2R 2385   3.767   4.344   8.466 -0.0246  0.4816 -0.8632
   84DOPC   H2S 2386   3.819   4.481   8.363  1.8488  0.4541 -0.1066
   84DOPC    C3 2387   4.151   4.432   8.714 -0.3411  0.1720  1.1427
   84DOPC    HX 2388   4.134   4.334   8.764  0.0752 -0.4627  0.0706
   84DOPC    HY 2389   4.226   4.478   8.782 -0.2833  1.3899  0.2926
   84DOPC   O31 2390   4.208   4.423   8.584  1.1105 -0.0787 -0.4474
   84DOPC   C31 2391   4.243   4.304   8.537 -0.0601  0.4078 -0.4691
   84DOPC   O32 2392   4.249   4.200   8.600  0.3210 -0.2219  1.1126
   84DOPC   C32 2393   4.266   4.328   8.387  0.2484  1.0968 -0.0820
   84DOPC   H2X 2394   4.335   4.412   8.365  0.2116  0.8794 -1.0908
   84DOPC   H2Y 2395   4.311   4.236   8.344 -1.1784  0.5573 -0.5031
   84DOPC   C23 2396   3.619   4.495   8.451  0.6450 -0.0325 -0.4711
   84DOPC   H3R 2397   3.595   4.603   8.438 -0.0447  0.0112  0.9589
   84DOPC   H3S 2398   3.567   4.464   8.544  0.8949  1.4907  0.1989
   84DOPC   C24 2399   3.545   4.428   8.336  0.1878 -0.2960  0.4964
   84DOPC   H4R 2400   3.438   4.460   8.331  0.1481 -0.4535  0.3568
   84DOPC   H4S 2401   3.556   4.318   8.338 -2.2019 -0.6976 -1.7411
   84DOPC   C25 2402   3.602   4.473   8.200 -0.1614 -0.1399  0.0845
   84DOPC   H5R 2403   3.711   4.455   8.188 -0.0186  1.1458 -0.7362
   84DOPC   H5S 2404   3.591   4.583   8.190  1.3765  0.2798  2.2240
   84DOPC   C26 2405   3.532   4.402   8.085 -0.0687  0.4761  0.1645
   84DOPC   H6R 2406   3.434   4.357   8.109 -0.2025 -1.0590 -2.7991
   84DOPC   H6S 2407   3.593   4.314   8.056 -0.0617  0.2503  0.8489
   84DOPC   C27 2408   3.516   4.485   7.959 -0.5453 -0.5736 -0.1571
   84DOPC   H7R 2409   3.616   4.529   7.938 -1.2141 -0.2034 -2.9312
   84DOPC   H7S 2410   3.440   4.561   7.984  0.6755 -0.5524  4.3547
   84DOPC   C28 2411   3.467   4.419   7.821 -0.6334 -0.1602 -0.6920
   84DOPC   H8R 2412   3.544   4.340   7.807 -3.3890 -3.1493 -0.0959
   84DOPC   H8S 2413   3.463   4.509   7.755 -1.0206  1.9022  1.9681
   84DOPC   C29 2414   3.328   4.359   7.819  0.1346 -0.3825  0.9435
   84DOPC   H9R 2415   3.252   4.419   7.872 -0.3691  0.0191 -0.2035
   84DOPC  C210 2416   3.294   4.243   7.771 -0.5454  0.5794  0.0831
   84DOPC  H10R 2417   3.189   4.210   7.777 -0.2510 -0.5795 -0.7099
   84DOPC  C211 2418   3.388   4.146   7.700  0.2796  0.6534  0.6073
   84DOPC  H11R 2419   3.335   4.049   7.714  0.4808  0.8114  2.7387
   84DOPC  H11S 2420   3.484   4.137   7.753  0.7290 -0.3756 -0.3331
   84DOPC  C212 2421   3.412   4.175   7.548  0.0411 -0.5311 -0.4051
   84DOPC  H12R 2422   3.471   4.268   7.532  1.5721 -1.2676  0.6875
   84DOPC  H12S 2423   3.316   4.173   7.493 -0.1021  2.8345 -0.4771
   84DOPC  C213 2424   3.497   4.067   7.483  0.1890  0.5239 -0.2425
   84DOPC  H13R 2425   3.441   3.971   7.475  0.6813 -0.2244  3.3324
   84DOPC  H13S 2426   3.591   4.053   7.541  0.5171  2.2323 -0.2998
   84DOPC  C214 2427   3.549   4.111   7.350  0.7138  0.4050  0.0952
   84DOPC  H14R 2428   3.605   4.206   7.358 -0.8060  1.1931  2.1292
   84DOPC  H14S 2429   3.471   4.118   7.271  1.5147 -0.5062 -0.8041
   84DOPC  C215 2430   3.659   4.009   7.306 -1.4466  0.3993 -0.4467
   84DOPC  H15R 2431   3.632   3.902   7.321 -0.4822  0.0352 -1.2096
   84DOPC  H15S 2432   3.746   4.031   7.371  0.4129 -1.3796 -2.2068
   84DOPC  C216 2433   3.712   4.033   7.163  0.6571  0.0863  0.2875
   84DOPC  H16R 2434   3.643   3.984   7.091  0.0466  0.5209  0.5678
   84DOPC  H16S 2435   3.816   3.998   7.148  1.0156  0.6678  1.3070
   84DOPC  C217 2436   3.713   4.177   7.114  0.1274  0.2489 -0.5028
   84DOPC  H17R 2437   3.751   4.245   7.193  1.7880 -0.4348 -0.6612
   84DOPC  H17S 2438   3.610   4.199   7.078 -0.0381 -0.7871 -0.7061
   84DOPC  C218 2439   3.809   4.208   6.997 -0.0265  0.1275  0.2990
   84DOPC  H18R 2440   3.755   4.165   6.910 -0.8133  1.6058  0.0149
   84DOPC  H18S 2441   3.903   4.151   7.008  0.1537  0.6797  1.8270
   84DOPC  H18T 2442   3.826   4.317   6.982  0.0988 -0.1954 -2.3430
   84DOPC   C33 2443   4.126   4.337   8.317 -0.0493 -0.3588 -0.4790
   84DOPC   H3X 2444   4.092   4.441   8.338 -1.3527 -0.9196  0.3076
   84DOPC   H3Y 2445   4.054   4.265   8.361 -1.4544  0.6504 -1.0402
   84DOPC   C34 2446   4.137   4.313   8.162 -0.0478  0.2303  0.0430
   84DOPC   H4X 2447   4.035   4.325   8.119 -1.0816 -0.0899  2.2498
   84DOPC   H4Y 2448   4.175   4.210   8.151  2.8600  0.9460  2.2070
   84DOPC   C35 2449   4.213   4.429   8.098  0.0100 -0.1538  0.1884
   84DOPC   H5X 2450   4.319   4.411   8.124  0.0709 -0.1777 -0.0742
   84DOPC   H5Y 2451   4.188   4.522   8.154  1.5828 -0.5460  1.6206
   84DOPC   C36 2452   4.190   4.437   7.945  0.2801 -0.3782  0.3179
   84DOPC   H6X 2453   4.277   4.485   7.896  0.2657 -2.4873 -2.0269
   84DOPC   H6Y 2454   4.184   4.334   7.902 -0.9631 -0.0773 -0.2612
   84DOPC   C37 2455   4.062   4.521   7.914  0.0109  0.1479 -0.0254
   84DOPC   H7X 2456   3.973   4.458   7.934 -0.7838  1.8304  2.1744
   84DOPC   H7Y 2457   4.060   4.611   7.980  1.4682  1.3167 -1.4953
   84DOPC   C38 2458   4.058   4.554   7.763 -0.1231 -0.2618 -0.3564
   84DOPC   H8X 2459   4.033   4.459   7.710 -0.3516 -0.1136 -0.5133
   84DOPC   H8Y 2460   4.161   4.581   7.731 -0.1927  0.2410 -0.1589
   84DOPC   C39 2461   3.954   4.660   7.736  0.6227  0.3726  0.8783
   84DOPC   H9X 2462   3.976   4.762   7.770  0.0674  1.0282 -0.6720
   84DOPC  C310 2463   3.842   4.632   7.670 -0.0696 -0.4353 -0.4996
   84DOPC  H10X 2464   3.764   4.708   7.653  0.5590  0.3962  0.2101
   84DOPC  C311 2465   3.803   4.502   7.607 -0.0214 -0.0936  0.3667
   84DOPC  H11X 2466   3.715   4.450   7.652 -0.5319 -1.0778 -1.6360
   84DOPC  H11Y 2467   3.888   4.432   7.593  1.0103  1.2192 -0.0790
   84DOPC  C312 2468   3.757   4.506   7.456 -0.4533  0.3129  0.6850
   84DOPC  H12X 2469   3.764   4.408   7.403  1.8923  1.0948 -0.6204
   84DOPC  H12Y 2470   3.821   4.571   7.393  2.3034 -0.3737  2.5994
   84DOPC  C313 2471   3.610   4.552   7.450 -0.6517 -0.6754 -0.3021
   84DOPC  H13X 2472   3.551   4.483   7.513 -0.9441  0.5858  0.8623
   84DOPC  H13Y 2473   3.610   4.657   7.487  1.3526  0.3227 -2.8030
   84DOPC  C314 2474   3.551   4.563   7.310  0.5273  0.3895  1.1660
   84DOPC  H14X 2475   3.558   4.463   7.263 -0.0892  1.4386 -1.3802
   84DOPC  H14Y 2476   3.446   4.600   7.311 -0.3456 -1.9634  1.5183
   84DOPC  C315 2477   3.640   4.652   7.218  0.1651  0.3164 -0.4715
   84DOPC  H15X 2478   3.742   4.613   7.196 -0.3127 -0.2887 -1.6918
   84DOPC  H15Y 2479   3.670   4.746   7.271 -0.9938 -0.7673  2.2897
   84DOPC  C316 2480   3.557   4.695   7.099  0.3058  0.2098 -0.0804
   84DOPC  H16X 2481   3.564   4.624   7.014 -1.1526  0.6563 -0.5872
   84DOPC  H16Y 2482   3.449   4.694   7.123 -0.3623  0.6865 -2.8421
   84DOPC  C317 2483   3.596   4.832   7.043  0.8633  0.5431  0.8071
   84DOPC  H17X 2484   3.560   4.908   7.115 -0.8554  0.2442  0.3046
   84DOPC  H17Y 2485   3.707   4.833   7.040  0.8604 -0.6057 -0.8779
   84DOPC  C318 2486   3.534   4.873   6.905 -0.2624 -0.3542  0.2313
   84DOPC  H18X 2487   3.431   4.910   6.922  1.1050  3.4469  1.1971
   84DOPC  H18Y 2488   3.586   4.948   6.842 -2.1889 -0.1958 -1.2796
   84DOPC  H18Z 2489   3.517   4.780   6.847  0.3496 -0.6160  0.4550
   85DOPC     N 2490   3.960   5.805   8.941 -0.2893 -0.5061 -0.2187
   85DOPC   C12 2491   4.086   5.795   9.018 -0.2178  0.0275  0.0302
   85DOPC  H12A 2492   4.102   5.690   9.039  0.9637 -0.2280 -1.9132
   85DOPC  H12B 2493   4.081   5.838   9.117 -1.0530 -0.8998  0.4117
   85DOPC   C13 2494   3.954   5.697   8.838 -0.5431 -0.2340  0.9607
   85DOPC  H13A 2495   3.952   5.595   8.873  2.3781 -1.0937 -1.0072
   85DOPC  H13B 2496   3.864   5.716   8.782  1.5102  1.2440 -2.1041
   85DOPC  H13C 2497   4.038   5.709   8.771  0.3796 -0.8546  1.9607
   85DOPC   C14 2498   3.959   5.934   8.864  0.4245 -0.2721 -0.1430
   85DOPC  H14A 2499   3.956   6.017   8.934  1.0413 -0.3312 -0.0394
   85DOPC  H14B 2500   4.044   5.958   8.801 -0.4335  2.0410 -0.5228
   85DOPC  H14C 2501   3.866   5.950   8.812 -0.7290  1.8317  2.3334
   85DOPC   C15 2502   3.838   5.808   9.029 -0.5516  0.0215 -0.4444
   85DOPC  H15A 2503   3.844   5.891   9.099  0.6906 -0.6902  0.3256
   85DOPC  H15B 2504   3.820   5.717   9.085  0.9135 -0.4261 -0.6639
   85DOPC  H15C 2505   3.747   5.819   8.972  0.0468  1.4529 -1.1824
   85DOPC   C11 2506   4.209   5.838   8.945 -0.3648  0.0502  0.6522
   85DOPC  H11A 2507   4.295   5.787   8.991  0.3101 -1.2205 -1.8463
   85DOPC  H11B 2508   4.199   5.803   8.840 -2.8478  0.2181  0.7700
   85DOPC     P 2509   4.297   6.047   9.087 -0.2702 -0.1756 -0.2692
   85DOPC   O13 2510   4.279   5.950   9.198  0.3822 -0.3417 -0.0881
   85DOPC   O14 2511   4.245   6.184   9.111 -0.0417 -0.3927  0.5495
   85DOPC   O12 2512   4.232   5.977   8.957  0.2619  0.0241 -0.1517
   85DOPC   O11 2513   4.453   6.052   9.050 -0.2571  0.0061 -0.2165
   85DOPC    C1 2514   4.529   5.936   9.020  0.6533  0.5672 -0.2556
   85DOPC    HA 2515   4.482   5.865   8.949  1.2498  0.5633 -0.6541
   85DOPC    HB 2516   4.564   5.889   9.114 -2.5699  0.4103  0.9860
   85DOPC    C2 2517   4.649   5.989   8.933 -0.3442  0.2594  0.2352
   85DOPC    HS 2518   4.719   6.047   8.995  2.9986 -1.4449 -1.6723
   85DOPC   O21 2519   4.601   6.051   8.813 -0.6783  0.0350  0.0438
   85DOPC   C21 2520   4.684   6.138   8.764 -0.0022 -0.3666  0.1884
   85DOPC   O22 2521   4.790   6.175   8.814 -0.0713 -0.1676  0.6543
   85DOPC   C22 2522   4.618   6.210   8.644  0.2733  0.6801 -0.0442
   85DOPC   H2R 2523   4.680   6.302   8.637  2.4462 -0.7715 -1.1664
   85DOPC   H2S 2524   4.510   6.222   8.663  0.3289 -1.4614  1.9476
   85DOPC    C3 2525   4.746   5.867   8.895 -0.2971  0.2491 -0.0069
   85DOPC    HX 2526   4.784   5.822   8.990 -1.3253  0.1561  0.3672
   85DOPC    HY 2527   4.832   5.913   8.842  0.8128 -0.1293  1.3799
   85DOPC   O31 2528   4.664   5.775   8.818  0.2107  0.8453  0.3999
   85DOPC   C31 2529   4.702   5.755   8.692  0.7842 -0.0130 -0.0869
   85DOPC   O32 2530   4.799   5.808   8.643 -0.4377 -0.2160  0.6624
   85DOPC   C32 2531   4.605   5.666   8.608 -0.2169 -0.5619  0.0817
   85DOPC   H2X 2532   4.659   5.572   8.584  0.9874 -0.1383  1.0530
   85DOPC   H2Y 2533   4.515   5.655   8.673 -0.1874 -3.8547 -0.2567
   85DOPC   C23 2534   4.626   6.128   8.511  0.2044  0.0857  0.7493
   85DOPC   H3R 2535   4.524   6.124   8.466  0.4363  1.3091  0.0459
   85DOPC   H3S 2536   4.651   6.024   8.539  1.4572  0.1755  0.0163
   85DOPC   C24 2537   4.725   6.194   8.411  0.3116 -0.7410 -0.6840
   85DOPC   H4R 2538   4.692   6.299   8.398 -0.9055 -0.6026  2.5639
   85DOPC   H4S 2539   4.717   6.140   8.314  0.1205  1.1642 -1.7658
   85DOPC   C25 2540   4.872   6.187   8.467 -0.1394  0.0450  0.6951
   85DOPC   H5R 2541   4.886   6.082   8.502 -0.8866 -0.5119 -0.6003
   85DOPC   H5S 2542   4.888   6.259   8.549  0.3858 -0.0409  0.6693
   85DOPC   C26 2543   4.977   6.207   8.353  0.1551  0.3567 -0.6238
   85DOPC   H6R 2544   5.074   6.234   8.400  2.0103 -2.2157 -2.6311
   85DOPC   H6S 2545   4.936   6.278   8.278 -2.0189  0.1751  0.3420
   85DOPC   C27 2546   5.010   6.081   8.277 -0.1432  0.2724 -0.0338
   85DOPC   H7R 2547   4.933   6.054   8.200 -0.4153  0.2253  0.2525
   85DOPC   H7S 2548   5.012   5.996   8.349 -0.4337  2.2476  2.4271
   85DOPC   C28 2549   5.154   6.088   8.215 -0.1905  0.4917 -0.3815
   85DOPC   H8R 2550   5.231   6.083   8.295 -3.1210 -0.8735  2.5747
   85DOPC   H8S 2551   5.157   6.187   8.164 -2.2234 -0.4579 -2.4935
   85DOPC   C29 2552   5.180   5.976   8.121  0.1892  0.5193  0.2838
   85DOPC   H9R 2553   5.273   5.926   8.153 -1.0212 -0.9130  1.7323
   85DOPC  C210 2554   5.144   5.968   7.993  0.6006 -0.0584 -0.4513
   85DOPC  H10R 2555   5.183   5.878   7.943  2.1511  0.4949 -0.2985
   85DOPC  C211 2556   5.041   6.054   7.927 -0.2092 -0.4133  0.3960
   85DOPC  H11R 2557   4.984   6.118   7.998  1.4682  0.9102  0.6133
   85DOPC  H11S 2558   4.958   5.987   7.895 -0.4503  0.9277 -2.0358
   85DOPC  C212 2559   5.114   6.139   7.818  0.4608  0.6447  0.4511
   85DOPC  H12R 2560   5.166   6.061   7.758  0.4734  0.5623  0.5676
   85DOPC  H12S 2561   5.179   6.209   7.873  0.4610 -0.6197  2.1579
   85DOPC  C213 2562   5.015   6.222   7.739 -0.3881 -0.1680  0.3031
   85DOPC  H13R 2563   5.076   6.299   7.687 -0.0771 -0.9732 -0.5376
   85DOPC  H13S 2564   4.942   6.276   7.804 -1.6288  0.5011 -1.5809
   85DOPC  C214 2565   4.953   6.138   7.630 -0.0058  0.5108  0.0594
   85DOPC  H14R 2566   4.861   6.086   7.665  0.2998 -1.9802 -2.4654
   85DOPC  H14S 2567   5.023   6.060   7.593 -0.5403  0.4249 -0.8043
   85DOPC  C215 2568   4.896   6.198   7.504 -0.1057  1.0919  0.4481
   85DOPC  H15R 2569   4.955   6.289   7.479 -1.4039  1.3725 -1.8921
   85DOPC  H15S 2570   4.798   6.248   7.520 -0.3167  1.9125 -2.7075
   85DOPC  C216 2571   4.886   6.097   7.389 -0.4178  0.4141  0.6903
   85DOPC  H16R 2572   4.978   6.035   7.387 -0.9125 -0.3336 -0.3396
   85DOPC  H16S 2573   4.868   6.155   7.296 -2.0650 -0.0806  0.6609
   85DOPC  C217 2574   4.785   5.989   7.410 -0.8811  0.8721  0.2465
   85DOPC  H17R 2575   4.697   6.043   7.453 -0.5981  1.6480 -0.1230
   85DOPC  H17S 2576   4.811   5.915   7.488  0.8543  0.8467 -0.3270
   85DOPC  C218 2577   4.738   5.906   7.287 -0.0608  0.3525 -0.8369
   85DOPC  H18R 2578   4.821   5.846   7.243  0.1823 -1.6404  2.0583
   85DOPC  H18S 2579   4.697   5.970   7.206  0.6929  0.4245 -1.1781
   85DOPC  H18T 2580   4.660   5.835   7.322  0.5524 -0.1649 -0.5062
   85DOPC   C33 2581   4.561   5.738   8.479 -0.2612  0.8059  0.0391
   85DOPC   H3X 2582   4.550   5.848   8.490  2.5905  1.2242 -0.6660
   85DOPC   H3Y 2583   4.463   5.704   8.439  0.1579 -1.7760  1.0201
   85DOPC   C34 2584   4.666   5.720   8.372  0.3552 -0.1261 -0.2275
   85DOPC   H4X 2585   4.674   5.613   8.343  2.1978 -0.1995  0.3965
   85DOPC   H4Y 2586   4.766   5.744   8.414 -0.8801 -0.3446  3.0936
   85DOPC   C35 2587   4.640   5.796   8.243 -0.3163  0.2797 -0.1690
   85DOPC   H5X 2588   4.639   5.906   8.254 -0.0098  0.2487  0.1787
   85DOPC   H5Y 2589   4.535   5.772   8.215 -0.5264 -1.5798  1.9552
   85DOPC   C36 2590   4.745   5.766   8.133 -0.3582  0.2077  0.2128
   85DOPC   H6X 2591   4.842   5.815   8.158 -0.2626  0.9387 -1.4132
   85DOPC   H6Y 2592   4.757   5.656   8.125  3.4241  0.5762 -1.9043
   85DOPC   C37 2593   4.700   5.812   7.997 -0.3495  0.5306  0.1499
   85DOPC   H7X 2594   4.593   5.835   8.016 -0.1003  0.9731  1.0842
   85DOPC   H7Y 2595   4.768   5.897   7.975 -0.6101  0.3856 -1.2956
   85DOPC   C38 2596   4.720   5.702   7.891  0.5605  0.5600  0.3722
   85DOPC   H8X 2597   4.649   5.620   7.918 -0.8000  2.0339  1.4544
   85DOPC   H8Y 2598   4.824   5.663   7.897  0.6693  1.0636  2.6439
   85DOPC   C39 2599   4.696   5.769   7.757  0.5420 -0.2133  0.1440
   85DOPC   H9X 2600   4.787   5.781   7.696  0.0799  1.5728 -0.2488
   85DOPC  C310 2601   4.581   5.792   7.693  0.0041  0.0540  0.5493
   85DOPC  H10X 2602   4.577   5.823   7.587  0.1091  1.1308  0.8487
   85DOPC  C311 2603   4.448   5.755   7.752 -0.7528  0.6060 -0.9312
   85DOPC  H11X 2604   4.385   5.845   7.736 -1.2176  0.8041  1.7081
   85DOPC  H11Y 2605   4.450   5.753   7.863 -1.4751  1.8708 -0.8763
   85DOPC  C312 2606   4.372   5.641   7.692 -0.4122 -0.5597  0.6805
   85DOPC  H12X 2607   4.373   5.648   7.581  1.2374  0.2965  0.7201
   85DOPC  H12Y 2608   4.269   5.656   7.730 -0.7242  1.6694 -0.8583
   85DOPC  C313 2609   4.423   5.507   7.741  0.1980 -0.3552 -0.9501
   85DOPC  H13X 2610   4.532   5.512   7.724  0.1706 -0.8343 -1.2909
   85DOPC  H13Y 2611   4.398   5.495   7.848  0.8658 -2.0762 -0.9641
   85DOPC  C314 2612   4.358   5.396   7.655 -0.0583  0.2907  0.1629
   85DOPC  H14X 2613   4.335   5.429   7.552  0.3566  0.1288  0.0123
   85DOPC  H14Y 2614   4.431   5.314   7.672 -0.1041 -0.0618 -1.2038
   85DOPC  C315 2615   4.224   5.343   7.721 -0.2581 -0.0725  0.1115
   85DOPC  H15X 2616   4.173   5.432   7.764  0.4880  0.4095  0.0349
   85DOPC  H15Y 2617   4.252   5.281   7.808 -0.7991 -1.7667 -0.8875
   85DOPC  C316 2618   4.135   5.263   7.615 -0.2999 -0.0356 -0.3193
   85DOPC  H16X 2619   4.205   5.186   7.577 -0.6666 -1.5695  1.9479
   85DOPC  H16Y 2620   4.063   5.212   7.681  1.4534 -1.1176  0.8140
   85DOPC  C317 2621   4.065   5.339   7.503 -0.5226  0.1542  0.2318
   85DOPC  H17X 2622   4.021   5.434   7.540 -0.4777  0.9368 -1.6253
   85DOPC  H17Y 2623   4.148   5.363   7.435 -0.7721 -4.0491 -1.8791
   85DOPC  C318 2624   3.965   5.253   7.420  0.3207 -0.8607 -0.0109
   85DOPC  H18X 2625   3.896   5.321   7.365 -0.4036 -1.0195  0.6834
   85DOPC  H18Y 2626   4.013   5.205   7.332 -1.6073  1.1501 -2.3258
   85DOPC  H18Z 2627   3.899   5.188   7.481  2.1648 -2.1017  0.7181
   86DOPC     N 2628   3.557   5.387   9.399  0.2514 -0.1973  0.2936
   86DOPC   C12 2629   3.681   5.410   9.309 -1.1075  0.1223  0.5811
   86DOPC  H12A 2630   3.727   5.314   9.294 -0.9641  0.2243  0.3699
   86DOPC  H12B 2631   3.756   5.472   9.357  1.2564 -2.2868  0.2474
   86DOPC   C13 2632   3.455   5.293   9.342 -0.8039  0.0353 -0.2508
   86DOPC  H13A 2633   3.431   5.311   9.239 -1.4063 -2.8588 -0.7108
   86DOPC  H13B 2634   3.482   5.188   9.349 -3.7911 -0.7492  2.9294
   86DOPC  H13C 2635   3.366   5.297   9.403 -0.5200 -0.9574  0.2655
   86DOPC   C14 2636   3.477   5.521   9.420 -0.2682 -0.2243  0.1617
   86DOPC  H14A 2637   3.539   5.595   9.468 -1.1123  1.0171 -0.6027
   86DOPC  H14B 2638   3.441   5.559   9.325  0.7793 -1.0824 -0.5968
   86DOPC  H14C 2639   3.390   5.510   9.483 -0.1628 -0.5780  0.2479
   86DOPC   C15 2640   3.592   5.338   9.529 -0.0786 -0.2611  0.3334
   86DOPC  H15A 2641   3.505   5.297   9.579  0.3367 -1.5729  0.0331
   86DOPC  H15B 2642   3.643   5.410   9.591  0.3617 -1.4773  1.4274
   86DOPC  H15C 2643   3.671   5.264   9.528  0.2595  0.0938 -0.4054
   86DOPC   C11 2644   3.660   5.464   9.169 -0.0492  0.2802  0.3653
   86DOPC  H11A 2645   3.597   5.399   9.104  0.1065  0.5053 -0.0111
   86DOPC  H11B 2646   3.599   5.557   9.171 -0.5536  0.0289 -1.5223
   86DOPC     P 2647   3.863   5.385   9.044 -0.3306 -0.5020  0.1064
   86DOPC   O13 2648   3.833   5.255   9.102  0.3209 -0.6443 -0.3031
   86DOPC   O14 2649   4.009   5.418   9.019  0.1757 -0.2640 -0.5177
   86DOPC   O12 2650   3.798   5.492   9.124  0.7042 -0.2228 -0.6427
   86DOPC   O11 2651   3.796   5.397   8.900 -0.4289  0.4320  0.6213
   86DOPC    C1 2652   3.674   5.340   8.859  0.1945 -0.2181  0.3358
   86DOPC    HA 2653   3.591   5.397   8.906 -0.3301 -0.6473 -0.0504
   86DOPC    HB 2654   3.682   5.231   8.879  0.3557 -0.5202 -1.2278
   86DOPC    C2 2655   3.661   5.361   8.700 -0.0803  0.1917 -0.2384
   86DOPC    HS 2656   3.554   5.349   8.670 -0.0568  1.6545 -0.9954
   86DOPC   O21 2657   3.753   5.275   8.625 -0.2959 -0.3598 -0.4283
   86DOPC   C21 2658   3.719   5.149   8.603  0.3798 -0.4973 -0.2558
   86DOPC   O22 2659   3.624   5.089   8.648  0.2793  0.1848  0.6660
   86DOPC   C22 2660   3.820   5.096   8.507  0.1331 -0.1520  0.3409
   86DOPC   H2R 2661   3.904   5.072   8.576  0.2098  2.4700  1.2679
   86DOPC   H2S 2662   3.845   5.184   8.444  2.2039  0.0354  1.3221
   86DOPC    C3 2663   3.698   5.510   8.662 -0.1634  0.3285  0.2293
   86DOPC    HX 2664   3.808   5.519   8.672 -0.3665  0.6019  2.7187
   86DOPC    HY 2665   3.665   5.576   8.744  1.2139  0.9447  0.3136
   86DOPC   O31 2666   3.646   5.538   8.533  0.0478  0.3609  0.6033
   86DOPC   C31 2667   3.687   5.659   8.484 -0.0394  0.5933 -0.3442
   86DOPC   O32 2668   3.752   5.735   8.549 -0.1573  0.1805 -0.7974
   86DOPC   C32 2669   3.648   5.674   8.334  0.1912 -0.2087 -0.1045
   86DOPC   H2X 2670   3.699   5.594   8.275  2.2604 -0.4481  1.8520
   86DOPC   H2Y 2671   3.538   5.660   8.328 -0.0178  1.0422  0.5120
   86DOPC   C23 2672   3.771   4.969   8.423 -0.5258 -1.3525 -0.3923
   86DOPC   H3R 2673   3.700   5.008   8.347  0.8653 -1.0802 -1.6165
   86DOPC   H3S 2674   3.706   4.899   8.480 -1.4047 -1.0827 -1.0337
   86DOPC   C24 2675   3.894   4.905   8.354  0.4305 -0.7206  0.1143
   86DOPC   H4R 2676   3.974   4.879   8.426  2.5175  1.2643 -1.3266
   86DOPC   H4S 2677   3.941   4.978   8.284 -0.2066  0.9000  1.3182
   86DOPC   C25 2678   3.854   4.778   8.276  0.0551  0.2135  0.0872
   86DOPC   H5R 2679   3.748   4.751   8.296 -0.2288  0.5546 -0.9134
   86DOPC   H5S 2680   3.919   4.689   8.289  1.0221  0.9492  0.3822
   86DOPC   C26 2681   3.859   4.812   8.130 -0.0044  0.7384  0.0225
   86DOPC   H6R 2682   3.846   4.723   8.064  1.7565 -2.3553  3.5101
   86DOPC   H6S 2683   3.963   4.845   8.108  0.9232 -1.7260  0.4989
   86DOPC   C27 2684   3.759   4.915   8.074  0.0209  0.8121  0.4914
   86DOPC   H7R 2685   3.771   5.018   8.115 -1.8119  0.7978  1.1589
   86DOPC   H7S 2686   3.661   4.874   8.107 -0.5757  1.7388 -0.0947
   86DOPC   C28 2687   3.738   4.917   7.926  0.2594 -0.6588  0.0361
   86DOPC   H8R 2688   3.636   4.957   7.911  0.8065  1.6886  1.9437
   86DOPC   H8S 2689   3.740   4.814   7.884 -0.4459 -0.0369 -1.6242
   86DOPC   C29 2690   3.834   5.001   7.852 -0.2327 -0.3572  0.2405
   86DOPC   H9R 2691   3.939   4.995   7.885  0.4671 -1.2310 -1.9520
   86DOPC  C210 2692   3.803   5.073   7.743 -0.2618 -0.2329 -0.1392
   86DOPC  H10R 2693   3.881   5.129   7.689  0.4195 -0.9745  0.0456
   86DOPC  C211 2694   3.670   5.083   7.682 -0.4829  0.4917 -1.6291
   86DOPC  H11R 2695   3.672   5.178   7.624  0.9639  1.6559  0.2226
   86DOPC  H11S 2696   3.587   5.106   7.752 -0.8341 -0.5104 -1.6888
   86DOPC  C212 2697   3.623   4.956   7.615  0.1892  0.3920  0.1210
   86DOPC  H12R 2698   3.597   4.873   7.684  1.2895  1.4287  1.8715
   86DOPC  H12S 2699   3.704   4.920   7.547 -0.3220  0.5019 -0.5513
   86DOPC  C213 2700   3.501   4.975   7.526  0.5531  0.0703  0.3511
   86DOPC  H13R 2701   3.422   5.026   7.585  0.8020  0.1389  0.6327
   86DOPC  H13S 2702   3.469   4.873   7.496 -2.7832  0.8750  0.8285
   86DOPC  C214 2703   3.535   5.055   7.403 -0.7841  0.1911 -0.5116
   86DOPC  H14R 2704   3.619   5.011   7.346 -0.7046 -0.9668  0.4518
   86DOPC  H14S 2705   3.560   5.159   7.431 -2.4134  0.0114  1.9918
   86DOPC  C215 2706   3.412   5.071   7.313  0.1449 -0.2009 -0.6009
   86DOPC  H15R 2707   3.378   4.966   7.297 -1.2731  0.0265  0.6453
   86DOPC  H15S 2708   3.446   5.124   7.222  0.8760  0.5091  0.0698
   86DOPC  C216 2709   3.305   5.157   7.381 -0.4761 -0.2367 -0.6105
   86DOPC  H16R 2710   3.365   5.232   7.436 -0.6001 -0.6931  0.1580
   86DOPC  H16S 2711   3.247   5.097   7.455  0.0771  1.1799  1.0204
   86DOPC  C217 2712   3.205   5.215   7.271  0.4194 -0.2365 -0.6242
   86DOPC  H17R 2713   3.166   5.127   7.216 -0.5269  0.4862 -1.1560
   86DOPC  H17S 2714   3.252   5.288   7.202  0.9519  0.6494  0.6435
   86DOPC  C218 2715   3.081   5.286   7.333 -0.3647 -0.4820  0.3164
   86DOPC  H18R 2716   3.111   5.374   7.393  1.4664 -1.9966  1.7499
   86DOPC  H18S 2717   3.040   5.201   7.392  0.8235  0.3699  2.4559
   86DOPC  H18T 2718   3.012   5.315   7.251 -0.3053  0.7437  0.6783
   86DOPC   C33 2719   3.686   5.822   8.289  0.3298 -0.1233  0.8045
   86DOPC   H3X 2720   3.797   5.836   8.287  0.2209  0.8601 -1.5277
   86DOPC   H3Y 2721   3.639   5.895   8.358  1.5282  3.7074 -2.0649
   86DOPC   C34 2722   3.626   5.849   8.149  0.4553 -0.1816  0.0708
   86DOPC   H4X 2723   3.516   5.866   8.145  0.4164 -0.6305 -1.3729
   86DOPC   H4Y 2724   3.651   5.768   8.078 -0.3312 -1.3020  1.0234
   86DOPC   C35 2725   3.685   5.978   8.081  0.0088 -0.0220 -0.4978
   86DOPC   H5X 2726   3.795   5.963   8.073  0.2908  1.1559  0.7586
   86DOPC   H5Y 2727   3.660   6.064   8.147 -1.2651  0.8567 -2.0613
   86DOPC   C36 2728   3.606   6.021   7.952  0.1912  0.4083  0.4193
   86DOPC   H6X 2729   3.630   5.947   7.873  2.0239 -0.5937  1.8470
   86DOPC   H6Y 2730   3.496   6.024   7.969 -0.2317 -0.0298 -1.9061
   86DOPC   C37 2731   3.662   6.153   7.890 -0.8136  0.0637 -0.4520
   86DOPC   H7X 2732   3.633   6.230   7.965 -1.1345 -1.4814  1.0865
   86DOPC   H7Y 2733   3.773   6.143   7.884 -0.8759 -0.1359 -1.5369
   86DOPC   C38 2734   3.633   6.187   7.743 -0.5945  0.7959 -0.3635
   86DOPC   H8X 2735   3.697   6.276   7.723  1.3072 -0.3841  0.2598
   86DOPC   H8Y 2736   3.531   6.230   7.728 -0.7912 -0.2564 -2.3180
   86DOPC   C39 2737   3.665   6.085   7.639  0.6587  0.2339 -0.1766
   86DOPC   H9X 2738   3.773   6.082   7.620  0.4149 -0.8964 -1.5620
   86DOPC  C310 2739   3.581   5.997   7.576  0.3024 -0.1769  0.0487
   86DOPC  H10X 2740   3.625   5.927   7.503  0.0535 -0.8219  0.5085
   86DOPC  C311 2741   3.436   5.981   7.617  0.7730  0.1679 -0.4797
   86DOPC  H11X 2742   3.376   5.980   7.523  0.2995  0.0003 -0.1784
   86DOPC  H11Y 2743   3.401   6.068   7.677  0.0218  0.1610 -0.8872
   86DOPC  C312 2744   3.398   5.846   7.690 -0.2583  0.2209  0.5019
   86DOPC  H12X 2745   3.443   5.835   7.791 -0.2464 -2.9725  0.2293
   86DOPC  H12Y 2746   3.434   5.756   7.637  0.3633  0.8662 -0.1991
   86DOPC  C313 2747   3.253   5.824   7.696  0.4160  0.5764  0.3095
   86DOPC  H13X 2748   3.209   5.789   7.601  1.0176 -0.5055  0.4099
   86DOPC  H13Y 2749   3.234   5.737   7.763 -0.4375  0.6208  0.1405
   86DOPC  C314 2750   3.174   5.928   7.777  0.0367 -0.2360 -0.4523
   86DOPC  H14X 2751   3.121   5.880   7.863 -1.4518 -1.7137 -2.1012
   86DOPC  H14Y 2752   3.258   5.984   7.822 -2.6922  2.0043  2.3735
   86DOPC  C315 2753   3.081   6.019   7.699  0.2725 -0.1682 -0.3418
   86DOPC  H15X 2754   2.998   5.961   7.655 -2.8342  3.3987  0.3529
   86DOPC  H15Y 2755   3.133   6.065   7.612  0.2701 -0.0041 -0.2577
   86DOPC  C316 2756   3.001   6.115   7.789 -1.2942  0.3574 -0.5510
   86DOPC  H16X 2757   2.937   6.058   7.859  1.3453  0.0837  1.8233
   86DOPC  H16Y 2758   3.080   6.172   7.843  0.6107 -2.1753 -0.4738
   86DOPC  C317 2759   2.917   6.218   7.708 -0.2552 -0.5654  0.5325
   86DOPC  H17X 2760   2.977   6.283   7.640 -0.0813 -0.2348  0.9907
   86DOPC  H17Y 2761   2.859   6.152   7.640 -1.7681  1.3845 -0.1639
   86DOPC  C318 2762   2.813   6.296   7.787 -0.2361  0.4906 -0.3126
   86DOPC  H18X 2763   2.749   6.350   7.714  0.9697  1.7024 -0.5090
   86DOPC  H18Y 2764   2.756   6.222   7.848  0.1066  1.5082  1.3077
   86DOPC  H18Z 2765   2.870   6.370   7.846  2.3988 -0.3697 -1.6295
   87DOPC     N 2766   6.090   5.091   9.345 -0.2907 -0.5264  0.0860
   87DOPC   C12 2767   6.035   5.085   9.205 -0.4839  0.1670 -0.1277
   87DOPC  H12A 2768   5.930   5.112   9.204 -0.1314  1.7625  1.3330
   87DOPC  H12B 2769   6.055   4.985   9.171  1.1676 -0.7533  3.1843
   87DOPC   C13 2770   6.228   5.034   9.359 -0.4734 -0.2284 -0.3245
   87DOPC  H13A 2771   6.217   4.928   9.342 -1.1499  0.2078 -3.1176
   87DOPC  H13B 2772   6.292   5.072   9.281  0.5081  2.3971  1.6112
   87DOPC  H13C 2773   6.275   5.060   9.453 -0.7523 -0.5254 -0.1017
   87DOPC   C14 2774   6.010   5.011   9.442  0.1597 -0.2043  1.4145
   87DOPC  H14A 2775   6.007   4.911   9.402  2.1308  0.5502 -0.8188
   87DOPC  H14B 2776   6.058   5.014   9.540  0.3699  0.3022  1.2987
   87DOPC  H14C 2777   5.911   5.051   9.453  0.3513  0.3184  1.2752
   87DOPC   C15 2778   6.082   5.231   9.404 -0.5464  0.4110 -0.8599
   87DOPC  H15A 2779   6.148   5.300   9.354 -1.2462  1.6508 -0.1043
   87DOPC  H15B 2780   6.119   5.240   9.505 -0.5903  1.1885 -0.9085
   87DOPC  H15C 2781   5.984   5.272   9.388 -1.4537 -1.3067  0.0500
   87DOPC   C11 2782   6.094   5.187   9.105 -0.3540 -0.0450 -1.1038
   87DOPC  H11A 2783   6.053   5.147   9.010  0.6232 -1.3551 -0.9903
   87DOPC  H11B 2784   6.063   5.292   9.127  0.2913 -0.7731  4.8844
   87DOPC     P 2785   6.337   5.288   9.115 -0.0773  0.0708 -0.1409
   87DOPC   O13 2786   6.475   5.236   9.080 -0.1131 -0.5849  0.2047
   87DOPC   O14 2787   6.316   5.344   9.251 -0.4085 -0.0571  0.3132
   87DOPC   O12 2788   6.239   5.169   9.096  0.2014  0.2097 -0.2370
   87DOPC   O11 2789   6.293   5.390   9.002 -0.1857  0.0380 -0.4668
   87DOPC    C1 2790   6.333   5.366   8.860 -0.1400  0.6007 -0.0229
   87DOPC    HA 2791   6.236   5.360   8.806  0.7990  2.3787 -2.0814
   87DOPC    HB 2792   6.377   5.265   8.846 -0.1555 -0.0651  3.7978
   87DOPC    C2 2793   6.426   5.474   8.796  0.4450  0.1416  0.5797
   87DOPC    HS 2794   6.382   5.569   8.833 -2.2339  1.3114 -4.7195
   87DOPC   O21 2795   6.423   5.474   8.650 -0.8375  0.0719 -0.2838
   87DOPC   C21 2796   6.457   5.596   8.603  0.1952  0.3847  0.2343
   87DOPC   O22 2797   6.490   5.696   8.673 -0.2226 -0.3768 -0.5870
   87DOPC   C22 2798   6.440   5.596   8.451  0.0120  0.2947 -0.1745
   87DOPC   H2R 2799   6.338   5.631   8.423 -0.2760  0.3953  0.9585
   87DOPC   H2S 2800   6.467   5.499   8.404  2.5020  0.2077  1.2619
   87DOPC    C3 2801   6.569   5.470   8.856 -0.3102  0.2718 -0.0990
   87DOPC    HX 2802   6.551   5.478   8.965 -0.0573 -0.8346  0.0343
   87DOPC    HY 2803   6.624   5.562   8.826  2.4355 -1.1731  0.2364
   87DOPC   O31 2804   6.640   5.356   8.825 -0.0687 -0.5286 -0.2140
   87DOPC   C31 2805   6.698   5.355   8.705 -0.2958  0.2895 -0.1394
   87DOPC   O32 2806   6.700   5.452   8.630  0.0260 -0.0221  0.2287
   87DOPC   C32 2807   6.750   5.212   8.684 -0.3459 -0.5641 -0.1352
   87DOPC   H2X 2808   6.814   5.206   8.594 -0.9673  2.3085 -0.8671
   87DOPC   H2Y 2809   6.822   5.190   8.766  0.1182 -0.3955 -0.5006
   87DOPC   C23 2810   6.535   5.712   8.400  0.3373  0.1188 -0.2233
   87DOPC   H3R 2811   6.629   5.729   8.457 -0.2716  1.8156  0.3359
   87DOPC   H3S 2812   6.475   5.806   8.396 -1.1667 -0.7970  0.3335
   87DOPC   C24 2813   6.585   5.664   8.259 -0.1128 -0.4127  0.1041
   87DOPC   H4R 2814   6.626   5.561   8.269 -3.2383 -1.6991  0.7905
   87DOPC   H4S 2815   6.668   5.727   8.222 -1.9213  0.5454 -2.6302
   87DOPC   C25 2816   6.468   5.653   8.157 -0.1937  0.0110 -0.2945
   87DOPC   H5R 2817   6.436   5.758   8.144  1.4814  0.9012  2.0890
   87DOPC   H5S 2818   6.381   5.598   8.199 -1.7682  0.6879 -2.5021
   87DOPC   C26 2819   6.518   5.610   8.018  0.0886 -0.1314 -0.2022
   87DOPC   H6R 2820   6.550   5.504   8.025  0.8621  0.1318  0.3464
   87DOPC   H6S 2821   6.603   5.672   7.983  0.7273  0.4712  2.1980
   87DOPC   C27 2822   6.401   5.629   7.915  0.2129  0.2781  0.3555
   87DOPC   H7R 2823   6.399   5.728   7.865  0.3127  1.5296  2.7127
   87DOPC   H7S 2824   6.304   5.615   7.969 -0.7609  0.1480 -1.3511
   87DOPC   C28 2825   6.410   5.537   7.797 -0.5889  0.9198  0.1160
   87DOPC   H8R 2826   6.323   5.547   7.729  1.6888  1.1514 -3.0011
   87DOPC   H8S 2827   6.411   5.435   7.841  1.6604  1.7168  2.1357
   87DOPC   C29 2828   6.551   5.550   7.726 -0.3027 -0.1311  0.1737
   87DOPC   H9R 2829   6.629   5.512   7.793 -1.5978  0.0836  1.8944
   87DOPC  C210 2830   6.579   5.614   7.609 -0.1266 -0.0205  0.5410
   87DOPC  H10R 2831   6.675   5.592   7.559 -0.9441  0.3285 -1.2684
   87DOPC  C211 2832   6.500   5.715   7.534  0.4723 -0.2015 -0.1955
   87DOPC  H11R 2833   6.432   5.769   7.603  0.3754  1.4330 -1.5008
   87DOPC  H11S 2834   6.442   5.662   7.456 -2.2881  2.6552 -0.2991
   87DOPC  C212 2835   6.580   5.828   7.459 -0.0812 -0.0098 -0.0163
   87DOPC  H12R 2836   6.652   5.781   7.388  0.6347  1.0383 -0.0143
   87DOPC  H12S 2837   6.638   5.885   7.536 -1.2601 -0.1049  0.9745
   87DOPC  C213 2838   6.481   5.929   7.391 -0.1237  0.2481 -0.6431
   87DOPC  H13R 2839   6.408   5.971   7.464  1.9774  2.9807  0.0537
   87DOPC  H13S 2840   6.427   5.866   7.317  1.9561 -0.7539 -1.3841
   87DOPC  C214 2841   6.559   6.044   7.327  0.0938 -0.3825 -0.5378
   87DOPC  H14R 2842   6.633   6.083   7.400 -0.7609 -0.8147  0.5915
   87DOPC  H14S 2843   6.492   6.126   7.294  0.8393  0.7755  0.7521
   87DOPC  C215 2844   6.624   6.010   7.185  0.0789  0.0510 -0.2182
   87DOPC  H15R 2845   6.706   5.936   7.199  1.6144  1.3460 -1.8290
   87DOPC  H15S 2846   6.687   6.100   7.169  1.3068 -0.7167  0.1652
   87DOPC  C216 2847   6.520   5.990   7.078  0.2154  0.1855 -0.3925
   87DOPC  H16R 2848   6.454   6.076   7.058 -1.6108  0.1935  4.3262
   87DOPC  H16S 2849   6.439   5.918   7.103 -0.6087  1.6829  1.5134
   87DOPC  C217 2850   6.587   5.939   6.942 -0.2409 -1.3076 -0.1263
   87DOPC  H17R 2851   6.503   5.906   6.877 -1.0071  0.6729 -0.2094
   87DOPC  H17S 2852   6.656   5.855   6.968 -1.3307 -1.5717  2.1505
   87DOPC  C218 2853   6.651   6.046   6.847  0.1155  0.4078  0.0299
   87DOPC  H18R 2854   6.575   6.109   6.796  2.4122  1.4405 -2.3314
   87DOPC  H18S 2855   6.710   6.006   6.763 -0.1089  2.7741 -1.3592
   87DOPC  H18T 2856   6.723   6.105   6.907  0.8700 -1.6058  1.1903
   87DOPC   C33 2857   6.646   5.094   8.692  0.3031 -0.9008 -0.0984
   87DOPC   H3X 2858   6.563   5.114   8.763 -1.0827 -0.1308 -1.8500
   87DOPC   H3Y 2859   6.691   5.000   8.730 -0.1427 -1.0272  0.1172
   87DOPC   C34 2860   6.594   5.056   8.554  0.1541 -0.0668  0.2069
   87DOPC   H4X 2861   6.548   4.962   8.589 -0.5118  0.6581  1.3238
   87DOPC   H4Y 2862   6.675   5.047   8.478  0.7518 -1.4494  0.9754
   87DOPC   C35 2863   6.486   5.156   8.505 -0.2103  0.0184 -1.0244
   87DOPC   H5X 2864   6.522   5.258   8.528 -0.8877  0.1326 -0.4304
   87DOPC   H5Y 2865   6.394   5.140   8.566  2.0871 -3.3517  2.0262
   87DOPC   C36 2866   6.461   5.148   8.357 -0.1072  0.1027  0.0303
   87DOPC   H6X 2867   6.435   5.042   8.338  1.7047 -0.3591 -0.0431
   87DOPC   H6Y 2868   6.375   5.214   8.333 -0.5369 -0.9183 -1.3723
   87DOPC   C37 2869   6.578   5.189   8.273 -0.0654  0.1069  0.6315
   87DOPC   H7X 2870   6.629   5.269   8.330  1.7025  0.2246 -1.0347
   87DOPC   H7Y 2871   6.657   5.115   8.248  2.3140  2.2109  1.4896
   87DOPC   C38 2872   6.536   5.244   8.135 -0.2189  0.0280 -0.5694
   87DOPC   H8X 2873   6.629   5.287   8.092  0.1128  0.0040  0.1254
   87DOPC   H8Y 2874   6.479   5.335   8.161 -0.8084 -0.6412  0.5654
   87DOPC   C39 2875   6.458   5.150   8.042 -0.2792  0.3905  0.3622
   87DOPC   H9X 2876   6.351   5.135   8.062 -0.4519  2.0173  0.8148
   87DOPC  C310 2877   6.514   5.093   7.930  0.1782  0.0415 -0.0821
   87DOPC  H10X 2878   6.434   5.036   7.880 -0.9916  0.8507  0.7927
   87DOPC  C311 2879   6.647   5.108   7.868 -0.7839  0.7224  0.3066
   87DOPC  H11X 2880   6.706   5.181   7.927 -0.8108  0.9733  0.0245
   87DOPC  H11Y 2881   6.638   5.154   7.767 -0.1843 -1.1528 -0.6486
   87DOPC  C312 2882   6.715   4.976   7.851 -0.5137  0.6307 -0.4021
   87DOPC  H12X 2883   6.806   4.976   7.787 -1.4116  0.1474 -1.7292
   87DOPC  H12Y 2884   6.645   4.910   7.795  0.7942  0.7136 -2.2158
   87DOPC  C313 2885   6.773   4.921   7.982  0.8877  0.3794  0.1758
   87DOPC  H13X 2886   6.677   4.905   8.035  0.4586  3.1544  0.3795
   87DOPC  H13Y 2887   6.823   4.822   7.974  0.0210 -0.3858  2.8909
   87DOPC  C314 2888   6.869   5.016   8.050 -0.3828  0.0692 -0.0098
   87DOPC  H14X 2889   6.934   5.064   7.974  0.0347 -0.6703 -0.1292
   87DOPC  H14Y 2890   6.798   5.093   8.088 -2.9861 -2.2491  0.1826
   87DOPC  C315 2891   6.951   4.956   8.160  0.4834 -0.3947 -0.2685
   87DOPC  H15X 2892   7.003   4.870   8.113 -2.3053 -1.9105 -0.7706
   87DOPC  H15Y 2893   6.891   4.896   8.232 -0.7589  0.3036 -0.7020
   87DOPC  C316 2894   7.031   5.056   8.246  0.8352 -0.2259 -0.7529
   87DOPC  H16X 2895   7.123   5.090   8.194  0.8903  0.3573 -0.2787
   87DOPC  H16Y 2896   6.965   5.145   8.260  1.3643  0.4042 -2.0437
   87DOPC  C317 2897   7.069   5.005   8.389  0.2712 -0.5150  0.6016
   87DOPC  H17X 2898   7.130   5.091   8.425 -1.8874  2.7384 -2.7502
   87DOPC  H17Y 2899   6.975   4.991   8.448 -0.1800 -1.4850 -0.3132
   87DOPC  C318 2900   7.140   4.867   8.400  0.3356  1.0154 -0.1157
   87DOPC  H18X 2901   7.166   4.834   8.503  3.3128  0.2992 -1.0121
   87DOPC  H18Y 2902   7.084   4.779   8.361 -1.2190  1.7480  0.3697
   87DOPC  H18Z 2903   7.230   4.872   8.336  0.1550 -0.9114 -0.5880
   88DOPC     N 2904   5.734   3.974   9.095 -0.0007  0.1691 -0.1659
   88DOPC   C12 2905   5.869   3.986   9.022  1.0571 -0.4036 -0.0602
   88DOPC  H12A 2906   5.878   4.076   8.962 -0.2178 -2.0538 -2.9651
   88DOPC  H12B 2907   5.872   3.904   8.952 -1.1791  1.8577 -3.1050
   88DOPC   C13 2908   5.730   3.847   9.176 -0.1169 -0.0597  0.6482
   88DOPC  H13A 2909   5.820   3.839   9.235  0.3232  0.8161  0.1062
   88DOPC  H13B 2910   5.649   3.846   9.248 -0.9138 -2.1172 -0.1870
   88DOPC  H13C 2911   5.725   3.763   9.109 -1.5203  1.1970 -0.9002
   88DOPC   C14 2912   5.615   3.973   8.997 -0.5261  0.3079  0.2462
   88DOPC  H14A 2913   5.598   4.068   8.948  0.8360 -0.5461 -2.0272
   88DOPC  H14B 2914   5.617   3.889   8.929 -0.0673  0.3812  0.1686
   88DOPC  H14C 2915   5.530   3.960   9.063 -0.3197 -1.0073  0.2773
   88DOPC   C15 2916   5.704   4.082   9.194 -0.2134 -0.5719 -0.0215
   88DOPC  H15A 2917   5.714   4.179   9.148 -0.7011 -0.3116  0.4180
   88DOPC  H15B 2918   5.783   4.075   9.267  0.8262 -1.4633 -1.2011
   88DOPC  H15C 2919   5.608   4.073   9.243 -0.1060  0.5298  0.4231
   88DOPC   C11 2920   5.991   3.988   9.112 -0.4151 -0.5147  0.8458
   88DOPC  H11A 2921   5.977   3.900   9.180 -0.5563 -0.0819  1.3877
   88DOPC  H11B 2922   6.090   3.973   9.065  0.0537 -0.6961  1.8648
   88DOPC     P 2923   6.029   4.240   9.163  0.1670  0.2337  0.2924
   88DOPC   O13 2924   6.172   4.262   9.200  0.3446  0.1045  0.0267
   88DOPC   O14 2925   5.939   4.347   9.216  0.2935  0.2943 -0.1861
   88DOPC   O12 2926   5.985   4.097   9.204 -0.2262 -0.5722 -0.1196
   88DOPC   O11 2927   6.005   4.230   9.009  0.8751  0.1863  0.0747
   88DOPC    C1 2928   6.048   4.337   8.922 -0.5067 -0.3459  0.2622
   88DOPC    HA 2929   6.159   4.343   8.911 -0.4601  0.5640  1.0661
   88DOPC    HB 2930   6.007   4.434   8.957  0.2575 -0.2691  0.9793
   88DOPC    C2 2931   5.980   4.327   8.782  0.6207 -0.1052 -0.0218
   88DOPC    HS 2932   5.979   4.217   8.768  1.8430  0.0951 -2.1465
   88DOPC   O21 2933   6.052   4.403   8.682  0.0300  0.1209  0.4851
   88DOPC   C21 2934   6.141   4.333   8.620 -0.5417  0.4271 -0.5371
   88DOPC   O22 2935   6.194   4.230   8.670  0.3839  0.5624  0.5718
   88DOPC   C22 2936   6.175   4.405   8.495  0.1184 -0.0451 -0.3225
   88DOPC   H2R 2937   6.175   4.514   8.515  3.2693 -0.1758  1.0548
   88DOPC   H2S 2938   6.083   4.398   8.433 -0.7215 -1.7585  1.0250
   88DOPC    C3 2939   5.840   4.386   8.786  0.5597  0.6321  0.4678
   88DOPC    HX 2940   5.847   4.488   8.741 -1.1071  0.8395  0.6288
   88DOPC    HY 2941   5.803   4.399   8.890  1.7591  2.4136  0.7390
   88DOPC   O31 2942   5.756   4.302   8.705 -0.0341  0.1108 -0.1185
   88DOPC   C31 2943   5.630   4.333   8.709  0.3373  0.7453 -0.0421
   88DOPC   O32 2944   5.583   4.404   8.794  0.5173 -0.0882  0.1932
   88DOPC   C32 2945   5.550   4.252   8.612  0.4885 -0.6421 -0.7902
   88DOPC   H2X 2946   5.452   4.302   8.596  0.6789  0.0873  0.2105
   88DOPC   H2Y 2947   5.602   4.274   8.517  2.9497 -0.5029  0.4845
   88DOPC   C23 2948   6.306   4.372   8.421 -0.5300 -0.2615 -0.3792
   88DOPC   H3R 2949   6.376   4.316   8.487 -0.3030 -1.5071 -1.6148
   88DOPC   H3S 2950   6.351   4.471   8.402  0.8984 -0.9601 -0.8276
   88DOPC   C24 2951   6.307   4.272   8.307  0.7407  0.0202  1.4346
   88DOPC   H4R 2952   6.297   4.169   8.346  0.7581 -0.4165  0.3388
   88DOPC   H4S 2953   6.403   4.299   8.257  0.1877  2.2731  1.4457
   88DOPC   C25 2954   6.194   4.304   8.207 -0.3167 -0.1066  0.7364
   88DOPC   H5R 2955   6.197   4.415   8.213 -0.0125 -0.1476  1.5037
   88DOPC   H5S 2956   6.092   4.290   8.250  0.0014  1.1070  1.9570
   88DOPC   C26 2957   6.222   4.250   8.065  0.5450  0.3296 -0.2303
   88DOPC   H6R 2958   6.207   4.140   8.076  0.8974  0.4047  1.0545
   88DOPC   H6S 2959   6.332   4.248   8.050  0.5838  0.2958  0.0546
   88DOPC   C27 2960   6.150   4.320   7.956  0.0797 -0.3877  0.3932
   88DOPC   H7R 2961   6.147   4.431   7.954 -2.7280 -0.3852 -0.4706
   88DOPC   H7S 2962   6.041   4.299   7.964 -0.3695  1.5907 -0.0144
   88DOPC   C28 2963   6.195   4.275   7.813  0.7597  0.1045 -0.6098
   88DOPC   H8R 2964   6.302   4.246   7.815  0.8373  0.3514 -1.1354
   88DOPC   H8S 2965   6.191   4.365   7.749 -1.3607 -1.6997 -3.2775
   88DOPC   C29 2966   6.112   4.164   7.762 -0.0252  0.1552 -0.2751
   88DOPC   H9R 2967   6.119   4.066   7.811  0.0985 -0.3036 -1.1919
   88DOPC  C210 2968   6.055   4.179   7.640  0.4595 -0.2890  0.2240
   88DOPC  H10R 2969   5.980   4.109   7.600 -2.0700  1.8733  0.8856
   88DOPC  C211 2970   6.079   4.307   7.550 -0.3848 -0.1199 -0.1990
   88DOPC  H11R 2971   6.180   4.353   7.555 -0.8073  1.0148 -1.2853
   88DOPC  H11S 2972   6.002   4.382   7.579 -0.8582 -0.3404 -0.8561
   88DOPC  C212 2973   6.038   4.278   7.407  0.3750  0.5741  0.1615
   88DOPC  H12R 2974   6.056   4.363   7.338  0.0635  0.1169 -0.4954
   88DOPC  H12S 2975   5.935   4.237   7.396  0.4033  0.7091 -0.6079
   88DOPC  C213 2976   6.128   4.165   7.351  0.2919 -0.4350 -0.8898
   88DOPC  H13R 2977   6.085   4.131   7.254  0.0894 -0.1017 -0.9180
   88DOPC  H13S 2978   6.134   4.071   7.409  0.8796  0.6690  0.9121
   88DOPC  C214 2979   6.266   4.204   7.315  0.7532  0.9163 -0.4848
   88DOPC  H14R 2980   6.323   4.111   7.296  0.6318  0.5960  0.6145
   88DOPC  H14S 2981   6.306   4.254   7.406 -2.3363  1.1104  0.8797
   88DOPC  C215 2982   6.285   4.305   7.200  0.2263  0.3183  0.3305
   88DOPC  H15R 2983   6.247   4.400   7.243  0.7595  0.0263  1.4797
   88DOPC  H15S 2984   6.228   4.269   7.112  2.0451  2.1707 -1.7290
   88DOPC  C216 2985   6.430   4.321   7.145 -0.3025  0.9573 -0.1645
   88DOPC  H16R 2986   6.450   4.398   7.066  0.2778 -0.0318 -1.0134
   88DOPC  H16S 2987   6.454   4.227   7.090 -0.3693  0.5462  0.5087
   88DOPC  C217 2988   6.539   4.327   7.251 -0.0751  0.3782 -0.0012
   88DOPC  H17R 2989   6.528   4.245   7.325 -2.1931  1.4789  0.9957
   88DOPC  H17S 2990   6.509   4.416   7.311 -0.7674  0.7177 -0.8242
   88DOPC  C218 2991   6.684   4.331   7.207 -0.2554 -0.5196 -0.1394
   88DOPC  H18R 2992   6.706   4.237   7.152 -1.5143 -0.4976 -0.7100
   88DOPC  H18S 2993   6.754   4.336   7.293  1.1710 -2.1163 -1.1361
   88DOPC  H18T 2994   6.712   4.420   7.146 -0.9980  0.1076  0.4237
   88DOPC   C33 2995   5.544   4.107   8.634 -0.9454  0.6520  0.5744
   88DOPC   H3X 2996   5.493   4.060   8.548 -0.0562 -0.9535  0.8828
   88DOPC   H3Y 2997   5.479   4.085   8.722  0.5069 -2.1182  1.1068
   88DOPC   C34 2998   5.680   4.034   8.658  0.0466 -0.2327  0.2747
   88DOPC   H4X 2999   5.664   3.925   8.678 -3.2642  0.0324 -0.3466
   88DOPC   H4Y 3000   5.707   4.079   8.756  0.4909 -0.5551  0.3046
   88DOPC   C35 3001   5.782   4.055   8.546  0.4087  0.4342  0.8004
   88DOPC   H5X 3002   5.882   4.027   8.585  1.3185  0.7696 -1.1838
   88DOPC   H5Y 3003   5.800   4.162   8.524  0.3780  0.1930 -0.4862
   88DOPC   C36 3004   5.741   3.982   8.423 -0.5235 -0.1761  0.6633
   88DOPC   H6X 3005   5.694   3.882   8.438  0.1295 -0.5747  0.1107
   88DOPC   H6Y 3006   5.664   4.039   8.367  0.2251  0.5539  0.3576
   88DOPC   C37 3007   5.868   3.971   8.339  0.0872  0.4216 -0.1694
   88DOPC   H7X 3008   5.895   4.078   8.331 -1.2902  1.0687  2.6805
   88DOPC   H7Y 3009   5.952   3.921   8.390 -2.1372 -1.0709  2.3082
   88DOPC   C38 3010   5.827   3.919   8.200  0.1627  0.2801 -0.9804
   88DOPC   H8X 3011   5.721   3.938   8.173  0.9302  1.2276 -3.7314
   88DOPC   H8Y 3012   5.848   3.811   8.210 -0.5360  0.1480 -0.8954
   88DOPC   C39 3013   5.910   3.974   8.088  0.2716 -0.0818 -0.0166
   88DOPC   H9X 3014   5.963   4.069   8.108 -0.3453  0.5395 -1.2543
   88DOPC  C310 3015   5.925   3.905   7.973  0.1157  0.4148  0.1384
   88DOPC  H10X 3016   5.992   3.952   7.900  0.7941 -0.0584  0.4470
   88DOPC  C311 3017   5.879   3.777   7.919  0.1989 -0.3645  0.1920
   88DOPC  H11X 3018   5.854   3.699   7.994 -0.1890 -1.6747 -1.2504
   88DOPC  H11Y 3019   5.960   3.733   7.857  1.2767  0.1142  1.2200
   88DOPC  C312 3020   5.750   3.806   7.841  0.2300 -0.0906 -0.6715
   88DOPC  H12X 3021   5.661   3.817   7.905 -0.0731  0.0362 -1.1067
   88DOPC  H12Y 3022   5.727   3.710   7.789  1.5376 -1.4150  1.0757
   88DOPC  C313 3023   5.743   3.919   7.735  0.1747  0.1896 -0.7799
   88DOPC  H13X 3024   5.753   4.018   7.785  3.0542 -0.1809 -0.4265
   88DOPC  H13Y 3025   5.831   3.898   7.670  0.2347 -4.4147  0.4661
   88DOPC  C314 3026   5.615   3.921   7.645  0.2291  0.6912  0.0546
   88DOPC  H14X 3027   5.523   3.929   7.706 -1.2096  0.6069 -1.9800
   88DOPC  H14Y 3028   5.609   4.015   7.585 -0.9715  0.9725  0.5889
   88DOPC  C315 3029   5.605   3.804   7.535  0.3229 -0.4630  0.3050
   88DOPC  H15X 3030   5.511   3.809   7.475 -0.5267  0.0641  1.6237
   88DOPC  H15Y 3031   5.598   3.709   7.592  1.9898 -1.2215 -0.7060
   88DOPC  C316 3032   5.719   3.807   7.431  0.0508 -0.0170 -0.4184
   88DOPC  H16X 3033   5.807   3.804   7.500 -0.8646 -0.1869  0.7683
   88DOPC  H16Y 3034   5.731   3.722   7.360  2.0022  1.7703 -2.3994
   88DOPC  C317 3035   5.753   3.936   7.355 -0.1632  0.0045 -0.2874
   88DOPC  H17X 3036   5.658   3.962   7.302  0.2067  0.4842 -0.7292
   88DOPC  H17Y 3037   5.788   4.006   7.433 -0.0756 -1.9468  1.5154
   88DOPC  C318 3038   5.868   3.916   7.252  0.0335  0.0496 -0.1080
   88DOPC  H18X 3039   5.961   3.898   7.312 -1.9623 -3.4318  2.2956
   88DOPC  H18Y 3040   5.860   3.825   7.189  0.9476 -0.2399  0.1757
   88DOPC  H18Z 3041   5.874   4.008   7.191 -1.3265  0.7156  0.7110
   89DOPC     N 3042   4.740   3.447   8.914 -0.2878 -0.0794  0.0841
   89DOPC   C12 3043   4.686   3.307   8.874  0.4444  0.0661 -0.0975
   89DOPC  H12A 3044   4.579   3.319   8.863  0.1970 -0.8956  1.0198
   89DOPC  H12B 3045   4.694   3.238   8.957  1.7083 -0.7903 -0.8931
   89DOPC   C13 3046   4.689   3.490   9.045  0.7270  0.5163  0.3763
   89DOPC  H13A 3047   4.582   3.493   9.059  0.4854 -2.2146 -0.2826
   89DOPC  H13B 3048   4.710   3.424   9.128 -0.6801  0.0459  0.3973
   89DOPC  H13C 3049   4.728   3.587   9.070  0.1860  0.7478  0.3266
   89DOPC   C14 3050   4.699   3.546   8.814 -0.6275  0.2822 -0.6903
   89DOPC  H14A 3051   4.716   3.520   8.711 -0.4227 -0.9129 -0.3687
   89DOPC  H14B 3052   4.597   3.578   8.831 -1.4399 -1.1902 -2.3844
   89DOPC  H14C 3053   4.750   3.641   8.822 -0.5622  0.2712 -0.9662
   89DOPC   C15 3054   4.887   3.437   8.933  0.2316 -0.1330  0.0914
   89DOPC  H15A 3055   4.915   3.384   9.023 -2.5398 -1.5263  0.2233
   89DOPC  H15B 3056   4.934   3.534   8.939  0.5525  0.0149 -3.1049
   89DOPC  H15C 3057   4.935   3.375   8.859  0.6175 -1.7548  1.6267
   89DOPC   C11 3058   4.738   3.243   8.743 -0.1559 -0.5398  0.0435
   89DOPC  H11A 3059   4.691   3.290   8.654 -0.5228  2.3198  1.6273
   89DOPC  H11B 3060   4.849   3.247   8.740 -0.1129 -0.3161  1.2408
   89DOPC     P 3061   4.792   3.007   8.831  0.0564  0.2497 -0.2827
   89DOPC   O13 3062   4.716   2.884   8.839 -0.2850  0.0029  0.3533
   89DOPC   O14 3063   4.829   3.062   8.965  0.8050  0.0145 -0.3763
   89DOPC   O12 3064   4.697   3.104   8.751  0.3896  0.2889  0.2250
   89DOPC   O11 3065   4.923   3.002   8.745 -0.0458 -0.0871 -0.2203
   89DOPC    C1 3066   4.914   2.956   8.606 -0.3945  0.0696  0.5280
   89DOPC    HA 3067   4.810   2.962   8.567 -0.3061  0.6645  0.3735
   89DOPC    HB 3068   4.949   2.852   8.592 -0.5845 -0.0233  0.7462
   89DOPC    C2 3069   4.993   3.051   8.512  0.4459 -0.0070 -0.6163
   89DOPC    HS 3070   5.098   3.026   8.539 -0.3610 -1.4442  1.3793
   89DOPC   O21 3071   4.982   3.191   8.542  0.1640  0.2147 -0.3547
   89DOPC   C21 3072   5.059   3.266   8.466  0.1068  0.5523 -0.1957
   89DOPC   O22 3073   5.162   3.222   8.414 -0.0072 -0.6428  0.1425
   89DOPC   C22 3074   4.997   3.408   8.453 -0.0084  0.1162 -1.1321
   89DOPC   H2R 3075   5.016   3.449   8.555  1.6518 -1.1875 -0.8698
   89DOPC   H2S 3076   4.887   3.401   8.437 -0.4020 -0.8059  1.4284
   89DOPC    C3 3077   4.971   3.002   8.355 -0.0789 -0.0867  0.2797
   89DOPC    HX 3078   5.012   2.899   8.343  2.8131  1.0631 -0.4541
   89DOPC    HY 3079   5.047   3.050   8.290  1.0581  1.5423  2.6722
   89DOPC   O31 3080   4.838   3.027   8.302  0.6153  0.0560  0.2411
   89DOPC   C31 3081   4.765   2.916   8.292 -0.2957  0.1573  0.3016
   89DOPC   O32 3082   4.792   2.808   8.341  0.0418  0.6092 -0.3465
   89DOPC   C32 3083   4.659   2.925   8.184 -0.2465  0.4525  0.0922
   89DOPC   H2X 3084   4.601   3.018   8.204 -2.3918 -0.4468 -1.5490
   89DOPC   H2Y 3085   4.711   2.944   8.088  1.4821 -1.2095  0.6503
   89DOPC   C23 3086   5.071   3.507   8.355 -0.2587 -0.0050  0.1052
   89DOPC   H3R 3087   5.177   3.480   8.335 -0.5391 -0.5770 -0.6152
   89DOPC   H3S 3088   5.066   3.611   8.394  1.4208 -0.1716  0.8922
   89DOPC   C24 3089   5.000   3.509   8.222 -0.2968  0.4319 -0.1149
   89DOPC   H4R 3090   5.028   3.607   8.179 -0.3856  0.6448  0.3085
   89DOPC   H4S 3091   4.889   3.515   8.235 -0.4388 -2.3775  0.5700
   89DOPC   C25 3092   5.037   3.394   8.133 -0.0742  0.1467 -0.3642
   89DOPC   H5R 3093   5.005   3.297   8.177  0.9420  0.7315  1.8135
   89DOPC   H5S 3094   5.148   3.387   8.123  0.0026  0.3793  0.2849
   89DOPC   C26 3095   4.974   3.407   7.992  0.2680  0.2222  0.1788
   89DOPC   H6R 3096   5.032   3.489   7.943  3.2350 -1.0762  1.2433
   89DOPC   H6S 3097   4.866   3.432   7.994  0.3276  0.5194 -0.1899
   89DOPC   C27 3098   4.979   3.272   7.910  0.1334 -0.2442  0.6039
   89DOPC   H7R 3099   4.913   3.199   7.962  2.7526 -0.9661  3.2086
   89DOPC   H7S 3100   5.080   3.226   7.909  0.7941  1.1570 -0.2329
   89DOPC   C28 3101   4.959   3.289   7.762 -0.3635 -0.0533  0.2881
   89DOPC   H8R 3102   5.056   3.282   7.708  0.6638 -1.4170  2.2005
   89DOPC   H8S 3103   4.927   3.395   7.754  0.2390  0.1903  0.9787
   89DOPC   C29 3104   4.873   3.200   7.684  0.4670  1.0302  0.0897
   89DOPC   H9R 3105   4.775   3.236   7.650 -0.2333 -1.6105 -0.9569
   89DOPC  C210 3106   4.903   3.069   7.653  0.1319 -0.1886  0.2159
   89DOPC  H10R 3107   4.836   3.004   7.594 -0.2637 -0.0897  0.5552
   89DOPC  C211 3108   5.029   2.998   7.713 -0.2256 -0.0974  0.7650
   89DOPC  H11R 3109   5.004   2.952   7.811 -0.6289 -0.1497  0.6396
   89DOPC  H11S 3110   5.110   3.072   7.732  1.1598 -0.7628 -2.0802
   89DOPC  C212 3111   5.085   2.892   7.610  0.6976  0.3595 -0.4220
   89DOPC  H12R 3112   5.010   2.811   7.597 -1.0315  2.0156 -1.2521
   89DOPC  H12S 3113   5.170   2.846   7.666  0.0140  0.7133  0.9388
   89DOPC  C213 3114   5.136   2.963   7.484  0.0323 -0.1391 -0.0997
   89DOPC  H13R 3115   5.228   3.018   7.514  0.5578 -0.7272 -0.5961
   89DOPC  H13S 3116   5.065   3.039   7.445 -0.3105 -0.5625 -0.3036
   89DOPC  C214 3117   5.165   2.867   7.367  0.0171 -0.3253  0.5117
   89DOPC  H14R 3118   5.069   2.826   7.331  0.7388 -0.3862 -1.4769
   89DOPC  H14S 3119   5.233   2.789   7.407 -0.3024 -1.5658 -1.2754
   89DOPC  C215 3120   5.226   2.935   7.246  0.0667  0.6940 -0.1063
   89DOPC  H15R 3121   5.332   2.967   7.254  0.3539  0.3774 -2.1689
   89DOPC  H15S 3122   5.157   3.016   7.217  0.4215  1.5993  1.4324
   89DOPC  C216 3123   5.241   2.834   7.132 -0.0962 -0.1263  0.9493
   89DOPC  H16R 3124   5.145   2.793   7.093  1.6527 -0.6511 -3.3541
   89DOPC  H16S 3125   5.296   2.740   7.154  0.1076 -0.1766  0.2494
   89DOPC  C217 3126   5.312   2.886   7.004  0.4445  0.0258 -0.1908
   89DOPC  H17R 3127   5.280   2.822   6.918  0.6337 -0.3827  0.0391
   89DOPC  H17S 3128   5.421   2.880   7.021  0.1456 -0.0404  2.0229
   89DOPC  C218 3129   5.270   3.029   6.976 -0.0343  0.3721 -0.0927
   89DOPC  H18R 3130   5.313   3.050   6.875  0.1329  0.0284 -0.0937
   89DOPC  H18S 3131   5.311   3.101   7.050  0.2063  0.6400 -0.4789
   89DOPC  H18T 3132   5.160   3.045   6.972  0.2006  2.0292 -0.8012
   89DOPC   C33 3133   4.557   2.802   8.188  0.0295 -0.0724 -1.2353
   89DOPC   H3X 3134   4.485   2.818   8.271 -1.1008 -2.2742 -1.7273
   89DOPC   H3Y 3135   4.613   2.708   8.206  0.9140  0.0649 -3.0331
   89DOPC   C34 3136   4.472   2.793   8.064  0.6788 -0.3565  0.4983
   89DOPC   H4X 3137   4.433   2.893   8.037 -1.5526 -0.8251  1.7891
   89DOPC   H4Y 3138   4.390   2.723   8.091  1.8014 -1.3773  1.3656
   89DOPC   C35 3139   4.556   2.752   7.943  0.1905  0.2017  0.4349
   89DOPC   H5X 3140   4.624   2.826   7.897 -0.0670 -0.2493 -0.6943
   89DOPC   H5Y 3141   4.482   2.730   7.864  1.3011 -0.1273 -0.5482
   89DOPC   C36 3142   4.640   2.620   7.961  0.6208  0.1710  0.1121
   89DOPC   H6X 3143   4.690   2.617   8.060  0.6264  0.6556  0.1243
   89DOPC   H6Y 3144   4.579   2.527   7.967  2.7672 -1.3551 -0.5015
   89DOPC   C37 3145   4.739   2.608   7.844  0.1595  0.4130  0.1345
   89DOPC   H7X 3146   4.728   2.502   7.814 -1.7082  0.4635  0.4637
   89DOPC   H7Y 3147   4.717   2.666   7.752 -2.6358  4.4580  2.9510
   89DOPC   C38 3148   4.882   2.646   7.889  0.2092  0.0930 -0.4662
   89DOPC   H8X 3149   4.884   2.752   7.923 -1.2821  0.2999 -0.9547
   89DOPC   H8Y 3150   4.950   2.645   7.801  2.8908  2.4162  1.4030
   89DOPC   C39 3151   4.932   2.549   7.992 -0.2084  0.7018  0.3936
   89DOPC   H9X 3152   4.858   2.474   8.024 -0.1828  0.7088  0.4694
   89DOPC  C310 3153   5.048   2.556   8.051 -0.0642 -0.8396  0.5489
   89DOPC  H10X 3154   5.086   2.468   8.105  0.3649 -1.3451 -0.5670
   89DOPC  C311 3155   5.149   2.664   8.031  0.3226  0.4101 -0.3200
   89DOPC  H11X 3156   5.203   2.668   8.128  0.0622 -0.3782 -0.1337
   89DOPC  H11Y 3157   5.101   2.764   8.017  3.3124  1.7366 -1.8021
   89DOPC  C312 3158   5.244   2.645   7.917  0.5509 -0.0465  0.6820
   89DOPC  H12X 3159   5.314   2.731   7.907 -0.0030  0.3950  0.5064
   89DOPC  H12Y 3160   5.174   2.654   7.831 -0.0120  2.3871  1.3262
   89DOPC  C313 3161   5.315   2.505   7.914 -0.0095 -0.9526  0.9783
   89DOPC  H13X 3162   5.368   2.498   8.011  1.1803 -0.6771  0.3788
   89DOPC  H13Y 3163   5.236   2.428   7.920 -0.8338 -0.2347 -0.1460
   89DOPC  C314 3164   5.374   2.456   7.782  0.3041  0.7898  0.0146
   89DOPC  H14X 3165   5.460   2.518   7.747  0.9896  0.7288  1.5257
   89DOPC  H14Y 3166   5.409   2.352   7.795  0.0253  0.9027  1.9747
   89DOPC  C315 3167   5.274   2.470   7.663 -0.0400  0.3875  0.1637
   89DOPC  H15X 3168   5.257   2.578   7.647  2.0447  0.8185  0.5453
   89DOPC  H15Y 3169   5.178   2.414   7.675  0.4403 -0.2884  1.0699
   89DOPC  C316 3170   5.332   2.400   7.535  0.3993  0.1283  1.2155
   89DOPC  H16X 3171   5.425   2.450   7.501  1.2896 -1.7723  0.7071
   89DOPC  H16Y 3172   5.351   2.294   7.564  2.0983  0.3968  1.1554
   89DOPC  C317 3173   5.229   2.419   7.423  0.6197  0.4261  0.4886
   89DOPC  H17X 3174   5.131   2.377   7.454  0.7021  1.1674  1.8337
   89DOPC  H17Y 3175   5.226   2.528   7.402  0.0958  0.1790 -0.8052
   89DOPC  C318 3176   5.266   2.356   7.286 -0.3665 -0.7518 -0.0817
   89DOPC  H18X 3177   5.355   2.406   7.243 -1.2938  0.4860 -0.6264
   89DOPC  H18Y 3178   5.287   2.248   7.297 -0.0990 -0.8030 -1.0560
   89DOPC  H18Z 3179   5.178   2.372   7.220  1.1452  0.6971 -1.8442
   90DOPC     N 3180   5.615   6.480   9.226  0.5336 -0.6826 -0.0389
   90DOPC   C12 3181   5.694   6.564   9.127 -0.2135  0.3314  0.6096
   90DOPC  H12A 3182   5.799   6.554   9.149  0.4443 -1.2654 -2.6192
   90DOPC  H12B 3183   5.665   6.667   9.140 -0.2992  0.3703  0.1205
   90DOPC   C13 3184   5.466   6.466   9.195 -0.0504  0.6527  0.3497
   90DOPC  H13A 3185   5.463   6.418   9.099  0.2681  0.0730  0.6244
   90DOPC  H13B 3186   5.422   6.402   9.270  1.5549 -1.4009 -0.3807
   90DOPC  H13C 3187   5.422   6.564   9.195  0.0509  0.6983  0.2927
   90DOPC   C14 3188   5.617   6.541   9.366  0.1767  0.8180 -0.5924
   90DOPC  H14A 3189   5.715   6.524   9.407  0.5498  1.6484 -1.1180
   90DOPC  H14B 3190   5.586   6.644   9.374  1.2573  1.2854 -1.9140
   90DOPC  H14C 3191   5.555   6.481   9.431  1.2359  2.2192  1.8091
   90DOPC   C15 3192   5.677   6.341   9.234  0.9410 -0.8156  0.1139
   90DOPC  H15A 3193   5.625   6.272   9.299  0.5220 -2.3188 -1.7320
   90DOPC  H15B 3194   5.779   6.350   9.270  0.8434 -0.1741  0.2545
   90DOPC  H15C 3195   5.682   6.282   9.144 -0.7051  0.5136 -0.9192
   90DOPC   C11 3196   5.688   6.541   8.976 -0.0994  0.5820 -0.1435
   90DOPC  H11A 3197   5.763   6.597   8.917 -1.7411  1.3034 -1.6376
   90DOPC  H11B 3198   5.705   6.433   8.956 -2.0904  0.1324  0.3270
   90DOPC     P 3199   5.507   6.723   8.900  0.4393 -0.1143  0.6964
   90DOPC   O13 3200   5.618   6.820   8.912 -0.0982 -0.4850  0.2841
   90DOPC   O14 3201   5.390   6.746   8.984  0.1557  0.3073  0.0411
   90DOPC   O12 3202   5.560   6.574   8.934  0.2187  0.5558  0.3335
   90DOPC   O11 3203   5.465   6.704   8.750  0.0542  0.4181 -0.1926
   90DOPC    C1 3204   5.537   6.608   8.669  0.0371 -0.1488  0.1281
   90DOPC    HA 3205   5.510   6.503   8.690  0.0226 -0.5195 -1.5858
   90DOPC    HB 3206   5.648   6.612   8.674  0.1311 -2.6402  1.0742
   90DOPC    C2 3207   5.515   6.625   8.516  0.5887 -0.5024  0.0335
   90DOPC    HS 3208   5.408   6.607   8.495  0.4191  2.4752 -2.4767
   90DOPC   O21 3209   5.605   6.537   8.450  0.2055  0.0804  0.5239
   90DOPC   C21 3210   5.574   6.511   8.321  0.4812  0.7560  0.1460
   90DOPC   O22 3211   5.465   6.533   8.268  0.4438 -0.2597 -0.0906
   90DOPC   C22 3212   5.675   6.406   8.282  0.7286 -0.6392 -0.2576
   90DOPC   H2R 3213   5.670   6.336   8.368 -2.1905  0.0068  0.2257
   90DOPC   H2S 3214   5.772   6.460   8.282  0.9301 -0.9905  0.2238
   90DOPC    C3 3215   5.545   6.776   8.478 -0.6701  0.3013 -0.7734
   90DOPC    HX 3216   5.640   6.797   8.531  0.4828 -1.8590 -1.8501
   90DOPC    HY 3217   5.478   6.843   8.536  1.1287  0.1969  1.5624
   90DOPC   O31 3218   5.550   6.807   8.336  0.6185  0.1068 -0.4338
   90DOPC   C31 3219   5.427   6.816   8.270 -0.3868  0.1541 -0.1820
   90DOPC   O32 3220   5.322   6.798   8.329 -0.5255 -0.8714  0.4039
   90DOPC   C32 3221   5.430   6.856   8.125  0.7360 -0.2294  0.5795
   90DOPC   H2X 3222   5.333   6.895   8.088  1.8314  2.0718 -0.0571
   90DOPC   H2Y 3223   5.501   6.940   8.106  2.1351 -1.8326 -1.8232
   90DOPC   C23 3224   5.646   6.352   8.145  0.1919 -0.2667 -0.8332
   90DOPC   H3R 3225   5.732   6.285   8.127  1.4868  1.2663 -0.5327
   90DOPC   H3S 3226   5.655   6.436   8.073  0.2922 -1.5268 -2.3378
   90DOPC   C24 3227   5.515   6.272   8.126  0.2105  0.2688  0.5029
   90DOPC   H4R 3228   5.426   6.338   8.123  0.1265  0.1897  1.2001
   90DOPC   H4S 3229   5.503   6.200   8.209  0.9825 -2.0497 -1.2965
   90DOPC   C25 3230   5.507   6.181   7.994 -0.0925 -0.2104 -0.2894
   90DOPC   H5R 3231   5.402   6.152   7.978  0.5125 -1.2826 -2.7565
   90DOPC   H5S 3232   5.575   6.093   7.996 -1.3234 -1.1802 -0.1390
   90DOPC   C26 3233   5.540   6.265   7.862  0.2489  0.5801 -0.2949
   90DOPC   H6R 3234   5.641   6.311   7.872 -0.3433  1.4966  2.3463
   90DOPC   H6S 3235   5.463   6.344   7.857  0.7065  1.0361 -0.2052
   90DOPC   C27 3236   5.525   6.173   7.742 -0.5637  0.5014  0.6404
   90DOPC   H7R 3237   5.419   6.138   7.746 -1.4085  2.8738  0.7184
   90DOPC   H7S 3238   5.594   6.087   7.757 -0.6099  0.3610  0.0805
   90DOPC   C28 3239   5.559   6.251   7.613 -0.4159  0.2541  0.0958
   90DOPC   H8R 3240   5.665   6.285   7.625 -0.8247  1.8515 -0.5259
   90DOPC   H8S 3241   5.503   6.347   7.607  0.0073  0.4155 -2.1556
   90DOPC   C29 3242   5.544   6.162   7.486 -0.0973 -0.1288  0.4287
   90DOPC   H9R 3243   5.634   6.098   7.483  1.2015  1.5695  1.5355
   90DOPC  C210 3244   5.436   6.136   7.408 -0.2200  0.0277 -0.2135
   90DOPC  H10R 3245   5.442   6.058   7.331  0.2818  0.6452 -0.8126
   90DOPC  C211 3246   5.303   6.206   7.420  0.7447  0.0318  0.6352
   90DOPC  H11R 3247   5.297   6.303   7.476  0.3571 -1.0724  2.6057
   90DOPC  H11S 3248   5.239   6.133   7.474  0.1772  0.1797  0.1746
   90DOPC  C212 3249   5.234   6.232   7.280  0.4479 -0.1328 -0.3505
   90DOPC  H12R 3250   5.124   6.229   7.298  0.7634 -1.4714  1.7658
   90DOPC  H12S 3251   5.260   6.140   7.224 -0.7252 -1.2211  0.8482
   90DOPC  C213 3252   5.299   6.340   7.196 -0.1691  0.1422 -1.0325
   90DOPC  H13R 3253   5.287   6.318   7.088  2.3562  0.8019 -1.5112
   90DOPC  H13S 3254   5.408   6.351   7.213 -0.6536  2.4180  1.2842
   90DOPC  C214 3255   5.249   6.480   7.235  0.0801  0.1436 -0.1947
   90DOPC  H14R 3256   5.314   6.554   7.185  2.2067 -1.3414  0.2399
   90DOPC  H14S 3257   5.254   6.502   7.344  0.4928 -1.2723  0.0865
   90DOPC  C215 3258   5.108   6.503   7.161  0.6589  0.2854 -0.6996
   90DOPC  H15R 3259   5.071   6.604   7.188  1.9738  0.1389  1.9769
   90DOPC  H15S 3260   5.032   6.433   7.202  0.4750  2.0926  2.3755
   90DOPC  C216 3261   5.103   6.480   7.016 -0.2164 -0.3324 -0.0374
   90DOPC  H16R 3262   5.126   6.378   6.979 -0.0364 -0.2251 -0.2219
   90DOPC  H16S 3263   5.168   6.559   6.972 -0.7385  0.6616  0.9051
   90DOPC  C217 3264   4.964   6.510   6.967  0.7748 -0.3310 -0.0105
   90DOPC  H17R 3265   4.953   6.618   6.990  0.9331 -0.3909  0.3535
   90DOPC  H17S 3266   4.901   6.448   7.035 -0.0496 -0.4760 -0.9018
   90DOPC  C218 3267   4.941   6.487   6.820  0.2495  0.7476 -0.0674
   90DOPC  H18R 3268   4.845   6.523   6.778 -0.3136 -0.3502  0.2441
   90DOPC  H18S 3269   4.956   6.379   6.799 -0.5418 -0.2089  3.6406
   90DOPC  H18T 3270   5.024   6.538   6.767  0.5181  0.6062  0.2092
   90DOPC   C33 3271   5.464   6.738   8.032 -0.2194 -0.5310 -0.2432
   90DOPC   H3X 3272   5.384   6.661   8.032 -2.3759  1.5885 -1.3755
   90DOPC   H3Y 3273   5.561   6.693   8.062  1.0456  2.4936  0.5877
   90DOPC   C34 3274   5.482   6.769   7.873 -0.3043  0.3036  0.8225
   90DOPC   H4X 3275   5.548   6.859   7.873  0.4378 -0.2174 -0.4280
   90DOPC   H4Y 3276   5.389   6.800   7.822  1.6703  0.9305 -2.7106
   90DOPC   C35 3277   5.549   6.654   7.796 -0.6871  0.0861  0.3656
   90DOPC   H5X 3278   5.479   6.569   7.810  1.3027 -1.8134 -0.7102
   90DOPC   H5Y 3279   5.636   6.624   7.858  0.0544 -0.1091 -0.7516
   90DOPC   C36 3280   5.586   6.676   7.652  0.5288  0.4399 -0.2233
   90DOPC   H6X 3281   5.667   6.752   7.642  0.9974  0.0587  0.5880
   90DOPC   H6Y 3282   5.646   6.593   7.609  1.2633  0.8143  0.0550
   90DOPC   C37 3283   5.472   6.697   7.552  0.3093 -0.1406 -0.0343
   90DOPC   H7X 3284   5.390   6.622   7.563 -0.1401  0.4158  0.4897
   90DOPC   H7Y 3285   5.424   6.792   7.583 -2.8740 -1.6184 -0.0320
   90DOPC   C38 3286   5.525   6.698   7.402  0.2072 -0.5149 -0.3296
   90DOPC   H8X 3287   5.609   6.771   7.395 -1.1570  1.2171  0.7115
   90DOPC   H8Y 3288   5.435   6.727   7.345 -0.3450 -0.7843  0.3901
   90DOPC   C39 3289   5.580   6.561   7.366  0.6442  0.3251 -0.2282
   90DOPC   H9X 3290   5.507   6.479   7.373  0.3813  0.5545 -0.2618
   90DOPC  C310 3291   5.708   6.534   7.323 -0.2381  0.7865  0.0374
   90DOPC  H10X 3292   5.725   6.430   7.291  2.0121  1.2419 -0.3869
   90DOPC  C311 3293   5.824   6.628   7.312  0.2015  0.1883 -0.2834
   90DOPC  H11X 3294   5.857   6.652   7.415 -2.6075  0.7677  0.5669
   90DOPC  H11Y 3295   5.793   6.724   7.264  1.5209 -0.0634 -1.7244
   90DOPC  C312 3296   5.943   6.568   7.236 -0.5947  0.6656 -0.2026
   90DOPC  H12X 3297   5.918   6.526   7.136  0.7332 -0.9740  0.1114
   90DOPC  H12Y 3298   5.979   6.477   7.289  1.9672  1.5216 -0.3191
   90DOPC  C313 3299   6.073   6.659   7.229 -0.1592 -0.2375 -0.8714
   90DOPC  H13X 3300   6.136   6.627   7.315 -0.8379  0.6357 -0.0277
   90DOPC  H13Y 3301   6.129   6.615   7.143 -0.7770  0.8646 -1.8660
   90DOPC  C314 3302   6.036   6.811   7.208 -0.0406 -0.2319  0.2934
   90DOPC  H14X 3303   5.959   6.822   7.129  0.4412  0.7729 -0.0482
   90DOPC  H14Y 3304   6.001   6.850   7.306 -0.4049  3.3207 -1.1202
   90DOPC  C315 3305   6.153   6.903   7.183  0.1975  0.7787 -0.2051
   90DOPC  H15X 3306   6.105   6.992   7.137 -0.2447  0.8555  0.3886
   90DOPC  H15Y 3307   6.229   6.857   7.116 -0.2798  0.7299 -0.7191
   90DOPC  C316 3308   6.217   6.944   7.312 -0.6723 -0.4899 -0.4699
   90DOPC  H16X 3309   6.148   6.989   7.386  0.2541  0.5028 -0.1729
   90DOPC  H16Y 3310   6.258   6.856   7.366  2.4131  0.6806 -0.6531
   90DOPC  C317 3311   6.347   7.029   7.307  0.5320 -0.2699 -0.4727
   90DOPC  H17X 3312   6.375   7.044   7.413 -1.8436 -1.5222  0.4067
   90DOPC  H17Y 3313   6.428   6.975   7.254  2.2183 -0.6919  2.3381
   90DOPC  C318 3314   6.322   7.159   7.249 -0.0788 -0.7118 -0.1448
   90DOPC  H18X 3315   6.408   7.227   7.270 -0.4896 -0.5621  1.1666
   90DOPC  H18Y 3316   6.300   7.152   7.141 -1.8966 -1.7476  0.2519
   90DOPC  H18Z 3317   6.236   7.208   7.299  0.6554  0.5808 -0.1031
   91DOPC     N 3318   4.000   3.488   9.182 -0.1770  0.4149  0.5426
   91DOPC   C12 3319   3.985   3.604   9.091 -0.3411  0.0157 -0.1269
   91DOPC  H12A 3320   3.940   3.689   9.140  1.9199  1.8771 -1.0804
   91DOPC  H12B 3321   3.923   3.574   9.008  0.4759 -0.9089 -0.4282
   91DOPC   C13 3322   4.109   3.522   9.277 -0.1393  0.7380  0.4737
   91DOPC  H13A 3323   4.151   3.433   9.321  1.1256  0.5431 -1.0769
   91DOPC  H13B 3324   4.188   3.558   9.214  0.4586  0.9372  1.3118
   91DOPC  H13C 3325   4.088   3.604   9.344  0.8902  1.5734 -0.2043
   91DOPC   C14 3326   4.022   3.361   9.106  0.2233 -1.0643 -0.0520
   91DOPC  H14A 3327   4.103   3.379   9.037  1.6150 -2.0313  1.2704
   91DOPC  H14B 3328   4.049   3.279   9.171 -0.0562 -0.4609  0.8360
   91DOPC  H14C 3329   3.940   3.332   9.041 -0.3960 -0.9856  0.6782
   91DOPC   C15 3330   3.872   3.469   9.252  0.5484  0.1256  0.4604
   91DOPC  H15A 3331   3.883   3.389   9.324  2.1552 -0.1667 -0.0780
   91DOPC  H15B 3332   3.802   3.424   9.183  1.3791 -0.8443  0.2260
   91DOPC  H15C 3333   3.834   3.560   9.295  0.1173  1.6742 -2.9034
   91DOPC   C11 3334   4.115   3.656   9.019  0.3609  0.6058 -0.2815
   91DOPC  H11A 3335   4.081   3.736   8.951 -0.9685 -0.3044 -0.7163
   91DOPC  H11B 3336   4.193   3.697   9.087  0.5521 -1.9569  1.1720
   91DOPC     P 3337   4.327   3.509   8.956  0.2034 -0.2419  0.3383
   91DOPC   O13 3338   4.339   3.381   8.872  0.1456 -0.0835 -0.2337
   91DOPC   O14 3339   4.365   3.506   9.100 -0.0664  0.2295  0.2195
   91DOPC   O12 3340   4.183   3.562   8.938  0.5316  0.6179  0.7611
   91DOPC   O11 3341   4.414   3.620   8.878 -0.0416  0.0491 -0.1620
   91DOPC    C1 3342   4.363   3.693   8.766 -1.1730 -0.6758 -0.6573
   91DOPC    HA 3343   4.440   3.767   8.734 -2.2125  0.4927 -0.5629
   91DOPC    HB 3344   4.275   3.751   8.802 -0.0346  0.4667  0.3900
   91DOPC    C2 3345   4.329   3.601   8.645 -0.4515 -0.4300  0.0073
   91DOPC    HS 3346   4.275   3.518   8.695 -1.0941  0.3617  0.6638
   91DOPC   O21 3347   4.456   3.557   8.584  0.0060 -0.2644  0.3228
   91DOPC   C21 3348   4.437   3.453   8.514 -0.0015  0.0141  0.1534
   91DOPC   O22 3349   4.343   3.370   8.526 -0.9106 -0.2938  0.3068
   91DOPC   C22 3350   4.548   3.447   8.404  0.8046 -0.8649 -0.1327
   91DOPC   H2R 3351   4.643   3.405   8.444  0.9606 -2.5968 -2.1659
   91DOPC   H2S 3352   4.570   3.552   8.375  0.9130 -0.6368  0.7290
   91DOPC    C3 3353   4.228   3.663   8.538  0.4153 -0.0081  0.1958
   91DOPC    HX 3354   4.268   3.762   8.505 -0.1214  0.6535  1.4950
   91DOPC    HY 3355   4.137   3.686   8.596  1.7456 -0.6224  2.6675
   91DOPC   O31 3356   4.207   3.583   8.418 -0.4643  0.1343  0.0351
   91DOPC   C31 3357   4.083   3.540   8.382  0.8620  0.2757  0.1080
   91DOPC   O32 3358   3.984   3.577   8.445  0.9001  0.4607  0.5303
   91DOPC   C32 3359   4.074   3.441   8.265  0.3050  0.4187 -0.3283
   91DOPC   H2X 3360   3.982   3.461   8.208 -0.7257  0.3389  1.2399
   91DOPC   H2Y 3361   4.161   3.461   8.199 -0.2476  1.5326 -0.7508
   91DOPC   C23 3362   4.517   3.355   8.279  0.3024 -0.7695  0.0807
   91DOPC   H3R 3363   4.442   3.410   8.219  1.8216  1.2524 -0.0801
   91DOPC   H3S 3364   4.471   3.261   8.315  0.4586 -2.2410 -3.2131
   91DOPC   C24 3365   4.634   3.335   8.184  0.0820  0.8951 -0.5101
   91DOPC   H4R 3366   4.716   3.284   8.241 -0.4389  1.2403  0.5837
   91DOPC   H4S 3367   4.682   3.425   8.140  0.3159 -0.2388 -2.7091
   91DOPC   C25 3368   4.614   3.248   8.061  0.5187  0.3080 -0.1283
   91DOPC   H5R 3369   4.554   3.156   8.076  0.6365  0.5411  2.1651
   91DOPC   H5S 3370   4.702   3.200   8.014  0.1663 -1.3438  0.8408
   91DOPC   C26 3371   4.535   3.320   7.946 -0.3473 -0.0724  0.0141
   91DOPC   H6R 3372   4.591   3.411   7.914 -2.1496  1.7842  1.8099
   91DOPC   H6S 3373   4.431   3.347   7.975 -0.5289  1.1176 -1.5852
   91DOPC   C27 3374   4.520   3.241   7.816  0.1705 -0.0805 -0.2161
   91DOPC   H7R 3375   4.421   3.189   7.819 -1.1115  2.2519  0.3681
   91DOPC   H7S 3376   4.602   3.167   7.809 -0.3854 -0.5814 -1.8648
   91DOPC   C28 3377   4.530   3.327   7.692 -0.1247 -0.0406  1.1280
   91DOPC   H8R 3378   4.533   3.260   7.603  1.3883  2.0699 -0.5356
   91DOPC   H8S 3379   4.630   3.374   7.701 -0.2365  0.4058  0.1634
   91DOPC   C29 3380   4.430   3.439   7.675  0.0212 -0.0255 -0.1591
   91DOPC   H9R 3381   4.456   3.515   7.751  0.7423 -0.9945  0.5917
   91DOPC  C210 3382   4.319   3.461   7.603  0.2754  0.8548 -0.0188
   91DOPC  H10R 3383   4.265   3.555   7.620 -1.3389  0.1024 -0.6831
   91DOPC  C211 3384   4.251   3.357   7.509  0.2101 -0.4560  0.0540
   91DOPC  H11R 3385   4.165   3.299   7.550  0.1576  1.2954  2.6849
   91DOPC  H11S 3386   4.325   3.279   7.483  0.1487 -0.3187 -0.5530
   91DOPC  C212 3387   4.199   3.440   7.395  0.3489 -0.1902  0.7984
   91DOPC  H12R 3388   4.132   3.522   7.429  2.0969  1.3769  0.6002
   91DOPC  H12S 3389   4.131   3.375   7.336 -1.4196 -0.2723  2.8121
   91DOPC  C213 3390   4.309   3.494   7.306 -0.0381 -0.5621  0.0156
   91DOPC  H13R 3391   4.377   3.556   7.368  1.1996 -2.1013  0.2477
   91DOPC  H13S 3392   4.265   3.552   7.222  0.8289  0.8313  0.4873
   91DOPC  C214 3393   4.393   3.380   7.240  0.3694  0.3367  0.0854
   91DOPC  H14R 3394   4.320   3.302   7.209  0.9164 -0.8532  1.6481
   91DOPC  H14S 3395   4.466   3.353   7.319 -1.7073 -2.4543  1.2508
   91DOPC  C215 3396   4.463   3.426   7.109 -0.1595  0.0872  0.6583
   91DOPC  H15R 3397   4.383   3.486   7.060 -0.9399 -2.3344 -1.2250
   91DOPC  H15S 3398   4.478   3.339   7.042 -0.3620 -1.3816  2.4657
   91DOPC  C216 3399   4.588   3.507   7.131  0.6465 -0.2166  0.4966
   91DOPC  H16R 3400   4.660   3.448   7.191  0.7928 -1.3801 -0.7723
   91DOPC  H16S 3401   4.564   3.607   7.173  1.9188  0.4679 -0.3413
   91DOPC  C217 3402   4.665   3.551   7.005 -0.2372 -0.1299  0.0480
   91DOPC  H17R 3403   4.704   3.454   6.968  2.3766  0.2633  1.5657
   91DOPC  H17S 3404   4.756   3.604   7.041 -0.2826 -1.1879  1.8311
   91DOPC  C218 3405   4.585   3.647   6.906 -1.1093 -0.4442 -0.6980
   91DOPC  H18R 3406   4.623   3.643   6.802  0.7271  0.9983 -0.1446
   91DOPC  H18S 3407   4.583   3.754   6.936  0.8845  0.2250 -2.6771
   91DOPC  H18T 3408   4.484   3.602   6.894 -0.9124 -1.0780 -0.0650
   91DOPC   C33 3409   4.065   3.297   8.312 -0.3877 -0.3064  0.0960
   91DOPC   H3X 3410   3.978   3.283   8.379 -1.1434  1.6657 -0.3970
   91DOPC   H3Y 3411   4.159   3.286   8.370  0.3691 -1.6995 -1.3197
   91DOPC   C34 3412   4.075   3.197   8.198 -0.3922  0.3381  0.5272
   91DOPC   H4X 3413   4.091   3.100   8.249 -1.2449  0.0907  0.3312
   91DOPC   H4Y 3414   4.162   3.215   8.130 -1.2614  0.4447 -0.5758
   91DOPC   C35 3415   3.955   3.181   8.094 -0.1208  0.5044  0.2647
   91DOPC   H5X 3416   3.853   3.176   8.137  0.8151  2.8043  3.0991
   91DOPC   H5Y 3417   3.966   3.077   8.057  2.5679  0.7227  0.1951
   91DOPC   C36 3418   3.956   3.256   7.957  0.2410 -0.5764 -0.7576
   91DOPC   H6X 3419   3.929   3.363   7.972 -1.5219 -0.9119 -1.3169
   91DOPC   H6Y 3420   4.050   3.242   7.900 -0.4550 -0.4092 -1.9582
   91DOPC   C37 3421   3.833   3.206   7.869 -0.2322  0.3791  0.2216
   91DOPC   H7X 3422   3.843   3.103   7.828 -1.3379  0.4830 -0.3417
   91DOPC   H7Y 3423   3.744   3.196   7.934 -0.7622  2.5695 -0.0771
   91DOPC   C38 3424   3.803   3.309   7.753 -0.2085 -0.5501 -0.4344
   91DOPC   H8X 3425   3.902   3.317   7.703 -0.0221  0.0933  0.0177
   91DOPC   H8Y 3426   3.790   3.413   7.789  2.2075 -0.9828  1.9742
   91DOPC   C39 3427   3.690   3.262   7.664  0.0857 -0.7294  0.5231
   91DOPC   H9X 3428   3.590   3.307   7.673  0.7987  0.9348  0.4819
   91DOPC  C310 3429   3.707   3.179   7.558 -0.2438 -0.1348 -0.9811
   91DOPC  H10X 3430   3.618   3.148   7.502 -2.5273 -0.3501  2.4614
   91DOPC  C311 3431   3.833   3.100   7.517 -0.4514 -0.1343  0.4754
   91DOPC  H11X 3432   3.919   3.094   7.587 -0.1499  0.6176  0.1798
   91DOPC  H11Y 3433   3.859   3.137   7.415 -2.7977  1.2735  0.3041
   91DOPC  C312 3434   3.795   2.952   7.501  0.3093  0.3665  0.0727
   91DOPC  H12X 3435   3.751   2.927   7.600 -0.4077 -1.6805 -0.7238
   91DOPC  H12Y 3436   3.891   2.898   7.492 -0.2109 -0.6041  0.2471
   91DOPC  C313 3437   3.694   2.902   7.391 -0.1413  0.2621  0.1219
   91DOPC  H13X 3438   3.646   2.809   7.429 -2.1022  0.4669 -1.6225
   91DOPC  H13Y 3439   3.610   2.969   7.363  0.9600  1.6013 -0.0731
   91DOPC  C314 3440   3.760   2.894   7.257  0.5705  0.1526  1.3635
   91DOPC  H14X 3441   3.797   2.992   7.219  3.3959 -1.2046  0.2829
   91DOPC  H14Y 3442   3.851   2.831   7.263  2.9542  3.1864  0.1290
   91DOPC  C315 3443   3.653   2.830   7.153 -0.1337  1.2075 -1.4717
   91DOPC  H15X 3444   3.693   2.850   7.051  1.7990  0.9357 -0.8129
   91DOPC  H15Y 3445   3.550   2.871   7.153 -1.1583 -0.9472  2.3203
   91DOPC  C316 3446   3.649   2.678   7.178  0.0497  0.6248  0.2627
   91DOPC  H16X 3447   3.749   2.632   7.165 -1.5295 -2.7735 -1.1794
   91DOPC  H16Y 3448   3.604   2.654   7.277  0.7589 -1.0438  0.2108
   91DOPC  C317 3449   3.555   2.602   7.078  0.6842 -0.0856  0.4156
   91DOPC  H17X 3450   3.579   2.494   7.076  0.4542 -0.1538  1.1975
   91DOPC  H17Y 3451   3.447   2.612   7.102  0.6184 -0.7429  0.4019
   91DOPC  C318 3452   3.581   2.641   6.928 -0.0702  0.0314 -0.0991
   91DOPC  H18X 3453   3.501   2.599   6.863  0.1830  2.0139 -1.7903
   91DOPC  H18Y 3454   3.579   2.751   6.913  0.6536  0.2508  1.2248
   91DOPC  H18Z 3455   3.683   2.613   6.893  0.3617  3.1972 -1.6465
   92DOPC     N 3456   6.026   3.238   8.827 -0.4957 -0.2516  0.4210
   92DOPC   C12 3457   5.890   3.291   8.878 -0.0443  0.3863 -0.1922
   92DOPC  H12A 3458   5.828   3.211   8.917 -0.0705  0.4032 -0.1977
   92DOPC  H12B 3459   5.842   3.317   8.785  0.9453 -1.9777 -1.4506
   92DOPC   C13 3460   6.097   3.186   8.941 -0.2991 -0.4989 -0.6198
   92DOPC  H13A 3461   6.031   3.146   9.018 -0.6563  0.3958 -0.4410
   92DOPC  H13B 3462   6.179   3.120   8.922  0.1684 -0.5349  1.2752
   92DOPC  H13C 3463   6.148   3.269   8.989 -1.3730 -0.7095  1.0013
   92DOPC   C14 3464   6.106   3.346   8.763 -0.2794 -0.5655  0.0547
   92DOPC  H14A 3465   6.059   3.371   8.669  1.9603 -0.4214 -1.1017
   92DOPC  H14B 3466   6.091   3.438   8.818 -3.0846 -0.9424  0.0763
   92DOPC  H14C 3467   6.212   3.326   8.756 -0.3288 -0.5074 -1.1737
   92DOPC   C15 3468   6.020   3.120   8.736  0.0831  0.3485 -0.9433
   92DOPC  H15A 3469   5.980   3.148   8.640 -1.0166  0.4385 -0.4850
   92DOPC  H15B 3470   5.943   3.057   8.779 -1.0345  1.8467 -0.6505
   92DOPC  H15C 3471   6.110   3.063   8.717 -2.3197 -3.6185 -1.7550
   92DOPC   C11 3472   5.875   3.405   8.984  0.5796 -0.3492 -0.2282
   92DOPC  H11A 3473   5.770   3.423   9.015  0.3705 -3.5715  1.4072
   92DOPC  H11B 3474   5.924   3.369   9.077 -1.3050 -1.2103  0.4858
   92DOPC     P 3475   5.870   3.644   8.853  0.0499 -0.1013  0.5084
   92DOPC   O13 3476   5.965   3.759   8.848  0.0909  0.8041 -0.1638
   92DOPC   O14 3477   5.737   3.670   8.906  0.3949 -0.4475 -0.4720
   92DOPC   O12 3478   5.936   3.529   8.934 -0.5961 -0.1998  0.1460
   92DOPC   O11 3479   5.844   3.586   8.713  0.2877  0.4329  0.2308
   92DOPC    C1 3480   5.788   3.666   8.608  0.2117  0.7847  0.5652
   92DOPC    HA 3481   5.844   3.761   8.595  0.0610  0.8038  0.0199
   92DOPC    HB 3482   5.687   3.703   8.636 -0.5281 -1.2390  0.7767
   92DOPC    C2 3483   5.780   3.600   8.470 -0.0182  0.1356 -0.4763
   92DOPC    HS 3484   5.811   3.674   8.393 -0.3846 -0.1376 -0.8892
   92DOPC   O21 3485   5.656   3.539   8.440  0.2283  0.6053 -0.2562
   92DOPC   C21 3486   5.622   3.535   8.313 -0.4381 -0.2626  0.0511
   92DOPC   O22 3487   5.672   3.609   8.228  0.2467  0.5772  0.4344
   92DOPC   C22 3488   5.514   3.432   8.294 -0.1906 -0.9964 -0.5862
   92DOPC   H2R 3489   5.421   3.466   8.345  0.6700 -1.7443  1.6329
   92DOPC   H2S 3490   5.541   3.345   8.357  0.8943  0.2686  0.7705
   92DOPC    C3 3491   5.886   3.481   8.473  0.3937  0.1225 -0.4574
   92DOPC    HX 3492   5.841   3.394   8.524 -0.3154 -0.3475 -1.8331
   92DOPC    HY 3493   5.977   3.508   8.532  0.1568 -0.1982  0.0569
   92DOPC   O31 3494   5.926   3.442   8.344 -0.6198 -0.2662 -0.0259
   92DOPC   C31 3495   5.964   3.321   8.331 -0.1620 -0.0492 -0.0242
   92DOPC   O32 3496   5.961   3.235   8.421  0.3852  0.9160  0.6433
   92DOPC   C32 3497   6.009   3.291   8.190 -0.4108  0.2276 -0.1476
   92DOPC   H2X 3498   6.119   3.292   8.173 -0.1922  0.4548  1.1517
   92DOPC   H2Y 3499   5.975   3.186   8.172 -0.7132  0.5796 -1.8209
   92DOPC   C23 3500   5.490   3.381   8.153 -0.3328 -0.4141 -0.2027
   92DOPC   H3R 3501   5.591   3.379   8.105 -0.1244 -0.9869  0.2460
   92DOPC   H3S 3502   5.429   3.457   8.100 -1.9469 -0.7865  1.0341
   92DOPC   C24 3503   5.432   3.237   8.148 -0.8466  0.3922  0.3432
   92DOPC   H4R 3504   5.324   3.241   8.174 -1.4089  2.1596 -1.9346
   92DOPC   H4S 3505   5.497   3.180   8.217 -0.7478  1.1120  0.8591
   92DOPC   C25 3506   5.444   3.166   8.014  0.1070  0.4947  0.0564
   92DOPC   H5R 3507   5.405   3.062   8.017  3.0351 -0.8940 -2.9313
   92DOPC   H5S 3508   5.554   3.153   8.006  0.2325 -1.0117  2.8951
   92DOPC   C26 3509   5.381   3.245   7.893  0.6572  0.4486 -0.1161
   92DOPC   H6R 3510   5.430   3.345   7.890 -2.2488  2.1262  2.1217
   92DOPC   H6S 3511   5.277   3.276   7.919  0.8363 -0.3685  1.7623
   92DOPC   C27 3512   5.409   3.169   7.764 -0.8129 -0.3985  0.1812
   92DOPC   H7R 3513   5.352   3.074   7.769  2.6510 -2.5732  2.4708
   92DOPC   H7S 3514   5.517   3.141   7.759 -0.3236  0.9351  2.1893
   92DOPC   C28 3515   5.375   3.234   7.637  0.2946 -0.3777 -0.1019
   92DOPC   H8R 3516   5.268   3.263   7.635  0.3124 -0.1584  1.2158
   92DOPC   H8S 3517   5.387   3.159   7.557 -2.1949 -1.2331  0.2245
   92DOPC   C29 3518   5.476   3.349   7.608  0.1357 -0.3021  0.4861
   92DOPC   H9R 3519   5.486   3.424   7.688  0.2890  1.2116 -0.9124
   92DOPC  C210 3520   5.533   3.383   7.487 -0.3916 -0.5124  0.3624
   92DOPC  H10R 3521   5.603   3.468   7.489 -1.6450  0.5556  0.7117
   92DOPC  C211 3522   5.523   3.300   7.360 -0.5092 -0.1715 -0.0821
   92DOPC  H11R 3523   5.413   3.290   7.357 -0.6456  1.2310 -0.5776
   92DOPC  H11S 3524   5.585   3.208   7.367  1.1316  0.9605  1.1649
   92DOPC  C212 3525   5.552   3.375   7.232  0.7114  0.1344  0.2360
   92DOPC  H12R 3526   5.656   3.413   7.230  2.1128 -3.1778  1.8250
   92DOPC  H12S 3527   5.471   3.451   7.227  0.1164 -0.4801  0.3604
   92DOPC  C213 3528   5.543   3.281   7.107 -0.9172 -0.4852  0.6895
   92DOPC  H13R 3529   5.438   3.255   7.081 -0.3951 -0.2907 -1.9375
   92DOPC  H13S 3530   5.588   3.182   7.132  1.2393  0.6135  1.3536
   92DOPC  C214 3531   5.630   3.324   6.994 -0.3962 -0.2416  0.1757
   92DOPC  H14R 3532   5.729   3.357   7.033 -0.4651 -0.2528  0.3596
   92DOPC  H14S 3533   5.576   3.416   6.961 -0.9582 -0.5622  0.1861
   92DOPC  C215 3534   5.643   3.238   6.865  0.1547  0.3161 -0.3749
   92DOPC  H15R 3535   5.710   3.299   6.799 -2.3028  0.9130 -2.4797
   92DOPC  H15S 3536   5.545   3.233   6.814 -0.2284  1.2576  0.2486
   92DOPC  C216 3537   5.703   3.098   6.890 -0.2846  0.1109 -0.3604
   92DOPC  H16R 3538   5.718   3.042   6.795 -1.1568 -1.9275  0.6419
   92DOPC  H16S 3539   5.622   3.044   6.945  0.9855 -1.1507  0.3425
   92DOPC  C217 3540   5.834   3.084   6.963 -0.5326 -0.7195 -0.2250
   92DOPC  H17R 3541   5.885   3.175   6.925  1.2303 -0.4156  2.5263
   92DOPC  H17S 3542   5.885   2.996   6.917 -1.0207 -2.4547  2.3087
   92DOPC  C218 3543   5.843   3.091   7.114  0.0539  0.1540  0.1957
   92DOPC  H18R 3544   5.947   3.073   7.149 -0.0053 -1.7763 -0.4732
   92DOPC  H18S 3545   5.779   3.006   7.147 -0.2895 -0.0457 -0.9398
   92DOPC  H18T 3546   5.797   3.182   7.157  1.5110  1.0654 -0.1424
   92DOPC   C33 3547   5.946   3.393   8.088 -0.1783  0.0414  0.4693
   92DOPC   H3X 3548   5.990   3.496   8.085  0.5974 -0.2842  0.3788
   92DOPC   H3Y 3549   5.837   3.402   8.109 -0.7361 -1.0586 -1.7040
   92DOPC   C34 3550   5.961   3.341   7.950 -0.5818  0.1956  0.9272
   92DOPC   H4X 3551   6.065   3.359   7.916 -1.2007 -0.5453 -1.6054
   92DOPC   H4Y 3552   5.901   3.399   7.877 -1.7742 -0.2890  1.4855
   92DOPC   C35 3553   5.941   3.186   7.927  0.5164  0.5347  0.2584
   92DOPC   H5X 3554   5.843   3.165   7.976 -0.6519  2.4872 -1.0980
   92DOPC   H5Y 3555   6.033   3.135   7.962 -0.5317 -0.3830  1.7684
   92DOPC   C36 3556   5.921   3.155   7.781 -0.2137  0.0821 -0.2767
   92DOPC   H6X 3557   5.830   3.203   7.738 -0.8428  0.3512  1.2866
   92DOPC   H6Y 3558   6.010   3.172   7.717  0.2208  0.6869  0.4811
   92DOPC   C37 3559   5.895   2.998   7.768 -0.2720  0.5326  0.2109
   92DOPC   H7X 3560   5.985   2.938   7.790 -1.3791 -0.2927  2.8197
   92DOPC   H7Y 3561   5.824   2.963   7.846 -0.1014  1.9553  1.0344
   92DOPC   C38 3562   5.846   2.951   7.627  0.4914  0.2998 -0.5345
   92DOPC   H8X 3563   5.843   2.840   7.624 -0.2706  0.2891  0.3534
   92DOPC   H8Y 3564   5.922   2.975   7.549 -0.5357  0.4015 -1.5234
   92DOPC   C39 3565   5.712   3.003   7.581 -0.4878 -0.6378 -0.1665
   92DOPC   H9X 3566   5.713   3.111   7.558  1.2871 -0.8197 -1.1508
   92DOPC  C310 3567   5.602   2.931   7.546 -0.5760  0.6195 -0.2657
   92DOPC  H10X 3568   5.521   3.003   7.526 -1.1710  0.4308  1.3218
   92DOPC  C311 3569   5.575   2.786   7.550 -0.2349  0.2562 -0.8771
   92DOPC  H11X 3570   5.488   2.766   7.615  0.6868  1.8962  0.9822
   92DOPC  H11Y 3571   5.670   2.741   7.587  0.5087 -0.4517 -3.4138
   92DOPC  C312 3572   5.561   2.719   7.413  0.2711 -0.3107  0.5127
   92DOPC  H12X 3573   5.471   2.739   7.350  0.9144 -0.7893 -0.5932
   92DOPC  H12Y 3574   5.553   2.609   7.424 -0.2255 -0.2632  0.6361
   92DOPC  C313 3575   5.673   2.765   7.312 -0.5937 -0.7712 -1.0083
   92DOPC  H13X 3576   5.659   2.873   7.286 -0.4868 -0.0158  1.7738
   92DOPC  H13Y 3577   5.773   2.760   7.361 -0.4310  0.0136 -1.2446
   92DOPC  C314 3578   5.674   2.687   7.182  0.4563  0.1784  0.3209
   92DOPC  H14X 3579   5.728   2.591   7.196 -1.3060 -1.0735 -1.0225
   92DOPC  H14Y 3580   5.568   2.661   7.161  0.0827  0.7263  1.4168
   92DOPC  C315 3581   5.734   2.755   7.057 -0.6970  0.1795 -0.1699
   92DOPC  H15X 3582   5.838   2.789   7.077 -1.0565  0.1160  2.1019
   92DOPC  H15Y 3583   5.672   2.846   7.042 -3.4057 -1.6501 -0.8389
   92DOPC  C316 3584   5.733   2.678   6.928 -0.2268  0.0756 -0.6240
   92DOPC  H16X 3585   5.823   2.693   6.865  0.3565  0.9654  0.3848
   92DOPC  H16Y 3586   5.737   2.569   6.950  3.6525 -0.2170 -2.0728
   92DOPC  C317 3587   5.617   2.720   6.836 -0.2511  0.0762  0.5649
   92DOPC  H17X 3588   5.519   2.713   6.887 -0.0739  1.8912  1.2299
   92DOPC  H17Y 3589   5.628   2.826   6.806  0.6911 -0.2309 -0.2407
   92DOPC  C318 3590   5.624   2.633   6.708  0.0299  0.8463 -0.0570
   92DOPC  H18X 3591   5.553   2.679   6.636 -0.8354  0.4566  0.5406
   92DOPC  H18Y 3592   5.723   2.632   6.658 -0.1955 -1.2225 -0.5543
   92DOPC  H18Z 3593   5.597   2.527   6.725  1.8036  0.4124  0.2598
   93DOPC     N 3594   6.480   4.150   8.858 -0.2402 -0.4548 -0.1472
   93DOPC   C12 3595   6.478   4.294   8.877 -0.0482  0.6041 -0.2028
   93DOPC  H12A 3596   6.406   4.347   8.817 -0.3098  1.3139  0.7124
   93DOPC  H12B 3597   6.573   4.329   8.839 -1.3096  2.8192 -1.5095
   93DOPC   C13 3598   6.605   4.091   8.918 -1.1203 -0.1422 -0.5294
   93DOPC  H13A 3599   6.596   3.984   8.925 -0.3826 -0.1692  0.1156
   93DOPC  H13B 3600   6.691   4.108   8.856  0.7615 -0.8110  1.7469
   93DOPC  H13C 3601   6.637   4.137   9.010  0.5139 -0.0030 -1.1510
   93DOPC   C14 3602   6.472   4.124   8.709 -0.5109 -0.5911  0.1370
   93DOPC  H14A 3603   6.562   4.143   8.654  0.4464  0.4787  1.9782
   93DOPC  H14B 3604   6.418   4.031   8.697  0.0591 -1.0096  0.7442
   93DOPC  H14C 3605   6.403   4.197   8.669  0.4129  0.5430  0.5538
   93DOPC   C15 3606   6.362   4.080   8.913  0.0174  0.2068 -1.0273
   93DOPC  H15A 3607   6.368   4.095   9.020 -1.1442 -0.2698 -0.8802
   93DOPC  H15B 3608   6.366   3.972   8.913  0.4361  0.1965  0.2897
   93DOPC  H15C 3609   6.270   4.125   8.879 -0.7138 -0.1348  0.4008
   93DOPC   C11 3610   6.481   4.355   9.019  0.0235 -0.8474 -0.3895
   93DOPC  H11A 3611   6.443   4.459   9.022  0.3432 -0.7320 -0.2462
   93DOPC  H11B 3612   6.403   4.319   9.089 -0.8890 -0.3875 -1.1436
   93DOPC     P 3613   6.706   4.445   9.059  0.0975 -0.3977 -0.3098
   93DOPC   O13 3614   6.834   4.415   9.121  0.7612  0.7862 -0.2016
   93DOPC   O14 3615   6.647   4.573   9.104  0.2783 -0.7194  0.3745
   93DOPC   O12 3616   6.608   4.329   9.083  0.2698 -0.0913 -0.4563
   93DOPC   O11 3617   6.733   4.460   8.904  0.4340 -0.3213  0.5840
   93DOPC    C1 3618   6.760   4.588   8.851 -0.0947 -0.8989 -0.3953
   93DOPC    HA 3619   6.861   4.622   8.883 -0.3476 -1.4532  1.0665
   93DOPC    HB 3620   6.685   4.666   8.878  0.8090 -0.0623 -0.2403
   93DOPC    C2 3621   6.753   4.579   8.693  0.1152  0.1963 -0.2440
   93DOPC    HS 3622   6.671   4.506   8.674 -1.4719  1.9226 -0.4139
   93DOPC   O21 3623   6.880   4.529   8.644  0.1857 -0.1465  0.4116
   93DOPC   C21 3624   6.892   4.403   8.604 -0.0885 -0.0839 -0.5308
   93DOPC   O22 3625   6.799   4.326   8.591  0.3638  0.1476  0.0334
   93DOPC   C22 3626   7.032   4.366   8.573 -0.9246  0.0613  0.5013
   93DOPC   H2R 3627   7.034   4.265   8.619 -1.3452  0.2698  0.9935
   93DOPC   H2S 3628   7.101   4.439   8.621 -0.7007  0.8371 -0.9645
   93DOPC    C3 3629   6.717   4.709   8.622 -0.6522  0.5957 -0.5703
   93DOPC    HX 3630   6.803   4.778   8.638 -0.6082  0.0846  1.9652
   93DOPC    HY 3631   6.636   4.764   8.675 -1.5973 -1.2067 -0.0302
   93DOPC   O31 3632   6.696   4.696   8.482 -0.0037  0.2150 -0.6187
   93DOPC   C31 3633   6.580   4.702   8.438 -0.2902 -0.2795  0.1691
   93DOPC   O32 3634   6.479   4.691   8.507 -0.0682 -0.0090 -0.2293
   93DOPC   C32 3635   6.599   4.707   8.285 -0.0745 -0.4950 -0.2976
   93DOPC   H2X 3636   6.557   4.803   8.248  0.6846 -0.3872 -0.9186
   93DOPC   H2Y 3637   6.706   4.717   8.255  0.1907 -0.6522  0.5837
   93DOPC   C23 3638   7.058   4.360   8.422  0.7895  0.6207  0.2193
   93DOPC   H3R 3639   6.973   4.323   8.361  0.7847 -0.0475  0.6171
   93DOPC   H3S 3640   7.151   4.300   8.407  1.5406  1.4310  1.4676
   93DOPC   C24 3641   7.078   4.504   8.369  0.1919 -0.0597  0.5285
   93DOPC   H4R 3642   7.156   4.544   8.437  0.5813 -0.7686  0.5142
   93DOPC   H4S 3643   6.983   4.557   8.392  0.1957 -0.6120  1.9430
   93DOPC   C25 3644   7.106   4.528   8.213  0.0216  0.1441  0.4136
   93DOPC   H5R 3645   7.185   4.458   8.179  0.8320  0.9800  0.5463
   93DOPC   H5S 3646   7.128   4.636   8.203 -1.8419  0.6110  0.9521
   93DOPC   C26 3647   6.975   4.501   8.127  0.1272 -0.0540  0.6190
   93DOPC   H6R 3648   6.888   4.569   8.146 -0.3042 -0.7645  1.2180
   93DOPC   H6S 3649   6.933   4.399   8.140 -0.9223  0.2947  0.1465
   93DOPC   C27 3650   6.999   4.512   7.977 -0.0832  0.3616 -0.9454
   93DOPC   H7R 3651   7.104   4.496   7.944 -0.6255  2.4028 -4.1236
   93DOPC   H7S 3652   6.956   4.608   7.941  0.0448  0.4250 -0.9300
   93DOPC   C28 3653   6.917   4.406   7.899  0.3806 -0.2081 -0.7157
   93DOPC   H8R 3654   6.807   4.398   7.917  0.5454 -0.8160  0.1022
   93DOPC   H8S 3655   6.955   4.317   7.953  2.3975  2.9211  3.5572
   93DOPC   C29 3656   6.956   4.396   7.753  0.1262  0.4112 -0.2978
   93DOPC   H9R 3657   7.042   4.333   7.728  2.1502  3.3261 -1.1949
   93DOPC  C210 3658   6.900   4.475   7.666  0.6418 -0.6936  0.1790
   93DOPC  H10R 3659   6.933   4.463   7.562  3.2465  0.0637  0.8271
   93DOPC  C211 3660   6.794   4.581   7.694  0.6461  0.1937  0.3550
   93DOPC  H11R 3661   6.834   4.677   7.732 -2.4716  1.5796  0.4032
   93DOPC  H11S 3662   6.730   4.547   7.779  0.5931 -3.6298 -1.0032
   93DOPC  C212 3663   6.701   4.612   7.571 -0.0225  0.2367 -0.5078
   93DOPC  H12R 3664   6.623   4.685   7.601 -1.7657 -1.1059 -1.5581
   93DOPC  H12S 3665   6.655   4.514   7.546 -2.6863  1.0415  0.9207
   93DOPC  C213 3666   6.772   4.690   7.460 -0.4862  0.0514 -0.1616
   93DOPC  H13R 3667   6.864   4.641   7.422 -0.2189  1.9279 -2.1284
   93DOPC  H13S 3668   6.807   4.786   7.505  2.1432 -1.0098  0.2670
   93DOPC  C214 3669   6.681   4.736   7.356 -0.0447  0.1120  0.0259
   93DOPC  H14R 3670   6.590   4.785   7.396 -0.8540 -1.2367 -0.0952
   93DOPC  H14S 3671   6.648   4.647   7.299  1.3896  1.5064 -3.2453
   93DOPC  C215 3672   6.743   4.835   7.256 -0.0099 -0.4098 -0.4463
   93DOPC  H15R 3673   6.668   4.851   7.175  0.7010  1.1852 -0.8143
   93DOPC  H15S 3674   6.830   4.786   7.207  1.5153  0.3441  1.4035
   93DOPC  C216 3675   6.788   4.973   7.313  0.1066 -0.3735  0.5222
   93DOPC  H16R 3676   6.859   5.015   7.239 -0.9586 -0.7319 -0.7408
   93DOPC  H16S 3677   6.849   4.959   7.405 -0.2722  2.7823  1.3738
   93DOPC  C217 3678   6.675   5.077   7.334  0.3615  0.4419 -0.4283
   93DOPC  H17R 3679   6.612   5.036   7.415  1.7197  2.9107  2.0444
   93DOPC  H17S 3680   6.609   5.083   7.245  1.1982  3.5714 -0.9714
   93DOPC  C218 3681   6.717   5.218   7.383 -0.1868  0.1302  0.1661
   93DOPC  H18R 3682   6.629   5.285   7.381 -1.5375 -1.5934 -0.3981
   93DOPC  H18S 3683   6.793   5.266   7.318  1.8483 -0.7820  1.7512
   93DOPC  H18T 3684   6.752   5.216   7.489 -2.6879 -1.5409  1.0543
   93DOPC   C33 3685   6.534   4.601   8.199 -0.2242 -0.5991 -0.0692
   93DOPC   H3X 3686   6.431   4.595   8.239 -0.6130  0.6947 -0.8126
   93DOPC   H3Y 3687   6.589   4.506   8.213 -0.3479 -0.8696 -1.2988
   93DOPC   C34 3688   6.529   4.629   8.051  0.2495  0.3043 -0.1087
   93DOPC   H4X 3689   6.632   4.632   8.010  0.2799  2.1957 -0.0155
   93DOPC   H4Y 3690   6.487   4.730   8.031  0.8487  0.1351 -2.4866
   93DOPC   C35 3691   6.449   4.527   7.977 -0.3442 -0.4413  0.7288
   93DOPC   H5X 3692   6.357   4.507   8.035 -1.5864 -1.3389 -1.4505
   93DOPC   H5Y 3693   6.512   4.436   7.981  0.5234  0.1056  0.0200
   93DOPC   C36 3694   6.429   4.564   7.832 -0.7931  0.2384 -0.0873
   93DOPC   H6X 3695   6.530   4.577   7.787 -1.1305  0.4430 -0.8145
   93DOPC   H6Y 3696   6.401   4.463   7.794 -0.3047 -0.1276  0.5198
   93DOPC   C37 3697   6.333   4.675   7.799 -0.1185  0.3057 -0.4924
   93DOPC   H7X 3698   6.227   4.655   7.826 -0.3441  0.0370 -1.5531
   93DOPC   H7Y 3699   6.363   4.769   7.850  0.2676  0.3133 -0.7335
   93DOPC   C38 3700   6.333   4.696   7.646  0.5065  0.2263 -0.5743
   93DOPC   H8X 3701   6.335   4.600   7.589  2.0414  0.5636 -1.1389
   93DOPC   H8Y 3702   6.432   4.744   7.636  1.2470  0.6991  5.4449
   93DOPC   C39 3703   6.220   4.786   7.615 -0.6266  0.1997  0.1887
   93DOPC   H9X 3704   6.120   4.768   7.657 -0.7708  3.6525  1.6299
   93DOPC  C310 3705   6.229   4.887   7.526  0.1754  0.1929 -0.4158
   93DOPC  H10X 3706   6.135   4.941   7.507  0.7878  1.5465  0.3061
   93DOPC  C311 3707   6.353   4.942   7.463 -0.1560  0.7596 -0.9892
   93DOPC  H11X 3708   6.391   4.872   7.385  0.1823  1.4054 -1.4168
   93DOPC  H11Y 3709   6.428   4.944   7.546 -1.8090  2.2945  0.5484
   93DOPC  C312 3710   6.328   5.080   7.405  0.2265 -0.0197  0.4638
   93DOPC  H12X 3711   6.234   5.066   7.347  1.2688 -1.5826 -0.9407
   93DOPC  H12Y 3712   6.412   5.100   7.334 -0.2425 -1.6393 -0.5961
   93DOPC  C313 3713   6.307   5.205   7.484 -0.1371 -0.2329 -0.4519
   93DOPC  H13X 3714   6.226   5.196   7.560  0.7688 -0.1654  0.5434
   93DOPC  H13Y 3715   6.396   5.223   7.547 -0.7754 -0.1136  0.4303
   93DOPC  C314 3716   6.266   5.319   7.394 -0.2625 -0.0467  0.7092
   93DOPC  H14X 3717   6.340   5.336   7.313 -1.4005  1.6531 -0.0489
   93DOPC  H14Y 3718   6.173   5.287   7.342  1.0836 -1.9267 -0.6677
   93DOPC  C315 3719   6.239   5.452   7.472 -0.3502 -0.3775 -0.4433
   93DOPC  H15X 3720   6.334   5.495   7.511  0.0226 -0.3130 -1.3982
   93DOPC  H15Y 3721   6.162   5.437   7.550 -0.6449 -1.2297 -0.8858
   93DOPC  C316 3722   6.191   5.560   7.374  0.3387  0.3096  0.6141
   93DOPC  H16X 3723   6.084   5.542   7.350  0.5987 -1.5791  0.6548
   93DOPC  H16Y 3724   6.204   5.657   7.426 -0.4010 -0.1794  1.7806
   93DOPC  C317 3725   6.261   5.565   7.232 -0.2916 -0.6738  0.1230
   93DOPC  H17X 3726   6.371   5.562   7.247 -0.2720 -0.9575 -0.0800
   93DOPC  H17Y 3727   6.255   5.469   7.177  1.8472 -0.5759 -0.3565
   93DOPC  C318 3728   6.228   5.688   7.149  0.0065 -0.1586  0.3971
   93DOPC  H18X 3729   6.288   5.697   7.056  0.9689  1.1980  1.1197
   93DOPC  H18Y 3730   6.119   5.688   7.130 -0.4859  0.1313  2.8693
   93DOPC  H18Z 3731   6.238   5.780   7.209 -0.1638  1.8504 -2.4774
   94DOPC     N 3732   5.992   6.215   9.643 -0.3051  0.6251 -0.4072
   94DOPC   C12 3733   6.047   6.142   9.525 -0.2154  0.3626 -0.2072
   94DOPC  H12A 3734   6.084   6.044   9.550  1.6973  0.6710 -1.5546
   94DOPC  H12B 3735   6.137   6.187   9.484 -0.5080 -1.2452 -2.8462
   94DOPC   C13 3736   5.944   6.355   9.608  0.3866 -0.1527 -0.8177
   94DOPC  H13A 3737   6.028   6.423   9.605  0.6438 -0.3650  0.5961
   94DOPC  H13B 3738   5.913   6.344   9.505  0.5330 -0.2003 -0.8558
   94DOPC  H13C 3739   5.865   6.393   9.672  1.7920  1.7688 -0.1521
   94DOPC   C14 3740   6.093   6.237   9.753 -0.2729 -0.1675  0.2186
   94DOPC  H14A 3741   6.046   6.284   9.838  0.9053 -2.5005  2.2757
   94DOPC  H14B 3742   6.133   6.141   9.782 -1.4953 -0.7835 -0.0548
   94DOPC  H14C 3743   6.175   6.298   9.718 -1.4438  0.9785 -0.6595
   94DOPC   C15 3744   5.870   6.138   9.686 -0.1979  0.2711 -0.9303
   94DOPC  H15A 3745   5.898   6.040   9.719 -0.4028 -0.1929 -2.0685
   94DOPC  H15B 3746   5.805   6.131   9.600  0.3694 -1.6982 -1.2447
   94DOPC  H15C 3747   5.816   6.190   9.763  2.2924  1.9922 -0.2016
   94DOPC   C11 3748   5.954   6.130   9.403 -0.2545  0.4186  0.6149
   94DOPC  H11A 3749   5.990   6.056   9.327 -2.7193  2.4046 -2.7417
   94DOPC  H11B 3750   5.852   6.092   9.422 -0.8040  1.0457 -0.9453
   94DOPC     P 3751   6.050   6.328   9.244  0.0199 -0.0322  0.1485
   94DOPC   O13 3752   6.174   6.344   9.328 -0.9725  0.3415 -0.3073
   94DOPC   O14 3753   5.988   6.452   9.186  0.3543 -0.8440  0.3391
   94DOPC   O12 3754   5.939   6.257   9.335  0.1002 -0.2898  0.2434
   94DOPC   O11 3755   6.082   6.225   9.129 -0.4655  0.2680  0.1156
   94DOPC    C1 3756   5.994   6.167   9.033 -0.0066 -0.3435  0.3268
   94DOPC    HA 3757   5.888   6.169   9.065 -0.0318  1.1392  0.2347
   94DOPC    HB 3758   6.020   6.060   9.022 -1.4779 -0.8581  1.5454
   94DOPC    C2 3759   6.007   6.223   8.887  0.0201  0.0203 -0.4324
   94DOPC    HS 3760   5.931   6.170   8.825 -0.2990 -1.3344  1.0406
   94DOPC   O21 3761   6.143   6.177   8.857  0.1874 -0.2828 -0.0650
   94DOPC   C21 3762   6.171   6.164   8.732  0.1688  0.2573  0.5824
   94DOPC   O22 3763   6.103   6.188   8.637  0.8530  0.4183 -0.1834
   94DOPC   C22 3764   6.319   6.133   8.719 -0.1758  0.2613  0.3001
   94DOPC   H2R 3765   6.371   6.076   8.799  3.7195  0.9534 -1.5022
   94DOPC   H2S 3766   6.376   6.228   8.720  1.7091 -0.8079 -0.1940
   94DOPC    C3 3767   6.006   6.377   8.878  0.0027 -0.6480  0.5067
   94DOPC    HX 3768   6.092   6.421   8.932 -0.4879  1.6321 -0.4316
   94DOPC    HY 3769   5.912   6.404   8.931  1.2082  1.2062  1.8275
   94DOPC   O31 3770   6.005   6.424   8.736 -0.2605 -0.3280 -0.1780
   94DOPC   C31 3771   6.018   6.550   8.712 -0.4170 -0.6378 -0.8054
   94DOPC   O32 3772   6.054   6.630   8.798 -0.2933 -0.5595 -0.1801
   94DOPC   C32 3773   5.998   6.589   8.564  0.2788  0.8535 -0.5811
   94DOPC   H2X 3774   5.905   6.541   8.525  0.0166  0.5632  0.3570
   94DOPC   H2Y 3775   5.974   6.697   8.563  0.8983  0.9893 -0.9280
   94DOPC   C23 3776   6.373   6.054   8.597 -0.0717 -0.7478 -0.1461
   94DOPC   H3R 3777   6.300   5.975   8.570  0.4739 -1.6991  1.0503
   94DOPC   H3S 3778   6.466   6.003   8.627 -0.8819 -0.8698  2.4160
   94DOPC   C24 3779   6.404   6.160   8.488 -0.6838 -0.3163 -0.1712
   94DOPC   H4R 3780   6.487   6.222   8.527 -1.0609 -0.2732  0.5727
   94DOPC   H4S 3781   6.314   6.224   8.478 -0.9961  0.2448  4.2826
   94DOPC   C25 3782   6.454   6.106   8.354 -0.3081  1.0053  0.2505
   94DOPC   H5R 3783   6.375   6.061   8.290  0.6145  0.0685 -0.2676
   94DOPC   H5S 3784   6.526   6.023   8.365 -1.9614 -0.4242  0.7391
   94DOPC   C26 3785   6.533   6.217   8.282 -0.2431 -0.7118  0.4531
   94DOPC   H6R 3786   6.632   6.231   8.329 -0.5334 -1.9318  1.4657
   94DOPC   H6S 3787   6.475   6.310   8.303  0.9738  0.6742 -1.8589
   94DOPC   C27 3788   6.540   6.194   8.130  0.5109  0.0624 -0.0493
   94DOPC   H7R 3789   6.438   6.169   8.094  1.7276 -2.5085 -2.0308
   94DOPC   H7S 3790   6.604   6.105   8.110 -1.0943 -1.5731  1.6781
   94DOPC   C28 3791   6.599   6.310   8.041  0.9231  0.1214  0.7301
   94DOPC   H8R 3792   6.624   6.271   7.940  1.3476  0.2335  0.7872
   94DOPC   H8S 3793   6.698   6.323   8.090  0.6457 -0.8240  1.5802
   94DOPC   C29 3794   6.527   6.443   8.046  0.6374 -0.1437  0.1139
   94DOPC   H9R 3795   6.542   6.502   8.137 -0.3216  0.0028  0.1904
   94DOPC  C210 3796   6.431   6.478   7.959  0.2823  0.3228  0.2300
   94DOPC  H10R 3797   6.367   6.566   7.981  0.7294  0.2117  2.1309
   94DOPC  C211 3798   6.388   6.395   7.832 -0.2471 -0.2899 -0.9214
   94DOPC  H11R 3799   6.278   6.380   7.833 -0.2683 -0.1073  0.3730
   94DOPC  H11S 3800   6.424   6.290   7.844 -0.1497 -0.3509 -1.7170
   94DOPC  C212 3801   6.439   6.442   7.696 -0.2377 -0.3735  0.2477
   94DOPC  H12R 3802   6.410   6.369   7.617 -1.3626 -0.3103  0.5825
   94DOPC  H12S 3803   6.549   6.441   7.708 -0.1040 -1.1908 -0.8699
   94DOPC  C213 3804   6.392   6.586   7.659 -0.6742 -0.0463  0.2558
   94DOPC  H13R 3805   6.417   6.665   7.733 -2.0684  1.4335 -0.7946
   94DOPC  H13S 3806   6.284   6.585   7.633 -0.8474  1.4845  0.8271
   94DOPC  C214 3807   6.449   6.641   7.518 -0.3571  0.2803 -0.7916
   94DOPC  H14R 3808   6.559   6.641   7.533 -0.5193 -0.9154  0.6337
   94DOPC  H14S 3809   6.410   6.742   7.493  0.3204  0.8908  0.5426
   94DOPC  C215 3810   6.416   6.545   7.403 -0.1414 -0.3406  0.1238
   94DOPC  H15R 3811   6.305   6.553   7.394 -0.0305  0.5157 -0.5711
   94DOPC  H15S 3812   6.445   6.439   7.418 -2.0102 -0.6650  1.9562
   94DOPC  C216 3813   6.485   6.598   7.273  0.2723  0.2918  0.1393
   94DOPC  H16R 3814   6.594   6.594   7.294  0.2484  0.1855  0.2449
   94DOPC  H16S 3815   6.452   6.703   7.262 -0.1696  0.5142  2.8427
   94DOPC  C217 3816   6.457   6.527   7.140  0.5364  0.3969 -0.1541
   94DOPC  H17R 3817   6.508   6.577   7.056  0.5235  0.2790 -0.2327
   94DOPC  H17S 3818   6.348   6.533   7.123  0.5873  0.7597 -0.3550
   94DOPC  C218 3819   6.496   6.381   7.128  0.8464  0.1283 -0.2435
   94DOPC  H18R 3820   6.598   6.361   7.167 -0.1423  0.4832  2.7788
   94DOPC  H18S 3821   6.487   6.357   7.020 -0.8855  1.3436 -0.4112
   94DOPC  H18T 3822   6.422   6.330   7.193 -2.2472  4.6521  0.2226
   94DOPC   C33 3823   6.112   6.563   8.471  0.0506 -0.3923 -0.0155
   94DOPC   H3X 3824   6.193   6.514   8.528 -0.2383 -0.5249  0.2848
   94DOPC   H3Y 3825   6.135   6.667   8.439 -4.7803  1.0627  0.4073
   94DOPC   C34 3826   6.063   6.475   8.356  1.1435  0.1964 -0.6592
   94DOPC   H4X 3827   5.972   6.520   8.310  0.5660 -0.5919 -0.3089
   94DOPC   H4Y 3828   6.031   6.381   8.405  1.0025  0.4468 -0.2687
   94DOPC   C35 3829   6.168   6.453   8.245 -0.0099 -0.5583 -0.5708
   94DOPC   H5X 3830   6.264   6.440   8.300  0.1890  4.4298  0.7327
   94DOPC   H5Y 3831   6.178   6.548   8.189 -1.5601 -0.1878 -0.2595
   94DOPC   C36 3832   6.125   6.339   8.154 -0.1284  0.0000  0.4878
   94DOPC   H6X 3833   6.038   6.370   8.092  1.7826  3.1230 -0.8615
   94DOPC   H6Y 3834   6.206   6.311   8.083  0.1025 -0.5832  0.9774
   94DOPC   C37 3835   6.086   6.202   8.228  0.3420 -0.1975 -0.5460
   94DOPC   H7X 3836   6.160   6.204   8.312 -0.0367  1.4686 -0.2040
   94DOPC   H7Y 3837   5.981   6.205   8.264  0.6390  0.0118  0.3558
   94DOPC   C38 3838   6.105   6.085   8.135  0.5066 -0.1061  0.3621
   94DOPC   H8X 3839   6.213   6.058   8.141 -0.0818 -2.8691 -0.1379
   94DOPC   H8Y 3840   6.102   6.113   8.028  1.5070 -0.6318  0.1808
   94DOPC   C39 3841   6.009   5.977   8.167  0.1329  0.2535  0.3635
   94DOPC   H9X 3842   5.940   5.994   8.252  0.1810 -2.0362  0.9162
   94DOPC  C310 3843   6.000   5.851   8.105 -0.4612  0.1527 -0.3829
   94DOPC  H10X 3844   5.919   5.785   8.136 -1.1295  0.7391 -0.8527
   94DOPC  C311 3845   6.097   5.808   7.998  0.2382 -0.3275 -0.3554
   94DOPC  H11X 3846   6.100   5.697   7.999 -3.0234 -0.5649  2.8388
   94DOPC  H11Y 3847   6.199   5.842   8.024 -0.0218  0.8587 -0.8088
   94DOPC  C312 3848   6.050   5.856   7.853  0.5529 -0.4059 -0.1995
   94DOPC  H12X 3849   6.038   5.966   7.857 -0.6926 -0.5174 -0.4550
   94DOPC  H12Y 3850   5.959   5.799   7.823  1.2940 -1.5058 -0.4117
   94DOPC  C313 3851   6.160   5.829   7.753 -0.8664  0.5535 -0.0654
   94DOPC  H13X 3852   6.250   5.887   7.782  0.5169 -0.1929 -2.6177
   94DOPC  H13Y 3853   6.192   5.723   7.761 -0.7102  0.6986  1.6711
   94DOPC  C314 3854   6.125   5.872   7.603  0.4425  0.0005  0.5574
   94DOPC  H14X 3855   6.217   5.864   7.540 -0.7015 -1.6476 -0.9914
   94DOPC  H14Y 3856   6.061   5.788   7.570  0.0392 -0.1346  1.6399
   94DOPC  C315 3857   6.072   6.007   7.574  0.0609 -0.7965  0.6116
   94DOPC  H15X 3858   5.973   6.033   7.618  1.0532  2.2730  1.3215
   94DOPC  H15Y 3859   6.067   6.023   7.464  0.3996 -1.8519  0.4410
   94DOPC  C316 3860   6.159   6.125   7.625  0.3700 -0.1192 -0.3985
   94DOPC  H16X 3861   6.139   6.138   7.734  1.9413  3.5731 -0.3972
   94DOPC  H16Y 3862   6.267   6.099   7.626  0.5018  0.4402  0.5607
   94DOPC  C317 3863   6.132   6.262   7.559  0.0795  0.4778 -0.2970
   94DOPC  H17X 3864   6.201   6.336   7.605  1.4131 -2.2015  2.4171
   94DOPC  H17Y 3865   6.162   6.261   7.452  1.4908  1.4293  0.0736
   94DOPC  C318 3866   5.989   6.321   7.569 -0.7538 -0.0755  0.1174
   94DOPC  H18X 3867   5.981   6.427   7.536 -1.1476  0.2433  1.1782
   94DOPC  H18Y 3868   5.922   6.253   7.513  2.3076 -0.9852 -2.7747
   94DOPC  H18Z 3869   5.963   6.330   7.677 -0.7698  0.9148  0.0402
   95DOPC     N 3870   3.774   6.403   8.700 -0.3366 -0.3342 -0.0208
   95DOPC   C12 3871   3.657   6.435   8.611  0.3613  0.4376 -0.2114
   95DOPC  H12A 3872   3.647   6.361   8.533  0.4021  0.5393 -0.3134
   95DOPC  H12B 3873   3.662   6.536   8.574  0.2623  0.9907  1.2425
   95DOPC   C13 3874   3.805   6.516   8.793  0.5175  0.0825  0.1026
   95DOPC  H13A 3875   3.883   6.495   8.865  1.3674  0.6894 -0.6264
   95DOPC  H13B 3876   3.834   6.602   8.736 -1.5192  0.4155 -0.5246
   95DOPC  H13C 3877   3.719   6.535   8.856 -0.7449 -1.8898 -0.9032
   95DOPC   C14 3878   3.897   6.377   8.626 -0.9330  0.1668 -0.0091
   95DOPC  H14A 3879   3.896   6.296   8.555 -2.5383  0.5239 -0.4290
   95DOPC  H14B 3880   3.920   6.462   8.564 -1.0853 -1.5198 -2.5121
   95DOPC  H14C 3881   3.974   6.363   8.700 -0.4870  0.6242 -0.3837
   95DOPC   C15 3882   3.764   6.274   8.775  0.8489 -0.0861 -0.6829
   95DOPC  H15A 3883   3.776   6.183   8.718  2.7034  0.7881 -1.8118
   95DOPC  H15B 3884   3.664   6.272   8.816  1.1204 -0.6035 -0.0189
   95DOPC  H15C 3885   3.821   6.270   8.867 -0.5120 -1.0068  0.1619
   95DOPC   C11 3886   3.513   6.426   8.680 -0.5745  0.5840 -0.0056
   95DOPC  H11A 3887   3.447   6.456   8.596 -1.2658 -0.0139  0.3152
   95DOPC  H11B 3888   3.482   6.322   8.701 -0.8690  1.0469  2.0581
   95DOPC     P 3889   3.458   6.664   8.795 -0.0693 -0.1470  0.0706
   95DOPC   O13 3890   3.568   6.734   8.866 -0.3648  0.0924 -0.7728
   95DOPC   O14 3891   3.322   6.682   8.849  0.4510  1.1019  0.2811
   95DOPC   O12 3892   3.495   6.508   8.799  0.1861  0.2075 -0.0166
   95DOPC   O11 3893   3.454   6.695   8.640 -1.1850 -0.6075  0.2491
   95DOPC    C1 3894   3.556   6.773   8.577  0.0322  0.5573 -0.5070
   95DOPC    HA 3895   3.654   6.725   8.597 -0.2622  0.3042  0.3771
   95DOPC    HB 3896   3.563   6.876   8.617 -0.5629  0.8092 -1.0280
   95DOPC    C2 3897   3.543   6.777   8.427  0.2297  0.5137 -0.3617
   95DOPC    HS 3898   3.439   6.816   8.422 -0.0786 -0.1851  0.3482
   95DOPC   O21 3899   3.556   6.642   8.381  0.1353  0.0793 -0.0406
   95DOPC   C21 3900   3.474   6.613   8.285 -0.1880 -0.0252  0.0320
   95DOPC   O22 3901   3.378   6.678   8.245 -0.3705  0.0270 -0.6282
   95DOPC   C22 3902   3.507   6.476   8.227 -0.0097 -0.1549  0.1055
   95DOPC   H2R 3903   3.439   6.459   8.141 -0.8318  1.7232  0.3375
   95DOPC   H2S 3904   3.491   6.393   8.300  0.8896 -1.4057 -1.0702
   95DOPC    C3 3905   3.655   6.870   8.372  0.5138  0.1012 -0.1050
   95DOPC    HX 3906   3.757   6.827   8.360  1.3368  2.0297 -0.4075
   95DOPC    HY 3907   3.665   6.956   8.441  2.9838  0.2360 -0.5310
   95DOPC   O31 3908   3.616   6.911   8.239  0.2239 -0.3917 -0.6754
   95DOPC   C31 3909   3.704   6.996   8.182  0.0889 -0.9040  0.1793
   95DOPC   O32 3910   3.808   7.030   8.234 -0.2475  0.2218  0.0571
   95DOPC   C32 3911   3.654   7.044   8.050  0.0037 -0.2367  0.3430
   95DOPC   H2X 3912   3.548   7.016   8.031 -0.1751 -0.1199  1.1312
   95DOPC   H2Y 3913   3.668   7.154   8.055  0.1696 -0.2717  0.7022
   95DOPC   C23 3914   3.651   6.465   8.183 -0.4992 -0.8649 -0.6479
   95DOPC   H3R 3915   3.659   6.354   8.175 -0.4453 -0.8222 -1.2998
   95DOPC   H3S 3916   3.727   6.513   8.248  0.2214  0.2909 -2.2508
   95DOPC   C24 3917   3.680   6.519   8.042 -0.4920  0.1461 -0.7418
   95DOPC   H4R 3918   3.670   6.630   8.042  1.7610  0.3879 -0.3094
   95DOPC   H4S 3919   3.611   6.476   7.967 -0.7579  1.3696 -1.2211
   95DOPC   C25 3920   3.824   6.482   8.010  0.5101 -0.4753 -0.5300
   95DOPC   H5R 3921   3.834   6.388   7.952  0.1547 -1.8123  1.5087
   95DOPC   H5S 3922   3.878   6.465   8.105 -0.2750  1.5411  0.3320
   95DOPC   C26 3923   3.909   6.592   7.936  0.9087 -0.3105 -0.1857
   95DOPC   H6R 3924   3.892   6.692   7.983  2.0200 -0.6065  0.9028
   95DOPC   H6S 3925   3.881   6.589   7.828 -0.3832 -1.1227  0.1525
   95DOPC   C27 3926   4.057   6.570   7.940 -0.5644 -0.2339  0.0546
   95DOPC   H7R 3927   4.081   6.473   7.988 -1.3132 -0.1566  0.5844
   95DOPC   H7S 3928   4.101   6.650   8.004  2.2498 -1.9297  0.3915
   95DOPC   C28 3929   4.138   6.570   7.805  0.2713 -0.2265 -0.0842
   95DOPC   H8R 3930   4.246   6.552   7.826  0.5285  0.1901 -0.9849
   95DOPC   H8S 3931   4.135   6.675   7.769  1.0993 -0.7018 -1.6716
   95DOPC   C29 3932   4.088   6.485   7.691 -0.3242 -0.4744 -0.1546
   95DOPC   H9R 3933   4.030   6.549   7.622  1.6194  2.0113  0.3620
   95DOPC  C210 3934   4.090   6.353   7.683 -0.5571  0.2506 -0.0746
   95DOPC  H10R 3935   4.036   6.297   7.605 -2.0434  0.5400  0.7015
   95DOPC  C211 3936   4.177   6.269   7.778  0.0540  0.5413  1.0784
   95DOPC  H11R 3937   4.126   6.170   7.780 -1.9263  1.5185  2.3175
   95DOPC  H11S 3938   4.183   6.314   7.879 -1.9005  0.2908  1.3512
   95DOPC  C212 3939   4.317   6.249   7.723 -0.4601  0.8166  0.1380
   95DOPC  H12R 3940   4.391   6.332   7.728  0.6837  0.0324 -2.1121
   95DOPC  H12S 3941   4.327   6.222   7.616  0.3359  1.2230  0.1033
   95DOPC  C213 3942   4.393   6.134   7.800  0.0609  0.7585  0.5797
   95DOPC  H13R 3943   4.349   6.043   7.753 -4.0889  1.8236  1.9852
   95DOPC  H13S 3944   4.362   6.144   7.906 -0.5037 -0.1924  0.5134
   95DOPC  C214 3945   4.546   6.137   7.793  0.4198  0.0599 -0.2313
   95DOPC  H14R 3946   4.574   6.139   7.686 -0.9182 -0.8584 -0.6245
   95DOPC  H14S 3947   4.585   6.043   7.838 -1.7369  0.4250  2.6775
   95DOPC  C215 3948   4.607   6.261   7.852 -0.5149  0.0274 -0.8355
   95DOPC  H15R 3949   4.567   6.361   7.825 -0.8878  0.0648 -0.1790
   95DOPC  H15S 3950   4.713   6.263   7.821  0.4470  1.7408  2.1613
   95DOPC  C216 3951   4.610   6.261   8.004 -0.2375 -0.9155  0.4048
   95DOPC  H16R 3952   4.666   6.176   8.047 -3.8140 -3.0051  1.3442
   95DOPC  H16S 3953   4.510   6.246   8.049 -0.9365  0.6206 -0.5631
   95DOPC  C217 3954   4.660   6.391   8.073  0.1134 -0.3254  0.0781
   95DOPC  H17R 3955   4.648   6.370   8.181  0.1265  0.0371  0.1527
   95DOPC  H17S 3956   4.585   6.468   8.043 -0.6001 -1.4467 -1.1244
   95DOPC  C218 3957   4.799   6.439   8.044 -0.0949  0.4358  0.2931
   95DOPC  H18R 3958   4.837   6.537   8.080  2.7122 -0.0365 -1.0767
   95DOPC  H18S 3959   4.815   6.431   7.935  1.7155 -0.2242  0.5645
   95DOPC  H18T 3960   4.869   6.364   8.088 -0.6446 -0.0583  0.3283
   95DOPC   C33 3961   3.736   6.994   7.933 -0.3415  1.1373  0.7647
   95DOPC   H3X 3962   3.672   6.999   7.843 -0.2948  0.5237  0.6924
   95DOPC   H3Y 3963   3.742   6.884   7.945 -3.0369  0.5562 -2.0386
   95DOPC   C34 3964   3.873   7.065   7.906 -0.5421  0.3223 -0.2535
   95DOPC   H4X 3965   3.931   7.077   8.000 -0.0684 -1.1097 -0.3239
   95DOPC   H4Y 3966   3.850   7.168   7.875  0.1277  0.7964  0.7492
   95DOPC   C35 3967   3.960   6.996   7.797  0.3945 -0.1587  0.7903
   95DOPC   H5X 3968   3.892   7.005   7.710  1.2781 -0.5081  0.0559
   95DOPC   H5Y 3969   3.998   6.893   7.812 -0.8731 -0.5716  1.3628
   95DOPC   C36 3970   4.078   7.088   7.764 -0.1048  0.2090  0.2277
   95DOPC   H6X 3971   4.054   7.184   7.715  1.0674  1.6435  2.3161
   95DOPC   H6Y 3972   4.126   7.102   7.863 -2.9313 -1.1205  1.9227
   95DOPC   C37 3973   4.168   7.015   7.672  0.1611  0.3623  0.0350
   95DOPC   H7X 3974   4.185   6.909   7.704  2.6592 -0.2153 -2.8143
   95DOPC   H7Y 3975   4.140   7.003   7.566 -0.3695 -2.7435  0.4200
   95DOPC   C38 3976   4.311   7.072   7.679  0.7633  0.0230 -0.2122
   95DOPC   H8X 3977   4.391   7.006   7.639  0.7549 -0.8187  1.0952
   95DOPC   H8Y 3978   4.338   7.093   7.784 -2.0922 -1.5820  0.9715
   95DOPC   C39 3979   4.317   7.206   7.606 -0.2739  0.1748  0.3081
   95DOPC   H9X 3980   4.270   7.291   7.659 -1.8864 -0.5417  0.0672
   95DOPC  C310 3981   4.374   7.241   7.489 -0.5286 -0.2192  0.0354
   95DOPC  H10X 3982   4.361   7.338   7.440  0.0406  0.0871  0.4789
   95DOPC  C311 3983   4.439   7.142   7.392  0.1795 -0.5376  0.4701
   95DOPC  H11X 3984   4.359   7.065   7.385 -2.0238  1.4958  1.6709
   95DOPC  H11Y 3985   4.533   7.101   7.435  1.4875  0.3029 -1.4544
   95DOPC  C312 3986   4.484   7.192   7.253  0.1803  0.5500  0.3188
   95DOPC  H12X 3987   4.399   7.244   7.204  0.9981  1.3130 -0.3498
   95DOPC  H12Y 3988   4.503   7.110   7.180 -1.0647  1.1475 -0.7213
   95DOPC  C313 3989   4.618   7.276   7.241  0.0846 -0.6913  0.1785
   95DOPC  H13X 3990   4.619   7.364   7.309  0.3466  0.3153 -1.0943
   95DOPC  H13Y 3991   4.704   7.208   7.257 -0.2260 -1.4883 -1.3345
   95DOPC  C314 3992   4.622   7.334   7.096  0.0361  0.0946  0.1470
   95DOPC  H14X 3993   4.722   7.334   7.048 -0.4485 -1.6008 -0.9398
   95DOPC  H14Y 3994   4.566   7.281   7.016  0.8336  0.1649 -0.4656
   95DOPC  C315 3995   4.559   7.478   7.091 -0.1531  0.0861 -0.1341
   95DOPC  H15X 3996   4.625   7.561   7.124 -1.0542 -0.0377  2.0847
   95DOPC  H15Y 3997   4.473   7.473   7.160  0.1662 -0.6240  0.2207
   95DOPC  C316 3998   4.506   7.512   6.946 -0.2397 -0.6800 -0.1521
   95DOPC  H16X 3999   4.592   7.500   6.878  1.6791  0.9845  1.8428
   95DOPC  H16Y 4000   4.412   7.457   6.921 -0.8076 -0.0341  0.4996
   95DOPC  C317 4001   4.455   7.662   6.943  0.7685 -0.3740  0.2692
   95DOPC  H17X 4002   4.537   7.733   6.964  1.2641  0.2103 -3.0528
   95DOPC  H17Y 4003   4.430   7.679   6.836  0.3572 -0.8366  0.2867
   95DOPC  C318 4004   4.336   7.695   7.029  0.3650 -0.5694 -0.3694
   95DOPC  H18X 4005   4.367   7.695   7.136 -0.1628  2.6944 -0.1103
   95DOPC  H18Y 4006   4.303   7.800   7.011  1.7278 -0.1650 -0.6554
   95DOPC  H18Z 4007   4.254   7.621   7.015 -0.1884 -0.2607  1.0815
   96DOPC     N 4008   2.585   5.871   8.666 -0.6693  0.1965 -0.1617
   96DOPC   C12 4009   2.709   5.897   8.755 -0.1889 -0.2352  0.1024
   96DOPC  H12A 4010   2.684   5.864   8.854  0.4357 -2.0764 -0.3200
   96DOPC  H12B 4011   2.727   6.003   8.764 -0.4187 -0.2203  0.4180
   96DOPC   C13 4012   2.545   5.734   8.695  0.4311 -0.6188  0.6176
   96DOPC  H13A 4013   2.472   5.697   8.624  0.5967 -0.6016  0.4380
   96DOPC  H13B 4014   2.631   5.669   8.690  0.4480 -0.6698  1.4848
   96DOPC  H13C 4015   2.509   5.734   8.797 -2.4599 -0.0008 -0.3010
   96DOPC   C14 4016   2.624   5.880   8.524  0.3309 -0.3342 -0.3706
   96DOPC  H14A 4017   2.540   5.862   8.460  0.9326 -0.9451 -1.0041
   96DOPC  H14B 4018   2.656   5.982   8.504 -3.4894  0.5737 -2.8405
   96DOPC  H14C 4019   2.699   5.808   8.496 -0.1727 -0.6291 -0.9706
   96DOPC   C15 4020   2.485   5.979   8.695  0.3597  0.0821  0.2520
   96DOPC  H15A 4021   2.455   5.971   8.799 -2.1562  0.6814 -0.3703
   96DOPC  H15B 4022   2.394   5.983   8.638 -1.0515 -0.7598  2.3028
   96DOPC  H15C 4023   2.535   6.074   8.685  1.9390 -0.6964  0.2917
   96DOPC   C11 4024   2.833   5.828   8.704  0.8059 -0.1988 -0.1592
   96DOPC  H11A 4025   2.859   5.855   8.600  0.5428  2.2216  0.3534
   96DOPC  H11B 4026   2.916   5.873   8.762 -1.9686  4.0049  1.0106
   96DOPC     P 4027   2.886   5.608   8.843  0.0265  0.0439  0.2222
   96DOPC   O13 4028   2.815   5.483   8.860  0.1016  0.3040 -0.1063
   96DOPC   O14 4029   2.903   5.694   8.966  0.0285  0.6479  0.5813
   96DOPC   O12 4030   2.821   5.683   8.721 -0.3418  0.0238  0.1564
   96DOPC   O11 4031   3.028   5.570   8.787  0.1432  0.4407 -0.0750
   96DOPC    C1 4032   3.124   5.668   8.746  0.1771 -0.5768 -0.3935
   96DOPC    HA 4033   3.211   5.661   8.815 -0.8888 -0.8311  0.9586
   96DOPC    HB 4034   3.093   5.774   8.759 -1.1166 -1.2747  3.4728
   96DOPC    C2 4035   3.180   5.644   8.603 -0.1982  0.4243  0.0949
   96DOPC    HS 4036   3.102   5.668   8.528 -0.0475  0.6320  0.0027
   96DOPC   O21 4037   3.228   5.508   8.609 -0.0838  0.2128  0.2383
   96DOPC   C21 4038   3.147   5.419   8.557 -0.6683  0.1032  0.2275
   96DOPC   O22 4039   3.039   5.438   8.505 -0.3574  0.0210 -0.0371
   96DOPC   C22 4040   3.215   5.278   8.562  0.2123 -0.5286 -0.4084
   96DOPC   H2R 4041   3.179   5.228   8.655 -1.5368  1.1740 -0.0942
   96DOPC   H2S 4042   3.319   5.304   8.591  0.0591 -0.5076  0.1402
   96DOPC    C3 4043   3.303   5.738   8.581  0.2204 -0.3623 -0.4216
   96DOPC    HX 4044   3.340   5.719   8.478 -1.3640  0.5350 -1.2048
   96DOPC    HY 4045   3.387   5.708   8.647 -0.6931 -0.7259  0.6092
   96DOPC   O31 4046   3.265   5.883   8.594 -0.2658  0.3874  0.0720
   96DOPC   C31 4047   3.369   5.964   8.569 -0.7824  0.1135  0.4056
   96DOPC   O32 4048   3.486   5.919   8.559  0.3973 -0.3286  0.3209
   96DOPC   C32 4049   3.331   6.111   8.557  0.5485 -0.4235  0.2970
   96DOPC   H2X 4050   3.290   6.140   8.656  1.5980 -1.4468  1.0608
   96DOPC   H2Y 4051   3.424   6.167   8.535 -0.9524  2.0230 -0.1751
   96DOPC   C23 4052   3.198   5.210   8.429 -0.3149  0.6075  0.0706
   96DOPC   H3R 4053   3.097   5.213   8.385 -1.3282 -0.7977  2.1239
   96DOPC   H3S 4054   3.209   5.101   8.448 -2.7816  0.1256 -0.8997
   96DOPC   C24 4055   3.302   5.250   8.328 -0.6859  0.1446 -0.3407
   96DOPC   H4R 4056   3.266   5.348   8.290 -0.7716  0.0314 -0.5583
   96DOPC   H4S 4057   3.296   5.183   8.239  0.0075 -2.1455  1.2463
   96DOPC   C25 4058   3.447   5.256   8.376  0.3063  0.0406  0.0116
   96DOPC   H5R 4059   3.460   5.177   8.452 -0.9728  1.4112  1.7435
   96DOPC   H5S 4060   3.461   5.348   8.437 -1.1977  1.1123 -1.1524
   96DOPC   C26 4061   3.554   5.243   8.263 -0.0548 -0.3043  0.6363
   96DOPC   H6R 4062   3.548   5.151   8.201 -1.8528 -0.5696  1.1469
   96DOPC   H6S 4063   3.652   5.250   8.316 -0.3108  0.3908  1.0255
   96DOPC   C27 4064   3.533   5.359   8.159 -0.2944 -0.3312  0.4787
   96DOPC   H7R 4065   3.521   5.452   8.218 -0.1574  1.0148 -1.5202
   96DOPC   H7S 4066   3.444   5.325   8.101 -0.0078 -0.5590  0.1688
   96DOPC   C28 4067   3.652   5.387   8.055 -0.0077  0.5760 -0.0640
   96DOPC   H8R 4068   3.678   5.290   8.009 -1.2255  0.5671 -0.7690
   96DOPC   H8S 4069   3.745   5.432   8.097 -0.2592  1.4789 -0.4364
   96DOPC   C29 4070   3.607   5.469   7.936 -0.0017  0.3507  0.5472
   96DOPC   H9R 4071   3.506   5.440   7.904 -0.3052 -1.8897  3.2246
   96DOPC  C210 4072   3.675   5.559   7.864  0.4337  0.2623 -0.5970
   96DOPC  H10R 4073   3.631   5.604   7.774 -1.4575  0.4438  0.3547
   96DOPC  C211 4074   3.817   5.602   7.890  0.6877 -0.4701  0.3040
   96DOPC  H11R 4075   3.877   5.519   7.934 -1.6345 -1.2977  2.1606
   96DOPC  H11S 4076   3.830   5.687   7.959  0.8497  0.9479 -1.4150
   96DOPC  C212 4077   3.890   5.636   7.751 -0.1280 -0.1533 -0.1374
   96DOPC  H12R 4078   3.888   5.544   7.689  0.6057 -0.0940 -0.2597
   96DOPC  H12S 4079   3.993   5.666   7.781  0.9577 -3.4034 -0.1987
   96DOPC  C213 4080   3.839   5.754   7.672  0.3322  0.1820 -0.0734
   96DOPC  H13R 4081   3.830   5.835   7.747  2.3597  0.8302 -0.4747
   96DOPC  H13S 4082   3.738   5.746   7.625  0.1882  1.4620 -0.0042
   96DOPC  C214 4083   3.941   5.802   7.572  0.1850  0.3620  0.4787
   96DOPC  H14R 4084   3.890   5.835   7.479 -0.4473 -1.8745 -0.0288
   96DOPC  H14S 4085   4.006   5.714   7.550 -0.8268 -0.6795  1.5565
   96DOPC  C215 4086   4.027   5.914   7.625 -0.8620 -0.5227  0.3818
   96DOPC  H15R 4087   4.085   5.878   7.713  0.4362  0.7131  0.0791
   96DOPC  H15S 4088   3.984   6.003   7.675  2.0981 -0.2108  2.7058
   96DOPC  C216 4089   4.105   5.982   7.513 -0.8812 -0.7538  0.2358
   96DOPC  H16R 4090   4.153   6.077   7.544 -0.9814 -0.5869 -0.1209
   96DOPC  H16S 4091   4.041   6.004   7.425 -2.4347 -2.1377  0.9502
   96DOPC  C217 4092   4.242   5.905   7.471  0.4551  0.7144 -0.3778
   96DOPC  H17R 4093   4.200   5.811   7.431  0.1523  0.9625 -0.6475
   96DOPC  H17S 4094   4.281   5.894   7.574  0.2025  1.8160 -0.1492
   96DOPC  C218 4095   4.342   5.976   7.375  0.0032 -0.3185 -0.7707
   96DOPC  H18R 4096   4.381   6.064   7.428  0.5229 -0.0279 -1.6120
   96DOPC  H18S 4097   4.296   6.007   7.278 -2.2238  2.3892  1.0152
   96DOPC  H18T 4098   4.427   5.904   7.367  0.2374 -0.6400  3.1079
   96DOPC   C33 4099   3.223   6.141   8.452  0.0562 -0.1631  0.0404
   96DOPC   H3X 4100   3.200   6.250   8.449  3.8255  0.7337 -1.1821
   96DOPC   H3Y 4101   3.133   6.088   8.489  1.0836 -5.4034 -3.9063
   96DOPC   C34 4102   3.250   6.102   8.307  0.6426  0.3782  0.6409
   96DOPC   H4X 4103   3.341   6.155   8.272 -0.9424  1.9880 -1.2734
   96DOPC   H4Y 4104   3.179   6.144   8.234  3.4816  1.7683 -1.5365
   96DOPC   C35 4105   3.267   5.953   8.281 -0.2725  0.1209  0.3674
   96DOPC   H5X 4106   3.347   5.901   8.337 -0.7290 -1.9434 -0.8116
   96DOPC   H5Y 4107   3.301   5.952   8.175 -1.8926 -3.4208 -0.2607
   96DOPC   C36 4108   3.133   5.877   8.293 -0.0992 -0.7020 -0.6988
   96DOPC   H6X 4109   3.123   5.859   8.402  3.3025 -0.0280 -0.1574
   96DOPC   H6Y 4110   3.059   5.953   8.260  0.7921  1.7895  2.5235
   96DOPC   C37 4111   3.142   5.747   8.202 -0.1404 -0.1996 -0.1998
   96DOPC   H7X 4112   3.146   5.779   8.096  0.2371  1.5233  0.3019
   96DOPC   H7Y 4113   3.247   5.714   8.217 -0.1117 -0.5635 -1.1584
   96DOPC   C38 4114   3.032   5.643   8.208 -0.0803  0.5227  0.9651
   96DOPC   H8X 4115   3.047   5.576   8.295  1.0839 -2.0839 -1.1061
   96DOPC   H8Y 4116   3.043   5.574   8.121 -0.9042  0.8454  0.5921
   96DOPC   C39 4117   2.895   5.703   8.212  0.0858 -0.4920 -0.4243
   96DOPC   H9X 4118   2.844   5.670   8.304 -0.9866 -1.4134 -1.3155
   96DOPC  C310 4119   2.827   5.742   8.105 -0.0299  0.3619 -0.9352
   96DOPC  H10X 4120   2.725   5.780   8.122  0.6244  2.8077 -1.9790
   96DOPC  C311 4121   2.877   5.748   7.965  0.3055  0.1488 -0.2592
   96DOPC  H11X 4122   2.982   5.717   7.950  0.1217 -0.8951  0.4600
   96DOPC  H11Y 4123   2.868   5.855   7.937 -1.6419  0.1543  0.2071
   96DOPC  C312 4124   2.782   5.672   7.874  0.3250  0.2819  0.2843
   96DOPC  H12X 4125   2.676   5.694   7.898  0.8561  2.3768  0.8631
   96DOPC  H12Y 4126   2.792   5.562   7.890  0.1521 -0.3086 -2.9044
   96DOPC  C313 4127   2.815   5.695   7.729  0.1956 -0.3451  0.9751
   96DOPC  H13X 4128   2.796   5.802   7.704  2.2011 -0.6899 -2.6444
   96DOPC  H13Y 4129   2.919   5.668   7.701 -0.5525 -1.4073 -0.8584
   96DOPC  C314 4130   2.738   5.620   7.616 -0.4487  0.1054  0.0446
   96DOPC  H14X 4131   2.631   5.649   7.620 -0.4623 -0.0047  0.4526
   96DOPC  H14Y 4132   2.775   5.655   7.517 -0.9451  0.2754 -0.0873
   96DOPC  C315 4133   2.758   5.468   7.632 -0.0782 -0.7201 -0.3404
   96DOPC  H15X 4134   2.722   5.427   7.729 -0.6429  0.2621 -0.1192
   96DOPC  H15Y 4135   2.869   5.461   7.643 -0.3515 -2.2360  2.6521
   96DOPC  C316 4136   2.717   5.393   7.508 -0.3718  0.3436 -0.1653
   96DOPC  H16X 4137   2.608   5.405   7.493 -0.6465  2.9106  2.7539
   96DOPC  H16Y 4138   2.775   5.416   7.416  1.5613 -0.9830  0.6557
   96DOPC  C317 4139   2.734   5.235   7.534 -0.1327  0.5591 -0.2884
   96DOPC  H17X 4140   2.729   5.201   7.428  0.8384  0.5998 -0.3531
   96DOPC  H17Y 4141   2.834   5.228   7.581  0.0088  0.2495 -0.6268
   96DOPC  C318 4142   2.625   5.170   7.625  0.1299  0.0448  0.2574
   96DOPC  H18X 4143   2.642   5.063   7.648 -2.2278 -0.0754  1.6909
   96DOPC  H18Y 4144   2.631   5.219   7.725  1.5898  0.6756 -0.1037
   96DOPC  H18Z 4145   2.524   5.199   7.589  0.8913  1.5870 -0.7631
   97DOPC     N 4146   2.933   4.732   8.828 -0.3231  0.3914  0.6669
   97DOPC   C12 4147   3.027   4.794   8.735  0.0745 -0.0897 -0.1310
   97DOPC  H12A 4148   2.974   4.837   8.651 -1.7253 -0.1734  0.9109
   97DOPC  H12B 4149   3.094   4.719   8.694 -0.1657 -0.5865  0.3747
   97DOPC   C13 4150   2.854   4.837   8.898  0.3688  1.0849 -0.1945
   97DOPC  H13A 4151   2.768   4.874   8.844 -1.2093 -3.0984 -0.8553
   97DOPC  H13B 4152   2.804   4.797   8.985  1.3468 -1.5127 -0.7477
   97DOPC  H13C 4153   2.916   4.918   8.935 -0.2682  1.8228 -0.7252
   97DOPC   C14 4154   3.007   4.648   8.935  0.5050 -0.5252  1.2630
   97DOPC  H14A 4155   2.934   4.597   8.997 -0.3155  1.5513  2.0940
   97DOPC  H14B 4156   3.080   4.582   8.893  2.8120  2.7871 -0.3382
   97DOPC  H14C 4157   3.054   4.715   9.005 -3.3917  2.0293  1.7448
   97DOPC   C15 4158   2.852   4.638   8.751 -0.1550  0.2543  0.1174
   97DOPC  H15A 4159   2.806   4.678   8.663 -1.9106 -1.1833  0.3333
   97DOPC  H15B 4160   2.768   4.603   8.808  0.3722  0.6260  1.1512
   97DOPC  H15C 4161   2.904   4.551   8.715  0.2201  1.3411 -2.1349
   97DOPC   C11 4162   3.120   4.905   8.777 -0.1839 -0.0807  0.2082
   97DOPC  H11A 4163   3.168   4.959   8.692  0.7317 -0.9072  0.1817
   97DOPC  H11B 4164   3.069   4.986   8.833  0.0511 -0.4246  0.9231
   97DOPC     P 4165   3.329   4.748   8.784  0.1655  0.2375  0.1302
   97DOPC   O13 4166   3.298   4.606   8.816 -0.3194 -0.6758 -0.1409
   97DOPC   O14 4167   3.463   4.795   8.825  0.3894  0.8861  0.5131
   97DOPC   O12 4168   3.225   4.843   8.851  0.3445 -0.1218 -0.1629
   97DOPC   O11 4169   3.312   4.773   8.625  0.4001  0.1744  0.3321
   97DOPC    C1 4170   3.267   4.675   8.533  0.1361 -0.0307 -0.5991
   97DOPC    HA 4171   3.185   4.620   8.584  0.7062  1.0100  1.5230
   97DOPC    HB 4172   3.349   4.604   8.511 -1.2513 -2.7434  2.2513
   97DOPC    C2 4173   3.227   4.743   8.402 -0.3264 -0.9484  0.1459
   97DOPC    HS 4174   3.135   4.802   8.423 -1.7214 -2.8705 -0.2162
   97DOPC   O21 4175   3.206   4.642   8.301 -0.0455  0.3839 -0.0427
   97DOPC   C21 4176   3.117   4.664   8.213 -0.2034 -0.0822  0.2791
   97DOPC   O22 4177   3.034   4.754   8.212 -0.1500 -0.2558  0.2346
   97DOPC   C22 4178   3.134   4.567   8.104  0.2646  0.4769 -0.0565
   97DOPC   H2R 4179   3.231   4.514   8.110 -0.1699 -0.6517 -2.1779
   97DOPC   H2S 4180   3.146   4.638   8.020 -0.1900 -1.0305 -1.4303
   97DOPC    C3 4181   3.341   4.844   8.344  0.3256  0.7196 -0.0241
   97DOPC    HX 4182   3.428   4.778   8.322  0.2760  0.2875  0.9792
   97DOPC    HY 4183   3.367   4.909   8.431 -0.9935  0.0859  0.8923
   97DOPC   O31 4184   3.299   4.921   8.235  0.6022 -0.3739 -0.1163
   97DOPC   C31 4185   3.339   4.879   8.115  0.6222 -0.3544  0.2447
   97DOPC   O32 4186   3.420   4.796   8.088  0.2581  0.4295  0.1819
   97DOPC   C32 4187   3.269   4.963   8.011 -0.2399  1.0894 -0.2310
   97DOPC   H2X 4188   3.164   4.928   8.002  0.1440  0.2766 -2.0924
   97DOPC   H2Y 4189   3.291   5.070   8.029  1.8028  0.5765  0.5453
   97DOPC   C23 4190   3.019   4.464   8.083 -1.3591  0.2810 -0.1749
   97DOPC   H3R 4191   3.007   4.388   8.163 -2.2935  3.4157  2.9375
   97DOPC   H3S 4192   3.043   4.399   7.996  0.9718 -0.7102  1.1286
   97DOPC   C24 4193   2.881   4.528   8.050 -0.5012 -0.3630  0.0640
   97DOPC   H4R 4194   2.903   4.611   7.980  0.8265  2.1432  3.1979
   97DOPC   H4S 4195   2.840   4.575   8.142  2.4670 -0.6021  1.6275
   97DOPC   C25 4196   2.788   4.431   7.988  0.9986  0.2281  0.6942
   97DOPC   H5R 4197   2.679   4.452   7.995  0.4497 -0.3796 -3.4867
   97DOPC   H5S 4198   2.788   4.328   8.030  1.0641 -0.0245  0.0869
   97DOPC   C26 4199   2.798   4.410   7.836  0.8865  0.2974  1.1212
   97DOPC   H6R 4200   2.894   4.355   7.822 -0.3699 -1.6714 -0.1885
   97DOPC   H6S 4201   2.819   4.502   7.777  1.2614 -0.1015  0.6179
   97DOPC   C27 4202   2.688   4.327   7.762 -0.3128  0.0106  0.4699
   97DOPC   H7R 4203   2.593   4.383   7.746  0.4706  0.8355 -1.6054
   97DOPC   H7S 4204   2.663   4.236   7.821 -0.4588 -0.3431 -0.1288
   97DOPC   C28 4205   2.733   4.288   7.624 -0.0204  0.5975 -0.1161
   97DOPC   H8R 4206   2.773   4.373   7.566  0.7263 -1.2099 -2.4299
   97DOPC   H8S 4207   2.639   4.248   7.578 -0.8772 -0.3227  2.2738
   97DOPC   C29 4208   2.836   4.176   7.619  0.1671 -0.1860 -0.2393
   97DOPC   H9R 4209   2.844   4.110   7.707  1.0681 -0.3786 -0.4543
   97DOPC  C210 4210   2.912   4.145   7.512  0.0191  0.2636 -0.6552
   97DOPC  H10R 4211   2.988   4.067   7.527 -0.7894 -0.5134 -0.4656
   97DOPC  C211 4212   2.927   4.206   7.372  0.0471 -0.0453 -0.4784
   97DOPC  H11R 4213   2.956   4.122   7.306  0.4744  1.1463 -1.8518
   97DOPC  H11S 4214   3.009   4.281   7.371 -0.3067  0.4148  1.2745
   97DOPC  C212 4215   2.806   4.287   7.310  0.3484 -0.7806  0.3519
   97DOPC  H12R 4216   2.774   4.374   7.371  1.8402  1.1051 -1.4032
   97DOPC  H12S 4217   2.722   4.214   7.303  2.0685 -2.7438 -0.9291
   97DOPC  C213 4218   2.825   4.308   7.157  1.0798  0.0617  0.3811
   97DOPC  H13R 4219   2.838   4.210   7.107  0.7540  0.9598 -1.5553
   97DOPC  H13S 4220   2.924   4.357   7.148  1.1719 -0.3863 -1.4914
   97DOPC  C214 4221   2.719   4.398   7.087  0.5838  0.8056 -0.3694
   97DOPC  H14R 4222   2.707   4.490   7.148 -1.4182  0.4770 -0.2291
   97DOPC  H14S 4223   2.624   4.341   7.093  0.8881  0.4076  1.2967
   97DOPC  C215 4224   2.752   4.440   6.944  0.2183  0.0558 -0.7968
   97DOPC  H15R 4225   2.779   4.347   6.888  1.6517 -0.7096  1.0638
   97DOPC  H15S 4226   2.832   4.515   6.928  1.1307 -1.1690 -2.2372
   97DOPC  C216 4227   2.632   4.515   6.874  0.6524 -0.0440  0.4790
   97DOPC  H16R 4228   2.541   4.453   6.879  0.8678 -0.3823  0.2325
   97DOPC  H16S 4229   2.657   4.524   6.766  0.6485 -1.9520  0.2806
   97DOPC  C217 4230   2.630   4.661   6.919  0.0759  0.4739 -0.7651
   97DOPC  H17R 4231   2.728   4.705   6.891 -0.6139  2.6425  0.0275
   97DOPC  H17S 4232   2.625   4.670   7.029 -0.6788  2.0678 -0.8987
   97DOPC  C218 4233   2.517   4.737   6.849  0.7022 -0.0967  1.1286
   97DOPC  H18R 4234   2.418   4.697   6.876  0.3955 -0.5856 -0.6146
   97DOPC  H18S 4235   2.536   4.738   6.740 -1.6177  0.1020  0.6808
   97DOPC  H18T 4236   2.509   4.843   6.883 -1.4032  0.4182 -0.7218
   97DOPC   C33 4237   3.330   4.934   7.872  0.5487 -0.2348 -0.0879
   97DOPC   H3X 4238   3.439   4.925   7.891  0.0057 -1.5560  3.2402
   97DOPC   H3Y 4239   3.306   5.023   7.810 -3.2590 -0.8758  0.2015
   97DOPC   C34 4240   3.299   4.802   7.800  0.1675  0.2933  0.1441
   97DOPC   H4X 4241   3.294   4.714   7.867  2.7046 -0.3069 -0.3683
   97DOPC   H4Y 4242   3.370   4.778   7.718  0.1437 -0.5410  0.3577
   97DOPC   C35 4243   3.165   4.812   7.724  0.4588 -0.3617  0.8034
   97DOPC   H5X 4244   3.177   4.872   7.631 -5.2086 -1.7267 -1.1905
   97DOPC   H5Y 4245   3.082   4.857   7.783 -1.9569 -1.8607 -1.2876
   97DOPC   C36 4246   3.112   4.669   7.693 -0.9005 -0.0305  0.3539
   97DOPC   H6X 4247   3.200   4.617   7.650 -1.1847 -1.7834  1.7607
   97DOPC   H6Y 4248   3.071   4.634   7.790 -1.1185 -0.7881 -0.0089
   97DOPC   C37 4249   3.001   4.666   7.587  0.1941  0.4440 -0.4469
   97DOPC   H7X 4250   2.949   4.569   7.591  2.1917 -0.6610  0.6519
   97DOPC   H7Y 4251   2.930   4.751   7.585 -1.9696 -1.2482  0.7204
   97DOPC   C38 4252   3.063   4.656   7.448 -0.6067  0.0965 -0.0326
   97DOPC   H8X 4253   3.125   4.564   7.454 -0.5561  0.2112  1.3631
   97DOPC   H8Y 4254   3.125   4.743   7.420  1.3369 -0.1964  2.9313
   97DOPC   C39 4255   2.964   4.631   7.344  0.8217 -0.6090  0.5578
   97DOPC   H9X 4256   2.888   4.559   7.377 -1.7704  1.4733 -0.5523
   97DOPC  C310 4257   2.960   4.684   7.221  0.3481  0.4175 -0.4889
   97DOPC  H10X 4258   2.875   4.647   7.162 -1.4074  0.6135  1.8033
   97DOPC  C311 4259   3.056   4.776   7.151  0.6256 -0.3161 -0.8647
   97DOPC  H11X 4260   3.142   4.797   7.219 -0.2354 -0.4571  0.3158
   97DOPC  H11Y 4261   3.001   4.872   7.141 -0.6516 -0.4571  2.9875
   97DOPC  C312 4262   3.105   4.734   7.016  0.2741  0.3833  1.0882
   97DOPC  H12X 4263   3.105   4.623   7.019  0.0777  0.3975  1.7561
   97DOPC  H12Y 4264   3.207   4.773   7.000 -0.0935  1.0827  0.4040
   97DOPC  C313 4265   3.015   4.783   6.899  0.4175 -0.5421 -0.1682
   97DOPC  H13X 4266   2.910   4.755   6.922  0.0299 -1.1596 -2.4944
   97DOPC  H13Y 4267   3.007   4.893   6.885 -1.0478 -0.7670 -1.2633
   97DOPC  C314 4268   3.054   4.733   6.764  0.6515  0.2745  0.2130
   97DOPC  H14X 4269   3.154   4.755   6.721  0.1065 -0.6399 -1.6401
   97DOPC  H14Y 4270   3.056   4.624   6.787  1.1046  0.4310  0.9455
   97DOPC  C315 4271   2.939   4.764   6.657 -0.2965 -0.0297  0.1086
   97DOPC  H15X 4272   2.959   4.871   6.632  2.8317 -0.2751  1.1455
   97DOPC  H15Y 4273   2.836   4.762   6.697  0.0229  0.5948  1.0176
   97DOPC  C316 4274   2.940   4.669   6.535 -0.2750  0.2782  0.2605
   97DOPC  H16X 4275   3.041   4.678   6.490  0.2482  1.8340  1.6197
   97DOPC  H16Y 4276   2.912   4.568   6.571  1.5068 -0.1230  0.6328
   97DOPC  C317 4277   2.841   4.702   6.422  0.3189  0.4395 -0.1064
   97DOPC  H17X 4278   2.867   4.627   6.344  1.2921  1.2250 -0.5536
   97DOPC  H17Y 4279   2.737   4.679   6.453  0.7967 -1.1363  0.3877
   97DOPC  C318 4280   2.836   4.846   6.363 -0.0082  0.2117  0.2356
   97DOPC  H18X 4281   2.927   4.884   6.313 -0.9318 -0.8565 -2.4368
   97DOPC  H18Y 4282   2.755   4.844   6.287 -2.0289 -0.7217  2.2962
   97DOPC  H18Z 4283   2.796   4.921   6.436  0.5553  0.9721 -0.2210
   98DOPC     N 4284   5.409   7.134   8.883  0.0272  0.1051 -0.3536
   98DOPC   C12 4285   5.354   7.280   8.896 -0.0946 -0.2672  0.2631
   98DOPC  H12A 4286   5.413   7.345   8.833  1.2195 -0.3872  1.3414
   98DOPC  H12B 4287   5.373   7.322   8.993 -2.6889  0.7901  0.4206
   98DOPC   C13 4288   5.334   7.036   8.974 -0.0744 -0.9258 -0.0148
   98DOPC  H13A 4289   5.359   6.939   8.935 -0.4575 -1.3315  0.7320
   98DOPC  H13B 4290   5.363   7.042   9.078 -0.2022  3.2850 -0.0420
   98DOPC  H13C 4291   5.227   7.053   8.973  0.3110  2.2905  0.3705
   98DOPC   C14 4292   5.548   7.124   8.941 -0.1527 -0.1416 -0.2629
   98DOPC  H14A 4293   5.538   7.146   9.047 -1.7077 -1.8080  0.0047
   98DOPC  H14B 4294   5.599   7.029   8.943  0.8017  0.3202  2.7986
   98DOPC  H14C 4295   5.612   7.196   8.893 -0.9958 -0.4650 -1.9517
   98DOPC   C15 4296   5.412   7.092   8.737 -0.5589 -0.0599 -0.3551
   98DOPC  H15A 4297   5.444   7.176   8.676  1.4031  0.1924  0.9067
   98DOPC  H15B 4298   5.314   7.061   8.704 -0.1913  0.2769 -1.8256
   98DOPC  H15C 4299   5.480   7.008   8.730 -1.6367 -1.0754  0.8527
   98DOPC   C11 4300   5.198   7.299   8.873 -0.3416  0.3318  0.3593
   98DOPC  H11A 4301   5.174   7.408   8.870  0.6382  0.6053  1.4483
   98DOPC  H11B 4302   5.189   7.255   8.772 -1.9242  0.2596  0.5003
   98DOPC     P 4303   4.960   7.218   8.927 -0.1167 -0.0930  0.4789
   98DOPC   O13 4304   4.898   7.297   9.036 -0.6082  0.0153  0.6242
   98DOPC   O14 4305   4.917   7.078   8.906 -0.0275 -0.0807 -0.0350
   98DOPC   O12 4306   5.116   7.220   8.957 -0.5006 -0.5623 -0.5826
   98DOPC   O11 4307   4.940   7.305   8.801 -0.6395 -0.3390  0.4689
   98DOPC    C1 4308   4.835   7.293   8.707 -0.5601  0.2036 -0.0792
   98DOPC    HA 4309   4.770   7.382   8.723 -1.2445 -0.3630  0.3258
   98DOPC    HB 4310   4.763   7.209   8.716 -0.3312 -0.1551 -1.3820
   98DOPC    C2 4311   4.875   7.274   8.555  0.1209  0.4022  0.2645
   98DOPC    HS 4312   4.794   7.308   8.487 -0.9548 -0.9681  0.7997
   98DOPC   O21 4313   4.915   7.137   8.532  1.0289 -0.3128 -0.2689
   98DOPC   C21 4314   4.822   7.055   8.501  0.4553 -0.0516 -0.7407
   98DOPC   O22 4315   4.702   7.089   8.502  0.0502 -0.5641  0.0853
   98DOPC   C22 4316   4.870   6.910   8.474 -0.4435  0.1661 -0.0539
   98DOPC   H2R 4317   4.857   6.860   8.573 -4.3457  3.2609  1.2858
   98DOPC   H2S 4318   4.977   6.917   8.444 -0.5048  0.5945 -0.1851
   98DOPC    C3 4319   5.001   7.363   8.509  0.2963 -0.2460 -0.4675
   98DOPC    HX 4320   5.090   7.336   8.569 -0.2489  1.3820  1.1626
   98DOPC    HY 4321   4.981   7.463   8.553  1.8758 -0.9812  2.1039
   98DOPC   O31 4322   5.011   7.359   8.366  0.0692 -0.1039 -0.1741
   98DOPC   C31 4323   5.130   7.392   8.306  0.6573 -0.0922  0.3917
   98DOPC   O32 4324   5.224   7.439   8.364 -1.2861 -0.2820  0.5010
   98DOPC   C32 4325   5.120   7.368   8.151  0.4837  0.0595 -1.1874
   98DOPC   H2X 4326   5.103   7.259   8.132  0.5691 -0.2243  0.2773
   98DOPC   H2Y 4327   5.033   7.430   8.120 -0.6108 -0.8514 -0.0630
   98DOPC   C23 4328   4.791   6.838   8.367 -0.0266  0.2012 -0.0978
   98DOPC   H3R 4329   4.682   6.854   8.384 -0.1336 -0.9298  0.3229
   98DOPC   H3S 4330   4.808   6.729   8.381 -1.1388 -0.3174 -2.2812
   98DOPC   C24 4331   4.837   6.883   8.225 -0.2263 -0.0802 -0.5708
   98DOPC   H4R 4332   4.851   6.991   8.206 -0.1031  0.2032  1.0228
   98DOPC   H4S 4333   4.752   6.846   8.163 -0.1542 -1.2314 -0.0096
   98DOPC   C25 4334   4.964   6.816   8.171  0.2338  0.2774 -0.6208
   98DOPC   H5R 4335   4.984   6.721   8.224  1.5781  0.8114 -0.1015
   98DOPC   H5S 4336   5.051   6.882   8.195  2.8135 -2.7882 -0.7961
   98DOPC   C26 4337   4.962   6.798   8.009 -0.0212  0.1168 -0.6004
   98DOPC   H6R 4338   4.953   6.900   7.964 -0.6218  0.3874  0.1144
   98DOPC   H6S 4339   4.883   6.724   7.987  0.6921 -0.4240 -1.3891
   98DOPC   C27 4340   5.096   6.736   7.957 -0.4098  0.2729 -0.3734
   98DOPC   H7R 4341   5.105   6.642   8.016 -0.1448 -0.0687 -0.9518
   98DOPC   H7S 4342   5.180   6.803   7.983 -0.4038  0.7811 -1.6368
   98DOPC   C28 4343   5.110   6.715   7.805  0.2299 -0.5145  0.1375
   98DOPC   H8R 4344   5.210   6.680   7.775  0.6597  0.6492  0.1450
   98DOPC   H8S 4345   5.098   6.813   7.755  0.5738 -0.3388  0.3956
   98DOPC   C29 4346   5.001   6.624   7.748 -0.0777 -0.5148 -0.9363
   98DOPC   H9R 4347   4.944   6.567   7.822 -1.4588  2.4994  0.5034
   98DOPC  C210 4348   4.981   6.605   7.614 -1.0210  0.1571 -0.2925
   98DOPC  H10R 4349   4.904   6.534   7.581 -0.4589 -0.3714 -0.4929
   98DOPC  C211 4350   5.061   6.683   7.513  0.4658 -0.3505 -0.0745
   98DOPC  H11R 4351   5.134   6.613   7.468  1.5108 -0.2001  1.3216
   98DOPC  H11S 4352   5.132   6.757   7.556 -0.9526  0.9561  0.1042
   98DOPC  C212 4353   4.965   6.751   7.409 -0.7472 -0.1403 -0.5217
   98DOPC  H12R 4354   4.894   6.690   7.349  0.1465  0.3739 -2.1547
   98DOPC  H12S 4355   5.015   6.801   7.324 -0.1936 -2.8480 -1.9113
   98DOPC  C213 4356   4.886   6.874   7.468  0.2945 -0.0776 -0.3200
   98DOPC  H13R 4357   4.961   6.919   7.536  2.5379 -1.3296 -1.8184
   98DOPC  H13S 4358   4.793   6.837   7.516 -0.3808  0.8284 -0.9046
   98DOPC  C214 4359   4.825   6.971   7.363  0.3377  0.7962  0.2520
   98DOPC  H14R 4360   4.914   7.022   7.321  0.7884 -0.9119 -1.0001
   98DOPC  H14S 4361   4.757   7.043   7.413  1.9946  2.6203 -0.0107
   98DOPC  C215 4362   4.749   6.896   7.246  0.2887 -0.7234 -0.4954
   98DOPC  H15R 4363   4.826   6.841   7.187 -0.0564 -1.2150 -0.4949
   98DOPC  H15S 4364   4.705   6.973   7.180  0.8674 -0.2375 -0.3296
   98DOPC  C216 4365   4.620   6.818   7.291 -0.0166  0.8096  0.0146
   98DOPC  H16R 4366   4.565   6.879   7.366  0.8404  2.9148 -1.0050
   98DOPC  H16S 4367   4.645   6.723   7.344 -0.6421 -0.3405 -1.6780
   98DOPC  C217 4368   4.525   6.772   7.184  0.2601  0.1346  0.6486
   98DOPC  H17R 4369   4.479   6.868   7.153  1.0948  0.2563 -0.2596
   98DOPC  H17S 4370   4.447   6.701   7.220  0.9040 -0.4114  0.9742
   98DOPC  C218 4371   4.599   6.716   7.064  0.6350  1.2119  0.4940
   98DOPC  H18R 4372   4.534   6.686   6.979  1.9966  0.1358 -0.2107
   98DOPC  H18S 4373   4.664   6.633   7.100 -0.0798  0.3332 -0.1998
   98DOPC  H18T 4374   4.662   6.794   7.016  1.7936 -0.9322 -1.6791
   98DOPC   C33 4375   5.253   7.401   8.076 -0.2877  0.1805 -0.0379
   98DOPC   H3X 4376   5.333   7.334   8.116 -0.0020  1.7554  2.2083
   98DOPC   H3Y 4377   5.287   7.503   8.103  1.9528 -0.3376 -0.6815
   98DOPC   C34 4378   5.235   7.393   7.924  0.0383  0.2305  0.0751
   98DOPC   H4X 4379   5.325   7.441   7.881  0.8328 -0.3021  1.1080
   98DOPC   H4Y 4380   5.147   7.452   7.892 -1.7088 -1.7395  1.0153
   98DOPC   C35 4381   5.237   7.253   7.868 -0.5693  0.1191  0.5311
   98DOPC   H5X 4382   5.164   7.192   7.925  2.3830 -0.7283  3.7037
   98DOPC   H5Y 4383   5.338   7.208   7.874 -0.6014  0.0563  0.6000
   98DOPC   C36 4384   5.188   7.255   7.722  0.2658  0.0682  0.0648
   98DOPC   H6X 4385   5.093   7.312   7.712 -1.1191 -2.0610  0.1881
   98DOPC   H6Y 4386   5.275   7.300   7.671 -0.2035  2.2773  1.1030
   98DOPC   C37 4387   5.168   7.113   7.665  0.1859 -0.1429  0.0742
   98DOPC   H7X 4388   5.255   7.049   7.690  0.3852  0.8282  2.0552
   98DOPC   H7Y 4389   5.082   7.063   7.714 -0.9334  2.0303  0.4516
   98DOPC   C38 4390   5.154   7.098   7.514 -0.2331  1.0787  0.0912
   98DOPC   H8X 4391   5.048   7.123   7.497 -0.5223 -0.6638 -0.8994
   98DOPC   H8Y 4392   5.160   6.989   7.492 -2.6478  0.7871  0.6705
   98DOPC   C39 4393   5.257   7.170   7.436  0.2969 -0.2783  0.3432
   98DOPC   H9X 4394   5.356   7.121   7.440 -0.2158 -1.2369  2.6290
   98DOPC  C310 4395   5.256   7.276   7.358  0.6091  0.2700 -0.5897
   98DOPC  H10X 4396   5.349   7.295   7.302  1.4984 -2.8870 -0.3463
   98DOPC  C311 4397   5.135   7.360   7.331 -0.5778  0.0802 -0.3466
   98DOPC  H11X 4398   5.143   7.441   7.406  1.6572  0.2474 -0.7162
   98DOPC  H11Y 4399   5.040   7.303   7.346  0.2736 -1.9386 -2.1009
   98DOPC  C312 4400   5.136   7.425   7.190 -0.8416  0.0379  0.4270
   98DOPC  H12X 4401   5.150   7.351   7.108  2.2896  0.0541  0.8384
   98DOPC  H12Y 4402   5.226   7.490   7.197 -0.8117  0.1628 -0.8641
   98DOPC  C313 4403   5.013   7.512   7.159 -0.4955 -0.3147 -0.1350
   98DOPC  H13X 4404   4.929   7.439   7.158 -0.1395 -0.7489  0.7863
   98DOPC  H13Y 4405   4.991   7.581   7.244  0.8539  2.3288 -1.8125
   98DOPC  C314 4406   5.008   7.591   7.025  0.2075  0.2561  0.5862
   98DOPC  H14X 4407   5.105   7.644   7.021 -0.0145  0.5948 -1.2569
   98DOPC  H14Y 4408   4.997   7.516   6.943 -0.0893  0.9953 -0.0627
   98DOPC  C315 4409   4.905   7.705   7.008  0.2127 -0.5618 -0.1770
   98DOPC  H15X 4410   4.904   7.778   7.092 -2.4618 -1.3979  0.6051
   98DOPC  H15Y 4411   4.805   7.658   7.011  0.1083 -0.4763 -1.6805
   98DOPC  C316 4412   4.918   7.766   6.870 -0.6597 -0.0227 -0.0743
   98DOPC  H16X 4413   4.848   7.852   6.864  0.0769  0.5760 -0.3551
   98DOPC  H16Y 4414   5.022   7.804   6.858  0.3468 -2.0438  1.5422
   98DOPC  C317 4415   4.885   7.666   6.753  0.3649 -0.3010 -0.1344
   98DOPC  H17X 4416   4.966   7.591   6.741  0.8577  0.3894 -1.2860
   98DOPC  H17Y 4417   4.785   7.621   6.771 -0.5603  1.5665 -0.3085
   98DOPC  C318 4418   4.886   7.734   6.613 -0.1897 -0.1883 -0.3825
   98DOPC  H18X 4419   4.795   7.797   6.597 -1.0919 -0.9938  1.2783
   98DOPC  H18Y 4420   4.980   7.792   6.600 -0.4562 -0.2531 -3.2241
   98DOPC  H18Z 4421   4.883   7.663   6.527  0.5729 -0.9662  0.2280
   99DOPC     N 4422   2.764   3.880   8.705 -0.1053  0.2025  0.2737
   99DOPC   C12 4423   2.851   3.960   8.608  0.3482 -0.2622 -0.0028
   99DOPC  H12A 4424   2.897   4.038   8.666 -0.6515 -0.2196  0.7613
   99DOPC  H12B 4425   2.795   3.999   8.524  0.9153 -0.3720 -0.4426
   99DOPC   C13 4426   2.644   3.958   8.742  0.3044  0.8640  0.6775
   99DOPC  H13A 4427   2.670   4.056   8.779  0.9184  1.1180 -0.4034
   99DOPC  H13B 4428   2.587   3.967   8.651 -1.1851  0.3059  1.5052
   99DOPC  H13C 4429   2.580   3.905   8.811  0.5102 -0.1659  0.0919
   99DOPC   C14 4430   2.831   3.848   8.834  0.9633  0.7181 -0.3110
   99DOPC  H14A 4431   2.766   3.783   8.892  1.6565  0.1892 -0.1081
   99DOPC  H14B 4432   2.919   3.786   8.821  0.4251 -0.2434  0.5235
   99DOPC  H14C 4433   2.854   3.941   8.883 -0.9015 -0.2770  2.6994
   99DOPC   C15 4434   2.738   3.755   8.632  0.0627  0.1126  0.3504
   99DOPC  H15A 4435   2.716   3.780   8.529  0.1089  0.7690  0.4977
   99DOPC  H15B 4436   2.664   3.694   8.683  0.2188  0.0033  0.4461
   99DOPC  H15C 4437   2.821   3.686   8.626 -2.7052 -3.4157 -2.4403
   99DOPC   C11 4438   2.970   3.887   8.544 -0.4990 -0.6488  0.1265
   99DOPC  H11A 4439   2.942   3.815   8.463 -1.4369  1.2263 -1.2921
   99DOPC  H11B 4440   3.028   3.964   8.487  1.1961 -1.1729  1.0706
   99DOPC     P 4441   3.175   3.905   8.706  0.2149 -0.1891 -0.0252
   99DOPC   O13 4442   3.229   3.824   8.815  0.3117  0.2100  0.7785
   99DOPC   O14 4443   3.126   4.044   8.731  0.1697 -0.2521 -0.3698
   99DOPC   O12 4444   3.051   3.824   8.645  0.1790 -0.2306  0.0868
   99DOPC   O11 4445   3.287   3.906   8.598  0.3558  0.2220  0.1699
   99DOPC    C1 4446   3.369   4.017   8.590  0.6595  0.9517 -0.1469
   99DOPC    HA 4447   3.440   4.029   8.675  1.4123  0.3468 -0.6742
   99DOPC    HB 4448   3.304   4.106   8.577  1.6276  2.3092  3.0914
   99DOPC    C2 4449   3.464   4.014   8.473 -0.2625  0.2562  1.1328
   99DOPC    HS 4450   3.512   4.114   8.461  0.2755 -0.0149  0.9883
   99DOPC   O21 4451   3.400   3.962   8.357 -0.5188 -0.3761  0.8897
   99DOPC   C21 4452   3.308   4.038   8.305 -0.0207 -0.0673 -0.2475
   99DOPC   O22 4453   3.290   4.154   8.326  0.5851  0.1522 -0.1276
   99DOPC   C22 4454   3.230   3.965   8.199  0.3422 -0.4989 -0.3307
   99DOPC   H2R 4455   3.177   4.042   8.138 -0.9409 -2.0962 -1.3138
   99DOPC   H2S 4456   3.154   3.905   8.253 -0.2312 -0.5707 -1.1986
   99DOPC    C3 4457   3.593   3.927   8.505  0.2284  0.0701  0.3234
   99DOPC    HX 4458   3.557   3.823   8.521 -1.0333  0.4202 -0.0846
   99DOPC    HY 4459   3.640   3.954   8.601  0.0454 -0.0368  0.4437
   99DOPC   O31 4460   3.695   3.935   8.408  0.1451  0.3049  0.5268
   99DOPC   C31 4461   3.694   3.851   8.306  0.3468  0.1793  0.3242
   99DOPC   O32 4462   3.605   3.765   8.290  0.0968  0.3886 -0.2766
   99DOPC   C32 4463   3.809   3.874   8.211 -0.0610  0.0101 -0.1843
   99DOPC   H2X 4464   3.890   3.802   8.235 -2.2053 -1.9886  1.5574
   99DOPC   H2Y 4465   3.768   3.841   8.113 -0.4624  1.0041 -0.3621
   99DOPC   C23 4466   3.310   3.868   8.116  0.5220 -0.0159  0.0447
   99DOPC   H3R 4467   3.247   3.788   8.071  0.3412  1.1847 -2.0045
   99DOPC   H3S 4468   3.381   3.805   8.173  0.2521  0.0431  0.4455
   99DOPC   C24 4469   3.399   3.937   8.011 -0.3039  0.1932 -0.6375
   99DOPC   H4R 4470   3.473   3.998   8.068 -0.2215 -1.5066  1.1594
   99DOPC   H4S 4471   3.336   3.993   7.939  0.4975  1.2964 -0.5159
   99DOPC   C25 4472   3.495   3.852   7.924  0.6398  0.0431 -0.1576
   99DOPC   H5R 4473   3.571   3.814   7.996  0.1319  0.2600  0.5060
   99DOPC   H5S 4474   3.550   3.924   7.860  1.9916 -0.3931  0.4781
   99DOPC   C26 4475   3.434   3.753   7.830 -0.4519 -0.1207 -0.0340
   99DOPC   H6R 4476   3.363   3.810   7.766  1.5730  0.4422 -1.8705
   99DOPC   H6S 4477   3.371   3.686   7.892  0.2553 -0.0433  0.7964
   99DOPC   C27 4478   3.533   3.670   7.746 -0.8332  0.1368 -0.3355
   99DOPC   H7R 4479   3.484   3.572   7.728  3.3375 -2.3699  0.6726
   99DOPC   H7S 4480   3.608   3.643   7.823 -1.0531 -1.0295 -0.5227
   99DOPC   C28 4481   3.596   3.732   7.618 -0.3266  0.2076  0.6940
   99DOPC   H8R 4482   3.631   3.832   7.650  2.0914  0.1788 -1.5071
   99DOPC   H8S 4483   3.519   3.752   7.541 -0.2169  1.7188  0.9386
   99DOPC   C29 4484   3.696   3.635   7.551 -0.0040 -0.5961 -0.3499
   99DOPC   H9R 4485   3.652   3.564   7.479 -2.1496  0.9373 -0.6571
   99DOPC  C210 4486   3.832   3.626   7.562 -0.2558  0.1902  0.0415
   99DOPC  H10R 4487   3.882   3.548   7.503 -1.5013 -2.2163  1.9837
   99DOPC  C211 4488   3.918   3.720   7.638 -0.3548 -1.1910 -0.0871
   99DOPC  H11R 4489   3.858   3.813   7.651 -2.8511 -2.4384 -1.8382
   99DOPC  H11S 4490   4.014   3.740   7.587  0.3368  0.5029  1.7166
   99DOPC  C212 4491   3.959   3.661   7.779 -0.1701  0.4637 -0.2901
   99DOPC  H12R 4492   3.994   3.559   7.752  0.3640  1.0435 -1.8852
   99DOPC  H12S 4493   3.861   3.667   7.831 -0.1072  0.5183 -0.1768
   99DOPC  C213 4494   4.094   3.717   7.845  0.4291  0.0256  0.3635
   99DOPC  H13R 4495   4.072   3.816   7.892  0.6188  0.1628  0.1640
   99DOPC  H13S 4496   4.166   3.751   7.768 -0.1844  0.1534 -0.1625
   99DOPC  C214 4497   4.153   3.628   7.956 -0.1808  0.5241 -0.2446
   99DOPC  H14R 4498   4.176   3.524   7.923  1.0404  0.7110 -0.0346
   99DOPC  H14S 4499   4.098   3.621   8.052  0.0121 -2.5850 -0.2492
   99DOPC  C215 4500   4.285   3.689   7.996  0.2869 -0.2882  0.3245
   99DOPC  H15R 4501   4.340   3.730   7.909 -1.3681 -1.0397 -1.1419
   99DOPC  H15S 4502   4.358   3.620   8.044  1.0571  0.7255  0.6531
   99DOPC  C216 4503   4.260   3.804   8.094  1.3040  0.0561  0.6729
   99DOPC  H16R 4504   4.177   3.770   8.159 -0.8265  0.6272 -1.5849
   99DOPC  H16S 4505   4.222   3.889   8.034  0.2350 -0.7649  0.1667
   99DOPC  C217 4506   4.391   3.850   8.158  0.3066 -0.2888  0.1729
   99DOPC  H17R 4507   4.473   3.856   8.084 -0.5758 -2.2675 -1.0494
   99DOPC  H17S 4508   4.432   3.765   8.216 -1.8239 -2.5745 -1.4873
   99DOPC  C218 4509   4.383   3.962   8.260  0.3376 -0.0289  0.9767
   99DOPC  H18R 4510   4.484   3.991   8.297  1.8783  0.4230 -3.0398
   99DOPC  H18S 4511   4.319   3.938   8.348 -3.0507 -1.5838 -1.7022
   99DOPC  H18T 4512   4.353   4.055   8.208  2.3985 -0.1745 -0.6123
   99DOPC   C33 4513   3.866   4.018   8.211 -0.2502 -0.2764 -0.3464
   99DOPC   H3X 4514   3.977   4.015   8.205 -0.2387 -0.3576 -0.1081
   99DOPC   H3Y 4515   3.850   4.067   8.309 -1.2795  0.8329 -1.0313
   99DOPC   C34 4516   3.800   4.102   8.101  0.9705  0.1444 -0.0440
   99DOPC   H4X 4517   3.835   4.205   8.119 -1.4033  0.9764  0.0909
   99DOPC   H4Y 4518   3.690   4.097   8.109  0.9396  0.4529 -0.2719
   99DOPC   C35 4519   3.844   4.061   7.963 -0.4185 -0.2385  0.7305
   99DOPC   H5X 4520   3.795   3.967   7.927 -0.7356 -0.6524  2.1762
   99DOPC   H5Y 4521   3.953   4.047   7.946 -0.5237  1.9779 -2.7170
   99DOPC   C36 4522   3.809   4.173   7.861 -0.0472  0.6691 -0.7138
   99DOPC   H6X 4523   3.701   4.191   7.882  0.0291 -0.2658  0.5364
   99DOPC   H6Y 4524   3.863   4.269   7.879  0.7454 -0.1762  1.7994
   99DOPC   C37 4525   3.834   4.141   7.717 -0.1108  0.4083  0.6956
   99DOPC   H7X 4526   3.762   4.065   7.678  1.5334  0.3573 -2.5996
   99DOPC   H7Y 4527   3.805   4.230   7.657  0.8255  0.9679  1.0658
   99DOPC   C38 4528   3.979   4.099   7.673  0.4097  0.2032 -0.5330
   99DOPC   H8X 4529   4.018   4.003   7.713 -0.5729  0.4074  0.9995
   99DOPC   H8Y 4530   4.039   4.183   7.714  0.7590 -0.2075 -0.2007
   99DOPC   C39 4531   3.995   4.090   7.523  0.3840  0.3146 -0.8731
   99DOPC   H9X 4532   3.906   4.055   7.467 -2.1249  0.3741  2.7092
   99DOPC  C310 4533   4.106   4.126   7.455 -0.4538 -0.1517  0.3146
   99DOPC  H10X 4534   4.098   4.114   7.346  1.1339 -0.6995  0.2390
   99DOPC  C311 4535   4.233   4.189   7.504  0.7903  0.5076  0.6921
   99DOPC  H11X 4536   4.307   4.109   7.524 -0.8685 -0.5876  2.9989
   99DOPC  H11Y 4537   4.220   4.238   7.603 -1.5819 -0.4016  0.8933
   99DOPC  C312 4538   4.282   4.301   7.409 -0.0007  0.1556  0.0613
   99DOPC  H12X 4539   4.292   4.260   7.306 -1.7513  0.9661 -0.4830
   99DOPC  H12Y 4540   4.381   4.338   7.442  1.1342 -2.4293 -0.2003
   99DOPC  C313 4541   4.182   4.417   7.395 -0.2274 -1.1208 -0.6090
   99DOPC  H13X 4542   4.083   4.376   7.368  0.4810 -2.3109 -1.4697
   99DOPC  H13Y 4543   4.183   4.483   7.485 -0.6075  0.5125 -1.7570
   99DOPC  C314 4544   4.232   4.502   7.274  0.9404 -0.6883  0.7891
   99DOPC  H14X 4545   4.320   4.566   7.301 -0.5285  1.7057  0.2324
   99DOPC  H14Y 4546   4.261   4.434   7.191 -1.1041 -0.0132 -0.5619
   99DOPC  C315 4547   4.124   4.587   7.206  0.3952 -0.4214  0.2222
   99DOPC  H15X 4548   4.033   4.529   7.179  0.1552 -0.6994  1.5968
   99DOPC  H15Y 4549   4.160   4.629   7.110 -3.1650  0.7614 -0.7541
   99DOPC  C316 4550   4.088   4.701   7.299  0.7153 -1.4261 -0.3556
   99DOPC  H16X 4551   4.029   4.658   7.383  0.9991 -2.0497 -0.4710
   99DOPC  H16Y 4552   4.182   4.750   7.335  0.4591 -2.5317  2.0293
   99DOPC  C317 4553   3.993   4.800   7.231  0.1701  0.1693 -0.1075
   99DOPC  H17X 4554   4.044   4.861   7.153  1.4344  1.1107  1.3783
   99DOPC  H17Y 4555   3.913   4.748   7.175 -0.5589  0.9217  0.2046
   99DOPC  C318 4556   3.934   4.909   7.319  0.7902 -0.0195  0.3871
   99DOPC  H18X 4557   3.923   4.875   7.425 -0.6957  0.4144  0.3969
   99DOPC  H18Y 4558   3.993   5.002   7.332 -0.4110  0.7710  0.3585
   99DOPC  H18Z 4559   3.837   4.949   7.282  1.3338  0.6044 -0.3745
  100DOPC     N 4560   7.863   5.192   9.134  0.0699 -0.0657 -0.4005
  100DOPC   C12 4561   7.818   5.256   9.003  0.3932 -0.0203  0.1465
  100DOPC  H12A 4562   7.721   5.222   8.972 -1.6271  3.2069  2.2585
  100DOPC  H12B 4563   7.894   5.228   8.932  0.4108 -0.9048  0.5021
  100DOPC   C13 4564   7.781   5.249   9.248  0.1684  0.0631 -0.1235
  100DOPC  H13A 4565   7.679   5.212   9.248  0.2087 -0.0774  1.4133
  100DOPC  H13B 4566   7.820   5.212   9.341 -1.7893 -3.4856 -0.5214
  100DOPC  H13C 4567   7.785   5.357   9.247  0.7591  0.0522 -1.3468
  100DOPC   C14 4568   8.007   5.240   9.146 -0.3329  0.1696  0.7553
  100DOPC  H14A 4569   8.074   5.189   9.078 -0.1817  0.5296  0.6355
  100DOPC  H14B 4570   8.023   5.341   9.111  0.1021  0.1363  0.8504
  100DOPC  H14C 4571   8.051   5.232   9.245  1.9325  1.8060 -0.0412
  100DOPC   C15 4572   7.869   5.047   9.135 -0.3162  0.3302 -0.2266
  100DOPC  H15A 4573   7.904   5.012   9.231 -0.8364 -0.1525 -0.2069
  100DOPC  H15B 4574   7.933   5.011   9.056  1.1157  0.7866  0.6742
  100DOPC  H15C 4575   7.774   5.002   9.112  0.2292 -1.1737  0.2655
  100DOPC   C11 4576   7.809   5.411   9.001  0.2516  0.3202 -0.2352
  100DOPC  H11A 4577   7.908   5.448   9.034  1.6420 -3.2629  0.0533
  100DOPC  H11B 4578   7.808   5.453   8.898  0.7225  1.5706  0.2583
  100DOPC     P 4579   7.553   5.452   9.025  0.2209  0.1802  0.0894
  100DOPC   O13 4580   7.486   5.577   9.063  0.0882  0.3781 -0.3035
  100DOPC   O14 4581   7.488   5.332   9.076 -0.5472  0.7087 -0.1918
  100DOPC   O12 4582   7.698   5.454   9.076 -0.5938  0.0872 -0.3462
  100DOPC   O11 4583   7.566   5.437   8.867 -0.1396 -0.4138  0.0777
  100DOPC    C1 4584   7.535   5.549   8.780  0.4268  0.2525  0.4021
  100DOPC    HA 4585   7.605   5.629   8.812  1.2778  0.8237 -2.5809
  100DOPC    HB 4586   7.429   5.581   8.778 -0.5308 -2.5862 -2.1683
  100DOPC    C2 4587   7.564   5.523   8.626  0.0202 -0.1506 -0.0545
  100DOPC    HS 4588   7.528   5.609   8.566  0.4230 -0.5462 -0.8760
  100DOPC   O21 4589   7.518   5.399   8.578  0.3012  0.6923  0.0935
  100DOPC   C21 4590   7.400   5.404   8.517  0.3170  1.1443 -0.8464
  100DOPC   O22 4591   7.325   5.497   8.505 -0.4205  0.1956 -0.5333
  100DOPC   C22 4592   7.357   5.260   8.482  0.2044  0.7013 -0.5301
  100DOPC   H2R 4593   7.268   5.246   8.548 -0.0062  1.7631 -0.5812
  100DOPC   H2S 4594   7.435   5.190   8.518 -1.2425  0.2657  2.0142
  100DOPC    C3 4595   7.714   5.517   8.603 -0.6100 -0.6981  0.4752
  100DOPC    HX 4596   7.759   5.421   8.636  1.9953  0.6689  1.1576
  100DOPC    HY 4597   7.755   5.597   8.668 -0.2777  0.0137 -0.5922
  100DOPC   O31 4598   7.752   5.552   8.467  0.5915  0.1997 -0.1139
  100DOPC   C31 4599   7.782   5.448   8.378 -0.6233  0.1517 -0.2603
  100DOPC   O32 4600   7.775   5.330   8.401  0.1482 -0.2505 -0.1716
  100DOPC   C32 4601   7.834   5.506   8.250 -0.4930 -0.5328  0.5582
  100DOPC   H2X 4602   7.749   5.542   8.189 -0.1180  0.7829  0.7793
  100DOPC   H2Y 4603   7.890   5.600   8.268 -2.4122  0.5678  1.0831
  100DOPC   C23 4604   7.323   5.241   8.337  0.1008  0.1765  0.0843
  100DOPC   H3R 4605   7.235   5.307   8.324 -0.5444 -0.1004  2.5801
  100DOPC   H3S 4606   7.301   5.133   8.325  1.4115 -0.4415  2.6087
  100DOPC   C24 4607   7.424   5.296   8.239 -0.2393 -0.2280  0.3820
  100DOPC   H4R 4608   7.527   5.256   8.248 -0.2405 -0.6702 -1.2133
  100DOPC   H4S 4609   7.432   5.406   8.234  0.2010 -0.3223 -2.3415
  100DOPC   C25 4610   7.382   5.255   8.095  0.6831 -0.3578  1.0663
  100DOPC   H5R 4611   7.290   5.315   8.077  0.5853 -1.0782 -1.2001
  100DOPC   H5S 4612   7.346   5.150   8.083 -0.6349  0.1033  0.8392
  100DOPC   C26 4613   7.499   5.295   8.002  0.0321 -0.5881 -0.1387
  100DOPC   H6R 4614   7.561   5.203   8.006 -1.2361 -1.5792 -1.8979
  100DOPC   H6S 4615   7.547   5.389   8.036  0.4880 -0.8373 -0.0773
  100DOPC   C27 4616   7.446   5.295   7.850  0.3889 -0.0740 -0.4253
  100DOPC   H7R 4617   7.369   5.375   7.841 -0.0661 -0.2060  1.6594
  100DOPC   H7S 4618   7.404   5.194   7.833 -1.1957  0.7865 -1.9954
  100DOPC   C28 4619   7.554   5.322   7.743 -0.2145 -0.2265 -0.1510
  100DOPC   H8R 4620   7.524   5.288   7.641 -0.0840 -0.9132  0.0391
  100DOPC   H8S 4621   7.643   5.262   7.771 -1.1244 -1.9209 -0.7899
  100DOPC   C29 4622   7.600   5.466   7.738 -0.2904  0.0812 -0.1609
  100DOPC   H9R 4623   7.686   5.489   7.802 -0.4292  2.7236 -0.7896
  100DOPC  C210 4624   7.570   5.564   7.646  0.0020  0.0130 -0.6415
  100DOPC  H10R 4625   7.618   5.660   7.666  4.4287 -2.2426  0.9389
  100DOPC  C211 4626   7.464   5.554   7.540 -0.2724 -0.2129 -0.8304
  100DOPC  H11R 4627   7.366   5.563   7.591  1.5889 -0.4793  3.1260
  100DOPC  H11S 4628   7.463   5.448   7.506 -0.4393 -0.4517 -0.0893
  100DOPC  C212 4629   7.462   5.647   7.420 -0.4054 -0.4149 -0.3090
  100DOPC  H12R 4630   7.489   5.749   7.455  0.9842 -0.6170 -0.7467
  100DOPC  H12S 4631   7.360   5.653   7.377 -1.2577  0.2164  1.6618
  100DOPC  C213 4632   7.562   5.611   7.309 -0.2793  0.9559  0.6795
  100DOPC  H13R 4633   7.525   5.517   7.262  0.0276  1.4424 -0.5753
  100DOPC  H13S 4634   7.657   5.589   7.362 -0.2233 -0.9036 -0.1010
  100DOPC  C214 4635   7.572   5.720   7.203  0.4895  0.0541  0.5720
  100DOPC  H14R 4636   7.659   5.696   7.137 -0.6303 -0.3548 -0.8047
  100DOPC  H14S 4637   7.599   5.816   7.252 -0.3026 -1.0779  3.4603
  100DOPC  C215 4638   7.446   5.723   7.116 -0.0923  0.2981 -0.3158
  100DOPC  H15R 4639   7.350   5.739   7.170 -0.7572 -1.3587 -0.9595
  100DOPC  H15S 4640   7.432   5.624   7.068 -4.4731  0.0364  1.0259
  100DOPC  C216 4641   7.458   5.841   7.018  1.0709  0.2915  0.0962
  100DOPC  H16R 4642   7.465   5.930   7.085 -2.6612  0.3249  0.6374
  100DOPC  H16S 4643   7.358   5.863   6.974  0.0658  1.6157  2.7520
  100DOPC  C217 4644   7.569   5.831   6.917  0.1015  0.4212  0.7029
  100DOPC  H17R 4645   7.665   5.814   6.972 -1.1544  0.1577  2.9573
  100DOPC  H17S 4646   7.578   5.928   6.864  0.9432 -0.0205  0.0220
  100DOPC  C218 4647   7.562   5.721   6.811 -0.0027 -0.2972 -0.0660
  100DOPC  H18R 4648   7.467   5.734   6.754 -0.1578  0.8523  0.4413
  100DOPC  H18S 4649   7.562   5.620   6.859  0.5544 -1.3885 -2.2491
  100DOPC  H18T 4650   7.644   5.714   6.737 -1.1198  0.8081 -1.4462
  100DOPC   C33 4651   7.906   5.404   8.158 -0.1155  0.5104  0.9758
  100DOPC   H3X 4652   7.854   5.306   8.146 -0.1218  0.5046  1.0523
  100DOPC   H3Y 4653   8.008   5.376   8.193 -0.2755 -1.7154 -0.1339
  100DOPC   C34 4654   7.918   5.458   8.007  0.2295  0.0415  0.5896
  100DOPC   H4X 4655   8.002   5.530   8.005  1.5916 -1.4408  1.9230
  100DOPC   H4Y 4656   7.820   5.505   7.985 -0.2598 -0.4073  1.7220
  100DOPC   C35 4657   7.929   5.357   7.890 -0.3913  1.4102  0.0556
  100DOPC   H5X 4658   7.840   5.293   7.874  1.4223 -1.1926 -0.1234
  100DOPC   H5Y 4659   8.009   5.282   7.908 -1.2461  0.7301  1.1319
  100DOPC   C36 4660   7.970   5.430   7.761 -0.1678  0.5052  0.1049
  100DOPC   H6X 4661   7.905   5.520   7.758 -1.3052 -0.3245 -1.1613
  100DOPC   H6Y 4662   8.075   5.466   7.772 -0.3214  0.7129  0.9679
  100DOPC   C37 4663   7.953   5.350   7.630  0.1640 -0.1317  0.4259
  100DOPC   H7X 4664   7.984   5.244   7.639 -1.1735 -0.4754  1.4257
  100DOPC   H7Y 4665   7.842   5.352   7.616  0.4147 -1.2432 -2.3479
  100DOPC   C38 4666   8.024   5.416   7.516 -0.4021  0.0864  0.3744
  100DOPC   H8X 4667   7.989   5.522   7.512 -3.1655 -0.6676  1.9201
  100DOPC   H8Y 4668   7.997   5.369   7.419 -2.9905 -0.4465  1.2645
  100DOPC   C39 4669   8.177   5.413   7.530 -0.5395 -1.1386  0.5445
  100DOPC   H9X 4670   8.205   5.420   7.636 -1.3580  1.6804  0.6662
  100DOPC  C310 4671   8.269   5.402   7.435  0.4174  0.1727  0.3517
  100DOPC  H10X 4672   8.370   5.404   7.479  0.9420 -1.4786 -0.6637
  100DOPC  C311 4673   8.256   5.379   7.287 -0.4719  0.1015  0.0246
  100DOPC  H11X 4674   8.302   5.463   7.231  0.1168 -0.7627 -0.8240
  100DOPC  H11Y 4675   8.153   5.368   7.248 -0.7504  2.8481 -0.1921
  100DOPC  C312 4676   8.319   5.246   7.244  0.0817 -0.5660 -0.0785
  100DOPC  H12X 4677   8.428   5.231   7.262  0.4744  1.4335 -0.4463
  100DOPC  H12Y 4678   8.307   5.238   7.134  3.2255  0.5568 -0.6028
  100DOPC  C313 4679   8.249   5.138   7.316  0.0721  0.2472  0.1098
  100DOPC  H13X 4680   8.286   5.111   7.417  2.8672 -0.8604 -1.1177
  100DOPC  H13Y 4681   8.143   5.169   7.331  0.2889  0.2533  1.8622
  100DOPC  C314 4682   8.269   4.998   7.248 -0.0704 -0.7583  0.1824
  100DOPC  H14X 4683   8.248   5.012   7.140  0.9330  1.8825  0.2681
  100DOPC  H14Y 4684   8.378   4.977   7.247  0.1528  0.3531  0.0560
  100DOPC  C315 4685   8.186   4.891   7.323 -0.7404  0.4227  0.7597
  100DOPC  H15X 4686   8.154   4.811   7.253 -0.1216  0.0262  0.9228
  100DOPC  H15Y 4687   8.097   4.942   7.366 -2.0070 -1.0642  0.0077
  100DOPC  C316 4688   8.266   4.828   7.443 -0.3730 -0.1668 -0.3731
  100DOPC  H16X 4689   8.348   4.766   7.399  0.2549 -0.4219  1.0960
  100DOPC  H16Y 4690   8.310   4.916   7.495  0.5366  0.0893 -1.5248
  100DOPC  C317 4691   8.187   4.750   7.551  1.4146 -0.0929  0.5600
  100DOPC  H17X 4692   8.097   4.809   7.579  0.6504 -1.1941  0.5004
  100DOPC  H17Y 4693   8.139   4.665   7.498 -0.9638  0.8162  1.0942
  100DOPC  C318 4694   8.275   4.713   7.668 -0.4645  0.2488  0.6239
  100DOPC  H18X 4695   8.306   4.804   7.724 -1.7302  2.6373 -2.2706
  100DOPC  H18Y 4696   8.230   4.652   7.749 -2.3543 -3.5407 -2.9084
  100DOPC  H18Z 4697   8.358   4.647   7.634 -1.5857 -1.6708  1.4334
  101DOPC     N 4698   3.916   7.312   9.032  0.6530  0.0439 -0.1518
  101DOPC   C12 4699   3.971   7.196   8.949 -0.2482 -0.1893 -0.5914
  101DOPC  H12A 4700   3.994   7.236   8.851 -1.3049  2.5869  0.1815
  101DOPC  H12B 4701   3.897   7.117   8.946  0.1850 -0.5657 -1.7202
  101DOPC   C13 4702   3.839   7.261   9.153 -0.7800 -0.2762  0.4941
  101DOPC  H13A 4703   3.786   7.341   9.201 -1.5988 -1.2990  1.3320
  101DOPC  H13B 4704   3.758   7.193   9.129 -0.7592 -0.0056 -0.3870
  101DOPC  H13C 4705   3.906   7.219   9.226  2.4204  0.2246 -1.9439
  101DOPC   C14 4706   3.818   7.380   8.946 -0.0522  0.1137  0.6093
  101DOPC  H14A 4707   3.860   7.392   8.848 -0.0630  1.6670  0.7660
  101DOPC  H14B 4708   3.727   7.322   8.935  0.4525 -0.5179 -0.3181
  101DOPC  H14C 4709   3.798   7.477   8.990  1.1584  0.1459  1.1332
  101DOPC   C15 4710   4.024   7.400   9.075  0.0023  0.1646 -0.5656
  101DOPC  H15A 4711   3.994   7.499   9.106 -1.7031  0.0139 -1.6109
  101DOPC  H15B 4712   4.106   7.405   9.005  2.2796 -2.0562  1.7267
  101DOPC  H15C 4713   4.068   7.355   9.164  0.9948  2.3417  0.1063
  101DOPC   C11 4714   4.095   7.128   9.009  0.2469  0.3595 -0.6566
  101DOPC  H11A 4715   4.129   7.054   8.933 -0.9920 -1.3818  0.4210
  101DOPC  H11B 4716   4.181   7.199   9.007 -0.8806  1.7592 -1.4469
  101DOPC     P 4717   4.016   6.927   9.163 -0.2172  0.0525 -0.3312
  101DOPC   O13 4718   3.889   6.940   9.234 -0.1578 -0.0421 -0.0824
  101DOPC   O14 4719   4.126   6.846   9.227  0.2358 -0.0713  0.8639
  101DOPC   O12 4720   4.074   7.072   9.137 -0.1185  0.1551  0.1750
  101DOPC   O11 4721   3.974   6.870   9.017  0.1664 -0.1106  0.2449
  101DOPC    C1 4722   4.039   6.755   8.961  0.0717  0.0382 -1.1521
  101DOPC    HA 4723   3.962   6.693   8.912 -0.5218 -1.1761  1.1610
  101DOPC    HB 4724   4.094   6.691   9.034  0.1035 -0.5781 -1.7182
  101DOPC    C2 4725   4.142   6.776   8.846 -0.2695 -0.8426 -0.2376
  101DOPC    HS 4726   4.224   6.835   8.893 -3.5147  1.4288  3.2235
  101DOPC   O21 4727   4.091   6.866   8.750  0.4689 -0.2014 -0.0701
  101DOPC   C21 4728   4.025   6.825   8.639 -0.2106 -0.4040  0.5120
  101DOPC   O22 4729   3.982   6.711   8.629 -0.0620 -0.1086  0.0832
  101DOPC   C22 4730   4.020   6.947   8.548 -0.1607  0.3190 -0.0899
  101DOPC   H2R 4731   4.029   7.035   8.614 -0.6102 -0.7343  1.4217
  101DOPC   H2S 4732   3.921   6.946   8.497  0.4010 -0.4539 -1.2332
  101DOPC    C3 4733   4.201   6.638   8.798  0.4978 -0.3860 -0.1002
  101DOPC    HX 4734   4.116   6.579   8.756 -0.7935  0.9043  0.5774
  101DOPC    HY 4735   4.242   6.594   8.891  2.1240  1.3266  0.0490
  101DOPC   O31 4736   4.317   6.650   8.703 -0.0061  0.0877  0.4186
  101DOPC   C31 4737   4.378   6.536   8.673  0.3307 -0.6739 -0.2297
  101DOPC   O32 4738   4.348   6.426   8.718 -0.4155 -0.3095 -0.6096
  101DOPC   C32 4739   4.493   6.562   8.578  0.6244 -0.3945 -0.0775
  101DOPC   H2X 4740   4.542   6.656   8.611  2.4124 -0.8619 -1.2561
  101DOPC   H2Y 4741   4.570   6.482   8.592  0.7302 -0.1287  0.9633
  101DOPC   C23 4742   4.136   6.955   8.442  0.6141 -0.3870  0.3843
  101DOPC   H3R 4743   4.239   6.951   8.484  0.7929  0.3412  0.0326
  101DOPC   H3S 4744   4.129   7.052   8.390 -3.3177 -1.5106 -1.6351
  101DOPC   C24 4745   4.115   6.847   8.339  0.6269 -0.3364 -0.0917
  101DOPC   H4R 4746   4.025   6.861   8.274  1.1803 -1.7580 -1.2202
  101DOPC   H4S 4747   4.100   6.745   8.380  0.3121 -0.2528  0.0050
  101DOPC   C25 4748   4.236   6.835   8.252  0.4566  0.1044 -0.2834
  101DOPC   H5R 4749   4.243   6.733   8.209  0.6251  0.6057 -1.4803
  101DOPC   H5S 4750   4.329   6.850   8.312  0.7092 -1.1156 -0.3478
  101DOPC   C26 4751   4.247   6.931   8.134  0.0399  0.4032 -1.1249
  101DOPC   H6R 4752   4.223   7.035   8.164  1.4664  1.3376 -3.0348
  101DOPC   H6S 4753   4.171   6.911   8.055  1.5978 -1.7283 -2.1878
  101DOPC   C27 4754   4.390   6.932   8.070 -0.8102 -0.3669  0.1500
  101DOPC   H7R 4755   4.461   6.905   8.151 -2.1292 -2.2230  0.7628
  101DOPC   H7S 4756   4.429   7.029   8.033 -0.7412 -0.7192 -0.7206
  101DOPC   C28 4757   4.416   6.810   7.968 -0.7712 -0.8068  0.6406
  101DOPC   H8R 4758   4.355   6.825   7.877  1.0702  1.4392 -0.3329
  101DOPC   H8S 4759   4.376   6.718   8.015  0.3586 -3.1085 -2.5491
  101DOPC   C29 4760   4.558   6.781   7.935 -0.0513  0.1755 -0.2905
  101DOPC   H9R 4761   4.622   6.793   8.024 -2.3192  1.2875  1.3002
  101DOPC  C210 4762   4.614   6.738   7.819  1.1464 -0.2497  0.0402
  101DOPC  H10R 4763   4.722   6.717   7.816  1.8903  3.1337 -0.6837
  101DOPC  C211 4764   4.539   6.720   7.688  0.1478  1.0720  0.8012
  101DOPC  H11R 4765   4.559   6.806   7.620  1.3089 -0.2588 -0.5973
  101DOPC  H11S 4766   4.430   6.707   7.701  0.0571  1.2157  0.1791
  101DOPC  C212 4767   4.583   6.601   7.607 -0.1678  0.2566 -0.4855
  101DOPC  H12R 4768   4.607   6.520   7.679  3.3608 -0.6888 -2.4947
  101DOPC  H12S 4769   4.677   6.622   7.551  0.4471  1.2323  0.8668
  101DOPC  C213 4770   4.480   6.547   7.504 -0.1311  0.1096 -0.0177
  101DOPC  H13R 4771   4.430   6.639   7.466 -1.2867 -0.2577  0.5266
  101DOPC  H13S 4772   4.401   6.491   7.559 -0.1315 -1.6108 -1.6706
  101DOPC  C214 4773   4.545   6.459   7.398 -0.3862 -0.2013 -0.2530
  101DOPC  H14R 4774   4.618   6.391   7.446  0.0400 -1.2338 -2.2552
  101DOPC  H14S 4775   4.612   6.509   7.326  1.1590 -1.5557  0.1756
  101DOPC  C215 4776   4.449   6.367   7.320 -0.6255  0.2355  0.4283
  101DOPC  H15R 4777   4.392   6.433   7.250  0.5877  1.4170  0.4952
  101DOPC  H15S 4778   4.380   6.323   7.394  1.0187 -0.5044  1.5678
  101DOPC  C216 4779   4.519   6.264   7.230 -0.1772 -0.1445 -0.5391
  101DOPC  H16R 4780   4.445   6.187   7.197 -2.6157  0.7502  2.3749
  101DOPC  H16S 4781   4.602   6.215   7.286 -0.3201  0.5751  0.3215
  101DOPC  C217 4782   4.586   6.342   7.120  0.0211  0.4727 -0.2753
  101DOPC  H17R 4783   4.660   6.417   7.158  0.5073 -0.0802 -0.1101
  101DOPC  H17S 4784   4.506   6.392   7.062  1.5745 -0.7318 -3.7418
  101DOPC  C218 4785   4.666   6.249   7.023  0.2796 -0.6323 -0.4405
  101DOPC  H18R 4786   4.679   6.293   6.922  0.4511 -1.0915 -0.6241
  101DOPC  H18S 4787   4.602   6.160   7.001  0.3444 -0.3443 -1.9027
  101DOPC  H18T 4788   4.767   6.221   7.059 -0.4377 -0.3654  2.0163
  101DOPC   C33 4789   4.445   6.583   8.432 -0.6368  0.2474  0.3949
  101DOPC   H3X 4790   4.534   6.617   8.374 -0.7830  0.0892  0.0710
  101DOPC   H3Y 4791   4.380   6.672   8.420  2.0887  2.3123  0.0180
  101DOPC   C34 4792   4.376   6.464   8.360  0.7351 -0.1308 -0.1130
  101DOPC   H4X 4793   4.425   6.370   8.393 -0.1692 -0.3459  0.6710
  101DOPC   H4Y 4794   4.391   6.468   8.250 -0.7611 -2.1022 -0.4571
  101DOPC   C35 4795   4.227   6.452   8.391  0.5805 -0.1192  0.0386
  101DOPC   H5X 4796   4.164   6.524   8.335 -0.1738 -0.0822  0.9130
  101DOPC   H5Y 4797   4.207   6.476   8.498  0.8826 -1.3558  0.3809
  101DOPC   C36 4798   4.175   6.315   8.362  0.2375 -0.3562 -0.5368
  101DOPC   H6X 4799   4.229   6.237   8.418  1.9436 -0.0031 -1.6079
  101DOPC   H6Y 4800   4.068   6.312   8.392  0.0217 -0.3932 -1.2687
  101DOPC   C37 4801   4.191   6.272   8.214  0.0150 -0.1004  0.0789
  101DOPC   H7X 4802   4.175   6.358   8.145  0.5835  0.4916  0.6637
  101DOPC   H7Y 4803   4.293   6.234   8.191 -0.7033 -1.3121 -1.3234
  101DOPC   C38 4804   4.084   6.172   8.176  0.8070 -0.7984  1.1474
  101DOPC   H8X 4805   4.100   6.144   8.069 -2.7777  1.7087 -0.2465
  101DOPC   H8Y 4806   3.989   6.230   8.177  0.1709 -1.8220  0.9241
  101DOPC   C39 4807   4.072   6.043   8.258  0.2765  0.2761  0.2642
  101DOPC   H9X 4808   4.021   6.054   8.355  1.0628 -4.2242  1.4264
  101DOPC  C310 4809   4.086   5.919   8.216  0.0609  0.5018 -0.5670
  101DOPC  H10X 4810   4.040   5.840   8.277 -0.6427 -0.1028 -1.8589
  101DOPC  C311 4811   4.140   5.889   8.080  0.9485  0.0635  0.3899
  101DOPC  H11X 4812   4.203   5.970   8.036 -1.7110  0.0344 -4.1080
  101DOPC  H11Y 4813   4.056   5.860   8.014  1.1100 -0.9152  0.5962
  101DOPC  C312 4814   4.218   5.754   8.060 -0.2869  0.4667  0.1101
  101DOPC  H12X 4815   4.311   5.757   8.121  3.1525  0.0964 -4.4924
  101DOPC  H12Y 4816   4.259   5.753   7.956 -1.3527 -2.1197 -0.3722
  101DOPC  C313 4817   4.141   5.620   8.097  0.4662 -0.2193  0.2301
  101DOPC  H13X 4818   4.087   5.631   8.194 -0.3911 -0.6230 -0.1826
  101DOPC  H13Y 4819   4.066   5.585   8.023 -1.2326 -1.4224  2.3840
  101DOPC  C314 4820   4.242   5.508   8.123 -0.0750  0.8807 -0.0699
  101DOPC  H14X 4821   4.250   5.442   8.034 -2.6962 -1.3042  1.1570
  101DOPC  H14Y 4822   4.339   5.551   8.155  0.5220  1.5422 -2.5620
  101DOPC  C315 4823   4.207   5.411   8.237 -0.6548  0.0454 -0.8022
  101DOPC  H15X 4824   4.189   5.470   8.329 -1.0090 -0.8921 -0.2563
  101DOPC  H15Y 4825   4.303   5.358   8.256 -0.9056  0.5060  2.1676
  101DOPC  C316 4826   4.085   5.326   8.217  0.1140 -0.1237  0.0984
  101DOPC  H16X 4827   4.064   5.254   8.298 -0.0965  1.4534  1.4943
  101DOPC  H16Y 4828   4.005   5.404   8.209  0.8682  0.6761  0.1863
  101DOPC  C317 4829   4.086   5.246   8.080  0.2072 -0.0813  0.0747
  101DOPC  H17X 4830   3.987   5.195   8.085 -0.3158  0.7941 -0.9429
  101DOPC  H17Y 4831   4.083   5.324   8.000 -2.4001  0.3029  0.4319
  101DOPC  C318 4832   4.195   5.143   8.055  0.0245 -0.0732 -0.6669
  101DOPC  H18X 4833   4.191   5.054   8.121  0.9767  0.2135 -0.2067
  101DOPC  H18Y 4834   4.191   5.112   7.949 -0.2978  0.7300 -0.8965
  101DOPC  H18Z 4835   4.297   5.185   8.070  0.2928 -0.2939 -1.8145
  102DOPC     N 4836   5.188   2.750   9.101  0.1495 -0.5995 -0.0072
  102DOPC   C12 4837   5.149   2.722   8.960 -0.2434  0.3713  0.0923
  102DOPC  H12A 4838   5.184   2.799   8.893 -0.8057  1.0868  0.6146
  102DOPC  H12B 4839   5.042   2.719   8.945 -0.2210 -0.0703  0.0033
  102DOPC   C13 4840   5.336   2.773   9.115 -0.4948 -0.1486  0.3903
  102DOPC  H13A 4841   5.372   2.867   9.076 -1.4664  0.4109  0.8296
  102DOPC  H13B 4842   5.362   2.776   9.219 -0.5856 -1.2058  0.4511
  102DOPC  H13C 4843   5.396   2.691   9.077  0.2084  1.5281 -2.4244
  102DOPC   C14 4844   5.140   2.645   9.194  0.4046  0.1736  0.4261
  102DOPC  H14A 4845   5.179   2.545   9.180 -0.5681 -0.0122 -1.2610
  102DOPC  H14B 4846   5.155   2.664   9.299 -0.2985 -1.8007  0.9320
  102DOPC  H14C 4847   5.033   2.634   9.191  0.6607 -3.6930  0.6524
  102DOPC   C15 4848   5.119   2.871   9.143 -0.2380 -0.0493 -0.0788
  102DOPC  H15A 4849   5.151   2.919   9.235  1.2636 -1.3204  0.1059
  102DOPC  H15B 4850   5.014   2.861   9.162 -0.6105  0.2680 -1.8155
  102DOPC  H15C 4851   5.123   2.948   9.068 -1.8643  1.1709  1.0106
  102DOPC   C11 4852   5.201   2.584   8.914 -0.5657  0.2600 -0.0312
  102DOPC  H11A 4853   5.162   2.509   8.987 -3.5734  0.8665 -0.8587
  102DOPC  H11B 4854   5.152   2.571   8.815 -0.6525  1.8557 -0.2148
  102DOPC     P 4855   5.423   2.656   8.786 -0.0754  0.1276 -0.1201
  102DOPC   O13 4856   5.560   2.702   8.831 -0.5789  0.1137  0.1963
  102DOPC   O14 4857   5.332   2.766   8.742 -0.7165  0.3178 -0.0741
  102DOPC   O12 4858   5.345   2.573   8.897 -0.1637 -0.7088  0.1229
  102DOPC   O11 4859   5.442   2.552   8.668 -0.2606 -0.5989 -0.3717
  102DOPC    C1 4860   5.338   2.492   8.596  0.7241  0.5119  0.3604
  102DOPC    HA 4861   5.251   2.560   8.588  0.2058 -0.1144  0.5468
  102DOPC    HB 4862   5.320   2.390   8.638  1.0959 -0.5923 -1.9920
  102DOPC    C2 4863   5.384   2.463   8.450  0.3380  0.3392  0.2874
  102DOPC    HS 4864   5.475   2.405   8.478  0.7629  0.6193 -0.4768
  102DOPC   O21 4865   5.403   2.589   8.387 -0.0144 -0.1980  0.3102
  102DOPC   C21 4866   5.520   2.644   8.388  0.0439  0.2971 -0.4371
  102DOPC   O22 4867   5.617   2.596   8.443 -0.1807  0.7813  0.0885
  102DOPC   C22 4868   5.524   2.770   8.296 -0.0013  0.6754  0.8854
  102DOPC   H2R 4869   5.557   2.849   8.367  1.6586 -0.2802  1.2158
  102DOPC   H2S 4870   5.423   2.790   8.254 -0.2394  1.7182  1.9007
  102DOPC    C3 4871   5.281   2.384   8.366 -0.1268 -0.1956  0.0145
  102DOPC    HX 4872   5.194   2.441   8.326  0.2341  0.8699  0.7024
  102DOPC    HY 4873   5.237   2.307   8.432  1.3605 -2.0821 -1.0941
  102DOPC   O31 4874   5.345   2.317   8.254 -0.0126 -0.3339 -0.0588
  102DOPC   C31 4875   5.418   2.212   8.279 -1.0029 -0.0949  0.0410
  102DOPC   O32 4876   5.440   2.170   8.391 -0.1949 -0.4148  0.5637
  102DOPC   C32 4877   5.486   2.166   8.144 -0.6748 -0.2961 -0.0840
  102DOPC   H2X 4878   5.552   2.252   8.120  0.2119 -0.1131  2.6991
  102DOPC   H2Y 4879   5.541   2.071   8.159 -0.9350 -0.4571 -0.1290
  102DOPC   C23 4880   5.626   2.768   8.181 -0.1034  0.1161  0.0052
  102DOPC   H3R 4881   5.709   2.717   8.234 -0.1688 -1.7822 -1.5854
  102DOPC   H3S 4882   5.638   2.874   8.151 -2.9728  0.1164 -1.5621
  102DOPC   C24 4883   5.592   2.692   8.056 -0.9112  0.1183  0.0064
  102DOPC   H4R 4884   5.534   2.756   7.985 -0.0200 -0.9497 -1.7491
  102DOPC   H4S 4885   5.519   2.612   8.083  0.6867 -1.5250 -0.3712
  102DOPC   C25 4886   5.702   2.642   7.975 -0.0229 -0.7553  1.4487
  102DOPC   H5R 4887   5.783   2.717   7.978 -0.8458  0.1586  1.4759
  102DOPC   H5S 4888   5.669   2.629   7.870  0.4937  0.1580  1.1614
  102DOPC   C26 4889   5.758   2.513   8.033  0.1135  0.4979 -0.3772
  102DOPC   H6R 4890   5.692   2.441   8.086  2.2831  1.3434  3.8641
  102DOPC   H6S 4891   5.825   2.543   8.116 -0.2308  0.1635  0.0213
  102DOPC   C27 4892   5.844   2.437   7.932  0.6191 -0.2737 -0.3442
  102DOPC   H7R 4893   5.919   2.377   7.988 -1.0210 -0.2812  1.9955
  102DOPC   H7S 4894   5.908   2.506   7.873 -0.0250  0.3200 -0.3685
  102DOPC   C28 4895   5.759   2.342   7.844  0.1391  0.2030  0.1097
  102DOPC   H8R 4896   5.689   2.399   7.779 -0.6531  0.1904  0.9290
  102DOPC   H8S 4897   5.693   2.303   7.924  1.0779  2.4082  2.0918
  102DOPC   C29 4898   5.831   2.237   7.767 -0.0347  0.0243  0.3715
  102DOPC   H9R 4899   5.899   2.174   7.826  0.8507  2.0930  1.6767
  102DOPC  C210 4900   5.824   2.216   7.631 -0.5958 -0.0262 -0.3394
  102DOPC  H10R 4901   5.881   2.132   7.589  0.5202  0.5780 -0.0665
  102DOPC  C211 4902   5.735   2.287   7.536 -0.3661 -0.0111  0.7585
  102DOPC  H11R 4903   5.797   2.367   7.490  0.6591 -0.3694  1.4955
  102DOPC  H11S 4904   5.657   2.346   7.588 -0.8186  1.5709 -1.5533
  102DOPC  C212 4905   5.666   2.195   7.431  0.2490 -0.0422  0.5420
  102DOPC  H12R 4906   5.573   2.148   7.471 -1.6322  3.8738  1.2972
  102DOPC  H12S 4907   5.738   2.118   7.398  1.8036  1.3571  0.5362
  102DOPC  C213 4908   5.640   2.272   7.300  0.0833  0.2860 -0.4162
  102DOPC  H13R 4909   5.728   2.331   7.267  1.2710 -0.6989  0.8275
  102DOPC  H13S 4910   5.567   2.352   7.326  1.8800  1.7034  0.5203
  102DOPC  C214 4911   5.599   2.179   7.179 -0.3404 -1.2216  0.2625
  102DOPC  H14R 4912   5.513   2.115   7.209 -1.7312  0.2061 -0.5264
  102DOPC  H14S 4913   5.678   2.104   7.157  1.9880  0.0731  3.4608
  102DOPC  C215 4914   5.562   2.269   7.066 -0.5407 -0.2414 -0.2039
  102DOPC  H15R 4915   5.641   2.341   7.035 -0.0368 -0.3811  0.7227
  102DOPC  H15S 4916   5.478   2.334   7.101 -0.0550 -0.3494  1.2396
  102DOPC  C216 4917   5.526   2.188   6.938 -0.6180  0.8124 -0.0639
  102DOPC  H16R 4918   5.609   2.118   6.917  0.0815  1.2150  1.2577
  102DOPC  H16S 4919   5.521   2.258   6.852  1.5980 -0.6233 -1.4689
  102DOPC  C217 4920   5.391   2.109   6.973  0.0798  0.5240  0.9423
  102DOPC  H17R 4921   5.320   2.188   7.004  0.6446  2.0053 -1.2665
  102DOPC  H17S 4922   5.412   2.035   7.054  0.5155 -2.0531 -1.3557
  102DOPC  C218 4923   5.346   2.024   6.855  0.0096 -0.3434  0.1443
  102DOPC  H18R 4924   5.310   2.087   6.770  0.6323 -0.8938 -0.5493
  102DOPC  H18S 4925   5.265   1.953   6.881 -1.4917  0.9259 -0.8386
  102DOPC  H18T 4926   5.430   1.962   6.816 -0.2417 -1.8251  1.8236
  102DOPC   C33 4927   5.376   2.140   8.042 -0.3618 -0.7542 -0.5403
  102DOPC   H3X 4928   5.323   2.236   8.024  3.3444  1.6321  0.2237
  102DOPC   H3Y 4929   5.312   2.059   8.084 -1.8232  1.2732  1.4015
  102DOPC   C34 4930   5.438   2.088   7.913 -0.1519  0.3005 -0.2803
  102DOPC   H4X 4931   5.483   1.989   7.931 -1.5526 -0.6659 -1.7979
  102DOPC   H4Y 4932   5.514   2.165   7.888  1.0259 -0.5578  0.5969
  102DOPC   C35 4933   5.335   2.061   7.806  0.6989  0.5098  0.0688
  102DOPC   H5X 4934   5.269   2.145   7.773 -2.2963 -1.2256  1.2300
  102DOPC   H5Y 4935   5.272   1.973   7.830  0.8716 -0.3823 -2.4015
  102DOPC   C36 4936   5.394   2.007   7.668 -0.8156  0.6258 -0.0877
  102DOPC   H6X 4937   5.471   2.076   7.626 -0.6914  1.8575  2.0064
  102DOPC   H6Y 4938   5.457   1.917   7.687  1.7070  2.1693 -0.5466
  102DOPC   C37 4939   5.289   1.973   7.562 -0.5852  0.4085 -0.0161
  102DOPC   H7X 4940   5.221   1.896   7.603  1.3758 -3.1841 -2.9413
  102DOPC   H7Y 4941   5.227   2.062   7.536 -1.2596  0.0673  0.3946
  102DOPC   C38 4942   5.348   1.904   7.431 -0.3968 -0.1907  0.4358
  102DOPC   H8X 4943   5.399   1.808   7.453  0.5036  0.2049  0.1069
  102DOPC   H8Y 4944   5.429   1.972   7.399  0.3967 -1.2774  0.0796
  102DOPC   C39 4945   5.244   1.902   7.323  0.5666 -0.0216 -0.3427
  102DOPC   H9X 4946   5.194   1.999   7.307  0.8808  0.5720  1.8503
  102DOPC  C310 4947   5.203   1.794   7.258  0.1431 -0.8166 -0.1700
  102DOPC  H10X 4948   5.121   1.814   7.186 -0.9304  3.0519  1.8333
  102DOPC  C311 4949   5.245   1.646   7.274  0.0242  0.0844  0.8406
  102DOPC  H11X 4950   5.169   1.568   7.253  0.3807  0.1728 -0.8794
  102DOPC  H11Y 4951   5.280   1.620   7.377  0.5700 -2.0644  0.1583
  102DOPC  C312 4952   5.373   1.621   7.185  0.2588 -0.3458 -0.0825
  102DOPC  H12X 4953   5.417   1.521   7.201  2.2796  0.2834 -1.2482
  102DOPC  H12Y 4954   5.455   1.692   7.210  1.7672 -2.2717  0.6210
  102DOPC  C313 4955   5.349   1.635   7.035  0.3078  0.5353  0.3406
  102DOPC  H13X 4956   5.264   1.565   7.020  0.4435 -0.1155  2.2820
  102DOPC  H13Y 4957   5.298   1.732   7.018  0.2840  0.3730 -0.5667
  102DOPC  C314 4958   5.471   1.611   6.948  0.3971 -0.0491 -0.0824
  102DOPC  H14X 4959   5.436   1.618   6.843 -2.2319  1.3337  0.7997
  102DOPC  H14Y 4960   5.557   1.678   6.970 -1.6636  2.3860  1.0205
  102DOPC  C315 4961   5.527   1.459   6.944  0.0221 -0.6914 -0.8191
  102DOPC  H15X 4962   5.572   1.441   7.044  0.4980  0.9601 -0.6961
  102DOPC  H15Y 4963   5.611   1.470   6.872 -0.2883 -1.7103 -1.3541
  102DOPC  C316 4964   5.424   1.350   6.908 -0.3469  0.1771  0.2983
  102DOPC  H16X 4965   5.355   1.337   6.993  0.0706 -0.9580  0.4715
  102DOPC  H16Y 4966   5.365   1.366   6.815  0.5120 -0.5972 -0.3955
  102DOPC  C317 4967   5.496   1.217   6.903 -0.2619  0.0281 -0.4448
  102DOPC  H17X 4968   5.573   1.228   6.823  0.3823 -1.4180 -0.0507
  102DOPC  H17Y 4969   5.551   1.199   6.998 -0.3652 -0.4690 -0.4736
  102DOPC  C318 4970   5.404   1.100   6.869  0.6792 -0.1002 -0.1511
  102DOPC  H18X 4971   5.463   1.018   6.822  2.4011  1.8352 -1.5795
  102DOPC  H18Y 4972   5.342   1.065   6.954 -0.4471 -0.3005 -1.0414
  102DOPC  H18Z 4973   5.330   1.144   6.799  0.8123  3.0747  1.5241
  103DOPC     N 4974   3.942   2.682   8.912 -0.0011 -0.0698 -0.0058
  103DOPC   C12 4975   4.043   2.674   8.804  0.1326  0.2274  0.4812
  103DOPC  H12A 4976   4.133   2.625   8.838  0.5665  1.5688  1.3685
  103DOPC  H12B 4977   4.068   2.776   8.779 -0.1832  0.8795  2.5673
  103DOPC   C13 4978   3.813   2.719   8.848  0.0534  0.1587  0.4235
  103DOPC  H13A 4979   3.801   2.818   8.807  1.3098 -0.2059 -0.8716
  103DOPC  H13B 4980   3.790   2.640   8.778  0.3463  2.0854 -1.9666
  103DOPC  H13C 4981   3.730   2.715   8.918  0.6650  1.0035  1.2102
  103DOPC   C14 4982   3.977   2.791   9.008 -0.5031 -0.2968  0.1539
  103DOPC  H14A 4983   4.081   2.782   9.038 -0.3607 -0.5124 -0.3943
  103DOPC  H14B 4984   3.971   2.885   8.956  1.7467 -0.8438 -1.2449
  103DOPC  H14C 4985   3.907   2.794   9.090 -0.2861  2.6107  0.3312
  103DOPC   C15 4986   3.940   2.551   8.983  0.7576  0.1269  0.5270
  103DOPC  H15A 4987   3.884   2.558   9.075  0.6512  0.6656  0.4247
  103DOPC  H15B 4988   4.040   2.523   9.012  1.1692  0.7545 -0.2343
  103DOPC  H15C 4989   3.900   2.480   8.912  1.4919  1.0936 -0.9093
  103DOPC   C11 4990   4.002   2.588   8.681  0.2658 -0.5394  0.1462
  103DOPC  H11A 4991   3.903   2.622   8.643  0.1810  0.3485  1.1316
  103DOPC  H11B 4992   4.074   2.618   8.602  1.3844  3.5025  2.4608
  103DOPC     P 4993   4.103   2.350   8.661  0.0370  0.1844 -0.4993
  103DOPC   O13 4994   4.062   2.218   8.715  0.7394 -0.4919 -0.3127
  103DOPC   O14 4995   4.232   2.407   8.708  0.4012  0.3848 -0.1867
  103DOPC   O12 4996   3.985   2.448   8.703 -0.1027  0.0737  0.4149
  103DOPC   O11 4997   4.098   2.358   8.502  0.0009  0.0307  0.0133
  103DOPC    C1 4998   3.977   2.313   8.433  0.1878  0.3727 -0.1065
  103DOPC    HA 4999   3.884   2.324   8.492 -0.6929  2.1494 -1.7035
  103DOPC    HB 5000   3.981   2.208   8.399 -2.6407 -0.4833  1.9044
  103DOPC    C2 5001   3.950   2.391   8.301 -0.0398  0.1560  0.1907
  103DOPC    HS 5002   3.864   2.336   8.259  0.6495 -0.3858 -0.5558
  103DOPC   O21 5003   4.069   2.375   8.213 -0.0074 -0.4233 -0.8063
  103DOPC   C21 5004   4.072   2.267   8.149  0.4796  0.1227  0.4654
  103DOPC   O22 5005   3.981   2.183   8.157  0.8254  0.4133 -0.1255
  103DOPC   C22 5006   4.184   2.263   8.049  0.1331 -0.3181  0.2177
  103DOPC   H2R 5007   4.170   2.163   8.002 -0.9947  0.4810 -1.2150
  103DOPC   H2S 5008   4.284   2.270   8.098 -0.1387 -1.6287  1.0126
  103DOPC    C3 5009   3.923   2.547   8.322 -0.4680  0.5653 -0.0901
  103DOPC    HX 5010   4.012   2.570   8.384  0.7205  1.5924 -2.0740
  103DOPC    HY 5011   3.839   2.577   8.389  1.3592  2.0718  1.6339
  103DOPC   O31 5012   3.925   2.631   8.204 -0.4143  0.4544 -0.4190
  103DOPC   C31 5013   4.039   2.704   8.179  0.3052 -0.8457 -0.3369
  103DOPC   O32 5014   4.144   2.703   8.231 -0.3825 -0.2799 -0.1533
  103DOPC   C32 5015   3.999   2.794   8.061  0.4060  0.4419 -0.1317
  103DOPC   H2X 5016   3.932   2.726   8.004 -2.1265  0.6139  2.3724
  103DOPC   H2Y 5017   3.951   2.884   8.106  0.7419 -0.8723  3.1452
  103DOPC   C23 5018   4.184   2.385   7.948  0.8280  0.8104 -0.0820
  103DOPC   H3R 5019   4.180   2.480   8.006  1.7478  2.0486 -1.9492
  103DOPC   H3S 5020   4.094   2.369   7.885  2.0074  0.8855 -1.8553
  103DOPC   C24 5021   4.310   2.385   7.857 -0.4038 -0.3599  0.0346
  103DOPC   H4R 5022   4.333   2.284   7.817 -0.1573  0.0321 -0.8458
  103DOPC   H4S 5023   4.397   2.421   7.916 -2.8118  0.2923  3.4814
  103DOPC   C25 5024   4.285   2.459   7.735 -0.3775 -0.5424 -0.3621
  103DOPC   H5R 5025   4.250   2.563   7.754  0.3674  0.2972 -3.0462
  103DOPC   H5S 5026   4.197   2.411   7.687  0.4659 -1.0872 -1.4285
  103DOPC   C26 5027   4.408   2.475   7.648  0.3032  0.0798  1.0212
  103DOPC   H6R 5028   4.464   2.379   7.645  0.1170 -0.0038 -0.8629
  103DOPC   H6S 5029   4.482   2.543   7.695  1.6420 -0.6296  0.0090
  103DOPC   C27 5030   4.390   2.539   7.505  0.2094  0.3168 -0.3323
  103DOPC   H7R 5031   4.357   2.645   7.498  1.8141  0.8842  0.2660
  103DOPC   H7S 5032   4.308   2.480   7.460  0.7237 -2.2361  1.8123
  103DOPC   C28 5033   4.508   2.504   7.409  0.6140 -0.5987  0.9318
  103DOPC   H8R 5034   4.480   2.551   7.312  1.2177  1.4322  1.6919
  103DOPC   H8S 5035   4.527   2.395   7.398 -1.1526 -0.7398 -1.7393
  103DOPC   C29 5036   4.625   2.569   7.469  0.5955 -0.3021 -0.4285
  103DOPC   H9R 5037   4.648   2.538   7.572 -0.4561  2.0391  0.5832
  103DOPC  C210 5038   4.690   2.670   7.428  0.2080  0.1935  0.2918
  103DOPC  H10R 5039   4.781   2.700   7.482 -0.0109  0.9394  0.2604
  103DOPC  C211 5040   4.676   2.751   7.303  0.0278  0.0713 -0.4474
  103DOPC  H11R 5041   4.721   2.851   7.314  0.4124 -0.1243 -0.2372
  103DOPC  H11S 5042   4.566   2.761   7.286 -0.8714 -1.8406  3.2308
  103DOPC  C212 5043   4.729   2.676   7.174  0.1858  0.1726  0.0106
  103DOPC  H12R 5044   4.702   2.749   7.095  1.8591  0.8984  0.0617
  103DOPC  H12S 5045   4.672   2.581   7.160  1.1036 -0.7979  2.2846
  103DOPC  C213 5046   4.875   2.638   7.177 -0.2088  0.0842  0.3862
  103DOPC  H13R 5047   4.889   2.562   7.257 -1.2068  0.7888  1.2659
  103DOPC  H13S 5048   4.937   2.727   7.204 -1.0769  0.5761  0.8179
  103DOPC  C214 5049   4.905   2.577   7.037 -0.3931 -0.0235  0.2225
  103DOPC  H14R 5050   4.907   2.647   6.950  0.4181  1.0139  1.0450
  103DOPC  H14S 5051   4.830   2.497   7.018  0.9626 -1.5252  0.9937
  103DOPC  C215 5052   5.043   2.502   7.021 -0.2772 -0.4421 -0.1479
  103DOPC  H15R 5053   5.028   2.395   7.046 -1.0465 -0.1144  0.8718
  103DOPC  H15S 5054   5.115   2.547   7.094  0.4258 -1.1084 -0.4185
  103DOPC  C216 5055   5.100   2.503   6.878  0.0021  0.0483  0.4734
  103DOPC  H16R 5056   5.099   2.602   6.827  1.2815 -0.6127 -0.9182
  103DOPC  H16S 5057   5.028   2.439   6.821  1.4983 -1.0104 -0.2818
  103DOPC  C217 5058   5.246   2.462   6.863  0.3392  0.0104 -0.1264
  103DOPC  H17R 5059   5.268   2.369   6.920  1.9897 -1.5818 -3.0874
  103DOPC  H17S 5060   5.321   2.536   6.899  0.8450 -0.8498  0.6462
  103DOPC  C218 5061   5.267   2.411   6.726  0.3909 -0.1264 -0.1451
  103DOPC  H18R 5062   5.224   2.309   6.713 -2.6893  0.8323  1.5817
  103DOPC  H18S 5063   5.371   2.411   6.687  0.7502 -4.1685  0.3808
  103DOPC  H18T 5064   5.205   2.474   6.659  1.7604  1.6988  0.2314
  103DOPC   C33 5065   4.124   2.818   7.976 -0.8093  0.1662  0.7845
  103DOPC   H3X 5066   4.148   2.720   7.930  1.0943  1.8273 -2.1098
  103DOPC   H3Y 5067   4.215   2.847   8.033  1.0250 -0.8166 -1.4854
  103DOPC   C34 5068   4.109   2.913   7.856 -0.0924 -0.2151  0.1492
  103DOPC   H4X 5069   4.102   3.020   7.886  0.4864 -0.3128  0.6591
  103DOPC   H4Y 5070   4.017   2.882   7.802 -1.0696 -0.4424  1.8958
  103DOPC   C35 5071   4.232   2.893   7.763  0.1389  0.8362  0.6454
  103DOPC   H5X 5072   4.232   2.793   7.715  2.7270  1.0487  0.0453
  103DOPC   H5Y 5073   4.334   2.903   7.807  1.3545 -0.2635 -1.7489
  103DOPC   C36 5074   4.223   2.989   7.649 -0.3521  0.7580  0.2721
  103DOPC   H6X 5075   4.113   2.994   7.634 -0.2399  0.4812 -0.7511
  103DOPC   H6Y 5076   4.266   3.083   7.692  0.9077 -0.3933  1.6241
  103DOPC   C37 5077   4.291   2.962   7.521 -0.5344  0.8236  0.6937
  103DOPC   H7X 5078   4.378   3.029   7.508 -0.9358  1.4860  1.3452
  103DOPC   H7Y 5079   4.336   2.861   7.525 -1.7553  0.2364  0.3562
  103DOPC   C38 5080   4.205   2.978   7.389 -0.0801 -0.7639  0.0049
  103DOPC   H8X 5081   4.174   3.085   7.397  0.8817 -0.4518 -0.2643
  103DOPC   H8Y 5082   4.109   2.930   7.414 -3.2677  4.4116 -0.8158
  103DOPC   C39 5083   4.274   2.940   7.259  0.8444  0.2358  0.2360
  103DOPC   H9X 5084   4.324   3.025   7.209 -0.8900  1.0481 -0.2112
  103DOPC  C310 5085   4.259   2.831   7.185  0.2849  0.7399 -0.3171
  103DOPC  H10X 5086   4.307   2.830   7.086  0.6913 -0.8131 -0.1304
  103DOPC  C311 5087   4.171   2.711   7.216 -0.2951  0.3387  0.5205
  103DOPC  H11X 5088   4.127   2.720   7.317 -1.4648 -1.4799  0.2232
  103DOPC  H11Y 5089   4.230   2.617   7.212 -0.6386  0.1613 -0.8385
  103DOPC  C312 5090   4.042   2.686   7.128 -0.2570  0.8973  0.0047
  103DOPC  H12X 5091   3.986   2.781   7.118  1.4097  1.9867  0.7365
  103DOPC  H12Y 5092   3.978   2.605   7.169 -1.8540  1.0328 -2.0385
  103DOPC  C313 5093   4.081   2.639   6.986  0.5859  0.2214 -1.0120
  103DOPC  H13X 5094   4.177   2.689   6.960  1.8191 -1.3660  0.2694
  103DOPC  H13Y 5095   4.089   2.528   6.990 -0.8825  0.0754  3.1251
  103DOPC  C314 5096   3.978   2.672   6.877 -0.3875  0.3145 -0.0615
  103DOPC  H14X 5097   3.989   2.605   6.790  0.3007 -0.7759  0.8358
  103DOPC  H14Y 5098   3.874   2.655   6.912 -1.3366  1.8007 -1.9820
  103DOPC  C315 5099   4.001   2.813   6.820  0.7468 -0.2202 -0.2479
  103DOPC  H15X 5100   4.104   2.829   6.783  0.4695  0.5578 -0.7262
  103DOPC  H15Y 5101   3.989   2.885   6.903 -0.6857  1.6179 -1.9442
  103DOPC  C316 5102   3.906   2.857   6.703 -0.0681  0.4060 -0.2722
  103DOPC  H16X 5103   3.797   2.841   6.720 -0.2720  0.0307 -1.8191
  103DOPC  H16Y 5104   3.921   2.967   6.696 -0.5720  0.6697  2.0706
  103DOPC  C317 5105   3.940   2.796   6.567  0.3812 -0.2754  0.5102
  103DOPC  H17X 5106   3.901   2.869   6.493 -0.4672 -0.8925  0.3408
  103DOPC  H17Y 5107   4.052   2.794   6.567  0.4908  2.2406 -0.0018
  103DOPC  C318 5108   3.872   2.664   6.533  0.5930  0.2839  0.7097
  103DOPC  H18X 5109   3.924   2.587   6.593  0.1911 -2.1522 -1.8662
  103DOPC  H18Y 5110   3.766   2.667   6.564  0.8501  0.3268  1.6157
  103DOPC  H18Z 5111   3.868   2.643   6.424 -0.6984 -0.7807  0.9358
  104DOPC     N 5112   7.030   5.108   9.139  0.1126 -0.1641 -0.6065
  104DOPC   C12 5113   6.995   5.206   9.026 -0.7950 -0.1975 -0.5342
  104DOPC  H12A 5114   6.955   5.145   8.946 -3.0345 -0.4303  0.6620
  104DOPC  H12B 5115   7.088   5.249   8.994 -0.1256 -1.8153 -0.9004
  104DOPC   C13 5116   7.108   5.183   9.247  0.3005 -0.7101 -0.0220
  104DOPC  H13A 5117   7.048   5.267   9.279  0.9374 -0.0109 -0.6144
  104DOPC  H13B 5118   7.158   5.118   9.317  0.9583  2.2225  2.4421
  104DOPC  H13C 5119   7.191   5.231   9.197 -0.8587  1.4860  0.0108
  104DOPC   C14 5120   7.110   4.990   9.100 -0.3031 -0.1114 -0.4160
  104DOPC  H14A 5121   7.139   4.940   9.191 -0.5448  4.9237  2.7784
  104DOPC  H14B 5122   7.055   4.932   9.027 -0.5656  1.5312 -1.5700
  104DOPC  H14C 5123   7.203   5.027   9.061 -1.4143  4.9289  0.9828
  104DOPC   C15 5124   6.906   5.062   9.211 -0.1735  0.0207  0.5673
  104DOPC  H15A 5125   6.856   5.146   9.256 -0.5508  0.3222 -0.3924
  104DOPC  H15B 5126   6.924   4.987   9.287  2.0177  1.1576  1.2661
  104DOPC  H15C 5127   6.837   5.021   9.139 -1.4359 -0.3849  1.9741
  104DOPC   C11 5128   6.899   5.322   9.060  0.2530 -0.2553  0.4749
  104DOPC  H11A 5129   6.880   5.359   8.957  1.9312 -1.3878 -0.2858
  104DOPC  H11B 5130   6.802   5.285   9.099  0.0025 -0.3919 -0.2496
  104DOPC     P 5131   7.023   5.550   9.096  0.0466  0.2176 -0.1777
  104DOPC   O13 5132   7.158   5.527   9.044 -0.2572  0.3224  0.8940
  104DOPC   O14 5133   7.016   5.636   9.210  0.2170 -0.5280 -0.7559
  104DOPC   O12 5134   6.959   5.419   9.146 -0.5712  0.6519 -0.3117
  104DOPC   O11 5135   6.931   5.595   8.985 -0.0420 -0.3681  1.2393
  104DOPC    C1 5136   6.983   5.588   8.853  0.0354 -0.1047  0.0884
  104DOPC    HA 5137   6.907   5.549   8.782  0.1512  0.0262 -0.1109
  104DOPC    HB 5138   7.063   5.514   8.836 -0.5299 -0.9035  0.8646
  104DOPC    C2 5139   7.034   5.721   8.801  0.0117 -0.3028 -0.6440
  104DOPC    HS 5140   7.104   5.759   8.879  0.6487  0.3725 -1.5217
  104DOPC   O21 5141   6.909   5.795   8.783 -0.2216 -0.1945 -0.2638
  104DOPC   C21 5142   6.932   5.916   8.735  0.5321 -0.1846  0.0643
  104DOPC   O22 5143   7.045   5.966   8.740 -0.5454 -0.2647  0.9304
  104DOPC   C22 5144   6.800   5.966   8.668 -0.1779 -0.1674 -0.5030
  104DOPC   H2R 5145   6.732   6.015   8.741 -0.4294  1.6410 -1.8685
  104DOPC   H2S 5146   6.740   5.884   8.623 -0.9791 -0.5985  1.2884
  104DOPC    C3 5147   7.118   5.698   8.671  0.2456 -0.7929  0.0097
  104DOPC    HX 5148   7.184   5.612   8.695  0.9674  0.2585  2.0904
  104DOPC    HY 5149   7.185   5.783   8.645 -1.5642  0.4156 -0.9422
  104DOPC   O31 5150   7.033   5.675   8.557  0.5584 -0.1258  0.5131
  104DOPC   C31 5151   7.002   5.552   8.512 -0.2002  0.0199 -0.1874
  104DOPC   O32 5152   7.018   5.452   8.580  0.5656 -0.2749 -0.0080
  104DOPC   C32 5153   6.941   5.557   8.373 -0.9773  0.0626  0.2163
  104DOPC   H2X 5154   6.865   5.637   8.384 -0.3819  0.4531  1.7414
  104DOPC   H2Y 5155   7.021   5.590   8.303 -0.2274  0.0826  1.0636
  104DOPC   C23 5156   6.841   6.062   8.552 -0.4711 -0.7221  0.2985
  104DOPC   H3R 5157   6.906   6.148   8.579 -0.4685 -0.3419 -0.8772
  104DOPC   H3S 5158   6.752   6.109   8.506  0.3240 -2.4346 -3.3410
  104DOPC   C24 5159   6.894   5.996   8.427  0.0985  0.4759  1.0306
  104DOPC   H4R 5160   6.817   5.926   8.388  0.8228 -1.0852  2.2612
  104DOPC   H4S 5161   6.981   5.929   8.446 -0.4446 -1.3053 -1.9751
  104DOPC   C25 5162   6.930   6.098   8.312  0.1975 -0.1824 -0.5846
  104DOPC   H5R 5163   7.008   6.167   8.352 -0.6701  0.3830  0.1805
  104DOPC   H5S 5164   6.838   6.152   8.281 -0.4480  0.9139  2.7371
  104DOPC   C26 5165   6.989   6.014   8.196  0.2335 -0.8827  0.2808
  104DOPC   H6R 5166   7.078   5.957   8.230 -0.6213 -1.4907  1.5479
  104DOPC   H6S 5167   7.028   6.092   8.126  1.1591 -1.8156 -0.2736
  104DOPC   C27 5168   6.893   5.909   8.125 -0.5504  0.1687 -0.7223
  104DOPC   H7R 5169   6.822   5.973   8.068  0.4695  1.0425 -1.0494
  104DOPC   H7S 5170   6.830   5.859   8.202  1.6080 -1.0527  0.3574
  104DOPC   C28 5171   6.964   5.799   8.043  0.3796  0.3687 -0.2243
  104DOPC   H8R 5172   6.896   5.717   8.013  1.5698 -0.3608 -1.0367
  104DOPC   H8S 5173   7.028   5.747   8.117 -0.9572  1.5040  1.8264
  104DOPC   C29 5174   7.032   5.846   7.920 -0.2235 -0.3509 -0.1242
  104DOPC   H9R 5175   7.140   5.856   7.936 -0.2326  0.8258 -0.6660
  104DOPC  C210 5176   6.985   5.850   7.792 -0.4766  0.0378  0.1662
  104DOPC  H10R 5177   7.053   5.888   7.714  0.0694  2.2724  1.6289
  104DOPC  C211 5178   6.846   5.840   7.752  0.1628  0.0636  0.5076
  104DOPC  H11R 5179   6.792   5.780   7.828  0.2715 -0.1193  0.4421
  104DOPC  H11S 5180   6.833   5.794   7.651 -1.9418  2.0005 -0.1858
  104DOPC  C212 5181   6.792   5.986   7.752  0.4331 -0.4064 -0.4556
  104DOPC  H12R 5182   6.794   6.030   7.854 -3.1048 -0.5256 -0.2001
  104DOPC  H12S 5183   6.682   5.973   7.745  0.0331  2.8868 -2.6206
  104DOPC  C213 5184   6.839   6.095   7.666 -0.1138  0.6679 -0.0395
  104DOPC  H13R 5185   6.840   6.053   7.563  0.4594  0.2862  0.1213
  104DOPC  H13S 5186   6.944   6.121   7.691 -0.0655 -0.6072  1.1903
  104DOPC  C214 5187   6.761   6.229   7.672  0.5061  0.0847  0.2463
  104DOPC  H14R 5188   6.750   6.250   7.780  1.9675 -2.5983  1.0212
  104DOPC  H14S 5189   6.661   6.220   7.625 -0.6976 -0.5427  2.7878
  104DOPC  C215 5190   6.833   6.347   7.602  0.0769  0.7453 -0.2866
  104DOPC  H15R 5191   6.917   6.384   7.665 -0.9027  1.9655  0.3537
  104DOPC  H15S 5192   6.756   6.427   7.607 -2.4321 -1.5239 -0.8093
  104DOPC  C216 5193   6.880   6.315   7.460 -0.9501 -0.1464  0.4495
  104DOPC  H16R 5194   6.792   6.287   7.398 -1.4425  0.5585  0.8175
  104DOPC  H16S 5195   6.942   6.223   7.461  0.1556  0.4990 -1.5186
  104DOPC  C217 5196   6.944   6.436   7.388  0.3055  0.5156 -1.1858
  104DOPC  H17R 5197   7.019   6.485   7.455 -0.4009 -0.9224  0.7610
  104DOPC  H17S 5198   6.867   6.514   7.370  1.5103  2.3307  0.9983
  104DOPC  C218 5199   7.003   6.402   7.253  0.1608  0.2919  0.2414
  104DOPC  H18R 5200   7.064   6.482   7.207  1.3139 -1.7271 -1.9206
  104DOPC  H18S 5201   6.929   6.375   7.175  0.9204  2.7731 -1.4575
  104DOPC  H18T 5202   7.070   6.314   7.261  2.0421  1.4225 -2.0994
  104DOPC   C33 5203   6.899   5.417   8.334  0.3442  0.3436 -0.0180
  104DOPC   H3X 5204   6.810   5.399   8.399  0.3614  0.9519  0.1767
  104DOPC   H3Y 5205   6.980   5.346   8.362  0.0946 -1.0051 -2.4354
  104DOPC   C34 5206   6.875   5.401   8.184  0.1461  0.1528  0.3284
  104DOPC   H4X 5207   6.812   5.487   8.152 -0.4141 -0.0891  0.7589
  104DOPC   H4Y 5208   6.820   5.308   8.158 -2.1094  1.3287  0.6364
  104DOPC   C35 5209   7.003   5.409   8.102 -0.3617  0.1357  0.5568
  104DOPC   H5X 5210   7.071   5.343   8.159 -1.2533 -0.4344  0.9714
  104DOPC   H5Y 5211   7.064   5.502   8.099  0.5917 -0.3774  2.5552
  104DOPC   C36 5212   6.991   5.355   7.956  0.2760  0.7199 -0.7834
  104DOPC   H6X 5213   7.094   5.334   7.920 -0.8857 -4.5115 -1.8492
  104DOPC   H6Y 5214   6.938   5.258   7.963  1.7175 -0.0936 -0.6638
  104DOPC   C37 5215   6.926   5.446   7.846 -0.4992  0.1699 -0.3427
  104DOPC   H7X 5216   6.831   5.493   7.878 -1.3816 -0.9733 -1.1951
  104DOPC   H7Y 5217   7.000   5.525   7.822  1.2458 -1.0979  0.6733
  104DOPC   C38 5218   6.894   5.369   7.717  0.4273  0.4885  0.0954
  104DOPC   H8X 5219   6.824   5.436   7.662 -2.4838 -1.4431  1.2481
  104DOPC   H8Y 5220   6.832   5.282   7.743  1.0739  0.1356  0.4907
  104DOPC   C39 5221   7.025   5.323   7.653 -0.3137 -0.5454 -0.5483
  104DOPC   H9X 5222   7.074   5.235   7.696  1.4021 -0.0083 -1.3065
  104DOPC  C310 5223   7.090   5.406   7.566 -0.2907 -0.8504 -0.5368
  104DOPC  H10X 5224   7.187   5.371   7.528  1.0652  1.4815  0.5428
  104DOPC  C311 5225   7.039   5.534   7.499  0.5646  0.2928  0.9760
  104DOPC  H11X 5226   7.079   5.631   7.535  1.3952  0.1435  0.4828
  104DOPC  H11Y 5227   6.928   5.538   7.501  0.4842  1.0515 -1.7826
  104DOPC  C312 5228   7.068   5.518   7.345 -0.4830  0.3776 -0.2261
  104DOPC  H12X 5229   7.017   5.431   7.297  1.2261 -0.6586 -0.2448
  104DOPC  H12Y 5230   7.178   5.511   7.331 -0.4657  1.2643 -0.5558
  104DOPC  C313 5231   7.026   5.649   7.275 -0.3910  0.2875  0.1643
  104DOPC  H13X 5232   7.082   5.732   7.323  0.8030  0.4666 -1.4543
  104DOPC  H13Y 5233   7.055   5.637   7.168 -0.3192 -1.4757  0.3407
  104DOPC  C314 5234   6.878   5.673   7.264  0.1298 -0.0347 -0.5584
  104DOPC  H14X 5235   6.836   5.661   7.367  0.5097 -1.4817 -0.5547
  104DOPC  H14Y 5236   6.855   5.778   7.236 -3.7717 -0.3416  0.8407
  104DOPC  C315 5237   6.804   5.587   7.167 -0.3645 -0.0051  0.4311
  104DOPC  H15X 5238   6.816   5.481   7.197 -0.0640 -0.6466 -1.7944
  104DOPC  H15Y 5239   6.848   5.586   7.065 -2.4594  0.8304 -0.5330
  104DOPC  C316 5240   6.659   5.623   7.162 -0.2200 -0.1237 -0.2803
  104DOPC  H16X 5241   6.602   5.605   7.256  0.9649  1.4801  0.8085
  104DOPC  H16Y 5242   6.647   5.730   7.137  0.3715  0.2588  0.9627
  104DOPC  C317 5243   6.587   5.546   7.049 -0.4642 -0.5024  0.5013
  104DOPC  H17X 5244   6.489   5.591   7.021  0.6877  1.1532 -1.0351
  104DOPC  H17Y 5245   6.647   5.566   6.958 -4.3871 -0.1504 -2.2650
  104DOPC  C318 5246   6.568   5.397   7.067  0.6269 -0.1643 -0.8506
  104DOPC  H18X 5247   6.519   5.370   7.163  1.6188 -2.0293 -0.8230
  104DOPC  H18Y 5248   6.514   5.358   6.978 -0.3991  1.3669 -0.9417
  104DOPC  H18Z 5249   6.669   5.350   7.075  0.7897  0.1443 -1.0808
  105DOPC     N 5250   2.504   5.231   8.976 -0.0625 -0.0224 -0.2642
  105DOPC   C12 5251   2.483   5.281   8.838 -0.2886  0.4230 -0.0801
  105DOPC  H12A 5252   2.480   5.389   8.834  2.1628  0.5162 -1.4957
  105DOPC  H12B 5253   2.390   5.237   8.808 -0.0875 -0.4620  0.5560
  105DOPC   C13 5254   2.419   5.289   9.079  0.4016  0.0559  0.1624
  105DOPC  H13A 5255   2.429   5.397   9.084 -0.6681  0.2231 -0.9721
  105DOPC  H13B 5256   2.312   5.274   9.068  0.9453 -2.1248 -3.5770
  105DOPC  H13C 5257   2.452   5.251   9.175  0.9783 -1.9725 -0.7894
  105DOPC   C14 5258   2.643   5.264   9.022  0.6456  0.3747  0.3451
  105DOPC  H14A 5259   2.680   5.203   9.103  0.0234  0.0686  0.4034
  105DOPC  H14B 5260   2.717   5.259   8.943 -0.1452 -2.4364 -0.3220
  105DOPC  H14C 5261   2.643   5.368   9.051 -1.4940  0.8290 -1.0443
  105DOPC   C15 5262   2.500   5.081   8.988 -0.1752  0.6655  0.4838
  105DOPC  H15A 5263   2.574   5.050   8.916 -2.0447  1.4477 -1.9128
  105DOPC  H15B 5264   2.405   5.039   8.960  1.0548 -0.6195 -2.0315
  105DOPC  H15C 5265   2.521   5.044   9.088 -1.3240 -1.3562  0.0202
  105DOPC   C11 5266   2.584   5.228   8.732  0.4356  0.1464 -0.3483
  105DOPC  H11A 5267   2.552   5.294   8.648  0.7025 -0.6376 -1.0906
  105DOPC  H11B 5268   2.682   5.270   8.763  0.1201 -0.4731  1.6051
  105DOPC     P 5269   2.469   5.016   8.603  0.7413 -0.3188  0.3753
  105DOPC   O13 5270   2.334   5.063   8.649 -0.2008 -0.3377  0.1282
  105DOPC   O14 5271   2.491   4.870   8.610  0.1744 -0.4393  0.2748
  105DOPC   O12 5272   2.581   5.088   8.695  0.3106 -0.0193  0.3976
  105DOPC   O11 5273   2.495   5.076   8.461 -0.0538 -0.4623  0.2235
  105DOPC    C1 5274   2.486   4.997   8.338 -0.6397  0.1759  0.0361
  105DOPC    HA 5275   2.418   5.045   8.265 -0.1999 -2.1073 -1.9995
  105DOPC    HB 5276   2.452   4.896   8.369 -0.6977  0.6019  1.4229
  105DOPC    C2 5277   2.628   4.991   8.276  0.1393  0.2385  0.5698
  105DOPC    HS 5278   2.697   4.961   8.357 -1.3650  0.4101  1.9643
  105DOPC   O21 5279   2.675   5.128   8.229 -0.4048 -0.0617  0.5490
  105DOPC   C21 5280   2.803   5.140   8.224 -0.2187 -0.0775  0.7871
  105DOPC   O22 5281   2.887   5.066   8.278  0.9109  0.0837  0.0497
  105DOPC   C22 5282   2.836   5.277   8.164  0.3471 -0.3454 -0.1425
  105DOPC   H2R 5283   2.855   5.355   8.242 -2.4734 -0.1095  0.4111
  105DOPC   H2S 5284   2.749   5.321   8.110 -0.4406  0.8672  1.9908
  105DOPC    C3 5285   2.640   4.880   8.173  0.6417 -0.3129 -0.5602
  105DOPC    HX 5286   2.658   4.789   8.234 -0.0007  0.0841  0.2471
  105DOPC    HY 5287   2.733   4.889   8.114  1.7731  1.2626  1.3421
  105DOPC   O31 5288   2.534   4.879   8.081  0.3488 -0.2007  0.2368
  105DOPC   C31 5289   2.498   4.755   8.040 -0.5345  0.2408  0.5887
  105DOPC   O32 5290   2.533   4.645   8.084 -0.0297  0.2665  0.0973
  105DOPC   C32 5291   2.405   4.764   7.916 -0.7512 -0.6130  0.6163
  105DOPC   H2X 5292   2.310   4.714   7.946 -1.5582 -0.7055 -1.8671
  105DOPC   H2Y 5293   2.378   4.868   7.889 -1.9531 -1.5656 -2.1626
  105DOPC   C23 5294   2.958   5.277   8.069  0.2401  0.0656 -0.2262
  105DOPC   H3R 5295   3.030   5.205   8.114  0.9726  1.9252  1.7004
  105DOPC   H3S 5296   3.000   5.379   8.079  1.7428 -0.7380  3.4247
  105DOPC   C24 5297   2.926   5.237   7.929 -0.6698  0.1874  0.8911
  105DOPC   H4R 5298   2.870   5.316   7.874 -0.0984 -0.3431 -0.4942
  105DOPC   H4S 5299   2.863   5.147   7.947  0.7462 -0.5006  2.7274
  105DOPC   C25 5300   3.052   5.212   7.834  0.4086  0.7166 -0.1774
  105DOPC   H5R 5301   3.022   5.146   7.749  0.2730  2.8515 -1.8872
  105DOPC   H5S 5302   3.133   5.164   7.892  0.1153 -1.1966 -1.2595
  105DOPC   C26 5303   3.116   5.340   7.777 -0.4958  0.2863 -0.3309
  105DOPC   H6R 5304   3.132   5.405   7.865 -0.1588 -0.9168  0.5303
  105DOPC   H6S 5305   3.047   5.402   7.717 -0.9223  0.7139  0.5779
  105DOPC   C27 5306   3.256   5.325   7.711 -0.2752  0.3379 -1.3196
  105DOPC   H7R 5307   3.259   5.226   7.661 -0.8351 -1.3853  1.8032
  105DOPC   H7S 5308   3.320   5.322   7.802  0.1532 -1.0257 -1.6421
  105DOPC   C28 5309   3.315   5.435   7.624  0.4536  0.3736 -0.1198
  105DOPC   H8R 5310   3.294   5.537   7.664 -0.2988  0.3285 -0.3788
  105DOPC   H8S 5311   3.259   5.438   7.529 -0.2604  3.4561  0.2707
  105DOPC   C29 5312   3.466   5.413   7.607  0.1257 -0.4409 -0.8075
  105DOPC   H9R 5313   3.502   5.340   7.682 -0.9852  0.0371  0.2207
  105DOPC  C210 5314   3.540   5.458   7.500 -0.6074 -0.1063  0.1013
  105DOPC  H10R 5315   3.641   5.418   7.487 -0.6485  0.3676 -1.9804
  105DOPC  C211 5316   3.514   5.560   7.384  0.1824 -0.3228 -0.7483
  105DOPC  H11R 5317   3.574   5.652   7.397 -1.4020  0.6755 -0.2645
  105DOPC  H11S 5318   3.407   5.588   7.398  0.5565  0.9973 -0.3797
  105DOPC  C212 5319   3.529   5.494   7.248  0.0083 -0.4233 -0.7595
  105DOPC  H12R 5320   3.495   5.570   7.175  0.7798  0.7853  0.1029
  105DOPC  H12S 5321   3.468   5.404   7.227 -2.3386  0.9221 -0.0192
  105DOPC  C213 5322   3.677   5.458   7.229  0.4588 -0.3391  0.2324
  105DOPC  H13R 5323   3.702   5.372   7.294 -0.7559 -0.7473  0.1926
  105DOPC  H13S 5324   3.728   5.550   7.265  1.6174  0.3588 -2.9339
  105DOPC  C214 5325   3.721   5.422   7.088 -0.0116  0.0623 -0.1592
  105DOPC  H14R 5326   3.705   5.518   7.034  1.5803 -0.2390 -1.2521
  105DOPC  H14S 5327   3.649   5.349   7.045 -0.1316 -0.7939  1.4356
  105DOPC  C215 5328   3.865   5.373   7.075  0.7486 -0.1520 -0.1385
  105DOPC  H15R 5329   3.880   5.280   7.134 -0.9312 -0.4193 -0.0869
  105DOPC  H15S 5330   3.928   5.456   7.113  1.3735 -0.6527 -0.0757
  105DOPC  C216 5331   3.931   5.339   6.933  0.1333 -0.6848 -0.3017
  105DOPC  H16R 5332   4.040   5.319   6.948  0.0870  0.4247  1.8647
  105DOPC  H16S 5333   3.934   5.433   6.874  0.6640  0.7914  1.9279
  105DOPC  C217 5334   3.866   5.228   6.865  0.7706  0.3664 -0.5233
  105DOPC  H17R 5335   3.911   5.232   6.764  0.5555  2.0332 -0.5752
  105DOPC  H17S 5336   3.758   5.249   6.849  0.3473 -2.4913 -2.0738
  105DOPC  C218 5337   3.870   5.079   6.909 -0.1846 -0.6616  0.0601
  105DOPC  H18R 5338   3.969   5.033   6.891  0.0771  0.3715 -1.3361
  105DOPC  H18S 5339   3.790   5.026   6.854 -0.0187  0.4274 -1.2751
  105DOPC  H18T 5340   3.836   5.079   7.015 -1.0751  0.2882 -0.1970
  105DOPC   C33 5341   2.452   4.678   7.795 -0.0340  0.2987 -0.2018
  105DOPC   H3X 5342   2.361   4.631   7.751  0.0170 -0.3637  0.3886
  105DOPC   H3Y 5343   2.517   4.594   7.827 -2.0583 -0.8169  1.1795
  105DOPC   C34 5344   2.530   4.756   7.694  0.2871 -0.0160 -0.5698
  105DOPC   H4X 5345   2.621   4.797   7.742  0.4740 -1.9138  0.7764
  105DOPC   H4Y 5346   2.480   4.851   7.665  0.9719  0.4593 -0.2192
  105DOPC   C35 5347   2.563   4.662   7.576  0.1492 -0.3443 -0.5946
  105DOPC   H5X 5348   2.469   4.604   7.560  0.3465 -1.8442  2.8407
  105DOPC   H5Y 5349   2.633   4.586   7.616  0.1401 -0.0491 -0.0099
  105DOPC   C36 5350   2.619   4.727   7.455  0.3456  0.4706  0.1910
  105DOPC   H6X 5351   2.725   4.750   7.480  0.3804 -1.2460  1.7509
  105DOPC   H6Y 5352   2.621   4.659   7.367 -0.1370  0.0620  0.4932
  105DOPC   C37 5353   2.559   4.851   7.398  0.1702 -0.3993 -0.1689
  105DOPC   H7X 5354   2.449   4.840   7.386  0.3779 -1.6057 -1.0764
  105DOPC   H7Y 5355   2.583   4.936   7.466 -1.4459 -0.5925  0.7147
  105DOPC   C38 5356   2.610   4.882   7.256  0.1675  0.2127 -0.1645
  105DOPC   H8X 5357   2.556   4.822   7.180  0.1301  0.3925 -0.2813
  105DOPC   H8Y 5358   2.714   4.857   7.226 -0.9894 -2.8917 -2.0888
  105DOPC   C39 5359   2.572   5.020   7.212 -0.4952 -0.0768  0.4281
  105DOPC   H9X 5360   2.467   5.043   7.237 -0.6454  0.8790 -0.9560
  105DOPC  C310 5361   2.646   5.114   7.144  0.3044  0.5199 -0.6898
  105DOPC  H10X 5362   2.608   5.216   7.123 -0.2286  1.0095  2.2348
  105DOPC  C311 5363   2.784   5.088   7.090 -0.1472  0.2928 -0.6466
  105DOPC  H11X 5364   2.790   4.985   7.049  1.0429 -0.7156  1.8471
  105DOPC  H11Y 5365   2.846   5.081   7.181  0.2058  1.0917 -0.8221
  105DOPC  C312 5366   2.837   5.196   6.993 -0.9473 -0.2474  0.2420
  105DOPC  H12X 5367   2.849   5.293   7.047  0.6050 -0.9120  1.1725
  105DOPC  H12Y 5368   2.773   5.207   6.903 -1.0945 -0.0778  0.3657
  105DOPC  C313 5369   2.981   5.163   6.952 -0.9184  0.7756  0.2605
  105DOPC  H13X 5370   3.031   5.104   7.032  1.6058 -0.8802 -2.3319
  105DOPC  H13Y 5371   2.982   5.102   6.859  0.7012  0.5215  0.4061
  105DOPC  C314 5372   3.072   5.283   6.933 -0.3741  0.2635  0.2537
  105DOPC  H14X 5373   3.027   5.340   6.849  0.3846  0.1285 -0.2551
  105DOPC  H14Y 5374   3.064   5.351   7.021 -0.4016 -0.7857  1.0763
  105DOPC  C315 5375   3.211   5.238   6.905 -0.5878  0.1752  0.7586
  105DOPC  H15X 5376   3.215   5.176   6.813  0.3878 -1.1563  1.6539
  105DOPC  H15Y 5377   3.240   5.165   6.984 -0.9159  1.1823  1.8428
  105DOPC  C316 5378   3.308   5.348   6.897 -0.2306 -0.3993 -0.9529
  105DOPC  H16X 5379   3.282   5.415   6.812  3.9562  1.9118 -0.7139
  105DOPC  H16Y 5380   3.312   5.400   6.995 -1.2897  1.0336 -1.6448
  105DOPC  C317 5381   3.446   5.304   6.850  0.0295  0.6506 -0.1041
  105DOPC  H17X 5382   3.521   5.385   6.839 -1.6012  1.9851 -1.9812
  105DOPC  H17Y 5383   3.490   5.233   6.923  2.6097  3.2973  1.1027
  105DOPC  C318 5384   3.459   5.240   6.711 -0.2795 -0.4168 -0.3109
  105DOPC  H18X 5385   3.411   5.140   6.705 -1.1655  0.0828 -3.3233
  105DOPC  H18Y 5386   3.407   5.299   6.632 -1.4860 -1.9479 -0.6991
  105DOPC  H18Z 5387   3.564   5.227   6.678 -0.6498  0.4207 -1.9487
  106DOPC     N 5388   6.825   3.202   8.924 -0.4634  0.4771  0.8422
  106DOPC   C12 5389   6.785   3.343   8.907 -0.5659 -0.2696  0.0640
  106DOPC  H12A 5390   6.741   3.358   8.809 -0.7087 -0.1450  0.1461
  106DOPC  H12B 5391   6.876   3.401   8.913 -0.8043 -0.0064  1.4022
  106DOPC   C13 5392   6.707   3.110   8.902 -0.1977 -0.0461  0.5278
  106DOPC  H13A 5393   6.666   3.116   8.803 -0.2851 -0.2306  0.5511
  106DOPC  H13B 5394   6.726   3.005   8.918 -4.6081 -0.8765  1.7889
  106DOPC  H13C 5395   6.630   3.135   8.975  0.6241  2.8151  0.5537
  106DOPC   C14 5396   6.874   3.169   9.054  0.0973  0.3168 -0.8515
  106DOPC  H14A 5397   6.963   3.226   9.076 -0.8180  1.7297 -0.6716
  106DOPC  H14B 5398   6.807   3.191   9.135  0.4689 -0.2525 -0.3777
  106DOPC  H14C 5399   6.903   3.064   9.053 -1.2881 -0.0930 -0.1472
  106DOPC   C15 5400   6.922   3.166   8.822 -0.4710  0.5112  0.5353
  106DOPC  H15A 5401   6.958   3.065   8.834 -0.8387  0.4912  1.6979
  106DOPC  H15B 5402   7.008   3.230   8.837  0.7603 -1.0880  0.5358
  106DOPC  H15C 5403   6.877   3.188   8.726 -1.4963 -0.0714  0.8617
  106DOPC   C11 5404   6.679   3.407   9.005  0.0056  0.0414  0.1493
  106DOPC  H11A 5405   6.723   3.393   9.105 -0.4200  1.0615  0.4994
  106DOPC  H11B 5406   6.674   3.518   8.994 -0.7327  0.3223  2.8171
  106DOPC     P 5407   6.438   3.364   8.882 -0.2296 -0.0154  0.2141
  106DOPC   O13 5408   6.340   3.471   8.922 -0.0692  0.4869  0.2201
  106DOPC   O14 5409   6.392   3.231   8.849 -0.5674 -0.2223 -0.2738
  106DOPC   O12 5410   6.553   3.340   8.993  0.2468  0.3784  0.1342
  106DOPC   O11 5411   6.532   3.411   8.758 -0.2226  0.1210 -0.1564
  106DOPC    C1 5412   6.529   3.546   8.702  0.3876  1.1694 -0.6651
  106DOPC    HA 5413   6.630   3.583   8.674 -0.0138  4.1121  1.3430
  106DOPC    HB 5414   6.500   3.615   8.784 -1.0867 -0.1865  0.0146
  106DOPC    C2 5415   6.444   3.559   8.574 -0.2878  0.6427  0.7480
  106DOPC    HS 5416   6.339   3.532   8.601 -0.6643  0.1482 -1.0501
  106DOPC   O21 5417   6.508   3.470   8.474 -0.2281  0.0047 -0.1984
  106DOPC   C21 5418   6.419   3.403   8.397  0.1202  0.1948 -0.2868
  106DOPC   O22 5419   6.295   3.415   8.394  0.2126  0.2793 -0.1541
  106DOPC   C22 5420   6.507   3.337   8.289  1.4769 -0.3258  0.5084
  106DOPC   H2R 5421   6.565   3.255   8.335 -0.0769 -1.8925 -0.1843
  106DOPC   H2S 5422   6.580   3.404   8.239  0.2352 -0.8945 -2.2763
  106DOPC    C3 5423   6.439   3.701   8.513  0.2475  0.1778  0.1102
  106DOPC    HX 5424   6.540   3.748   8.508  0.1182  0.7814  2.3061
  106DOPC    HY 5425   6.389   3.761   8.592  0.7551 -0.8243  1.2246
  106DOPC   O31 5426   6.380   3.708   8.381 -0.7976 -0.1194  0.5668
  106DOPC   C31 5427   6.251   3.737   8.375 -1.1433 -0.0599 -0.5043
  106DOPC   O32 5428   6.190   3.762   8.475  0.6606  0.6913 -0.4026
  106DOPC   C32 5429   6.203   3.707   8.232  0.5564  0.4709 -0.4014
  106DOPC   H2X 5430   6.218   3.599   8.211 -2.0719  0.1477 -0.9121
  106DOPC   H2Y 5431   6.097   3.738   8.229  0.6395  1.3917  2.7106
  106DOPC   C23 5432   6.435   3.261   8.168  0.6824 -0.1493 -0.1556
  106DOPC   H3R 5433   6.333   3.229   8.197  0.6580 -1.2912 -1.4319
  106DOPC   H3S 5434   6.488   3.165   8.148 -1.7616 -1.9670  1.5596
  106DOPC   C24 5435   6.427   3.348   8.044  1.4007  0.4652  0.1001
  106DOPC   H4R 5436   6.523   3.398   8.017  2.6297 -2.9729 -2.7067
  106DOPC   H4S 5437   6.346   3.423   8.057  1.1665 -0.0261  1.6218
  106DOPC   C25 5438   6.385   3.271   7.915 -0.3437  0.6637 -0.2593
  106DOPC   H5R 5439   6.291   3.211   7.926 -0.9161  1.6035  0.0944
  106DOPC   H5S 5440   6.461   3.194   7.889 -0.2234  0.8511 -0.4673
  106DOPC   C26 5441   6.375   3.365   7.791  0.2707 -0.0024  0.4536
  106DOPC   H6R 5442   6.452   3.445   7.793  1.6046 -1.2002 -0.7392
  106DOPC   H6S 5443   6.279   3.419   7.798  0.4318  0.8452 -2.5331
  106DOPC   C27 5444   6.391   3.291   7.659 -0.5956 -0.5535 -0.7621
  106DOPC   H7R 5445   6.465   3.209   7.668 -1.4229 -1.4102 -1.5501
  106DOPC   H7S 5446   6.438   3.375   7.601 -0.4387  0.0381  0.2015
  106DOPC   C28 5447   6.259   3.254   7.590 -0.5771  0.5484  0.1225
  106DOPC   H8R 5448   6.186   3.333   7.618  0.8283  1.5838  1.0402
  106DOPC   H8S 5449   6.226   3.157   7.634 -2.1304  0.9679 -0.0661
  106DOPC   C29 5450   6.258   3.233   7.439  0.7459 -1.0047  0.2017
  106DOPC   H9R 5451   6.352   3.189   7.403  1.5573 -1.2007  2.4218
  106DOPC  C210 5452   6.167   3.281   7.352  0.0242 -0.0942 -0.8561
  106DOPC  H10R 5453   6.187   3.250   7.248  1.8882  1.5799 -1.0558
  106DOPC  C211 5454   6.038   3.350   7.373 -0.3518 -0.1947 -0.4725
  106DOPC  H11R 5455   6.015   3.364   7.481  2.1085 -0.9713  0.2089
  106DOPC  H11S 5456   5.959   3.279   7.341 -0.4342 -0.9759  1.3205
  106DOPC  C212 5457   6.027   3.475   7.286  0.3234 -0.5587 -0.1374
  106DOPC  H12R 5458   6.080   3.559   7.336 -1.0698  2.0006 -2.6306
  106DOPC  H12S 5459   5.919   3.502   7.295  0.4615 -0.2574  0.6790
  106DOPC  C213 5460   6.086   3.474   7.150  0.0423  0.4261  0.5326
  106DOPC  H13R 5461   6.050   3.384   7.096 -1.0236  1.3713 -0.3557
  106DOPC  H13S 5462   6.197   3.468   7.162  0.0734  0.9187  0.5023
  106DOPC  C214 5463   6.036   3.593   7.063 -0.2967 -0.1073 -0.0130
  106DOPC  H14R 5464   6.075   3.687   7.107  2.1420  0.1212 -2.3914
  106DOPC  H14S 5465   5.925   3.584   7.056 -0.1171 -2.6738 -0.2567
  106DOPC  C215 5466   6.091   3.593   6.916  0.3720  0.4335 -0.0989
  106DOPC  H15R 5467   6.075   3.487   6.885 -1.3816 -0.1832  2.5918
  106DOPC  H15S 5468   6.199   3.618   6.909  0.2288  0.8455 -0.9512
  106DOPC  C216 5469   6.020   3.688   6.819 -0.8850  0.6578 -0.2599
  106DOPC  H16R 5470   6.073   3.717   6.726  1.8465 -1.8298  0.3434
  106DOPC  H16S 5471   6.007   3.783   6.874 -1.8609  1.0082 -1.0760
  106DOPC  C217 5472   5.883   3.630   6.777 -0.6640  0.3173  0.0652
  106DOPC  H17R 5473   5.847   3.706   6.705  0.9232  1.3472  0.2791
  106DOPC  H17S 5474   5.816   3.636   6.866 -0.1734 -1.1390  0.5659
  106DOPC  C218 5475   5.883   3.492   6.708  0.2130  0.5885  0.2273
  106DOPC  H18R 5476   5.945   3.488   6.616  0.4129 -3.8987  0.3110
  106DOPC  H18S 5477   5.782   3.458   6.676  0.5229 -1.0306  0.8459
  106DOPC  H18T 5478   5.906   3.406   6.775  0.0323  1.7236  1.8062
  106DOPC   C33 5479   6.296   3.781   8.126 -0.4318  0.7169  0.3312
  106DOPC   H3X 5480   6.403   3.757   8.145 -0.0557  1.9381 -0.1471
  106DOPC   H3Y 5481   6.284   3.889   8.149  1.1867  0.4061  3.2336
  106DOPC   C34 5482   6.263   3.744   7.981  0.2466  0.6472 -0.3677
  106DOPC   H4X 5483   6.153   3.740   7.960  0.5229 -2.3489 -1.7714
  106DOPC   H4Y 5484   6.308   3.649   7.946  1.4788  0.9365  0.3971
  106DOPC   C35 5485   6.334   3.842   7.880  0.7021 -0.8655 -0.1573
  106DOPC   H5X 5486   6.442   3.819   7.879  0.8304 -0.5835 -3.3475
  106DOPC   H5Y 5487   6.317   3.938   7.933  0.3562 -1.0136  0.0032
  106DOPC   C36 5488   6.271   3.837   7.743  0.4052 -0.0846  0.0212
  106DOPC   H6X 5489   6.163   3.860   7.749  0.0972 -1.4787  0.3091
  106DOPC   H6Y 5490   6.324   3.909   7.678 -0.3777  0.1122 -0.4158
  106DOPC   C37 5491   6.281   3.701   7.663 -0.6225 -0.0704 -0.3232
  106DOPC   H7X 5492   6.391   3.692   7.645 -0.1335  2.6594  0.7393
  106DOPC   H7Y 5493   6.257   3.618   7.732 -1.0944 -0.4326 -0.9166
  106DOPC   C38 5494   6.212   3.686   7.526 -0.2936 -0.0509  0.3621
  106DOPC   H8X 5495   6.107   3.708   7.555 -1.0593 -0.2360 -2.0401
  106DOPC   H8Y 5496   6.219   3.579   7.496 -3.5800 -0.7236  1.6248
  106DOPC   C39 5497   6.281   3.779   7.425  0.5888  0.3461 -0.1608
  106DOPC   H9X 5498   6.246   3.883   7.424  2.3392  0.9840 -2.1848
  106DOPC  C310 5499   6.363   3.742   7.324  0.3616  0.3001  0.1452
  106DOPC  H10X 5500   6.410   3.817   7.259  3.9230 -0.7725  1.2365
  106DOPC  C311 5501   6.417   3.600   7.312 -0.4661 -0.1213 -0.3244
  106DOPC  H11X 5502   6.333   3.529   7.327 -0.6944 -0.0720 -1.2973
  106DOPC  H11Y 5503   6.495   3.572   7.386  1.2478 -1.3136 -2.4376
  106DOPC  C312 5504   6.462   3.572   7.158  0.3017  0.2994  0.4582
  106DOPC  H12X 5505   6.381   3.602   7.089 -0.8998 -2.9453  0.2780
  106DOPC  H12Y 5506   6.476   3.463   7.145  0.4925  0.4970 -1.1744
  106DOPC  C313 5507   6.597   3.632   7.114  1.1301 -0.1050 -0.0329
  106DOPC  H13X 5508   6.588   3.742   7.103 -0.7105 -0.4422 -2.5721
  106DOPC  H13Y 5509   6.670   3.610   7.195  0.1075  0.2687  1.0175
  106DOPC  C314 5510   6.629   3.577   6.977 -0.7673 -0.0218  0.4317
  106DOPC  H14X 5511   6.676   3.477   6.993 -2.3459 -0.8932 -0.1514
  106DOPC  H14Y 5512   6.542   3.561   6.909 -0.5556  0.9526 -0.0777
  106DOPC  C315 5513   6.736   3.663   6.910 -0.1817  0.5292 -0.6682
  106DOPC  H15X 5514   6.783   3.723   6.991 -0.1411 -0.9361  0.4210
  106DOPC  H15Y 5515   6.685   3.739   6.847 -1.0979 -0.3850 -1.0535
  106DOPC  C316 5516   6.836   3.580   6.830  0.3237  0.2803 -0.2523
  106DOPC  H16X 5517   6.887   3.525   6.912  0.6570 -0.0858 -0.7001
  106DOPC  H16Y 5518   6.792   3.509   6.758 -1.7044  2.9653 -1.8456
  106DOPC  C317 5519   6.942   3.666   6.764 -0.2982  0.1475 -0.2532
  106DOPC  H17X 5520   7.004   3.717   6.840  0.4054 -1.5167  0.3490
  106DOPC  H17Y 5521   7.014   3.600   6.710 -1.2715 -0.3714 -0.9592
  106DOPC  C318 5522   6.901   3.771   6.661  0.1085 -0.3890  0.0194
  106DOPC  H18X 5523   6.837   3.849   6.708  1.0243 -0.3850  1.3057
  106DOPC  H18Y 5524   6.987   3.834   6.629 -1.4143  1.4249 -0.7554
  106DOPC  H18Z 5525   6.855   3.736   6.566 -0.9350 -0.3737  0.5002
  107DOPC     N 5526   7.080   4.097   9.125 -0.6034  0.1342 -0.0467
  107DOPC   C12 5527   7.114   3.953   9.164 -0.4714  0.5024 -0.3800
  107DOPC  H12A 5528   7.076   3.913   9.257 -1.5923 -1.0377 -1.4498
  107DOPC  H12B 5529   7.219   3.953   9.186 -0.1674  0.5735 -1.7137
  107DOPC   C13 5530   7.157   4.138   9.006 -0.2880  0.5688  0.3845
  107DOPC  H13A 5531   7.131   4.071   8.925 -0.2651  0.9137  0.0859
  107DOPC  H13B 5532   7.142   4.241   8.978  1.9101  0.5275 -1.2087
  107DOPC  H13C 5533   7.264   4.141   9.017 -0.2438  4.0857  0.0250
  107DOPC   C14 5534   7.123   4.182   9.236 -0.5567 -0.1469  0.4041
  107DOPC  H14A 5535   7.231   4.187   9.242 -0.5991 -0.3867  1.8477
  107DOPC  H14B 5536   7.091   4.285   9.230  0.8755  0.3744  1.1402
  107DOPC  H14C 5537   7.106   4.145   9.336  1.3090  2.0872  1.6684
  107DOPC   C15 5538   6.938   4.121   9.109  0.3823  0.4078 -0.0720
  107DOPC  H15A 5539   6.903   4.077   9.017  0.1559  0.4837 -0.0225
  107DOPC  H15B 5540   6.908   4.224   9.121  0.1084  0.4603 -1.1317
  107DOPC  H15C 5541   6.888   4.062   9.185 -0.0516 -0.3180 -0.8950
  107DOPC   C11 5542   7.102   3.847   9.046 -0.0477 -0.0095 -0.8917
  107DOPC  H11A 5543   7.154   3.882   8.954  0.8224 -0.8252 -0.7226
  107DOPC  H11B 5544   7.168   3.762   9.071  1.1031  1.8692  3.4745
  107DOPC     P 5545   6.932   3.714   8.900 -0.0173 -0.4043  0.3644
  107DOPC   O13 5546   6.784   3.734   8.872  1.0090 -0.2590 -0.3265
  107DOPC   O14 5547   6.981   3.576   8.918 -0.3507  0.1366 -0.0660
  107DOPC   O12 5548   6.971   3.805   9.017  0.3104  0.2841  0.9471
  107DOPC   O11 5549   7.015   3.782   8.777 -0.0698  0.2112  0.1015
  107DOPC    C1 5550   7.087   3.700   8.683  0.2030 -0.2840  0.2524
  107DOPC    HA 5551   7.052   3.595   8.692 -2.0874  0.4594  0.9164
  107DOPC    HB 5552   7.196   3.710   8.699  0.3314  0.0024 -0.7451
  107DOPC    C2 5553   7.026   3.714   8.536  0.2509  0.4645 -0.3887
  107DOPC    HS 5554   7.066   3.630   8.477  0.2013  0.0138  0.2103
  107DOPC   O21 5555   7.058   3.838   8.484 -0.4887 -0.3709  0.0219
  107DOPC   C21 5556   7.185   3.876   8.468  0.5759 -0.4073 -0.4297
  107DOPC   O22 5557   7.276   3.798   8.493 -0.4389 -0.2695  0.3456
  107DOPC   C22 5558   7.200   4.019   8.400 -0.1241  0.2180  0.2909
  107DOPC   H2R 5559   7.292   4.062   8.446 -0.2206  0.4942  0.2288
  107DOPC   H2S 5560   7.106   4.073   8.422  0.0705  0.8739 -0.4587
  107DOPC    C3 5561   6.877   3.686   8.529  0.4697 -0.3034  0.4127
  107DOPC    HX 5562   6.832   3.761   8.598  2.5243  2.4806 -1.0548
  107DOPC    HY 5563   6.844   3.584   8.555 -2.2493  0.7023  1.2964
  107DOPC   O31 5564   6.833   3.723   8.396  0.0888 -0.6773 -0.2153
  107DOPC   C31 5565   6.815   3.630   8.305 -0.5399  0.7094 -0.0878
  107DOPC   O32 5566   6.843   3.511   8.329  0.1554 -0.2346  0.8995
  107DOPC   C32 5567   6.782   3.691   8.169  0.4728 -0.4974 -0.5033
  107DOPC   H2X 5568   6.671   3.703   8.164  0.4746  0.1128  0.6148
  107DOPC   H2Y 5569   6.827   3.792   8.162  0.9393 -0.6779 -0.1215
  107DOPC   C23 5570   7.222   4.017   8.239 -0.2692  0.0408  0.2016
  107DOPC   H3R 5571   7.133   3.964   8.198  0.5996 -1.2240 -0.1134
  107DOPC   H3S 5572   7.305   3.947   8.217  0.5278  1.3727 -1.1348
  107DOPC   C24 5573   7.243   4.151   8.164  0.5916  0.6468  0.2341
  107DOPC   H4R 5574   7.328   4.204   8.212 -0.7222  1.8721  1.3083
  107DOPC   H4S 5575   7.144   4.200   8.149  0.7376  0.5791 -1.0491
  107DOPC   C25 5576   7.280   4.123   8.019  0.5011 -0.3935  0.2995
  107DOPC   H5R 5577   7.193   4.073   7.972  0.7212 -0.7733  0.2896
  107DOPC   H5S 5578   7.363   4.048   8.016  1.6016  0.8099 -0.9243
  107DOPC   C26 5579   7.328   4.247   7.939 -0.0316  0.0291 -0.0739
  107DOPC   H6R 5580   7.417   4.295   7.984  0.2918  0.3124 -1.0018
  107DOPC   H6S 5581   7.246   4.322   7.944 -0.1780 -0.2196  2.1518
  107DOPC   C27 5582   7.363   4.228   7.796 -0.0553 -0.1823  0.5412
  107DOPC   H7R 5583   7.286   4.175   7.735 -1.5523  0.8718  1.4347
  107DOPC   H7S 5584   7.452   4.161   7.799  2.4863  2.9490 -0.2731
  107DOPC   C28 5585   7.393   4.359   7.723  0.1741 -0.4040  0.0715
  107DOPC   H8R 5586   7.475   4.422   7.764  2.5935 -3.3288  0.0711
  107DOPC   H8S 5587   7.300   4.420   7.715 -0.9471 -2.0789 -0.1579
  107DOPC   C29 5588   7.456   4.327   7.594 -0.2482 -0.4425 -0.6297
  107DOPC   H9R 5589   7.549   4.270   7.605  1.1813  1.9313  0.2945
  107DOPC  C210 5590   7.422   4.372   7.467 -0.6695  0.8863  0.5744
  107DOPC  H10R 5591   7.485   4.340   7.383 -2.3037  0.7095 -0.6335
  107DOPC  C211 5592   7.307   4.465   7.426  0.3131  0.6400 -0.3380
  107DOPC  H11R 5593   7.351   4.551   7.371  1.3367  0.4532  0.1624
  107DOPC  H11S 5594   7.260   4.508   7.517 -2.1517  1.9111 -2.0892
  107DOPC  C212 5595   7.201   4.402   7.338  0.4688 -0.1092 -0.0116
  107DOPC  H12R 5596   7.109   4.464   7.339  0.5234 -0.0154 -0.5291
  107DOPC  H12S 5597   7.176   4.300   7.374 -1.7712 -0.0280 -1.2014
  107DOPC  C213 5598   7.249   4.372   7.193 -0.2592  0.2192  0.2501
  107DOPC  H13R 5599   7.308   4.278   7.193 -1.3614 -0.4939  0.5978
  107DOPC  H13S 5600   7.318   4.452   7.160  0.1145 -0.3023 -0.2432
  107DOPC  C214 5601   7.145   4.375   7.078  0.1838 -0.3553  0.3645
  107DOPC  H14R 5602   7.191   4.350   6.979  1.1871  1.4193  0.3429
  107DOPC  H14S 5603   7.125   4.482   7.058  2.0614  0.0013  0.2376
  107DOPC  C215 5604   7.023   4.282   7.104  0.3694 -0.4466  0.4407
  107DOPC  H15R 5605   6.959   4.272   7.013 -0.4386  1.2495  0.7758
  107DOPC  H15S 5606   6.966   4.320   7.192 -0.7770  0.1433 -0.5246
  107DOPC  C216 5607   7.066   4.136   7.124  0.4189  1.1375 -0.6479
  107DOPC  H16R 5608   7.095   4.117   7.229  0.5190 -0.3998 -0.9317
  107DOPC  H16S 5609   7.145   4.104   7.052  1.2313 -0.9913  1.0828
  107DOPC  C217 5610   6.964   4.025   7.095 -0.6788  0.0292 -0.2025
  107DOPC  H17R 5611   6.869   4.055   7.146 -0.3444  3.4548 -1.3170
  107DOPC  H17S 5612   6.993   3.932   7.148 -1.5612  0.2916  0.7892
  107DOPC  C218 5613   6.941   4.012   6.944  0.0402 -0.4848 -0.1662
  107DOPC  H18R 5614   6.850   3.951   6.927  0.1248 -0.4863 -0.6219
  107DOPC  H18S 5615   7.024   3.958   6.894  0.4026  1.4723 -1.7899
  107DOPC  H18T 5616   6.952   4.108   6.891  1.0800 -0.5510 -0.0918
  107DOPC   C33 5617   6.827   3.604   8.046 -0.0353 -0.5076 -1.0535
  107DOPC   H3X 5618   6.790   3.500   8.061 -1.5711  0.3505  2.0033
  107DOPC   H3Y 5619   6.937   3.596   8.039 -0.0389 -3.1096  0.3774
  107DOPC   C34 5620   6.774   3.644   7.907  0.1673 -0.2050 -0.9625
  107DOPC   H4X 5621   6.828   3.735   7.873  2.5562 -1.6038 -1.1685
  107DOPC   H4Y 5622   6.666   3.670   7.909  0.3889  0.7165 -0.5672
  107DOPC   C35 5623   6.771   3.532   7.809 -0.5504  0.4769  0.4133
  107DOPC   H5X 5624   6.699   3.452   7.837 -0.1781 -0.4453 -1.1452
  107DOPC   H5Y 5625   6.876   3.496   7.802  0.1376  2.4276 -0.2093
  107DOPC   C36 5626   6.723   3.567   7.663  0.6632  0.3874 -0.4762
  107DOPC   H6X 5627   6.738   3.483   7.592 -0.0788  0.0165 -0.2006
  107DOPC   H6Y 5628   6.612   3.570   7.668  0.5896 -2.1685  0.8306
  107DOPC   C37 5629   6.785   3.692   7.599  0.2700 -0.3480 -0.2878
  107DOPC   H7X 5630   6.794   3.775   7.672  0.0486  1.0406 -1.7862
  107DOPC   H7Y 5631   6.893   3.673   7.582  0.2282  0.6839 -1.9712
  107DOPC   C38 5632   6.704   3.737   7.481 -0.3270 -0.1652 -0.3756
  107DOPC   H8X 5633   6.595   3.752   7.495 -0.1338 -0.3903  1.7510
  107DOPC   H8Y 5634   6.708   3.672   7.391  2.1829 -1.4514  0.5581
  107DOPC   C39 5635   6.770   3.865   7.436  0.3523  0.3891 -0.0626
  107DOPC   H9X 5636   6.853   3.842   7.368  1.1591  2.2578  0.2447
  107DOPC  C310 5637   6.724   3.989   7.466 -0.3211  0.0658 -0.2704
  107DOPC  H10X 5638   6.765   4.078   7.415 -0.4436  0.4404  0.2742
  107DOPC  C311 5639   6.590   4.012   7.534 -0.1295  0.0636 -0.3891
  107DOPC  H11X 5640   6.566   3.937   7.611 -4.1373  2.2108  0.7765
  107DOPC  H11Y 5641   6.503   4.012   7.465 -0.0623  1.6706 -0.5127
  107DOPC  C312 5642   6.593   4.151   7.601  0.2537  0.8697  1.1601
  107DOPC  H12X 5643   6.488   4.187   7.613  0.5314  1.6207  1.3637
  107DOPC  H12Y 5644   6.627   4.233   7.535 -1.1863 -0.1869 -1.0131
  107DOPC  C313 5645   6.672   4.160   7.731  0.0931 -0.0538 -0.1333
  107DOPC  H13X 5646   6.782   4.140   7.724 -0.2153 -2.1577  0.1939
  107DOPC  H13Y 5647   6.654   4.263   7.767 -1.5363 -0.3888  0.0750
  107DOPC  C314 5648   6.623   4.068   7.843  0.4897 -0.0678  0.0234
  107DOPC  H14X 5649   6.514   4.087   7.853  0.0939 -0.5270 -2.6542
  107DOPC  H14Y 5650   6.648   3.963   7.820 -0.6194 -0.4088  0.3045
  107DOPC  C315 5651   6.699   4.098   7.972 -0.2339 -0.3583 -0.1571
  107DOPC  H15X 5652   6.718   4.207   7.984 -0.0125 -0.4993  0.9081
  107DOPC  H15Y 5653   6.796   4.044   7.972  2.0341  3.3475  0.2518
  107DOPC  C316 5654   6.606   4.055   8.088 -0.1866 -0.0161  0.3192
  107DOPC  H16X 5655   6.501   4.092   8.090 -0.4572 -0.7589  1.7979
  107DOPC  H16Y 5656   6.606   3.945   8.077  2.4521  0.0005 -0.3839
  107DOPC  C317 5657   6.673   4.089   8.225  0.4953 -0.0183  0.1415
  107DOPC  H17X 5658   6.614   4.039   8.305 -0.2577  0.9139  0.1963
  107DOPC  H17Y 5659   6.772   4.041   8.227  0.3361 -0.3573 -0.0666
  107DOPC  C318 5660   6.697   4.238   8.260  0.6012  0.1362 -0.3644
  107DOPC  H18X 5661   6.763   4.294   8.190  0.6430  0.7101  0.1201
  107DOPC  H18Y 5662   6.599   4.291   8.269 -0.4036 -1.0161 -3.3270
  107DOPC  H18Z 5663   6.766   4.253   8.345  0.9736  2.3598 -0.9886
  108DOPC     N 5664   6.319   6.947   9.056 -0.6355  0.1482  0.3950
  108DOPC   C12 5665   6.218   7.032   9.126 -0.5117  0.1083  0.0139
  108DOPC  H12A 5666   6.258   7.065   9.220 -2.2762 -0.6087  1.0561
  108DOPC  H12B 5667   6.134   6.967   9.148  0.6737 -0.5272  3.0856
  108DOPC   C13 5668   6.373   6.833   9.131  0.0373  0.4515 -0.0330
  108DOPC  H13A 5669   6.431   6.872   9.213  0.1939  0.2954 -0.0692
  108DOPC  H13B 5670   6.290   6.772   9.164  0.5076 -0.4613 -0.4894
  108DOPC  H13C 5671   6.426   6.768   9.063 -1.2345 -0.3315 -0.3166
  108DOPC   C14 5672   6.437   7.036   9.011 -0.1923  0.2463  0.0155
  108DOPC  H14A 5673   6.503   6.977   8.949 -1.6399 -3.7964  1.9661
  108DOPC  H14B 5674   6.401   7.120   8.953  0.1444 -0.0253 -0.6003
  108DOPC  H14C 5675   6.472   7.084   9.101 -1.0733 -0.0438  0.5206
  108DOPC   C15 5676   6.248   6.896   8.932  0.7021 -0.2344 -0.6466
  108DOPC  H15A 5677   6.162   6.842   8.969  0.8337 -0.1221 -0.1706
  108DOPC  H15B 5678   6.314   6.836   8.872 -0.3137  0.2973 -2.3432
  108DOPC  H15C 5679   6.209   6.979   8.875 -0.5195  0.4194  1.0302
  108DOPC   C11 5680   6.161   7.158   9.053 -0.5150  0.1047 -0.4817
  108DOPC  H11A 5681   6.117   7.214   9.138  0.9136  1.2171 -0.4379
  108DOPC  H11B 5682   6.248   7.218   9.019 -0.4607  1.3433  1.7046
  108DOPC     P 5683   5.964   7.194   8.884  0.3248  0.2813 -0.0754
  108DOPC   O13 5684   5.891   7.254   9.000  0.2031  0.0335 -0.4311
  108DOPC   O14 5685   5.880   7.113   8.790  0.5618  0.4227  0.2044
  108DOPC   O12 5686   6.078   7.113   8.946  0.1181  0.4792  0.0034
  108DOPC   O11 5687   6.051   7.309   8.809  0.4225  0.6919 -0.4031
  108DOPC    C1 5688   6.114   7.283   8.683 -0.4830 -0.0578 -0.0998
  108DOPC    HA 5689   6.045   7.258   8.600  0.5109  0.2370 -1.0348
  108DOPC    HB 5690   6.197   7.209   8.692 -0.4651  0.1948  2.4627
  108DOPC    C2 5691   6.174   7.418   8.626 -1.0609  0.0683  0.2368
  108DOPC    HS 5692   6.243   7.450   8.707 -0.9314 -1.7665  0.8848
  108DOPC   O21 5693   6.064   7.512   8.606 -0.4206 -0.1387 -0.1783
  108DOPC   C21 5694   6.091   7.638   8.626 -0.4762 -0.2952 -0.3221
  108DOPC   O22 5695   6.204   7.684   8.654  0.5213  0.1797  0.4396
  108DOPC   C22 5696   5.976   7.738   8.621  0.3295 -0.3558  0.1602
  108DOPC   H2R 5697   5.981   7.814   8.702  0.8786 -1.6606  1.4044
  108DOPC   H2S 5698   5.882   7.678   8.617  1.0175 -1.4226 -2.9745
  108DOPC    C3 5699   6.255   7.384   8.491 -0.1184 -1.4515 -0.6494
  108DOPC    HX 5700   6.353   7.344   8.526  0.2622  0.4614  0.6377
  108DOPC    HY 5701   6.271   7.483   8.445 -0.0278 -1.4207 -0.5534
  108DOPC   O31 5702   6.177   7.305   8.401  0.1241 -1.1293  0.1696
  108DOPC   C31 5703   6.201   7.172   8.382  0.2347 -0.6433  0.1688
  108DOPC   O32 5704   6.279   7.106   8.452 -0.0502  0.1853 -0.0845
  108DOPC   C32 5705   6.123   7.114   8.261  0.2705 -0.3573  0.7623
  108DOPC   H2X 5706   6.077   7.195   8.201  1.0803 -1.2494 -1.1602
  108DOPC   H2Y 5707   6.187   7.058   8.189 -1.7465 -0.0995 -1.3352
  108DOPC   C23 5708   5.973   7.813   8.482  0.2123 -0.2120  0.5124
  108DOPC   H3R 5709   6.041   7.901   8.480  0.4472 -0.3471 -2.6993
  108DOPC   H3S 5710   5.864   7.834   8.479  0.0927 -0.9045 -1.7812
  108DOPC   C24 5711   5.997   7.739   8.348  0.1286  0.4043  0.2790
  108DOPC   H4R 5712   5.933   7.648   8.345  0.7193  0.0026 -1.6669
  108DOPC   H4S 5713   6.097   7.695   8.329  0.0865  0.7471 -0.8073
  108DOPC   C25 5714   5.950   7.827   8.241  0.2997  0.1805  0.4570
  108DOPC   H5R 5715   6.003   7.925   8.236 -0.0968  0.4609  1.4785
  108DOPC   H5S 5716   5.846   7.860   8.260  0.0489 -0.5527  0.3841
  108DOPC   C26 5717   5.967   7.763   8.100 -0.6508  0.9216 -0.3016
  108DOPC   H6R 5718   5.925   7.660   8.109 -1.3012  1.2791  1.0637
  108DOPC   H6S 5719   6.076   7.759   8.076 -0.5164 -1.9609  0.3753
  108DOPC   C27 5720   5.890   7.835   7.990  0.7578 -0.4813  1.1843
  108DOPC   H7R 5721   5.954   7.921   7.959  0.6797 -0.4191  1.1975
  108DOPC   H7S 5722   5.800   7.888   8.028  0.8869  1.8294 -1.3801
  108DOPC   C28 5723   5.862   7.752   7.861 -0.1664 -0.4365 -0.2207
  108DOPC   H8R 5724   5.959   7.705   7.835  1.4695  3.1477 -1.2834
  108DOPC   H8S 5725   5.838   7.820   7.777  1.9006  0.2801 -0.2906
  108DOPC   C29 5726   5.746   7.665   7.895 -0.2248 -0.8758 -0.3333
  108DOPC   H9R 5727   5.743   7.638   8.001  0.6191 -1.5015 -0.4508
  108DOPC  C210 5728   5.653   7.618   7.814 -0.8407  0.6877  1.1276
  108DOPC  H10R 5729   5.574   7.548   7.845 -1.0155  0.1026 -0.5304
  108DOPC  C211 5730   5.660   7.652   7.665  0.0014 -0.4138 -0.6083
  108DOPC  H11R 5731   5.764   7.668   7.631  1.4160  0.8565  3.7476
  108DOPC  H11S 5732   5.588   7.735   7.647 -1.2929 -1.5271 -0.7515
  108DOPC  C212 5733   5.623   7.528   7.574 -0.7627 -0.6735  0.0444
  108DOPC  H12R 5734   5.513   7.515   7.578 -0.5729 -2.3388  0.6446
  108DOPC  H12S 5735   5.665   7.434   7.615 -0.3433 -0.1625  0.8212
  108DOPC  C213 5736   5.684   7.559   7.432 -0.1866  0.8811 -0.2244
  108DOPC  H13R 5737   5.633   7.478   7.374  2.3843 -1.0615  0.0125
  108DOPC  H13S 5738   5.793   7.538   7.437 -0.1976  1.0801  0.9703
  108DOPC  C214 5739   5.645   7.686   7.363 -1.0154 -0.0874 -0.0131
  108DOPC  H14R 5740   5.661   7.669   7.254  0.8151 -2.8563  0.5854
  108DOPC  H14S 5741   5.706   7.770   7.403 -1.7795 -0.6544  2.4531
  108DOPC  C215 5742   5.501   7.726   7.380 -0.5382 -0.6222  0.4984
  108DOPC  H15R 5743   5.503   7.765   7.484 -2.2698 -4.1876  2.0677
  108DOPC  H15S 5744   5.450   7.627   7.373  1.6231 -1.6881 -1.7536
  108DOPC  C216 5745   5.444   7.834   7.289  0.1662  0.7670  0.1319
  108DOPC  H16R 5746   5.528   7.897   7.252  1.0788 -0.5728 -0.1679
  108DOPC  H16S 5747   5.366   7.894   7.339  0.3105  0.0594  1.2305
  108DOPC  C217 5748   5.365   7.778   7.163 -0.0930  0.0727  0.5933
  108DOPC  H17R 5749   5.315   7.871   7.131  0.7153  0.3183 -0.0018
  108DOPC  H17S 5750   5.282   7.718   7.206 -2.9574  3.1188 -0.2693
  108DOPC  C218 5751   5.441   7.691   7.067  0.8686 -0.1530 -0.2730
  108DOPC  H18R 5752   5.481   7.604   7.123  1.0829  0.4961  0.6050
  108DOPC  H18S 5753   5.529   7.746   7.028  0.6217 -0.2371 -0.9767
  108DOPC  H18T 5754   5.370   7.659   6.987  2.3044 -2.0100 -0.8791
  108DOPC   C33 5755   6.020   7.022   8.311  0.5969 -0.5301 -0.1703
  108DOPC   H3X 5756   5.952   7.073   8.383  0.8146 -1.1563  0.4853
  108DOPC   H3Y 5757   6.063   6.937   8.367 -1.0015 -0.0516  1.9217
  108DOPC   C34 5758   5.937   6.958   8.197  0.8244  0.4410 -0.6133
  108DOPC   H4X 5759   5.920   7.037   8.121  1.0602  1.5249  0.4330
  108DOPC   H4Y 5760   5.839   6.929   8.240  1.4353  0.0376  0.5470
  108DOPC   C35 5761   6.007   6.833   8.141 -0.2610 -0.2562 -0.0633
  108DOPC   H5X 5762   6.026   6.762   8.224 -1.6976 -1.2439 -0.5374
  108DOPC   H5Y 5763   6.107   6.865   8.102 -0.4627  0.5942  0.1068
  108DOPC   C36 5764   5.905   6.750   8.050  0.2305  0.6383  0.3064
  108DOPC   H6X 5765   5.943   6.651   8.016 -0.6539  0.3241  0.2111
  108DOPC   H6Y 5766   5.821   6.736   8.121  1.8375  1.1545  2.4269
  108DOPC   C37 5767   5.859   6.831   7.926  0.1059 -0.9800  0.4114
  108DOPC   H7X 5768   5.751   6.841   7.901  0.4492 -1.6517 -1.4790
  108DOPC   H7Y 5769   5.900   6.934   7.932 -2.7379  0.2528  0.0974
  108DOPC   C38 5770   5.913   6.770   7.800  0.0021  0.2740 -0.2473
  108DOPC   H8X 5771   5.860   6.816   7.714 -0.2773 -1.2943 -0.9480
  108DOPC   H8Y 5772   5.896   6.660   7.795 -2.0985  0.5793 -0.5265
  108DOPC   C39 5773   6.063   6.773   7.784 -0.1338  0.1075  0.1315
  108DOPC   H9X 5774   6.117   6.680   7.804 -0.3901  0.1823  1.2426
  108DOPC  C310 5775   6.131   6.878   7.744  0.4851 -0.2428 -0.3881
  108DOPC  H10X 5776   6.240   6.871   7.753  0.3480 -1.1143  0.7558
  108DOPC  C311 5777   6.078   7.019   7.716 -0.9219 -0.0887 -0.1093
  108DOPC  H11X 5778   5.973   7.020   7.754 -1.0488  0.2797 -0.4522
  108DOPC  H11Y 5779   6.073   7.046   7.608  2.5566 -0.0168 -0.3635
  108DOPC  C312 5780   6.169   7.126   7.786  0.2920  0.0046  0.4199
  108DOPC  H12X 5781   6.273   7.130   7.746  1.4639 -1.5570  3.0531
  108DOPC  H12Y 5782   6.169   7.105   7.895  0.6133 -0.8798  0.2549
  108DOPC  C313 5783   6.114   7.265   7.757 -0.2311 -0.3255 -0.4117
  108DOPC  H13X 5784   6.014   7.277   7.803 -0.4015 -1.0052 -0.6071
  108DOPC  H13Y 5785   6.174   7.340   7.814 -1.3035  0.8261 -0.7669
  108DOPC  C314 5786   6.113   7.311   7.610  0.6202  0.0295 -0.0861
  108DOPC  H14X 5787   6.205   7.271   7.563 -0.2656 -3.2648  0.6380
  108DOPC  H14Y 5788   6.025   7.266   7.558 -1.5116  1.3062  2.2022
  108DOPC  C315 5789   6.101   7.459   7.612 -0.3394 -0.2128 -0.2122
  108DOPC  H15X 5790   6.188   7.503   7.666 -1.3348  1.5533  0.0169
  108DOPC  H15Y 5791   6.019   7.502   7.673  1.4833  0.6588  1.7496
  108DOPC  C316 5792   6.081   7.521   7.476  0.0144 -0.6070  0.1806
  108DOPC  H16X 5793   6.019   7.471   7.398 -0.7388  0.9310 -0.2584
  108DOPC  H16Y 5794   6.027   7.617   7.494  1.3696  0.7641 -2.4981
  108DOPC  C317 5795   6.218   7.547   7.405  0.1064  0.3567 -0.0201
  108DOPC  H17X 5796   6.274   7.629   7.454 -1.7131  2.6278 -1.4914
[truncated: 12,566,864 more chars]
