# Supplementary material for: Structural basis for membrane attack complex inhibition by CD59
Source: Nat Commun. 2023 Feb 16;14:890. doi: 10.1038/s41467-023-36441-z (PMC9935631; doi:10.1038/s41467-023-36441-z)
Supplement: Supplementary file 8 — Supplementary Data File 5 [file 41467_2023_36441_MOESM8_ESM.txt]

Title
187924
    1LEU      N    1   5.939   3.820  11.105  0.5809 -0.5730 -0.5222
    1LEU    HT1    2   5.981   3.728  11.132  0.9524 -0.6054 -1.1837
    1LEU    HT2    3   5.902   3.862  11.192 -0.6161  1.8553 -2.0971
    1LEU    HT3    4   6.025   3.876  11.086  1.1632 -1.1779  0.2818
    1LEU     CA    5   5.842   3.809  10.997 -0.2878 -0.1415  0.4532
    1LEU     HA    6   5.899   3.786  10.908 -0.2497 -0.5420  0.5823
    1LEU     CB    7   5.739   3.697  11.024 -0.0572 -0.6369  0.2828
    1LEU    HB1    8   5.676   3.715  11.114  1.2734  1.2857  0.9084
    1LEU    HB2    9   5.805   3.609  11.040 -0.2068 -0.5557  1.4314
    1LEU     CG   10   5.629   3.696  10.909 -0.2449  0.6377  0.0319
    1LEU     HG   11   5.574   3.792  10.917 -0.6082  0.4289  0.0889
    1LEU    CD1   12   5.677   3.675  10.769 -0.8262  0.5743  0.1358
    1LEU   HD11   13   5.735   3.581  10.763 -2.5600 -0.4525 -1.3137
    1LEU   HD12   14   5.590   3.657  10.702  0.0850 -0.3468 -0.8375
    1LEU   HD13   15   5.737   3.759  10.727  0.2801 -0.9125 -1.3898
    1LEU    CD2   16   5.529   3.583  10.935  0.3248 -0.2353 -0.3201
    1LEU   HD21   17   5.478   3.546  10.843  0.5989 -0.2969 -0.4482
    1LEU   HD22   18   5.592   3.500  10.974 -1.2789 -1.9451 -1.1887
    1LEU   HD23   19   5.459   3.597  11.020  0.4380  0.0482 -0.2760
    1LEU      C   20   5.780   3.945  10.966 -0.3391 -0.0355 -0.0558
    1LEU      O   21   5.709   3.995  11.054 -0.0757  0.2712  0.1702
    2GLN      N   22   5.811   4.013  10.854  0.7618 -0.5844  0.1645
    2GLN     HN   23   5.872   3.975  10.785 -1.3249 -4.0362 -0.0189
    2GLN     CA   24   5.757   4.141  10.816 -0.6487  0.2787  0.1490
    2GLN     HA   25   5.685   4.179  10.887 -0.3927  1.2444 -0.0992
    2GLN     CB   26   5.879   4.250  10.784  0.8858  0.4513  0.3744
    2GLN    HB1   27   5.848   4.355  10.801  0.3077  0.8612 -2.5498
    2GLN    HB2   28   5.964   4.230  10.853  0.1125 -3.7281  0.3841
    2GLN     CG   29   5.941   4.240  10.640 -0.2888  0.7648 -0.1355
    2GLN    HG1   30   5.957   4.135  10.607 -1.1208  0.6610 -0.2346
    2GLN    HG2   31   5.873   4.272  10.558  1.8759  0.5678 -2.1040
    2GLN     CD   32   6.074   4.312  10.616  0.4161 -0.1853 -0.3849
    2GLN    OE1   33   6.080   4.429  10.587  0.4769  0.0036  0.2299
    2GLN    NE2   34   6.181   4.231  10.625 -0.0400  0.2449  1.1200
    2GLN   HE21   35   6.164   4.135  10.647 -0.8618  0.2143  0.3952
    2GLN   HE22   36   6.268   4.267  10.589 -0.7595  0.3260 -0.6389
    2GLN      C   37   5.675   4.118  10.688  0.0968  0.3303 -0.6622
    2GLN      O   38   5.703   4.036  10.602  0.2610  0.1121  1.1373
    3CYS      N   39   5.566   4.191  10.674  0.4587 -0.5052  0.0601
    3CYS     HN   40   5.554   4.266  10.737  0.4174 -0.9967  0.6450
    3CYS     CA   41   5.458   4.155  10.581  0.4243 -0.4443 -0.7870
    3CYS     HA   42   5.501   4.120  10.488 -0.4773  0.9305 -1.7565
    3CYS     CB   43   5.359   4.049  10.633  0.0022 -0.7366  0.4619
    3CYS    HB1   44   5.354   4.064  10.743 -0.9158  0.4380  0.2793
    3CYS    HB2   45   5.259   4.056  10.586  0.3024  0.7429 -0.0030
    3CYS     SG   46   5.419   3.887  10.577  0.0702  0.0274  0.0333
    3CYS      C   47   5.382   4.279  10.551  1.0263  0.1754  0.4271
    3CYS      O   48   5.373   4.376  10.626  0.3219 -0.4665  1.0305
    4TYR      N   49   5.314   4.281  10.434  0.2486 -0.0727  0.1435
    4TYR     HN   50   5.310   4.206  10.368  1.4097 -1.1003  1.1758
    4TYR     CA   51   5.213   4.379  10.406  0.6927  0.5930 -0.0666
    4TYR     HA   52   5.268   4.472  10.420 -1.4749  2.0045 -0.4301
    4TYR     CB   53   5.168   4.367  10.255  0.4516 -0.1816  0.2673
    4TYR    HB1   54   5.145   4.259  10.245 -0.6849  0.2004 -1.9317
    4TYR    HB2   55   5.086   4.434  10.222  0.1637 -0.3749  0.5897
    4TYR     CG   56   5.275   4.412  10.166 -0.6797 -0.7347 -0.1481
    4TYR    CD1   57   5.289   4.550  10.120  0.4660  0.2285 -0.3878
    4TYR    HD1   58   5.225   4.629  10.156  0.5161 -0.1791  0.6317
    4TYR    CE1   59   5.386   4.591  10.030 -1.0453 -0.3651  0.4545
    4TYR    HE1   60   5.413   4.694  10.013  1.3691 -1.2841 -1.9935
    4TYR     CZ   61   5.482   4.499   9.994  0.2278  0.4208  0.4506
    4TYR     OH   62   5.585   4.546   9.913  0.3041  0.2245  0.0446
    4TYR     HH   63   5.551   4.627   9.874 -0.7014 -0.8905 -1.5592
    4TYR    CD2   64   5.376   4.320  10.118  0.0144  0.3646 -0.6793
    4TYR    HD2   65   5.379   4.215  10.142 -1.4199  0.3179 -0.6167
    4TYR    CE2   66   5.473   4.361  10.025 -0.6476  0.6082 -0.2018
    4TYR    HE2   67   5.549   4.292   9.993 -2.8537 -3.2047  2.0434
    4TYR      C   68   5.091   4.376  10.507 -0.5933  0.6822  0.1533
    4TYR      O   69   5.051   4.275  10.568 -0.2087  0.5588  0.1849
    5ASN      N   70   5.036   4.499  10.539  0.3011  0.5717 -0.4025
    5ASN     HN   71   5.066   4.577  10.485  0.6986  0.5760 -0.1813
    5ASN     CA   72   4.950   4.515  10.652 -0.3679  0.0370  0.8356
    5ASN     HA   73   4.862   4.453  10.641  0.3190 -0.8262  0.0601
    5ASN     CB   74   5.029   4.491  10.787  0.5092 -0.4613  0.5884
    5ASN    HB1   75   5.074   4.390  10.779  3.1346  0.5556  1.3180
    5ASN    HB2   76   5.112   4.562  10.809 -0.4972  0.4650  1.5022
    5ASN     CG   77   4.946   4.487  10.914  0.1640  0.1494  0.5264
    5ASN    OD1   78   4.836   4.533  10.920 -0.5862  0.3371  0.1820
    5ASN    ND2   79   4.997   4.420  11.020 -0.7478 -0.6285 -0.3441
    5ASN   HD21   80   5.085   4.373  11.018 -0.8771 -0.8552 -0.7968
    5ASN   HD22   81   4.926   4.399  11.088  0.6268  0.0051  1.3709
    5ASN      C   82   4.881   4.657  10.653 -0.2658  0.0623 -0.0936
    5ASN      O   83   4.941   4.766  10.659 -0.4246  0.1778 -0.0500
    6CYS      N   84   4.745   4.655  10.652 -0.3771 -0.7653  0.1669
    6CYS     HN   85   4.703   4.565  10.665  1.7278 -1.9966 -1.0586
    6CYS     CA   86   4.660   4.778  10.674  0.2608 -0.1490  0.0419
    6CYS     HA   87   4.727   4.856  10.708  2.8123  0.0246 -4.5464
    6CYS     CB   88   4.588   4.816  10.543 -0.2781  0.5362 -0.9734
    6CYS    HB1   89   4.529   4.730  10.505 -2.2610  0.6622  1.5694
    6CYS    HB2   90   4.512   4.896  10.559 -0.7723  0.1723 -1.4620
    6CYS     SG   91   4.703   4.890  10.423  0.1401 -0.4923 -0.0096
    6CYS      C   92   4.537   4.761  10.769 -0.1697  0.0985 -0.7793
    6CYS      O   93   4.481   4.649  10.773 -0.4507 -0.2767  0.6150
    7PRO      N   94   4.489   4.853  10.855  0.0241  0.1217 -0.0649
    7PRO     CD   95   4.547   4.992  10.865 -0.3926 -0.2637  0.6733
    7PRO    HD1   96   4.650   4.988  10.907 -0.9190  0.0713  2.0704
    7PRO    HD2   97   4.559   5.046  10.768 -0.5569  1.0388  1.3497
    7PRO     CA   98   4.398   4.824  10.959 -0.7883 -0.6536 -0.1554
    7PRO     HA   99   4.446   4.741  11.008  1.0179  1.1581  1.2978
    7PRO     CB  100   4.406   4.948  11.052  0.1129  0.3366  0.1230
    7PRO    HB1  101   4.478   4.937  11.136  2.2744 -1.6689 -1.8435
    7PRO    HB2  102   4.305   4.980  11.087 -0.1784  0.7261 -1.0360
    7PRO     CG  103   4.459   5.069  10.966  0.1502  0.9590  0.4392
    7PRO    HG1  104   4.516   5.142  11.027 -1.1147  0.9287  1.7051
    7PRO    HG2  105   4.375   5.123  10.916 -0.2591  0.8269  0.9770
    7PRO      C  106   4.257   4.792  10.917 -0.5153  0.4188  0.1209
    7PRO      O  107   4.194   4.707  10.978  0.0418  0.1912 -0.5030
    8ASN      N  108   4.204   4.858  10.817 -0.1314 -0.2433  1.0719
    8ASN     HN  109   4.247   4.939  10.779 -1.5274  0.6331  1.2866
    8ASN     CA  110   4.076   4.828  10.755  0.0501 -0.0044 -0.3035
    8ASN     HA  111   4.033   4.744  10.808  0.6736  0.9021  1.7407
    8ASN     CB  112   3.994   4.965  10.764  0.3133  1.1241 -0.0627
    8ASN    HB1  113   4.062   5.045  10.730 -1.4252  1.7417 -2.3545
    8ASN    HB2  114   3.917   4.959  10.684  2.3136 -1.0677 -1.9719
    8ASN     CG  115   3.935   4.993  10.902 -0.1771 -0.2557  0.7883
    8ASN    OD1  116   3.902   4.892  10.973 -0.0557  0.5520 -0.3233
    8ASN    ND2  117   3.907   5.120  10.942 -0.0849 -0.1018 -0.1610
    8ASN   HD21  118   3.919   5.191  10.873 -0.8411  1.4980  1.2900
    8ASN   HD22  119   3.849   5.125  11.024 -0.9107 -1.8195 -0.5754
    8ASN      C  120   4.088   4.794  10.605 -0.5118  0.2803 -0.6817
    8ASN      O  121   4.195   4.813  10.542  0.0054  0.3970  0.1102
    9PRO      N  122   3.984   4.740  10.546 -0.1774 -0.1635  0.4247
    9PRO     CD  123   3.870   4.674  10.617 -0.5158 -0.0667 -0.1257
    9PRO    HD1  124   3.902   4.601  10.695 -0.6190 -0.0582 -0.0752
    9PRO    HD2  125   3.814   4.756  10.667 -0.5766 -1.0121  1.4361
    9PRO     CA  126   3.950   4.738  10.405  0.0423 -0.7577 -0.3211
    9PRO     HA  127   4.010   4.660  10.360  1.6755  0.4139 -0.2320
    9PRO     CB  128   3.795   4.693  10.393 -0.2185 -1.1497 -0.1860
    9PRO    HB1  129   3.784   4.640  10.296 -1.0377 -1.0419 -0.1595
    9PRO    HB2  130   3.728   4.780  10.403 -0.9313 -1.8998  2.1794
    9PRO     CG  131   3.787   4.598  10.515 -0.1725  0.1575 -0.3637
    9PRO    HG1  132   3.832   4.499  10.494  0.5694 -0.3209  2.8701
    9PRO    HG2  133   3.679   4.587  10.537 -0.8542  0.0532 -3.3718
    9PRO      C  134   3.982   4.865  10.329  0.5617 -0.5957 -0.8838
    9PRO      O  135   3.962   4.973  10.382 -0.2599 -0.6281 -1.0157
   10THR      N  136   4.038   4.855  10.212  1.0875  0.9115 -0.5228
   10THR     HN  137   4.054   4.761  10.183  0.5875  0.3211  1.0407
   10THR     CA  138   4.086   4.969  10.135  0.6674  0.0696  0.1277
   10THR     HA  139   4.019   5.053  10.135  0.3133 -0.2104  0.4416
   10THR     CB  140   4.227   5.018  10.185 -0.1699  0.1277  0.9553
   10THR     HB  141   4.206   5.072  10.280 -1.3775  0.3862  0.5560
   10THR    OG1  142   4.285   5.114  10.093 -0.3184  1.0773 -0.4243
   10THR    HG1  143   4.209   5.173  10.086 -1.4390 -0.1777  0.6072
   10THR    CG2  144   4.333   4.909  10.202 -0.0981  0.6168 -0.0389
   10THR   HG21  145   4.346   4.849  10.109 -0.3198 -1.0037  0.9366
   10THR   HG22  146   4.432   4.956  10.221  0.4117 -0.2194 -0.5694
   10THR   HG23  147   4.308   4.845  10.289 -1.7784  0.4564 -0.6158
   10THR      C  148   4.099   4.915   9.991  0.6167 -0.1107 -0.9845
   10THR      O  149   4.123   4.797   9.958 -0.2133 -0.3972 -0.2605
   11ALA      N  150   4.100   5.009   9.895  0.5047 -0.0918 -0.0953
   11ALA     HN  151   4.086   5.104   9.923  0.8105 -0.1042  0.0994
   11ALA     CA  152   4.107   4.984   9.754 -0.6015 -0.1274 -0.1397
   11ALA     HA  153   4.060   4.889   9.733 -1.2081 -0.7111  3.3615
   11ALA     CB  154   4.057   5.117   9.692  0.6946  0.4919 -0.0236
   11ALA    HB1  155   4.068   5.113   9.582 -0.2381 -1.3978 -0.0805
   11ALA    HB2  156   3.952   5.142   9.718  0.5448  0.2309 -0.3754
   11ALA    HB3  157   4.118   5.206   9.718 -0.3322  1.2216 -0.0579
   11ALA      C  158   4.251   4.956   9.705  0.1601 -0.4983 -0.7268
   11ALA      O  159   4.265   4.934   9.587 -0.1379 -0.1301 -0.3034
   12ASP      N  160   4.354   4.966   9.792  0.8561  0.1261  0.4885
   12ASP     HN  161   4.329   4.986   9.886  1.0253 -0.3253  0.6337
   12ASP     CA  162   4.494   4.955   9.761 -0.2956 -0.5774 -0.3342
   12ASP     HA  163   4.506   4.858   9.716  0.0259 -0.0337 -1.4597
   12ASP     CB  164   4.552   5.075   9.669 -0.0723  1.0706 -1.2548
   12ASP    HB1  165   4.489   5.088   9.578 -1.6093 -1.2187 -0.6279
   12ASP    HB2  166   4.565   5.175   9.714 -3.5675  0.8115  0.7121
   12ASP     CG  167   4.696   5.047   9.622 -0.5790 -0.4345 -0.1410
   12ASP    OD1  168   4.763   5.145   9.578 -0.1640  0.1247 -0.4758
   12ASP    OD2  169   4.741   4.925   9.615 -0.5489  0.6352  0.6791
   12ASP      C  170   4.575   4.958   9.885 -0.9099 -0.5506  0.2372
   12ASP      O  171   4.611   5.067   9.936  0.0518  0.6313 -0.0311
   13CYS      N  172   4.611   4.844   9.942  0.4769  0.1827 -0.2938
   13CYS     HN  173   4.597   4.760   9.890  0.0097 -0.6718  1.1465
   13CYS     CA  174   4.704   4.841  10.055 -0.4546 -0.1296 -0.3236
   13CYS     HA  175   4.715   4.939  10.097 -0.3352  0.7524 -2.3176
   13CYS     CB  176   4.660   4.728  10.156  0.5850  0.1184 -0.8996
   13CYS    HB1  177   4.553   4.742  10.182  0.8253 -1.7543  1.5435
   13CYS    HB2  178   4.661   4.626  10.112 -1.5601 -1.2704  1.9539
   13CYS     SG  179   4.765   4.724  10.315  0.4002  0.1388 -0.1179
   13CYS      C  180   4.851   4.811  10.001  0.1508 -0.3997 -0.1403
   13CYS      O  181   4.865   4.703   9.943 -0.2524  0.8848 -0.3735
   14LYS      N  182   4.952   4.901  10.018 -0.9599 -0.8521  0.0284
   14LYS     HN  183   4.926   4.998  10.019 -0.5492 -0.7232 -1.0570
   14LYS     CA  184   5.090   4.873   9.987  0.0048  0.0627 -0.0316
   14LYS     HA  185   5.106   4.768   9.971 -2.1341 -0.2308 -0.6373
   14LYS     CB  186   5.134   4.934   9.851  0.1586 -0.0727  0.5184
   14LYS    HB1  187   5.148   5.044   9.843 -1.9704  0.2189  0.1300
   14LYS    HB2  188   5.229   4.881   9.831  0.3713  0.0718  1.1228
   14LYS     CG  189   5.042   4.892   9.731 -0.1790 -0.1584 -0.0437
   14LYS    HG1  190   4.946   4.948   9.737 -0.4363 -0.4959 -0.8110
   14LYS    HG2  191   5.026   4.782   9.738  2.5245 -0.5554  0.9945
   14LYS     CD  192   5.118   4.939   9.603  0.1398  0.1034 -0.0169
   14LYS    HD1  193   5.217   4.891   9.617  0.0072 -0.5454 -1.2089
   14LYS    HD2  194   5.120   5.050   9.610 -0.9864  0.0591  1.9492
   14LYS     CE  195   5.058   4.891   9.470 -0.6376  0.0139  0.2336
   14LYS    HE1  196   5.036   4.783   9.486  0.7751 -0.1447  1.3363
   14LYS    HE2  197   5.131   4.916   9.390 -2.1384  2.6597 -0.4125
   14LYS     NZ  198   4.935   4.960   9.433 -0.6402 -0.4397  0.1585
   14LYS    HZ1  199   4.974   5.056   9.419 -1.1451 -0.3199 -0.4811
   14LYS    HZ2  200   4.891   4.920   9.348 -1.7687  1.8057 -0.3926
   14LYS    HZ3  201   4.868   4.964   9.513  1.1886  0.7177  1.7285
   14LYS      C  202   5.181   4.901  10.096  0.1081 -0.5095 -0.2883
   14LYS      O  203   5.304   4.890  10.085  0.0244  0.3831  0.5832
   15THR      N  204   5.131   4.917  10.221 -0.5156 -0.8579 -0.4012
   15THR     HN  205   5.034   4.912  10.240 -0.5483 -0.2512 -0.4070
   15THR     CA  206   5.216   4.942  10.339 -0.1944  0.0242  0.0957
   15THR     HA  207   5.308   4.993  10.312 -0.1110  0.6234  1.4579
   15THR     CB  208   5.148   5.033  10.442 -0.1610 -0.2245 -0.5318
   15THR     HB  209   5.206   5.023  10.536 -0.8535  0.0555 -0.0666
   15THR    OG1  210   5.010   5.014  10.463 -0.1880  0.0839 -0.1231
   15THR    HG1  211   5.003   4.930  10.510 -2.9301 -0.9984 -2.2144
   15THR    CG2  212   5.173   5.184  10.391 -0.1044  0.2800 -0.1006
   15THR   HG21  213   5.113   5.261  10.444  0.8570  0.0785  1.3592
   15THR   HG22  214   5.278   5.212  10.414 -0.6908  2.0306  0.5900
   15THR   HG23  215   5.155   5.187  10.282 -0.7545  0.5831  0.0089
   15THR      C  216   5.248   4.812  10.408  0.5477  0.9639  0.1773
   15THR      O  217   5.170   4.721  10.398  0.4092 -0.1824 -0.8825
   16ALA      N  218   5.365   4.796  10.472 -0.1197  0.2270  0.5517
   16ALA     HN  219   5.434   4.868  10.474 -0.3858  0.4757  0.9428
   16ALA     CA  220   5.420   4.680  10.540 -0.0962  0.2563 -1.0826
   16ALA     HA  221   5.341   4.608  10.552  0.7962 -0.5549  0.1504
   16ALA     CB  222   5.530   4.615  10.459  0.6446 -0.1858 -0.4793
   16ALA    HB1  223   5.558   4.517  10.503  0.1337  0.1920  0.7378
   16ALA    HB2  224   5.486   4.592  10.359 -0.1297  0.7957 -0.3721
   16ALA    HB3  225   5.617   4.683  10.450 -0.2806  0.9973 -0.6462
   16ALA      C  226   5.472   4.717  10.675  0.6800 -0.0630 -0.2327
   16ALA      O  227   5.514   4.831  10.705 -0.4322 -0.4386 -0.2537
   17VAL      N  228   5.481   4.617  10.762 -0.1101  0.0668 -0.0613
   17VAL     HN  229   5.454   4.524  10.738  2.3147 -0.2181 -2.0023
   17VAL     CA  230   5.524   4.626  10.904 -0.5991 -0.5304  0.2157
   17VAL     HA  231   5.604   4.698  10.906  0.9957 -2.1547 -1.2983
   17VAL     CB  232   5.409   4.667  10.995  0.3961 -0.1557 -0.6203
   17VAL     HB  233   5.353   4.743  10.936  0.5933 -0.3860 -1.1047
   17VAL    CG1  234   5.311   4.554  11.019  0.6660  0.3213  0.5646
   17VAL   HG11  235   5.349   4.477  11.090 -2.6263 -1.2355  0.8163
   17VAL   HG12  236   5.214   4.601  11.045  0.0359 -0.3154 -0.5863
   17VAL   HG13  237   5.285   4.490  10.932  0.0966 -0.0618  1.0074
   17VAL    CG2  238   5.450   4.738  11.130 -0.0598  0.3607  0.3899
   17VAL   HG21  239   5.501   4.659  11.191 -0.7315 -1.0536 -0.8062
   17VAL   HG22  240   5.525   4.818  11.111 -0.1659  0.2536 -0.5371
   17VAL   HG23  241   5.366   4.782  11.188 -0.6333 -2.0907  1.5554
   17VAL      C  242   5.582   4.492  10.948  0.6139  0.1288 -0.0356
   17VAL      O  243   5.554   4.383  10.889  0.6231 -0.3336 -0.1722
   18ASN      N  244   5.667   4.489  11.052  0.3630 -0.3597 -0.6275
   18ASN     HN  245   5.704   4.570  11.097 -0.2445  0.0811 -0.9127
   18ASN     CA  246   5.698   4.360  11.118  0.0229 -0.4254  0.7149
   18ASN     HA  247   5.722   4.291  11.038  2.4806  1.2077 -0.0812
   18ASN     CB  248   5.820   4.377  11.213 -0.0882  0.0052 -0.1550
   18ASN    HB1  249   5.804   4.469  11.272  2.2731 -0.0512  0.6907
   18ASN    HB2  250   5.827   4.298  11.290 -2.7206  0.7518  0.9316
   18ASN     CG  251   5.959   4.370  11.139  0.1810 -0.1202  0.4204
   18ASN    OD1  252   6.018   4.271  11.113 -1.3099  0.6287  0.4092
   18ASN    ND2  253   6.009   4.490  11.098  0.1101 -0.2922  0.4599
   18ASN   HD22  254   5.946   4.567  11.103  1.0269  0.5120  0.0409
   18ASN      C  255   5.589   4.308  11.209  0.1826  0.1474 -0.1857
   18ASN      O  256   5.531   4.386  11.282  0.2251 -0.2932  0.1381
   19CYS      N  257   5.549   4.182  11.199 -0.3186 -0.1190  0.1314
   19CYS     HN  258   5.597   4.118  11.139  0.0914  0.2558  0.0479
   19CYS     CA  259   5.444   4.116  11.271 -0.4466  0.2850 -0.4658
   19CYS     HA  260   5.354   4.176  11.277 -1.2528 -0.8782 -0.7268
   19CYS     CB  261   5.403   3.975  11.206  0.3639 -0.4763  0.0260
   19CYS    HB1  262   5.494   3.912  11.193  0.5687 -0.4356  1.1428
   19CYS    HB2  263   5.324   3.929  11.269  0.9782 -2.9770 -0.9059
   19CYS     SG  264   5.337   3.988  11.037 -0.4735 -0.2217  0.3242
   19CYS      C  265   5.488   4.090  11.414 -0.1641  0.5124 -0.5466
   19CYS      O  266   5.603   4.060  11.449 -0.0350  0.0331 -0.9400
   20SER      N  267   5.392   4.097  11.511  0.2410  0.3471 -0.1095
   20SER     HN  268   5.309   4.143  11.481  0.0405  0.3297  0.4121
   20SER     CA  269   5.405   4.065  11.659  0.6123  0.8146  0.0593
   20SER     HA  270   5.489   4.120  11.700  2.5916  0.5847 -3.2885
   20SER     CB  271   5.276   4.089  11.743  0.7906 -0.2951 -0.2421
   20SER    HB1  272   5.188   4.036  11.701  1.6734 -1.5221 -0.5824
   20SER    HB2  273   5.301   4.055  11.846  0.0836 -0.8282 -0.2442
   20SER     OG  274   5.242   4.225  11.752 -0.6285 -0.0196 -0.3546
   20SER    HG1  275   5.311   4.271  11.799 -1.8789 -0.1139  1.6820
   20SER      C  276   5.440   3.919  11.674 -0.1477  0.5767  0.5185
   20SER      O  277   5.401   3.836  11.591 -0.1617  0.6680 -0.4584
   21SER      N  278   5.517   3.885  11.776 -0.8038  0.2408 -0.1230
   21SER     HN  279   5.543   3.956  11.841  2.4196 -0.6119 -0.3163
   21SER     CA  280   5.579   3.752  11.791  0.0353 -0.0688 -0.2646
   21SER     HA  281   5.647   3.741  11.707 -1.7912 -1.0550 -1.6878
   21SER     CB  282   5.645   3.741  11.932  0.2838 -0.0166  0.3155
   21SER    HB1  283   5.696   3.647  11.961  1.8574  0.8426  0.4182
   21SER    HB2  284   5.730   3.812  11.925  0.5477 -0.5194 -3.0794
   21SER     OG  285   5.564   3.765  12.045 -0.4128  0.5591  0.0394
   21SER    HG1  286   5.508   3.687  12.052 -1.5666  1.1794 -1.6046
   21SER      C  287   5.484   3.634  11.788 -0.1666  0.5639  0.3925
   21SER      O  288   5.523   3.530  11.738  0.1471 -0.3682 -0.1134
   22ASP      N  289   5.360   3.645  11.838 -0.4287 -0.0300 -0.4183
   22ASP     HN  290   5.333   3.739  11.857  1.7146  0.7793 -1.2022
   22ASP     CA  291   5.266   3.535  11.824  0.0612 -0.0433  0.3081
   22ASP     HA  292   5.309   3.445  11.864 -1.0474  0.2545  2.3153
   22ASP     CB  293   5.141   3.557  11.912 -0.6342 -0.4036 -0.3676
   22ASP    HB1  294   5.183   3.546  12.014  0.8080 -1.2929 -1.0256
   22ASP    HB2  295   5.105   3.659  11.887  1.1582  0.6623  1.1446
   22ASP     CG  296   5.029   3.455  11.911  0.2416 -0.1912 -0.3343
   22ASP    OD1  297   4.914   3.496  11.953  0.5408 -0.4527  0.5741
   22ASP    OD2  298   5.051   3.330  11.895 -0.0406 -0.4596  0.1730
   22ASP      C  299   5.229   3.493  11.686 -0.1025 -0.4942 -0.1322
   22ASP      O  300   5.187   3.377  11.658  0.0282 -0.4456 -0.4271
   23PHE      N  301   5.233   3.588  11.590 -0.1930 -0.4771 -0.5125
   23PHE     HN  302   5.249   3.681  11.623 -2.0198 -1.0689  2.3931
   23PHE     CA  303   5.202   3.564  11.452 -0.5608 -0.9411  0.4485
   23PHE     HA  304   5.117   3.497  11.451 -1.2194 -0.1627  1.7303
   23PHE     CB  305   5.166   3.691  11.381 -0.5114  0.0212  0.9260
   23PHE    HB1  306   5.251   3.763  11.374  1.5526 -2.3491 -0.2161
   23PHE    HB2  307   5.133   3.679  11.276  0.6387  0.0703  0.5381
   23PHE     CG  308   5.053   3.768  11.440  0.4263  0.8646 -0.1709
   23PHE    CD1  309   5.070   3.908  11.473  0.5795 -0.4784  0.7709
   23PHE    HD1  310   5.168   3.954  11.466  0.6890 -0.7561  0.4559
   23PHE    CE1  311   4.952   3.987  11.502  0.1805 -0.2195  0.1358
   23PHE    HE1  312   4.964   4.094  11.513  1.1299 -0.2516 -0.4621
   23PHE     CZ  313   4.828   3.926  11.495 -0.3798 -0.3549  0.3973
   23PHE     HZ  314   4.741   3.984  11.523  0.2282 -0.6149  3.1197
   23PHE    CD2  315   4.928   3.706  11.461  0.6992  0.0758 -0.0778
   23PHE    HD2  316   4.907   3.600  11.455 -3.1950  0.4787  2.7973
   23PHE    CE2  317   4.814   3.785  11.489 -0.7914 -0.4013  0.3631
   23PHE    HE2  318   4.713   3.747  11.485 -0.4592 -1.2801  0.1190
   23PHE      C  319   5.318   3.495  11.377 -0.2014  0.1063 -0.0746
   23PHE      O  320   5.438   3.532  11.387  0.4558  0.4364 -0.1205
   24ASP      N  321   5.297   3.397  11.291  0.0771  0.2441 -0.1657
   24ASP     HN  322   5.203   3.363  11.295 -0.2775  1.3271  1.5219
   24ASP     CA  323   5.399   3.327  11.215  0.0451  0.0921  0.3223
   24ASP     HA  324   5.490   3.385  11.217 -0.3291  0.7592 -0.9547
   24ASP     CB  325   5.423   3.182  11.265  0.2338  0.0126  1.3974
   24ASP    HB1  326   5.509   3.133  11.214  1.6956  3.3614  0.3690
   24ASP    HB2  327   5.452   3.202  11.371  0.1874 -0.0525  1.4221
   24ASP     CG  328   5.302   3.096  11.276  0.5555  0.5273  1.0050
   24ASP    OD1  329   5.330   2.977  11.326  0.7281  0.0644  0.2959
   24ASP    OD2  330   5.187   3.131  11.238 -0.2076  0.4796  0.2284
   24ASP      C  331   5.361   3.326  11.060 -0.8048  0.3079  0.0335
   24ASP      O  332   5.440   3.277  10.980  0.0243  0.1191  0.9903
   25ALA      N  333   5.243   3.372  11.016 -0.4985 -0.3060  0.7725
   25ALA     HN  334   5.177   3.407  11.082  0.2420  0.4349  1.1394
   25ALA     CA  335   5.185   3.372  10.886 -0.0692 -0.5016  0.4700
   25ALA     HA  336   5.254   3.332  10.812 -1.7884  1.9263 -2.6939
   25ALA     CB  337   5.056   3.283  10.881 -0.5248 -0.1943 -0.3882
   25ALA    HB1  338   5.028   3.271  10.774 -0.6579 -1.0856 -0.2651
   25ALA    HB2  339   5.098   3.188  10.921  0.6251  0.0071 -1.0722
   25ALA    HB3  340   4.981   3.316  10.957  0.0386 -1.1695  0.6191
   25ALA      C  341   5.149   3.510  10.849  0.0969  0.2200 -0.6887
   25ALA      O  342   5.146   3.594  10.938  0.0694 -0.0826 -0.1168
   26CYS      N  343   5.112   3.533  10.723  0.8640  0.1797  0.0282
   26CYS     HN  344   5.143   3.474  10.649 -0.7072 -2.4579  1.3592
   26CYS     CA  345   5.058   3.664  10.691  0.3754 -0.7338 -0.0882
   26CYS     HA  346   5.006   3.708  10.775 -0.3132 -2.2437  0.3093
   26CYS     CB  347   5.158   3.753  10.619  0.1522 -0.2797 -0.5415
   26CYS    HB1  348   5.165   3.735  10.509 -1.6457 -2.1981 -0.4082
   26CYS    HB2  349   5.121   3.857  10.630  1.9866  0.2586  1.1182
   26CYS     SG  350   5.320   3.765  10.698  0.3284  0.4372  0.1487
   26CYS      C  351   4.953   3.635  10.588  0.2310 -0.6469  0.3070
   26CYS      O  352   4.967   3.532  10.519 -0.0929  0.0351  0.4405
   27LEU      N  353   4.843   3.718  10.582 -0.8544  0.0632  0.1233
   27LEU     HN  354   4.839   3.798  10.642 -1.6491  0.4810 -0.4669
   27LEU     CA  355   4.726   3.688  10.499 -0.2402  0.4588  0.1069
   27LEU     HA  356   4.758   3.605  10.439  0.2840 -0.2322  1.2983
   27LEU     CB  357   4.604   3.653  10.586 -1.3830  0.1959 -0.7489
   27LEU    HB1  358   4.557   3.742  10.632  0.4491 -0.2638  2.2962
   27LEU    HB2  359   4.643   3.590  10.669 -0.2437  1.2592 -0.4460
   27LEU     CG  360   4.498   3.568  10.511  0.3962 -0.0815  0.5917
   27LEU     HG  361   4.543   3.528  10.417 -3.3027 -0.9187 -1.0267
   27LEU    CD1  362   4.456   3.462  10.607  0.1187  0.2813  0.1625
   27LEU   HD11  363   4.418   3.492  10.707 -0.2888 -0.8307  0.3601
   27LEU   HD12  364   4.378   3.401  10.557 -0.8090  1.9667 -0.5145
   27LEU   HD13  365   4.549   3.407  10.633  0.3662  0.4159 -0.4181
   27LEU    CD2  366   4.371   3.649  10.477 -0.2072  0.2065  0.4025
   27LEU   HD21  367   4.407   3.745  10.435  1.2795 -0.5031 -0.0256
   27LEU   HD22  368   4.311   3.585  10.409  0.0955 -0.8494  1.0907
   27LEU   HD23  369   4.306   3.653  10.567 -1.0400  0.3010 -0.1913
   27LEU      C  370   4.697   3.805  10.414 -0.1967 -0.4382  0.2479
   27LEU      O  371   4.708   3.924  10.449 -0.0243 -0.4295 -0.4556
   28ILE      N  372   4.661   3.773  10.288 -0.5337 -0.6443 -0.2794
   28ILE     HN  373   4.673   3.680  10.254  1.7440  0.0980 -1.7555
   28ILE     CA  374   4.598   3.865  10.196 -0.6014  0.0029 -0.1692
   28ILE     HA  375   4.572   3.951  10.256 -0.8930 -0.4037  0.2917
   28ILE     CB  376   4.688   3.927  10.088  1.0007  0.3184  0.2414
   28ILE     HB  377   4.772   3.970  10.146 -0.4721  2.1625  1.0918
   28ILE    CG2  378   4.754   3.815  10.002  0.2495 -0.2065  0.2405
   28ILE   HG21  379   4.679   3.754   9.948  1.9647 -0.2936 -2.2390
   28ILE   HG22  380   4.821   3.859   9.925 -0.3606 -0.9750 -0.7621
   28ILE   HG23  381   4.820   3.749  10.063 -0.5970 -0.5063  0.8413
   28ILE    CG1  382   4.638   4.047  10.001  0.0364  0.2194  0.1317
   28ILE   HG11  383   4.728   4.104   9.968 -0.3214  0.5212 -0.3202
   28ILE   HG12  384   4.588   4.129  10.057  0.1276  0.8576 -0.7102
   28ILE     CD  385   4.556   4.008   9.876  0.6924 -0.2741 -0.8717
   28ILE    HD1  386   4.498   4.091   9.830  1.2249  1.4232  1.3467
   28ILE    HD2  387   4.622   3.951   9.807 -0.7364 -0.4919 -2.0989
   28ILE    HD3  388   4.481   3.929   9.898 -0.0443  0.3724 -1.0214
   28ILE      C  389   4.469   3.809  10.143  0.0809 -0.1794 -0.1472
   28ILE      O  390   4.457   3.687  10.112 -0.3436 -0.0979  0.4308
   29THR      N  391   4.368   3.900  10.149 -0.3964  0.0477 -0.7055
   29THR     HN  392   4.375   3.990  10.190 -1.5840 -0.3451  0.4173
   29THR     CA  393   4.245   3.871  10.077 -0.6314  0.0552 -0.2419
   29THR     HA  394   4.264   3.801   9.997 -1.3815  0.6391 -0.9279
   29THR     CB  395   4.141   3.798  10.170  0.3644 -0.3016  0.5664
   29THR     HB  396   4.180   3.705  10.215  0.5950 -0.4211  0.1227
   29THR    OG1  397   4.019   3.769  10.103  0.0770  0.0449 -0.3680
   29THR    HG1  398   4.042   3.698  10.042  1.7526 -0.7435  1.0806
   29THR    CG2  399   4.107   3.888  10.288 -0.5345 -0.0539 -0.4982
   29THR   HG21  400   4.197   3.932  10.337  0.9991 -2.3646 -1.0332
   29THR   HG22  401   4.046   3.970  10.243 -1.1008 -0.5417 -0.6334
   29THR   HG23  402   4.057   3.824  10.364 -0.8967  0.6958 -0.0989
   29THR      C  403   4.200   3.997  10.012  0.4425 -0.3984 -0.5438
   29THR      O  404   4.238   4.103  10.052 -0.3971  0.2177  0.2780
   30LYS      N  405   4.138   3.976   9.894 -0.2549 -0.5113  0.1458
   30LYS     HN  406   4.122   3.880   9.872  0.1562 -0.3996 -0.6918
   30LYS     CA  407   4.085   4.076   9.816  0.0900  0.2537 -0.1133
   30LYS     HA  408   4.079   4.169   9.869 -1.8493  0.4251 -0.5344
   30LYS     CB  409   4.176   4.089   9.695  0.7265 -0.4289  0.0885
   30LYS    HB1  410   4.138   4.172   9.632  3.0835 -1.7576 -3.4391
   30LYS    HB2  411   4.280   4.118   9.725  0.3266 -0.2804  1.4024
   30LYS     CG  412   4.193   3.970   9.606 -0.2549 -0.6442  0.5375
   30LYS    HG1  413   4.096   3.963   9.553  0.2252  1.8952 -0.8254
   30LYS    HG2  414   4.204   3.874   9.662 -0.3901 -0.1954  1.3469
   30LYS     CD  415   4.313   3.966   9.502 -0.4676  0.4473  0.1679
   30LYS    HD1  416   4.293   3.887   9.427  1.6571  0.9494 -1.0154
   30LYS    HD2  417   4.409   3.944   9.553 -0.6097 -1.9847 -0.4990
   30LYS     CE  418   4.330   4.096   9.423  0.7795  0.5127 -0.1656
   30LYS    HE1  419   4.328   4.191   9.481 -3.2190  0.3917  0.1834
   30LYS    HE2  420   4.246   4.118   9.355 -0.2411  0.9008  1.1637
   30LYS     NZ  421   4.450   4.093   9.344 -0.4327  0.2574 -0.1168
   30LYS    HZ1  422   4.538   4.104   9.398 -0.5038  2.3970 -0.3649
   30LYS    HZ2  423   4.460   4.004   9.291  0.8094  0.3026  0.0059
   30LYS    HZ3  424   4.448   4.169   9.274 -0.3577 -0.9766 -1.4975
   30LYS      C  425   3.946   4.043   9.772 -0.3805 -1.2168  0.7948
   30LYS      O  426   3.897   3.933   9.775 -0.1901  0.4526 -0.2970
   31ALA      N  427   3.877   4.152   9.724 -0.1202  0.0621  0.2276
   31ALA     HN  428   3.911   4.244   9.740  0.4325 -0.5247  2.8771
   31ALA     CA  429   3.748   4.143   9.654 -0.3025  0.1382  0.5624
   31ALA     HA  430   3.741   4.046   9.606 -0.6236 -0.6379  2.0880
   31ALA     CB  431   3.648   4.156   9.768 -0.1673  0.0711 -0.1497
   31ALA    HB1  432   3.544   4.150   9.730 -0.2886  2.0423 -0.2378
   31ALA    HB2  433   3.662   4.066   9.832 -0.6483 -0.3564 -0.6426
   31ALA    HB3  434   3.649   4.244   9.836 -0.6490 -0.6059  0.7530
   31ALA      C  435   3.730   4.252   9.560  0.2884  0.1433  0.0587
   31ALA      O  436   3.732   4.368   9.600 -0.2141 -0.3684  0.6230
   32GLY      N  437   3.714   4.229   9.424  0.5789  0.3419 -0.0059
   32GLY     HN  438   3.725   4.139   9.382  1.0437  2.3501 -4.7905
   32GLY     CA  439   3.714   4.339   9.328 -0.5316 -0.8220  0.2414
   32GLY    HA1  440   3.638   4.410   9.357 -1.1201 -1.2171 -0.2824
   32GLY    HA2  441   3.707   4.298   9.228 -0.5286 -1.7426  0.6075
   32GLY      C  442   3.842   4.427   9.328  0.7978 -0.0477 -0.5946
   32GLY      O  443   3.958   4.384   9.321  0.1043  0.1010  0.2837
   33LEU      N  444   3.818   4.552   9.349  0.0640  0.8473 -0.0298
   33LEU     HN  445   3.724   4.582   9.357  0.6056  2.5186  0.5034
   33LEU     CA  446   3.926   4.645   9.379  0.5859  0.3857 -0.5472
   33LEU     HA  447   4.011   4.628   9.316  0.9406  0.2523 -0.0327
   33LEU     CB  448   3.897   4.788   9.327  0.0234  0.1549 -0.2302
   33LEU    HB1  449   3.977   4.861   9.354 -1.2216  1.1031  1.0313
   33LEU    HB2  450   3.802   4.819   9.375  0.2583 -0.1055  0.4180
   33LEU     CG  451   3.874   4.786   9.176 -0.0707 -0.4486 -0.2672
   33LEU     HG  452   3.823   4.694   9.140  0.4079 -0.2051 -1.5929
   33LEU    CD1  453   3.779   4.898   9.139  1.1056  0.2112 -0.2411
   33LEU   HD11  454   3.733   4.893   9.038  0.0504  0.3857  0.2238
   33LEU   HD12  455   3.688   4.896   9.201  0.4263 -1.3042 -1.2259
   33LEU   HD13  456   3.834   4.995   9.140  1.0838  0.2171  0.2358
   33LEU    CD2  457   3.998   4.793   9.091 -0.3862  0.0819  0.3325
   33LEU   HD21  458   4.083   4.726   9.116 -1.2122 -0.9113  0.5528
   33LEU   HD22  459   3.974   4.801   8.983  3.6489  0.8235 -0.6513
   33LEU   HD23  460   4.048   4.890   9.111  0.5235 -0.7003  2.0892
   33LEU      C  461   3.983   4.654   9.521 -0.2958  0.4875 -0.0436
   33LEU      O  462   4.098   4.698   9.541  0.6269 -0.3584 -0.4314
   34GLN      N  463   3.910   4.600   9.615 -0.1291  0.1719  0.8428
   34GLN     HN  464   3.822   4.567   9.582  0.4923 -0.4583 -0.2101
   34GLN     CA  465   3.935   4.602   9.761  0.6007  0.2059  0.4133
   34GLN     HA  466   3.981   4.697   9.782  1.3346 -0.4249  1.7681
   34GLN     CB  467   3.799   4.601   9.839 -0.3142 -0.0282  0.3486
   34GLN    HB1  468   3.753   4.500   9.850 -1.1086  0.3654  0.7581
   34GLN    HB2  469   3.826   4.626   9.944 -1.6644 -1.7612  1.1729
   34GLN     CG  470   3.691   4.701   9.795 -0.2451  0.3183 -0.1524
   34GLN    HG1  471   3.666   4.687   9.687  2.1972 -0.0107 -0.7221
   34GLN    HG2  472   3.610   4.687   9.870 -0.1740  0.8545  0.0241
   34GLN     CD  473   3.748   4.841   9.803  0.3457  0.6233 -0.4815
   34GLN    OE1  474   3.783   4.886   9.692  0.3766  0.1730 -0.0928
   34GLN    NE2  475   3.760   4.905   9.919 -0.1435 -0.5813 -0.6827
   34GLN   HE21  476   3.760   4.851  10.003  1.6076  2.0428  1.1271
   34GLN   HE22  477   3.761   5.005   9.927 -0.6451 -0.6785  0.9561
   34GLN      C  478   4.031   4.498   9.804 -0.1664  0.4965 -0.1893
   34GLN      O  479   4.037   4.390   9.748 -0.4619  0.2643 -0.1555
   35VAL      N  480   4.109   4.532   9.917 -0.2590  0.0124  0.8548
   35VAL     HN  481   4.114   4.623   9.957 -0.6453 -0.4091  1.9051
   35VAL     CA  482   4.213   4.455   9.976  0.0555  0.0845  0.6024
   35VAL     HA  483   4.203   4.354   9.940 -0.4598 -1.2318  4.0617
   35VAL     CB  484   4.355   4.512   9.945 -0.1433 -0.1290  0.5210
   35VAL     HB  485   4.376   4.599  10.012 -1.2839  1.5549 -1.1929
   35VAL    CG1  486   4.466   4.404   9.959  0.3979 -0.1079 -0.0142
   35VAL   HG11  487   4.454   4.346  10.053  0.6903  0.9983  0.7245
   35VAL   HG12  488   4.456   4.336   9.872 -3.3875  0.8751 -0.5247
   35VAL   HG13  489   4.568   4.448   9.951  0.2353  0.3283  0.2505
   35VAL    CG2  490   4.365   4.578   9.804 -0.2730  0.4212  0.5664
   35VAL   HG21  491   4.462   4.629   9.785 -1.3636  2.1950 -0.5357
   35VAL   HG22  492   4.340   4.496   9.733  1.9419  0.2292 -0.0679
   35VAL   HG23  493   4.298   4.667   9.800  1.9044  2.1214 -1.7046
   35VAL      C  494   4.192   4.452  10.125  0.3690 -0.1559 -0.3401
   35VAL      O  495   4.148   4.555  10.176  0.1187  0.4159 -0.2720
   36TYR      N  496   4.223   4.340  10.195 -0.1710  0.3797 -0.8522
   36TYR     HN  497   4.241   4.256  10.144  1.5675 -1.7903  2.9396
   36TYR     CA  498   4.244   4.331  10.343 -0.0234  0.1137  0.9632
   36TYR     HA  499   4.263   4.432  10.378 -0.3350 -0.2661  2.2791
   36TYR     CB  500   4.110   4.291  10.410  0.1907 -0.7157 -0.1910
   36TYR    HB1  501   4.042   4.379  10.404 -1.4988 -1.9849 -0.4419
   36TYR    HB2  502   4.054   4.205  10.367 -0.3437 -0.4629 -0.0183
   36TYR     CG  503   4.129   4.262  10.558  0.3028  0.3705  0.0635
   36TYR    CD1  504   4.143   4.127  10.588 -0.2574  0.6970  0.7708
   36TYR    HD1  505   4.141   4.048  10.514  0.7438  2.0213 -0.7441
   36TYR    CE1  506   4.140   4.080  10.725 -0.0764 -0.2087  0.3484
   36TYR    HE1  507   4.141   3.973  10.740  1.8352 -0.2501  0.1870
   36TYR     CZ  508   4.113   4.174  10.830  0.2309 -0.0178 -0.3234
   36TYR     OH  509   4.076   4.123  10.954 -0.5787 -0.0479  0.7567
   36TYR     HH  510   4.042   4.201  10.999 -2.6263  1.8247 -3.4715
   36TYR    CD2  511   4.118   4.354  10.664 -0.4866  0.1492 -0.5401
   36TYR    HD2  512   4.113   4.459  10.639  1.0574  0.4699  0.3191
   36TYR    CE2  513   4.095   4.312  10.792 -0.1255  0.7293  0.3071
   36TYR    HE2  514   4.070   4.386  10.867 -0.5047  0.0936  0.8193
   36TYR      C  515   4.372   4.255  10.366 -0.3407  0.5428 -0.3598
   36TYR      O  516   4.395   4.150  10.312  0.6727  0.3424 -0.1805
   37ASN      N  517   4.466   4.314  10.439  0.1680 -0.0671 -0.1014
   37ASN     HN  518   4.434   4.394  10.490 -0.2299 -0.3382  0.0807
   37ASN     CA  519   4.602   4.277  10.464 -0.0379 -0.3792 -0.0527
   37ASN     HA  520   4.607   4.176  10.427  1.1230 -0.0903 -0.7414
   37ASN     CB  521   4.701   4.380  10.391 -0.0389  0.0744  0.2824
   37ASN    HB1  522   4.652   4.478  10.374 -2.1795 -1.0462 -0.3808
   37ASN    HB2  523   4.791   4.396  10.455 -1.0513 -1.7605  2.2937
   37ASN     CG  524   4.765   4.332  10.259 -0.5999  0.3814 -0.6015
   37ASN    OD1  525   4.749   4.383  10.150 -0.3354  0.1537  0.5038
   37ASN    ND2  526   4.844   4.217  10.271  0.4110  0.4337 -0.0849
   37ASN   HD21  527   4.869   4.188  10.364 -2.5883  0.3599  0.8094
   37ASN   HD22  528   4.891   4.193  10.186 -1.7679 -0.4313 -1.1376
   37ASN      C  529   4.632   4.269  10.612  0.4002 -0.2384  0.7396
   37ASN      O  530   4.605   4.360  10.684  0.5604 -0.3735  0.2148
   38LYS      N  531   4.679   4.151  10.661 -0.3208  1.0644 -0.7403
   38LYS     HN  532   4.717   4.086  10.597  4.3800  1.0944  1.5788
   38LYS     CA  533   4.703   4.125  10.803  0.1782 -0.4127 -0.3194
   38LYS     HA  534   4.740   4.212  10.856  0.8633 -0.0816 -1.3065
   38LYS     CB  535   4.575   4.074  10.874  0.5998  0.4337 -0.8864
   38LYS    HB1  536   4.596   4.040  10.978  2.4858 -0.8302 -1.6438
   38LYS    HB2  537   4.552   3.991  10.804  1.6221 -0.4170 -0.2442
   38LYS     CG  538   4.458   4.179  10.890  0.1142 -0.0366 -0.2560
   38LYS    HG1  539   4.368   4.126  10.930  0.0774 -0.3787 -0.7872
   38LYS    HG2  540   4.422   4.213  10.791  0.8277  3.1707  0.4899
   38LYS     CD  541   4.495   4.297  10.983  0.7579 -0.0679  0.1606
   38LYS    HD1  542   4.573   4.358  10.933  0.4944 -0.7740 -1.1641
   38LYS    HD2  543   4.545   4.242  11.066  1.9966  1.2972  0.3536
   38LYS     CE  544   4.370   4.384  11.017 -0.4404  0.7844 -0.0992
   38LYS    HE1  545   4.285   4.316  11.042 -0.5033  0.8887 -0.0264
   38LYS    HE2  546   4.333   4.464  10.949  0.3142 -0.1264 -1.6266
   38LYS     NZ  547   4.412   4.450  11.147 -0.4324 -0.4765 -0.1068
   38LYS    HZ1  548   4.427   4.384  11.226 -1.3958  0.0886  0.5775
   38LYS    HZ2  549   4.500   4.500  11.121 -0.8432 -0.1086 -0.8232
   38LYS    HZ3  550   4.336   4.516  11.173  0.1460 -0.2494  1.0847
   38LYS      C  551   4.813   4.023  10.831  0.1138  0.1605 -0.3273
   38LYS      O  552   4.850   3.946  10.742  0.0559  0.4622  0.1316
   39CYS      N  553   4.871   4.028  10.954  0.0521 -0.0605  0.5741
   39CYS     HN  554   4.829   4.081  11.027 -2.3795 -1.8798  0.6092
   39CYS     CA  555   4.948   3.910  10.991 -0.7715 -0.1242  0.0811
   39CYS     HA  556   5.002   3.865  10.909  0.0024  1.0178 -0.0659
   39CYS     CB  557   5.045   3.953  11.108 -0.5072  0.0927  0.4768
   39CYS    HB1  558   4.983   3.980  11.195  0.7426 -0.6587  1.6389
   39CYS    HB2  559   5.114   3.869  11.132 -0.7159  0.1749  1.3982
   39CYS     SG  560   5.165   4.089  11.060 -0.3498 -0.2305  0.5977
   39CYS      C  561   4.863   3.799  11.048  0.4841  0.7601  0.8984
   39CYS      O  562   4.743   3.816  11.089 -0.1094 -0.0915  1.2101
   40TRP      N  563   4.904   3.671  11.061 -0.8250 -0.3359 -0.1777
   40TRP     HN  564   5.001   3.648  11.060 -0.3464  1.5427  0.0945
   40TRP     CA  565   4.812   3.568  11.097 -0.2950 -0.6123 -0.0825
   40TRP     HA  566   4.736   3.601  11.166 -0.9315 -4.0415  1.0502
   40TRP     CB  567   4.742   3.517  10.970  0.3674 -0.2650 -0.4034
   40TRP    HB1  568   4.730   3.612  10.913  1.1191  0.8947  1.2737
   40TRP    HB2  569   4.790   3.443  10.903 -2.2158 -1.5321 -1.0070
   40TRP     CG  570   4.601   3.463  10.987  0.1642  0.0012 -0.8963
   40TRP    CD1  571   4.553   3.341  11.017  0.3458  0.0713 -0.0629
   40TRP    HD1  572   4.605   3.249  10.994  1.1118  0.9249 -2.0273
   40TRP    NE1  573   4.417   3.340  11.018 -0.0477 -0.3733  0.3751
   40TRP    HE1  574   4.359   3.265  11.041 -0.2597 -0.3847 -0.2003
   40TRP    CE2  575   4.373   3.467  10.991  0.5327 -0.2099 -0.0215
   40TRP    CD2  576   4.484   3.548  10.974  0.4300  0.0162 -0.1187
   40TRP    CE3  577   4.470   3.687  10.941  0.0081  0.4451  0.3754
   40TRP    HE3  578   4.557   3.750  10.930 -0.8188  1.2427 -2.1816
   40TRP    CZ3  579   4.345   3.735  10.916  1.0270  0.2436 -0.0536
   40TRP    HZ3  580   4.333   3.836  10.878 -1.1939 -0.0822 -0.3232
   40TRP    CZ2  581   4.245   3.520  10.968 -0.2907 -0.0308  0.5258
   40TRP    HZ2  582   4.158   3.461  10.995 -0.2954  0.0136  0.6093
   40TRP    CH2  583   4.224   3.653  10.923 -0.4023  0.9602  0.3312
   40TRP    HH2  584   4.128   3.689  10.887 -0.5773  0.8113  0.6456
   40TRP      C  585   4.889   3.454  11.156  0.0361  1.0351 -0.0768
   40TRP      O  586   5.011   3.457  11.168  1.0208  0.8387  0.6160
   41LYS      N  587   4.816   3.345  11.207  0.3276 -0.7484  0.5261
   41LYS     HN  588   4.718   3.354  11.225  0.3357  1.5020 -0.1955
   41LYS     CA  589   4.872   3.226  11.270 -0.2719  0.4627 -0.5681
   41LYS     HA  590   4.979   3.231  11.281 -0.1687 -0.3086 -1.1546
   41LYS     CB  591   4.808   3.200  11.405  0.3577  0.3474 -0.2701
   41LYS    HB1  592   4.698   3.191  11.394  0.5836 -0.6258 -2.3390
   41LYS    HB2  593   4.835   3.097  11.436 -2.0740  0.1282  1.3986
   41LYS     CG  594   4.851   3.310  11.514  0.0114 -0.0654 -1.0193
   41LYS    HG1  595   4.809   3.412  11.500 -0.3056  0.5635  3.2950
   41LYS    HG2  596   4.962   3.322  11.514 -0.1349  1.5352 -1.8471
   41LYS     CD  597   4.794   3.270  11.658 -0.2156  0.4585  0.7606
   41LYS    HD1  598   4.683   3.264  11.653 -0.1478  0.0525 -0.4009
   41LYS    HD2  599   4.824   3.350  11.729 -0.3330  1.4009 -0.2340
   41LYS     CE  600   4.837   3.133  11.719  0.7046 -0.2486 -0.0324
   41LYS    HE1  601   4.817   3.048  11.650  0.9654  1.0046 -1.7246
   41LYS    HE2  602   4.783   3.113  11.814 -3.2720  0.4922 -1.9390
   41LYS     NZ  603   4.984   3.130  11.727 -0.2286  0.2625 -0.4312
   41LYS    HZ1  604   5.025   3.163  11.638  2.4964 -1.6352 -0.0177
   41LYS    HZ2  605   5.017   3.196  11.800  0.6756  0.0320 -0.6186
   41LYS    HZ3  606   5.020   3.034  11.745  0.9041  1.0860  2.3855
   41LYS      C  607   4.844   3.111  11.173  0.2856 -1.3672  0.0866
   41LYS      O  608   4.726   3.084  11.142  0.0165 -0.2302 -0.4509
   42PHE      N  609   4.947   3.033  11.131  0.0474  0.4490 -0.0276
   42PHE     HN  610   5.041   3.050  11.156  1.0580  0.5793 -3.3700
   42PHE     CA  611   4.932   2.960  11.008 -0.3194 -0.5782  0.3831
   42PHE     HA  612   4.893   3.030  10.936  2.0501  1.2779  0.7788
   42PHE     CB  613   5.068   2.900  10.974  0.3999  0.3863  0.4273
   42PHE    HB1  614   5.157   2.962  10.994 -0.5582  1.5319  1.2499
   42PHE    HB2  615   5.081   2.816  11.046  1.9731  0.7375  0.5812
   42PHE     CG  616   5.078   2.832  10.841  0.8877 -0.2772  0.6330
   42PHE    CD1  617   5.078   2.910  10.729  0.1529  0.1032  0.6685
   42PHE    HD1  618   5.069   3.017  10.736  0.8086  0.3202 -1.1427
   42PHE    CE1  619   5.104   2.857  10.595  0.0634 -0.2394  0.0816
   42PHE    HE1  620   5.104   2.916  10.505 -0.0304 -1.5121 -0.7752
   42PHE     CZ  621   5.121   2.720  10.583  0.0181  0.1950  0.0646
   42PHE     HZ  622   5.133   2.674  10.486  2.6625 -3.1111  1.7765
   42PHE    CD2  623   5.097   2.692  10.828 -0.5722 -0.2515  0.4147
   42PHE    HD2  624   5.106   2.627  10.913 -0.0107  1.1999  1.5113
   42PHE    CE2  625   5.115   2.638  10.700 -0.2561 -0.1525  0.1733
   42PHE    HE2  626   5.118   2.533  10.674  0.5125 -0.0864 -0.0208
   42PHE      C  627   4.827   2.842  11.023  0.1657 -0.0058  0.7983
   42PHE      O  628   4.750   2.812  10.925 -0.7624 -0.3413 -0.1810
   43GLU      N  629   4.822   2.788  11.140  0.3058  0.3151 -0.6240
   43GLU     HN  630   4.880   2.820  11.214 -0.2400 -0.8358  0.3430
   43GLU     CA  631   4.727   2.680  11.165 -0.3790 -0.9018 -0.3906
   43GLU     HA  632   4.744   2.617  11.080  1.4536 -2.4423  1.0269
   43GLU     CB  633   4.763   2.604  11.298  0.1370 -0.1128 -0.0190
   43GLU    HB1  634   4.689   2.527  11.328  0.7293 -0.3227  0.9507
   43GLU    HB2  635   4.751   2.678  11.380  3.6603 -1.5962  2.0475
   43GLU     CG  636   4.904   2.542  11.303  0.4092  0.3990 -0.7955
   43GLU    HG1  637   4.922   2.481  11.212  0.5699 -0.0151 -0.4945
   43GLU    HG2  638   4.988   2.614  11.314 -0.7753  1.7104 -0.1045
   43GLU     CD  639   4.919   2.452  11.430 -0.5611 -0.0050  0.1690
   43GLU    OE1  640   4.858   2.343  11.432 -0.1223 -0.2227 -0.0914
   43GLU    OE2  641   4.999   2.492  11.514  0.6512 -0.2945  0.0217
   43GLU      C  642   4.576   2.718  11.165 -0.1499  0.5785  1.2221
   43GLU      O  643   4.485   2.633  11.141  0.1954  0.5215 -0.3461
   44HSD      N  644   4.548   2.845  11.189 -0.7975  0.0702 -0.8115
   44HSD     HN  645   4.621   2.912  11.182 -0.8578  0.3855  0.9927
   44HSD     CA  646   4.414   2.899  11.182  0.6983 -0.9086 -0.0988
   44HSD     HA  647   4.334   2.827  11.184  1.3359 -1.6413 -0.2709
   44HSD     CB  648   4.387   3.006  11.289 -0.3228  0.1982  0.0537
   44HSD    HB1  649   4.297   3.067  11.269 -0.6941 -0.9686 -2.2036
   44HSD    HB2  650   4.473   3.075  11.302 -2.0449  2.1995  1.5833
   44HSD    ND1  651   4.280   2.849  11.450  0.0222 -0.6261 -0.1065
   44HSD    HD1  652   4.230   2.789  11.388  0.6617 -0.0816 -1.1678
   44HSD     CG  653   4.373   2.950  11.419 -0.2668  0.7316  0.5971
   44HSD    CE1  654   4.260   2.853  11.584 -0.0403  0.1863 -0.6407
   44HSD    HE1  655   4.205   2.777  11.640  1.7926 -2.2161 -1.9080
   44HSD    NE2  656   4.334   2.947  11.642 -1.0637 -0.3251  0.4959
   44HSD    CD2  657   4.409   3.003  11.541 -0.2163  0.0296 -0.2498
   44HSD    HD2  658   4.469   3.091  11.559 -1.6565  0.5273  2.5398
   44HSD      C  659   4.400   2.964  11.049 -0.1966 -0.0965  0.4695
   44HSD      O  660   4.323   3.057  11.030 -0.2515  0.1091  0.0488
   45CYS      N  661   4.483   2.924  10.946 -0.0346  0.7619 -0.1972
   45CYS     HN  662   4.550   2.851  10.956 -1.7383 -0.9071 -0.4618
   45CYS     CA  663   4.464   2.963  10.811 -0.8530  0.4169 -0.1739
   45CYS     HA  664   4.408   3.055  10.801  1.5656  1.8033 -1.8332
   45CYS     CB  665   4.594   2.996  10.721  0.3015 -0.5538  0.0672
   45CYS    HB1  666   4.663   2.914  10.751  0.4056 -0.4589  0.0861
   45CYS    HB2  667   4.583   2.989  10.611 -0.7801 -0.9654  0.1829
   45CYS     SG  668   4.671   3.158  10.748  0.2410  0.2201  0.6312
   45CYS      C  669   4.385   2.868  10.730  0.5399  0.3542 -0.5306
   45CYS      O  670   4.372   2.884  10.611 -0.0023  0.1931 -0.7360
   46ASN      N  671   4.326   2.765  10.792  0.2391  0.9854  0.1027
   46ASN     HN  672   4.331   2.773  10.891  3.0750  2.6698 -0.0677
   46ASN     CA  673   4.250   2.662  10.732  0.1950  0.2346 -0.2864
   46ASN     HA  674   4.312   2.634  10.648  0.0459  0.2002 -0.3838
   46ASN     CB  675   4.229   2.530  10.817 -0.1037 -0.6462  0.0814
   46ASN    HB1  676   4.170   2.458  10.756  0.1816  0.8094 -2.0125
   46ASN    HB2  677   4.326   2.480  10.838 -0.0450 -2.6780 -4.0320
   46ASN     CG  678   4.148   2.557  10.939  0.2628  0.5383 -0.1364
   46ASN    OD1  679   4.024   2.566  10.936  0.5047  0.0973 -0.1019
   46ASN    ND2  680   4.212   2.576  11.051 -0.6065 -0.6877  0.5921
   46ASN   HD21  681   4.312   2.566  11.053 -0.4587  0.3527 -0.4620
   46ASN   HD22  682   4.167   2.627  11.124 -0.2403  1.9942 -0.9326
   46ASN      C  683   4.118   2.713  10.674  0.3085 -0.1476 -0.1283
   46ASN      O  684   4.069   2.815  10.718  0.3189  0.0730 -0.5935
   47PHE      N  685   4.062   2.650  10.571  0.2062  0.1016 -0.4353
   47PHE     HN  686   4.124   2.581  10.537  2.0604  1.0194  0.9056
   47PHE     CA  687   3.947   2.701  10.501  1.2632  0.1808  0.0973
   47PHE     HA  688   3.961   2.802  10.464 -1.8252  0.4550 -0.6592
   47PHE     CB  689   3.913   2.616  10.378  0.1653 -0.5700  0.7260
   47PHE    HB1  690   4.005   2.607  10.315  0.4691  1.4310  0.8325
   47PHE    HB2  691   3.883   2.514  10.412  1.7542 -0.4222  2.7508
   47PHE     CG  692   3.810   2.679  10.292  0.5327 -0.2239  0.5509
   47PHE    CD1  693   3.674   2.656  10.297  0.7798 -0.1924 -0.1295
   47PHE    HD1  694   3.645   2.588  10.375 -0.6813 -0.2509 -0.6844
   47PHE    CE1  695   3.574   2.715  10.223 -0.0329  0.1179 -0.1465
   47PHE    HE1  696   3.469   2.691  10.229 -0.0604  0.4145  0.7024
   47PHE     CZ  697   3.619   2.822  10.140  0.2826 -0.2050  0.4161
   47PHE     HZ  698   3.547   2.869  10.075 -0.5004 -1.6573  0.1809
   47PHE    CD2  699   3.848   2.786  10.205 -0.1969 -0.3404  0.1313
   47PHE    HD2  700   3.954   2.806  10.206 -0.4092  0.8837 -0.4567
   47PHE    CE2  701   3.755   2.853  10.128  0.2646  0.1591  0.9463
   47PHE    HE2  702   3.777   2.941  10.070  0.6741  0.7152  1.9216
   47PHE      C  703   3.820   2.715  10.590  0.1368 -0.1474  0.9824
   47PHE      O  704   3.761   2.824  10.588 -0.1386  0.1162 -0.0801
   48ASN      N  705   3.783   2.611  10.670  0.4397 -0.7887  0.0168
   48ASN     HN  706   3.830   2.523  10.668 -0.6430 -1.3756 -0.5568
   48ASN     CA  707   3.673   2.624  10.765  0.4873 -0.1492 -0.5362
   48ASN     HA  708   3.580   2.643  10.714 -0.2143 -1.0706  0.3622
   48ASN     CB  709   3.658   2.497  10.843 -0.0871  0.6669 -0.0162
   48ASN    HB1  710   3.761   2.471  10.877  0.6074  0.7051 -1.9172
   48ASN    HB2  711   3.585   2.502  10.926  1.3434 -1.8868  1.5375
   48ASN     CG  712   3.604   2.385  10.752 -0.4147  0.5154  0.5295
   48ASN    OD1  713   3.602   2.401  10.629  0.2035 -0.3716 -0.6706
   48ASN    ND2  714   3.579   2.264  10.805  0.4657  0.3747 -1.5393
   48ASN   HD21  715   3.615   2.249  10.897 -0.9322  1.6168 -0.7452
   48ASN   HD22  716   3.523   2.197  10.757  0.7801 -1.8886  1.0404
   48ASN      C  717   3.683   2.744  10.866  0.0090  0.0485 -0.1277
   48ASN      O  718   3.589   2.825  10.879  0.6042 -0.1851 -0.1671
   49ASP      N  719   3.805   2.767  10.917  0.2795 -0.4465 -0.5038
   49ASP     HN  720   3.883   2.708  10.898 -0.1634 -0.9279 -0.8581
   49ASP     CA  721   3.836   2.884  11.013  0.4885  0.6977 -0.0913
   49ASP     HA  722   3.749   2.884  11.076  0.9019 -0.0766  0.4945
   49ASP     CB  723   3.974   2.873  11.093  0.5222  0.2154 -0.3810
   49ASP    HB1  724   4.062   2.854  11.028 -1.0860 -3.1755 -1.8436
   49ASP    HB2  725   3.983   2.971  11.144  2.3028 -0.2149  0.2207
   49ASP     CG  726   3.982   2.774  11.204  0.7779  0.0770  0.2258
   49ASP    OD1  727   3.881   2.747  11.279 -0.5069  0.5017 -0.5276
   49ASP    OD2  728   4.094   2.740  11.240 -0.0248  0.0905  0.5666
   49ASP      C  729   3.835   3.017  10.942 -0.1614 -0.0120 -0.3796
   49ASP      O  730   3.777   3.117  10.987  0.0764 -0.1590 -0.7168
   50VAL      N  731   3.905   3.022  10.825 -0.0887 -0.8712  0.3274
   50VAL     HN  732   3.962   2.946  10.795 -3.3197 -2.2145 -3.1625
   50VAL     CA  733   3.922   3.146  10.750  0.2395  0.6235  0.6335
   50VAL     HA  734   3.948   3.224  10.820 -3.5432  0.6199  2.3390
   50VAL     CB  735   4.025   3.147  10.637  0.2569  0.1550 -0.6001
   50VAL     HB  736   4.034   3.056  10.574  2.9442 -1.8434  2.3566
   50VAL    CG1  737   4.017   3.274  10.546  0.4143 -0.3580 -0.3624
   50VAL   HG11  738   4.096   3.277  10.468  1.3390  0.7787  0.5887
   50VAL   HG12  739   3.926   3.294  10.485  0.3153 -1.3609 -0.5655
   50VAL   HG13  740   4.032   3.369  10.601 -0.5256 -0.2780 -0.2289
   50VAL    CG2  741   4.163   3.151  10.712 -0.1328 -0.3505 -0.1764
   50VAL   HG21  742   4.161   3.228  10.792 -0.3347  1.9258 -2.2504
   50VAL   HG22  743   4.178   3.059  10.772  1.0248  0.0086  0.1048
   50VAL   HG23  744   4.251   3.165  10.646  0.2628 -1.1576  0.1678
   50VAL      C  745   3.790   3.192  10.694  0.1448  0.6067  0.1988
   50VAL      O  746   3.764   3.316  10.704 -0.1638 -0.3375  0.3855
   51THR      N  747   3.691   3.108  10.661 -1.0985 -0.3078  0.2636
   51THR     HN  748   3.703   3.009  10.668  0.6260 -0.0226  3.1274
   51THR     CA  749   3.559   3.149  10.622 -0.4718  0.2430 -0.2259
   51THR     HA  750   3.571   3.232  10.553 -0.4476  0.9586  0.6215
   51THR     CB  751   3.472   3.039  10.551  0.4480 -0.3200 -0.0840
   51THR     HB  752   3.366   3.070  10.537  0.9414  0.6480 -2.0650
   51THR    OG1  753   3.473   2.913  10.617 -0.7299  0.2650  0.0159
   51THR    HG1  754   3.567   2.896  10.627 -1.0982 -1.0341  1.9125
   51THR    CG2  755   3.530   3.011  10.410  0.1108 -0.4710 -0.2310
   51THR   HG21  756   3.453   2.949  10.358 -0.9207  2.0284 -1.8626
   51THR   HG22  757   3.520   3.105  10.352  0.4441 -0.9363 -1.0637
   51THR   HG23  758   3.631   2.966  10.416  0.5926  0.7433  1.5588
   51THR      C  759   3.477   3.201  10.738 -0.1192 -0.1788  0.6052
   51THR      O  760   3.391   3.289  10.720 -0.5780 -0.2423  0.4865
   52THR      N  761   3.501   3.147  10.860 -0.0763 -0.5195  0.1902
   52THR     HN  762   3.572   3.079  10.878 -1.2861 -1.4772  1.5779
   52THR     CA  763   3.426   3.184  10.979 -0.1321  0.5791  0.0711
   52THR     HA  764   3.324   3.205  10.950 -1.0552  0.3406  2.7914
   52THR     CB  765   3.409   3.067  11.085 -0.2552 -0.3119  0.4594
   52THR     HB  766   3.359   3.102  11.177 -2.1715 -0.5599 -0.4202
   52THR    OG1  767   3.527   2.996  11.108  0.2977 -0.5124  0.0658
   52THR    HG1  768   3.527   2.928  11.041 -0.3379 -1.3921  0.9236
   52THR    CG2  769   3.312   2.968  11.021  0.4702 -0.0364  0.1563
   52THR   HG21  770   3.274   2.901  11.101  0.5105 -0.7141 -0.3811
   52THR   HG22  771   3.223   3.016  10.975  0.1028  1.0858  1.9316
   52THR   HG23  772   3.357   2.911  10.937  0.1800  2.0192 -1.4526
   52THR      C  773   3.477   3.307  11.045 -0.6999  0.2965  0.1317
   52THR      O  774   3.401   3.384  11.100  0.1543  0.1037 -0.1405
   53ARG      N  775   3.606   3.339  11.037 -0.0703  0.4768  0.2226
   53ARG     HN  776   3.676   3.283  10.992  0.4712  1.0137  0.3767
   53ARG     CA  777   3.646   3.473  11.082 -0.1387  0.4697  0.3442
   53ARG     HA  778   3.614   3.487  11.184  0.1001 -1.1046  0.6575
   53ARG     CB  779   3.805   3.477  11.085 -0.0643 -0.2779 -0.6722
   53ARG    HB1  780   3.854   3.499  10.987  1.7245 -1.0287  0.0045
   53ARG    HB2  781   3.815   3.569  11.147 -3.7629 -0.0765 -0.1443
   53ARG     CG  782   3.858   3.361  11.171 -0.4647  0.0501 -0.3243
   53ARG    HG1  783   3.900   3.278  11.111  2.2622  2.5193 -2.1719
   53ARG    HG2  784   3.772   3.320  11.227  0.3724 -1.6474 -0.2192
   53ARG     CD  785   3.957   3.397  11.293 -0.2604  1.0503  0.2034
   53ARG    HD1  786   3.917   3.479  11.357 -0.0232  0.7162  0.7946
   53ARG    HD2  787   4.048   3.440  11.246 -0.2951  2.2161  1.1434
   53ARG     NE  788   3.989   3.273  11.374  0.0393  0.0125  0.3339
   53ARG     HE  789   3.921   3.201  11.378  0.3251 -0.5543 -2.7895
   53ARG     CZ  790   4.102   3.249  11.449  0.4051 -0.0992  0.1829
   53ARG    NH1  791   4.180   3.352  11.480 -0.1790 -0.2819  0.2413
   53ARG   HH11  792   4.144   3.443  11.462  1.0186  0.0063 -0.8589
   53ARG   HH12  793   4.238   3.339  11.560 -0.4560  1.5034  0.7753
   53ARG    NH2  794   4.127   3.130  11.498 -0.3038 -0.2181 -0.1678
   53ARG   HH21  795   4.058   3.060  11.477 -0.0482 -0.8648  1.0415
   53ARG   HH22  796   4.205   3.103  11.554 -0.1668 -0.0178 -0.2663
   53ARG      C  797   3.597   3.597  11.003 -0.1995 -0.3822 -0.0672
   53ARG      O  798   3.545   3.693  11.057 -0.9514  0.9361  0.5625
   54LEU      N  799   3.601   3.585  10.871  0.0116 -0.0375 -0.2663
   54LEU     HN  800   3.645   3.503  10.834  0.8565  0.4030 -0.2452
   54LEU     CA  801   3.568   3.693  10.777  0.5822  0.0211  1.0051
   54LEU     HA  802   3.596   3.791  10.813  2.0819  0.4032 -1.0131
   54LEU     CB  803   3.654   3.675  10.652 -0.2151  0.2112  0.2396
   54LEU    HB1  804   3.631   3.573  10.612  0.7592 -0.2090  0.7343
   54LEU    HB2  805   3.618   3.745  10.573 -1.4587  0.9800  1.4429
   54LEU     CG  806   3.805   3.665  10.687  0.5002 -1.1501  0.0414
   54LEU     HG  807   3.811   3.589  10.768 -1.6697 -0.7317  0.6629
   54LEU    CD1  808   3.902   3.620  10.575 -0.2563  0.2989 -0.1096
   54LEU   HD11  809   3.908   3.702  10.500  1.2374  0.8326  0.5649
   54LEU   HD12  810   4.002   3.586  10.610  0.2352 -0.9077 -2.4218
   54LEU   HD13  811   3.849   3.531  10.535 -1.1735  0.9511 -0.3611
   54LEU    CD2  812   3.850   3.806  10.743 -0.3845 -0.3736 -0.4863
   54LEU   HD21  813   3.959   3.826  10.745 -0.4500 -0.0722  0.5779
   54LEU   HD22  814   3.813   3.886  10.676 -3.3777 -0.3430  1.0052
   54LEU   HD23  815   3.815   3.819  10.848  0.1776 -2.8088  0.0711
   54LEU      C  816   3.428   3.688  10.731  0.6724 -0.6010 -0.1833
   54LEU      O  817   3.384   3.785  10.668  0.3149  0.0043  0.0065
   55ARG      N  818   3.359   3.581  10.762  0.4719 -0.1411  0.2877
   55ARG     HN  819   3.412   3.509  10.806 -1.7463 -1.6525  0.6422
   55ARG     CA  820   3.213   3.570  10.762  0.1603 -0.6099 -0.0578
   55ARG     HA  821   3.190   3.469  10.792  0.1046 -0.2014  1.3461
   55ARG     CB  822   3.156   3.660  10.868 -0.0799 -0.6770  0.0851
   55ARG    HB1  823   3.187   3.766  10.859 -0.1922 -0.6705 -0.2298
   55ARG    HB2  824   3.045   3.655  10.860 -0.0021 -1.4452 -0.6363
   55ARG     CG  825   3.182   3.625  11.015 -0.0590  0.8439 -0.1006
   55ARG    HG1  826   3.288   3.644  11.041 -0.0666  0.9764 -0.1670
   55ARG    HG2  827   3.169   3.515  11.023  3.4159  0.3192 -0.0937
   55ARG     CD  828   3.081   3.699  11.096 -0.1335 -0.6278  0.5085
   55ARG    HD1  829   3.075   3.658  11.199  1.1725 -0.5322  0.6341
   55ARG    HD2  830   2.976   3.688  11.063 -0.1544 -2.4438  1.0593
   55ARG     NE  831   3.130   3.844  11.096 -0.1814 -0.1150 -0.1268
   55ARG     HE  832   3.228   3.863  11.090  0.5579 -3.4714 -0.7330
   55ARG     CZ  833   3.040   3.944  11.085  0.4164 -0.4151 -0.1691
   55ARG    NH1  834   2.909   3.929  11.099 -0.1751  0.7430 -0.7908
   55ARG   HH11  835   2.873   3.847  11.145  1.1867  0.7891  0.4313
   55ARG   HH12  836   2.849   4.008  11.090 -0.2784  0.5101 -2.4250
   55ARG    NH2  837   3.087   4.062  11.047  0.2498  0.7429  0.3486
   55ARG   HH21  838   3.183   4.065  11.019  0.6380 -0.0745  1.5080
   55ARG   HH22  839   3.022   4.127  11.009  0.7025  1.2748  0.4604
   55ARG      C  840   3.146   3.577  10.620 -0.1940  0.2636 -0.2737
   55ARG      O  841   3.046   3.649  10.604 -0.0789  0.1852 -0.0319
   56GLU      N  842   3.211   3.503  10.525 -0.5114 -0.3875 -0.0880
   56GLU     HN  843   3.296   3.455  10.543  0.1108  0.4840 -0.5932
   56GLU     CA  844   3.175   3.496  10.388  0.1547  0.4322 -0.2615
   56GLU     HA  845   3.068   3.508  10.383  0.2858  2.4843  0.9245
   56GLU     CB  846   3.244   3.594  10.291 -0.3181 -1.5624 -0.2069
   56GLU    HB1  847   3.185   3.602  10.197 -3.5046 -2.5089  1.5598
   56GLU    HB2  848   3.349   3.565  10.268 -0.2111 -1.4268  0.1008
   56GLU     CG  849   3.235   3.741  10.352 -0.6629  0.3258  0.1429
   56GLU    HG1  850   3.137   3.760  10.399 -1.9491 -0.7653 -1.9450
   56GLU    HG2  851   3.315   3.735  10.429  1.0672  2.2922 -1.4032
   56GLU     CD  852   3.275   3.857  10.265 -0.1665 -0.5892 -0.4265
   56GLU    OE1  853   3.178   3.906  10.200 -0.0831 -0.1684 -0.1206
   56GLU    OE2  854   3.396   3.891  10.251 -0.2794  0.8383  0.1858
   56GLU      C  855   3.202   3.357  10.335 -0.0598  0.7274  0.1744
   56GLU      O  856   3.313   3.310  10.356 -0.0077 -0.2379  0.0157
   57ASN      N  857   3.099   3.302  10.274  0.2429 -0.1089 -0.4746
   57ASN     HN  858   3.014   3.353  10.269 -0.2349 -1.0038 -2.2885
   57ASN     CA  859   3.101   3.168  10.231  0.0534  0.0298  0.2749
   57ASN     HA  860   3.126   3.105  10.315 -0.4141  0.8373  1.0394
   57ASN     CB  861   2.965   3.122  10.163  0.3110  0.2667 -0.6220
   57ASN    HB1  862   2.953   3.185  10.073  1.9589  1.9988  0.2794
   57ASN    HB2  863   2.974   3.017  10.126 -0.5610 -0.0963  0.1631
   57ASN     CG  864   2.844   3.115  10.260 -0.6736  0.9930  0.3900
   57ASN    OD1  865   2.862   3.134  10.383  0.2541  0.7494 -0.1378
   57ASN    ND2  866   2.722   3.095  10.210 -0.4980 -0.0087  0.0680
   57ASN   HD21  867   2.704   3.095  10.112 -1.7448  1.7098  0.2473
   57ASN   HD22  868   2.642   3.085  10.269 -2.0212  2.9790 -1.2784
   57ASN      C  869   3.216   3.143  10.128  0.5227  0.3029 -0.3776
   57ASN      O  870   3.275   3.036  10.143 -0.4979  0.6632 -0.1838
   58GLU      N  871   3.246   3.235  10.030  0.2708 -0.0597 -0.6922
   58GLU     HN  872   3.179   3.306  10.009  0.0346 -0.3350 -0.8697
   58GLU     CA  873   3.344   3.197   9.935 -0.1147 -0.6667 -0.0208
   58GLU     HA  874   3.392   3.101   9.944  2.1973  0.3248 -1.0354
   58GLU     CB  875   3.272   3.198   9.795 -0.6864 -0.1314 -0.7420
   58GLU    HB1  876   3.343   3.212   9.712  0.1080  1.8785  0.2117
   58GLU    HB2  877   3.211   3.292   9.795 -0.1812  0.2000 -0.1562
   58GLU     CG  878   3.185   3.076   9.792 -0.1134  1.1084  0.9916
   58GLU    HG1  879   3.247   2.984   9.802  0.2925  1.0635 -1.2721
   58GLU    HG2  880   3.104   3.091   9.866 -0.1771  3.0521  0.6003
   58GLU     CD  881   3.119   3.064   9.650  0.5411 -0.0019  0.8155
   58GLU    OE1  882   3.074   3.172   9.600 -0.1873  0.3150 -0.5799
   58GLU    OE2  883   3.102   2.960   9.589  0.4623  0.8315  0.3556
   58GLU      C  884   3.442   3.308   9.944 -0.7195 -0.5545  0.3636
   58GLU      O  885   3.411   3.422   9.955 -0.0533  0.1345 -0.5949
   59LEU      N  886   3.576   3.268   9.946  0.2289 -0.7413  0.1319
   59LEU     HN  887   3.601   3.181   9.905 -0.6827  0.0988 -2.4154
   59LEU     CA  888   3.671   3.372   9.950  0.6659  0.0901  0.0202
   59LEU     HA  889   3.628   3.456   9.897 -1.2277 -0.4377  0.6509
   59LEU     CB  890   3.704   3.417  10.090  0.2415 -0.4423 -0.0626
   59LEU    HB1  891   3.799   3.474  10.100 -0.2731  0.4457 -0.1347
   59LEU    HB2  892   3.630   3.491  10.128 -0.7299 -1.0953 -0.6242
   59LEU     CG  893   3.698   3.305  10.196 -0.4020 -0.7339 -0.1365
   59LEU     HG  894   3.599   3.256  10.189  0.3816 -2.4538  0.2746
   59LEU    CD1  895   3.809   3.197  10.175 -0.9214  0.0051 -0.0364
   59LEU   HD11  896   3.914   3.233  10.180 -1.3648  1.4019 -0.2590
   59LEU   HD12  897   3.802   3.120  10.254 -1.1070  1.5253  1.4699
   59LEU   HD13  898   3.799   3.149  10.075 -1.3348 -1.8375  0.8658
   59LEU    CD2  899   3.699   3.367  10.343  0.0008 -0.1641  0.2469
   59LEU   HD21  900   3.722   3.277  10.405 -0.8870 -1.2612 -0.9369
   59LEU   HD22  901   3.776   3.445  10.359  2.4149 -2.7996  2.5332
   59LEU   HD23  902   3.594   3.400  10.360 -0.8300 -0.5505 -3.3712
   59LEU      C  903   3.799   3.334   9.866  0.3328 -0.5026  0.7116
   59LEU      O  904   3.811   3.223   9.824  0.5337 -0.7469 -0.5823
   60THR      N  905   3.886   3.436   9.841  0.2891 -0.6290  0.1041
   60THR     HN  906   3.863   3.529   9.867  0.5897 -0.4644 -0.2075
   60THR     CA  907   4.013   3.411   9.779  0.0878 -0.6441  0.5527
   60THR     HA  908   4.019   3.303   9.779 -3.8954 -1.0236  0.4396
   60THR     CB  909   4.032   3.474   9.646 -0.2016 -0.2116 -0.3228
   60THR     HB  910   3.947   3.447   9.580  0.6357 -2.0267 -0.7335
   60THR    OG1  911   4.139   3.409   9.589 -0.4335  0.5672  0.2994
   60THR    HG1  912   4.145   3.446   9.501 -0.7425 -0.5144 -0.1923
   60THR    CG2  913   4.056   3.624   9.643  0.1621  0.3628 -0.7291
   60THR   HG21  914   4.071   3.648   9.536  1.9079  0.6731 -0.4498
   60THR   HG22  915   3.975   3.673   9.701 -0.2063 -1.8193  0.7229
   60THR   HG23  916   4.156   3.641   9.689 -0.9325  1.0500  1.5598
   60THR      C  917   4.111   3.455   9.880  0.5041 -0.0471 -0.3992
   60THR      O  918   4.103   3.568   9.929  0.2811  0.0386  0.4336
   61TYR      N  919   4.212   3.372   9.922 -0.3981  0.0117 -0.5105
   61TYR     HN  920   4.217   3.282   9.880 -1.0623  0.8173 -2.4045
   61TYR     CA  921   4.319   3.420  10.004  0.4746 -0.0114  0.1521
   61TYR     HA  922   4.340   3.523   9.979 -0.9640  0.3848  0.4600
   61TYR     CB  923   4.283   3.417  10.151 -0.3431 -0.4054 -0.0323
   61TYR    HB1  924   4.365   3.462  10.210 -0.4374 -0.9633  0.5386
   61TYR    HB2  925   4.186   3.458  10.186  0.4771  1.7365 -0.1182
   61TYR     CG  926   4.279   3.278  10.213 -0.4415 -0.0730 -0.3158
   61TYR    CD1  927   4.172   3.198  10.178 -0.2965  0.6097  0.2810
   61TYR    HD1  928   4.094   3.235  10.114 -0.9307  1.5249  1.5363
   61TYR    CE1  929   4.151   3.077  10.239  0.3429  0.4871  0.1061
   61TYR    HE1  930   4.079   3.005  10.202 -0.3248  1.6178 -0.8516
   61TYR     CZ  931   4.241   3.038  10.336  0.8912 -0.0321  0.1093
   61TYR     OH  932   4.218   2.911  10.398 -0.6970  0.2895 -0.0324
   61TYR     HH  933   4.270   2.910  10.479  0.9434  1.7355 -1.0046
   61TYR    CD2  934   4.368   3.233  10.315  0.6244 -0.3600  0.8987
   61TYR    HD2  935   4.456   3.293  10.337 -0.7788  2.2123 -0.1215
   61TYR    CE2  936   4.345   3.116  10.378  0.4552 -0.1359  0.5217
   61TYR    HE2  937   4.404   3.101  10.467  1.0046  2.1585  0.6174
   61TYR      C  938   4.456   3.349   9.983 -0.1256 -0.0377 -0.2813
   61TYR      O  939   4.455   3.242   9.924 -0.2256  0.0579 -0.2174
   62TYR      N  940   4.571   3.409  10.020  0.2937 -0.4917 -0.6840
   62TYR     HN  941   4.564   3.495  10.071 -1.5497  0.3775 -2.2376
   62TYR     CA  942   4.703   3.352  10.012  0.7377  0.1404  0.3676
   62TYR     HA  943   4.697   3.250   9.978 -2.6473 -0.0945  1.3722
   62TYR     CB  944   4.786   3.428   9.900 -0.6236  0.0830  0.1378
   62TYR    HB1  945   4.742   3.400   9.802  1.2601 -1.0442 -0.4308
   62TYR    HB2  946   4.767   3.537   9.913 -1.4004 -0.1169  0.8166
   62TYR     CG  947   4.931   3.397   9.879 -0.0510 -0.1332  0.5665
   62TYR    CD1  948   5.007   3.490   9.801  0.0373  0.7129  0.3196
   62TYR    HD1  949   4.971   3.588   9.775  3.3411  1.6348 -1.2755
   62TYR    CE1  950   5.147   3.462   9.780  0.1842  0.9035 -0.1801
   62TYR    HE1  951   5.211   3.529   9.724 -0.6889  1.8239 -0.1130
   62TYR     CZ  952   5.203   3.336   9.826  0.9476 -0.4088  0.7131
   62TYR     OH  953   5.332   3.295   9.791 -0.1349  0.0044 -0.7189
   62TYR     HH  954   5.360   3.218   9.840 -1.6954  0.6938  1.4447
   62TYR    CD2  955   4.988   3.272   9.918  0.1010 -0.8147  0.7104
   62TYR    HD2  956   4.929   3.196   9.967 -0.8084 -1.4808 -1.3050
   62TYR    CE2  957   5.116   3.243   9.888 -0.3335  0.2698  0.1513
   62TYR    HE2  958   5.165   3.153   9.922  0.6592  1.0305  0.8019
   62TYR      C  959   4.759   3.358  10.151 -0.3719  0.0087 -0.7295
   62TYR      O  960   4.757   3.467  10.203 -1.0813  0.3557 -0.1616
   63CYS      N  961   4.805   3.245  10.214 -0.0445 -0.2473 -0.4417
   63CYS     HN  962   4.809   3.159  10.163  1.9682 -1.1746  1.1480
   63CYS     CA  963   4.858   3.239  10.345 -0.1802 -0.3511  0.0732
   63CYS     HA  964   4.873   3.340  10.382  2.0566 -0.9125  0.8456
   63CYS     CB  965   4.769   3.169  10.454 -0.2995  0.6997  0.2885
   63CYS    HB1  966   4.677   3.229  10.440 -0.3361  0.5957  0.0773
   63CYS    HB2  967   4.757   3.062  10.424  0.8986  0.1864  1.5166
   63CYS     SG  968   4.828   3.176  10.623 -0.2591  0.3219 -0.2536
   63CYS      C  969   5.002   3.182  10.345 -0.2657  0.3812  0.1819
   63CYS      O  970   5.036   3.071  10.311  0.1073 -0.1099  0.2525
   64CYS      N  971   5.097   3.262  10.401 -0.3066 -0.2635  0.4376
   64CYS     HN  972   5.076   3.348  10.448 -1.2927  1.2207 -2.4827
   64CYS     CA  973   5.241   3.250  10.379  0.2049  0.2246  0.5077
   64CYS     HA  974   5.262   3.145  10.366 -1.0722  0.1396 -1.2016
   64CYS     CB  975   5.283   3.317  10.242 -0.0413 -0.2522 -1.2537
   64CYS    HB1  976   5.392   3.295  10.246 -0.4101 -2.2211  1.7458
   64CYS    HB2  977   5.224   3.264  10.164 -0.5354  1.3983 -2.0455
   64CYS     SG  978   5.232   3.492  10.219  0.0705 -0.0491  0.2633
   64CYS      C  979   5.326   3.304  10.495  0.2448  0.0169 -0.2724
   64CYS      O  980   5.293   3.404  10.556  0.9853 -0.1273 -0.2833
   65LYS      N  981   5.431   3.227  10.530  0.4832 -0.2812 -0.2248
   65LYS     HN  982   5.449   3.146  10.475 -0.4354  0.1207 -1.1573
   65LYS     CA  983   5.507   3.244  10.649  0.6877  0.9566 -0.1450
   65LYS     HA  984   5.458   3.309  10.720  0.8370  0.0267  0.8372
   65LYS     CB  985   5.546   3.105  10.710 -0.1890  0.5553  0.8483
   65LYS    HB1  986   5.609   3.048  10.638 -0.5879  0.8004  0.2946
   65LYS    HB2  987   5.610   3.108  10.800  0.5526 -1.1636  0.4330
   65LYS     CG  988   5.421   3.015  10.742 -0.5048  0.1276 -0.2945
   65LYS    HG1  989   5.372   2.991  10.646 -1.3124 -1.3976  0.4523
   65LYS    HG2  990   5.349   3.079  10.798  0.2609  1.7598 -1.1109
   65LYS     CD  991   5.453   2.889  10.812 -0.5963  0.0265 -0.2070
   65LYS    HD1  992   5.546   2.856  10.762 -0.2548  2.3153 -1.1887
   65LYS    HD2  993   5.376   2.811  10.793  2.0522 -2.5626 -1.0356
   65LYS     CE  994   5.484   2.913  10.961 -0.2412 -0.4633  0.2416
   65LYS    HE1  995   5.393   2.936  11.019  0.6091  0.9440  1.0909
   65LYS    HE2  996   5.554   2.998  10.979  3.1322 -2.4268 -2.2547
   65LYS     NZ  997   5.551   2.799  11.012 -0.1048  0.1686 -0.2815
   65LYS    HZ1  998   5.644   2.801  10.966 -0.8923  1.0623 -1.9169
   65LYS    HZ2  999   5.557   2.817  11.115 -0.4787  0.3387 -0.2870
   65LYS    HZ3 1000   5.507   2.712  10.976  0.3184  0.5335 -1.7101
   65LYS      C 1001   5.640   3.311  10.621  0.2444 -0.0093 -0.1196
   65LYS      O 1002   5.727   3.297  10.709  0.0952 -0.1428  0.4918
   66LYS      N 1003   5.655   3.392  10.519 -0.4444 -0.5900 -0.1820
   66LYS     HN 1004   5.574   3.423  10.470 -0.2663 -1.7265 -1.2523
   66LYS     CA 1005   5.782   3.437  10.477 -0.6540 -0.0638  0.8179
   66LYS     HA 1006   5.855   3.434  10.556  1.2701 -1.2953 -0.9171
   66LYS     CB 1007   5.828   3.349  10.348  0.2048  0.0249 -0.4495
   66LYS    HB1 1008   5.756   3.375  10.267  2.2133  4.9581 -0.9876
   66LYS    HB2 1009   5.925   3.395  10.319 -1.4465  2.3275 -2.7406
   66LYS     CG 1010   5.854   3.206  10.381  0.6020  0.2573 -0.5467
   66LYS    HG1 1011   5.757   3.151  10.388  1.5805 -1.4477  0.1442
   66LYS    HG2 1012   5.904   3.204  10.480  2.1550 -1.6658 -1.3006
   66LYS     CD 1013   5.934   3.126  10.281  0.3047 -0.5224  0.4719
   66LYS    HD1 1014   6.030   3.176  10.260 -0.9689  1.3876 -1.1116
   66LYS    HD2 1015   5.890   3.142  10.181  1.0817 -0.7599  0.0844
   66LYS     CE 1016   5.947   2.973  10.306  0.3970 -0.6311  0.1019
   66LYS    HE1 1017   5.957   2.965  10.416 -1.8793  2.9662  0.7792
   66LYS    HE2 1018   6.026   2.917  10.253  0.6737 -0.0312 -0.1320
   66LYS     NZ 1019   5.823   2.906  10.269  0.5496 -0.4265  0.2703
   66LYS    HZ1 1020   5.746   2.956  10.318  0.5246  0.0513 -0.2494
   66LYS    HZ2 1021   5.807   2.905  10.166  0.7117 -0.6910  0.2472
   66LYS    HZ3 1022   5.821   2.809  10.306  0.1496 -0.3212  0.5341
   66LYS      C 1023   5.769   3.586  10.443  0.4263 -0.2975 -0.6987
   66LYS      O 1024   5.661   3.647  10.428 -0.2072  0.3372 -0.6226
   67ASP      N 1025   5.889   3.653  10.435 -0.0557  0.3790 -0.8818
   67ASP     HN 1026   5.973   3.600  10.434 -0.6166 -0.6773  1.0993
   67ASP     CA 1027   5.889   3.802  10.426 -0.0151  0.5088  0.1743
   67ASP     HA 1028   5.816   3.833  10.499  1.4554 -0.6877  2.2543
   67ASP     CB 1029   6.030   3.863  10.452 -0.2201  0.3159 -0.1945
   67ASP    HB1 1030   6.119   3.807  10.418  0.2757  1.3754 -0.6679
   67ASP    HB2 1031   6.045   3.959  10.399 -1.1062  2.2210  2.8003
   67ASP     CG 1032   6.047   3.888  10.599 -0.1978  0.4123 -0.2853
   67ASP    OD1 1033   6.150   3.952  10.633 -0.1414  0.4113  0.0842
   67ASP    OD2 1034   5.970   3.842  10.685  0.6552  0.6136  0.2203
   67ASP      C 1035   5.833   3.855  10.289 -0.0317  0.1250  1.0162
   67ASP      O 1036   5.879   3.827  10.181 -0.3583  0.5928 -0.2117
   68LEU      N 1037   5.730   3.940  10.313 -0.2816 -0.1145 -0.3499
   68LEU     HN 1038   5.709   3.952  10.409 -0.4872 -1.8710 -0.1327
   68LEU     CA 1039   5.662   4.037  10.218 -0.0233  0.4835 -0.3506
   68LEU     HA 1040   5.587   4.089  10.276 -3.4912 -1.5744 -2.6572
   68LEU     CB 1041   5.768   4.131  10.157 -0.0430 -0.7236 -1.1243
   68LEU    HB1 1042   5.851   4.074  10.111  0.4565  0.5467 -1.8470
   68LEU    HB2 1043   5.726   4.210  10.090  0.0327 -0.5794 -1.0044
   68LEU     CG 1044   5.831   4.228  10.261 -0.0171  0.2449 -0.4232
   68LEU     HG 1045   5.892   4.169  10.333  0.9784  0.7954 -0.8060
   68LEU    CD1 1046   5.938   4.306  10.189  0.0074  0.7336 -0.2766
   68LEU   HD11 1047   6.000   4.371  10.254  1.0609 -0.3931 -0.1232
   68LEU   HD12 1048   6.015   4.244  10.140  0.6716  2.1366 -1.0600
   68LEU   HD13 1049   5.906   4.362  10.099  1.0662  1.6454 -0.1091
   68LEU    CD2 1050   5.730   4.326  10.325 -0.2840 -0.1668  0.2527
   68LEU   HD21 1051   5.778   4.422  10.356 -1.2552  1.5095 -2.9083
   68LEU   HD22 1052   5.659   4.354  10.243  0.1656 -0.9196 -0.4010
   68LEU   HD23 1053   5.678   4.291  10.416  1.0804 -0.1834  1.0464
   68LEU      C 1054   5.585   3.964  10.113 -0.7388  0.2063 -0.0846
   68LEU      O 1055   5.554   4.026  10.009  0.9091  0.5936 -0.1171
   69CYS      N 1056   5.560   3.837  10.136  0.5901  0.2258 -0.4326
   69CYS     HN 1057   5.591   3.800  10.224 -1.1054 -2.2081 -0.7705
   69CYS     CA 1058   5.485   3.745  10.053 -0.8661 -0.3304 -0.9113
   69CYS     HA 1059   5.535   3.744   9.957  1.5331 -0.0736  0.2589
   69CYS     CB 1060   5.494   3.602  10.105  0.4068 -0.0310  0.0917
   69CYS    HB1 1061   5.456   3.537  10.023 -1.4756  0.4123  0.5506
   69CYS    HB2 1062   5.602   3.576  10.105  0.1979 -0.9676  0.6076
   69CYS     SG 1063   5.406   3.579  10.268 -0.0768 -0.2502  0.2127
   69CYS      C 1064   5.345   3.785  10.024 -0.2124 -0.5694 -0.7793
   69CYS      O 1065   5.287   3.779   9.911 -0.1454  0.5730 -0.9174
   70ASN      N 1066   5.277   3.839  10.127  0.4580 -0.1847  0.1395
   70ASN     HN 1067   5.319   3.861  10.215 -0.4063  1.2018  0.2337
   70ASN     CA 1068   5.133   3.873  10.114 -0.6770  0.0464  0.2416
   70ASN     HA 1069   5.093   3.799  10.047 -1.3703  1.5361 -1.0429
   70ASN     CB 1070   5.058   3.859  10.248 -1.0704 -0.3703  0.8382
   70ASN    HB1 1071   4.949   3.879  10.233 -1.2491 -0.5625  1.8023
   70ASN    HB2 1072   5.064   3.756  10.290  0.4363 -0.7308 -0.2065
   70ASN     CG 1073   5.109   3.964  10.347 -0.3637  0.0957 -0.4499
   70ASN    OD1 1074   5.223   4.000  10.353 -0.4661 -0.3793  0.3215
   70ASN    ND2 1075   5.022   4.014  10.435 -0.0941 -0.6157  0.2635
   70ASN   HD21 1076   4.942   3.966  10.468 -1.4608  0.8126 -0.7984
   70ASN   HD22 1077   5.058   4.096  10.480  1.1112 -0.0288 -1.6032
   70ASN      C 1078   5.099   4.006  10.042  1.0403 -0.4095 -0.4192
   70ASN      O 1079   5.017   4.084  10.090 -0.3870  0.2496  1.0604
   71PHE      N 1080   5.140   4.028   9.918 -0.2333  0.3558  0.0558
   71PHE     HN 1081   5.216   3.969   9.892 -0.3919 -0.3901  1.2399
   71PHE     CA 1082   5.117   4.152   9.841  0.1055 -0.2446 -0.1113
   71PHE     HA 1083   5.090   4.231   9.908  0.7634  0.4859 -0.6887
   71PHE     CB 1084   5.245   4.204   9.770  0.4322  0.1868  0.2175
   71PHE    HB1 1085   5.320   4.219   9.851 -1.3087  0.8011  1.7938
   71PHE    HB2 1086   5.290   4.130   9.701 -1.2423 -0.5094 -0.1549
   71PHE     CG 1087   5.239   4.333   9.681 -0.1330 -0.5414 -0.1340
   71PHE    CD1 1088   5.238   4.467   9.734  0.1282  0.6041  0.1362
   71PHE    HD1 1089   5.233   4.492   9.839  0.9945  1.6199 -0.0482
   71PHE    CE1 1090   5.235   4.573   9.642  0.5870 -0.4599 -0.4082
   71PHE    HE1 1091   5.230   4.672   9.685 -2.2869 -1.5923  2.2041
   71PHE     CZ 1092   5.234   4.556   9.503 -0.7671  0.1873  0.2476
   71PHE     HZ 1093   5.232   4.643   9.438 -2.6450 -0.1077 -0.1399
   71PHE    CD2 1094   5.239   4.316   9.543 -0.6694  0.3805  0.4949
   71PHE    HD2 1095   5.251   4.215   9.506 -0.0833 -0.3085  2.4341
   71PHE    CE2 1096   5.237   4.423   9.459 -0.4088 -0.0157  0.8092
   71PHE    HE2 1097   5.249   4.398   9.354  0.0871  0.6979  0.6869
   71PHE      C 1098   5.008   4.135   9.741  0.0356 -0.1165 -0.6890
   71PHE      O 1099   4.998   4.030   9.690  0.2618 -0.9107  0.3454
   72ASN      N 1100   4.918   4.237   9.721 -0.3052  0.1040  0.2243
   72ASN     HN 1101   4.941   4.325   9.761  0.5548 -0.8069  1.8424
   72ASN     CA 1102   4.792   4.230   9.644  0.2943  0.0358 -0.5138
   72ASN     HA 1103   4.720   4.171   9.699  2.0548 -0.1340  1.7824
   72ASN     CB 1104   4.726   4.370   9.639 -0.5695 -0.9370  0.3233
   72ASN    HB1 1105   4.721   4.415   9.740 -0.7152 -2.5311  1.0688
   72ASN    HB2 1106   4.789   4.434   9.574  0.2793 -0.7880  1.2718
   72ASN     CG 1107   4.577   4.362   9.588 -0.2882  0.3211  0.0213
   72ASN    OD1 1108   4.510   4.258   9.596  0.4692 -0.3415 -0.0689
   72ASN    ND2 1109   4.539   4.484   9.530 -0.5295 -0.4030 -0.4902
   72ASN   HD21 1110   4.445   4.486   9.496 -0.5243  1.0165 -0.4934
   72ASN   HD22 1111   4.604   4.561   9.530 -0.5718 -0.3646  0.3130
   72ASN      C 1112   4.809   4.164   9.505 -0.5286 -0.3501  0.8399
   72ASN      O 1113   4.716   4.103   9.451 -0.0827  0.6008  0.1235
   73GLU      N 1114   4.921   4.179   9.428 -0.5042 -0.6205  0.1299
   73GLU     HN 1115   5.001   4.222   9.467  0.2571 -2.2725  0.4675
   73GLU     CA 1116   4.940   4.134   9.294 -1.1172 -0.1267  0.1776
   73GLU     HA 1117   4.845   4.143   9.242 -0.5276 -1.9757 -1.3059
   73GLU     CB 1118   5.059   4.213   9.220  0.1052 -0.0760 -0.4068
   73GLU    HB1 1119   5.076   4.146   9.133 -1.1224 -0.0616 -0.6740
   73GLU    HB2 1120   5.152   4.238   9.275 -0.0554  2.2099 -1.0536
   73GLU     CG 1121   5.005   4.344   9.160  0.2381  0.0271 -0.4215
   73GLU    HG1 1122   4.911   4.320   9.107  0.7239  0.1505 -1.3506
   73GLU    HG2 1123   4.980   4.418   9.239  1.3010 -1.2400  1.1877
   73GLU     CD 1124   5.094   4.424   9.067  0.1389  0.2104 -0.2354
   73GLU    OE1 1125   5.066   4.439   8.947 -0.4238 -0.6232 -0.2480
   73GLU    OE2 1126   5.194   4.474   9.117  0.1470 -0.5947  0.2611
   73GLU      C 1127   4.965   3.984   9.277 -0.5823 -0.3574 -0.5569
   73GLU      O 1128   4.949   3.924   9.174 -0.3889  0.0761  0.0180
   74GLN      N 1129   5.011   3.924   9.388 -0.0856 -0.5245 -0.3849
   74GLN     HN 1130   5.025   3.981   9.469 -0.3005  1.1224 -1.4680
   74GLN     CA 1131   5.044   3.780   9.395 -0.5180 -0.5233  0.0469
   74GLN     HA 1132   5.096   3.757   9.304  2.6020  2.1061  0.9616
   74GLN     CB 1133   5.128   3.758   9.523 -0.5096 -0.2716 -0.0371
   74GLN    HB1 1134   5.071   3.778   9.616  0.0187  1.1048  0.0084
   74GLN    HB2 1135   5.138   3.647   9.533 -0.2727 -0.2538 -0.0697
   74GLN     CG 1136   5.263   3.837   9.524  0.5381 -0.4069 -0.2547
   74GLN    HG1 1137   5.251   3.946   9.541 -0.5280 -0.7716  1.6590
   74GLN    HG2 1138   5.317   3.802   9.615 -0.6755  0.4150  0.8105
   74GLN     CD 1139   5.350   3.793   9.405  0.2037  0.1033 -0.2790
   74GLN    OE1 1140   5.327   3.862   9.308 -0.3050 -0.5842  0.2026
   74GLN    NE2 1141   5.430   3.690   9.412  0.8986  0.7492 -0.3286
   74GLN   HE21 1142   5.426   3.630   9.492  1.5964 -0.0649 -0.8839
   74GLN   HE22 1143   5.499   3.686   9.340 -0.8839  1.9775 -2.2126
   74GLN      C 1144   4.912   3.702   9.403 -0.3630 -0.4428  0.4708
   74GLN      O 1145   4.915   3.583   9.406 -0.3256  0.4756  0.0660
   75LEU      N 1146   4.789   3.765   9.412 -0.1768 -0.1903 -0.4150
   75LEU     HN 1147   4.786   3.862   9.393 -0.3937  0.5372  2.7629
   75LEU     CA 1148   4.660   3.687   9.442  0.7766 -0.3140 -0.3323
   75LEU     HA 1149   4.687   3.583   9.448  1.2754 -0.0793  3.4312
   75LEU     CB 1150   4.599   3.727   9.581  0.2473  0.5635 -0.5248
   75LEU    HB1 1151   4.677   3.679   9.645  1.7281 -0.0161 -2.6584
   75LEU    HB2 1152   4.600   3.835   9.608  1.1414  0.5684 -0.5350
   75LEU     CG 1153   4.476   3.647   9.620  0.8095  0.2145  0.2544
   75LEU     HG 1154   4.382   3.686   9.575 -1.2665 -3.6862  0.7037
   75LEU    CD1 1155   4.474   3.499   9.587 -0.9361 -0.4436  0.0926
   75LEU   HD11 1156   4.479   3.480   9.478  4.4084 -0.5201  0.0867
   75LEU   HD12 1157   4.564   3.457   9.637 -1.4849 -1.6003  0.1444
   75LEU   HD13 1158   4.380   3.454   9.626  0.2452 -0.1798  3.5417
   75LEU    CD2 1159   4.453   3.649   9.770 -0.8237 -0.6952  0.4677
   75LEU   HD21 1160   4.522   3.593   9.836 -0.3970  0.0388  0.6634
   75LEU   HD22 1161   4.477   3.751   9.806 -0.5510 -0.7457  0.4315
   75LEU   HD23 1162   4.346   3.622   9.783 -1.4957  1.6545  0.2691
   75LEU      C 1163   4.562   3.721   9.331 -0.0638  0.4999 -0.5561
   75LEU      O 1164   4.540   3.835   9.294 -0.8614 -0.0002  0.1183
   76GLU      N 1165   4.498   3.624   9.275 -0.7092  0.0211  0.1976
   76GLU     HN 1166   4.510   3.530   9.305 -1.2777  0.3630  1.5402
   76GLU     CA 1167   4.402   3.655   9.168  0.0943 -0.1294  0.1770
   76GLU     HA 1168   4.442   3.734   9.107  1.0618 -0.9304 -0.2578
   76GLU     CB 1169   4.398   3.548   9.061  0.0167  0.6559 -0.0478
   76GLU    HB1 1170   4.305   3.559   9.001 -0.2628 -1.6132 -0.1136
   76GLU    HB2 1171   4.389   3.454   9.120  1.6297  1.3500  1.3813
   76GLU     CG 1172   4.506   3.543   8.951 -0.4892  0.1123 -0.2936
   76GLU    HG1 1173   4.494   3.622   8.873  1.9418 -0.9847 -1.8782
   76GLU    HG2 1174   4.606   3.557   8.998 -0.5579 -0.6812  0.0991
   76GLU     CD 1175   4.520   3.410   8.876 -0.2358 -0.1928 -0.6232
   76GLU    OE1 1176   4.426   3.359   8.811  0.5781  0.4457 -0.2342
   76GLU    OE2 1177   4.642   3.374   8.860 -0.2445 -0.3056  0.4053
   76GLU      C 1178   4.261   3.682   9.226 -0.4927 -0.3404 -0.7099
   76GLU      O 1179   4.227   3.634   9.333 -0.2313  0.7068  0.4502
   77ASN      N 1180   4.179   3.774   9.163 -0.3576  0.4890 -0.6231
   77ASN     HN 1181   4.219   3.805   9.077 -0.3805 -3.6834 -2.3887
   77ASN     CA 1182   4.048   3.810   9.210  0.2936  0.0976  0.6037
   77ASN     HA 1183   4.033   3.804   9.317 -1.9468 -1.6738  0.2710
   77ASN     CB 1184   4.025   3.960   9.172  0.2534 -0.4801  0.8111
   77ASN    HB1 1185   4.101   4.014   9.234  0.1816 -0.2090  0.6626
   77ASN    HB2 1186   4.064   3.985   9.071 -1.8391 -2.5774 -0.6245
   77ASN     CG 1187   3.887   4.018   9.200  0.6790  0.1563 -0.2069
   77ASN    OD1 1188   3.830   3.981   9.303 -0.2729 -0.1404  0.3069
   77ASN    ND2 1189   3.828   4.088   9.098 -0.0046  0.5117 -0.0292
   77ASN   HD21 1190   3.885   4.096   9.016 -0.8842  1.0471 -0.5957
   77ASN   HD22 1191   3.737   4.128   9.101  0.0405  0.9628 -2.6472
   77ASN      C 1192   3.947   3.705   9.155 -0.2577 -0.6144  0.2288
   77ASN      O 1193   3.865   3.666   9.233 -0.1268  0.1497 -0.5409
    1BGLCN   C1 1194   6.132   4.511  11.040 -0.1838 -1.0996  0.0421
    1BGLCN   H1 1195   6.166   4.416  10.993 -0.9906 -1.2414 -0.2704
    1BGLCN   C5 1196   6.359   4.567  11.100  0.4954  0.2175 -0.0256
    1BGLCN   H5 1197   6.387   4.466  11.061  0.9801  0.5246 -0.4938
    1BGLCN   O5 1198   6.220   4.566  11.143 -0.1623  0.5809 -0.2827
    1BGLCN   C2 1199   6.130   4.624  10.936  0.2575  0.3976  0.0988
    1BGLCN   H2 1200   6.119   4.720  10.992  0.1112  1.1199 -1.1360
    1BGLCN    N 1201   6.029   4.598  10.840 -0.1170  0.6181  0.4555
    1BGLCN   HN 1202   6.039   4.523  10.775  1.2093  2.8080 -2.0802
    1BGLCN    C 1203   5.933   4.691  10.806  0.4586  0.2449 -0.5321
    1BGLCN    O 1204   5.924   4.797  10.868  0.0754  0.5737 -0.1119
    1BGLCN   CT 1205   5.842   4.657  10.692  0.5566 -0.5670  0.1301
    1BGLCN  HT1 1206   5.781   4.565  10.708 -0.7936  0.3676  0.5386
    1BGLCN  HT2 1207   5.894   4.655  10.594 -1.3863  0.4338 -0.9635
    1BGLCN  HT3 1208   5.768   4.739  10.689  3.1435  2.0064  1.7267
    1BGLCN   C3 1209   6.266   4.632  10.877  0.2212 -0.1830  0.2428
    1BGLCN   H3 1210   6.276   4.542  10.812 -0.6794  0.4773 -0.8533
    1BGLCN   O3 1211   6.263   4.736  10.780 -0.2982 -0.1393 -0.6016
    1BGLCN  HO3 1212   6.355   4.760  10.763 -0.4648 -0.1540 -1.5602
    1BGLCN   C4 1213   6.373   4.659  10.979 -0.6418  0.1611 -0.3955
    1BGLCN   H4 1214   6.362   4.764  11.014 -1.4594  0.2544 -0.9077
    1BGLCN   O4 1215   6.501   4.634  10.915 -0.0329  0.8278  0.0861
    1BGLCN   C6 1216   6.460   4.584  11.213 -0.4229 -0.1756  0.3533
    1BGLCN  H61 1217   6.556   4.556  11.164 -0.0890  1.3221  0.1167
    1BGLCN  H62 1218   6.450   4.691  11.242  0.4320  0.0835 -0.2687
    1BGLCN   O6 1219   6.419   4.490  11.319 -0.1405 -0.1172 -0.1767
    2BGLCN   C1 1220   6.555   4.737  10.843 -0.4226 -0.4188  0.1015
    2BGLCN   H1 1221   6.539   4.832  10.899 -3.0427 -0.8238  0.1439
    2BGLCN   C5 1222   6.569   4.869  10.636 -0.3265 -0.4711  0.1573
    2BGLCN   H5 1223   6.552   4.961  10.696  0.2774  0.0028 -0.3869
    2BGLCN   O5 1224   6.517   4.749  10.705  0.6943 -0.5770 -0.4756
    2BGLCN   C2 1225   6.704   4.704  10.833  0.4921  0.4230 -0.3911
    2BGLCN   H2 1226   6.735   4.618  10.770  1.7806  0.9158 -0.4649
    2BGLCN    N 1227   6.759   4.677  10.964  0.7402  0.0566 -0.2771
    2BGLCN   HN 1228   6.757   4.743  11.039  1.1889 -1.8859  1.5471
    2BGLCN    C 1229   6.828   4.566  11.001 -0.1680  0.2780 -0.6702
    2BGLCN    O 1230   6.851   4.474  10.927  0.9504  0.4615 -0.4557
    2BGLCN   CT 1231   6.862   4.562  11.154  0.5920  0.0062  0.7529
    2BGLCN  HT1 1232   6.778   4.580  11.225  0.4163  0.8871  0.3292
    2BGLCN  HT2 1233   6.942   4.637  11.169  1.1060 -0.4010  0.0936
    2BGLCN  HT3 1234   6.911   4.464  11.175  1.0103 -0.1669 -0.9091
    2BGLCN   C3 1235   6.776   4.820  10.772 -0.2562  0.4635 -0.0002
    2BGLCN   H3 1236   6.757   4.910  10.834 -0.4158  1.4041 -1.3717
    2BGLCN   O3 1237   6.918   4.803  10.775  0.4157  0.0097  0.1053
    2BGLCN  HO3 1238   6.954   4.726  10.730 -1.2603 -0.1863 -0.9923
    2BGLCN   C4 1239   6.723   4.855  10.633  0.2940 -0.2032  0.2589
    2BGLCN   H4 1240   6.752   4.773  10.564  0.0344  1.4758 -1.9646
    2BGLCN   O4 1241   6.777   4.968  10.578 -0.3010 -0.0562 -0.3165
    2BGLCN  HO4 1242   6.836   4.934  10.510  0.7337 -1.8966  1.3956
    2BGLCN   C6 1243   6.495   4.884  10.506 -0.2402 -0.1575  0.7618
    2BGLCN  H61 1244   6.385   4.880  10.522 -0.3358  0.0927  0.1837
    2BGLCN  H62 1245   6.513   4.982  10.457 -2.6238 -1.8949 -4.2147
    2BGLCN   O6 1246   6.535   4.779  10.414 -0.0812 -0.1342 -0.2244
    2BGLCN  HO6 1247   6.503   4.796  10.325  1.5117 -0.2697 -0.8748
    3AFUC    C1 1248   6.517   4.473  11.414 -0.5298 -0.2398 -0.0795
    3AFUC    H1 1249   6.557   4.574  11.437 -1.3485  0.3554 -1.1603
    3AFUC    C5 1250   6.553   4.260  11.327 -0.0596  0.0691  0.1218
    3AFUC    H5 1251   6.476   4.271  11.247 -1.0185 -0.3444  0.9663
    3AFUC    O5 1252   6.616   4.384  11.362  0.3095 -0.0568  0.1634
    3AFUC    C2 1253   6.464   4.418  11.542  1.0047  0.4048 -0.6723
    3AFUC    H2 1254   6.547   4.403  11.614  0.9542  1.9684 -0.2371
    3AFUC    O2 1255   6.371   4.513  11.595 -0.2195  0.0926 -0.4775
    3AFUC   HO2 1256   6.328   4.478  11.673  0.9222  0.7751  0.5165
    3AFUC    C3 1257   6.390   4.284  11.514  0.0164  0.0656  0.0097
    3AFUC    H3 1258   6.303   4.302  11.447  0.0613 -0.2040 -0.1205
    3AFUC    O3 1259   6.325   4.225  11.627  0.1586 -0.0231 -0.1294
    3AFUC   HO3 1260   6.388   4.218  11.699 -0.1086  0.6992  0.1858
    3AFUC    C4 1261   6.485   4.185  11.445 -0.4207  0.1258 -0.0299
    3AFUC    H4 1262   6.421   4.106  11.400  0.5335 -0.6528 -0.0505
    3AFUC    O4 1263   6.579   4.126  11.532  0.3447 -0.3951 -0.4051
    3AFUC   HO4 1264   6.602   4.038  11.501 -0.8004 -0.4489 -1.1558
    3AFUC    C6 1265   6.671   4.187  11.255  0.1268  0.0284 -0.0666
    3AFUC   H61 1266   6.627   4.096  11.208  0.3170  0.1234 -0.4252
    3AFUC   H62 1267   6.753   4.146  11.317 -0.4960 -0.8512  0.1968
    3AFUC   H63 1268   6.717   4.247  11.175  0.8836 -0.0637  0.2910
    1DSPA     P 1269   4.037   3.887   7.996  0.2980  0.4125  0.3839
    1DSPA   O13 1270   4.085   3.744   8.016  0.3485 -0.6949 -0.1467
    1DSPA   O14 1271   4.115   3.969   7.895  0.5460 -0.7331  0.2891
    1DSPA   O12 1272   4.032   3.951   8.139 -0.3980  0.2233 -0.2323
    1DSPA   C12 1273   4.160   4.153   8.135 -0.5438 -0.2242  0.0951
    1DSPA    H2 1274   4.181   4.141   8.027  0.0880 -0.1351  0.2049
    1DSPA    O2 1275   4.262   4.089   8.214 -0.6259 -0.2490  0.0364
    1DSPA   HO2 1276   4.259   3.995   8.199  1.5856 -0.4267  0.4064
    1DSPA   C13 1277   4.148   4.304   8.149  0.0933 -0.5340  0.8917
    1DSPA    H3 1278   4.082   4.344   8.069  1.0798 -1.3965 -0.3922
    1DSPA   OI3 1279   4.271   4.369   8.127 -0.5963  0.0579 -0.1490
    1DSPA  HOI3 1280   4.342   4.311   8.156  0.5902  1.7663  0.4998
    1DSPA   C14 1281   4.085   4.358   8.279 -0.3846  0.1306  0.0566
    1DSPA    H4 1282   4.163   4.382   8.355 -0.9480  1.0667  0.3681
    1DSPA    O4 1283   4.036   4.491   8.264 -0.1626  0.0971  0.2837
    1DSPA   HO4 1284   4.065   4.543   8.340 -1.4620  0.8937  0.2657
    1DSPA   C15 1285   3.982   4.270   8.349 -0.1735  0.3932  0.5322
    1DSPA    H5 1286   3.884   4.304   8.309  0.3769  1.8799  0.3935
    1DSPA    O5 1287   3.980   4.296   8.494  0.1861  0.7561  0.9271
    1DSPA   HO5 1288   3.892   4.280   8.529  1.0533 -1.0786  2.4434
    1DSPA   C16 1289   3.990   4.122   8.316 -0.1983  0.5286 -0.0117
    1DSPA    H6 1290   4.068   4.080   8.382  0.0257  0.6394 -0.2051
    1DSPA    O6 1291   3.865   4.058   8.331 -0.6144  0.6336 -0.1675
    1DSPA   C11 1292   4.029   4.092   8.168  0.5367  0.2081 -0.1685
    1DSPA    H1 1293   3.944   4.137   8.112  1.3633  2.0103 -0.0251
    1DSPA   O11 1294   3.884   3.868   7.954 -0.2842  0.2598  0.1089
    1DSPA    C1 1295   3.798   3.958   7.888  0.4342 -0.5616  0.4146
    1DSPA    HA 1296   3.812   4.058   7.935  0.0516  0.7436 -2.0491
    1DSPA    HB 1297   3.694   3.926   7.914  1.4842 -4.5046  0.3819
    1DSPA    C2 1298   3.786   3.948   7.736  0.0651  0.6649  0.5732
    1DSPA    HS 1299   3.722   3.861   7.710 -0.1462  1.2315 -0.8988
    1DSPA   O21 1300   3.914   3.943   7.679  0.0174  0.1414 -0.4874
    1DSPA   C21 1301   3.957   3.822   7.640 -0.6728 -0.0309  0.4550
    1DSPA   O22 1302   3.892   3.721   7.637  0.3260 -0.4810 -0.2101
    1DSPA   C22 1303   4.100   3.827   7.589  0.3491 -0.6884 -0.1210
    1DSPA   H2R 1304   4.171   3.820   7.674  0.8403  0.2302 -0.4377
    1DSPA   H2S 1305   4.122   3.932   7.558 -1.5974  0.1581  1.1392
    1DSPA    C3 1306   3.709   4.078   7.694  0.6075 -0.5096 -0.2475
    1DSPA    HX 1307   3.765   4.166   7.733  1.2543 -1.2119  0.4217
    1DSPA    HY 1308   3.612   4.072   7.748  1.4098  0.2822  1.3239
    1DSPA   O31 1309   3.691   4.077   7.553  0.3024  0.4206  0.2153
    1DSPA   C31 1310   3.778   4.142   7.484  0.0754  0.0287 -0.4475
    1DSPA   O32 1311   3.874   4.203   7.526 -0.8079 -0.3972 -1.4785
    1DSPA   C32 1312   3.732   4.133   7.340 -0.8153 -0.1139  0.1370
    1DSPA   H2X 1313   3.640   4.195   7.350  0.3095  1.3698  2.0338
    1DSPA   H2Y 1314   3.720   4.025   7.315 -0.0248 -0.4344  1.0954
    1DSPA   C23 1315   4.126   3.732   7.471 -0.1465  0.7798 -0.1950
    1DSPA   H3R 1316   4.070   3.768   7.382 -0.8326  0.3986  0.0777
    1DSPA   H3S 1317   4.105   3.624   7.489  3.7401 -0.3405 -1.3821
    1DSPA   C24 1318   4.279   3.716   7.436 -0.7289 -0.1585  0.0738
    1DSPA   H4R 1319   4.278   3.653   7.344 -1.7781 -1.3484  0.8736
    1DSPA   H4S 1320   4.331   3.654   7.511 -0.7303 -1.0459 -0.6363
    1DSPA   C25 1321   4.350   3.851   7.401 -0.6397 -0.0140 -0.5357
    1DSPA   H5R 1322   4.368   3.918   7.487  1.7173  1.3302 -1.9505
    1DSPA   H5S 1323   4.279   3.897   7.329 -0.6559 -0.6514 -0.9331
    1DSPA   C26 1324   4.481   3.835   7.327  0.7002  0.7259 -0.3238
    1DSPA   H6R 1325   4.537   3.776   7.402 -2.1180 -0.4734  0.9905
    1DSPA   H6S 1326   4.521   3.936   7.303  1.0017  0.3936 -1.2316
    1DSPA   C27 1327   4.463   3.767   7.191  0.3672 -0.1641  0.8157
    1DSPA   H7R 1328   4.405   3.821   7.113 -0.4497 -2.5519 -0.3443
    1DSPA   H7S 1329   4.416   3.668   7.212  0.9260 -0.4093  0.9337
    1DSPA   C28 1330   4.606   3.737   7.130 -0.0970 -0.5136  0.2022
    1DSPA   H8R 1331   4.595   3.637   7.082 -0.6198 -0.2090 -0.3292
    1DSPA   H8S 1332   4.680   3.734   7.212  0.2255  0.0742 -0.0691
    1DSPA   C29 1333   4.653   3.824   7.005  0.1996  0.0682 -0.4950
    1DSPA   H9R 1334   4.636   3.933   7.021 -0.9883 -0.2142  0.2558
    1DSPA   H9S 1335   4.593   3.801   6.914 -1.0243 -1.3322  0.6168
    1DSPA  C210 1336   4.800   3.810   6.966  0.0652  0.1293  0.2807
    1DSPA  H10R 1337   4.825   3.879   6.882 -0.3423 -1.1250 -0.9119
    1DSPA  H10S 1338   4.796   3.711   6.916 -4.9256  1.4587 -2.5924
    1DSPA  C211 1339   4.899   3.827   7.081  0.3371 -0.1637 -0.1747
    1DSPA  H11R 1340   4.891   3.747   7.157 -0.0277  0.7895  0.8213
    1DSPA  H11S 1341   4.865   3.918   7.134 -4.6255 -1.1281 -1.2269
    1DSPA  C212 1342   5.045   3.836   7.030 -0.6047  0.2873  0.0570
    1DSPA  H12R 1343   5.111   3.879   7.109 -0.5939 -0.4155  0.4406
    1DSPA  H12S 1344   5.046   3.904   6.942 -0.3425  1.3162  0.8367
    1DSPA  C213 1345   5.093   3.688   6.994  0.1019 -0.8995 -0.6978
    1DSPA  H13R 1346   5.011   3.631   6.946 -1.2197  2.4927 -2.8196
    1DSPA  H13S 1347   5.124   3.651   7.094  1.0738  0.0580 -0.6276
    1DSPA  C214 1348   5.221   3.680   6.904  0.0489  0.0505 -1.2008
    1DSPA  H14R 1349   5.196   3.737   6.811 -1.2730  0.8555 -0.3711
    1DSPA  H14S 1350   5.260   3.577   6.891 -0.0417 -0.1025 -0.3088
    1DSPA  C215 1351   5.340   3.754   6.975  0.2166 -0.5613 -0.0789
    1DSPA  H15R 1352   5.363   3.707   7.073 -0.0826  2.9687  1.8387
    1DSPA  H15S 1353   5.308   3.857   7.003 -1.5124 -0.9884 -0.3663
    1DSPA  C216 1354   5.466   3.750   6.888 -0.1438  0.1597  0.2284
    1DSPA  H16R 1355   5.456   3.803   6.791  0.0050 -1.1484 -0.5365
    1DSPA  H16S 1356   5.477   3.641   6.869  0.3242  0.4099 -1.0195
    1DSPA  C217 1357   5.588   3.814   6.961  0.0309  0.1601  0.5859
    1DSPA  H17R 1358   5.561   3.911   7.008 -0.8798  0.3498 -0.2886
    1DSPA  H17S 1359   5.659   3.843   6.880 -0.5167 -1.2150 -0.4151
    1DSPA  C218 1360   5.659   3.723   7.065 -0.2045 -0.3927  0.2650
    1DSPA  H18R 1361   5.697   3.629   7.020  0.4768 -0.1174  0.2674
    1DSPA  H18S 1362   5.593   3.703   7.152 -0.7562  2.7524  0.6822
    1DSPA  H18T 1363   5.739   3.791   7.100 -0.2663  0.5945 -1.4280
    1DSPA   C33 1364   3.830   4.197   7.238 -0.2046 -0.2244  0.3017
    1DSPA   H3X 1365   3.932   4.156   7.250  0.0979  0.2182 -0.6992
    1DSPA   H3Y 1366   3.836   4.304   7.266 -0.7729  0.6238 -2.5681
    1DSPA   C34 1367   3.793   4.187   7.088 -0.0122 -0.1664 -0.1439
    1DSPA   H4X 1368   3.873   4.241   7.033 -0.4148  0.9801  0.3665
    1DSPA   H4Y 1369   3.698   4.243   7.076 -0.7502 -0.8589  1.9240
    1DSPA   C35 1370   3.785   4.047   7.025  0.1098  0.0932 -1.3444
    1DSPA   H5X 1371   3.721   3.976   7.082  1.6161 -1.2221 -1.2170
    1DSPA   H5Y 1372   3.878   3.990   7.045  1.0608  1.8626 -0.4435
    1DSPA   C36 1373   3.750   4.051   6.881 -0.0831 -0.3022 -0.0437
    1DSPA   H6X 1374   3.819   4.114   6.820 -0.6843  0.6170  0.2048
    1DSPA   H6Y 1375   3.650   4.098   6.880 -0.3671 -0.9055 -0.5410
    1DSPA   C37 1376   3.747   3.902   6.834 -0.4424 -0.3545  0.4499
    1DSPA   H7X 1377   3.693   3.837   6.906  0.9456  0.7614  2.6137
    1DSPA   H7Y 1378   3.854   3.876   6.846 -0.0808  1.5483  1.8557
    1DSPA   C38 1379   3.682   3.883   6.688 -1.3351 -0.0639 -0.0521
    1DSPA   H8X 1380   3.760   3.920   6.617 -0.4052 -0.9191  0.4878
    1DSPA   H8Y 1381   3.590   3.945   6.689 -1.7774 -0.6992  1.2497
    1DSPA   C39 1382   3.653   3.735   6.658 -0.5797 -0.6708  0.2730
    1DSPA   H9X 1383   3.580   3.717   6.576 -0.8315 -0.1359  0.3767
    1DSPA   H9Y 1384   3.603   3.695   6.749  1.3016  1.1199  2.2331
    1DSPA  C310 1385   3.777   3.656   6.627  0.2529 -0.6780  0.3891
    1DSPA  H10X 1386   3.840   3.669   6.718  0.8503  1.5328 -0.2675
    1DSPA  H10Y 1387   3.821   3.704   6.537 -0.9780 -1.4764 -0.6747
    1DSPA  C311 1388   3.747   3.516   6.579 -0.5871  0.0768 -0.0269
    1DSPA  H11X 1389   3.703   3.453   6.660  0.6007 -1.7514 -0.7458
    1DSPA  H11Y 1390   3.848   3.473   6.563  0.9696  2.3106  2.8604
    1DSPA  C312 1391   3.660   3.493   6.452 -0.0399 -0.2989 -0.3867
    1DSPA  H12X 1392   3.695   3.563   6.373  0.7683 -0.2496  0.0033
    1DSPA  H12Y 1393   3.559   3.539   6.453 -0.6529 -1.6065 -0.7991
    1DSPA  C313 1394   3.650   3.341   6.426  0.0328 -0.1549 -0.1906
    1DSPA  H13X 1395   3.593   3.287   6.504  1.4714 -1.4902 -0.0120
    1DSPA  H13Y 1396   3.754   3.304   6.420 -0.8959 -2.9837 -0.3317
    1DSPA  C314 1397   3.566   3.317   6.292 -0.0136  0.6902  0.1871
    1DSPA  H14X 1398   3.492   3.400   6.290 -1.0660 -0.2504 -1.3357
    1DSPA  H14Y 1399   3.514   3.220   6.299  3.2204 -1.1930  0.1561
    1DSPA  C315 1400   3.639   3.325   6.156 -0.2381  0.2267  0.2608
    1DSPA  H15X 1401   3.700   3.234   6.138 -0.8113 -0.5214  1.8958
    1DSPA  H15Y 1402   3.702   3.417   6.155  2.3088 -1.3975  0.3031
    1DSPA  C316 1403   3.533   3.328   6.040 -0.8448  0.1019  0.2478
    1DSPA  H16X 1404   3.489   3.430   6.027 -0.5345  0.2908  0.6838
    1DSPA  H16Y 1405   3.451   3.255   6.057 -0.0477 -1.1736 -1.1360
    1DSPA  C317 1406   3.591   3.272   5.908  0.5484  0.1371 -0.6418
    1DSPA  H17X 1407   3.682   3.326   5.875  1.0436 -0.3488 -0.1023
    1DSPA  H17Y 1408   3.520   3.282   5.824 -1.1224 -2.0729  0.4001
    1DSPA  C318 1409   3.621   3.123   5.911 -0.9845 -0.0174 -0.5037
    1DSPA  H18X 1410   3.676   3.094   5.819  1.0614  0.2249  0.5882
    1DSPA  H18Y 1411   3.530   3.058   5.914 -1.7727  0.5725 -4.8355
    1DSPA  H18Z 1412   3.696   3.103   5.990 -0.3058 -1.5187 -1.4767
    2AGLCN   C1 1413   3.860   3.929   8.390 -0.6559  0.7653 -0.1076
    2AGLCN   H1 1414   3.944   3.863   8.357 -2.2330  0.1170 -3.2033
    2AGLCN   C5 1415   3.776   4.034   8.590 -0.0387 -0.2193 -0.5991
    2AGLCN   H5 1416   3.765   4.121   8.522  2.9903  1.7833  1.2357
    2AGLCN   O5 1417   3.864   3.938   8.533 -0.6298 -0.4083 -0.1954
    2AGLCN   C2 1418   3.724   3.880   8.359  0.4307 -0.2110 -0.3375
    2AGLCN   H2 1419   3.717   3.774   8.390  1.0538 -0.0373  0.4489
    2AGLCN    N 1420   3.702   3.875   8.217 -0.0816 -0.1874 -0.1002
    2AGLCN  HN1 1421   3.642   3.954   8.187  0.2347  0.0482 -0.1109
    2AGLCN  HN2 1422   3.662   3.782   8.190 -0.4670  0.4571 -1.8955
    2AGLCN  HN3 1423   3.792   3.886   8.167  0.8770 -2.8450  0.8232
    2AGLCN   C3 1424   3.609   3.951   8.445 -0.6569  0.5330  0.4817
    2AGLCN   H3 1425   3.600   4.051   8.398 -1.9027 -0.1145 -0.7557
    2AGLCN   O3 1426   3.492   3.871   8.429  0.2685  0.5633 -0.1563
    2AGLCN  HO3 1427   3.411   3.924   8.431  0.7241  1.2750 -0.3819
    2AGLCN   C4 1428   3.640   3.972   8.588 -0.0135 -0.2396 -0.8852
    2AGLCN   H4 1429   3.645   3.875   8.644  3.0394  0.2281 -0.1827
    2AGLCN   O4 1430   3.541   4.064   8.641  0.3554 -0.3266  0.2496
    2AGLCN   C6 1431   3.823   4.093   8.722  0.2621 -0.2029 -0.9235
    2AGLCN  H61 1432   3.732   4.141   8.764  0.6202 -0.4561  0.1857
    2AGLCN  H62 1433   3.909   4.161   8.703 -1.8516  2.1822 -2.7945
    2AGLCN   O6 1434   3.859   3.997   8.817 -0.3433  0.1975 -0.1817
    2AGLCN  HO6 1435   3.944   3.958   8.794 -0.3122  0.5573 -0.7016
    3AMAN    C1 1436   3.427   4.016   8.711  0.4808 -0.0998 -0.7435
    3AMAN    H1 1437   3.361   3.958   8.643  0.3230  0.0326 -0.7033
    3AMAN    C5 1438   3.533   3.976   8.927 -0.6445  0.1400  0.9179
    3AMAN    H5 1439   3.633   4.013   8.895 -0.6734 -1.4734 -1.2674
    3AMAN    O5 1440   3.460   3.924   8.815  0.3709  0.2091  0.5330
    3AMAN    C2 1441   3.347   4.132   8.768  0.3007 -0.2344  0.6833
    3AMAN    H2 1442   3.348   4.219   8.700 -1.8702  0.7824  1.8662
    3AMAN    O2 1443   3.212   4.088   8.806 -0.3727  0.0143  0.1455
    3AMAN   O2A 1444   2.978   4.188   8.738  0.0366 -0.3170  0.3085
    3AMAN   O2C 1445   3.148   4.105   8.558  0.0406 -0.1668 -0.3032
    3AMAN    N2 1446   2.915   3.678   8.694  0.0659 -0.5869  0.1445
    3AMAN  HN21 1447   2.896   3.758   8.631  1.1338 -0.3446  0.0956
    3AMAN  HN22 1448   2.873   3.684   8.789 -0.1034  1.4946 -0.0353
    3AMAN  HN23 1449   2.881   3.592   8.647  0.5201 -0.8306  0.2467
    3AMAN   C25 1450   3.067   3.692   8.713  0.5940  0.1191  0.1205
    3AMAN  H25A 1451   3.106   3.662   8.615 -0.6002  0.3436 -0.4425
    3AMAN  H25B 1452   3.092   3.614   8.786  0.6146 -0.6797 -0.7153
    3AMAN   C24 1453   3.103   3.833   8.768  0.2655 -0.1512  0.1549
    3AMAN  H24A 1454   3.212   3.835   8.748  0.5177  1.2778  1.4471
    3AMAN  H24B 1455   3.080   3.831   8.877 -0.3913 -1.5972  0.0056
    3AMAN   O2B 1456   3.029   3.934   8.707  0.5279  0.5740  0.3308
    3AMAN   P2A 1457   3.086   4.085   8.697 -0.1859  0.1510  0.0655
    3AMAN    C3 1458   3.414   4.189   8.895  0.5798 -0.0089  0.7102
    3AMAN    H3 1459   3.509   4.226   8.850  0.6388 -1.6007 -0.5742
    3AMAN    O3 1460   3.341   4.307   8.940 -0.6533 -0.6512 -0.9638
    3AMAN   HO3 1461   3.266   4.269   8.987  0.3090  0.1633  1.4011
    3AMAN    C4 1462   3.455   4.085   8.994 -0.3638  0.8342 -0.3800
    3AMAN    H4 1463   3.367   4.037   9.043  1.1269 -0.8014  0.8012
    3AMAN    O4 1464   3.524   4.142   9.101  0.1322 -0.3800 -0.0784
    3AMAN   HO4 1465   3.462   4.198   9.149  1.6422  1.0786  0.2420
    3AMAN    C6 1466   3.561   3.859   9.019 -0.4564 -0.3505 -0.7452
    3AMAN   H61 1467   3.626   3.901   9.098  0.2013 -0.9022 -0.9815
    3AMAN   H62 1468   3.621   3.783   8.963 -0.2506 -0.6683 -0.1023
    3AMAN    O6 1469   3.438   3.800   9.056  0.2980  0.1995  0.8006
    4AMAN    C1 1470   3.453   3.710   9.156 -0.3430 -0.4559  0.1157
    4AMAN    H1 1471   3.544   3.651   9.136  1.9022  2.1627  1.7544
    4AMAN    C5 1472   3.332   3.838   9.316 -0.3160 -0.0449  0.7731
    4AMAN    H5 1473   3.334   3.916   9.237  1.1272 -0.1008  0.7358
    4AMAN    O5 1474   3.451   3.763   9.294 -0.1984 -0.3664  0.0013
    4AMAN    C2 1475   3.333   3.624   9.147  0.3640 -0.4979 -0.5954
    4AMAN    H2 1476   3.327   3.572   9.049 -1.1633 -0.9400 -0.3017
    4AMAN    O2 1477   3.353   3.522   9.257  1.0419  0.3634 -0.2350
    4AMAN    C3 1478   3.203   3.705   9.163  0.8533  0.4658  0.1678
    4AMAN    H3 1479   3.194   3.786   9.087 -0.4473 -0.8086 -1.0936
    4AMAN    O3 1480   3.090   3.621   9.145  0.0720 -0.2645 -0.3969
    4AMAN   HO3 1481   3.012   3.660   9.186  0.5306  0.7030 -0.4163
    4AMAN    C4 1482   3.199   3.762   9.305 -0.6892 -0.0241 -0.3340
    4AMAN    H4 1483   3.183   3.674   9.371  0.2011 -0.3750 -0.5677
    4AMAN    O4 1484   3.088   3.842   9.312 -0.3851  0.2439 -0.3370
    4AMAN   HO4 1485   3.021   3.796   9.363  0.8920 -1.8863 -0.4568
    4AMAN    C6 1486   3.342   3.894   9.449 -0.0474 -0.5848  0.2164
    4AMAN   H61 1487   3.246   3.942   9.479  0.0089  0.2068 -0.8295
    4AMAN   H62 1488   3.432   3.958   9.462 -0.2529 -0.8155  3.8179
    4AMAN    O6 1489   3.364   3.788   9.541  0.1273 -0.2029  0.4907
    4AMAN   HO6 1490   3.440   3.740   9.507  1.2520  0.3851  2.0767
    5AMAN    C1 1491   3.320   3.389   9.231  0.2598  0.0147  0.0996
    5AMAN    H1 1492   3.211   3.380   9.208 -0.5311  2.9552  2.1580
    5AMAN    C5 1493   3.538   3.340   9.137  0.5333  0.6497 -0.0150
    5AMAN    H5 1494   3.571   3.442   9.166  2.1778 -0.3881  2.0308
    5AMAN    O5 1495   3.393   3.342   9.114 -0.3221 -0.0053 -0.4950
    5AMAN    C2 1496   3.338   3.292   9.350 -0.3265 -0.3166 -0.4603
    5AMAN    H2 1497   3.292   3.344   9.436  2.3089  1.9072 -0.2508
    5AMAN    O2 1498   3.276   3.171   9.321  0.4817  0.5268  0.0014
    5AMAN   HO2 1499   3.257   3.123   9.402  1.0162 -0.0728 -0.2218
    5AMAN    C3 1500   3.484   3.279   9.368 -0.7719 -0.2273  0.1328
    5AMAN    H3 1501   3.528   3.380   9.384  1.3588 -0.8506 -1.2634
    5AMAN    O3 1502   3.518   3.203   9.480  0.0599  0.8396 -0.0954
    5AMAN   HO3 1503   3.613   3.185   9.479 -0.4356 -2.3491 -0.6213
    5AMAN    C4 1504   3.558   3.235   9.240 -0.1522  0.0441  0.2232
    5AMAN    H4 1505   3.508   3.139   9.215  2.2115 -0.9450 -1.0445
    5AMAN    O4 1506   3.696   3.201   9.250  0.3369 -0.8004  0.0013
    5AMAN   HO4 1507   3.756   3.272   9.274 -0.6222 -0.4179  1.4226
    5AMAN    C6 1508   3.598   3.310   8.999  0.6865  0.8425  0.4025
    5AMAN   H61 1509   3.541   3.228   8.949  0.0101  1.7618 -0.3671
    5AMAN   H62 1510   3.699   3.267   9.021 -0.3590 -1.9712  0.1107
    5AMAN    O6 1511   3.599   3.427   8.911 -0.0497 -0.4522 -0.4370
    5AMAN   O6A 1512   3.638   3.273   8.705  0.4977  0.1216  0.5784
    5AMAN   O6C 1513   3.656   3.524   8.680  0.0048  0.0706 -0.2787
    5AMAN    N6 1514   3.950   3.670   9.026 -0.2749  0.2130  0.0943
    5AMAN  HN63 1515   4.021   3.716   8.973  2.2662 -1.3450  1.9168
    5AMAN   C65 1516   3.856   3.573   8.983  0.2571  0.0961 -0.0642
    5AMAN  H65A 1517   3.758   3.621   8.958  0.0197 -1.0350 -1.4191
    5AMAN  H65B 1518   3.845   3.490   9.057 -0.6530 -1.0305 -1.4152
    5AMAN   C64 1519   3.913   3.506   8.860 -0.1363  0.0616 -0.4079
    5AMAN  H64A 1520   4.013   3.470   8.892  0.0167  1.1630  0.4061
    5AMAN  H64B 1521   3.922   3.577   8.775 -1.7442  0.5453 -0.2213
    5AMAN   O6B 1522   3.838   3.397   8.812 -0.3253  0.2521 -0.1673
    5AMAN   P6A 1523   3.680   3.403   8.767 -0.1134 -0.2788  0.3499
   78DOPC     N 1524  11.089   8.977   8.922 -0.6073  0.0948  0.2062
   78DOPC   C12 1525  11.216   8.905   8.981 -0.2187 -0.5495  0.4485
   78DOPC  H12A 1526  11.220   8.805   8.940 -2.0858 -0.1247 -0.8979
   78DOPC  H12B 1527  11.205   8.889   9.087 -0.5922  1.2529  0.7123
   78DOPC   C13 1528  11.094   9.125   8.961  0.4346  1.0990 -0.6244
   78DOPC  H13A 1529  11.092   9.131   9.069 -1.0172  0.0565 -0.5495
   78DOPC  H13B 1530  11.184   9.172   8.924  1.1107 -1.0485 -1.8888
   78DOPC  H13C 1531  11.008   9.184   8.933 -1.3356 -0.6713  0.7067
   78DOPC   C14 1532  10.975   8.909   8.982  0.3785  0.2339  0.2832
   78DOPC  H14A 1533  10.993   8.882   9.085 -1.5405  2.6893  1.3740
   78DOPC  H14B 1534  10.897   8.984   8.989 -2.1848 -2.3684  2.1848
   78DOPC  H14C 1535  10.941   8.824   8.926 -1.2361  1.1542 -0.2165
   78DOPC   C15 1536  11.086   8.967   8.769 -0.0366  0.5721 -0.3571
   78DOPC  H15A 1537  11.009   9.018   8.714 -0.3914  1.1143  0.6037
   78DOPC  H15B 1538  11.084   8.866   8.730 -0.3783  0.3426  0.2397
   78DOPC  H15C 1539  11.172   9.017   8.726  1.1610 -0.0599  1.1942
   78DOPC   C11 1540  11.357   8.971   8.954 -0.6150  0.0434  0.1515
   78DOPC  H11A 1541  11.357   9.079   8.980 -0.0815  0.0848 -0.0133
   78DOPC  H11B 1542  11.427   8.921   9.023  1.5246 -0.0248 -1.9529
   78DOPC     P 1543  11.435   8.803   8.760  0.3152 -0.1565  0.0965
   78DOPC   O13 1544  11.318   8.713   8.787  0.1479  0.6700  0.9171
   78DOPC   O14 1545  11.571   8.759   8.799  0.2543 -0.3154 -0.0244
   78DOPC   O12 1546  11.410   8.945   8.824  0.2130  0.0962  0.1817
   78DOPC   O11 1547  11.448   8.834   8.606 -0.1330 -0.9387 -0.0218
   78DOPC    C1 1548  11.439   8.983   8.578 -0.1240  0.2917  0.2553
   78DOPC    HA 1549  11.512   9.048   8.632  0.5888 -0.2104 -0.0820
   78DOPC    HB 1550  11.332   9.005   8.595 -0.8033 -2.8309  0.6909
   78DOPC    C2 1551  11.457   9.014   8.428  0.4075 -0.0038  0.2771
   78DOPC    HS 1552  11.424   9.118   8.409  2.2358  0.7725  1.1309
   78DOPC   O21 1553  11.373   8.918   8.361  0.1323 -0.2001  0.1982
   78DOPC   C21 1554  11.242   8.931   8.368 -0.5089  0.1446  0.2586
   78DOPC   O22 1555  11.185   9.031   8.409 -0.1857 -0.1958  0.4582
   78DOPC   C22 1556  11.176   8.812   8.301 -0.5152 -0.1683  0.2039
   78DOPC   H2R 1557  11.131   8.740   8.373  0.0589  0.6858  1.4442
   78DOPC   H2S 1558  11.245   8.762   8.230 -0.1812  0.8509 -0.1968
   78DOPC    C3 1559  11.605   9.011   8.383 -0.3546  0.2709  0.5788
   78DOPC    HX 1560  11.658   8.914   8.397  1.6505  1.4494  1.5427
   78DOPC    HY 1561  11.658   9.076   8.455 -0.0218  0.8004 -0.1396
   78DOPC   O31 1562  11.624   9.034   8.239 -0.1021 -0.3249  0.3614
   78DOPC   C31 1563  11.659   9.155   8.198  0.2815 -0.6895 -0.3183
   78DOPC   O32 1564  11.704   9.246   8.266 -0.1400  0.3162  0.5246
   78DOPC   C32 1565  11.627   9.168   8.053 -0.1215  0.4446  0.6070
   78DOPC   H2X 1566  11.520   9.149   8.031  0.0940  1.2207 -1.3353
   78DOPC   H2Y 1567  11.640   9.274   8.025 -1.9221  0.5389 -0.0229
   78DOPC   C23 1568  11.059   8.869   8.207  0.2582  0.4036 -0.1855
   78DOPC   H3R 1569  11.093   8.959   8.151 -0.4153 -0.1465 -1.5236
   78DOPC   H3S 1570  10.967   8.892   8.265 -0.7316 -0.2559 -1.4555
   78DOPC   C24 1571  11.007   8.769   8.104 -0.7260  0.0487  0.0282
   78DOPC   H4R 1572  10.973   8.673   8.148 -1.0368  0.5363  0.8806
   78DOPC   H4S 1573  11.088   8.735   8.037 -0.8885 -0.1458 -0.0720
   78DOPC   C25 1574  10.890   8.816   8.023 -0.1196  0.3456 -0.5837
   78DOPC   H5R 1575  10.905   8.922   7.994 -0.0274  0.5068  0.0320
   78DOPC   H5S 1576  10.792   8.805   8.074  0.1217  0.7553 -0.0280
   78DOPC   C26 1577  10.875   8.741   7.895  0.5795  0.2957  0.7013
   78DOPC   H6R 1578  10.853   8.634   7.914 -1.0148  0.1953 -1.2953
   78DOPC   H6S 1579  10.963   8.731   7.829  0.7202 -4.8079  1.3227
   78DOPC   C27 1580  10.764   8.799   7.803  0.8951  0.1932 -0.1594
   78DOPC   H7R 1581  10.783   8.908   7.790  1.5481 -0.1490 -2.3167
   78DOPC   H7S 1582  10.667   8.788   7.858  1.9671 -0.5956  1.6943
   78DOPC   C28 1583  10.754   8.732   7.658 -0.8701 -0.2161  0.0195
   78DOPC   H8R 1584  10.737   8.623   7.661 -1.7057 -0.1837 -1.9339
   78DOPC   H8S 1585  10.852   8.745   7.608  0.8675  0.5432  3.3498
   78DOPC   C29 1586  10.637   8.787   7.581  0.3921  0.1357 -0.2166
   78DOPC   H9R 1587  10.565   8.844   7.642 -0.9508 -0.3696 -1.2924
   78DOPC  C210 1588  10.609   8.756   7.452  0.3759  0.1253 -0.2213
   78DOPC  H10R 1589  10.521   8.800   7.402 -1.1722  0.0143  2.2591
   78DOPC  C211 1590  10.695   8.654   7.367  0.3131 -0.5127 -0.2613
   78DOPC  H11R 1591  10.800   8.646   7.402 -0.0068 -0.7618  0.6828
   78DOPC  H11S 1592  10.712   8.695   7.266  1.5308 -3.9437 -1.6035
   78DOPC  C212 1593  10.618   8.528   7.355  0.2976  0.1152  0.0225
   78DOPC  H12R 1594  10.518   8.551   7.313  0.7305  0.4866 -0.8230
   78DOPC  H12S 1595  10.592   8.482   7.453 -1.6092  0.2297 -0.3957
   78DOPC  C213 1596  10.695   8.421   7.282  0.1186  0.4216 -0.4270
   78DOPC  H13R 1597  10.782   8.380   7.339 -2.0341 -2.4284  1.1337
   78DOPC  H13S 1598  10.741   8.462   7.190  1.2532  1.6831  0.6641
   78DOPC  C214 1599  10.603   8.304   7.242 -0.7238 -1.0759  0.5380
   78DOPC  H14R 1600  10.524   8.360   7.187  0.4691 -0.0886 -0.2327
   78DOPC  H14S 1601  10.545   8.268   7.329  1.2371 -0.8908  2.0077
   78DOPC  C215 1602  10.679   8.199   7.165  0.2457  0.0461 -0.1603
   78DOPC  H15R 1603  10.731   8.147   7.248 -1.5145  0.8230  1.5223
   78DOPC  H15S 1604  10.748   8.252   7.096  0.9140  0.4107  0.7572
   78DOPC  C216 1605  10.586   8.109   7.086 -0.1273 -0.3475  0.0531
   78DOPC  H16R 1606  10.644   8.044   7.017  0.1331 -0.6838  0.5785
   78DOPC  H16S 1607  10.516   8.175   7.029  1.0094  1.2492  0.4425
   78DOPC  C217 1608  10.499   8.012   7.171  0.0913 -0.4094 -0.0391
   78DOPC  H17R 1609  10.438   8.067   7.247  0.6786  0.7832 -0.4237
   78DOPC  H17S 1610  10.574   7.948   7.222 -0.6600 -1.1616  0.1694
   78DOPC  C218 1611  10.413   7.925   7.079  0.5097  0.0906 -0.0159
   78DOPC  H18R 1612  10.366   7.839   7.131  0.7678  0.0946  0.2266
   78DOPC  H18S 1613  10.470   7.883   6.993  1.3780  0.6651  0.2600
   78DOPC  H18T 1614  10.327   7.974   7.030 -1.0793 -1.4751  1.0594
   78DOPC   C33 1615  11.721   9.097   7.951 -0.2105  0.4321 -0.1661
   78DOPC   H3X 1616  11.689   8.990   7.950  0.2573  0.2958 -0.8442
   78DOPC   H3Y 1617  11.827   9.100   7.985  0.0188 -0.5136 -0.7652
   78DOPC   C34 1618  11.711   9.158   7.808 -0.6104  0.1955 -0.1575
   78DOPC   H4X 1619  11.786   9.109   7.743 -1.2807 -2.0361  0.6648
   78DOPC   H4Y 1620  11.735   9.266   7.810  2.1430 -0.3483  1.7017
   78DOPC   C35 1621  11.569   9.142   7.743 -0.4365  0.2129 -0.1070
   78DOPC   H5X 1622  11.502   9.207   7.802  0.2961 -0.2895  1.3059
   78DOPC   H5Y 1623  11.530   9.038   7.741  0.0279  0.0343  0.0912
   78DOPC   C36 1624  11.576   9.180   7.594  0.3897 -0.6405 -0.4246
   78DOPC   H6X 1625  11.617   9.283   7.589  2.5751 -1.5176 -2.3866
   78DOPC   H6Y 1626  11.644   9.113   7.537  0.5625 -0.9565  0.1429
   78DOPC   C37 1627  11.438   9.175   7.530 -0.0332  0.6778  0.8651
   78DOPC   H7X 1628  11.423   9.066   7.512  1.4958  0.2617  1.8572
   78DOPC   H7Y 1629  11.361   9.203   7.605 -0.4954 -0.2228  0.7367
   78DOPC   C38 1630  11.422   9.267   7.408  0.6528 -0.0460 -0.0262
   78DOPC   H8X 1631  11.436   9.370   7.447  1.4450  0.3345 -1.2578
   78DOPC   H8Y 1632  11.317   9.265   7.371  0.6416  1.7909 -0.1764
   78DOPC   C39 1633  11.531   9.240   7.310 -0.0347  0.3623  0.1357
   78DOPC   H9X 1634  11.634   9.263   7.340 -0.0860 -0.9533  1.3996
   78DOPC  C310 1635  11.500   9.199   7.187  0.5700 -0.4357  0.8645
   78DOPC  H10X 1636  11.581   9.192   7.113  1.3448  0.0562  1.6334
   78DOPC  C311 1637  11.361   9.165   7.133 -0.2758 -0.4780 -0.3873
   78DOPC  H11X 1638  11.323   9.255   7.080  1.2157 -0.0261 -0.7352
   78DOPC  H11Y 1639  11.289   9.137   7.213  0.2253  0.7208  0.5055
   78DOPC  C312 1640  11.372   9.050   7.034  0.3230 -0.3761  0.5611
   78DOPC  H12X 1641  11.390   8.953   7.085  2.6759 -1.4047 -1.9698
   78DOPC  H12Y 1642  11.457   9.058   6.963 -0.5850  0.4236 -0.4812
   78DOPC  C313 1643  11.244   9.051   6.948 -0.6487  0.1438  0.2191
   78DOPC  H13X 1644  11.159   9.041   7.017  0.3552  1.7278  1.7600
   78DOPC  H13Y 1645  11.217   9.141   6.888 -3.1666 -1.5141 -1.3214
   78DOPC  C314 1646  11.232   8.939   6.837 -0.0295 -0.3121  0.2030
   78DOPC  H14X 1647  11.294   8.972   6.751  0.7847  0.7026  1.1372
   78DOPC  H14Y 1648  11.265   8.844   6.884  0.1495  0.2516  1.2636
   78DOPC  C315 1649  11.092   8.916   6.780  0.5853  0.4992  0.1297
   78DOPC  H15X 1650  11.052   9.013   6.743  0.5355  0.3378 -0.2500
   78DOPC  H15Y 1651  11.023   8.899   6.865 -0.0480 -0.1249 -0.5067
   78DOPC  C316 1652  11.081   8.820   6.671  0.5036 -0.6895 -0.7553
   78DOPC  H16X 1653  11.118   8.724   6.713  0.6628  0.2295  1.2772
   78DOPC  H16Y 1654  10.973   8.804   6.647  0.1463  1.6488 -0.8820
   78DOPC  C317 1655  11.159   8.845   6.538  0.3514 -0.4362 -0.1325
   78DOPC  H17X 1656  11.269   8.850   6.552  0.4700 -0.9461 -0.8482
   78DOPC  H17Y 1657  11.135   8.758   6.473 -2.9009  1.0128 -1.0926
   78DOPC  C318 1658  11.107   8.976   6.473  0.1050 -0.0767 -0.0732
   78DOPC  H18X 1659  11.186   9.052   6.491  0.6102 -0.4211 -0.7662
   78DOPC  H18Y 1660  11.110   8.957   6.363  1.0303 -1.4462  0.1529
   78DOPC  H18Z 1661  11.011   9.022   6.502 -0.3432 -1.3579  0.5352
   79DOPC     N 1662   7.122   0.763   8.153  0.3769 -0.3167 -0.0548
   79DOPC   C12 1663   6.998   0.830   8.099 -0.3966  1.1465 -0.4696
   79DOPC  H12A 1664   6.911   0.821   8.162 -0.5297  0.3608 -0.7498
   79DOPC  H12B 1665   6.953   0.777   8.016 -2.7148  1.5839  0.4223
   79DOPC   C13 1666   7.094   0.621   8.189  0.4935  0.3315  0.4591
   79DOPC  H13A 1667   7.084   0.568   8.095  0.4667  0.8281  0.1817
   79DOPC  H13B 1668   7.170   0.567   8.243 -0.6638 -1.1027  0.7346
   79DOPC  H13C 1669   6.999   0.603   8.237 -0.3271 -1.3212 -1.5992
   79DOPC   C14 1670   7.167   0.829   8.280 -0.2660  0.0071  0.6166
   79DOPC  H14A 1671   7.200   0.928   8.255  0.6659  0.1169  2.1777
   79DOPC  H14B 1672   7.081   0.845   8.344 -2.0553  0.9341 -1.8611
   79DOPC  H14C 1673   7.246   0.775   8.330 -1.2460 -1.9930  0.1542
   79DOPC   C15 1674   7.227   0.784   8.050  0.1880 -0.6789 -0.3121
   79DOPC  H15A 1675   7.199   0.742   7.954  0.5587  2.3420 -1.8391
   79DOPC  H15B 1676   7.325   0.746   8.076  0.7910  0.7264 -0.4904
   79DOPC  H15C 1677   7.240   0.889   8.031  3.1363 -0.8670  0.2024
   79DOPC   C11 1678   7.007   0.978   8.063  0.0596 -0.7428  0.2801
   79DOPC  H11A 1679   7.100   1.001   8.009  0.0592 -2.2876 -0.4373
   79DOPC  H11B 1680   6.915   1.000   8.004  0.0820 -0.0086  0.5116
   79DOPC     P 1681   7.008   1.203   8.196  0.2091 -0.2441  0.5694
   79DOPC   O13 1682   7.149   1.235   8.211 -0.3661 -0.6418 -0.9778
   79DOPC   O14 1683   6.912   1.252   8.299 -0.2458  0.6299 -0.3925
   79DOPC   O12 1684   7.001   1.050   8.188  0.1459 -0.1124  0.1890
   79DOPC   O11 1685   6.951   1.255   8.063  0.5078  0.0653 -0.2331
   79DOPC    C1 1686   7.037   1.320   7.969 -0.6504 -0.5598  0.9931
   79DOPC    HA 1687   7.116   1.250   7.936 -0.4985 -0.8917  2.0213
   79DOPC    HB 1688   7.089   1.405   8.019 -1.8466  1.2156 -0.6125
   79DOPC    C2 1689   6.964   1.394   7.845  1.1265  0.2802  0.0484
   79DOPC    HS 1690   7.040   1.442   7.780 -0.4464 -0.1432 -2.2294
   79DOPC   O21 1691   6.879   1.496   7.904  0.2602  0.0897 -0.5067
   79DOPC   C21 1692   6.830   1.589   7.816  0.1869 -0.1630 -0.3484
   79DOPC   O22 1693   6.856   1.586   7.695  0.0523  0.4138 -0.8279
   79DOPC   C22 1694   6.737   1.682   7.881  0.0320 -0.8200 -0.3132
   79DOPC   H2R 1695   6.775   1.783   7.853  0.3439 -1.0832 -0.8502
   79DOPC   H2S 1696   6.734   1.665   7.991 -0.7660 -2.4602 -0.5565
   79DOPC    C3 1697   6.882   1.290   7.761  0.3128  0.5161 -0.0600
   79DOPC    HX 1698   6.816   1.346   7.691  1.1432 -0.6660 -1.8739
   79DOPC    HY 1699   6.817   1.245   7.839  0.5919 -1.2837 -0.8297
   79DOPC   O31 1700   6.954   1.192   7.683 -0.1604 -0.1114 -0.3160
   79DOPC   C31 1701   6.918   1.069   7.696  0.3481 -0.4807 -0.2930
   79DOPC   O32 1702   6.824   1.035   7.763  0.3335  0.0966  0.4189
   79DOPC   C32 1703   7.005   0.981   7.614  0.2166  0.1459  0.0617
   79DOPC   H2X 1704   7.108   1.017   7.590 -0.4079  1.4884 -0.7925
   79DOPC   H2Y 1705   7.029   0.903   7.688  0.9583  0.3752  0.0734
   79DOPC   C23 1706   6.594   1.656   7.827 -0.4605  0.8853  0.2147
   79DOPC   H3R 1707   6.516   1.704   7.889  0.5231  1.0783  1.3484
   79DOPC   H3S 1708   6.569   1.548   7.836 -0.3765  0.8346 -0.1248
   79DOPC   C24 1709   6.572   1.687   7.678  0.0747 -0.3649  0.7272
   79DOPC   H4R 1710   6.622   1.609   7.616 -0.9755 -1.4552  1.2088
   79DOPC   H4S 1711   6.609   1.789   7.655 -2.8258  0.4533 -0.7641
   79DOPC   C25 1712   6.429   1.683   7.636  1.0922 -0.6601  0.5889
   79DOPC   H5R 1713   6.372   1.760   7.693  0.2023 -0.0876 -0.9970
   79DOPC   H5S 1714   6.389   1.581   7.653  0.6022 -0.8626 -1.5277
   79DOPC   C26 1715   6.404   1.735   7.486  0.8691 -0.0041 -0.3292
   79DOPC   H6R 1716   6.475   1.684   7.417  1.1508 -1.5928  1.0482
   79DOPC   H6S 1717   6.431   1.842   7.483  1.4106 -0.1344 -0.2692
   79DOPC   C27 1718   6.254   1.710   7.450 -0.9834 -0.3071 -0.7223
   79DOPC   H7R 1719   6.242   1.765   7.354  0.9006  0.8126 -0.3721
   79DOPC   H7S 1720   6.174   1.753   7.514 -2.7210 -1.0267 -2.3089
   79DOPC   C28 1721   6.230   1.563   7.420 -0.3615  0.4080 -0.0756
   79DOPC   H8R 1722   6.235   1.501   7.512 -0.0480  0.3774 -0.1127
   79DOPC   H8S 1723   6.318   1.535   7.358  0.4784  1.7553  0.4710
   79DOPC   C29 1724   6.102   1.528   7.348  0.3054  0.2740 -0.8455
   79DOPC   H9R 1725   6.012   1.549   7.407  0.1656  1.1184 -1.3464
   79DOPC  C210 1726   6.082   1.486   7.221 -0.1816  0.2364 -0.0433
   79DOPC  H10R 1727   5.978   1.462   7.193  0.6076 -2.5186 -0.8617
   79DOPC  C211 1728   6.181   1.457   7.112  0.1349 -0.2187  0.2815
   79DOPC  H11R 1729   6.277   1.500   7.146 -0.2477 -0.0576  1.1810
   79DOPC  H11S 1730   6.148   1.503   7.016  1.6901 -0.3290 -0.3282
   79DOPC  C212 1731   6.213   1.305   7.086  0.4073  0.4821  0.3177
   79DOPC  H12R 1732   6.225   1.251   7.182 -0.8398 -0.2788  0.0708
   79DOPC  H12S 1733   6.312   1.303   7.037  0.1706  0.6216 -0.1745
   79DOPC  C213 1734   6.112   1.234   7.001 -0.6553 -0.1541  0.0369
   79DOPC  H13R 1735   6.097   1.289   6.905  3.1172 -0.1073 -0.6741
   79DOPC  H13S 1736   6.016   1.223   7.055 -1.2045  0.7288 -0.7231
   79DOPC  C214 1737   6.159   1.095   6.958  0.0613  0.0572  1.1293
   79DOPC  H14R 1738   6.076   1.040   6.909 -0.0236  1.5668 -0.5346
   79DOPC  H14S 1739   6.201   1.040   7.045  3.2650  0.8909  0.2669
   79DOPC  C215 1740   6.281   1.092   6.863  0.5146 -0.8274 -0.0038
   79DOPC  H15R 1741   6.356   1.162   6.905 -0.8490  0.5313  0.2604
   79DOPC  H15S 1742   6.236   1.143   6.774  0.3417  0.5416  0.8394
   79DOPC  C216 1743   6.353   0.966   6.841  0.5840  0.2859 -0.0669
   79DOPC  H16R 1744   6.280   0.885   6.819  0.0975  1.0920 -1.5644
   79DOPC  H16S 1745   6.395   0.932   6.938 -0.3263 -1.0013 -0.0919
   79DOPC  C217 1746   6.461   0.995   6.736 -0.3408 -0.2674 -0.2598
   79DOPC  H17R 1747   6.532   0.909   6.739 -1.3152 -1.0582  1.7231
   79DOPC  H17S 1748   6.519   1.086   6.757 -1.7210  0.5312  0.2045
   79DOPC  C218 1749   6.408   0.994   6.591 -0.2569  0.2005 -0.1565
   79DOPC  H18R 1750   6.387   0.895   6.546  0.6824 -0.4135  0.6988
   79DOPC  H18S 1751   6.492   1.034   6.530  0.7946  0.8967  1.6423
   79DOPC  H18T 1752   6.331   1.071   6.569  0.0116  0.4210 -0.3319
   79DOPC   C33 1753   6.940   0.942   7.478 -0.5388  0.5998  0.0668
   79DOPC   H3X 1754   6.913   1.033   7.421 -0.9771  0.1735 -0.4131
   79DOPC   H3Y 1755   6.844   0.892   7.503 -1.0947  1.5795 -0.0328
   79DOPC   C34 1756   7.019   0.836   7.394  0.1785  0.1141  0.8526
   79DOPC   H4X 1757   7.041   0.750   7.461 -0.4379  0.2198  1.2004
   79DOPC   H4Y 1758   7.119   0.872   7.359 -0.0587  0.2124  0.2583
   79DOPC   C35 1759   6.923   0.790   7.276 -0.7652  0.3358  0.8990
   79DOPC   H5X 1760   6.885   0.882   7.227  2.0001  0.8076 -0.5820
   79DOPC   H5Y 1761   6.847   0.730   7.330  0.4880 -0.2223  2.0867
   79DOPC   C36 1762   6.983   0.691   7.164  0.3171  0.3734  0.1298
   79DOPC   H6X 1763   7.064   0.747   7.112  1.9192 -0.5777  1.5058
   79DOPC   H6Y 1764   7.040   0.611   7.215 -0.9104 -0.8694 -0.3984
   79DOPC   C37 1765   6.885   0.649   7.056  0.5004 -0.9084 -0.2116
   79DOPC   H7X 1766   6.846   0.745   7.018  1.0174 -0.0766  1.3082
   79DOPC   H7Y 1767   6.940   0.592   6.978 -0.7924 -1.3753 -0.8167
   79DOPC   C38 1768   6.776   0.553   7.104  0.2122  0.2110  0.5000
   79DOPC   H8X 1769   6.695   0.533   7.032 -1.0174  0.8091  1.6665
   79DOPC   H8Y 1770   6.713   0.603   7.181 -1.1906  1.0818 -1.1518
   79DOPC   C39 1771   6.832   0.419   7.153  0.0810 -0.3388  0.2460
   79DOPC   H9X 1772   6.916   0.437   7.221 -0.4593  1.1687  0.5652
   79DOPC  C310 1773   6.795   0.298   7.107  0.1308 -0.6297  0.4182
   79DOPC  H10X 1774   6.841   0.211   7.157 -0.1966 -0.1051  1.6679
   79DOPC  C311 1775   6.688   0.270   7.002 -0.1409 -0.8381 -0.2496
   79DOPC  H11X 1776   6.631   0.361   6.972 -0.5547 -0.3818  1.7617
   79DOPC  H11Y 1777   6.607   0.210   7.047 -0.1978 -0.1215  0.6295
   79DOPC  C312 1778   6.742   0.200   6.870  0.0399 -0.6261  0.4720
   79DOPC  H12X 1779   6.663   0.193   6.792  0.0417  1.1725  0.2469
   79DOPC  H12Y 1780   6.777   0.097   6.891 -1.3619 -1.2054  0.0416
   79DOPC  C313 1781   6.854   0.287   6.808 -0.1035  0.6345  0.2563
   79DOPC  H13X 1782   6.804   0.385   6.791 -1.2282 -0.0910 -0.7497
   79DOPC  H13Y 1783   6.940   0.292   6.878  1.3597  0.0685 -1.4149
   79DOPC  C314 1784   6.907   0.231   6.676 -0.0852  0.5391 -0.0093
   79DOPC  H14X 1785   7.007   0.278   6.661  0.6074 -0.5795  0.9261
   79DOPC  H14Y 1786   6.923   0.121   6.675 -1.7350  0.2880 -0.5389
   79DOPC  C315 1787   6.819   0.265   6.553 -0.0761 -0.5657  0.3010
   79DOPC  H15X 1788   6.814   0.376   6.547  1.3025 -0.4685  0.7499
   79DOPC  H15Y 1789   6.719   0.220   6.569 -1.5979  2.9516  1.5734
   79DOPC  C316 1790   6.883   0.232   6.413 -0.6072  0.1831 -0.4698
   79DOPC  H16X 1791   6.989   0.207   6.432 -0.2605  0.3938 -2.0489
   79DOPC  H16Y 1792   6.841   0.133   6.388 -0.9014 -0.2982  1.6708
   79DOPC  C317 1793   6.876   0.332   6.300 -0.2081  0.2685  0.5597
   79DOPC  H17X 1794   6.772   0.369   6.292 -0.6911 -0.8453  1.4680
   79DOPC  H17Y 1795   6.947   0.411   6.331  3.4515 -1.5629 -2.3186
   79DOPC  C318 1796   6.920   0.272   6.162 -0.4812 -0.0226  0.1876
   79DOPC  H18X 1797   6.850   0.201   6.113 -1.0138  1.2861 -1.0191
   79DOPC  H18Y 1798   6.931   0.358   6.093 -2.3792 -1.5210 -2.1605
   79DOPC  H18Z 1799   7.014   0.215   6.180 -1.2391 -1.4443 -0.1961
   80DOPC     N 1800   5.157   4.234   8.355 -0.1705  0.2407  0.4195
   80DOPC   C12 1801   5.153   4.376   8.310 -0.3144 -0.1197 -0.2089
   80DOPC  H12A 1802   5.164   4.439   8.397 -0.4570 -1.8905  1.1432
   80DOPC  H12B 1803   5.051   4.403   8.284  0.2731  1.9426 -0.5192
   80DOPC   C13 1804   5.040   4.213   8.442 -0.1003 -0.4998  0.4585
   80DOPC  H13A 1805   5.032   4.107   8.462 -2.8077  0.0756  3.2545
   80DOPC  H13B 1806   5.051   4.258   8.540 -1.7119  1.6727 -0.2573
   80DOPC  H13C 1807   4.946   4.244   8.399 -0.1960 -0.2524  0.8413
   80DOPC   C14 1808   5.276   4.210   8.439 -0.0518  0.8021  0.3990
   80DOPC  H14A 1809   5.364   4.217   8.377  1.1504  0.9263  2.0325
   80DOPC  H14B 1810   5.278   4.280   8.521  1.0604  0.7388  0.4438
   80DOPC  H14C 1811   5.282   4.109   8.477  0.1322  1.3287  1.8333
   80DOPC   C15 1812   5.154   4.130   8.243  0.6160 -0.4481 -0.0142
   80DOPC  H15A 1813   5.250   4.121   8.194  0.2886 -0.0889 -0.7441
   80DOPC  H15B 1814   5.080   4.147   8.166 -0.6817 -1.7904  0.8879
   80DOPC  H15C 1815   5.127   4.036   8.289  0.8733 -0.9275 -0.8216
   80DOPC   C11 1816   5.239   4.422   8.182 -0.0229 -0.1137 -0.3913
   80DOPC  H11A 1817   5.251   4.533   8.189 -0.8864 -0.0469  0.1726
   80DOPC  H11B 1818   5.338   4.376   8.203 -0.3969  0.3116  2.8266
   80DOPC     P 1819   5.049   4.455   8.005 -0.0394 -0.0788 -0.1096
   80DOPC   O13 1820   5.087   4.598   7.982 -0.0514 -0.0232  0.2458
   80DOPC   O14 1821   4.933   4.424   8.093  0.2372  0.6096  0.0159
   80DOPC   O12 1822   5.181   4.384   8.056 -0.4633 -0.1584 -0.7447
   80DOPC   O11 1823   5.022   4.389   7.867 -0.1125  0.0615  0.2830
   80DOPC    C1 1824   5.054   4.258   7.838  0.1846  0.1938 -0.3553
   80DOPC    HA 1825   4.985   4.191   7.894  2.1983 -1.2870  0.4522
   80DOPC    HB 1826   5.157   4.225   7.860  0.0142 -0.9720 -1.2199
   80DOPC    C2 1827   5.022   4.228   7.688 -0.6150 -0.3021  0.3081
   80DOPC    HS 1828   5.103   4.166   7.644  0.4828  1.9467 -1.0416
   80DOPC   O21 1829   5.016   4.358   7.619  0.5004  0.1866 -0.0028
   80DOPC   C21 1830   5.136   4.408   7.614 -0.0742  0.1651  0.2458
   80DOPC   O22 1831   5.245   4.356   7.638 -0.4006 -0.6396 -0.1760
   80DOPC   C22 1832   5.112   4.552   7.581 -0.0271  0.9174 -1.4956
   80DOPC   H2R 1833   5.105   4.610   7.676  1.0800  2.1661 -2.1423
   80DOPC   H2S 1834   5.018   4.568   7.525 -0.5292 -0.2838 -1.0474
   80DOPC    C3 1835   4.889   4.156   7.661 -0.0717  0.0239 -0.1890
   80DOPC    HX 1836   4.799   4.205   7.705 -0.2489 -1.5704  1.3573
   80DOPC    HY 1837   4.898   4.070   7.730  1.1771 -0.7372 -1.2592
   80DOPC   O31 1838   4.873   4.114   7.524 -0.2129 -0.0856  0.5925
   80DOPC   C31 1839   4.810   4.192   7.445  0.1209 -1.0522 -0.3944
   80DOPC   O32 1840   4.750   4.293   7.483  0.0360  0.5282 -0.7823
   80DOPC   C32 1841   4.803   4.153   7.304 -0.4943 -1.4606 -0.4096
   80DOPC   H2X 1842   4.907   4.144   7.264 -0.2489  2.6596 -1.0867
   80DOPC   H2Y 1843   4.764   4.049   7.293 -2.1178 -0.8586 -0.5435
   80DOPC   C23 1844   5.214   4.628   7.495  0.1633  0.2593 -0.1728
   80DOPC   H3R 1845   5.316   4.637   7.538  0.6276 -0.6538 -1.0445
   80DOPC   H3S 1846   5.172   4.731   7.489  2.2187  1.0829 -1.4626
   80DOPC   C24 1847   5.245   4.569   7.356 -0.0001  0.0955  0.6028
   80DOPC   H4R 1848   5.292   4.469   7.369 -0.3294 -0.0022  1.0916
   80DOPC   H4S 1849   5.316   4.642   7.312  1.8675 -0.2857  2.8221
   80DOPC   C25 1850   5.123   4.548   7.271 -0.7962  0.0915  0.1568
   80DOPC   H5R 1851   5.057   4.472   7.319  0.6542  0.5276  3.0939
   80DOPC   H5S 1852   5.150   4.503   7.174  0.8999  1.0233  0.1511
   80DOPC   C26 1853   5.030   4.668   7.235 -0.3402 -0.3121 -0.2882
   80DOPC   H6R 1854   4.986   4.705   7.331  2.8727  0.9598  0.8172
   80DOPC   H6S 1855   4.940   4.641   7.176 -0.2264 -0.6086 -0.3285
   80DOPC   C27 1856   5.100   4.773   7.160 -0.2784 -0.6005 -0.4897
   80DOPC   H7R 1857   5.149   4.723   7.073  0.8335  0.6878 -0.6427
   80DOPC   H7S 1858   5.181   4.809   7.227 -0.7770 -3.1767  1.6579
   80DOPC   C28 1859   5.014   4.894   7.119 -0.0225  0.1336 -0.1764
   80DOPC   H8R 1860   4.976   4.920   7.220  2.5196  1.7447  0.4371
   80DOPC   H8S 1861   4.940   4.865   7.041  0.0823  0.8848 -0.5653
   80DOPC   C29 1862   5.095   5.006   7.065 -0.0343  0.6617  0.3256
   80DOPC   H9R 1863   5.149   5.061   7.143  1.4376  0.3060 -0.4022
   80DOPC  C210 1864   5.100   5.054   6.937  0.9391  0.4533 -0.3376
   80DOPC  H10R 1865   5.168   5.138   6.920  1.2106  0.1394 -0.8283
   80DOPC  C211 1866   5.023   5.005   6.817  0.7601 -0.2735 -0.1171
   80DOPC  H11R 1867   4.963   4.915   6.841 -1.4602  1.0328 -0.5624
   80DOPC  H11S 1868   5.090   4.984   6.731 -0.9744  2.1012 -2.2118
   80DOPC  C212 1869   4.943   5.132   6.769  0.4119  0.4762 -0.2712
   80DOPC  H12R 1870   4.895   5.105   6.673  0.2330 -1.4994  0.3408
   80DOPC  H12S 1871   5.011   5.217   6.748  1.5144 -0.9558 -2.9294
   80DOPC  C213 1872   4.831   5.186   6.867  0.5291  0.7422  0.2615
   80DOPC  H13R 1873   4.868   5.232   6.961  0.8748  1.6322 -0.2883
   80DOPC  H13S 1874   4.772   5.096   6.894  0.6674  1.0460  1.6188
   80DOPC  C214 1875   4.734   5.291   6.801 -0.4215  0.3668  0.7428
   80DOPC  H14R 1876   4.792   5.383   6.780  1.7668 -0.9462  0.7374
   80DOPC  H14S 1877   4.655   5.314   6.876  0.9122  1.9331  1.7347
   80DOPC  C215 1878   4.655   5.234   6.681 -0.2045 -0.2823 -0.4645
   80DOPC  H15R 1879   4.620   5.131   6.703  4.2491 -1.6532  1.3612
   80DOPC  H15S 1880   4.727   5.219   6.598 -1.3558 -2.5347 -1.1188
   80DOPC  C216 1881   4.547   5.326   6.641  0.2907  0.2086  0.1115
   80DOPC  H16R 1882   4.580   5.426   6.604  0.9378 -0.3199 -0.7575
   80DOPC  H16S 1883   4.483   5.350   6.729  0.2301  3.7612 -0.7309
   80DOPC  C217 1884   4.462   5.262   6.525 -0.0927  0.1935 -0.4058
   80DOPC  H17R 1885   4.408   5.172   6.561 -0.5950  1.0413  1.0461
   80DOPC  H17S 1886   4.536   5.229   6.449 -0.4023  1.3366 -1.2324
   80DOPC  C218 1887   4.366   5.360   6.453 -0.1167  0.9670  0.7476
   80DOPC  H18R 1888   4.431   5.433   6.399 -0.2994 -1.7048 -3.5897
   80DOPC  H18S 1889   4.299   5.406   6.529 -3.7853 -0.4039 -1.4108
   80DOPC  H18T 1890   4.298   5.311   6.381  0.8117  0.6838  0.0410
   80DOPC   C33 1891   4.733   4.266   7.216 -0.1277 -0.4707  0.2681
   80DOPC   H3X 1892   4.774   4.368   7.232  0.3587 -0.5909 -0.1657
   80DOPC   H3Y 1893   4.625   4.274   7.242  0.0786  0.7481  0.8366
   80DOPC   C34 1894   4.755   4.241   7.064 -0.4641 -0.1357  0.8990
   80DOPC   H4X 1895   4.693   4.315   7.009  0.4950 -0.0201 -0.0781
   80DOPC   H4Y 1896   4.717   4.142   7.034  0.1670  0.3054 -1.5796
   80DOPC   C35 1897   4.907   4.270   7.023 -0.5554 -0.0340  0.1341
   80DOPC   H5X 1898   4.979   4.209   7.082 -1.5931 -1.8426 -0.3630
   80DOPC   H5Y 1899   4.940   4.373   7.046  2.5255 -0.5392 -1.5612
   80DOPC   C36 1900   4.934   4.238   6.880 -0.3526 -0.0580 -0.6965
   80DOPC   H6X 1901   4.950   4.128   6.876  1.0532  0.1653 -2.5172
   80DOPC   H6Y 1902   4.847   4.260   6.815 -1.0386 -1.3369 -0.2552
   80DOPC   C37 1903   5.068   4.311   6.846 -0.4092 -0.5113 -0.2222
   80DOPC   H7X 1904   5.056   4.418   6.871 -1.8827 -0.1229 -2.3523
   80DOPC   H7Y 1905   5.144   4.267   6.915  0.9981  2.6017  0.3705
   80DOPC   C38 1906   5.124   4.306   6.708  0.1177  0.3616 -0.0893
   80DOPC   H8X 1907   5.041   4.332   6.639  0.3918 -0.2652 -0.6695
   80DOPC   H8Y 1908   5.150   4.198   6.699  0.4536  0.4826 -0.6026
   80DOPC   C39 1909   5.246   4.393   6.685 -0.1740 -0.0018 -0.2548
   80DOPC   H9X 1910   5.228   4.501   6.694 -1.7511 -0.3421  1.3469
   80DOPC  C310 1911   5.374   4.356   6.684  0.2360  0.5603 -0.3918
   80DOPC  H10X 1912   5.452   4.423   6.645  4.1045 -2.6726  1.0967
   80DOPC  C311 1913   5.420   4.206   6.681  0.0966 -0.1612  0.6280
   80DOPC  H11X 1914   5.344   4.132   6.715  1.5224 -2.9163 -1.7001
   80DOPC  H11Y 1915   5.499   4.186   6.756 -0.0609 -0.7851  0.6381
   80DOPC  C312 1916   5.480   4.169   6.541 -0.1846  0.7842 -0.2533
   80DOPC  H12X 1917   5.400   4.178   6.465  0.1939  0.0644 -0.7454
   80DOPC  H12Y 1918   5.515   4.064   6.529  0.8159  1.2585 -1.8992
   80DOPC  C313 1919   5.602   4.259   6.499  0.6620  0.1021 -0.3630
   80DOPC  H13X 1920   5.556   4.333   6.431 -3.0142 -1.4323  0.1868
   80DOPC  H13Y 1921   5.646   4.311   6.587 -1.5004  2.4269 -0.5270
   80DOPC  C314 1922   5.704   4.175   6.422  0.5565  0.5617  0.2469
   80DOPC  H14X 1923   5.783   4.251   6.407 -0.0201  1.3627  1.0816
   80DOPC  H14Y 1924   5.739   4.087   6.481 -0.6548 -0.0930  0.0277
   80DOPC  C315 1925   5.652   4.117   6.289  0.1019  0.5111 -0.2801
   80DOPC  H15X 1926   5.589   4.186   6.228 -0.7251 -1.7755 -2.1704
   80DOPC  H15Y 1927   5.595   4.026   6.316  1.3212 -0.0700  0.4606
   80DOPC  C316 1928   5.759   4.052   6.197 -0.2179  0.6372 -0.2498
   80DOPC  H16X 1929   5.819   4.136   6.157 -0.2625  1.0754  0.5744
   80DOPC  H16Y 1930   5.829   3.987   6.254 -1.6421  0.5855  1.5294
   80DOPC  C317 1931   5.690   3.976   6.081  0.2671  0.4117 -0.2866
   80DOPC  H17X 1932   5.641   3.880   6.108 -0.0711 -0.1293 -2.6315
   80DOPC  H17Y 1933   5.602   4.029   6.038 -2.0350 -1.4471  1.8398
   80DOPC  C318 1934   5.783   3.929   5.965 -0.0764 -0.2880 -0.8179
   80DOPC  H18X 1935   5.865   3.862   6.000  0.3309  0.8170  0.4161
   80DOPC  H18Y 1936   5.726   3.884   5.881 -0.0695 -0.4461 -0.7388
   80DOPC  H18Z 1937   5.835   4.023   5.936 -1.7008  0.2618 -2.0645
   81DOPC     N 1938   5.821   8.505   8.291  0.0110 -0.3583  0.1480
   81DOPC   C12 1939   5.686   8.439   8.267  0.7178  0.8238 -0.4028
   81DOPC  H12A 1940   5.665   8.418   8.163 -2.4232  1.0527  0.0843
   81DOPC  H12B 1941   5.611   8.512   8.294 -1.8777 -2.7759  3.1899
   81DOPC   C13 1942   5.935   8.409   8.287 -0.0686 -0.2575  0.2195
   81DOPC  H13A 1943   5.948   8.341   8.203  1.6814 -1.8143  1.6564
   81DOPC  H13B 1944   6.026   8.465   8.303 -0.8147  0.9665  0.2574
   81DOPC  H13C 1945   5.907   8.340   8.365 -1.0893 -0.3225 -0.1861
   81DOPC   C14 1946   5.830   8.583   8.420 -0.5172 -0.3163  0.2126
   81DOPC  H14A 1947   5.926   8.631   8.414 -0.3183 -0.3053  2.5611
   81DOPC  H14B 1948   5.761   8.665   8.433  2.2552  2.0256  1.2353
   81DOPC  H14C 1949   5.815   8.514   8.502 -1.4065  1.8545  1.9865
   81DOPC   C15 1950   5.837   8.598   8.178 -0.5656 -0.0461 -0.0006
   81DOPC  H15A 1951   5.766   8.678   8.191  0.9344  1.3642 -0.1936
   81DOPC  H15B 1952   5.807   8.551   8.086  0.0418  3.1032 -1.9305
   81DOPC  H15C 1953   5.937   8.638   8.170 -0.9136  1.7313  3.0675
   81DOPC   C11 1954   5.646   8.312   8.357 -0.2485 -0.5705 -0.0753
   81DOPC  H11A 1955   5.652   8.345   8.462  2.5889  1.4697 -0.7617
   81DOPC  H11B 1956   5.539   8.287   8.344 -1.0983  1.3096  2.6054
   81DOPC     P 1957   5.737   8.112   8.213  0.3216 -0.4554  0.3932
   81DOPC   O13 1958   5.715   7.976   8.252 -0.4021  0.4232 -0.7831
   81DOPC   O14 1959   5.862   8.146   8.134  0.3901 -0.0542 -0.6043
   81DOPC   O12 1960   5.729   8.198   8.347 -0.7983 -0.2778 -0.8023
   81DOPC   O11 1961   5.615   8.168   8.129 -0.1650 -0.0478  0.0662
   81DOPC    C1 1962   5.511   8.088   8.083  0.3347 -0.3162  0.0203
   81DOPC    HA 1963   5.422   8.154   8.092  0.4308 -0.2690  0.6414
   81DOPC    HB 1964   5.495   7.998   8.146 -0.0630  0.5330  1.1643
   81DOPC    C2 1965   5.538   8.032   7.938 -0.8009  0.3241 -0.0494
   81DOPC    HS 1966   5.628   7.968   7.953 -1.9462 -0.7994  3.0116
   81DOPC   O21 1967   5.553   8.142   7.846  0.1609 -0.2519  1.2421
   81DOPC   C21 1968   5.626   8.108   7.736  0.4929  0.1369 -0.1708
   81DOPC   O22 1969   5.683   8.004   7.714 -0.2706 -0.3090 -1.0256
   81DOPC   C22 1970   5.633   8.238   7.647  0.0020  0.7417 -0.4536
   81DOPC   H2R 1971   5.723   8.300   7.670 -0.2424  1.2795 -0.9205
   81DOPC   H2S 1972   5.545   8.303   7.666 -0.0217  0.4136  0.6064
   81DOPC    C3 1973   5.417   7.938   7.902  0.5657 -0.2901 -0.0547
   81DOPC    HX 1974   5.323   7.997   7.895  1.1592  0.4836 -2.8026
   81DOPC    HY 1975   5.403   7.857   7.976  0.8401 -0.7970 -0.5578
   81DOPC   O31 1976   5.439   7.884   7.771  0.2732 -1.0590  0.0641
   81DOPC   C31 1977   5.475   7.759   7.762 -0.0950  0.0750 -0.3489
   81DOPC   O32 1978   5.529   7.693   7.849  0.3638  0.2550 -0.7543
   81DOPC   C32 1979   5.450   7.711   7.617  0.5640 -0.1355 -0.3395
   81DOPC   H2X 1980   5.361   7.644   7.618  0.3616  0.1398  1.1195
   81DOPC   H2Y 1981   5.428   7.802   7.556  1.2115 -1.8422 -3.3240
   81DOPC   C23 1982   5.627   8.190   7.500 -0.5316  0.1571 -0.2025
   81DOPC   H3R 1983   5.693   8.102   7.493  0.0432  0.4040  1.6190
   81DOPC   H3S 1984   5.674   8.259   7.426  0.8890 -2.3075 -1.7224
   81DOPC   C24 1985   5.483   8.158   7.455  0.1144 -0.3485 -0.4683
   81DOPC   H4R 1986   5.439   8.082   7.522  0.2541 -0.6552 -0.7203
   81DOPC   H4S 1987   5.472   8.112   7.354 -0.9812 -0.0336 -0.5091
   81DOPC   C25 1988   5.384   8.280   7.447 -0.1064  0.3219  0.0767
   81DOPC   H5R 1989   5.376   8.321   7.550 -1.0283 -1.9977  1.0156
   81DOPC   H5S 1990   5.282   8.241   7.424 -0.6732  1.5873  0.3500
   81DOPC   C26 1991   5.414   8.391   7.348 -0.5956  0.4612  0.1088
   81DOPC   H6R 1992   5.504   8.449   7.375 -0.8549  0.0308  2.1224
   81DOPC   H6S 1993   5.333   8.467   7.349  0.7084  1.9395 -1.4698
   81DOPC   C27 1994   5.421   8.340   7.202  0.3396  0.4921 -0.2676
   81DOPC   H7R 1995   5.329   8.282   7.180  1.3988 -0.9099 -1.1402
   81DOPC   H7S 1996   5.498   8.260   7.207 -0.9628 -0.7375  0.9038
   81DOPC   C28 1997   5.442   8.454   7.100 -0.5936  0.5650 -0.0471
   81DOPC   H8R 1998   5.511   8.529   7.146 -0.6631  0.2411  0.5952
   81DOPC   H8S 1999   5.344   8.506   7.099 -0.0288  1.7203  0.9849
   81DOPC   C29 2000   5.484   8.408   6.961  0.6209  0.0431  0.4775
   81DOPC   H9R 2001   5.557   8.326   6.955 -1.6290 -2.1245  0.8756
   81DOPC  C210 2002   5.411   8.440   6.848 -0.4114 -0.6514  0.8937
   81DOPC  H10R 2003   5.445   8.406   6.749 -0.0981  3.7276 -0.7255
   81DOPC  C211 2004   5.289   8.531   6.835 -0.2081  1.1798 -0.0398
   81DOPC  H11R 2005   5.314   8.627   6.884  2.3554  1.3877 -1.5890
   81DOPC  H11S 2006   5.201   8.496   6.893  0.9564  0.3589  1.2942
   81DOPC  C212 2007   5.270   8.562   6.685 -0.1105 -0.2526 -0.3009
   81DOPC  H12R 2008   5.182   8.628   6.673 -0.9004 -1.2547 -0.1283
   81DOPC  H12S 2009   5.247   8.471   6.627  1.9036 -0.4856 -0.8214
   81DOPC  C213 2010   5.382   8.646   6.624 -0.2566  0.5563  0.0297
   81DOPC  H13R 2011   5.476   8.588   6.628 -1.3640 -1.2670  1.3643
   81DOPC  H13S 2012   5.402   8.745   6.670 -1.1232  0.2322  1.1506
   81DOPC  C214 2013   5.354   8.680   6.478 -0.8477  0.0945  0.1728
   81DOPC  H14R 2014   5.290   8.771   6.484  1.3555  1.6136  3.2924
   81DOPC  H14S 2015   5.299   8.598   6.427 -1.0501  0.5129 -0.2878
   81DOPC  C215 2016   5.475   8.718   6.397 -0.3478 -0.3869  0.2705
   81DOPC  H15R 2017   5.432   8.752   6.300  1.3342 -0.4134 -0.5252
   81DOPC  H15S 2018   5.532   8.628   6.364 -0.9861 -0.2418 -1.3615
   81DOPC  C216 2019   5.567   8.824   6.462 -0.5494  0.4926 -0.9237
   81DOPC  H16R 2020   5.612   8.764   6.544 -0.8053 -2.0635 -2.5480
   81DOPC  H16S 2021   5.514   8.913   6.503 -0.7699 -0.5967  1.3121
   81DOPC  C217 2022   5.687   8.873   6.379  0.2056 -0.2522  0.0825
   81DOPC  H17R 2023   5.698   8.983   6.392  1.1035 -0.4408  0.9864
   81DOPC  H17S 2024   5.658   8.853   6.274  1.8841 -1.6154 -0.1667
   81DOPC  C218 2025   5.823   8.798   6.398 -0.2587  0.2361  0.2469
   81DOPC  H18R 2026   5.891   8.814   6.311 -0.5444 -1.2492 -0.2747
   81DOPC  H18S 2027   5.803   8.690   6.412  0.3071  0.0823 -0.0827
   81DOPC  H18T 2028   5.879   8.838   6.485 -0.3853  0.5367  0.1908
   81DOPC   C33 2029   5.574   7.633   7.560 -0.4252 -0.2482 -0.0462
   81DOPC   H3X 2030   5.562   7.524   7.579  1.8767 -0.4071  0.8259
   81DOPC   H3Y 2031   5.672   7.670   7.596 -0.0056  1.0859 -2.4051
   81DOPC   C34 2032   5.589   7.654   7.404  0.3723  0.8662 -0.1024
   81DOPC   H4X 2033   5.696   7.638   7.380  0.1500 -0.1925 -0.4584
   81DOPC   H4Y 2034   5.566   7.757   7.370 -3.6086 -0.0472 -0.7072
   81DOPC   C35 2035   5.502   7.570   7.316 -0.4941  0.5002  0.5677
   81DOPC   H5X 2036   5.395   7.570   7.346 -1.0367  1.6211 -1.1994
   81DOPC   H5Y 2037   5.535   7.465   7.326 -1.8044  0.0948  0.7563
   81DOPC   C36 2038   5.507   7.632   7.170 -0.1905  0.2248 -0.0498
   81DOPC   H6X 2039   5.456   7.730   7.173  1.1174  1.0441 -2.2027
   81DOPC   H6Y 2040   5.612   7.644   7.136 -0.0378  0.2770  0.4323
   81DOPC   C37 2041   5.442   7.537   7.069 -0.8733  0.2186  0.0713
   81DOPC   H7X 2042   5.471   7.431   7.084 -0.6148  0.5031  1.7059
   81DOPC   H7Y 2043   5.335   7.541   7.098 -1.5071  0.8976 -2.1349
   81DOPC   C38 2044   5.454   7.587   6.923 -0.0522 -0.4047 -0.2072
   81DOPC   H8X 2045   5.416   7.692   6.926  0.3908 -0.2546  1.9325
   81DOPC   H8Y 2046   5.387   7.519   6.866 -1.5542  0.0269  0.9633
   81DOPC   C39 2047   5.603   7.577   6.880  0.0309  0.4143  0.7659
   81DOPC   H9X 2048   5.678   7.581   6.960 -0.0789 -0.0628  0.8961
   81DOPC  C310 2049   5.635   7.551   6.749 -0.4533 -0.5045  0.7630
   81DOPC  H10X 2050   5.741   7.537   6.726 -0.8393 -1.7502 -0.3837
   81DOPC  C311 2051   5.539   7.550   6.631  0.6275  0.4374 -0.6979
   81DOPC  H11X 2052   5.547   7.651   6.586  0.3921  0.7005 -0.1513
   81DOPC  H11Y 2053   5.432   7.535   6.658  0.3669  3.6695  0.4720
   81DOPC  C312 2054   5.559   7.433   6.535 -0.0432 -0.2352  0.5790
   81DOPC  H12X 2055   5.658   7.451   6.488 -0.2414  3.0286  1.1761
   81DOPC  H12Y 2056   5.489   7.454   6.451  1.0902 -0.5489 -0.4665
   81DOPC  C313 2057   5.532   7.292   6.583 -0.0208 -0.0518 -0.4195
   81DOPC  H13X 2058   5.565   7.231   6.496  2.1628 -0.8060  0.8791
   81DOPC  H13Y 2059   5.584   7.257   6.675  1.2847 -1.7700 -1.7465
   81DOPC  C314 2060   5.390   7.260   6.619 -0.0399 -0.5070 -0.5168
   81DOPC  H14X 2061   5.356   7.315   6.709  0.4491  2.5829 -2.1009
   81DOPC  H14Y 2062   5.326   7.293   6.534 -1.2635 -0.1110  0.5314
   81DOPC  C315 2063   5.376   7.112   6.637  0.4520  0.5267 -0.0332
   81DOPC  H15X 2064   5.272   7.096   6.672 -0.3489  0.5433 -2.2703
   81DOPC  H15Y 2065   5.450   7.077   6.712  0.4494 -0.3600 -0.4310
   81DOPC  C316 2066   5.397   7.022   6.518 -0.1821 -0.1860  0.0505
   81DOPC  H16X 2067   5.317   7.053   6.447 -0.1422  0.0614  0.1124
   81DOPC  H16Y 2068   5.496   7.035   6.469 -0.3313 -2.0792 -0.8538
   81DOPC  C317 2069   5.371   6.876   6.546  1.0337 -0.3279  0.5688
   81DOPC  H17X 2070   5.364   6.811   6.456 -0.5362  0.0955  0.3544
   81DOPC  H17Y 2071   5.455   6.835   6.606  2.3028 -0.0597 -0.9433
   81DOPC  C318 2072   5.241   6.843   6.619 -0.4947  0.1413  0.0394
   81DOPC  H18X 2073   5.239   6.876   6.726  0.7472 -3.7358  1.4374
   81DOPC  H18Y 2074   5.154   6.879   6.560 -0.0253  1.3904  0.0904
   81DOPC  H18Z 2075   5.225   6.733   6.629 -0.0261  0.2610  3.2402
   82DOPC     N 2076   9.435   3.763   8.507 -0.0910  0.1642 -0.5964
   82DOPC   C12 2077   9.426   3.850   8.385 -0.6120  0.2582 -0.3177
   82DOPC  H12A 2078   9.326   3.886   8.368 -1.3175 -0.4768  1.9450
   82DOPC  H12B 2079   9.446   3.785   8.301 -1.8030  0.2011 -0.5720
   82DOPC   C13 2080   9.410   3.853   8.627 -0.7165  0.8066  0.0818
   82DOPC  H13A 2081   9.314   3.904   8.621 -1.6413 -0.5075  2.2721
   82DOPC  H13B 2082   9.392   3.792   8.714 -2.3287  0.2390 -0.5968
   82DOPC  H13C 2083   9.493   3.919   8.645 -1.2348  1.0765  1.6718
   82DOPC   C14 2084   9.565   3.693   8.515  0.1857 -0.1373  0.6383
   82DOPC  H14A 2085   9.581   3.628   8.600  0.9916  0.6238  1.0802
   82DOPC  H14B 2086   9.580   3.633   8.427  0.6133  2.8378 -1.4506
   82DOPC  H14C 2087   9.636   3.772   8.501  1.5682 -1.4224  0.1031
   82DOPC   C15 2088   9.325   3.666   8.498 -0.4725 -0.3637 -0.5851
   82DOPC  H15A 2089   9.230   3.716   8.487 -0.3271  0.3373  1.1032
   82DOPC  H15B 2090   9.322   3.602   8.585  2.1288 -2.5016 -1.9054
   82DOPC  H15C 2091   9.338   3.595   8.418  0.3759 -2.1480  1.0636
   82DOPC   C11 2092   9.526   3.970   8.384  0.1466  0.3300  0.6187
   82DOPC  H11A 2093   9.508   4.037   8.298 -0.0033  0.5352  0.8083
   82DOPC  H11B 2094   9.519   4.032   8.477  2.6863 -2.8086  3.1460
   82DOPC     P 2095   9.766   4.031   8.401  0.1492 -0.1230 -0.1541
   82DOPC   O13 2096   9.812   4.005   8.538 -0.6107  0.3713 -1.0251
   82DOPC   O14 2097   9.716   4.165   8.362  0.4466 -0.4765  0.3743
   82DOPC   O12 2098   9.660   3.924   8.366  0.0300 -0.4935 -0.4042
   82DOPC   O11 2099   9.883   3.989   8.296 -0.7791 -0.0020 -0.0894
   82DOPC    C1 2100   9.903   3.858   8.250 -0.1894  0.0360 -0.1818
   82DOPC    HA 2101   9.881   3.782   8.328  0.8888 -0.3386 -0.2350
   82DOPC    HB 2102  10.011   3.839   8.234 -0.1600  0.9315 -1.1626
   82DOPC    C2 2103   9.817   3.825   8.128 -0.4503  0.7112 -0.2319
   82DOPC    HS 2104   9.711   3.812   8.159  0.0429 -2.3280  0.5295
   82DOPC   O21 2105   9.874   3.701   8.074 -0.3068  0.4405 -0.0508
   82DOPC   C21 2106   9.822   3.592   8.135  0.5634 -0.1545 -0.3692
   82DOPC   O22 2107   9.755   3.597   8.237 -0.7195  0.0755 -0.0410
   82DOPC   C22 2108   9.854   3.465   8.056  0.1408 -0.0997 -0.5777
   82DOPC   H2R 2109   9.855   3.387   8.135  4.2421 -0.2265 -0.5609
   82DOPC   H2S 2110   9.957   3.486   8.019 -0.2422 -1.0805 -2.3166
   82DOPC    C3 2111   9.823   3.931   8.010 -0.3865  0.3975  0.0066
   82DOPC    HX 2112   9.922   3.917   7.961 -0.5316  0.5907 -0.3482
   82DOPC    HY 2113   9.818   4.029   8.062 -0.1778 -0.1954  1.1810
   82DOPC   O31 2114   9.720   3.906   7.920 -0.3033  0.2825 -0.4435
   82DOPC   C31 2115   9.681   4.007   7.842  0.1210 -0.3179 -0.0707
   82DOPC   O32 2116   9.737   4.117   7.843 -0.0027  0.0456 -0.4002
   82DOPC   C32 2117   9.561   3.971   7.756 -0.3655 -0.5871 -0.5508
   82DOPC   H2X 2118   9.487   3.920   7.821 -1.2857  1.0731 -0.2352
   82DOPC   H2Y 2119   9.525   4.072   7.725  1.5743  1.1745  2.4255
   82DOPC   C23 2120   9.769   3.433   7.932  0.4587 -0.4511  0.0954
   82DOPC   H3R 2121   9.754   3.523   7.869 -1.4747 -1.5913 -1.2191
   82DOPC   H3S 2122   9.669   3.401   7.970  0.7348 -0.2702  0.9969
   82DOPC   C24 2123   9.820   3.332   7.830  1.1003  0.6248  0.6147
   82DOPC   H4R 2124   9.825   3.235   7.884 -2.1312  0.4845  0.8238
   82DOPC   H4S 2125   9.922   3.364   7.798  1.2470  1.2643  1.6541
   82DOPC   C25 2126   9.732   3.312   7.705 -0.5303  0.1546  0.5762
   82DOPC   H5R 2127   9.647   3.246   7.730  0.4389 -0.8417  1.3400
   82DOPC   H5S 2128   9.798   3.248   7.643  1.4116  1.5664  1.0727
   82DOPC   C26 2129   9.687   3.435   7.630  0.2274 -0.5575 -0.6080
   82DOPC   H6R 2130   9.783   3.488   7.611  0.8738 -1.3606  0.2699
   82DOPC   H6S 2131   9.621   3.501   7.691  2.1168  1.0018 -0.1263
   82DOPC   C27 2132   9.624   3.408   7.498 -0.6075  0.3847  0.1518
   82DOPC   H7R 2133   9.534   3.348   7.522 -1.7379  3.0779  3.5380
   82DOPC   H7S 2134   9.699   3.357   7.434  2.5020  1.3493  2.7184
   82DOPC   C28 2135   9.582   3.537   7.422  0.2615  0.1097  0.3999
   82DOPC   H8R 2136   9.661   3.616   7.426 -1.8847  2.5107 -1.3608
   82DOPC   H8S 2137   9.490   3.581   7.466  1.4271  1.2238  1.8265
   82DOPC   C29 2138   9.560   3.509   7.276 -0.5491  0.5866  0.3104
   82DOPC   H9R 2139   9.655   3.475   7.232 -1.1170 -0.6224 -0.0099
   82DOPC  C210 2140   9.446   3.500   7.209  0.0766 -0.3654  0.4803
   82DOPC  H10R 2141   9.444   3.498   7.099 -1.2512  0.2976  0.4755
   82DOPC  C211 2142   9.314   3.538   7.271 -0.3109 -0.4749  0.3959
   82DOPC  H11R 2143   9.288   3.490   7.368 -0.7499 -0.3889  0.3199
   82DOPC  H11S 2144   9.233   3.512   7.201 -0.2446  0.4497 -0.0439
   82DOPC  C212 2145   9.290   3.689   7.298 -0.2746 -0.0537 -0.4834
   82DOPC  H12R 2146   9.346   3.723   7.387  0.5003  4.1760 -2.3352
   82DOPC  H12S 2147   9.183   3.714   7.319  0.0605  1.0975 -0.1108
   82DOPC  C213 2148   9.341   3.788   7.188  0.5022 -0.0441  0.3201
   82DOPC  H13R 2149   9.451   3.801   7.180  0.3738 -0.0152 -2.2101
   82DOPC  H13S 2150   9.300   3.888   7.214  1.9912  0.8511 -0.5974
   82DOPC  C214 2151   9.282   3.764   7.047 -0.2845 -0.3541  0.1521
   82DOPC  H14R 2152   9.327   3.669   7.012  0.9001 -0.0681  0.8186
   82DOPC  H14S 2153   9.324   3.844   6.982  0.0011 -1.6039 -1.2433
   82DOPC  C215 2154   9.131   3.760   7.035  0.2821 -0.2999  0.1493
   82DOPC  H15R 2155   9.083   3.856   7.064 -1.4339 -1.0569 -0.0909
   82DOPC  H15S 2156   9.093   3.682   7.104  3.2733 -0.1322  2.1936
   82DOPC  C216 2157   9.087   3.741   6.890  0.0357 -0.3171 -0.2872
   82DOPC  H16R 2158   9.092   3.631   6.875  2.1672 -0.0594 -2.0762
   82DOPC  H16S 2159   9.157   3.781   6.814 -1.2342  0.2332 -1.1937
   82DOPC  C217 2160   8.943   3.787   6.859  0.2102  0.3121 -0.0048
   82DOPC  H17R 2161   8.951   3.897   6.857 -1.3734  0.5152 -3.4471
   82DOPC  H17S 2162   8.868   3.740   6.926  0.0012 -1.3922 -1.3443
   82DOPC  C218 2163   8.907   3.754   6.712  0.1611  0.4615  0.3767
   82DOPC  H18R 2164   8.814   3.804   6.677 -0.1390 -1.3827 -1.6437
   82DOPC  H18S 2165   8.890   3.647   6.687 -0.7561  1.0037 -1.4684
   82DOPC  H18T 2166   8.993   3.779   6.646 -0.4650  1.0482 -0.2311
   82DOPC   C33 2167   9.594   3.878   7.638  0.7895  0.0723 -0.1256
   82DOPC   H3X 2168   9.500   3.823   7.613  0.2362  1.0223 -0.1598
   82DOPC   H3Y 2169   9.668   3.802   7.672  0.0168 -0.5415  0.2392
   82DOPC   C34 2170   9.633   3.945   7.502  0.0865  0.0831 -0.4013
   82DOPC   H4X 2171   9.655   3.862   7.431  0.9200 -0.0767  0.0282
   82DOPC   H4Y 2172   9.730   3.999   7.512  0.7048 -1.0377 -0.2535
   82DOPC   C35 2173   9.555   4.052   7.437 -0.1877 -0.6421  0.5113
   82DOPC   H5X 2174   9.552   4.135   7.511 -0.6731 -0.0529 -0.1487
   82DOPC   H5Y 2175   9.449   4.024   7.421  0.2345 -1.0473 -1.8186
   82DOPC   C36 2176   9.614   4.088   7.302  0.6689  0.4533 -0.8986
   82DOPC   H6X 2177   9.718   4.119   7.324 -0.0732  2.3362  0.1950
   82DOPC   H6Y 2178   9.603   4.005   7.229 -2.3442 -0.3799  0.3404
   82DOPC   C37 2179   9.536   4.206   7.252 -0.2874  0.1476 -0.0338
   82DOPC   H7X 2180   9.428   4.201   7.231 -0.5740  1.9870  0.7510
   82DOPC   H7Y 2181   9.542   4.280   7.335 -0.6786  0.2994 -0.1395
   82DOPC   C38 2182   9.597   4.257   7.118 -0.3775 -0.1651  0.2498
   82DOPC   H8X 2183   9.602   4.172   7.047 -1.8947  0.2983 -0.4575
   82DOPC   H8Y 2184   9.701   4.288   7.140 -0.1481 -0.4304 -0.4383
   82DOPC   C39 2185   9.533   4.376   7.047 -0.2686  0.9154  0.0181
   82DOPC   H9X 2186   9.564   4.477   7.076 -2.6900  1.5387  0.6353
   82DOPC  C310 2187   9.458   4.364   6.937 -0.3617  0.4143  0.4910
   82DOPC  H10X 2188   9.406   4.452   6.897 -0.9954 -0.8754 -1.6631
   82DOPC  C311 2189   9.405   4.237   6.877  0.1329 -0.0405 -0.1112
   82DOPC  H11X 2190   9.309   4.251   6.821 -0.3092 -0.2014  0.5938
   82DOPC  H11Y 2191   9.369   4.167   6.956 -2.1962  2.4508  1.1860
   82DOPC  C312 2192   9.508   4.172   6.778  0.1730  0.1544  0.4315
   82DOPC  H12X 2193   9.457   4.087   6.727  2.1442 -0.6258 -0.3196
   82DOPC  H12Y 2194   9.592   4.128   6.836 -2.1656 -2.2378  2.2490
   82DOPC  C313 2195   9.557   4.266   6.666 -0.4469  0.9222 -0.3123
   82DOPC  H13X 2196   9.480   4.346   6.667 -3.0357 -1.4103  0.4578
   82DOPC  H13Y 2197   9.659   4.306   6.686 -1.0955  2.3332  0.2738
   82DOPC  C314 2198   9.555   4.195   6.527  0.2108 -0.2558 -0.2478
   82DOPC  H14X 2199   9.629   4.113   6.531  1.8205  1.1430 -0.2572
   82DOPC  H14Y 2200   9.455   4.154   6.501  0.1058  0.4293 -0.9808
   82DOPC  C315 2201   9.596   4.299   6.413  0.0497  0.5040  0.3962
   82DOPC  H15X 2202   9.567   4.253   6.316 -1.6516 -0.1051  1.1612
   82DOPC  H15Y 2203   9.705   4.321   6.420 -0.0305  1.1041 -0.2237
   82DOPC  C316 2204   9.506   4.418   6.415  0.4136 -0.6098 -0.1969
   82DOPC  H16X 2205   9.398   4.397   6.431  0.6670 -0.8394  1.3464
   82DOPC  H16Y 2206   9.540   4.482   6.499  0.6922 -0.1855 -0.6287
   82DOPC  C317 2207   9.523   4.503   6.289  0.0128 -0.0210 -0.5153
   82DOPC  H17X 2208   9.630   4.508   6.259 -0.0710  2.4704 -0.5378
   82DOPC  H17Y 2209   9.472   4.447   6.208  2.0585  1.0129 -2.6624
   82DOPC  C318 2210   9.473   4.643   6.318 -0.1412 -0.4204 -0.2945
   82DOPC  H18X 2211   9.547   4.674   6.395 -0.8187 -0.4296  0.3626
   82DOPC  H18Y 2212   9.496   4.713   6.235  1.0200 -1.6866 -1.1023
   82DOPC  H18Z 2213   9.368   4.661   6.348 -0.4270 -0.5338 -1.1696
   83DOPC     N 2214   0.165   4.585   8.938  0.0039 -0.7181 -0.1872
   83DOPC   C12 2215   0.206   4.666   8.819 -0.4730 -0.2745  0.1155
   83DOPC  H12A 2216   0.294   4.621   8.777 -1.3329 -1.6122 -0.3109
   83DOPC  H12B 2217   0.237   4.765   8.848 -0.8359  0.2698 -1.2848
   83DOPC   C13 2218   0.098   4.664   9.039 -0.6096  0.3470 -0.6294
   83DOPC  H13A 2219   0.162   4.746   9.069 -1.2437  1.3094 -1.8326
   83DOPC  H13B 2220   0.011   4.705   8.991  0.7719  1.8032 -1.9951
   83DOPC  H13C 2221   0.076   4.597   9.121  0.8878  0.6175  0.0372
   83DOPC   C14 2222   0.274   4.507   8.999  0.4926  0.3732 -0.1943
   83DOPC  H14A 2223   0.314   4.434   8.931  0.1805  1.0161 -1.0776
   83DOPC  H14B 2224   0.342   4.579   9.043  0.7096 -0.6488  1.2221
   83DOPC  H14C 2225   0.225   4.451   9.078 -2.0160  1.9541 -0.5138
   83DOPC   C15 2226   0.072   4.470   8.890 -0.0768  0.0437 -0.4183
   83DOPC  H15A 2227   0.123   4.398   8.826  3.2170  2.2905 -0.5843
   83DOPC  H15B 2228  -0.005   4.507   8.824  1.0867  1.4102 -1.0613
   83DOPC  H15C 2229   0.025   4.415   8.970  0.0559  1.2195  0.4941
   83DOPC   C11 2230   0.108   4.696   8.709 -0.6772 -0.2602  0.3420
   83DOPC  H11A 2231   0.161   4.706   8.612 -0.5594 -2.8785  0.0559
   83DOPC  H11B 2232   0.065   4.596   8.687 -1.0641  0.1274 -0.7051
   83DOPC     P 2233   0.032   4.940   8.762 -0.4090 -0.0690  0.1420
   83DOPC   O13 2234   0.170   4.958   8.815 -0.0258  0.1196  0.2091
   83DOPC   O14 2235  11.814   4.984   8.849  0.2334 -0.6173  0.0051
   83DOPC   O12 2236   0.004   4.788   8.730 -0.5406  0.4936 -0.0940
   83DOPC   O11 2237   0.011   5.007   8.622  0.2640  0.0670 -0.4695
   83DOPC    C1 2238  11.775   4.993   8.562  0.3073  0.0337  0.2773
   83DOPC    HA 2239  11.725   5.091   8.571  1.5992  0.8217 -0.7774
   83DOPC    HB 2240  11.709   4.915   8.606  2.4750 -2.8871 -1.3184
   83DOPC    C2 2241  11.798   4.975   8.410  0.3454  0.1291 -0.5801
   83DOPC    HS 2242  11.858   4.883   8.391  0.5153  0.4510 -1.6535
   83DOPC   O21 2243  11.857   5.099   8.356 -0.8265  0.8406 -0.2995
   83DOPC   C21 2244   0.079   5.082   8.304 -0.4906  0.1347  0.8405
   83DOPC   O22 2245   0.125   4.980   8.265 -0.0315 -0.2556 -0.1525
   83DOPC   C22 2246   0.151   5.215   8.287  0.3861  0.4089 -0.4932
   83DOPC   H2R 2247   0.213   5.230   8.378  1.8933 -3.3340 -0.7271
   83DOPC   H2S 2248   0.073   5.294   8.291 -1.4633 -1.2727 -1.6615
   83DOPC    C3 2249  11.664   4.955   8.326 -0.3207 -0.4210  0.3172
   83DOPC    HX 2250  11.590   5.038   8.325 -1.1681 -1.1366  1.6005
   83DOPC    HY 2251  11.609   4.867   8.365  0.0317 -1.4602 -1.3847
   83DOPC   O31 2252  11.693   4.930   8.185 -0.2907  0.4689 -0.2572
   83DOPC   C31 2253  11.741   4.807   8.150 -0.2735  0.2610  0.0445
   83DOPC   O32 2254  11.782   4.727   8.230  0.5390 -0.5675  0.0820
   83DOPC   C32 2255  11.740   4.805   7.999 -0.3376 -0.1091 -0.3462
   83DOPC   H2X 2256  11.776   4.701   7.978  0.2938 -0.2965  1.4761
   83DOPC   H2Y 2257  11.637   4.815   7.960  0.1914  1.8785 -1.3615
   83DOPC   C23 2258   0.241   5.204   8.166 -0.0555  0.0029  0.9091
   83DOPC   H3R 2259   0.314   5.121   8.179  1.0528  0.8832  0.5662
   83DOPC   H3S 2260   0.312   5.290   8.158 -0.8689  0.5548 -0.8696
   83DOPC   C24 2261   0.178   5.207   8.030 -0.9089  0.8510  1.0976
   83DOPC   H4R 2262   0.118   5.300   8.023 -0.0421  1.4015  0.9169
   83DOPC   H4S 2263   0.108   5.121   8.019  1.6508 -1.3253  0.7973
   83DOPC   C25 2264   0.275   5.199   7.910  0.1873 -0.0119  0.3289
   83DOPC   H5R 2265   0.209   5.188   7.821 -3.7554 -0.0538  2.9968
   83DOPC   H5S 2266   0.318   5.098   7.925 -1.4195 -0.5739  1.4695
   83DOPC   C26 2267   0.377   5.310   7.901  0.5575  0.0109  0.5020
   83DOPC   H6R 2268   0.447   5.297   7.986  0.2763  1.9291  1.0859
   83DOPC   H6S 2269   0.318   5.400   7.929  0.6778  0.7031 -1.2996
   83DOPC   C27 2270   0.462   5.321   7.770  0.1189  0.1215 -0.1685
   83DOPC   H7R 2271   0.527   5.411   7.771  2.9456 -1.7862 -1.5654
   83DOPC   H7S 2272   0.384   5.330   7.692 -1.0602 -1.6845  0.7233
   83DOPC   C28 2273   0.558   5.211   7.725 -0.4150  0.1942 -0.1229
   83DOPC   H8R 2274   0.496   5.119   7.722  1.0175 -0.7750 -1.5259
   83DOPC   H8S 2275   0.640   5.186   7.796 -2.0992 -0.9092  1.5419
   83DOPC   C29 2276   0.609   5.252   7.586 -0.1862 -0.2962 -0.6363
   83DOPC   H9R 2277   0.656   5.352   7.588 -1.0825  0.1207  0.2220
   83DOPC  C210 2278   0.579   5.192   7.473 -0.5948  0.3937  0.0685
   83DOPC  H10R 2279   0.630   5.231   7.383  2.7136 -0.9734  1.1800
   83DOPC  C211 2280   0.473   5.087   7.432 -0.2636  0.0337  0.7583
   83DOPC  H11R 2281   0.383   5.095   7.497 -1.6988  2.0938 -1.3136
   83DOPC  H11S 2282   0.535   4.996   7.448  1.4632  1.1456  0.6994
   83DOPC  C212 2283   0.430   5.115   7.291  0.4058 -0.2979  0.0945
   83DOPC  H12R 2284   0.376   5.021   7.266 -0.5675 -0.1567  1.5338
   83DOPC  H12S 2285   0.511   5.122   7.216 -0.2266 -0.2893 -0.5942
   83DOPC  C213 2286   0.328   5.234   7.275 -0.9677  0.8339 -0.0557
   83DOPC  H13R 2287   0.379   5.325   7.313  0.4573 -0.0618  0.2558
   83DOPC  H13S 2288   0.246   5.217   7.347 -0.0886  0.0212  0.7835
   83DOPC  C214 2289   0.265   5.255   7.137 -0.3763 -0.2048 -0.0064
   83DOPC  H14R 2290   0.221   5.161   7.097 -0.5859  0.6075 -1.7934
   83DOPC  H14S 2291   0.341   5.282   7.059 -0.1048  1.2774  0.7337
   83DOPC  C215 2292   0.154   5.362   7.133 -0.3844 -0.9947 -0.4746
   83DOPC  H15R 2293   0.147   5.371   7.022  2.6901  0.7930 -0.6385
   83DOPC  H15S 2294   0.186   5.459   7.175 -0.8496 -0.4744 -1.2787
   83DOPC  C216 2295   0.015   5.313   7.181  0.3440  0.3620  0.1928
   83DOPC  H16R 2296   0.015   5.306   7.292  1.3512  1.7601  0.3080
   83DOPC  H16S 2297  -0.010   5.214   7.138 -0.1783 -0.0488  1.3839
   83DOPC  C217 2298  11.787   5.401   7.135 -0.2165 -0.3878  0.6975
   83DOPC  H17R 2299  11.771   5.485   7.205 -5.5547  0.3470 -0.9707
   83DOPC  H17S 2300  11.693   5.340   7.133 -1.4322  1.4337 -0.7635
   83DOPC  C218 2301  11.803   5.460   6.990  0.3462 -0.1827  0.2139
   83DOPC  H18R 2302  11.887   5.532   7.002  0.1719 -0.2539  2.4236
   83DOPC  H18S 2303  11.712   5.518   6.967 -0.2368 -1.4171 -0.6656
   83DOPC  H18T 2304  11.822   5.385   6.910 -0.2790  0.5614 -0.6437
   83DOPC   C33 2305  11.830   4.907   7.924 -0.2035  0.3225 -0.1329
   83DOPC   H3X 2306  11.937   4.892   7.947  0.2539  0.8876 -1.7176
   83DOPC   H3Y 2307  11.806   5.010   7.956 -2.9082 -0.1193 -0.5057
   83DOPC   C34 2308  11.803   4.911   7.773 -0.1084 -0.0106 -0.6578
   83DOPC   H4X 2309  11.695   4.924   7.752 -0.3598 -0.0583  0.5239
   83DOPC   H4Y 2310  11.857   4.824   7.731  1.8090 -0.5908  2.6452
   83DOPC   C35 2311  -0.009   5.024   7.707 -0.2302  0.1866 -0.1282
   83DOPC   H5X 2312   0.097   5.010   7.734 -0.5431  1.0221  1.7180
   83DOPC   H5Y 2313  -0.047   5.121   7.746  0.3227  1.4985 -2.6247
   83DOPC   C36 2314  11.860   5.023   7.559  0.5118  0.1289 -0.8450
   83DOPC   H6X 2315  11.753   5.007   7.536 -0.5540  4.4157  0.2690
   83DOPC   H6Y 2316  11.902   5.120   7.525 -1.2800  1.6916  1.1610
   83DOPC   C37 2317   0.042   4.923   7.471  0.1719  0.6298 -0.2218
   83DOPC   H7X 2318   0.144   4.966   7.483  0.0222  1.5530 -2.0315
   83DOPC   H7Y 2319   0.052   4.819   7.509 -2.4961  0.4571  0.2226
   83DOPC   C38 2320  11.889   4.921   7.321 -0.8365 -0.3243  0.2063
   83DOPC   H8X 2321  11.892   5.022   7.275 -1.2931 -0.9123 -1.1791
   83DOPC   H8Y 2322  11.786   4.879   7.315 -1.2496  0.1134  2.9700
   83DOPC   C39 2323   0.086   4.828   7.239  0.3688  0.8693  0.3620
   83DOPC   H9X 2324   0.143   4.760   7.304 -2.1753  0.4460  2.2795
   83DOPC  C310 2325   0.087   4.821   7.104  0.4891 -0.2161 -0.4924
   83DOPC  H10X 2326   0.139   4.731   7.068 -1.4505 -2.7411  2.4813
   83DOPC  C311 2327  11.914   4.907   7.003  0.5130 -0.4848 -0.1263
   83DOPC  H11X 2328  11.860   4.993   7.048  0.5351 -0.2732 -0.5058
   83DOPC  H11Y 2329  11.835   4.845   6.955  0.2874 -0.1446 -0.2027
   83DOPC  C312 2330   0.119   4.957   6.892  0.0152 -0.1492 -0.2976
   83DOPC  H12X 2331   0.142   4.871   6.825  0.1502  1.6826 -2.7663
   83DOPC  H12Y 2332   0.215   4.994   6.933 -1.0284  1.2938  0.9918
   83DOPC  C313 2333   0.051   5.061   6.800 -0.5069 -0.0061 -0.3592
   83DOPC  H13X 2334  -0.029   5.008   6.744 -0.6094 -2.4341  1.8781
   83DOPC  H13Y 2335   0.004   5.138   6.865 -2.2100 -0.7595 -0.6417
   83DOPC  C314 2336   0.134   5.130   6.687 -0.6601 -0.5037 -0.5686
   83DOPC  H14X 2337   0.073   5.207   6.636 -0.5028 -2.5295 -4.2417
   83DOPC  H14Y 2338   0.224   5.170   6.738 -0.1674 -1.5500 -0.5700
   83DOPC  C315 2339   0.191   5.032   6.586  0.3358 -0.8246 -0.4223
   83DOPC  H15X 2340   0.096   5.008   6.535 -1.5542  2.0520  1.4625
   83DOPC  H15Y 2341   0.236   4.945   6.640 -0.1695  0.1295  1.6153
   83DOPC  C316 2342   0.302   5.093   6.495  0.5025 -0.8162  0.3770
   83DOPC  H16X 2343   0.262   5.189   6.456  2.5132 -1.0865 -2.7377
   83DOPC  H16Y 2344   0.390   5.107   6.561  1.6348 -1.1605 -0.9999
   83DOPC  C317 2345   0.343   5.004   6.379 -0.2216 -0.1030  0.2417
   83DOPC  H17X 2346   0.441   5.034   6.336 -0.5743  1.8644  0.6812
   83DOPC  H17Y 2347   0.356   4.906   6.429 -0.9899 -1.1260 -1.4418
   83DOPC  C318 2348   0.234   4.991   6.270 -0.3284  0.7055 -0.1514
   83DOPC  H18X 2349   0.133   4.970   6.312 -0.5530 -2.4047 -1.9852
   83DOPC  H18Y 2350   0.233   5.084   6.210 -1.7033  1.5578  1.1034
   83DOPC  H18Z 2351   0.254   4.913   6.193 -1.8146  2.0320 -1.9849
   84DOPC     N 2352   8.023   4.674   8.868 -0.4524 -0.0858  0.3826
   84DOPC   C12 2353   8.132   4.712   8.772  0.4158 -0.0060  0.4411
   84DOPC  H12A 2354   8.225   4.702   8.825  0.6412 -1.6559 -0.2161
   84DOPC  H12B 2355   8.126   4.817   8.750  0.2513 -0.2327 -0.6214
   84DOPC   C13 2356   8.043   4.529   8.901 -0.3542 -0.6469  0.2608
   84DOPC  H13A 2357   8.045   4.471   8.809 -0.2368  0.1273 -0.2354
   84DOPC  H13B 2358   8.142   4.525   8.945 -0.5799 -1.9205  0.6922
   84DOPC  H13C 2359   7.976   4.484   8.972  1.2410 -1.9988  1.0069
   84DOPC   C14 2360   7.891   4.689   8.800 -0.5131  0.5722 -1.0445
   84DOPC  H14A 2361   7.873   4.789   8.764 -0.4195  1.1751  0.5147
   84DOPC  H14B 2362   7.879   4.623   8.716 -0.4708 -0.0852 -0.5460
   84DOPC  H14C 2363   7.808   4.682   8.869 -0.5220  0.6171 -1.0510
   84DOPC   C15 2364   8.032   4.756   8.992 -0.3082 -0.1744  0.6138
   84DOPC  H15A 2365   8.130   4.761   9.038  1.3726  0.2971 -2.6356
   84DOPC  H15B 2366   7.960   4.713   9.060 -1.2619  0.3326 -0.0525
   84DOPC  H15C 2367   7.998   4.857   8.972 -2.2945 -1.0788 -0.8814
   84DOPC   C11 2368   8.149   4.634   8.639  0.3857 -0.1874 -0.1772
   84DOPC  H11A 2369   8.050   4.624   8.590 -0.8125  1.1763  1.7981
   84DOPC  H11B 2370   8.218   4.691   8.574 -1.3293 -0.7292 -2.5873
   84DOPC     P 2371   8.351   4.474   8.659 -0.0362 -0.1826 -0.1041
   84DOPC   O13 2372   8.377   4.331   8.691 -0.3797 -0.3015  0.1587
   84DOPC   O14 2373   8.414   4.568   8.752 -0.4475 -0.2937  0.9358
   84DOPC   O12 2374   8.197   4.500   8.662 -0.4357 -0.5686 -0.8606
   84DOPC   O11 2375   8.387   4.519   8.519 -0.0317 -0.2000 -0.5285
   84DOPC    C1 2376   8.406   4.433   8.404  0.3229  0.8133 -0.9697
   84DOPC    HA 2377   8.353   4.336   8.416 -1.0045  1.6124 -0.0747
   84DOPC    HB 2378   8.516   4.420   8.395  0.5124  0.2517  1.3969
   84DOPC    C2 2379   8.350   4.494   8.277  0.6624  0.3067 -0.1747
   84DOPC    HS 2380   8.398   4.448   8.187 -0.8346  1.4150 -1.6050
   84DOPC   O21 2381   8.362   4.633   8.258 -0.3538 -0.0954  0.4612
   84DOPC   C21 2382   8.481   4.690   8.262  1.1482 -0.1886 -0.3924
   84DOPC   O22 2383   8.583   4.642   8.301  0.1087 -0.0002 -0.0067
   84DOPC   C22 2384   8.477   4.829   8.207 -0.1513 -0.3724  0.3419
   84DOPC   H2R 2385   8.512   4.888   8.295  2.7763  0.1189 -1.0537
   84DOPC   H2S 2386   8.373   4.856   8.179 -0.1116  0.8469  1.2510
   84DOPC    C3 2387   8.192   4.461   8.275  0.6526  0.6431 -0.2878
   84DOPC    HX 2388   8.168   4.514   8.369  1.7630 -0.9439  0.9519
   84DOPC    HY 2389   8.183   4.351   8.293  1.9315  0.5878  0.1663
   84DOPC   O31 2390   8.118   4.494   8.152  0.1508 -0.0447  0.0695
   84DOPC   C31 2391   8.053   4.612   8.162 -0.4834 -0.0601  0.1465
   84DOPC   O32 2392   8.054   4.671   8.268  0.5340 -0.1477  0.6326
   84DOPC   C32 2393   7.990   4.656   8.040  0.5862 -0.6018  0.0986
   84DOPC   H2X 2394   7.995   4.765   8.020 -1.0239 -0.8597 -2.1949
   84DOPC   H2Y 2395   8.050   4.610   7.958  1.2154  1.3536 -0.5830
   84DOPC   C23 2396   8.577   4.841   8.084  0.5696  0.5519 -0.8177
   84DOPC   H3R 2397   8.665   4.775   8.096 -0.1137 -1.0200 -3.5910
   84DOPC   H3S 2398   8.620   4.943   8.094 -0.1094  0.8512 -0.8312
   84DOPC   C24 2399   8.514   4.817   7.941  0.8487 -0.6439 -0.4223
   84DOPC   H4R 2400   8.585   4.859   7.867 -0.8899 -2.1979 -3.1765
   84DOPC   H4S 2401   8.418   4.873   7.933  0.1673 -1.3665  1.8935
   84DOPC   C25 2402   8.498   4.666   7.907  0.3647 -0.1488 -0.3411
   84DOPC   H5R 2403   8.458   4.612   7.995  0.2098 -0.3936 -0.5608
   84DOPC   H5S 2404   8.601   4.624   7.898  0.5904  0.4574 -0.6761
   84DOPC   C26 2405   8.423   4.637   7.780 -0.0504 -0.6239  0.2092
   84DOPC   H6R 2406   8.433   4.529   7.756  0.5831 -0.9206  1.7148
   84DOPC   H6S 2407   8.457   4.697   7.693 -0.0634  0.7880  1.1358
   84DOPC   C27 2408   8.276   4.668   7.804 -0.0868  0.2733  0.2085
   84DOPC   H7R 2409   8.263   4.759   7.866 -2.5562  1.8246 -2.3406
   84DOPC   H7S 2410   8.223   4.584   7.854 -0.9231  0.1059 -0.9264
   84DOPC   C28 2411   8.198   4.697   7.669 -0.3066 -0.0999  0.2993
   84DOPC   H8R 2412   8.187   4.600   7.615  0.2772 -0.8348  1.4509
   84DOPC   H8S 2413   8.266   4.759   7.607  0.1191 -0.5407  0.3146
   84DOPC   C29 2414   8.060   4.766   7.679  0.0554  0.5204 -0.0128
   84DOPC   H9R 2415   7.973   4.700   7.690 -0.5588  0.6631 -3.0366
   84DOPC  C210 2416   8.027   4.898   7.679  0.1913 -0.1992  1.1592
   84DOPC  H10R 2417   7.921   4.926   7.685 -0.3849 -1.2630 -2.0133
   84DOPC  C211 2418   8.131   5.004   7.666  0.1414 -0.3221  0.3710
   84DOPC  H11R 2419   8.231   4.977   7.627  0.7142 -0.7492  2.0504
   84DOPC  H11S 2420   8.159   5.037   7.768 -0.4123 -0.8996  0.7168
   84DOPC  C212 2421   8.075   5.124   7.589  0.7075  0.3927 -0.3426
   84DOPC  H12R 2422   8.146   5.209   7.592 -0.1991  1.1674 -0.1157
   84DOPC  H12S 2423   7.986   5.152   7.650  0.2068 -2.6571  0.4558
   84DOPC  C213 2424   8.039   5.095   7.439 -0.2114 -0.4710 -0.2192
   84DOPC  H13R 2425   7.945   5.036   7.446 -0.5231  0.0169 -0.2693
   84DOPC  H13S 2426   8.121   5.035   7.396 -2.4124 -2.1863 -2.2895
   84DOPC  C214 2427   8.014   5.224   7.360  0.0630 -0.5671  0.5618
   84DOPC  H14R 2428   8.117   5.263   7.350 -0.1857  0.6233  2.2107
   84DOPC  H14S 2429   7.959   5.299   7.421  2.6273  0.2737  2.0124
   84DOPC  C215 2430   7.965   5.207   7.218 -0.3848 -0.2084  0.9796
   84DOPC  H15R 2431   8.025   5.130   7.166  1.7363  1.6436  0.5686
   84DOPC  H15S 2432   7.995   5.298   7.163  1.1610  0.1488  2.3560
   84DOPC  C216 2433   7.808   5.186   7.200 -0.5671 -0.3874  0.6160
   84DOPC  H16R 2434   7.766   5.259   7.272  1.8136 -0.1782  1.8887
   84DOPC  H16S 2435   7.778   5.083   7.230 -0.7219 -0.3783  0.4878
   84DOPC  C217 2436   7.763   5.224   7.061  0.3769 -0.5222 -0.1036
   84DOPC  H17R 2437   7.809   5.325   7.052 -0.3593 -0.3289 -2.4780
   84DOPC  H17S 2438   7.653   5.215   7.047  0.6789 -3.0435 -1.5943
   84DOPC  C218 2439   7.810   5.127   6.949 -1.0639  0.0379  0.5153
   84DOPC  H18R 2440   7.915   5.150   6.920 -0.9422 -1.8508 -0.7457
   84DOPC  H18S 2441   7.761   5.135   6.849 -0.6723 -1.0175  0.2261
   84DOPC  H18T 2442   7.793   5.025   6.989 -1.6790  0.5286  1.5361
   84DOPC   C33 2443   7.830   4.619   8.041 -0.1972 -0.4877 -0.0606
   84DOPC   H3X 2444   7.784   4.668   8.129  2.1028 -0.3862  1.1630
   84DOPC   H3Y 2445   7.830   4.511   8.067 -0.3409 -0.4295  0.1788
   84DOPC   C34 2446   7.753   4.654   7.915 -0.0377  0.4013 -0.2181
   84DOPC   H4X 2447   7.798   4.617   7.820 -0.3493 -0.3918 -0.0643
   84DOPC   H4Y 2448   7.753   4.765   7.904 -0.7182  0.4370  0.1025
   84DOPC   C35 2449   7.604   4.595   7.919 -0.8143 -0.8131  0.1071
   84DOPC   H5X 2450   7.543   4.625   8.007 -0.4927  0.5160 -0.0956
   84DOPC   H5Y 2451   7.613   4.485   7.915 -1.4003 -0.8437 -0.3965
   84DOPC   C36 2452   7.509   4.629   7.800 -0.5939 -0.0717 -0.4097
   84DOPC   H6X 2453   7.406   4.625   7.842 -0.3074  0.3131  0.3407
   84DOPC   H6Y 2454   7.519   4.739   7.784  0.6507  0.5152  3.3180
   84DOPC   C37 2455   7.526   4.548   7.676 -0.3417  0.0508  0.1410
   84DOPC   H7X 2456   7.626   4.570   7.632  0.2873 -0.4602  1.2619
   84DOPC   H7Y 2457   7.525   4.440   7.703 -0.3310  0.4145  1.6627
   84DOPC   C38 2458   7.411   4.557   7.575  1.1752 -0.2852 -0.5255
   84DOPC   H8X 2459   7.318   4.527   7.628  1.7585 -0.2929  0.5176
   84DOPC   H8Y 2460   7.415   4.486   7.490  2.4438  2.0658 -2.5751
   84DOPC   C39 2461   7.387   4.691   7.514 -0.1141  0.1661 -0.6381
   84DOPC   H9X 2462   7.286   4.735   7.518  1.1849  3.3420  0.5869
   84DOPC  C310 2463   7.466   4.765   7.438  0.4361 -0.3949  0.3846
   84DOPC  H10X 2464   7.423   4.850   7.382  0.7375 -1.0339 -0.8556
   84DOPC  C311 2465   7.604   4.733   7.397  0.8177  0.0834  0.0447
   84DOPC  H11X 2466   7.631   4.626   7.413 -0.5147  0.0436  2.4731
   84DOPC  H11Y 2467   7.681   4.796   7.446  1.3558  1.0842 -1.9757
   84DOPC  C312 2468   7.619   4.770   7.243  0.1592 -0.3780  0.1376
   84DOPC  H12X 2469   7.730   4.777   7.240  0.1838 -0.6100  0.5158
   84DOPC  H12Y 2470   7.575   4.870   7.220 -0.7932 -0.6302  0.7984
   84DOPC  C313 2471   7.570   4.662   7.135 -0.1676  0.4320 -0.8690
   84DOPC  H13X 2472   7.625   4.567   7.150  3.3190  2.2099 -1.3094
   84DOPC  H13Y 2473   7.460   4.651   7.152 -0.0433  1.8671  1.2056
   84DOPC  C314 2474   7.597   4.703   6.994  0.3398  0.4174 -0.1589
   84DOPC  H14X 2475   7.525   4.648   6.928 -0.7604  0.6404  0.8165
   84DOPC  H14Y 2476   7.571   4.811   6.994  0.6082  0.4831 -0.2510
   84DOPC  C315 2477   7.736   4.682   6.935  0.7221 -0.0889  0.4000
   84DOPC  H15X 2478   7.756   4.573   6.933 -0.0585 -0.3475  2.9639
   84DOPC  H15Y 2479   7.806   4.739   7.000  0.3363 -1.8566  2.4578
   84DOPC  C316 2480   7.735   4.722   6.786  0.3246 -0.4896 -0.1187
   84DOPC  H16X 2481   7.635   4.695   6.746 -0.5392  0.3365  1.3973
   84DOPC  H16Y 2482   7.743   4.833   6.785  1.3643 -0.5565 -0.2514
   84DOPC  C317 2483   7.848   4.644   6.719  0.5733  0.1044  0.0935
   84DOPC  H17X 2484   7.937   4.647   6.786 -0.3590  0.6011  1.3493
   84DOPC  H17Y 2485   7.825   4.535   6.716  2.7044 -0.4626  1.7011
   84DOPC  C318 2486   7.864   4.686   6.566 -0.0224  0.6109 -0.6279
   84DOPC  H18X 2487   7.932   4.618   6.510  0.2686  0.5127 -0.1655
   84DOPC  H18Y 2488   7.764   4.679   6.518 -0.0333  0.3739 -0.5704
   84DOPC  H18Z 2489   7.913   4.785   6.551  1.8981 -0.2702 -0.4761
   85DOPC     N 2490   3.498   2.406   8.245 -0.5603  0.2593 -0.8260
   85DOPC   C12 2491   3.474   2.464   8.108  0.9837 -0.7917  0.3493
   85DOPC  H12A 2492   3.531   2.555   8.096 -0.5633  0.2077  0.4123
   85DOPC  H12B 2493   3.377   2.511   8.112  0.3533 -2.0318 -0.0112
   85DOPC   C13 2494   3.625   2.329   8.245  0.1316  0.4251 -0.0447
   85DOPC  H13A 2495   3.710   2.395   8.236 -0.7021  1.4838 -0.3643
   85DOPC  H13B 2496   3.643   2.296   8.346 -0.9330  0.5415  0.1979
   85DOPC  H13C 2497   3.629   2.257   8.164 -1.7853  0.5459 -0.2823
   85DOPC   C14 2498   3.386   2.307   8.270  0.9483 -0.4510  0.3781
   85DOPC  H14A 2499   3.287   2.344   8.251  0.2850 -2.0488  0.5037
   85DOPC  H14B 2500   3.409   2.215   8.218 -1.8654  0.3177 -2.5387
   85DOPC  H14C 2501   3.385   2.275   8.373 -0.9355  1.7040  1.1002
   85DOPC   C15 2502   3.514   2.508   8.353  0.1572  0.2873 -1.3556
   85DOPC  H15A 2503   3.593   2.578   8.331  0.1719  1.0278  0.8177
   85DOPC  H15B 2504   3.537   2.456   8.444 -0.6823  1.2307 -0.5715
   85DOPC  H15C 2505   3.422   2.565   8.363  0.4348  0.4356  0.9764
   85DOPC   C11 2506   3.478   2.385   7.977  0.3970 -0.3032  0.1239
   85DOPC  H11A 2507   3.429   2.286   7.988  1.1632 -0.8542 -1.1434
   85DOPC  H11B 2508   3.434   2.441   7.891  2.0036 -1.5988 -1.6369
   85DOPC     P 2509   3.714   2.466   7.901 -0.1985 -0.0166 -0.0912
   85DOPC   O13 2510   3.830   2.399   7.840  0.1513  0.5157 -0.1389
   85DOPC   O14 2511   3.737   2.552   8.020 -0.3918  0.6586  0.5071
   85DOPC   O12 2512   3.611   2.353   7.940 -0.4960 -0.2168 -0.2634
   85DOPC   O11 2513   3.631   2.549   7.790 -0.2013 -0.0527 -0.1358
   85DOPC    C1 2514   3.585   2.466   7.683 -0.2474  0.8514  0.0395
   85DOPC    HA 2515   3.477   2.490   7.679 -0.3372  0.3530 -0.9322
   85DOPC    HB 2516   3.596   2.357   7.699  1.7854  0.5941 -2.4025
   85DOPC    C2 2517   3.643   2.494   7.541 -0.1921 -0.3495  0.6429
   85DOPC    HS 2518   3.576   2.445   7.468 -0.6010 -0.4810  1.1016
   85DOPC   O21 2519   3.780   2.465   7.529  0.1144 -0.5972 -0.7082
   85DOPC   C21 2520   3.815   2.333   7.525  0.2155 -0.2707  0.2274
   85DOPC   O22 2521   3.736   2.241   7.517 -0.2620  0.1232 -0.5525
   85DOPC   C22 2522   3.958   2.316   7.562  0.5041  0.1693 -0.2185
   85DOPC   H2R 2523   3.952   2.236   7.639  0.8386  1.2359  0.9517
   85DOPC   H2S 2524   3.997   2.407   7.612  1.1992  0.0937 -0.6052
   85DOPC    C3 2525   3.632   2.649   7.514 -0.3689  1.3084 -0.1718
   85DOPC    HX 2526   3.676   2.703   7.601 -0.2973 -0.4248  0.9220
   85DOPC    HY 2527   3.525   2.676   7.521 -0.8781 -0.9091  2.2025
   85DOPC   O31 2528   3.693   2.688   7.388  0.6006  0.1317 -0.5296
   85DOPC   C31 2529   3.815   2.738   7.393 -0.3383  0.4460  1.1424
   85DOPC   O32 2530   3.875   2.775   7.492  0.0849 -0.3528 -0.1043
   85DOPC   C32 2531   3.864   2.763   7.245  0.1291 -0.4844 -0.1337
   85DOPC   H2X 2532   3.873   2.664   7.195  1.3684 -0.7738  0.6109
   85DOPC   H2Y 2533   3.788   2.824   7.191 -1.2513 -2.2677 -0.3015
   85DOPC   C23 2534   4.052   2.266   7.454  0.4040  1.2725  0.3418
   85DOPC   H3R 2535   4.152   2.264   7.503  1.4743  1.1658 -1.7194
   85DOPC   H3S 2536   4.052   2.328   7.361 -0.6995  1.0242  0.1620
   85DOPC   C24 2537   4.022   2.121   7.406  0.6397  1.2037  0.4944
   85DOPC   H4R 2538   3.948   2.135   7.324  0.5018  1.5719  0.6793
   85DOPC   H4S 2539   3.977   2.055   7.483  1.9280 -1.8460 -1.2211
   85DOPC   C25 2540   4.138   2.041   7.347 -1.0571 -0.2079  0.2898
   85DOPC   H5R 2541   4.113   1.932   7.342 -2.4077 -0.1261  3.0933
   85DOPC   H5S 2542   4.219   2.057   7.421  0.4723 -0.9511 -1.1557
   85DOPC   C26 2543   4.197   2.081   7.209  0.5749  0.0073  0.6872
   85DOPC   H6R 2544   4.294   2.029   7.192  0.7623 -0.2673  2.3798
   85DOPC   H6S 2545   4.228   2.185   7.230  0.6642 -0.0313  0.7515
   85DOPC   C27 2546   4.109   2.058   7.086  0.0492  0.7450  0.3452
   85DOPC   H7R 2547   4.008   2.104   7.093 -0.2065  0.3965 -0.8641
   85DOPC   H7S 2548   4.099   1.948   7.076 -0.5884  0.5889  2.2457
   85DOPC   C28 2549   4.169   2.119   6.959  0.7709  0.1928  0.1446
   85DOPC   H8R 2550   4.190   2.226   6.981 -0.1855  0.9879 -2.4819
   85DOPC   H8S 2551   4.088   2.107   6.883  0.7963 -2.2419  0.4058
   85DOPC   C29 2552   4.295   2.045   6.915 -0.0418 -0.4147  0.5493
   85DOPC   H9R 2553   4.387   2.054   6.975 -0.3028 -0.1245  0.9149
   85DOPC  C210 2554   4.310   1.977   6.800 -0.0512 -0.6760 -0.3519
   85DOPC  H10R 2555   4.407   1.928   6.786  1.5206  1.0377  3.1328
   85DOPC  C211 2556   4.209   1.957   6.689 -0.2547 -0.0766  0.5255
   85DOPC  H11R 2557   4.110   2.004   6.706 -0.6915 -0.1702 -1.4648
   85DOPC  H11S 2558   4.196   1.847   6.679 -1.5053  0.1844 -1.1051
   85DOPC  C212 2559   4.262   2.031   6.556 -0.1606  1.1439  0.4203
   85DOPC  H12R 2560   4.364   1.992   6.535 -1.6290 -1.6161 -2.3955
   85DOPC  H12S 2561   4.270   2.142   6.563 -0.4507  1.1880  0.0555
   85DOPC  C213 2562   4.187   1.988   6.425  0.2791  0.3243 -0.4845
   85DOPC  H13R 2563   4.080   2.018   6.434  0.3145  0.9979 -1.9308
   85DOPC  H13S 2564   4.190   1.877   6.430  3.0035  0.3998  1.0028
   85DOPC  C214 2565   4.258   2.026   6.295 -0.2283 -0.5676  0.7108
   85DOPC  H14R 2566   4.329   1.946   6.266  1.0220  0.6296  0.3351
   85DOPC  H14S 2567   4.322   2.117   6.303 -0.1885 -0.4214 -0.9726
   85DOPC  C215 2568   4.152   2.053   6.182  0.3933  0.6930 -0.3220
   85DOPC  H15R 2569   4.066   2.116   6.212  0.4841 -0.3228  2.3033
   85DOPC  H15S 2570   4.108   1.959   6.140  1.5207 -0.7366  1.5383
   85DOPC  C216 2571   4.209   2.113   6.053 -0.5786  0.0557 -0.1576
   85DOPC  H16R 2572   4.289   2.047   6.013  0.5316  0.5330  1.1733
   85DOPC  H16S 2573   4.267   2.207   6.068  2.9904 -1.3346 -3.4158
   85DOPC  C217 2574   4.096   2.127   5.948 -0.3963  0.7097 -0.3661
   85DOPC  H17R 2575   4.020   2.206   5.962 -0.0547  1.5968 -3.0912
   85DOPC  H17S 2576   4.044   2.029   5.945 -0.9057  0.8862  1.5183
   85DOPC  C218 2577   4.146   2.145   5.803 -0.3481  0.9185  0.2577
   85DOPC  H18R 2578   4.239   2.085   5.798 -0.6652  0.5021 -1.0933
   85DOPC  H18S 2579   4.169   2.252   5.782 -0.8056  0.8147 -0.8662
   85DOPC  H18T 2580   4.066   2.115   5.732  0.4059  1.4124 -0.8314
   85DOPC   C33 2581   4.004   2.837   7.234 -0.0143 -0.2830  0.8371
   85DOPC   H3X 2582   4.008   2.917   7.312  1.8055  3.3780 -2.6845
   85DOPC   H3Y 2583   4.000   2.896   7.140 -2.3357  0.0383  1.0670
   85DOPC   C34 2584   4.117   2.732   7.251 -0.4155  0.1061 -0.2258
   85DOPC   H4X 2585   4.103   2.698   7.355 -0.3602 -1.4862 -0.7163
   85DOPC   H4Y 2586   4.214   2.786   7.252 -0.7147  0.6788  1.4591
   85DOPC   C35 2587   4.116   2.605   7.162 -0.5050 -0.1601 -0.3181
   85DOPC   H5X 2588   4.030   2.547   7.202 -0.7439  0.3503 -0.0703
   85DOPC   H5Y 2589   4.208   2.552   7.194  0.8558  3.7652  3.2313
   85DOPC   C36 2590   4.091   2.615   7.021  0.3393 -0.1388 -0.4977
   85DOPC   H6X 2591   3.986   2.649   7.009 -0.2313 -0.9891  1.6055
   85DOPC   H6Y 2592   4.148   2.700   6.978 -1.0106  1.4126  0.6830
   85DOPC   C37 2593   4.130   2.483   6.945  0.4601 -0.2006 -1.1360
   85DOPC   H7X 2594   4.229   2.443   6.977  0.2349 -2.3341 -2.8974
   85DOPC   H7Y 2595   4.056   2.404   6.968 -0.1467  0.7522  0.3117
   85DOPC   C38 2596   4.128   2.502   6.790  0.3831  0.2449 -0.5270
   85DOPC   H8X 2597   4.216   2.567   6.770  1.1231 -0.3949  0.4974
   85DOPC   H8Y 2598   4.038   2.560   6.762  0.7787  0.9124 -0.4308
   85DOPC   C39 2599   4.133   2.369   6.716  0.3497 -0.7391  0.2328
   85DOPC   H9X 2600   4.224   2.312   6.739 -0.0138 -0.6909  1.8763
   85DOPC  C310 2601   4.030   2.320   6.646  0.2059 -0.1768 -0.4661
   85DOPC  H10X 2602   4.043   2.222   6.598 -0.5456  0.3145 -1.6958
   85DOPC  C311 2603   3.892   2.373   6.626  0.2801  0.4541 -0.5000
   85DOPC  H11X 2604   3.867   2.459   6.691  1.0172  0.5242 -0.2975
   85DOPC  H11Y 2605   3.816   2.304   6.668 -0.4736  2.1771  1.0942
   85DOPC  C312 2606   3.851   2.407   6.479 -0.2391  0.5807  0.2371
   85DOPC  H12X 2607   3.924   2.482   6.441  1.1875 -0.6081  0.5457
   85DOPC  H12Y 2608   3.746   2.445   6.470 -1.6946 -2.8424  1.0575
   85DOPC  C313 2609   3.845   2.282   6.380 -0.5359 -0.0229  1.0763
   85DOPC  H13X 2610   3.799   2.327   6.290 -0.1837 -0.1083  0.8488
   85DOPC  H13Y 2611   3.948   2.246   6.360 -0.8097 -0.2589  0.0429
   85DOPC  C314 2612   3.768   2.158   6.439  0.9443  0.1685 -0.3303
   85DOPC  H14X 2613   3.823   2.119   6.528 -0.6555  0.1878  0.7012
   85DOPC  H14Y 2614   3.672   2.192   6.484  0.0641 -1.7984 -0.6021
   85DOPC  C315 2615   3.725   2.044   6.341 -0.6111 -0.0274 -0.6077
   85DOPC  H15X 2616   3.628   2.005   6.378 -0.7944  0.1806 -0.8720
   85DOPC  H15Y 2617   3.806   1.968   6.345 -0.8531 -0.2437  2.4731
   85DOPC  C316 2618   3.709   2.073   6.194 -0.0807  0.2369  0.1677
   85DOPC  H16X 2619   3.642   2.161   6.187  0.0371  0.2359 -1.4515
   85DOPC  H16Y 2620   3.807   2.089   6.143 -0.4330  0.6053 -0.4030
   85DOPC  C317 2621   3.637   1.959   6.124  0.0814 -0.3585  0.3098
   85DOPC  H17X 2622   3.681   1.864   6.161 -0.6414 -1.2484 -1.0336
   85DOPC  H17Y 2623   3.531   1.955   6.155 -0.2680 -2.1558 -0.9563
   85DOPC  C318 2624   3.659   1.965   5.971 -0.3837 -0.0843 -0.3863
   85DOPC  H18X 2625   3.661   2.064   5.920  1.1007  0.7564  1.2073
   85DOPC  H18Y 2626   3.767   1.940   5.969  0.1738  1.4148  3.0214
   85DOPC  H18Z 2627   3.598   1.888   5.919 -0.1843  1.0467 -2.4030
   86DOPC     N 2628  10.207   4.069   8.435  0.0030  0.7626 -0.3500
   86DOPC   C12 2629  10.209   4.049   8.289  0.5199  0.0458  0.1469
   86DOPC  H12A 2630  10.229   4.147   8.248  0.8282 -0.4266 -0.8485
   86DOPC  H12B 2631  10.113   4.036   8.242  1.2353 -1.8747 -0.8911
   86DOPC   C13 2632  10.342   4.115   8.469 -0.0156  0.2933  0.7371
   86DOPC  H13A 2633  10.374   4.204   8.418  0.5025  2.0529  3.8668
   86DOPC  H13B 2634  10.353   4.145   8.572 -4.5770  1.3110  1.1263
   86DOPC  H13C 2635  10.408   4.029   8.464 -1.7033 -1.0602  0.7343
   86DOPC   C14 2636  10.173   3.944   8.506 -0.0819 -0.5493 -0.2397
   86DOPC  H14A 2637  10.252   3.873   8.488  2.7172  2.4187 -0.5954
   86DOPC  H14B 2638  10.162   3.967   8.611 -3.9238 -1.4443 -0.3030
   86DOPC  H14C 2639  10.079   3.909   8.465 -1.1086  2.7176 -0.9609
   86DOPC   C15 2640  10.102   4.169   8.467 -0.7789  0.5101 -0.0958
   86DOPC  H15A 2641  10.074   4.159   8.571  0.5372 -1.9856  0.1074
   86DOPC  H15B 2642  10.018   4.155   8.400 -0.2761 -1.3215 -0.4042
   86DOPC  H15C 2643  10.146   4.268   8.469 -2.5057  1.3006  1.5361
   86DOPC   C11 2644  10.309   3.943   8.232  0.9939 -0.1326 -0.2407
   86DOPC  H11A 2645  10.276   3.846   8.275  1.4634 -0.6780 -1.0815
   86DOPC  H11B 2646  10.291   3.940   8.122  0.7029  2.7999 -0.3425
   86DOPC     P 2647  10.556   3.860   8.224 -0.4776 -0.2646  0.1196
   86DOPC   O13 2648  10.513   3.740   8.300  0.4777  0.3792 -0.2626
   86DOPC   O14 2649  10.683   3.920   8.270 -0.2671  0.2356 -0.1780
   86DOPC   O12 2650  10.444   3.974   8.242  0.4477 -1.6513 -0.1468
   86DOPC   O11 2651  10.556   3.835   8.072  0.7557  0.0840 -0.0210
   86DOPC    C1 2652  10.572   3.928   7.963  0.3404 -0.4660 -0.4489
   86DOPC    HA 2653  10.667   3.905   7.910  1.8560  1.8793  1.0332
   86DOPC    HB 2654  10.592   4.033   7.994 -0.1056  0.0598 -1.8680
   86DOPC    C2 2655  10.458   3.922   7.860  0.4680 -0.0664 -0.2201
   86DOPC    HS 2656  10.366   3.954   7.912 -0.2509 -1.7913 -0.3599
   86DOPC   O21 2657  10.450   3.789   7.815  0.4001  0.1218  0.1577
   86DOPC   C21 2658  10.325   3.743   7.796  0.1970  0.1909 -0.2148
   86DOPC   O22 2659  10.223   3.811   7.815 -0.2913  0.1978  0.4775
   86DOPC   C22 2660  10.315   3.591   7.762  0.6091 -0.2987  0.2293
   86DOPC   H2R 2661  10.317   3.545   7.863  0.9315 -0.8349 -0.0207
   86DOPC   H2S 2662  10.406   3.560   7.708  1.6538  0.7138  1.3409
   86DOPC    C3 2663  10.471   4.024   7.739 -0.7643  0.3116  0.2291
   86DOPC    HX 2664  10.552   3.980   7.676 -1.5258  2.6003 -2.5277
   86DOPC    HY 2665  10.487   4.126   7.779 -2.0583  0.3705  0.6474
   86DOPC   O31 2666  10.358   4.032   7.654 -0.3296 -0.8802 -0.3051
   86DOPC   C31 2667  10.248   4.082   7.707  0.0425  0.1117  0.6773
   86DOPC   O32 2668  10.240   4.134   7.815  0.0606 -0.6338  0.9437
   86DOPC   C32 2669  10.127   4.055   7.612 -0.0912  0.1932 -0.2506
   86DOPC   H2X 2670  10.159   4.013   7.514 -1.6858  0.5452 -0.9559
   86DOPC   H2Y 2671  10.062   3.986   7.669 -1.0321  0.0325 -1.4787
   86DOPC   C23 2672  10.177   3.561   7.690  0.0160 -0.3721  0.1103
   86DOPC   H3R 2673  10.113   3.651   7.677  0.1414 -0.1445  0.9835
   86DOPC   H3S 2674  10.122   3.486   7.750 -2.7133  1.2909 -0.1703
   86DOPC   C24 2675  10.202   3.505   7.553  0.0761 -0.6461 -0.5436
   86DOPC   H4R 2676  10.286   3.434   7.570  0.5941  0.4843  2.1001
   86DOPC   H4S 2677  10.227   3.593   7.489 -3.1576  2.9321  2.6361
   86DOPC   C25 2678  10.085   3.414   7.508 -0.1047  0.1764 -0.5748
   86DOPC   H5R 2679  10.028   3.492   7.452 -0.6865  0.2196  0.0704
   86DOPC   H5S 2680  10.026   3.381   7.595  0.4226 -0.8698 -0.5983
   86DOPC   C26 2681  10.147   3.294   7.423  0.1840  0.0277 -0.2585
   86DOPC   H6R 2682  10.213   3.227   7.482 -0.0818 -0.9763 -1.0845
   86DOPC   H6S 2683  10.209   3.338   7.341  0.9905 -1.3206 -0.3987
   86DOPC   C27 2684  10.033   3.207   7.361 -0.5694 -0.0326 -0.3516
   86DOPC   H7R 2685   9.970   3.159   7.439 -0.1824  0.3670  0.2139
   86DOPC   H7S 2686  10.078   3.128   7.297 -2.2749  0.4778 -2.3034
   86DOPC   C28 2687   9.936   3.292   7.268  0.0248 -0.6561 -0.2303
   86DOPC   H8R 2688  10.009   3.348   7.205  2.1741 -1.7802  1.1665
   86DOPC   H8S 2689   9.888   3.376   7.322  1.0613 -0.6366  0.6898
   86DOPC   C29 2690   9.842   3.205   7.185  0.6503 -0.4531 -0.4328
   86DOPC   H9R 2691   9.792   3.124   7.240 -0.6460  0.5752 -0.0265
   86DOPC  C210 2692   9.807   3.247   7.060  0.1143  0.3560  0.3346
   86DOPC  H10R 2693   9.746   3.185   6.993  2.2007 -2.4683  0.8709
   86DOPC  C211 2694   9.874   3.357   6.982  0.4856  0.4473 -0.5699
   86DOPC  H11R 2695   9.913   3.436   7.049  2.7904 -0.1301 -1.1263
   86DOPC  H11S 2696   9.802   3.408   6.914 -2.0384 -0.2802  1.4076
   86DOPC  C212 2697   9.998   3.295   6.915 -0.5118 -0.1227  0.3502
   86DOPC  H12R 2698   9.977   3.212   6.844 -0.4117  0.0054  0.1715
   86DOPC  H12S 2699  10.075   3.257   6.985 -0.2381  2.3932  1.5147
   86DOPC  C213 2700  10.075   3.403   6.831  0.5211 -0.1518  0.2530
   86DOPC  H13R 2701  10.097   3.498   6.885  0.8542  1.8696 -3.1759
   86DOPC  H13S 2702  10.006   3.448   6.757 -0.0293 -1.8880 -0.3479
   86DOPC  C214 2703  10.206   3.344   6.780  0.3850 -0.0952 -0.0428
   86DOPC  H14R 2704  10.193   3.242   6.738  0.2930 -0.1676  0.1631
   86DOPC  H14S 2705  10.278   3.339   6.865 -0.3600  1.3126  0.7056
   86DOPC  C215 2706  10.279   3.429   6.672 -0.0670  0.3022  0.1530
   86DOPC  H15R 2707  10.205   3.443   6.590 -2.2268  0.6275  2.0391
   86DOPC  H15S 2708  10.354   3.360   6.628  0.0026 -0.9253  2.0796
   86DOPC  C216 2709  10.358   3.561   6.703 -0.8735  0.5872 -0.5084
   86DOPC  H16R 2710  10.414   3.586   6.610  0.3989  0.7673  0.2790
   86DOPC  H16S 2711  10.433   3.530   6.779 -1.5698  0.9143  0.3231
   86DOPC  C217 2712  10.273   3.676   6.756 -0.8425 -0.5243 -0.3628
   86DOPC  H17R 2713  10.234   3.659   6.858 -0.6670  2.1630  0.2371
   86DOPC  H17S 2714  10.196   3.705   6.682  0.0721  1.2892 -0.6637
   86DOPC  C218 2715  10.369   3.798   6.783 -0.1605  0.1104 -0.2185
   86DOPC  H18R 2716  10.325   3.871   6.854 -1.9231 -0.1236 -1.0257
   86DOPC  H18S 2717  10.379   3.854   6.688 -2.1884  0.5196 -0.2252
   86DOPC  H18T 2718  10.470   3.768   6.819  0.3858  0.5654 -1.3221
   86DOPC   C33 2719  10.056   4.192   7.569  0.8294 -0.1944 -0.2151
   86DOPC   H3X 2720   9.967   4.164   7.509 -0.7406 -1.9154  2.6860
   86DOPC   H3Y 2721  10.121   4.266   7.518 -0.5784  2.4349  1.5706
   86DOPC   C34 2722   9.990   4.266   7.683 -0.4931 -0.2180 -0.2674
   86DOPC   H4X 2723  10.056   4.314   7.758 -3.0746  0.7804  1.5334
   86DOPC   H4Y 2724   9.953   4.185   7.750 -0.8395  0.1492 -0.0138
   86DOPC   C35 2725   9.878   4.354   7.633  0.1204 -0.1923  0.2335
   86DOPC   H5X 2726   9.831   4.396   7.725  0.7853  0.0744  0.4585
   86DOPC   H5Y 2727   9.801   4.293   7.582  0.2933 -0.7393  0.6188
   86DOPC   C36 2728   9.933   4.473   7.548 -0.6890 -0.5661 -0.1541
   86DOPC   H6X 2729  10.002   4.428   7.473 -0.0100 -0.3647  0.3396
   86DOPC   H6Y 2730   9.843   4.509   7.494 -0.6021  1.7113  1.0907
   86DOPC   C37 2731   9.991   4.594   7.624  0.5043  0.1231  0.1317
   86DOPC   H7X 2732   9.913   4.641   7.688 -0.4836 -2.0101  0.5988
   86DOPC   H7Y 2733  10.070   4.554   7.691  0.7142  2.2419  1.2263
   86DOPC   C38 2734  10.063   4.701   7.536  0.6433  0.4184 -0.5838
   86DOPC   H8X 2735  10.137   4.651   7.469  0.4525  1.1485 -1.3543
   86DOPC   H8Y 2736  10.136   4.749   7.604  2.4044 -1.3701 -1.0843
   86DOPC   C39 2737   9.980   4.806   7.472  0.0601 -0.0922 -0.0525
   86DOPC   H9X 2738   9.940   4.891   7.529  0.1233 -1.3844  2.0191
   86DOPC  C310 2739   9.921   4.789   7.353  0.1521  0.2160  0.1394
   86DOPC  H10X 2740   9.854   4.870   7.321  0.5536  0.9352  1.0373
   86DOPC  C311 2741   9.921   4.668   7.259 -0.3121 -0.3853  0.2487
   86DOPC  H11X 2742   9.833   4.602   7.271  1.1218 -3.2549 -3.2583
   86DOPC  H11Y 2743  10.005   4.597   7.277 -0.5465 -0.1546  2.7232
   86DOPC  C312 2744   9.911   4.707   7.109  0.2432 -0.1873  0.0334
   86DOPC  H12X 2745   9.827   4.779   7.096  0.3401  0.1238  1.0368
   86DOPC  H12Y 2746   9.893   4.618   7.046 -2.1240 -0.0262  0.4101
   86DOPC  C313 2747  10.042   4.769   7.046  0.7513  0.2437 -0.2776
   86DOPC  H13X 2748  10.044   4.873   7.085 -2.4661  1.0152 -1.7851
   86DOPC  H13Y 2749  10.138   4.729   7.084  0.8147 -0.3819 -1.0641
   86DOPC  C314 2750  10.038   4.798   6.890  0.0161  1.0784 -0.4410
   86DOPC  H14X 2751   9.945   4.854   6.866 -0.9637 -1.1277 -2.1434
   86DOPC  H14Y 2752  10.128   4.853   6.856  1.1125 -1.4758 -2.0298
   86DOPC  C315 2753  10.035   4.663   6.805 -0.1287  0.9399  0.1305
   86DOPC  H15X 2754   9.944   4.605   6.832  0.7778 -0.2057  0.8324
   86DOPC  H15Y 2755  10.133   4.615   6.826 -0.6142  0.4686  1.4030
   86DOPC  C316 2756  10.032   4.694   6.654  0.0008 -0.2722 -0.2982
   86DOPC  H16X 2757   9.941   4.746   6.619 -0.3694 -2.2177 -2.3878
   86DOPC  H16Y 2758  10.121   4.757   6.633  0.6215 -0.9964  0.1005
   86DOPC  C317 2759  10.027   4.564   6.577  0.2288  0.3641  0.6466
   86DOPC  H17X 2760  10.048   4.590   6.471  0.3260 -0.2568  0.5123
   86DOPC  H17Y 2761  10.112   4.497   6.601  0.3823 -0.4914 -1.9526
   86DOPC  C318 2762   9.896   4.480   6.575 -0.4055 -0.3353 -0.0632
   86DOPC  H18X 2763   9.813   4.553   6.592 -0.9116 -1.0136  0.4723
   86DOPC  H18Y 2764   9.890   4.428   6.477  2.4418 -0.7952 -0.0630
   86DOPC  H18Z 2765   9.920   4.409   6.657  0.1458  0.0858  0.1429
   87DOPC     N 2766   7.373   4.144   8.712 -0.5348  0.1887  0.6940
   87DOPC   C12 2767   7.247   4.077   8.647 -0.7912 -0.2500  0.0337
   87DOPC  H12A 2768   7.201   4.152   8.584  0.9159  0.6291 -0.2425
   87DOPC  H12B 2769   7.186   4.045   8.731 -0.5879  0.8749  0.6457
   87DOPC   C13 2770   7.483   4.186   8.611  0.9816  0.4784  0.4606
   87DOPC  H13A 2771   7.442   4.246   8.531  0.6714 -0.0072  0.2473
   87DOPC  H13B 2772   7.565   4.238   8.657  2.9556 -1.8145 -0.2670
   87DOPC  H13C 2773   7.518   4.100   8.555 -0.0345  1.7032 -2.2736
   87DOPC   C14 2774   7.436   4.042   8.805  0.6012  1.0998 -0.6436
   87DOPC  H14A 2775   7.505   4.092   8.870  2.0466 -0.0399 -1.2498
   87DOPC  H14B 2776   7.358   4.001   8.867  0.7326  1.0637 -0.5029
   87DOPC  H14C 2777   7.487   3.964   8.751  1.8763  1.2846  0.2557
   87DOPC   C15 2778   7.326   4.272   8.787 -0.3988  0.6884  0.3749
   87DOPC  H15A 2779   7.249   4.328   8.736 -2.0558 -2.9219 -1.4891
   87DOPC  H15B 2780   7.412   4.331   8.813  0.7443 -1.0232  0.6990
   87DOPC  H15C 2781   7.276   4.242   8.878 -1.3806  0.7420 -0.1401
   87DOPC   C11 2782   7.275   3.953   8.562  0.2689 -0.1789  0.0963
   87DOPC  H11A 2783   7.185   3.918   8.508  0.2822 -2.4303  1.4135
   87DOPC  H11B 2784   7.338   3.997   8.481 -1.3494  0.3357 -0.9325
   87DOPC     P 2785   7.231   3.730   8.679 -0.1574 -0.2181  0.1850
   87DOPC   O13 2786   7.113   3.788   8.744  0.2048  0.0644 -0.1700
   87DOPC   O14 2787   7.302   3.631   8.759  0.2945  0.0046  0.0237
   87DOPC   O12 2788   7.331   3.848   8.641  0.4085  0.0763  0.8546
   87DOPC   O11 2789   7.188   3.662   8.543  0.1546  0.3986 -0.4969
   87DOPC    C1 2790   7.293   3.591   8.465  0.2642 -0.6289 -0.4789
   87DOPC    HA 2791   7.254   3.490   8.441 -1.1700 -0.2588  0.1849
   87DOPC    HB 2792   7.388   3.586   8.523 -0.7914 -0.2670  1.3582
   87DOPC    C2 2793   7.334   3.664   8.330  0.2726 -0.3445 -0.5858
   87DOPC    HS 2794   7.428   3.721   8.344 -0.2079  0.5604 -0.9396
   87DOPC   O21 2795   7.223   3.752   8.294  0.2661 -0.1195 -0.4175
   87DOPC   C21 2796   7.254   3.855   8.213  0.9322 -0.0150  0.4636
   87DOPC   O22 2797   7.367   3.886   8.184  0.6653  0.1162 -0.0536
   87DOPC   C22 2798   7.131   3.909   8.144  0.1477  0.1907 -0.7673
   87DOPC   H2R 2799   7.159   3.989   8.071  1.1624  2.0349  1.5072
   87DOPC   H2S 2800   7.062   3.947   8.222 -1.7827  0.1777 -2.3929
   87DOPC    C3 2801   7.358   3.560   8.221  0.2116  0.0837 -0.2841
   87DOPC    HX 2802   7.261   3.508   8.206 -0.6850  0.8175  2.4970
   87DOPC    HY 2803   7.433   3.482   8.246  0.1401  0.5544  1.4834
   87DOPC   O31 2804   7.396   3.625   8.100  0.0407  0.0715  0.4319
   87DOPC   C31 2805   7.524   3.650   8.076  0.2030  0.2526  0.7482
   87DOPC   O32 2806   7.620   3.623   8.145  0.4172  0.6248  0.1382
   87DOPC   C32 2807   7.541   3.725   7.939  0.9465 -0.6315 -0.1562
   87DOPC   H2X 2808   7.516   3.652   7.859  0.4991 -0.3947 -0.2379
   87DOPC   H2Y 2809   7.465   3.807   7.941  0.3582 -1.1742  0.1410
   87DOPC   C23 2810   7.039   3.812   8.064  0.0783 -0.0964 -0.1435
   87DOPC   H3R 2811   6.952   3.869   8.024  0.0563 -0.7079 -1.0005
   87DOPC   H3S 2812   6.989   3.740   8.132 -1.5435 -0.6030 -1.8016
   87DOPC   C24 2813   7.101   3.745   7.945 -0.2790  0.5202 -0.1009
   87DOPC   H4R 2814   7.033   3.664   7.912  0.3753  0.1751 -0.6321
   87DOPC   H4S 2815   7.192   3.690   7.977 -0.0121 -0.6096 -2.5285
   87DOPC   C25 2816   7.146   3.837   7.839 -0.4718 -0.3897  1.2504
   87DOPC   H5R 2817   7.238   3.892   7.868 -0.3264 -0.3267  0.6758
   87DOPC   H5S 2818   7.062   3.908   7.822 -1.1962 -0.7873  2.9729
   87DOPC   C26 2819   7.186   3.756   7.713 -0.1830 -0.0144  0.5327
   87DOPC   H6R 2820   7.256   3.673   7.736 -0.4991 -0.3419  0.3167
   87DOPC   H6S 2821   7.250   3.825   7.654 -0.9077  0.0851 -0.1520
   87DOPC   C27 2822   7.061   3.718   7.620 -0.1830 -0.0042 -0.2648
   87DOPC   H7R 2823   7.008   3.813   7.602  0.9628  1.0658  1.6041
   87DOPC   H7S 2824   6.979   3.652   7.655  0.8664 -1.4398 -0.4030
   87DOPC   C28 2825   7.113   3.649   7.486 -0.7603 -0.2359 -0.8278
   87DOPC   H8R 2826   7.016   3.611   7.448 -1.0267  0.1863 -0.5765
   87DOPC   H8S 2827   7.176   3.564   7.519 -0.2471  1.1278  1.9805
   87DOPC   C29 2828   7.176   3.748   7.391  0.9434  0.0563 -0.5646
   87DOPC   H9R 2829   7.216   3.841   7.436  0.1860  1.3382 -2.4080
   87DOPC  C210 2830   7.141   3.762   7.258 -0.3225  0.2301  0.1275
   87DOPC  H10R 2831   7.162   3.859   7.212 -2.1859 -0.4982 -2.4609
   87DOPC  C211 2832   7.058   3.664   7.174  0.2769  0.2925  0.3266
   87DOPC  H11R 2833   6.974   3.721   7.129  1.0793  2.4446  1.4017
   87DOPC  H11S 2834   7.015   3.583   7.236  2.8622 -0.8853  0.7001
   87DOPC  C212 2835   7.141   3.605   7.061  0.4313 -0.6979  0.1821
   87DOPC  H12R 2836   7.185   3.679   6.990  2.8049 -1.0783  1.1809
   87DOPC  H12S 2837   7.072   3.535   7.008 -0.1820  0.5710 -0.7463
   87DOPC  C213 2838   7.258   3.512   7.106  0.4541 -0.6605 -0.1431
   87DOPC  H13R 2839   7.319   3.570   7.179  0.0556 -1.3585  0.7650
   87DOPC  H13S 2840   7.320   3.479   7.020  1.3570 -1.2271  0.7080
   87DOPC  C214 2841   7.219   3.373   7.168 -0.6188  0.1093  0.7092
   87DOPC  H14R 2842   7.126   3.335   7.120 -1.1607  1.3363  0.7365
   87DOPC  H14S 2843   7.196   3.383   7.276  0.8741  0.2524  1.0382
   87DOPC  C215 2844   7.335   3.270   7.141  0.6407 -0.4780 -0.6659
   87DOPC  H15R 2845   7.428   3.318   7.178  1.2813 -0.7176 -1.9240
   87DOPC  H15S 2846   7.358   3.245   7.036  2.4614  2.2201 -1.0352
   87DOPC  C216 2847   7.306   3.138   7.210  0.9655  0.1751  0.3338
   87DOPC  H16R 2848   7.211   3.099   7.169 -0.0397  0.2388  2.4784
   87DOPC  H16S 2849   7.267   3.162   7.311  0.7602  0.5616  0.1624
   87DOPC  C217 2850   7.423   3.044   7.222 -0.8509  0.7618 -0.2638
   87DOPC  H17R 2851   7.480   3.070   7.314 -2.0730  2.6177  0.0354
   87DOPC  H17S 2852   7.483   3.052   7.129  0.7227 -1.5386  0.4782
   87DOPC  C218 2853   7.376   2.900   7.253  0.2190 -0.3293  0.4311
   87DOPC  H18R 2854   7.471   2.843   7.243  0.0782 -0.3622 -1.0273
   87DOPC  H18S 2855   7.316   2.865   7.165  0.3251  2.6544 -0.9523
   87DOPC  H18T 2856   7.318   2.907   7.347 -1.2653  3.0046 -0.5966
   87DOPC   C33 2857   7.678   3.782   7.916 -0.6564 -0.1164  0.1952
   87DOPC   H3X 2858   7.751   3.709   7.957  0.5072  1.0976  0.3783
   87DOPC   H3Y 2859   7.706   3.874   7.973  4.7087 -0.6650 -1.0083
   87DOPC   C34 2860   7.712   3.808   7.767  0.4220 -0.6035  0.7997
   87DOPC   H4X 2861   7.717   3.710   7.714  2.5234  1.4687 -3.2876
   87DOPC   H4Y 2862   7.818   3.841   7.761 -0.1214  0.9261 -2.6447
   87DOPC   C35 2863   7.604   3.895   7.701 -0.0593 -0.0077 -0.2394
   87DOPC   H5X 2864   7.619   3.994   7.750  1.5680 -0.6567  0.6567
   87DOPC   H5Y 2865   7.510   3.843   7.726 -0.6163  1.1966  0.2585
   87DOPC   C36 2866   7.627   3.898   7.546  0.2090 -1.1287 -0.5765
   87DOPC   H6X 2867   7.713   3.940   7.490 -1.2766  0.2946 -1.9149
   87DOPC   H6Y 2868   7.646   3.793   7.515  1.2429 -2.0978  2.9436
   87DOPC   C37 2869   7.508   3.966   7.471  0.5759  0.1425 -0.0297
   87DOPC   H7X 2870   7.416   3.919   7.511  0.2445  0.0507 -0.8785
   87DOPC   H7Y 2871   7.507   4.074   7.497  2.1437  0.6429 -1.8350
   87DOPC   C38 2872   7.496   3.926   7.325 -0.2871 -0.4905  0.5400
   87DOPC   H8X 2873   7.401   3.968   7.287 -0.6850  0.3174  2.3052
   87DOPC   H8Y 2874   7.486   3.817   7.309 -0.0874 -0.6977  1.7293
   87DOPC   C39 2875   7.617   3.978   7.245 -0.7503 -0.0393  0.0959
   87DOPC   H9X 2876   7.700   3.908   7.262  0.7375  1.7449  0.4149
   87DOPC  C310 2877   7.633   4.089   7.168 -0.0480 -0.2846  0.0759
   87DOPC  H10X 2878   7.722   4.096   7.104  0.5510 -3.5425  0.3883
   87DOPC  C311 2879   7.529   4.201   7.158  0.1743  0.6285  0.3097
   87DOPC  H11X 2880   7.535   4.248   7.258  1.1038 -0.1214  0.6205
   87DOPC  H11Y 2881   7.424   4.166   7.146  0.9852 -2.7555  2.0618
   87DOPC  C312 2882   7.573   4.301   7.052  0.3943  0.3048  0.4565
   87DOPC  H12X 2883   7.673   4.345   7.072  1.3664 -2.2392  1.6287
   87DOPC  H12Y 2884   7.499   4.383   7.059  1.3124  1.0516  1.7642
   87DOPC  C313 2885   7.559   4.236   6.913 -0.2847  0.0692  0.3313
   87DOPC  H13X 2886   7.607   4.136   6.919 -3.0770 -1.3050  1.6849
   87DOPC  H13Y 2887   7.457   4.198   6.893 -0.3024  0.3980 -0.2301
   87DOPC  C314 2888   7.597   4.331   6.799 -0.7559 -0.7462 -0.1700
   87DOPC  H14X 2889   7.527   4.418   6.793 -2.0224 -1.6794  0.6709
   87DOPC  H14Y 2890   7.700   4.372   6.809 -0.1650 -1.7724 -1.6512
   87DOPC  C315 2891   7.585   4.269   6.661  0.4362 -0.1358  0.1809
   87DOPC  H15X 2892   7.480   4.239   6.642  0.3165  0.6843 -0.5353
   87DOPC  H15Y 2893   7.642   4.174   6.670 -1.0456 -0.9537  1.3984
   87DOPC  C316 2894   7.642   4.347   6.543  0.0871  0.1528  0.2762
   87DOPC  H16X 2895   7.594   4.446   6.526 -0.2645  0.0362  0.5587
   87DOPC  H16Y 2896   7.749   4.359   6.568 -0.0273 -1.1364  1.5777
   87DOPC  C317 2897   7.634   4.267   6.407 -0.1343  0.2385 -0.6346
   87DOPC  H17X 2898   7.528   4.251   6.378 -0.0280 -0.6933 -0.5211
   87DOPC  H17Y 2899   7.674   4.344   6.337 -0.4143  2.8192  1.8564
   87DOPC  C318 2900   7.721   4.138   6.402  0.3286  0.3368 -0.1351
   87DOPC  H18X 2901   7.701   4.068   6.485  1.4773  0.9187  0.6599
   87DOPC  H18Y 2902   7.708   4.082   6.307  0.7181 -1.1599  0.6683
   87DOPC  H18Z 2903   7.829   4.160   6.413  0.4428 -0.5796  0.6499
   88DOPC     N 2904   9.782   1.726   8.904  0.0459 -0.2127 -0.1748
   88DOPC   C12 2905   9.675   1.747   8.801 -0.4777  0.1618 -0.5547
   88DOPC  H12A 2906   9.694   1.850   8.776  0.4299  0.1058 -0.1328
   88DOPC  H12B 2907   9.578   1.741   8.846  0.6949 -1.9063  1.9287
   88DOPC   C13 2908   9.729   1.778   9.031 -0.5352 -0.2945 -0.3187
   88DOPC  H13A 2909   9.812   1.782   9.099  0.2581  2.0366 -1.2953
   88DOPC  H13B 2910   9.707   1.882   9.011  0.0790 -0.3230 -1.1937
   88DOPC  H13C 2911   9.641   1.728   9.066 -0.5533  0.6550  1.0764
   88DOPC   C14 2912   9.915   1.791   8.867  0.4655  0.1012  0.2980
   88DOPC  H14A 2913   9.997   1.754   8.926 -0.1571 -2.4255 -0.3101
   88DOPC  H14B 2914   9.952   1.768   8.769 -0.3453  0.4991 -0.1193
   88DOPC  H14C 2915   9.915   1.899   8.873  0.2061  0.2100 -1.2594
   88DOPC   C15 2916   9.803   1.572   8.923 -0.2075 -0.7208 -0.2199
   88DOPC  H15A 2917   9.783   1.530   8.826 -0.7933 -0.9955  0.0169
   88DOPC  H15B 2918   9.744   1.544   9.009 -0.1301  1.4956  0.6181
   88DOPC  H15C 2919   9.908   1.559   8.945 -0.3541 -0.2536  0.8440
   88DOPC   C11 2920   9.673   1.666   8.672  0.9755 -0.1354  0.1824
   88DOPC  H11A 2921   9.651   1.564   8.711  0.7633 -0.3092 -0.3897
   88DOPC  H11B 2922   9.586   1.701   8.613  1.3846 -0.5491 -0.6794
   88DOPC     P 2923   9.842   1.796   8.524 -0.5035 -0.2520 -0.0468
   88DOPC   O13 2924   9.981   1.811   8.568  0.0357 -0.2594 -0.9559
   88DOPC   O14 2925   9.759   1.910   8.563 -0.2870 -0.5232 -0.1523
   88DOPC   O12 2926   9.792   1.665   8.597  0.1900 -0.2208  0.0455
   88DOPC   O11 2927   9.833   1.760   8.364 -0.2734  0.0058 -0.2603
   88DOPC    C1 2928   9.824   1.627   8.310  0.3211  0.4907 -0.3710
   88DOPC    HA 2929   9.722   1.584   8.313 -0.7743  2.8923 -0.9872
   88DOPC    HB 2930   9.882   1.553   8.370  0.4671  1.6655  1.0019
   88DOPC    C2 2931   9.867   1.626   8.156  0.4481  0.2754  0.0280
   88DOPC    HS 2932   9.964   1.680   8.146  2.0732 -2.1887  1.4154
   88DOPC   O21 2933   9.767   1.689   8.074 -0.3413 -0.2936 -0.2174
   88DOPC   C21 2934   9.803   1.756   7.966 -0.1573  0.3841  0.3138
   88DOPC   O22 2935   9.917   1.755   7.919  0.0009  0.0885 -0.4994
   88DOPC   C22 2936   9.675   1.805   7.890 -0.4160  0.0212 -0.0457
   88DOPC   H2R 2937   9.668   1.906   7.935  0.2503  1.5370 -3.1065
   88DOPC   H2S 2938   9.588   1.740   7.915 -0.4919 -0.2573 -0.9729
   88DOPC    C3 2939   9.876   1.480   8.116 -0.0306  0.0958 -0.2154
   88DOPC    HX 2940   9.786   1.431   8.160  0.8428 -0.4199  1.0723
   88DOPC    HY 2941   9.960   1.444   8.180 -1.1840  3.2848  3.5202
   88DOPC   O31 2942   9.888   1.451   7.978  0.0129  0.6278  0.5772
   88DOPC   C31 2943  10.011   1.471   7.928  0.9081 -0.5940 -0.0329
   88DOPC   O32 2944  10.112   1.476   7.993 -0.9047 -0.1635 -0.0143
   88DOPC   C32 2945   9.996   1.459   7.775 -0.2098  0.2696 -0.6861
   88DOPC   H2X 2946   9.965   1.356   7.747  0.0470  0.3724 -1.3867
   88DOPC   H2Y 2947   9.919   1.529   7.734  0.1450  2.0354  1.5236
   88DOPC   C23 2948   9.710   1.806   7.738  0.0314 -0.0570 -0.1275
   88DOPC   H3R 2949   9.743   1.710   7.694 -1.5533 -1.0806  0.8044
   88DOPC   H3S 2950   9.785   1.887   7.724  1.4002 -1.1348  0.6959
   88DOPC   C24 2951   9.586   1.833   7.650  0.2221 -0.1090 -0.1251
   88DOPC   H4R 2952   9.535   1.927   7.678  2.4468  1.9342 -2.4469
   88DOPC   H4S 2953   9.505   1.758   7.666  0.6401 -1.3285 -3.1287
   88DOPC   C25 2954   9.626   1.831   7.504 -0.4552 -0.1845 -0.2963
   88DOPC   H5R 2955   9.682   1.736   7.491 -1.3201 -0.9621  1.3152
   88DOPC   H5S 2956   9.705   1.906   7.481  0.4380 -1.1815 -0.5873
   88DOPC   C26 2957   9.522   1.819   7.403  0.0407  0.3432 -0.2206
   88DOPC   H6R 2958   9.459   1.910   7.392 -1.6826 -0.8200 -0.3846
   88DOPC   H6S 2959   9.469   1.724   7.427  2.0911 -0.4601  1.5426
   88DOPC   C27 2960   9.597   1.798   7.264  0.0384  0.0397  0.3040
   88DOPC   H7R 2961   9.651   1.701   7.265  0.8672  0.4780 -0.5998
   88DOPC   H7S 2962   9.671   1.879   7.248  0.4490 -0.5898 -1.0586
   88DOPC   C28 2963   9.494   1.812   7.145 -0.2298  0.0445  0.1863
   88DOPC   H8R 2964   9.502   1.921   7.122 -0.6302  0.1553  0.5553
   88DOPC   H8S 2965   9.388   1.792   7.170 -0.2815  0.9398  0.7399
   88DOPC   C29 2966   9.543   1.718   7.037 -0.0683 -0.8893 -0.0256
   88DOPC   H9R 2967   9.537   1.612   7.064 -0.6852 -0.8325  0.0729
   88DOPC  C210 2968   9.590   1.751   6.914 -0.0257  0.0772 -0.2567
   88DOPC  H10R 2969   9.609   1.661   6.853 -1.2752 -1.5198  1.5715
   88DOPC  C211 2970   9.610   1.875   6.838  0.0693  0.0882  0.2577
   88DOPC  H11R 2971   9.718   1.880   6.814 -0.3120 -0.9399 -2.0371
   88DOPC  H11S 2972   9.593   1.966   6.899 -0.2140  0.1981  0.0201
   88DOPC  C212 2973   9.546   1.877   6.695 -0.1522 -0.4931  0.4867
   88DOPC  H12R 2974   9.441   1.840   6.692 -0.8687  1.4886 -0.9874
   88DOPC  H12S 2975   9.612   1.815   6.631 -0.9807 -2.3100  1.3025
   88DOPC  C213 2976   9.539   2.016   6.634  0.1239 -0.3537  0.4906
   88DOPC  H13R 2977   9.645   2.042   6.614  0.1772 -1.1698 -0.3353
   88DOPC  H13S 2978   9.515   2.091   6.713  0.0170  0.8074 -0.6048
   88DOPC  C214 2979   9.436   2.019   6.519 -0.3229  0.3394  0.0643
   88DOPC  H14R 2980   9.411   1.913   6.498  1.0347 -0.4200  2.0435
   88DOPC  H14S 2981   9.488   2.070   6.435  1.5343 -0.0712  0.9100
   88DOPC  C215 2982   9.319   2.119   6.536  0.2938  0.2177  0.2600
   88DOPC  H15R 2983   9.270   2.144   6.440  0.6999 -0.3346 -0.0944
   88DOPC  H15S 2984   9.356   2.208   6.592  0.3644 -0.3775  1.1878
   88DOPC  C216 2985   9.195   2.061   6.620  0.0354 -0.3889 -0.1044
   88DOPC  H16R 2986   9.247   2.047   6.717  1.4636  1.3291 -0.5542
   88DOPC  H16S 2987   9.170   1.957   6.589 -1.1444 -0.1358 -0.0416
   88DOPC  C217 2988   9.077   2.157   6.635  0.2453 -0.0840  0.2484
   88DOPC  H17R 2989   9.115   2.248   6.687 -0.4140  1.6027 -2.0739
   88DOPC  H17S 2990   9.001   2.116   6.705 -1.0979 -0.0083 -1.1118
   88DOPC  C218 2991   9.019   2.194   6.492 -0.3107  0.5297 -0.0092
   88DOPC  H18R 2992   8.986   2.098   6.446  3.5985 -1.5033  0.9831
   88DOPC  H18S 2993   9.093   2.244   6.425 -0.1404  0.7989  0.3802
   88DOPC  H18T 2994   8.932   2.262   6.499  0.3390  1.2447  1.7151
   88DOPC   C33 2995  10.129   1.487   7.699 -0.1872  0.2303  0.0579
   88DOPC   H3X 2996  10.197   1.398   7.700  0.7595  0.9217 -0.3906
   88DOPC   H3Y 2997  10.181   1.574   7.744 -1.5055  0.3661  1.3782
   88DOPC   C34 2998  10.109   1.518   7.546  0.2319  0.4126 -0.1637
   88DOPC   H4X 2999  10.039   1.444   7.501 -0.2323  0.7868 -0.0645
   88DOPC   H4Y 3000  10.210   1.516   7.501  0.8956  1.3582  1.2208
   88DOPC   C35 3001  10.051   1.657   7.521 -0.3131 -0.2160 -0.6944
   88DOPC   H5X 3002  10.134   1.732   7.524 -2.4622  2.3726 -1.3818
   88DOPC   H5Y 3003   9.972   1.694   7.589 -0.0244  1.9433 -1.4483
   88DOPC   C36 3004   9.983   1.660   7.385 -0.2929 -0.3221 -0.0924
   88DOPC   H6X 3005  10.049   1.601   7.318  0.5222  0.2166  0.2162
   88DOPC   H6Y 3006   9.882   1.614   7.380 -0.3869 -0.0700 -0.6307
   88DOPC   C37 3007   9.958   1.806   7.334  0.0274 -0.0651 -0.9729
   88DOPC   H7X 3008   9.893   1.805   7.244 -1.0854  3.1056 -0.3228
   88DOPC   H7Y 3009   9.902   1.868   7.407  0.0353  1.1416 -1.9665
   88DOPC   C38 3010  10.082   1.900   7.301 -0.2971  0.0845 -0.0779
   88DOPC   H8X 3011  10.162   1.907   7.379  0.1138  0.2998 -0.5130
   88DOPC   H8Y 3012  10.048   2.004   7.286  0.9787  1.0848  3.0608
   88DOPC   C39 3013  10.156   1.846   7.185 -0.3728 -0.3509 -0.4104
   88DOPC   H9X 3014  10.206   1.750   7.206  2.6335  1.2309  0.2483
   88DOPC  C310 3015  10.167   1.904   7.066  0.3084  0.0373  0.8006
   88DOPC  H10X 3016  10.229   1.852   6.992 -0.3527  0.4579 -0.0604
   88DOPC  C311 3017  10.109   2.041   7.025 -0.6528  0.0694 -0.3264
   88DOPC  H11X 3018  10.179   2.105   6.967  0.0678 -2.0624 -1.9398
   88DOPC  H11Y 3019  10.086   2.098   7.117  0.5071  0.4309 -0.2458
   88DOPC  C312 3020   9.981   2.027   6.949 -0.3994  0.5720  0.6968
   88DOPC  H12X 3021   9.917   1.943   6.984  1.2168 -0.3930  1.4230
   88DOPC  H12Y 3022   9.991   2.000   6.842  1.4929  1.3558  0.6384
   88DOPC  C313 3023   9.895   2.155   6.975 -0.2845  0.2266 -0.2956
   88DOPC  H13X 3024   9.962   2.237   7.010 -0.2376  0.2774 -0.5004
   88DOPC  H13Y 3025   9.838   2.201   6.892  1.2380  1.6493 -0.6069
   88DOPC  C314 3026   9.793   2.141   7.092  0.0546  0.2316 -0.8833
   88DOPC  H14X 3027   9.721   2.059   7.072  0.5860 -0.8051  1.2440
   88DOPC  H14Y 3028   9.851   2.095   7.174 -0.5155  0.2852 -0.4443
   88DOPC  C315 3029   9.721   2.272   7.132  0.4042  0.0356  0.6786
   88DOPC  H15X 3030   9.688   2.333   7.045 -1.2450  0.0627  1.2940
   88DOPC  H15Y 3031   9.797   2.335   7.183  3.0168 -1.2146 -1.3868
   88DOPC  C316 3032   9.598   2.245   7.225 -0.6822 -0.1598 -0.3658
   88DOPC  H16X 3033   9.541   2.340   7.235  0.4551  0.5854 -0.7012
   88DOPC  H16Y 3034   9.536   2.167   7.176 -0.4246 -0.4402 -0.2516
   88DOPC  C317 3035   9.641   2.209   7.371 -0.4338  0.0337 -0.3527
   88DOPC  H17X 3036   9.674   2.103   7.379 -1.0180 -0.1395 -0.1107
   88DOPC  H17Y 3037   9.720   2.279   7.405 -0.0466 -0.7687  0.4649
   88DOPC  C318 3038   9.518   2.223   7.462  0.4557  0.6739 -0.1403
   88DOPC  H18X 3039   9.555   2.204   7.565  1.4850  1.1655 -0.4052
   88DOPC  H18Y 3040   9.468   2.323   7.459 -0.8900  0.0039 -2.0660
   88DOPC  H18Z 3041   9.430   2.159   7.439  0.4875  0.4854  0.2510
   89DOPC     N 3042   6.337   3.635   9.299 -0.4793 -0.5171  0.1899
   89DOPC   C12 3043   6.299   3.750   9.206  0.2354 -0.3276 -0.0334
   89DOPC  H12A 3044   6.352   3.838   9.240  1.1517  0.3341 -2.9369
   89DOPC  H12B 3045   6.193   3.773   9.213 -0.0638 -0.8439 -2.2527
   89DOPC   C13 3046   6.265   3.520   9.254 -0.1138  0.3396  0.5066
   89DOPC  H13A 3047   6.294   3.440   9.320 -1.0238  0.8633  1.5895
   89DOPC  H13B 3048   6.158   3.524   9.267 -0.0682  0.4879  0.8351
   89DOPC  H13C 3049   6.298   3.488   9.156  3.2873  0.4054  1.5198
   89DOPC   C14 3050   6.306   3.665   9.441 -0.2552  0.1843  0.2896
   89DOPC  H14A 3051   6.200   3.649   9.454 -0.3396 -0.1690 -0.7284
   89DOPC  H14B 3052   6.355   3.598   9.511 -4.0131 -1.8107  1.2948
   89DOPC  H14C 3053   6.328   3.760   9.486 -0.1297 -0.6786  2.1464
   89DOPC   C15 3054   6.484   3.603   9.286  0.6905  0.5214 -0.5223
   89DOPC  H15A 3055   6.508   3.567   9.187  0.2285 -0.9012 -0.1425
   89DOPC  H15B 3056   6.516   3.536   9.364 -0.3129  0.6156 -0.0109
   89DOPC  H15C 3057   6.538   3.696   9.292 -0.7853  1.4937 -1.6361
   89DOPC   C11 3058   6.348   3.739   9.055 -0.2784  0.3965  0.0882
   89DOPC  H11A 3059   6.338   3.633   9.025 -2.8090  0.4914  0.4136
   89DOPC  H11B 3060   6.280   3.792   8.984  0.3103 -2.3223 -2.7371
   89DOPC     P 3061   6.514   3.937   9.023 -0.0365  0.1811  0.1602
   89DOPC   O13 3062   6.655   3.972   9.000  0.0971 -0.4821  0.1961
   89DOPC   O14 3063   6.440   4.007   9.133  0.3667  0.0963 -0.5423
   89DOPC   O12 3064   6.486   3.782   9.038 -0.8307 -0.0006  0.1712
   89DOPC   O11 3065   6.446   3.961   8.880 -0.3407 -0.0183  0.0231
   89DOPC    C1 3066   6.469   3.866   8.772 -0.4515 -0.7076  0.5464
   89DOPC    HA 3067   6.373   3.813   8.756 -0.8436 -0.0956  0.8213
   89DOPC    HB 3068   6.544   3.787   8.795  0.6390  0.4270  1.0524
   89DOPC    C2 3069   6.512   3.923   8.634  0.4425 -0.0100  0.6069
   89DOPC    HS 3070   6.615   3.962   8.649  1.7473 -2.4964 -1.1242
   89DOPC   O21 3071   6.423   4.023   8.596 -0.4322 -0.7107 -0.1259
   89DOPC   C21 3072   6.469   4.140   8.554 -0.4295  0.5727  0.5619
   89DOPC   O22 3073   6.585   4.175   8.559 -0.6476 -0.2542  0.0315
   89DOPC   C22 3074   6.355   4.211   8.495  0.3887 -0.1652  0.1245
   89DOPC   H2R 3075   6.269   4.228   8.563  0.5433 -0.9792  0.5401
   89DOPC   H2S 3076   6.322   4.149   8.409 -0.9165  0.0163  0.4677
   89DOPC    C3 3077   6.514   3.813   8.522 -0.5189  0.6856  0.5243
   89DOPC    HX 3078   6.414   3.766   8.514  0.3870 -1.1204 -1.1545
   89DOPC    HY 3079   6.584   3.732   8.553 -1.7908 -0.6662 -0.0136
   89DOPC   O31 3080   6.545   3.872   8.398  0.1148  0.1125  0.0242
   89DOPC   C31 3081   6.575   3.790   8.296  1.0063 -0.4285 -0.1937
   89DOPC   O32 3082   6.579   3.672   8.302  1.1261  0.1899 -0.3347
   89DOPC   C32 3083   6.640   3.882   8.194  0.3913 -0.6634 -0.2716
   89DOPC   H2X 3084   6.641   3.989   8.224 -0.1712  0.5559 -4.0739
   89DOPC   H2Y 3085   6.745   3.847   8.189  0.6654  0.1201 -0.2416
   89DOPC   C23 3086   6.396   4.349   8.432 -0.4913  0.7799  0.0650
   89DOPC   H3R 3087   6.477   4.333   8.358 -1.3908 -1.9466 -0.4337
   89DOPC   H3S 3088   6.433   4.416   8.512  0.8779 -2.0828  2.0199
   89DOPC   C24 3089   6.276   4.427   8.371  0.1096  0.1176 -0.0880
   89DOPC   H4R 3090   6.300   4.534   8.348 -0.5902  0.1441 -0.7333
   89DOPC   H4S 3091   6.207   4.425   8.458 -2.4989 -0.6858 -2.0208
   89DOPC   C25 3092   6.220   4.369   8.244  0.2862  0.3435  0.5242
   89DOPC   H5R 3093   6.198   4.261   8.262  4.9513 -0.6555  1.5328
   89DOPC   H5S 3094   6.295   4.366   8.162 -1.7823 -1.9247 -1.4634
   89DOPC   C26 3095   6.102   4.434   8.176  0.2808 -0.4510 -0.4819
   89DOPC   H6R 3096   6.094   4.403   8.069  1.5302 -1.4798 -0.2982
   89DOPC   H6S 3097   6.119   4.542   8.194 -2.8567  0.1048 -0.3387
   89DOPC   C27 3098   5.963   4.409   8.250  0.8252 -0.4297 -0.0585
   89DOPC   H7R 3099   5.969   4.445   8.355  1.8268  0.2406 -0.3300
   89DOPC   H7S 3100   5.942   4.301   8.260  0.9724 -0.8319 -3.0151
   89DOPC   C28 3101   5.834   4.468   8.185 -0.7205  0.4760  0.8940
   89DOPC   H8R 3102   5.762   4.494   8.266  0.8816  0.9654  2.2174
   89DOPC   H8S 3103   5.798   4.396   8.108  0.3540 -1.0229  1.7490
   89DOPC   C29 3104   5.857   4.601   8.116 -0.6885  0.3326 -0.0462
   89DOPC   H9R 3105   5.880   4.687   8.181 -0.1179  1.3477 -1.5394
   89DOPC  C210 3106   5.850   4.626   7.985 -0.5755 -0.6845  0.2989
   89DOPC  H10R 3107   5.857   4.732   7.958  0.0595 -0.2392  2.0744
   89DOPC  C211 3108   5.816   4.541   7.870 -0.2399  0.6693 -0.2398
   89DOPC  H11R 3109   5.796   4.435   7.896  0.3457  1.1352  2.3791
   89DOPC  H11S 3110   5.901   4.524   7.800 -1.0587  1.0918 -1.3760
   89DOPC  C212 3111   5.699   4.593   7.782 -0.4303  0.9953 -0.3666
   89DOPC  H12R 3112   5.634   4.653   7.849  0.8123  4.1909 -1.7958
   89DOPC  H12S 3113   5.647   4.504   7.741  0.3342  2.0876 -4.0808
   89DOPC  C213 3114   5.742   4.675   7.665  0.5703  0.2675  0.1857
   89DOPC  H13R 3115   5.836   4.636   7.620  1.1149  1.3056  0.4070
   89DOPC  H13S 3116   5.772   4.771   7.711  0.5689 -0.0386  0.8504
   89DOPC  C214 3117   5.625   4.696   7.571 -0.6302  1.2234  0.3195
   89DOPC  H14R 3118   5.543   4.751   7.622 -1.7247 -0.0580  0.0011
   89DOPC  H14S 3119   5.589   4.594   7.545 -1.9314  1.8757 -0.5634
   89DOPC  C215 3120   5.657   4.782   7.445 -0.1649  0.6178 -0.2048
   89DOPC  H15R 3121   5.562   4.799   7.391 -2.0961 -0.2292  2.7302
   89DOPC  H15S 3122   5.738   4.725   7.395 -1.6692 -0.0574 -1.9897
   89DOPC  C216 3123   5.702   4.913   7.494 -0.3749 -0.0358  0.3826
   89DOPC  H16R 3124   5.809   4.910   7.523  0.1000  0.9793 -1.1217
   89DOPC  H16S 3125   5.638   4.946   7.578 -0.1477  0.1686  0.4780
   89DOPC  C217 3126   5.693   5.018   7.374 -0.2548  0.0542 -0.2811
   89DOPC  H17R 3127   5.716   5.122   7.405  1.8872 -0.1937 -0.8503
   89DOPC  H17S 3128   5.597   5.016   7.318 -0.6791 -1.1621  0.4591
   89DOPC  C218 3129   5.805   4.999   7.264 -0.1349 -0.2330  0.6571
   89DOPC  H18R 3130   5.801   5.076   7.185  4.1834 -0.4787 -0.0044
   89DOPC  H18S 3131   5.806   4.899   7.216  0.0979  0.1013 -0.0342
   89DOPC  H18T 3132   5.905   5.010   7.312 -0.1214 -0.7365  0.7517
   89DOPC   C33 3133   6.588   3.890   8.044  0.0737  0.4344 -0.1472
   89DOPC   H3X 3134   6.481   3.921   8.047  0.0532  0.3219  0.6745
   89DOPC   H3Y 3135   6.589   3.783   8.016  0.2957  0.5877 -0.7258
   89DOPC   C34 3136   6.675   3.970   7.943  0.3312 -0.4906  0.2622
   89DOPC   H4X 3137   6.779   3.933   7.938 -0.2234 -1.9327 -1.2539
   89DOPC   H4Y 3138   6.687   4.074   7.982 -1.6233 -1.0940  2.7555
   89DOPC   C35 3139   6.619   3.983   7.798  0.0576  0.4461  0.1990
   89DOPC   H5X 3140   6.527   4.044   7.814  0.5535  1.0925  0.6545
   89DOPC   H5Y 3141   6.584   3.884   7.761  1.5522  0.2729 -0.8742
   89DOPC   C36 3142   6.716   4.055   7.701  0.0655 -0.0714 -0.7189
   89DOPC   H6X 3143   6.699   4.165   7.699  0.7309  0.1952  2.3827
   89DOPC   H6Y 3144   6.816   4.039   7.747 -0.5437  0.0324  0.6910
   89DOPC   C37 3145   6.715   3.982   7.565 -0.0870  0.5819  0.0242
   89DOPC   H7X 3146   6.750   3.880   7.592 -1.6408  0.2571  0.9503
   89DOPC   H7Y 3147   6.615   3.964   7.520  0.9822  0.0995 -2.2933
   89DOPC   C38 3148   6.797   4.051   7.453  0.5648  0.7949 -0.5241
   89DOPC   H8X 3149   6.781   3.993   7.360 -0.5580  0.7988 -0.3504
   89DOPC   H8Y 3150   6.899   4.022   7.487  0.1282  0.1718  0.2838
   89DOPC   C39 3151   6.787   4.193   7.429 -0.1972 -0.1222  0.2162
   89DOPC   H9X 3152   6.869   4.252   7.474 -0.5007 -0.6545  1.5205
   89DOPC  C310 3153   6.696   4.257   7.348 -1.1843 -0.3465 -0.2864
   89DOPC  H10X 3154   6.715   4.364   7.337 -0.3176 -0.6954 -2.7761
   89DOPC  C311 3155   6.587   4.203   7.266 -0.1460  0.4901 -0.1791
   89DOPC  H11X 3156   6.602   4.093   7.253  2.3404  0.7529 -0.0790
   89DOPC  H11Y 3157   6.581   4.238   7.161 -1.0762 -0.9333 -0.6342
   89DOPC  C312 3158   6.450   4.232   7.327  0.4527  0.1575 -0.8296
   89DOPC  H12X 3159   6.448   4.342   7.337  0.1548  0.0049  1.3945
   89DOPC  H12Y 3160   6.439   4.186   7.428 -0.5609 -1.0324 -1.4473
   89DOPC  C313 3161   6.340   4.180   7.239 -0.2664  0.2589 -0.2243
   89DOPC  H13X 3162   6.363   4.198   7.132  0.2963 -1.1031 -0.3607
   89DOPC  H13Y 3163   6.317   4.071   7.247 -1.7951  0.3014 -2.9818
   89DOPC  C314 3164   6.215   4.265   7.269 -0.1696  0.1354 -0.6640
   89DOPC  H14X 3165   6.226   4.287   7.378  1.6713 -1.4643 -0.4675
   89DOPC  H14Y 3166   6.235   4.354   7.205  0.7491 -0.2188 -0.8814
   89DOPC  C315 3167   6.084   4.204   7.238  0.4310 -0.9933  0.9000
   89DOPC  H15X 3168   6.084   4.111   7.299 -2.7550 -0.8751  1.2263
   89DOPC  H15Y 3169   6.070   4.172   7.132  0.4564 -0.3926  0.7120
   89DOPC  C316 3170   5.965   4.295   7.273 -0.2779  0.2396  0.1433
   89DOPC  H16X 3171   5.972   4.384   7.206  0.0431  0.6699  0.7334
   89DOPC  H16Y 3172   5.876   4.233   7.250  1.3500 -2.4706  0.7086
   89DOPC  C317 3173   5.963   4.333   7.424 -0.1088  0.1724 -0.0521
   89DOPC  H17X 3174   5.973   4.244   7.489 -0.4085 -1.2616 -1.8697
   89DOPC  H17Y 3175   6.046   4.400   7.454  0.2112 -0.6409  0.9322
   89DOPC  C318 3176   5.833   4.393   7.474  0.2669 -0.6086 -0.4009
   89DOPC  H18X 3177   5.751   4.318   7.463  1.9616 -2.4856 -0.8318
   89DOPC  H18Y 3178   5.851   4.424   7.579 -2.2918  3.0094 -0.8489
   89DOPC  H18Z 3179   5.790   4.481   7.422  2.9444  1.7195  1.0779
   90DOPC     N 3180   2.438   9.864   8.508  0.2417 -0.1468 -0.6097
   90DOPC   C12 3181   2.340   9.881   8.390  0.3459  0.0642 -0.3721
   90DOPC  H12A 3182   2.240   9.909   8.421  0.1377 -0.9319 -0.0938
   90DOPC  H12B 3183   2.329   9.790   8.334 -1.2008  0.8161 -1.3743
   90DOPC   C13 3184   2.405   9.740   8.583 -0.1254  0.1088 -0.4804
   90DOPC  H13A 3185   2.308   9.747   8.632 -0.5116  2.1909 -1.4405
   90DOPC  H13B 3186   2.393   9.655   8.518 -2.1280  0.2343 -0.3490
   90DOPC  H13C 3187   2.473   9.716   8.664  0.4944  1.1610 -0.6808
   90DOPC   C14 3188   2.424   9.982   8.607 -0.1359  0.7279 -0.3858
   90DOPC  H14A 3189   2.458  10.067   8.551 -2.8248 -0.0083 -3.4584
   90DOPC  H14B 3190   2.325  10.002   8.646  0.3306 -0.1601  1.3342
   90DOPC  H14C 3191   2.493   9.964   8.688  0.6643 -0.6041 -1.3157
   90DOPC   C15 3192   2.581   9.850   8.467  0.8449 -0.0675  0.0017
   90DOPC  H15A 3193   2.644   9.835   8.553  0.7419  1.9634  0.4786
   90DOPC  H15B 3194   2.612   9.943   8.420  1.4377 -0.4097 -0.2944
   90DOPC  H15C 3195   2.583   9.767   8.397  1.5816  1.2698 -1.6462
   90DOPC   C11 3196   2.378   9.977   8.278 -0.2378 -0.1365  0.1495
   90DOPC  H11A 3197   2.479   9.951   8.240 -0.5382  0.5453 -1.1490
   90DOPC  H11B 3198   2.301   9.958   8.199 -1.0777  1.2777  0.5853
   90DOPC     P 3199   2.226  10.184   8.321 -0.0461 -0.6645 -0.1542
   90DOPC   O13 3200   2.226  10.293   8.430 -0.4036 -0.3276 -0.2371
   90DOPC   O14 3201   2.125  10.077   8.342 -0.4379  0.1279  0.3286
   90DOPC   O12 3202   2.376  10.117   8.321  0.3031 -0.0940  0.4793
   90DOPC   O11 3203   2.215  10.242   8.173 -0.6817  0.1229  0.8760
   90DOPC    C1 3204   2.150  10.163   8.070  0.0574 -0.7410  0.4720
   90DOPC    HA 3205   2.047  10.203   8.054  0.2093  1.0780  3.2591
   90DOPC    HB 3206   2.146  10.053   8.087 -0.5404 -0.6667  0.8843
   90DOPC    C2 3207   2.218  10.192   7.929 -0.4115  0.8994  0.0737
   90DOPC    HS 3208   2.149  10.152   7.852  0.1082 -0.7732  0.4384
   90DOPC   O21 3209   2.351  10.146   7.920 -0.0232  0.2095 -0.7414
   90DOPC   C21 3210   2.349  10.013   7.899 -0.2800 -0.5205 -0.0261
   90DOPC   O22 3211   2.250   9.942   7.898 -0.1286  0.1639  0.2610
   90DOPC   C22 3212   2.492   9.964   7.882 -0.6480  0.1015 -0.6495
   90DOPC   H2R 3213   2.497   9.853   7.887 -0.0701  0.1482 -0.1204
   90DOPC   H2S 3214   2.547   9.996   7.973 -2.1248 -0.5054  0.5081
   90DOPC    C3 3215   2.229  10.338   7.900  0.6520  0.3253 -0.6719
   90DOPC    HX 3216   2.274  10.391   7.987 -3.9598 -2.5216  4.0127
   90DOPC    HY 3217   2.132  10.393   7.894 -0.2457 -1.2477 -1.1174
   90DOPC   O31 3218   2.292  10.366   7.776  0.5006  0.2128 -0.0207
   90DOPC   C31 3219   2.247  10.313   7.657  0.4198 -0.0057 -0.4087
   90DOPC   O32 3220   2.145  10.251   7.647 -0.2582  0.2178  0.7566
   90DOPC   C32 3221   2.341  10.353   7.537 -0.2054  0.6596  0.0029
   90DOPC   H2X 3222   2.337  10.464   7.537 -0.6045  0.6709  1.6829
   90DOPC   H2Y 3223   2.444  10.330   7.570 -1.4373 -1.1344  3.0471
   90DOPC   C23 3224   2.545  10.017   7.748  0.4903 -0.3819  0.1112
   90DOPC   H3R 3225   2.528  10.126   7.740 -1.5444 -0.6648 -0.0441
   90DOPC   H3S 3226   2.498   9.971   7.658  4.5700 -3.9281 -0.5189
   90DOPC   C24 3227   2.695   9.987   7.730 -0.0937 -0.4458 -0.9699
   90DOPC   H4R 3228   2.722   9.884   7.761  2.4073  0.6584  0.9141
   90DOPC   H4S 3229   2.735  10.045   7.816 -4.0070 -0.5178  1.1029
   90DOPC   C25 3230   2.750  10.034   7.590  0.7315  0.7943 -0.0365
   90DOPC   H5R 3231   2.675  10.006   7.512 -1.8457  1.5846  2.0203
   90DOPC   H5S 3232   2.846   9.982   7.570 -0.3667 -2.4534  2.2852
   90DOPC   C26 3233   2.769  10.186   7.591 -0.3178 -0.0965  0.2684
   90DOPC   H6R 3234   2.863  10.203   7.646  1.9657 -1.7456 -2.8082
   90DOPC   H6S 3235   2.677  10.245   7.613 -0.0333  0.1795  0.7111
   90DOPC   C27 3236   2.793  10.237   7.445 -1.2177 -1.0633 -0.5240
   90DOPC   H7R 3237   2.719  10.176   7.389 -1.7820  0.1937 -1.1629
   90DOPC   H7S 3238   2.890  10.203   7.402 -0.8308  0.3932 -0.8396
   90DOPC   C28 3239   2.789  10.385   7.426  0.0191 -0.2031 -0.3651
   90DOPC   H8R 3240   2.860  10.420   7.504 -0.0366  0.1064 -0.4514
   90DOPC   H8S 3241   2.690  10.421   7.460  0.4125  1.3106 -0.7341
   90DOPC   C29 3242   2.824  10.446   7.290  0.1795 -0.4866 -1.2829
   90DOPC   H9R 3243   2.933  10.461   7.277  0.2195 -0.5660 -1.0558
   90DOPC  C210 3244   2.745  10.498   7.200 -0.2147  0.1530 -0.0909
   90DOPC  H10R 3245   2.778  10.546   7.107 -2.5862  1.4795 -0.3208
   90DOPC  C211 3246   2.596  10.509   7.217  0.2810 -0.2214  0.6886
   90DOPC  H11R 3247   2.582  10.572   7.307  2.1533  0.6448  0.4151
   90DOPC  H11S 3248   2.555  10.410   7.247 -0.2585 -0.6614 -1.3393
   90DOPC  C212 3249   2.525  10.551   7.085  0.4343  0.3380 -0.0255
   90DOPC  H12R 3250   2.574  10.638   7.035  0.3805  0.1263 -0.4526
   90DOPC  H12S 3251   2.423  10.585   7.115  0.7205  1.2393 -0.0351
   90DOPC  C213 3252   2.518  10.440   6.983 -0.2985 -0.2784  0.2889
   90DOPC  H13R 3253   2.462  10.356   7.031  0.5510 -0.6690  0.6321
   90DOPC  H13S 3254   2.619  10.401   6.958 -0.4357 -0.4615  0.0198
   90DOPC  C214 3255   2.444  10.482   6.854  0.5101  0.5419 -0.2462
   90DOPC  H14R 3256   2.491  10.564   6.797  2.3608 -1.1661 -1.2885
   90DOPC  H14S 3257   2.341  10.515   6.882  0.3250 -0.7769  0.7738
   90DOPC  C215 3258   2.425  10.362   6.761 -0.1036 -0.6910  0.4835
   90DOPC  H15R 3259   2.378  10.279   6.817 -0.0997 -1.0672 -0.0665
   90DOPC  H15S 3260   2.516  10.321   6.713 -1.8443 -1.0985 -2.7652
   90DOPC  C216 3261   2.344  10.410   6.635  0.4468 -0.2614  0.8673
   90DOPC  H16R 3262   2.407  10.477   6.572 -0.3238  0.5270  0.9107
   90DOPC  H16S 3263   2.255  10.469   6.666 -0.8678 -0.8047 -1.6174
   90DOPC  C217 3264   2.291  10.280   6.566  0.1501 -0.4072 -0.4408
   90DOPC  H17R 3265   2.224  10.218   6.629 -3.6780  1.6598 -2.1172
   90DOPC  H17S 3266   2.382  10.222   6.538  0.3714 -0.3304  0.1072
   90DOPC  C218 3267   2.210  10.317   6.436 -0.1473  0.1980 -0.5126
   90DOPC  H18R 3268   2.183  10.216   6.399  0.7684 -2.2945  4.5939
   90DOPC  H18S 3269   2.279  10.362   6.362 -2.2566  0.5392 -2.3582
   90DOPC  H18T 3270   2.121  10.378   6.460 -0.1415  0.8952 -2.1417
   90DOPC   C33 3271   2.314  10.295   7.400  0.7185 -0.4470  0.5886
   90DOPC   H3X 3272   2.354  10.366   7.324 -0.8162 -0.4885 -0.3112
   90DOPC   H3Y 3273   2.207  10.282   7.370  0.7539  1.6752 -0.6163
   90DOPC   C34 3274   2.383  10.157   7.380 -0.2690 -0.0964 -0.3111
   90DOPC   H4X 3275   2.353  10.099   7.470 -1.8366 -1.3434 -1.5710
   90DOPC   H4Y 3276   2.492  10.171   7.365  0.0080 -0.9879  0.7323
   90DOPC   C35 3277   2.339  10.100   7.251  0.4883 -0.2259  0.3871
   90DOPC   H5X 3278   2.345  10.180   7.174 -1.9008  0.0208  0.3762
   90DOPC   H5Y 3279   2.229  10.082   7.257 -0.1114  2.4791 -0.7513
   90DOPC   C36 3280   2.435   9.987   7.199  0.2975  0.1376  0.8972
   90DOPC   H6X 3281   2.538  10.027   7.189  0.4695 -0.2284  1.1595
   90DOPC   H6Y 3282   2.450   9.896   7.262  2.8191 -0.1414  0.0026
   90DOPC   C37 3283   2.386   9.922   7.074  0.5373  0.9269 -0.1573
   90DOPC   H7X 3284   2.410   9.813   7.076  1.6812  1.1522 -0.8026
   90DOPC   H7Y 3285   2.275   9.922   7.067  0.3800 -4.3351 -4.3476
   90DOPC   C38 3286   2.433   9.981   6.943 -0.2261 -0.2673 -0.4769
   90DOPC   H8X 3287   2.409  10.090   6.945  2.8527  0.5427 -1.1000
   90DOPC   H8Y 3288   2.377   9.929   6.862  0.1353  0.0950 -0.9696
   90DOPC   C39 3289   2.581   9.977   6.914  0.0192  0.6667 -0.0626
   90DOPC   H9X 3290   2.633  10.028   6.997 -0.1170 -0.0113  0.4476
   90DOPC  C310 3291   2.653   9.927   6.813  0.2173  0.2157  0.4886
   90DOPC  H10X 3292   2.762   9.930   6.829  0.2879  1.7597 -0.1009
   90DOPC  C311 3293   2.591   9.842   6.701 -0.6732  1.0845 -0.2443
   90DOPC  H11X 3294   2.484   9.815   6.704  0.2243 -3.2943 -0.9883
   90DOPC  H11Y 3295   2.643   9.744   6.691 -1.1722  0.9945 -2.7481
   90DOPC  C312 3296   2.613   9.916   6.575 -0.1827 -0.2885 -0.2159
   90DOPC  H12X 3297   2.716   9.959   6.571 -0.8214  1.8560  2.8005
   90DOPC  H12Y 3298   2.539   9.998   6.567  0.2793  0.0402 -1.3786
   90DOPC  C313 3299   2.599   9.831   6.445 -0.7639  0.4970 -0.0499
   90DOPC  H13X 3300   2.674   9.863   6.369 -0.2431 -0.2741  0.1278
   90DOPC  H13Y 3301   2.636   9.728   6.465  0.1418  0.6582 -0.8297
   90DOPC  C314 3302   2.463   9.838   6.379 -0.5013 -0.3523 -0.2710
   90DOPC  H14X 3303   2.398   9.794   6.458  1.1200  2.7972  3.0514
   90DOPC  H14Y 3304   2.439   9.946   6.369  3.5101  0.7282  0.1438
   90DOPC  C315 3305   2.442   9.775   6.242 -0.7248  0.1936 -0.4548
   90DOPC  H15X 3306   2.461   9.667   6.263 -1.0260  0.7093  3.1134
   90DOPC  H15Y 3307   2.520   9.818   6.176 -1.2241 -2.1796 -2.7497
   90DOPC  C316 3308   2.303   9.794   6.188 -0.5497  0.1643  0.5208
   90DOPC  H16X 3309   2.224   9.766   6.261  0.1990 -0.5164  1.0968
   90DOPC  H16Y 3310   2.274   9.897   6.157 -0.8133  0.3792  1.4320
   90DOPC  C317 3311   2.276   9.707   6.060 -0.1721  0.2178  0.4684
   90DOPC  H17X 3312   2.357   9.732   5.989  1.2201 -1.6259  1.3092
   90DOPC  H17Y 3313   2.292   9.600   6.088 -0.2876 -0.8953 -3.2316
   90DOPC  C318 3314   2.135   9.718   6.005 -0.0025  0.8771 -0.1320
   90DOPC  H18X 3315   2.140   9.795   5.925  1.5975  0.9799  0.0444
   90DOPC  H18Y 3316   2.089   9.623   5.970  1.2116  0.1568  0.1949
   90DOPC  H18Z 3317   2.067   9.765   6.080 -0.9571  1.7111 -1.4803
   91DOPC     N 3318   6.897   6.470   8.206 -0.2054  0.0027  0.2032
   91DOPC   C12 3319   6.756   6.523   8.240 -0.1420 -0.3733 -1.0549
   91DOPC  H12A 3320   6.734   6.471   8.332 -1.8562 -0.8232 -1.6801
   91DOPC  H12B 3321   6.674   6.484   8.182 -1.3771 -1.1504  1.1250
   91DOPC   C13 3322   6.915   6.321   8.202 -0.6317  0.2935 -0.2197
   91DOPC  H13A 3323   7.018   6.302   8.175  0.0572  1.0071  1.7170
   91DOPC  H13B 3324   6.891   6.282   8.300 -0.8556  0.7671 -0.0805
   91DOPC  H13C 3325   6.853   6.280   8.124  0.4131 -0.7733 -0.5181
   91DOPC   C14 3326   6.996   6.533   8.304  0.7607  0.7981  0.2127
   91DOPC  H14A 3327   6.959   6.513   8.403 -0.5999 -0.6533 -0.5288
   91DOPC  H14B 3328   7.093   6.489   8.286  0.1982 -0.7636  0.7992
   91DOPC  H14C 3329   6.993   6.638   8.279  0.8794  0.5963 -0.6963
   91DOPC   C15 3330   6.935   6.526   8.073  0.1600  0.3776  0.2334
   91DOPC  H15A 3331   6.931   6.633   8.090 -1.4781  0.2013  1.1011
   91DOPC  H15B 3332   6.855   6.507   8.004  0.8364  3.2725 -1.5060
   91DOPC  H15C 3333   7.026   6.482   8.035 -0.6119 -1.1517  0.0976
   91DOPC   C11 3334   6.734   6.677   8.253 -0.3273  0.7508  0.1184
   91DOPC  H11A 3335   6.625   6.682   8.271 -0.8289 -3.5637 -0.7475
   91DOPC  H11B 3336   6.801   6.715   8.333 -0.1755  1.2962 -0.2584
   91DOPC     P 3337   6.745   6.894   8.126 -0.4570  0.1780  0.2498
   91DOPC   O13 3338   6.866   6.958   8.079  0.2687 -0.1710 -0.5546
   91DOPC   O14 3339   6.675   6.942   8.252  0.1894  0.0712  0.6561
   91DOPC   O12 3340   6.772   6.737   8.134  0.2037 -0.6217 -0.9458
   91DOPC   O11 3341   6.633   6.909   8.016  0.2512  0.1077  0.1586
   91DOPC    C1 3342   6.543   6.809   7.975  0.6570 -0.2968 -0.1037
   91DOPC    HA 3343   6.451   6.853   7.931  1.0985 -1.5090 -2.3338
   91DOPC    HB 3344   6.510   6.748   8.061 -0.5126  0.9329  0.3656
   91DOPC    C2 3345   6.607   6.709   7.876 -0.2472  0.1363 -0.0018
   91DOPC    HS 3346   6.689   6.657   7.930 -1.8629 -5.0054 -1.8926
   91DOPC   O21 3347   6.652   6.784   7.759 -0.0013 -0.2087 -0.3172
   91DOPC   C21 3348   6.769   6.754   7.705  0.2650 -0.1354  0.4896
   91DOPC   O22 3349   6.847   6.664   7.741  0.4291 -0.4344  0.0803
   91DOPC   C22 3350   6.808   6.857   7.601 -0.1479  0.2529 -0.3740
   91DOPC   H2R 3351   6.908   6.825   7.567  0.0788  0.4517  0.0844
   91DOPC   H2S 3352   6.828   6.950   7.660  1.4281  0.3255 -0.9961
   91DOPC    C3 3353   6.513   6.598   7.819  0.4474  0.3856 -0.0056
   91DOPC    HX 3354   6.422   6.642   7.772 -0.9786 -3.2404 -1.0116
   91DOPC    HY 3355   6.473   6.540   7.905  0.0274  0.0256 -0.4332
   91DOPC   O31 3356   6.571   6.520   7.710 -0.2382  0.0141 -0.4249
   91DOPC   C31 3357   6.637   6.413   7.757  0.0763  0.3551  0.6689
   91DOPC   O32 3358   6.656   6.392   7.873 -0.0440 -0.7321 -0.4213
   91DOPC   C32 3359   6.671   6.323   7.640  0.0695  0.4316  0.2685
   91DOPC   H2X 3360   6.742   6.246   7.675 -0.0179  0.2460  0.0410
   91DOPC   H2Y 3361   6.574   6.275   7.613  0.4850 -0.7368  0.8031
   91DOPC   C23 3362   6.709   6.873   7.487 -0.1239  0.0856 -0.1870
   91DOPC   H3R 3363   6.731   6.956   7.417 -0.0879  0.6327  0.4558
   91DOPC   H3S 3364   6.606   6.895   7.521 -0.6352 -0.0386 -1.6322
   91DOPC   C24 3365   6.699   6.755   7.392 -0.5532 -0.3854 -0.3194
   91DOPC   H4R 3366   6.671   6.668   7.456  0.9227  1.4720  3.0714
   91DOPC   H4S 3367   6.794   6.722   7.345 -1.0656 -0.3460 -1.4088
   91DOPC   C25 3368   6.602   6.793   7.279  0.3245 -0.4265  0.1955
   91DOPC   H5R 3369   6.615   6.890   7.226 -0.8597  0.7616  1.9614
   91DOPC   H5S 3370   6.505   6.814   7.327 -0.0881  1.6866 -1.4168
   91DOPC   C26 3371   6.594   6.666   7.183  0.1297 -0.0691 -0.4935
   91DOPC   H6R 3372   6.564   6.571   7.232  1.0744 -0.4050 -0.5337
   91DOPC   H6S 3373   6.699   6.641   7.155 -0.4462 -0.5081 -2.3830
   91DOPC   C27 3374   6.503   6.675   7.057  0.7737  0.3201  0.1880
   91DOPC   H7R 3375   6.518   6.779   7.022  1.8395  0.6564  1.5469
   91DOPC   H7S 3376   6.397   6.665   7.089  0.1346  3.2146 -0.7132
   91DOPC   C28 3377   6.534   6.575   6.947  0.6553  0.2511  0.0857
   91DOPC   H8R 3378   6.642   6.550   6.940  0.8255  0.6540  1.0636
   91DOPC   H8S 3379   6.509   6.603   6.842 -1.9076  1.8381  1.0186
   91DOPC   C29 3380   6.464   6.447   6.982  0.8939 -1.0108 -0.5033
   91DOPC   H9R 3381   6.504   6.392   7.069  0.1247  2.4865  2.3291
   91DOPC  C210 3382   6.344   6.402   6.938 -0.1261 -0.1264  0.1395
   91DOPC  H10R 3383   6.315   6.299   6.966 -0.3226  0.4421  2.1541
   91DOPC  C211 3384   6.247   6.480   6.851  0.5869 -0.0743 -0.2741
   91DOPC  H11R 3385   6.244   6.429   6.752 -1.0664 -0.6554  0.0370
   91DOPC  H11S 3386   6.276   6.579   6.809  1.4507 -0.4093 -0.4970
   91DOPC  C212 3387   6.101   6.492   6.905  0.8912 -0.1822 -0.0096
   91DOPC  H12R 3388   6.035   6.538   6.829  0.6932 -1.5649 -0.7053
   91DOPC  H12S 3389   6.088   6.557   6.994  0.7580 -0.3828  0.1197
   91DOPC  C213 3390   6.037   6.349   6.922 -0.2372 -0.0673 -1.0889
   91DOPC  H13R 3391   5.934   6.367   6.959  0.3958  1.1726  0.1534
   91DOPC  H13S 3392   6.092   6.302   7.006  1.9103  2.9201 -0.6905
   91DOPC  C214 3393   6.057   6.254   6.801  0.6118 -0.2487  0.3246
   91DOPC  H14R 3394   6.161   6.215   6.793  0.3501 -1.0130  0.5959
   91DOPC  H14S 3395   6.044   6.309   6.706  0.0006  2.5472  1.9185
   91DOPC  C215 3396   5.958   6.127   6.803 -0.2651  0.1982  0.4052
   91DOPC  H15R 3397   5.858   6.156   6.841 -0.7215 -0.5228 -0.2235
   91DOPC  H15S 3398   6.001   6.055   6.875 -0.9032 -0.2682  0.3279
   91DOPC  C216 3399   5.940   6.064   6.661 -0.5105 -0.4166 -0.3953
   91DOPC  H16R 3400   5.914   6.148   6.594  1.8806 -0.5511 -1.5726
   91DOPC  H16S 3401   5.853   5.994   6.662 -0.7549 -0.1955  2.1541
   91DOPC  C217 3402   6.064   5.983   6.620  0.3735  0.1881  0.4996
   91DOPC  H17R 3403   6.081   5.910   6.702  3.3366 -0.6128 -0.6951
   91DOPC  H17S 3404   6.157   6.042   6.607  0.9420 -1.1198 -1.8177
   91DOPC  C218 3405   6.036   5.912   6.482  0.1653 -0.4694  0.3241
   91DOPC  H18R 3406   6.006   5.990   6.408 -0.2183  0.7713  1.7273
   91DOPC  H18S 3407   5.956   5.835   6.477  1.2239 -1.5305 -0.7260
   91DOPC  H18T 3408   6.129   5.864   6.449 -0.2427  0.0948 -1.7566
   91DOPC   C33 3409   6.733   6.403   7.525 -0.3067 -0.3114  0.6257
   91DOPC   H3X 3410   6.783   6.493   7.568  1.5331  0.1668 -2.2612
   91DOPC   H3Y 3411   6.653   6.447   7.463 -0.1374  0.7528  1.1373
   91DOPC   C34 3412   6.821   6.324   7.423 -0.2357 -0.9839 -1.0268
   91DOPC   H4X 3413   6.886   6.253   7.481  0.1254 -0.0850 -0.3053
   91DOPC   H4Y 3414   6.881   6.403   7.373 -1.0814  0.3887  0.0589
   91DOPC   C35 3415   6.739   6.245   7.319 -0.4271  0.0593  0.2679
   91DOPC   H5X 3416   6.670   6.318   7.271 -1.4871 -0.3054  1.1813
   91DOPC   H5Y 3417   6.667   6.172   7.362  0.8923 -0.5316  1.5504
   91DOPC   C36 3418   6.836   6.179   7.220  0.2486 -0.2413  0.0829
   91DOPC   H6X 3419   6.933   6.230   7.236 -1.5192  3.1960  0.7541
   91DOPC   H6Y 3420   6.848   6.070   7.238  2.0263 -0.0396  0.2683
   91DOPC   C37 3421   6.786   6.197   7.078 -0.3901 -0.1704 -0.8355
   91DOPC   H7X 3422   6.787   6.308   7.068 -3.9710  0.1900  1.3525
   91DOPC   H7Y 3423   6.860   6.162   7.002  1.2297 -0.5673  0.8396
   91DOPC   C38 3424   6.658   6.123   7.039  0.0677  0.0075 -0.2578
   91DOPC   H8X 3425   6.578   6.191   7.078 -0.2988  0.2854 -1.4534
   91DOPC   H8Y 3426   6.649   6.026   7.092 -0.6888 -0.1332 -0.6255
   91DOPC   C39 3427   6.629   6.112   6.894  0.2457  0.0227 -0.2853
   91DOPC   H9X 3428   6.586   6.194   6.835 -0.4742 -0.3361 -0.2687
   91DOPC  C310 3429   6.652   5.998   6.823 -0.4366  0.3232 -0.4471
   91DOPC  H10X 3430   6.631   6.003   6.715 -0.0849 -2.5999 -0.7392
   91DOPC  C311 3431   6.696   5.856   6.874  0.7980  0.4907  1.0869
   91DOPC  H11X 3432   6.641   5.783   6.811 -2.0048  3.6724 -0.4276
   91DOPC  H11Y 3433   6.674   5.833   6.981 -1.5386 -0.9290  0.3970
   91DOPC  C312 3434   6.851   5.831   6.864  0.3759 -0.2225  0.5356
   91DOPC  H12X 3435   6.869   5.737   6.921 -0.1999  0.1706  1.3854
   91DOPC  H12Y 3436   6.892   5.917   6.921 -0.1172 -0.2979  1.0102
   91DOPC  C313 3437   6.905   5.808   6.720  0.6578  0.3283  0.8507
   91DOPC  H13X 3438   6.861   5.710   6.689  2.8056 -0.4624  0.0950
   91DOPC  H13Y 3439   6.872   5.896   6.661  0.6486 -0.3106 -0.1423
   91DOPC  C314 3440   7.056   5.783   6.705 -0.2973 -0.7542 -1.1800
   91DOPC  H14X 3441   7.099   5.881   6.737 -0.1593 -1.0415 -0.4469
   91DOPC  H14Y 3442   7.103   5.713   6.778  0.9754 -0.4191 -1.6408
   91DOPC  C315 3443   7.112   5.755   6.565  0.1527  0.4541  0.1146
   91DOPC  H15X 3444   7.082   5.841   6.503 -4.6347 -0.7952  0.2983
   91DOPC  H15Y 3445   7.053   5.669   6.526 -1.5231  1.3497  0.5774
   91DOPC  C316 3446   7.263   5.728   6.555 -0.4307 -0.2136 -0.3572
   91DOPC  H16X 3447   7.315   5.793   6.628  1.2318 -0.1635 -1.5442
   91DOPC  H16Y 3448   7.306   5.629   6.581  1.6755  0.4206 -1.2433
   91DOPC  C317 3449   7.328   5.770   6.423  0.3182  0.0556  0.2387
   91DOPC  H17X 3450   7.314   5.879   6.406  2.7250  0.6409  1.5357
   91DOPC  H17Y 3451   7.437   5.748   6.429  0.8213  1.5198 -2.2542
   91DOPC  C318 3452   7.254   5.702   6.303 -0.2280 -0.5623 -0.8362
   91DOPC  H18X 3453   7.252   5.591   6.309  0.2671 -0.5310  0.3649
   91DOPC  H18Y 3454   7.150   5.737   6.291  0.1745  2.5307  2.6961
   91DOPC  H18Z 3455   7.313   5.726   6.213 -0.0582 -1.4103 -0.9563
   92DOPC     N 3456   7.060  11.023   8.539 -0.9568 -0.1816  0.4101
   92DOPC   C12 3457   6.931  11.104   8.507  0.0455 -0.7640  0.0024
   92DOPC  H12A 3458   6.879  11.039   8.438 -0.2452  0.5123 -1.0066
   92DOPC  H12B 3459   6.952  11.200   8.463 -1.9269  2.1836  4.6947
   92DOPC   C13 3460   7.145  11.089   8.640  0.2237 -0.4791  0.0673
   92DOPC  H13A 3461   7.247  11.052   8.644  0.3306 -0.4520 -1.6086
   92DOPC  H13B 3462   7.151  11.194   8.614 -1.0516 -0.8488 -1.9133
   92DOPC  H13C 3463   7.092  11.087   8.734 -0.0558  1.9234  0.0335
   92DOPC   C14 3464   7.139  11.020   8.412 -0.0040 -0.1921 -0.5991
   92DOPC  H14A 3465   7.226  10.958   8.432 -0.7674 -0.9529  0.4813
   92DOPC  H14B 3466   7.090  10.974   8.327  1.3167 -2.8374 -0.0282
   92DOPC  H14C 3467   7.169  11.119   8.382 -3.5097  2.4060  3.3112
   92DOPC   C15 3468   7.030  10.885   8.576 -0.7588  0.6263 -0.5206
   92DOPC  H15A 3469   7.016  10.871   8.682 -1.1936 -0.7096 -0.7346
   92DOPC  H15B 3470   7.115  10.824   8.551  0.7517  1.6320  1.7712
   92DOPC  H15C 3471   6.945  10.849   8.520 -2.9274  1.3597  2.0533
   92DOPC   C11 3472   6.833  11.129   8.614  0.0119  0.3160 -0.9998
   92DOPC  H11A 3473   6.896  11.162   8.699  1.1836 -0.1587 -1.6566
   92DOPC  H11B 3474   6.770  11.218   8.594 -1.2666  0.2388  2.0908
   92DOPC     P 3475   6.658  10.935   8.553 -0.1539  0.1384 -0.0934
   92DOPC   O13 3476   6.535  11.013   8.533  0.3184  0.9260  0.4817
   92DOPC   O14 3477   6.641  10.799   8.611  0.1363  0.6274  0.3417
   92DOPC   O12 3478   6.752  11.017   8.644 -0.3186  0.2826 -0.4118
   92DOPC   O11 3479   6.738  10.917   8.419 -0.3389  0.0051  0.1948
   92DOPC    C1 3480   6.700  10.825   8.319  0.2233 -0.6441 -0.2471
   92DOPC    HA 3481   6.591  10.835   8.296  0.3385  0.0643 -0.5181
   92DOPC    HB 3482   6.712  10.719   8.350 -0.3201 -0.7627 -0.4218
   92DOPC    C2 3483   6.791  10.844   8.189  0.4320  0.4827 -0.1921
   92DOPC    HS 3484   6.893  10.830   8.229  0.1785  2.4722  1.2967
   92DOPC   O21 3485   6.761  10.971   8.125 -0.0146  0.5205 -0.3396
   92DOPC   C21 3486   6.870  11.034   8.100 -0.4399 -0.2635  0.6856
   92DOPC   O22 3487   6.986  11.003   8.135  0.0611  0.2319 -0.0354
   92DOPC   C22 3488   6.843  11.159   8.020  0.2796 -0.0064 -0.2691
   92DOPC   H2R 3489   6.862  11.238   8.097 -1.0402 -0.6176  0.7232
   92DOPC   H2S 3490   6.735  11.160   7.994  0.0665 -0.1172  0.5877
   92DOPC    C3 3491   6.785  10.721   8.084 -0.4934  0.2897 -0.3505
   92DOPC    HX 3492   6.685  10.737   8.038 -0.7508 -1.0459 -0.3021
   92DOPC    HY 3493   6.794  10.623   8.137  2.1377 -0.1568 -1.4584
   92DOPC   O31 3494   6.889  10.732   7.987 -0.6827 -0.0581 -0.0043
   92DOPC   C31 3495   7.018  10.712   8.024  0.4300 -0.2262 -0.9978
   92DOPC   O32 3496   7.060  10.679   8.133  0.0816  0.0331 -0.3902
   92DOPC   C32 3497   7.105  10.740   7.910  0.2880  0.6538 -0.1987
   92DOPC   H2X 3498   7.129  10.649   7.851  1.1149  0.1223  0.9177
   92DOPC   H2Y 3499   7.058  10.820   7.850 -2.3452  0.0146  0.8783
   92DOPC   C23 3500   6.938  11.196   7.907  0.5913 -0.0190 -0.1963
   92DOPC   H3R 3501   7.042  11.193   7.945  0.6892 -0.2955 -0.4843
   92DOPC   H3S 3502   6.908  11.297   7.873  1.4747  0.1950 -0.3576
   92DOPC   C24 3503   6.927  11.115   7.776 -0.1236  0.2991  0.5507
   92DOPC   H4R 3504   6.978  11.016   7.786  3.3547  2.1015  2.7501
   92DOPC   H4S 3505   6.980  11.158   7.688  0.0262  0.5305  0.7530
   92DOPC   C25 3506   6.782  11.083   7.734  0.9844 -0.0073 -0.0372
   92DOPC   H5R 3507   6.730  11.170   7.687 -1.3067 -0.8693  0.7589
   92DOPC   H5S 3508   6.720  11.034   7.812  0.5820  1.2167  0.4418
   92DOPC   C26 3509   6.785  10.967   7.633  0.3235 -0.6074 -0.0102
   92DOPC   H6R 3510   6.849  10.882   7.666 -0.1606 -0.7226  0.6594
   92DOPC   H6S 3511   6.830  11.018   7.546 -1.9964  0.9997 -0.3543
   92DOPC   C27 3512   6.642  10.916   7.595 -0.1025  0.2066  0.1399
   92DOPC   H7R 3513   6.584  11.002   7.554  3.0603  2.7858  0.6454
   92DOPC   H7S 3514   6.603  10.873   7.689 -0.4913  0.1829 -0.0297
   92DOPC   C28 3515   6.657  10.800   7.499  0.0060 -0.1683 -0.4721
   92DOPC   H8R 3516   6.693  10.713   7.557 -0.1001 -0.0065 -0.1568
   92DOPC   H8S 3517   6.727  10.829   7.418 -1.3622  0.4955 -1.4694
   92DOPC   C29 3518   6.520  10.772   7.448  0.0620 -0.5213 -0.4735
   92DOPC   H9R 3519   6.470  10.688   7.499  0.0333 -1.0344 -1.3281
   92DOPC  C210 3520   6.450  10.831   7.345  0.3721  0.3225 -0.1465
   92DOPC  H10R 3521   6.364  10.776   7.307 -0.7928  2.7186 -1.1580
   92DOPC  C211 3522   6.508  10.934   7.242 -0.1270 -0.2973 -0.5064
   92DOPC  H11R 3523   6.614  10.959   7.263 -0.8734  1.6462  1.3014
   92DOPC  H11S 3524   6.448  11.027   7.252  0.1647 -0.2346  0.7753
   92DOPC  C212 3525   6.496  10.893   7.095 -0.8848 -0.2449 -0.0592
   92DOPC  H12R 3526   6.541  10.973   7.032  1.4823 -0.3038  1.4275
   92DOPC  H12S 3527   6.393  10.880   7.057 -0.6868  0.3117 -0.8206
   92DOPC  C213 3528   6.578  10.762   7.066 -0.2823  0.2580  0.1033
   92DOPC  H13R 3529   6.532  10.676   7.119 -1.2163  0.1148 -0.9083
   92DOPC  H13S 3530   6.684  10.775   7.095  0.1322 -1.9077 -0.2620
   92DOPC  C214 3531   6.570  10.744   6.913 -0.5928  0.0837  0.8350
   92DOPC  H14R 3532   6.613  10.834   6.864 -0.1255  0.3611  1.7280
   92DOPC  H14S 3533   6.465  10.728   6.881 -0.4295 -0.2387  0.4504
   92DOPC  C215 3534   6.655  10.626   6.867  0.0324  0.1648  0.1192
   92DOPC  H15R 3535   6.615  10.540   6.925  0.0115 -0.7198 -1.1626
   92DOPC  H15S 3536   6.763  10.646   6.881  0.1697  0.4658 -1.2288
   92DOPC  C216 3537   6.637  10.601   6.718  0.5038 -0.9039 -0.0937
   92DOPC  H16R 3538   6.661  10.689   6.654 -0.0561 -1.0255 -0.4768
   92DOPC  H16S 3539   6.531  10.576   6.700 -0.4365  2.1354  0.6822
   92DOPC  C217 3540   6.725  10.485   6.661  0.5704  0.2798  0.0970
   92DOPC  H17R 3541   6.815  10.480   6.727  0.8694  2.3230 -0.0675
   92DOPC  H17S 3542   6.764  10.492   6.557  1.3206 -2.2967  0.1410
   92DOPC  C218 3543   6.662  10.351   6.658  0.2567  0.2642  0.2276
   92DOPC  H18R 3544   6.578  10.346   6.731  1.5856 -0.0103  1.7867
   92DOPC  H18S 3545   6.741  10.274   6.676  1.6120  1.9281  1.7148
   92DOPC  H18T 3546   6.615  10.336   6.559  1.6349  0.5035 -0.4735
   92DOPC   C33 3547   7.241  10.807   7.951 -0.1788 -0.1070  0.3138
   92DOPC   H3X 3548   7.286  10.759   8.041  0.6252  1.3404  0.7115
   92DOPC   H3Y 3549   7.220  10.912   7.981 -1.3866  0.0485 -0.9732
   92DOPC   C34 3550   7.338  10.790   7.830  0.2625 -0.4564 -1.1019
   92DOPC   H4X 3551   7.382  10.687   7.829  1.6817  0.0707  0.8593
   92DOPC   H4Y 3552   7.420  10.863   7.843 -1.2244  0.8386  2.1839
   92DOPC   C35 3553   7.282  10.830   7.696 -0.1130  0.5881  0.9273
   92DOPC   H5X 3554   7.247  10.935   7.698  1.3750  1.1463 -0.2005
   92DOPC   H5Y 3555   7.203  10.757   7.666  0.8269 -0.9280  2.0076
   92DOPC   C36 3556   7.413  10.821   7.603  0.7085 -0.7093  0.8309
   92DOPC   H6X 3557   7.497  10.888   7.630  0.5235  0.0334 -0.3757
   92DOPC   H6Y 3558   7.447  10.716   7.619  1.3262 -0.4892  0.9903
   92DOPC   C37 3559   7.381  10.855   7.453  0.3963  1.1335 -0.5324
   92DOPC   H7X 3560   7.294  10.787   7.436  0.3176  1.0881  0.0225
   92DOPC   H7Y 3561   7.344  10.960   7.443 -0.8458  0.8237  0.5081
   92DOPC   C38 3562   7.496  10.812   7.362  0.3371  0.2454  0.8036
   92DOPC   H8X 3563   7.593  10.852   7.397 -0.1982  1.2667  1.1715
   92DOPC   H8Y 3564   7.465  10.876   7.277 -1.7272  0.0986  1.3777
   92DOPC   C39 3565   7.508  10.661   7.341  0.1085  0.4303  0.1712
   92DOPC   H9X 3566   7.535  10.604   7.430  3.1068 -0.0836 -0.9583
   92DOPC  C310 3567   7.497  10.598   7.220 -0.5495 -0.2241 -0.4475
   92DOPC  H10X 3568   7.529  10.493   7.212  5.1752  1.1449  0.3291
   92DOPC  C311 3569   7.473  10.655   7.082  0.0071 -0.6084 -0.2636
   92DOPC  H11X 3570   7.479  10.576   7.005  1.2747  1.2333 -2.1773
   92DOPC  H11Y 3571   7.536  10.746   7.076 -1.6395  0.7932  2.0405
   92DOPC  C312 3572   7.329  10.697   7.065  0.7002 -0.7864  0.3321
   92DOPC  H12X 3573   7.286  10.762   7.145 -2.3833 -1.1081 -0.8940
   92DOPC  H12Y 3574   7.259  10.611   7.068 -1.4342  0.8650  1.2483
   92DOPC  C313 3575   7.299  10.758   6.924 -0.1499  0.1205  0.6819
   92DOPC  H13X 3576   7.352  10.855   6.910 -1.7121  1.0254  0.7973
   92DOPC  H13Y 3577   7.334  10.686   6.847 -2.3841 -1.0772  0.7127
   92DOPC  C314 3578   7.147  10.784   6.898  0.5969  0.6081 -0.2319
   92DOPC  H14X 3579   7.090  10.694   6.927  1.2495 -0.1274 -1.1878
   92DOPC  H14Y 3580   7.109  10.863   6.967  0.4787 -1.5572  2.3320
   92DOPC  C315 3581   7.117  10.824   6.759  0.5686 -0.5586  0.3476
   92DOPC  H15X 3582   7.190  10.901   6.728  0.6172 -0.0480  1.7036
   92DOPC  H15Y 3583   7.018  10.874   6.754 -0.2029 -2.0814 -0.6462
   92DOPC  C316 3584   7.108  10.708   6.656  0.5126 -0.3006 -0.4099
   92DOPC  H16X 3585   7.210  10.664   6.665 -0.3730 -2.0819  2.2099
   92DOPC  H16Y 3586   7.037  10.628   6.687  0.6281 -0.6696 -1.0868
   92DOPC  C317 3587   7.057  10.753   6.521 -0.6159  0.9777 -0.8167
   92DOPC  H17X 3588   6.966  10.816   6.530 -0.5915  0.9099  0.0072
   92DOPC  H17Y 3589   7.144  10.797   6.469  0.8147 -0.9531 -0.1981
   92DOPC  C318 3590   7.009  10.634   6.434 -0.1394  0.3943 -0.1691
   92DOPC  H18X 3591   6.974  10.673   6.336 -1.9932  1.3177  0.7986
   92DOPC  H18Y 3592   7.084  10.552   6.423 -2.6965 -2.3660  1.4517
   92DOPC  H18Z 3593   6.927  10.592   6.496  0.1138  0.6303  0.3233
   93DOPC     N 3594   7.611   5.700   8.719  0.6534  0.1008 -0.3353
   93DOPC   C12 3595   7.580   5.623   8.596 -0.1636 -0.3687 -0.1741
   93DOPC  H12A 3596   7.565   5.698   8.520  4.7966  1.1634 -0.0386
   93DOPC  H12B 3597   7.497   5.557   8.614 -0.7180  0.1137 -0.9154
   93DOPC   C13 3598   7.629   5.606   8.834 -0.4855 -0.2071 -0.0558
   93DOPC  H13A 3599   7.553   5.534   8.861  0.7719 -2.5676 -2.3473
   93DOPC  H13B 3600   7.723   5.554   8.822 -1.3008 -2.2926  1.7521
   93DOPC  H13C 3601   7.647   5.667   8.921 -0.8098  1.8364 -1.3733
   93DOPC   C14 3602   7.501   5.800   8.750  0.2180  0.1254 -0.3050
   93DOPC  H14A 3603   7.512   5.855   8.843 -0.7515  0.1955 -0.2213
   93DOPC  H14B 3604   7.480   5.865   8.666  2.6325 -0.3708 -1.3615
   93DOPC  H14C 3605   7.412   5.741   8.767 -0.0893  0.9045  0.9733
   93DOPC   C15 3606   7.739   5.775   8.702 -0.7826 -0.3305  0.0187
   93DOPC  H15A 3607   7.738   5.838   8.614 -2.1624 -0.0652  0.2097
   93DOPC  H15B 3608   7.816   5.699   8.706 -1.2123 -0.9764 -2.4886
   93DOPC  H15C 3609   7.744   5.848   8.781 -2.4287  0.8373 -0.9036
   93DOPC   C11 3610   7.681   5.520   8.536  0.0927  0.6510  0.0589
   93DOPC  H11A 3611   7.636   5.475   8.444 -1.8224  0.4682  1.0375
   93DOPC  H11B 3612   7.770   5.580   8.507  0.4750 -0.1987 -0.5595
   93DOPC     P 3613   7.846   5.325   8.607 -0.1982 -0.5575 -0.6331
   93DOPC   O13 3614   7.813   5.186   8.650 -0.4018  0.2587 -0.7140
   93DOPC   O14 3615   7.940   5.397   8.687  0.1722 -0.4995  0.0424
   93DOPC   O12 3616   7.706   5.412   8.623 -0.1228 -0.5957 -0.3130
   93DOPC   O11 3617   7.896   5.323   8.459 -0.4206  0.6486  0.0245
   93DOPC    C1 3618   7.822   5.265   8.353 -0.2387 -0.1259 -0.6963
   93DOPC    HA 3619   7.786   5.345   8.285 -1.9011 -1.6670 -1.7037
   93DOPC    HB 3620   7.733   5.212   8.394  0.5038 -1.1666 -0.3811
   93DOPC    C2 3621   7.919   5.170   8.272  0.2045  0.3051  0.9045
   93DOPC    HS 3622   7.958   5.099   8.347  0.8928 -2.3222 -1.7365
   93DOPC   O21 3623   8.022   5.255   8.213  0.6198 -0.2911 -0.4349
   93DOPC   C21 3624   8.123   5.190   8.168 -0.1287  0.1881  0.3831
   93DOPC   O22 3625   8.137   5.070   8.171  0.6314 -0.4870 -0.5511
   93DOPC   C22 3626   8.237   5.283   8.127  0.7085  0.6235 -0.7786
   93DOPC   H2R 3627   8.300   5.315   8.214  1.1395  0.4437 -1.0203
   93DOPC   H2S 3628   8.191   5.374   8.083 -0.3419  1.0076  1.0268
   93DOPC    C3 3629   7.836   5.072   8.171  0.1313 -0.8984  0.4884
   93DOPC    HX 3630   7.771   5.014   8.241  0.0821 -0.6023  0.6903
   93DOPC    HY 3631   7.914   5.010   8.121  1.1147  1.7813 -1.5177
   93DOPC   O31 3632   7.750   5.140   8.068 -0.0925  0.4855  0.2499
   93DOPC   C31 3633   7.645   5.058   8.036 -0.0110  0.6122  0.6436
   93DOPC   O32 3634   7.627   4.948   8.081  0.1846  0.5028 -0.3201
   93DOPC   C32 3635   7.572   5.112   7.912  0.4230 -0.1965  0.6837
   93DOPC   H2X 3636   7.604   5.218   7.901 -0.5451  0.1639  1.1786
   93DOPC   H2Y 3637   7.608   5.063   7.819  1.2660  0.6663  0.5309
   93DOPC   C23 3638   8.334   5.215   8.023  0.1455  0.0369 -0.1539
   93DOPC   H3R 3639   8.277   5.192   7.930  0.1035  0.5613 -0.2568
   93DOPC   H3S 3640   8.365   5.114   8.059 -1.4496 -1.3195 -2.3448
   93DOPC   C24 3641   8.461   5.289   7.994 -0.8985 -0.4627  0.2847
   93DOPC   H4R 3642   8.510   5.305   8.092 -2.1465 -0.1050  0.8607
   93DOPC   H4S 3643   8.434   5.392   7.962  1.5649  0.7923  1.9157
   93DOPC   C25 3644   8.555   5.220   7.886 -0.0311  0.4353  0.2501
   93DOPC   H5R 3645   8.562   5.110   7.900 -0.2759  0.1086 -1.8809
   93DOPC   H5S 3646   8.662   5.249   7.886  0.3567 -0.9356 -0.2524
   93DOPC   C26 3647   8.505   5.246   7.732 -0.6124 -0.5707 -0.8988
   93DOPC   H6R 3648   8.554   5.341   7.703 -1.2820  0.8257  2.1750
   93DOPC   H6S 3649   8.398   5.277   7.731 -1.7710 -4.0616 -0.1429
   93DOPC   C27 3650   8.518   5.132   7.634  0.0917 -0.5187  0.6372
   93DOPC   H7R 3651   8.470   5.041   7.677  0.0560 -0.5625  0.5054
   93DOPC   H7S 3652   8.626   5.105   7.626 -0.1948 -1.1626 -2.1308
   93DOPC   C28 3653   8.474   5.147   7.485  0.3362  0.3500  0.0112
   93DOPC   H8R 3654   8.370   5.188   7.486  0.8671  1.7755  1.5506
   93DOPC   H8S 3655   8.475   5.047   7.437  1.3228  0.5470 -0.3991
   93DOPC   C29 3656   8.568   5.240   7.416  0.5099  0.3268  0.0556
   93DOPC   H9R 3657   8.631   5.291   7.490 -0.4463  0.3266  0.8920
   93DOPC  C210 3658   8.592   5.257   7.282  0.1588  0.0309  0.0191
   93DOPC  H10R 3659   8.660   5.337   7.250  0.8484 -0.7123 -0.4229
   93DOPC  C211 3660   8.524   5.178   7.174 -0.1284 -0.0155  0.6114
   93DOPC  H11R 3661   8.439   5.111   7.199  0.4175 -0.4136  1.4155
   93DOPC  H11S 3662   8.588   5.091   7.149 -0.8077 -0.7684  1.4244
   93DOPC  C212 3663   8.503   5.263   7.045 -0.1616 -0.8136  0.1991
   93DOPC  H12R 3664   8.484   5.186   6.968 -1.3333  0.5397 -0.9326
   93DOPC  H12S 3665   8.597   5.314   7.014 -0.9765  0.9296  0.4745
   93DOPC  C213 3666   8.374   5.347   7.056 -0.0465  0.4368 -0.4001
   93DOPC  H13R 3667   8.388   5.410   7.147 -0.9032 -2.4353  1.8871
   93DOPC  H13S 3668   8.297   5.271   7.082 -0.6017  1.2495  0.3599
   93DOPC  C214 3669   8.344   5.444   6.934  0.2181  0.3926  0.1542
   93DOPC  H14R 3670   8.439   5.486   6.896  0.9140  1.6422  3.0691
   93DOPC  H14S 3671   8.288   5.534   6.967 -0.5831  0.0259 -0.1695
   93DOPC  C215 3672   8.245   5.395   6.832  0.3195 -0.2735  0.8751
   93DOPC  H15R 3673   8.163   5.335   6.878  1.1304 -1.0740  1.3048
   93DOPC  H15S 3674   8.296   5.325   6.763 -0.6987  0.4034 -0.6219
   93DOPC  C216 3675   8.187   5.508   6.751 -0.2345 -0.5804  0.0312
   93DOPC  H16R 3676   8.264   5.576   6.709 -0.1075 -1.4178 -1.1428
   93DOPC  H16S 3677   8.122   5.569   6.817 -1.0103 -0.4041 -0.8663
   93DOPC  C217 3678   8.095   5.469   6.639 -0.3999 -0.6842  0.3400
   93DOPC  H17R 3679   8.164   5.452   6.554  0.0703 -3.2493  1.1419
   93DOPC  H17S 3680   8.031   5.557   6.617  0.4735 -0.1864 -0.2753
   93DOPC  C218 3681   8.009   5.341   6.656  0.2086 -0.1971 -0.3833
   93DOPC  H18R 3682   7.950   5.341   6.751  0.6200  0.2393 -0.1236
   93DOPC  H18S 3683   8.075   5.253   6.665  1.1173  0.1463 -2.9715
   93DOPC  H18T 3684   7.942   5.318   6.570  1.0975  1.7461 -1.6517
   93DOPC   C33 3685   7.422   5.102   7.914 -0.7413 -0.3011 -0.0881
   93DOPC   H3X 3686   7.377   5.179   7.848 -0.4088  0.1950  0.2579
   93DOPC   H3Y 3687   7.389   5.139   8.014 -0.1424  1.9455 -0.6795
   93DOPC   C34 3688   7.363   4.970   7.875  0.2486 -0.2575  0.3352
   93DOPC   H4X 3689   7.396   4.895   7.951  0.0869  0.1305  0.7936
   93DOPC   H4Y 3690   7.408   4.945   7.777  1.2445 -0.8560  0.9245
   93DOPC   C35 3691   7.209   4.987   7.863  0.8252 -0.0454  1.1747
   93DOPC   H5X 3692   7.179   5.054   7.779 -3.3311 -0.5010  2.0975
   93DOPC   H5Y 3693   7.175   5.041   7.954  0.6983  1.4366  0.2930
   93DOPC   C36 3694   7.137   4.854   7.838  0.4788  0.4327 -0.1071
   93DOPC   H6X 3695   7.034   4.866   7.797  0.0752  1.6267  1.1689
   93DOPC   H6Y 3696   7.198   4.799   7.764  2.1574  2.4037 -0.2918
   93DOPC   C37 3697   7.114   4.780   7.973 -0.1206 -0.0683  0.6996
   93DOPC   H7X 3698   7.214   4.740   8.002 -0.2907 -0.9215  0.1573
   93DOPC   H7Y 3699   7.082   4.862   8.041 -1.1487 -0.3653  0.5910
   93DOPC   C38 3700   7.010   4.672   7.965 -0.3308  0.6929  0.7026
   93DOPC   H8X 3701   6.907   4.707   7.943 -1.7990 -1.6445  3.2385
   93DOPC   H8Y 3702   7.002   4.630   8.067  1.5330 -0.2609  0.5052
   93DOPC   C39 3703   7.040   4.555   7.871  0.4876 -0.0366 -0.1890
   93DOPC   H9X 3704   7.142   4.513   7.874 -0.3574 -2.3448 -1.1177
   93DOPC  C310 3705   6.970   4.524   7.763 -0.1041  0.2855  0.2466
   93DOPC  H10X 3706   7.002   4.444   7.695  0.2105  0.7697 -0.1894
   93DOPC  C311 3707   6.834   4.579   7.720 -0.4329 -0.3574  0.0207
   93DOPC  H11X 3708   6.850   4.621   7.619  1.2514 -0.9304  0.0183
   93DOPC  H11Y 3709   6.787   4.662   7.778  2.2714 -0.2465  2.2368
   93DOPC  C312 3710   6.720   4.472   7.713  0.6577 -0.2272  0.3517
   93DOPC  H12X 3711   6.682   4.429   7.807  2.0332 -2.1107  0.1119
   93DOPC  H12Y 3712   6.766   4.381   7.669  0.1995 -0.8812  1.2213
   93DOPC  C313 3713   6.603   4.513   7.623 -0.0354 -0.1837  0.0932
   93DOPC  H13X 3714   6.562   4.615   7.640 -0.8257 -0.2278 -1.3364
   93DOPC  H13Y 3715   6.631   4.522   7.515  1.8234 -0.9544  0.4707
   93DOPC  C314 3716   6.495   4.401   7.619 -0.7579 -0.3952 -0.1202
   93DOPC  H14X 3717   6.401   4.428   7.566 -0.5380  0.0824 -0.2675
   93DOPC  H14Y 3718   6.537   4.313   7.566  2.2001  0.7091  0.2332
   93DOPC  C315 3719   6.438   4.366   7.752  0.1504  0.2589 -0.4074
   93DOPC  H15X 3720   6.434   4.448   7.827  0.4505 -0.7257  0.7213
   93DOPC  H15Y 3721   6.503   4.294   7.805  1.1162  1.7342  0.5013
   93DOPC  C316 3722   6.301   4.292   7.748 -0.2875  0.0207 -0.1003
   93DOPC  H16X 3723   6.227   4.364   7.707 -0.4293 -0.8596 -1.4164
   93DOPC  H16Y 3724   6.294   4.206   7.679  0.6289 -0.3751  0.2873
   93DOPC  C317 3725   6.245   4.266   7.890  0.3028 -0.0455 -0.1721
   93DOPC  H17X 3726   6.316   4.204   7.948 -0.7776 -1.2406 -0.0730
   93DOPC  H17Y 3727   6.258   4.362   7.944  1.1615 -1.3211  2.0115
   93DOPC  C318 3728   6.106   4.216   7.891  0.2934  0.5213 -0.2850
   93DOPC  H18X 3729   6.085   4.187   7.997  0.3585  2.0891  0.1853
   93DOPC  H18Y 3730   6.037   4.294   7.855 -0.3909 -0.2279 -0.6204
   93DOPC  H18Z 3731   6.088   4.122   7.835  3.4177 -0.7669  0.5867
   94DOPC     N 3732   7.766   3.706   8.574  0.2327 -0.5850 -0.0524
   94DOPC   C12 3733   7.874   3.804   8.529 -0.0140 -0.2624 -0.6125
   94DOPC  H12A 3734   7.841   3.854   8.439  0.7157  1.9276  0.2677
   94DOPC  H12B 3735   7.965   3.749   8.508 -1.1994 -2.6527  0.1959
   94DOPC   C13 3736   7.812   3.613   8.676 -0.7036  0.6896 -0.8012
   94DOPC  H13A 3737   7.898   3.562   8.636 -0.9146  1.3744 -2.1755
   94DOPC  H13B 3738   7.849   3.665   8.763 -0.2149 -0.2733 -0.4181
   94DOPC  H13C 3739   7.743   3.537   8.712 -0.1328  0.9232  0.8944
   94DOPC   C14 3740   7.708   3.630   8.465  0.1080  0.0647  0.0894
   94DOPC  H14A 3741   7.660   3.686   8.386 -2.1075  0.1948  1.4473
   94DOPC  H14B 3742   7.786   3.573   8.415 -0.5133 -1.1718  0.4852
   94DOPC  H14C 3743   7.636   3.554   8.491  0.5010  0.0581  1.2038
   94DOPC   C15 3744   7.651   3.777   8.630  0.2218  0.2800 -0.3611
   94DOPC  H15A 3745   7.594   3.827   8.553 -1.1502  1.4287  1.3161
   94DOPC  H15B 3746   7.693   3.854   8.694  1.0530 -0.2036 -0.3094
   94DOPC  H15C 3747   7.598   3.701   8.684  1.8416 -2.4451 -2.3806
   94DOPC   C11 3748   7.926   3.919   8.626 -0.1057  0.6369 -0.1001
   94DOPC  H11A 3749   7.977   3.867   8.710 -0.7473  0.1165 -0.0243
   94DOPC  H11B 3750   8.004   3.969   8.565 -0.4198  0.9535 -0.2450
   94DOPC     P 3751   7.867   4.137   8.756  0.1268 -0.2386  0.3401
   94DOPC   O13 3752   7.961   4.094   8.862 -0.4185  0.3816  0.1439
   94DOPC   O14 3753   7.752   4.220   8.796 -0.2621  0.2486 -0.2313
   94DOPC   O12 3754   7.823   4.010   8.660 -0.5214  0.6756 -0.1713
   94DOPC   O11 3755   7.953   4.217   8.648 -0.2335 -0.4219  0.7795
   94DOPC    C1 3756   7.907   4.321   8.561  0.6879  0.2363  0.1625
   94DOPC    HA 3757   7.988   4.397   8.560  0.1775  0.8135  0.9275
   94DOPC    HB 3758   7.822   4.374   8.610  0.6446  0.3758 -0.0598
   94DOPC    C2 3759   7.853   4.257   8.432 -0.5257 -0.8355  0.0940
   94DOPC    HS 3760   7.790   4.173   8.468  0.5761 -3.1442 -2.9787
   94DOPC   O21 3761   7.968   4.212   8.354  0.1551 -0.2282 -0.3413
   94DOPC   C21 3762   7.946   4.094   8.300 -0.2053  0.3110 -0.1019
   94DOPC   O22 3763   7.850   4.023   8.302  0.0986  0.1742 -0.1859
   94DOPC   C22 3764   8.075   4.064   8.221  0.3974  0.6409 -0.0842
   94DOPC   H2R 3765   8.146   4.005   8.283  1.3363  1.9025  0.0825
   94DOPC   H2S 3766   8.133   4.155   8.195 -0.8206  1.9916  1.7554
   94DOPC    C3 3767   7.756   4.351   8.350 -0.1133 -0.3793  0.3502
   94DOPC    HX 3768   7.818   4.441   8.329 -0.7615  0.4111  1.6731
   94DOPC    HY 3769   7.673   4.392   8.411 -0.6145 -0.0108 -0.5673
   94DOPC   O31 3770   7.711   4.301   8.225  0.3003 -0.5269  0.0822
   94DOPC   C31 3771   7.590   4.245   8.228  0.3437  0.3304  0.4302
   94DOPC   O32 3772   7.509   4.250   8.326  0.5511 -0.1648  0.0107
   94DOPC   C32 3773   7.566   4.177   8.092  0.4307 -0.4972  0.1128
   94DOPC   H2X 3774   7.652   4.191   8.023 -0.5896 -0.4421 -1.1888
   94DOPC   H2Y 3775   7.546   4.070   8.113 -1.5742  0.1445  1.8232
   94DOPC   C23 3776   8.044   3.979   8.093 -0.3549  0.0295 -0.1403
   94DOPC   H3R 3777   8.012   3.877   8.123 -1.1858  0.4692  0.4939
   94DOPC   H3S 3778   8.140   3.963   8.038  0.6383  1.1451  1.2172
   94DOPC   C24 3779   7.935   4.048   8.001 -0.8222 -0.2706 -0.2257
   94DOPC   H4R 3780   7.839   4.069   8.054  0.2097  1.5807  1.0549
   94DOPC   H4S 3781   7.921   3.966   7.928 -0.2624  2.1042 -3.2122
   94DOPC   C25 3782   7.986   4.162   7.910 -0.0438 -0.3143 -0.5788
   94DOPC   H5R 3783   8.087   4.136   7.871  1.4459  2.8598  0.7784
   94DOPC   H5S 3784   8.001   4.258   7.964 -0.1499 -0.6806  0.1153
   94DOPC   C26 3785   7.887   4.183   7.794 -0.2280 -0.0768  0.7580
   94DOPC   H6R 3786   7.785   4.198   7.833 -0.8400  0.5073 -1.0098
   94DOPC   H6S 3787   7.883   4.090   7.733  1.8066  0.7575 -0.8110
   94DOPC   C27 3788   7.926   4.302   7.705  0.3233  0.6783 -0.0690
   94DOPC   H7R 3789   8.026   4.287   7.659  1.4832  2.1356  1.8452
   94DOPC   H7S 3790   7.939   4.390   7.771  2.7542  0.2679  0.0902
   94DOPC   C28 3791   7.820   4.327   7.595 -1.0155  0.2816 -0.0141
   94DOPC   H8R 3792   7.717   4.329   7.638 -0.4723  1.3041  1.3071
   94DOPC   H8S 3793   7.831   4.234   7.534  2.1317  0.3943  0.2049
   94DOPC   C29 3794   7.852   4.455   7.524  0.6370  0.0684 -0.8240
   94DOPC   H9R 3795   7.840   4.538   7.596 -1.6774 -0.2748 -0.7405
   94DOPC  C210 3796   7.888   4.469   7.398 -0.6169  0.2491  0.0012
   94DOPC  H10R 3797   7.919   4.571   7.370  0.4164 -0.1508 -0.3805
   94DOPC  C211 3798   7.919   4.361   7.291  0.0011  0.7109  0.3247
   94DOPC  H11R 3799   7.925   4.427   7.201  0.0483 -0.2351 -0.3859
   94DOPC  H11S 3800   7.830   4.295   7.278  1.5054 -1.0803 -1.7431
   94DOPC  C212 3801   8.048   4.275   7.312 -0.5023  0.1055 -0.0921
   94DOPC  H12R 3802   8.044   4.253   7.421  2.8996 -2.7086 -0.3713
   94DOPC  H12S 3803   8.133   4.338   7.278  0.1462  0.1944  1.5823
   94DOPC  C213 3804   8.036   4.144   7.232  0.0995  0.4653  0.0188
   94DOPC  H13R 3805   7.927   4.126   7.227  0.0788  0.8518 -1.5214
   94DOPC  H13S 3806   8.088   4.059   7.281 -0.3193 -0.1863 -0.6451
   94DOPC  C214 3807   8.078   4.157   7.087  0.4574  1.2507 -0.1881
   94DOPC  H14R 3808   8.183   4.190   7.073  1.6963 -2.2918 -0.2577
   94DOPC  H14S 3809   8.024   4.240   7.038  0.1778  1.0474 -0.2280
   94DOPC  C215 3810   8.057   4.025   7.006  0.3852 -0.9578  0.5614
   94DOPC  H15R 3811   7.953   3.990   7.025  0.9991 -2.1691  1.8542
   94DOPC  H15S 3812   8.117   3.948   7.059  0.4719 -1.9477 -0.9157
   94DOPC  C216 3813   8.068   4.031   6.854  0.2038  0.5526 -0.0174
   94DOPC  H16R 3814   8.173   4.054   6.825 -0.4161  1.6703 -1.4743
   94DOPC  H16S 3815   8.007   4.119   6.824  1.6678  0.9187 -2.1493
   94DOPC  C217 3816   8.058   3.890   6.789  0.5116  0.6891  0.7650
   94DOPC  H17R 3817   7.960   3.840   6.799  1.5666 -2.0779 -1.4514
   94DOPC  H17S 3818   8.120   3.820   6.850  1.1991 -0.0641 -0.7409
   94DOPC  C218 3819   8.105   3.878   6.639  0.1128  0.5770  0.0892
   94DOPC  H18R 3820   8.212   3.907   6.634 -0.2187  2.0019  0.6825
   94DOPC  H18S 3821   8.039   3.939   6.574  1.9436  2.9092  0.2986
   94DOPC  H18T 3822   8.098   3.774   6.601 -0.7560  0.0399  1.5983
   94DOPC   C33 3823   7.437   4.238   8.023  0.8464 -0.3755  0.2023
   94DOPC   H3X 3824   7.436   4.349   8.037 -0.4893 -0.2162 -0.8598
   94DOPC   H3Y 3825   7.342   4.216   8.076 -0.3837  0.3737 -1.5790
   94DOPC   C34 3826   7.437   4.208   7.884  0.2724 -0.5574 -0.0902
   94DOPC   H4X 3827   7.467   4.103   7.866 -0.0551 -0.7103  0.2509
   94DOPC   H4Y 3828   7.520   4.274   7.849 -0.3829 -0.7093 -2.0617
   94DOPC   C35 3829   7.300   4.249   7.806 -0.5956 -0.2636 -0.3677
   94DOPC   H5X 3830   7.296   4.360   7.812 -0.4056 -0.2960  0.4986
   94DOPC   H5Y 3831   7.215   4.198   7.857 -0.0240 -0.9021 -0.0409
   94DOPC   C36 3832   7.301   4.195   7.663  0.1191 -0.0280  0.2967
   94DOPC   H6X 3833   7.369   4.266   7.610  1.1599  0.0499  1.6979
   94DOPC   H6Y 3834   7.346   4.094   7.653  1.4358  0.6651 -1.1333
   94DOPC   C37 3835   7.165   4.199   7.595 -0.4108 -0.1824 -0.7773
   94DOPC   H7X 3836   7.108   4.118   7.645 -1.1644  0.8386  0.0662
   94DOPC   H7Y 3837   7.117   4.297   7.620 -0.3473 -0.6378  1.3540
   94DOPC   C38 3838   7.162   4.181   7.436  0.9454  0.1950 -0.5277
   94DOPC   H8X 3839   7.060   4.193   7.394  1.1150  2.5796 -0.3929
   94DOPC   H8Y 3840   7.191   4.076   7.415  1.5460 -0.2974  2.2598
   94DOPC   C39 3841   7.255   4.275   7.362  0.3041 -0.1264 -0.0820
   94DOPC   H9X 3842   7.360   4.255   7.387 -0.0408 -0.5421  1.0837
   94DOPC  C310 3843   7.219   4.376   7.284  0.6050  0.3662  0.5265
   94DOPC  H10X 3844   7.297   4.424   7.223 -0.0887 -1.2181 -1.7276
   94DOPC  C311 3845   7.083   4.434   7.254  0.6621  0.7712  0.2839
   94DOPC  H11X 3846   7.026   4.462   7.346 -0.0854 -1.9862  0.7475
   94DOPC  H11Y 3847   7.023   4.359   7.197  1.2766  1.6906 -1.6303
   94DOPC  C312 3848   7.080   4.538   7.148 -0.7924  0.9462  1.0021
   94DOPC  H12X 3849   6.974   4.565   7.129 -1.4207  0.3838  3.4499
   94DOPC  H12Y 3850   7.128   4.493   7.058 -0.3040 -3.0809  3.0769
   94DOPC  C313 3851   7.153   4.670   7.174 -0.6111  0.0532 -0.2128
   94DOPC  H13X 3852   7.113   4.702   7.272  0.3068  0.3338  0.0816
   94DOPC  H13Y 3853   7.263   4.663   7.191 -0.7562  0.5284  0.9676
   94DOPC  C314 3854   7.127   4.775   7.066  0.3962  0.4428  0.5931
   94DOPC  H14X 3855   7.114   4.714   6.975  3.3059  0.2711  0.1857
   94DOPC  H14Y 3856   7.043   4.843   7.091  0.8811  0.6012  1.8969
   94DOPC  C315 3857   7.250   4.862   7.042  0.5531 -0.4212 -0.8512
   94DOPC  H15X 3858   7.348   4.816   7.015  0.5626 -0.9389  0.0242
   94DOPC  H15Y 3859   7.295   4.913   7.130  0.5652  1.8174 -2.0871
   94DOPC  C316 3860   7.216   4.985   6.951 -0.2617  0.6289 -0.3535
   94DOPC  H16X 3861   7.152   4.949   6.867 -1.5103 -0.8041  1.1430
   94DOPC  H16Y 3862   7.147   5.046   7.013 -1.8260 -1.3551 -0.0389
   94DOPC  C317 3863   7.338   5.047   6.895 -0.9267  0.5632 -0.2701
   94DOPC  H17X 3864   7.326   5.146   6.847  1.9910  0.5066 -1.3317
   94DOPC  H17Y 3865   7.407   5.061   6.981  0.4697  1.0192 -1.4152
   94DOPC  C318 3866   7.413   4.953   6.790 -0.0935 -0.9989  0.1869
   94DOPC  H18X 3867   7.353   4.958   6.697 -1.1304  1.2907  0.9025
   94DOPC  H18Y 3868   7.503   5.006   6.754 -2.1825  0.9937 -2.5684
   94DOPC  H18Z 3869   7.438   4.846   6.808  1.0436 -1.0342 -1.4417
   95DOPC     N 3870   9.450   5.459   8.334  0.2940 -0.0197  0.4033
   95DOPC   C12 3871   9.298   5.465   8.341  0.4198  0.3423 -0.5888
   95DOPC  H12A 3872   9.254   5.367   8.330  1.0515  0.0788 -0.8480
   95DOPC  H12B 3873   9.265   5.518   8.253  0.7054  1.5530  0.0012
   95DOPC   C13 3874   9.488   5.382   8.210 -0.0245 -0.4380  0.5239
   95DOPC  H13A 3875   9.470   5.439   8.119  2.1579  0.1512  0.4102
   95DOPC  H13B 3876   9.594   5.363   8.211  0.0149 -0.2238  0.5204
   95DOPC  H13C 3877   9.432   5.290   8.201 -0.0250 -0.4297  0.4458
   95DOPC   C14 3878   9.502   5.387   8.464 -0.2399  0.7078  0.1476
   95DOPC  H14A 3879   9.462   5.430   8.554 -1.0041  1.7258 -0.6645
   95DOPC  H14B 3880   9.475   5.282   8.462  2.0257  0.0813 -0.6785
   95DOPC  H14C 3881   9.609   5.396   8.455  0.0068 -0.2559  1.7665
   95DOPC   C15 3882   9.510   5.599   8.332 -0.1800  0.0187 -0.9272
   95DOPC  H15A 3883   9.451   5.659   8.399 -0.7674  0.2181 -1.6053
   95DOPC  H15B 3884   9.482   5.649   8.241  1.7645  1.2475 -0.8809
   95DOPC  H15C 3885   9.614   5.615   8.353 -0.9540  1.9026  1.9930
   95DOPC   C11 3886   9.237   5.525   8.470  0.4030 -0.2688 -0.6211
   95DOPC  H11A 3887   9.127   5.510   8.467  0.7722 -4.3296 -0.3131
   95DOPC  H11B 3888   9.269   5.473   8.563  0.7898  0.8421 -0.1152
   95DOPC     P 3889   9.189   5.790   8.495  0.2561  0.3062  0.2225
   95DOPC   O13 3890   9.279   5.902   8.465  0.5692  0.7185  0.0367
   95DOPC   O14 3891   9.106   5.799   8.623  0.3121  0.4247 -0.1184
   95DOPC   O12 3892   9.274   5.663   8.481 -0.1335 -0.0540 -0.9903
   95DOPC   O11 3893   9.078   5.772   8.380  0.0262 -0.0024 -0.1548
   95DOPC    C1 3894   9.043   5.874   8.290  0.2745  0.1619  0.0202
   95DOPC    HA 3895   9.098   5.969   8.309  0.5213 -0.0846  0.5564
   95DOPC    HB 3896   8.935   5.892   8.309  0.1334 -2.3890  2.1839
   95DOPC    C2 3897   9.064   5.839   8.141  0.2344  0.0328  0.6314
   95DOPC    HS 3898   9.036   5.923   8.074 -0.4532 -0.7991 -0.1531
   95DOPC   O21 3899   8.981   5.721   8.102 -0.1050 -0.1220  0.7610
   95DOPC   C21 3900   8.857   5.752   8.087 -0.2846  0.5056 -0.0821
   95DOPC   O22 3901   8.811   5.865   8.080 -0.1432 -0.1756  0.1697
   95DOPC   C22 3902   8.776   5.624   8.064 -0.4018  0.2099 -0.1352
   95DOPC   H2R 3903   8.668   5.648   8.077  0.0279  2.5229 -0.4160
   95DOPC   H2S 3904   8.809   5.548   8.137  2.8473  0.2584 -1.3845
   95DOPC    C3 3905   9.211   5.810   8.111  1.0042 -0.6447 -0.2535
   95DOPC    HX 3906   9.242   5.727   8.178  2.1816  0.1561  0.2341
   95DOPC    HY 3907   9.269   5.900   8.141 -1.9114  1.5893 -0.8504
   95DOPC   O31 3908   9.227   5.786   7.970  0.1037  0.4709 -0.4575
   95DOPC   C31 3909   9.316   5.689   7.942  0.8107 -0.0821 -0.5394
   95DOPC   O32 3910   9.403   5.654   8.015 -0.9285 -0.2287 -0.0785
   95DOPC   C32 3911   9.295   5.644   7.797  1.0653 -0.3086  0.1712
   95DOPC   H2X 3912   9.325   5.733   7.737 -0.0495  0.0533  0.1176
   95DOPC   H2Y 3913   9.376   5.570   7.779  0.4829 -1.2483  1.2960
   95DOPC   C23 3914   8.816   5.550   7.934  0.0069 -0.3497  0.0179
   95DOPC   H3R 3915   8.798   5.441   7.937  0.0551 -0.3534  0.1914
   95DOPC   H3S 3916   8.925   5.561   7.922 -0.0956  0.9880  0.1123
   95DOPC   C24 3917   8.759   5.599   7.796 -0.0185 -0.1738  0.5101
   95DOPC   H4R 3918   8.651   5.587   7.775  0.0571  1.2028 -0.8581
   95DOPC   H4S 3919   8.807   5.534   7.720 -2.4213 -0.7602 -0.5776
   95DOPC   C25 3920   8.786   5.739   7.755  0.4480  0.7617 -0.2583
   95DOPC   H5R 3921   8.894   5.759   7.769  0.5095 -0.0564  0.5459
   95DOPC   H5S 3922   8.733   5.817   7.814  0.0125  0.4193 -0.1920
   95DOPC   C26 3923   8.776   5.751   7.598  0.0855 -0.1702  0.9239
   95DOPC   H6R 3924   8.863   5.703   7.549  2.1463  2.9344  1.2227
   95DOPC   H6S 3925   8.786   5.858   7.568  0.4381 -0.5604 -0.3827
   95DOPC   C27 3926   8.644   5.706   7.531  0.4882 -0.1476  0.4011
   95DOPC   H7R 3927   8.561   5.763   7.577  1.1988 -1.3078  3.3648
   95DOPC   H7S 3928   8.626   5.600   7.560 -1.3562  0.6238  2.3809
   95DOPC   C28 3929   8.640   5.711   7.376  0.3691  0.2556  0.3098
   95DOPC   H8R 3930   8.726   5.659   7.330 -0.5086 -1.3828  0.4385
   95DOPC   H8S 3931   8.661   5.818   7.351  4.9030 -0.1882  1.4579
   95DOPC   C29 3932   8.512   5.664   7.313  0.0682 -0.2764 -0.3431
   95DOPC   H9R 3933   8.509   5.555   7.323  0.7802 -0.4261 -1.5336
   95DOPC  C210 3934   8.415   5.727   7.245  0.3929 -0.0839  0.3303
   95DOPC  H10R 3935   8.345   5.656   7.197  0.2589  0.4895 -0.3415
   95DOPC  C211 3936   8.393   5.870   7.212  0.4229  0.2992  0.5694
   95DOPC  H11R 3937   8.452   5.941   7.274  0.4812 -1.3083  2.4422
   95DOPC  H11S 3938   8.290   5.903   7.238  1.0547  0.9875  2.3011
   95DOPC  C212 3939   8.402   5.896   7.061  0.0250  0.0145 -0.8642
   95DOPC  H12R 3940   8.382   6.004   7.045 -0.8299  0.3469  2.0195
   95DOPC  H12S 3941   8.327   5.833   7.009 -0.0911 -0.7978  0.2645
   95DOPC  C213 3942   8.540   5.871   6.996 -0.2521  0.6128  0.2004
   95DOPC  H13R 3943   8.590   5.789   7.054 -0.6673 -0.5055 -0.9760
   95DOPC  H13S 3944   8.610   5.957   6.993  2.2795 -1.3452 -0.9720
   95DOPC  C214 3945   8.525   5.819   6.856 -0.5652  0.4160  0.4689
   95DOPC  H14R 3946   8.506   5.907   6.790  0.6320  0.4790  0.1965
   95DOPC  H14S 3947   8.446   5.741   6.843 -1.7085  1.7534 -1.1439
   95DOPC  C215 3948   8.657   5.760   6.794 -0.6902 -0.1843  0.1309
   95DOPC  H15R 3949   8.637   5.748   6.686 -3.5420 -0.4956  0.6146
   95DOPC  H15S 3950   8.655   5.659   6.841  0.3849 -0.6570 -0.7974
   95DOPC  C216 3951   8.791   5.822   6.836 -0.4197 -0.5600 -0.5731
   95DOPC  H16R 3952   8.784   5.849   6.943  1.5384 -0.2039 -0.5159
   95DOPC  H16S 3953   8.819   5.911   6.775  0.2794 -1.2447 -1.2746
   95DOPC  C217 3954   8.903   5.725   6.815  0.1234  0.3446 -0.1001
   95DOPC  H17R 3955   8.988   5.773   6.869 -1.1953  0.4284  2.0283
   95DOPC  H17S 3956   8.936   5.730   6.709  0.4567  0.8021  0.0174
   95DOPC  C218 3957   8.907   5.582   6.875  0.4149 -0.4306 -0.0012
   95DOPC  H18R 3958   9.014   5.555   6.881  0.5443 -0.1984 -1.0404
   95DOPC  H18S 3959   8.856   5.515   6.802 -0.6527  1.6180 -1.2779
   95DOPC  H18T 3960   8.863   5.567   6.975  1.8803  0.3716  0.7919
   95DOPC   C33 3961   9.153   5.596   7.769  0.6656  0.0251 -1.1458
   95DOPC   H3X 3962   9.091   5.687   7.783  0.8263  0.1125 -1.0008
   95DOPC   H3Y 3963   9.121   5.526   7.849 -2.7187  1.4040 -1.1505
   95DOPC   C34 3964   9.122   5.531   7.636  1.3086 -0.0193  0.2965
   95DOPC   H4X 3965   9.020   5.488   7.637  1.6570 -0.8629  0.9880
   95DOPC   H4Y 3966   9.189   5.444   7.617  1.3939  0.2274 -0.5874
   95DOPC   C35 3967   9.139   5.636   7.526  0.1265 -0.0967 -0.2933
   95DOPC   H5X 3968   9.245   5.669   7.536  0.7040 -2.0593  0.6746
   95DOPC   H5Y 3969   9.066   5.717   7.545 -1.1947 -0.6785 -2.4998
   95DOPC   C36 3970   9.113   5.598   7.378 -0.3082  0.1016 -0.6127
   95DOPC   H6X 3971   9.006   5.570   7.372 -1.0003  1.6706  2.2822
   95DOPC   H6Y 3972   9.128   5.689   7.316 -3.1845 -0.7926 -2.8297
   95DOPC   C37 3973   9.204   5.490   7.331  0.5033 -0.1097 -0.1311
   95DOPC   H7X 3974   9.313   5.502   7.353  1.0783 -0.8205 -2.2789
   95DOPC   H7Y 3975   9.181   5.390   7.373  1.7855 -1.1593 -1.8090
   95DOPC   C38 3976   9.194   5.478   7.177 -0.6643  0.4306  0.7023
   95DOPC   H8X 3977   9.233   5.568   7.126 -3.0805  0.7377 -0.7826
   95DOPC   H8Y 3978   9.091   5.482   7.135  0.1666  0.8391 -1.4318
   95DOPC   C39 3979   9.258   5.352   7.128 -0.7416  0.3419  0.3384
   95DOPC   H9X 3980   9.202   5.258   7.141  1.6307 -0.9652  1.7618
   95DOPC  C310 3981   9.373   5.361   7.058 -0.2879  0.4369  0.0439
   95DOPC  H10X 3982   9.425   5.270   7.027 -2.8370 -0.8081 -0.8796
   95DOPC  C311 3983   9.455   5.492   7.041  0.2213 -0.1028 -0.5563
   95DOPC  H11X 3984   9.564   5.482   7.057  0.3391  0.5175 -0.9508
   95DOPC  H11Y 3985   9.421   5.567   7.116 -1.9609 -1.6201  0.0910
   95DOPC  C312 3986   9.443   5.565   6.905  0.0429 -0.8821  0.0512
   95DOPC  H12X 3987   9.495   5.662   6.912  1.1229 -1.4398 -0.0878
   95DOPC  H12Y 3988   9.337   5.590   6.884 -0.5386 -1.1666  2.3481
   95DOPC  C313 3989   9.508   5.484   6.796 -0.0643 -0.1563  0.2460
   95DOPC  H13X 3990   9.618   5.479   6.811  0.2264 -1.0336 -1.8799
   95DOPC  H13Y 3991   9.478   5.378   6.786 -0.7157 -0.0697  1.1006
   95DOPC  C314 3992   9.484   5.537   6.652  0.1983 -0.2562  0.0894
   95DOPC  H14X 3993   9.374   5.532   6.644 -0.0944 -2.5734  3.2973
   95DOPC  H14Y 3994   9.508   5.645   6.643 -0.2849 -0.2221 -0.8241
   95DOPC  C315 3995   9.561   5.453   6.545 -0.3687 -0.4033  0.1840
   95DOPC  H15X 3996   9.509   5.462   6.446  0.5098  0.2595 -0.2243
   95DOPC  H15Y 3997   9.559   5.348   6.582 -0.9109 -0.1667  0.8408
   95DOPC  C316 3998   9.701   5.505   6.526  0.1593  0.2093  0.0299
   95DOPC  H16X 3999   9.712   5.529   6.418  1.5619  0.1108  0.1406
   95DOPC  H16Y 4000   9.723   5.601   6.577 -1.9584  2.0511 -2.2371
   95DOPC  C317 4001   9.812   5.399   6.557  0.1767  0.0157  0.5849
   95DOPC  H17X 4002   9.807   5.381   6.666 -0.5850  1.3250  0.7723
   95DOPC  H17Y 4003   9.779   5.305   6.506  1.3757  0.9093 -2.0099
   95DOPC  C318 4004   9.949   5.441   6.507  0.0430 -0.3510  0.4806
   95DOPC  H18X 4005   9.955   5.454   6.396  0.7061  0.3258  0.5838
   95DOPC  H18Y 4006   9.980   5.538   6.550  0.5031  0.3908 -1.4037
   95DOPC  H18Z 4007  10.024   5.364   6.535 -0.5046 -1.1845 -0.2796
   96DOPC     N 4008   1.303   5.274   8.233  0.5758  0.4596  0.5230
   96DOPC   C12 4009   1.202   5.368   8.293  0.0065 -0.1917 -0.1627
   96DOPC  H12A 4010   1.254   5.456   8.326 -2.0509  0.8729  0.4517
   96DOPC  H12B 4011   1.164   5.320   8.382 -1.4464 -1.7630 -1.5390
   96DOPC   C13 4012   1.398   5.345   8.143 -0.5374 -0.2947  0.3217
   96DOPC  H13A 4013   1.470   5.403   8.199 -0.2265 -0.7810  0.4288
   96DOPC  H13B 4014   1.465   5.276   8.094 -1.5600  0.1485 -1.8393
   96DOPC  H13C 4015   1.355   5.406   8.064 -0.2277  0.4721  0.7321
   96DOPC   C14 4016   1.241   5.157   8.154  0.3256  0.0381  0.5229
   96DOPC  H14A 4017   1.302   5.144   8.065 -1.1406  1.0584 -0.6896
   96DOPC  H14B 4018   1.240   5.063   8.208 -0.0332 -0.3994 -0.2272
   96DOPC  H14C 4019   1.142   5.180   8.117  0.5026 -1.9306 -1.3958
   96DOPC   C15 4020   1.380   5.223   8.345 -0.3295  0.3643 -0.1514
   96DOPC  H15A 4021   1.445   5.297   8.390 -0.3779 -0.4546  1.3304
   96DOPC  H15B 4022   1.447   5.153   8.298 -0.0758  2.4338 -3.1171
   96DOPC  H15C 4023   1.315   5.173   8.415 -1.5703  0.9997 -0.8032
   96DOPC   C11 4024   1.071   5.391   8.212  0.4588  0.4407  0.2824
   96DOPC  H11A 4025   1.023   5.484   8.248 -1.0520 -0.8737  1.8600
   96DOPC  H11B 4026   1.097   5.401   8.104  0.3042  0.8014  0.2784
   96DOPC     P 4027   0.889   5.279   8.359  0.1432  0.0503  0.0986
   96DOPC   O13 4028   0.782   5.380   8.344 -0.1224  0.1616 -0.1123
   96DOPC   O14 4029   0.978   5.297   8.474  0.1715 -0.6642  0.3778
   96DOPC   O12 4030   0.979   5.279   8.230 -0.7184  0.4485  0.5075
   96DOPC   O11 4031   0.819   5.129   8.363 -0.0041  0.4073  0.1396
   96DOPC    C1 4032   0.861   5.016   8.291  0.1219  0.2478 -0.0576
   96DOPC    HA 4033   0.854   4.923   8.352  0.1515 -0.5125 -1.1883
   96DOPC    HB 4034   0.964   5.007   8.251 -1.2403  0.0183 -3.9124
   96DOPC    C2 4035   0.770   5.001   8.159 -0.2118 -0.6300 -0.3225
   96DOPC    HS 4036   0.779   4.894   8.133 -0.8587 -1.0431  1.0429
   96DOPC   O21 4037   0.808   5.081   8.041 -0.1447  0.0711 -0.1479
   96DOPC   C21 4038   0.921   5.053   7.989  0.5483  0.3108 -0.4289
   96DOPC   O22 4039   0.983   4.947   8.006 -0.6992 -0.4110  0.0390
   96DOPC   C22 4040   0.967   5.171   7.902  0.3679 -0.3990  0.4437
   96DOPC   H2R 4041   0.998   5.256   7.966 -0.2646  0.3587 -0.2366
   96DOPC   H2S 4042   0.885   5.192   7.830  1.7729  1.1118 -0.7920
   96DOPC    C3 4043   0.612   5.013   8.179  0.1716  0.8029 -0.5005
   96DOPC    HX 4044   0.592   5.116   8.214  1.4646  0.7722  0.3980
   96DOPC    HY 4045   0.597   4.953   8.271 -1.2296  2.2413  0.2621
   96DOPC   O31 4046   0.528   4.986   8.064  0.1086 -0.1398 -0.2694
   96DOPC   C31 4047   0.531   4.858   8.022 -0.2191  0.0233 -0.2861
   96DOPC   O32 4048   0.566   4.762   8.081 -0.6399 -0.0172  0.4697
   96DOPC   C32 4049   0.477   4.862   7.879  0.8327  0.2088 -0.3793
   96DOPC   H2X 4050   0.366   4.866   7.887  0.7991 -0.3978 -0.4501
   96DOPC   H2Y 4051   0.515   4.957   7.837  1.1841 -0.4844 -1.6937
   96DOPC   C23 4052   1.092   5.149   7.821 -0.4785 -0.3444  0.5340
   96DOPC   H3R 4053   1.082   5.054   7.763  0.0300  0.9932 -1.8871
   96DOPC   H3S 4054   1.182   5.139   7.886  0.4910 -0.9435 -0.8417
   96DOPC   C24 4055   1.110   5.264   7.722  0.5101  0.0996 -0.3657
   96DOPC   H4R 4056   1.070   5.355   7.772 -0.2708 -0.9597  0.9830
   96DOPC   H4S 4057   1.050   5.242   7.631 -1.6890 -2.4387  1.5496
   96DOPC   C25 4058   1.252   5.291   7.667  0.0569  0.4654  0.4311
   96DOPC   H5R 4059   1.289   5.210   7.601  1.1109  0.6729  0.7562
   96DOPC   H5S 4060   1.315   5.302   7.757 -0.8221  0.6500  1.0389
   96DOPC   C26 4061   1.262   5.428   7.599  0.7880  0.1729  0.1572
   96DOPC   H6R 4062   1.171   5.486   7.627 -1.0526 -1.9915 -1.0118
   96DOPC   H6S 4063   1.263   5.409   7.490  3.1364 -2.6297  0.5480
   96DOPC   C27 4064   1.392   5.506   7.635 -0.1942  0.0611  0.5167
   96DOPC   H7R 4065   1.475   5.432   7.637 -1.4276 -1.4205 -0.5030
   96DOPC   H7S 4066   1.394   5.557   7.734  2.3815  1.6022 -0.2411
   96DOPC   C28 4067   1.422   5.613   7.528  0.0422  0.1925  0.4342
   96DOPC   H8R 4068   1.452   5.567   7.431 -0.2014 -0.9983  0.9087
   96DOPC   H8S 4069   1.507   5.668   7.572 -0.7973  0.6222  1.5542
   96DOPC   C29 4070   1.304   5.704   7.509 -0.2723  0.0337 -0.0303
   96DOPC   H9R 4071   1.245   5.725   7.599  1.1833  1.0363  0.7206
   96DOPC  C210 4072   1.270   5.771   7.397  0.5060 -0.1442  0.8830
   96DOPC  H10R 4073   1.170   5.816   7.394  0.3233 -0.4994 -2.9087
   96DOPC  C211 4074   1.340   5.759   7.270  0.2316  0.0949  0.9146
   96DOPC  H11R 4075   1.444   5.720   7.281  0.1891  0.2789  2.1759
   96DOPC  H11S 4076   1.351   5.854   7.213  2.2626 -1.6249 -1.8199
   96DOPC  C212 4077   1.273   5.664   7.170  0.3938  0.4401  0.5347
   96DOPC  H12R 4078   1.276   5.563   7.216  1.2074  1.1529  2.1155
   96DOPC  H12S 4079   1.342   5.673   7.083  1.7107  0.3025  1.5298
   96DOPC  C213 4080   1.121   5.688   7.130  0.2910 -0.3356  0.3926
   96DOPC  H13R 4081   1.068   5.706   7.225 -0.5835 -1.5058  0.1479
   96DOPC  H13S 4082   1.073   5.603   7.077 -1.2986  0.8043 -0.0854
   96DOPC  C214 4083   1.116   5.811   7.036  0.2005 -0.3448  0.0541
   96DOPC  H14R 4084   1.155   5.784   6.935 -0.7411  1.3476 -0.8080
   96DOPC  H14S 4085   1.172   5.895   7.082 -0.4101 -0.4130  0.9442
   96DOPC  C215 4086   0.980   5.882   7.033  0.1500 -0.2469 -0.0851
   96DOPC  H15R 4087   0.995   5.984   6.994 -0.5714 -0.4962 -1.0565
   96DOPC  H15S 4088   0.943   5.884   7.138 -0.9034 -1.1849 -0.4164
   96DOPC  C216 4089   0.863   5.833   6.948  0.5322  0.3184  0.0508
   96DOPC  H16R 4090   0.896   5.733   6.913  1.8106  0.9819 -0.7295
   96DOPC  H16S 4091   0.863   5.883   6.849  3.1331 -0.2526 -0.3240
   96DOPC  C217 4092   0.730   5.824   7.025  0.2157 -0.0557  0.0240
   96DOPC  H17R 4093   0.736   5.740   7.098  1.0869  0.1996  0.2550
   96DOPC  H17S 4094   0.650   5.794   6.954 -1.5200 -0.5995  2.0900
   96DOPC  C218 4095   0.679   5.936   7.106  0.0052 -0.0927  0.5003
   96DOPC  H18R 4096   0.749   5.963   7.189 -0.0395  0.0120  0.5041
   96DOPC  H18S 4097   0.585   5.901   7.154  0.2041 -0.5908  0.5380
   96DOPC  H18T 4098   0.661   6.028   7.046  1.0599 -0.3218 -0.2030
   96DOPC   C33 4099   0.520   4.745   7.798  0.5012  0.4253  0.2684
   96DOPC   H3X 4100   0.480   4.651   7.843 -1.9015  0.5552 -1.4076
   96DOPC   H3Y 4101   0.631   4.744   7.799  0.5035  0.0880 -0.0882
   96DOPC   C34 4102   0.474   4.757   7.654 -0.0636  0.8249  0.6891
   96DOPC   H4X 4103   0.500   4.859   7.618  1.3965  0.8834  1.7898
   96DOPC   H4Y 4104   0.371   4.726   7.629  1.0504 -1.2002 -2.0143
   96DOPC   C35 4105   0.562   4.664   7.561 -0.1501  0.2669 -1.1188
   96DOPC   H5X 4106   0.548   4.561   7.600 -0.6087  0.7610  0.0614
   96DOPC   H5Y 4107   0.666   4.693   7.584 -0.5259  0.8178 -0.0151
   96DOPC   C36 4108   0.509   4.669   7.421  0.7294 -0.5498  0.5710
   96DOPC   H6X 4109   0.400   4.649   7.426  0.4364  0.8144 -0.1265
   96DOPC   H6Y 4110   0.521   4.772   7.383  1.5719 -0.8090  0.1136
   96DOPC   C37 4111   0.584   4.577   7.332 -0.4795 -0.6844  0.5799
   96DOPC   H7X 4112   0.683   4.626   7.317 -1.0981  0.2054 -0.7313
   96DOPC   H7Y 4113   0.606   4.479   7.379  1.9488  0.4073  1.9497
   96DOPC   C38 4114   0.536   4.569   7.188  0.6763  0.0374  0.2336
   96DOPC   H8X 4115   0.437   4.520   7.192  0.7180  0.0281  1.2680
   96DOPC   H8Y 4116   0.601   4.501   7.128  1.2496  2.0313 -1.5162
   96DOPC   C39 4117   0.522   4.694   7.115  0.0014  0.4860 -0.3849
   96DOPC   H9X 4118   0.586   4.778   7.145  1.7552 -0.8722 -0.1424
   96DOPC  C310 4119   0.441   4.713   7.010 -0.3461  0.2389  0.4725
   96DOPC  H10X 4120   0.434   4.810   6.957  1.6207 -0.2738 -0.8408
   96DOPC  C311 4121   0.359   4.597   6.945  1.0109  0.0844  0.1909
   96DOPC  H11X 4122   0.255   4.592   6.986  1.4558  0.8414  1.4627
   96DOPC  H11Y 4123   0.395   4.492   6.955  1.3918  0.3230  1.6615
   96DOPC  C312 4124   0.341   4.621   6.795  0.4654 -0.5331 -0.4909
   96DOPC  H12X 4125   0.332   4.728   6.767  0.2529 -0.1305  1.0174
   96DOPC  H12Y 4126   0.250   4.564   6.765 -1.3709  2.5451 -1.2164
   96DOPC  C313 4127   0.469   4.574   6.718  0.1112 -0.1554 -0.4962
   96DOPC  H13X 4128   0.548   4.637   6.764  0.5207 -0.2976 -0.9954
   96DOPC  H13Y 4129   0.498   4.473   6.753  1.9422  0.3570 -0.4496
   96DOPC  C314 4130   0.447   4.583   6.570 -0.2711 -0.7846  0.4429
   96DOPC  H14X 4131   0.417   4.684   6.536  0.5462 -1.1113 -1.3599
   96DOPC  H14Y 4132   0.546   4.560   6.526 -0.6018 -0.8582 -0.2664
   96DOPC  C315 4133   0.351   4.480   6.508 -0.5583  0.3794 -0.8513
   96DOPC  H15X 4134   0.248   4.509   6.538 -1.2269 -1.8927 -0.7374
   96DOPC  H15Y 4135   0.395   4.388   6.552  0.4008  1.8152  1.3707
   96DOPC  C316 4136   0.340   4.484   6.355  0.2987  0.5758  0.2170
   96DOPC  H16X 4137   0.445   4.488   6.320  0.1057 -1.1622 -0.6523
   96DOPC  H16Y 4138   0.299   4.386   6.323  0.2398  0.5926  0.2414
   96DOPC  C317 4139   0.258   4.600   6.300  0.0024  0.8613  0.0107
   96DOPC  H17X 4140   0.151   4.594   6.331 -0.1406 -0.5522 -0.6717
   96DOPC  H17Y 4141   0.292   4.695   6.346  1.5451 -0.1477  1.0166
   96DOPC  C318 4142   0.271   4.601   6.147  0.1220 -1.0742  0.8507
   96DOPC  H18X 4143   0.374   4.617   6.110 -1.0188 -2.0847 -3.3163
   96DOPC  H18Y 4144   0.239   4.504   6.104 -0.3844 -0.3680 -0.4243
   96DOPC  H18Z 4145   0.207   4.676   6.095  1.6948 -0.2637  0.0250
   97DOPC     N 4146   6.871   5.238   8.533 -0.2172  0.3057 -0.1399
   97DOPC   C12 4147   6.918   5.375   8.493  0.3773 -0.7365  0.4324
   97DOPC  H12A 4148   6.979   5.415   8.572  0.0166  0.3036  0.1972
   97DOPC  H12B 4149   6.835   5.441   8.476  1.5765  0.2681 -2.0158
   97DOPC   C13 4150   6.780   5.179   8.437 -0.1052 -0.1691 -0.0154
   97DOPC  H13A 4151   6.689   5.235   8.422 -2.2375 -3.0298  1.2572
   97DOPC  H13B 4152   6.830   5.165   8.343 -0.1541  1.3135 -0.2882
   97DOPC  H13C 4153   6.750   5.079   8.463 -3.8280  0.5902 -0.8072
   97DOPC   C14 4154   6.798   5.242   8.662  0.5341 -0.2581 -0.3276
   97DOPC  H14A 4155   6.712   5.307   8.658 -1.5828 -2.9209 -4.3437
   97DOPC  H14B 4156   6.761   5.146   8.696  1.2920 -0.0706  1.0885
   97DOPC  H14C 4157   6.865   5.283   8.736  1.6959  0.7655 -1.8696
   97DOPC   C15 4158   6.993   5.149   8.557 -0.1033 -0.5135 -0.7194
   97DOPC  H15A 4159   7.060   5.189   8.632 -2.4360  2.4801 -0.0404
   97DOPC  H15B 4160   7.054   5.148   8.467 -1.6660 -1.1069 -1.8088
   97DOPC  H15C 4161   6.971   5.045   8.573 -0.0418 -0.6123 -1.2552
   97DOPC   C11 4162   7.003   5.381   8.357  0.2921 -0.8735 -0.3348
   97DOPC  H11A 4163   6.944   5.334   8.275  0.5802 -0.3871 -0.8276
   97DOPC  H11B 4164   7.003   5.485   8.320 -1.8518 -1.4948 -2.3953
   97DOPC     P 4165   7.251   5.409   8.430  0.5140 -0.5116 -0.5489
   97DOPC   O13 4166   7.365   5.327   8.464 -0.4901  0.5609 -0.2001
   97DOPC   O14 4167   7.200   5.494   8.537  0.2950  0.2037 -0.0302
   97DOPC   O12 4168   7.128   5.322   8.373 -0.2342  0.0408 -0.3219
   97DOPC   O11 4169   7.276   5.491   8.298 -0.1827  0.2330 -0.0432
   97DOPC    C1 4170   7.401   5.498   8.232 -0.2702  0.8290  0.1707
   97DOPC    HA 4171   7.452   5.400   8.223 -0.7036  0.4943  1.2040
   97DOPC    HB 4172   7.467   5.570   8.284  1.4143 -0.7276  0.3079
   97DOPC    C2 4173   7.400   5.551   8.081  0.3564 -0.2522  0.2303
   97DOPC    HS 4174   7.353   5.652   8.078 -0.6255 -0.7260 -1.8674
   97DOPC   O21 4175   7.324   5.460   8.000 -0.0122  0.0202 -0.3206
   97DOPC   C21 4176   7.200   5.505   7.953 -0.3319  0.3709 -0.1863
   97DOPC   O22 4177   7.144   5.606   7.990  0.5209  0.1078 -0.0785
   97DOPC   C22 4178   7.149   5.405   7.849 -0.0243  0.1609  0.1480
   97DOPC   H2R 4179   7.105   5.316   7.898 -0.5373  0.0029 -0.5790
   97DOPC   H2S 4180   7.238   5.389   7.784  2.3052  1.5653  2.7104
   97DOPC    C3 4181   7.535   5.580   8.013  0.0684 -0.4096  0.5874
   97DOPC    HX 4182   7.521   5.569   7.903  0.1970 -0.1337  0.5430
   97DOPC    HY 4183   7.604   5.498   8.044  1.1661  0.2988  0.1027
   97DOPC   O31 4184   7.583   5.713   8.044  0.2533 -0.0286 -0.1228
   97DOPC   C31 4185   7.676   5.716   8.137  0.4922 -0.8715 -0.2774
   97DOPC   O32 4186   7.706   5.626   8.213  0.7497 -0.3483  0.2667
   97DOPC   C32 4187   7.738   5.857   8.149 -0.5896  0.0122 -0.2540
   97DOPC   H2X 4188   7.661   5.923   8.194  0.9047  1.3167  0.5206
   97DOPC   H2Y 4189   7.811   5.837   8.231 -1.2734 -1.1384  0.0912
   97DOPC   C23 4190   7.029   5.481   7.781 -0.1638 -0.3157 -0.0161
   97DOPC   H3R 4191   7.007   5.432   7.684 -1.0390 -1.2719  0.6440
   97DOPC   H3S 4192   7.041   5.588   7.754  0.5070 -0.4189 -0.1497
   97DOPC   C24 4193   6.893   5.468   7.855 -0.9265 -0.3093 -0.1078
   97DOPC   H4R 4194   6.902   5.533   7.945  1.0540  0.0754 -0.5534
   97DOPC   H4S 4195   6.883   5.364   7.890  0.5832 -0.1369  0.8965
   97DOPC   C25 4196   6.768   5.507   7.774  0.8002 -0.3054  0.5089
   97DOPC   H5R 4197   6.675   5.493   7.831 -0.2890 -1.5143 -1.4428
   97DOPC   H5S 4198   6.769   5.445   7.682  1.8814 -1.3173  1.1739
   97DOPC   C26 4199   6.764   5.644   7.704 -0.5455 -0.3193  0.6084
   97DOPC   H6R 4200   6.665   5.650   7.653 -0.0853 -0.3922 -0.3173
   97DOPC   H6S 4201   6.839   5.655   7.623 -1.6728  2.7560 -0.1505
   97DOPC   C27 4202   6.773   5.769   7.791 -1.0653  0.1884  0.1501
   97DOPC   H7R 4203   6.878   5.778   7.827  0.0737  1.3915 -3.0591
   97DOPC   H7S 4204   6.705   5.774   7.878 -1.6463 -1.0240 -0.2263
   97DOPC   C28 4205   6.741   5.894   7.709  0.0718  0.6105  0.5840
   97DOPC   H8R 4206   6.741   5.988   7.769  0.1428  2.3635 -2.0057
   97DOPC   H8S 4207   6.634   5.881   7.680  0.7616 -1.0850 -1.4394
   97DOPC   C29 4208   6.826   5.920   7.587 -0.4162 -0.1148  0.0680
   97DOPC   H9R 4209   6.919   5.971   7.614 -1.7028  1.6747  1.3721
   97DOPC  C210 4210   6.787   5.901   7.461 -0.3926  0.0066  0.1673
   97DOPC  H10R 4211   6.868   5.923   7.391 -1.7459 -0.8427 -1.7558
   97DOPC  C211 4212   6.658   5.847   7.404 -0.1007 -0.6069  0.7400
   97DOPC  H11R 4213   6.593   5.936   7.389  0.2818  0.5008  4.5680
   97DOPC  H11S 4214   6.604   5.791   7.483 -2.0151  0.3234  0.1461
   97DOPC  C212 4215   6.682   5.746   7.286  0.0792  0.3081 -0.6808
   97DOPC  H12R 4216   6.757   5.674   7.325 -0.5817 -0.2231 -0.3754
   97DOPC  H12S 4217   6.729   5.792   7.196 -1.2394 -0.9509 -2.0687
   97DOPC  C213 4218   6.553   5.677   7.236  0.3185  0.2591  0.2950
   97DOPC  H13R 4219   6.491   5.729   7.159  1.0385  0.2943 -0.2764
   97DOPC  H13S 4220   6.497   5.662   7.331  0.2784  2.1602  0.6198
   97DOPC  C214 4221   6.570   5.530   7.192  0.2026  0.3498  0.7756
   97DOPC  H14R 4222   6.471   5.483   7.175 -0.5194  2.1706 -0.4247
   97DOPC  H14S 4223   6.616   5.469   7.273 -1.1656 -0.1499  1.1935
   97DOPC  C215 4224   6.655   5.513   7.069 -1.3196 -0.3118  0.0350
   97DOPC  H15R 4225   6.737   5.588   7.081 -1.0594 -0.9096  2.6795
   97DOPC  H15S 4226   6.591   5.551   6.987 -1.8010 -0.4026  0.3683
   97DOPC  C216 4227   6.707   5.370   7.032  0.1344  0.1026  0.1433
   97DOPC  H16R 4228   6.755   5.375   6.932  1.4462  2.7919  0.8082
   97DOPC  H16S 4229   6.617   5.307   7.019 -0.2017 -0.0766  2.6815
   97DOPC  C217 4230   6.797   5.308   7.142 -0.1261 -0.0547  0.1302
   97DOPC  H17R 4231   6.741   5.310   7.238 -1.0576  0.8636 -0.4110
   97DOPC  H17S 4232   6.884   5.376   7.154 -1.3260  1.7318 -0.7806
   97DOPC  C218 4233   6.846   5.166   7.105  0.2984  0.2181 -1.0604
   97DOPC  H18R 4234   6.903   5.133   7.195 -1.3169 -0.1480 -0.1295
   97DOPC  H18S 4235   6.915   5.175   7.018  0.5338 -1.1907 -1.0432
   97DOPC  H18T 4236   6.758   5.104   7.079 -0.1643  0.5211 -0.2490
   97DOPC   C33 4237   7.828   5.900   8.025  0.3495 -0.0956 -0.4811
   97DOPC   H3X 4238   7.902   5.819   8.005 -0.4790 -0.6474 -1.4116
   97DOPC   H3Y 4239   7.888   5.992   8.039  0.7577 -0.1920 -1.5167
   97DOPC   C34 4240   7.747   5.919   7.889 -0.5142  0.2947  0.7837
   97DOPC   H4X 4241   7.693   6.015   7.905  1.1123  1.1188  1.6035
   97DOPC   H4Y 4242   7.683   5.832   7.862  1.3237 -0.8637 -0.0209
   97DOPC   C35 4243   7.836   5.939   7.766  0.0953  0.7542  0.2366
   97DOPC   H5X 4244   7.913   5.859   7.771  0.9162  1.4697 -0.6074
   97DOPC   H5Y 4245   7.890   6.036   7.768 -0.9210  1.3502 -0.2028
   97DOPC   C36 4246   7.754   5.924   7.631 -0.0482 -0.3153  0.7291
   97DOPC   H6X 4247   7.705   5.825   7.632  0.7875 -0.8461 -2.3907
   97DOPC   H6Y 4248   7.668   5.995   7.632 -0.2755 -0.3017 -3.4854
   97DOPC   C37 4249   7.837   5.958   7.505 -0.4234  1.0016  0.2639
   97DOPC   H7X 4250   7.772   5.973   7.416  1.6583  0.3867 -1.4567
   97DOPC   H7Y 4251   7.887   6.057   7.515  1.3816  0.0039  1.8277
   97DOPC   C38 4252   7.931   5.840   7.461  0.4747 -0.9173 -0.3749
   97DOPC   H8X 4253   7.865   5.751   7.459 -0.0885 -0.5266  0.3315
   97DOPC   H8Y 4254   8.000   5.818   7.544 -1.6904 -0.5375  1.6261
   97DOPC   C39 4255   8.026   5.871   7.345  0.0863  0.3376 -0.3786
   97DOPC   H9X 4256   8.088   5.963   7.342  2.5557 -1.2417 -1.1295
   97DOPC  C310 4257   8.026   5.792   7.238  1.0478  0.3481  0.1526
   97DOPC  H10X 4258   8.084   5.817   7.148 -0.0295  0.3885 -0.5474
   97DOPC  C311 4259   7.949   5.659   7.224  0.0541  0.8358  0.2758
   97DOPC  H11X 4260   7.917   5.617   7.321 -0.8389  1.5311  0.3032
   97DOPC  H11Y 4261   8.011   5.580   7.176 -0.9428  0.6798 -0.7982
   97DOPC  C312 4262   7.815   5.674   7.142 -0.1891  0.6460  0.1165
   97DOPC  H12X 4263   7.745   5.746   7.190 -0.8607  1.4126 -1.8879
   97DOPC  H12Y 4264   7.762   5.576   7.148  1.3744 -0.1540  3.5465
   97DOPC  C313 4265   7.841   5.699   6.991 -0.5905  0.9587  0.2118
   97DOPC  H13X 4266   7.892   5.798   6.985 -0.5362  0.9938  1.1198
   97DOPC  H13Y 4267   7.915   5.620   6.970 -0.7188  1.0069 -0.4286
   97DOPC  C314 4268   7.721   5.678   6.898  0.1033 -0.3602 -0.2442
   97DOPC  H14X 4269   7.675   5.580   6.925  0.4286 -0.0242  1.6831
   97DOPC  H14Y 4270   7.639   5.750   6.922 -0.1343 -1.2769  1.9335
   97DOPC  C315 4271   7.752   5.677   6.746 -0.1345  0.5782  0.1826
   97DOPC  H15X 4272   7.659   5.641   6.697 -0.1454 -0.4116  0.9034
   97DOPC  H15Y 4273   7.837   5.618   6.706 -0.0135  0.1599  1.0328
   97DOPC  C316 4274   7.770   5.809   6.686 -0.4141  0.6979 -0.2099
   97DOPC  H16X 4275   7.845   5.872   6.738 -0.2858  0.9881 -0.7387
   97DOPC  H16Y 4276   7.814   5.800   6.585  2.1377 -0.9013  0.9590
   97DOPC  C317 4277   7.637   5.888   6.678 -0.2455  1.1555 -0.0463
   97DOPC  H17X 4278   7.557   5.811   6.683  1.5179 -0.7182  1.8299
   97DOPC  H17Y 4279   7.620   5.964   6.758 -4.1047  0.9226 -0.4680
   97DOPC  C318 4280   7.628   5.970   6.542 -0.0693 -0.3838 -0.2944
   97DOPC  H18X 4281   7.554   6.051   6.559 -0.6432 -1.1820  1.2581
   97DOPC  H18Y 4282   7.724   6.025   6.531  0.0607 -0.0954  1.7934
   97DOPC  H18Z 4283   7.605   5.899   6.460 -2.3841 -1.9442  1.5885
   98DOPC     N 4284   2.925   6.420   8.714 -0.6952  0.1350 -0.2558
   98DOPC   C12 4285   2.957   6.388   8.568  0.8825 -0.0514 -0.1724
   98DOPC  H12A 4286   3.050   6.333   8.554 -0.4615 -1.7313 -3.8856
   98DOPC  H12B 4287   2.981   6.480   8.517 -0.0372  0.0878 -0.3760
   98DOPC   C13 4288   2.796   6.496   8.725  0.5593  0.0317 -0.2584
   98DOPC  H13A 4289   2.723   6.449   8.661 -0.3550  1.0688 -0.0129
   98DOPC  H13B 4290   2.761   6.493   8.827  0.6923 -0.8860 -0.2294
   98DOPC  H13C 4291   2.812   6.596   8.688 -0.7745  0.4210  0.1604
   98DOPC   C14 4292   3.041   6.480   8.781 -0.3424 -0.2380  0.9320
   98DOPC  H14A 4293   3.062   6.579   8.743 -1.5379 -0.4483 -0.3452
   98DOPC  H14B 4294   3.009   6.499   8.883  1.1507  1.9859  1.0649
   98DOPC  H14C 4295   3.136   6.428   8.785  0.9561  1.9228  0.3216
   98DOPC   C15 4296   2.914   6.288   8.794  0.0350 -0.6969 -0.3821
   98DOPC  H15A 4297   3.012   6.243   8.802  0.0749 -0.4740  0.5614
   98DOPC  H15B 4298   2.839   6.229   8.743 -2.0883  1.7872 -0.3414
   98DOPC  H15C 4299   2.881   6.307   8.895  0.5526  0.7240 -0.4560
   98DOPC   C11 4300   2.855   6.308   8.482  0.1854  0.3339  0.2502
   98DOPC  H11A 4301   2.909   6.266   8.394 -0.1452  1.6498 -0.6040
   98DOPC  H11B 4302   2.837   6.209   8.529 -1.1649 -0.6134 -2.0919
   98DOPC     P 4303   2.766   6.518   8.351  0.3824  0.1722 -0.2746
   98DOPC   O13 4304   2.873   6.604   8.402 -0.1757 -0.5992  1.2857
   98DOPC   O14 4305   2.632   6.583   8.335  0.5185  0.0254 -0.0170
   98DOPC   O12 4306   2.741   6.392   8.447 -0.3722  0.4038 -0.8568
   98DOPC   O11 4307   2.810   6.451   8.210  0.3936  0.3512 -0.4612
   98DOPC    C1 4308   2.768   6.334   8.157  0.3872  0.2755  0.0888
   98DOPC    HA 4309   2.663   6.312   8.185 -0.8941  2.5663 -2.4665
   98DOPC    HB 4310   2.835   6.253   8.193  2.5200  1.7718 -0.3711
   98DOPC    C2 4311   2.760   6.329   7.999  0.5433  0.1547 -0.4066
   98DOPC    HS 4312   2.728   6.228   7.965 -0.8550  0.2247  0.6076
   98DOPC   O21 4313   2.883   6.381   7.934  0.0892  0.5208  0.2371
   98DOPC   C21 4314   2.980   6.294   7.932 -0.0215 -0.5212  0.4532
   98DOPC   O22 4315   2.979   6.175   7.970  0.5161 -0.4650  0.3592
   98DOPC   C22 4316   3.106   6.359   7.870 -0.1954  0.0380  0.4745
   98DOPC   H2R 4317   3.177   6.275   7.851  0.5965  0.8276 -0.2038
   98DOPC   H2S 4318   3.147   6.429   7.946 -1.3685  0.8223  0.4114
   98DOPC    C3 4319   2.647   6.430   7.951 -0.0667 -0.0759 -0.1885
   98DOPC    HX 4320   2.663   6.534   7.987 -0.3511 -0.0528 -0.1299
   98DOPC    HY 4321   2.556   6.387   7.997  0.7925 -1.9763 -0.1500
   98DOPC   O31 4322   2.645   6.425   7.803  0.5088  0.5585  0.1018
   98DOPC   C31 4323   2.711   6.524   7.747 -0.3426  0.1969  0.8332
   98DOPC   O32 4324   2.778   6.615   7.793 -0.5429 -0.0062 -0.1533
   98DOPC   C32 4325   2.701   6.496   7.596 -0.1600  0.0099 -0.4158
   98DOPC   H2X 4326   2.783   6.426   7.567  1.1492  1.4869 -0.4186
   98DOPC   H2Y 4327   2.610   6.434   7.581 -0.1997  0.3001 -1.4470
   98DOPC   C23 4328   3.071   6.431   7.738  0.4036 -0.4237 -0.1559
   98DOPC   H3R 4329   3.032   6.533   7.761 -1.1412 -0.6770 -1.4440
   98DOPC   H3S 4330   2.996   6.368   7.685  1.6235 -0.5280 -1.8607
   98DOPC   C24 4331   3.194   6.431   7.649  0.6040  0.4713 -0.1720
   98DOPC   H4R 4332   3.235   6.327   7.646  1.3487  0.6279  2.1646
   98DOPC   H4S 4333   3.274   6.493   7.695  1.6757  1.0916 -2.7100
   98DOPC   C25 4334   3.159   6.487   7.513 -0.1854  0.2632 -0.0596
   98DOPC   H5R 4335   3.152   6.598   7.511  1.5626  0.4419  1.1864
   98DOPC   H5S 4336   3.051   6.467   7.498 -0.3701  1.7708 -0.8993
   98DOPC   C26 4337   3.257   6.449   7.397  0.4521  0.0037 -0.8714
   98DOPC   H6R 4338   3.360   6.486   7.417  0.4347 -0.5805  0.3843
   98DOPC   H6S 4339   3.217   6.519   7.320 -1.1632  1.7544  1.4049
   98DOPC   C27 4340   3.247   6.304   7.343  0.2304 -0.9730  0.0708
   98DOPC   H7R 4341   3.139   6.296   7.321 -0.2613  3.2221  0.1232
   98DOPC   H7S 4342   3.276   6.232   7.423  1.2649 -0.2630  0.3618
   98DOPC   C28 4343   3.320   6.286   7.207 -0.0435  0.1909 -0.4500
   98DOPC   H8R 4344   3.287   6.347   7.120  0.4526 -0.5360 -1.1530
   98DOPC   H8S 4345   3.313   6.178   7.183  1.5165 -0.0294 -0.0633
   98DOPC   C29 4346   3.469   6.301   7.236  0.2435  0.7595  0.4248
   98DOPC   H9R 4347   3.509   6.215   7.292 -0.4457 -0.8081 -1.4037
   98DOPC  C210 4348   3.557   6.382   7.174  0.6657 -0.2583 -0.7302
   98DOPC  H10R 4349   3.665   6.371   7.192  0.4120  1.5090  2.6449
   98DOPC  C211 4350   3.523   6.477   7.061  0.5918 -0.0372  0.0936
   98DOPC  H11R 4351   3.584   6.570   7.057  2.4296 -1.1465  1.0415
   98DOPC  H11S 4352   3.418   6.514   7.068  0.9258  0.8102  0.8395
   98DOPC  C212 4353   3.545   6.391   6.937 -0.6822  0.3639 -0.1561
   98DOPC  H12R 4354   3.484   6.299   6.930  1.9316 -1.4970  0.1919
   98DOPC  H12S 4355   3.653   6.366   6.930 -0.5391  0.9621 -0.2183
   98DOPC  C213 4356   3.517   6.465   6.809 -0.8021 -0.1652  0.0598
   98DOPC  H13R 4357   3.566   6.565   6.801 -1.7478  0.3575  0.6198
   98DOPC  H13S 4358   3.413   6.503   6.818 -0.2947  1.0931  1.0401
   98DOPC  C214 4359   3.526   6.378   6.682 -0.1312 -0.8036 -0.3559
   98DOPC  H14R 4360   3.498   6.275   6.712 -0.4102 -1.0911 -1.5609
   98DOPC  H14S 4361   3.631   6.375   6.647 -0.1153  1.0543 -0.5699
   98DOPC  C215 4362   3.437   6.436   6.572 -0.0444  0.0712  0.2115
   98DOPC  H15R 4363   3.493   6.515   6.518  1.4105 -0.7041  0.5222
   98DOPC  H15S 4364   3.341   6.470   6.616  0.1513 -0.0237  0.7120
   98DOPC  C216 4365   3.402   6.319   6.476  0.3614  0.2318  0.4695
   98DOPC  H16R 4366   3.323   6.350   6.404 -0.1072 -0.0062  0.8738
   98DOPC  H16S 4367   3.364   6.235   6.538  3.4961 -0.6543  1.3752
   98DOPC  C217 4368   3.520   6.267   6.394  0.3748 -0.2449  0.1795
   98DOPC  H17R 4369   3.594   6.233   6.470 -0.7164 -0.1844  1.2843
   98DOPC  H17S 4370   3.569   6.353   6.343 -2.3596  0.9452 -0.5921
   98DOPC  C218 4371   3.483   6.149   6.308 -0.0546 -0.3571 -0.1558
   98DOPC  H18R 4372   3.572   6.112   6.253  1.3387  2.5357  0.0019
   98DOPC  H18S 4373   3.405   6.176   6.233  0.0276  0.3911  0.0198
   98DOPC  H18T 4374   3.453   6.060   6.368  0.7362 -1.6019 -1.5266
   98DOPC   C33 4375   2.700   6.628   7.521  0.9863 -0.6859  0.3396
   98DOPC   H3X 4376   2.755   6.708   7.575  0.1218  0.6406 -0.6712
   98DOPC   H3Y 4377   2.597   6.669   7.520  0.5101 -1.8113  1.3569
   98DOPC   C34 4378   2.730   6.632   7.373  0.2373  0.2744 -0.6465
   98DOPC   H4X 4379   2.656   6.575   7.312  1.0683  0.8937 -2.3053
   98DOPC   H4Y 4380   2.825   6.576   7.360 -0.5613 -1.2159 -0.2997
   98DOPC   C35 4381   2.739   6.781   7.326  0.3033 -0.0219 -0.3936
   98DOPC   H5X 4382   2.799   6.845   7.395 -2.3393  1.4352  0.6944
   98DOPC   H5Y 4383   2.636   6.820   7.335  0.0618 -0.8376  0.5548
   98DOPC   C36 4384   2.797   6.794   7.182 -0.2382  0.5640 -0.6144
   98DOPC   H6X 4385   2.726   6.760   7.104 -0.3293  0.1046 -0.3391
   98DOPC   H6Y 4386   2.815   6.902   7.163 -3.9312  1.6147  0.9469
   98DOPC   C37 4387   2.935   6.716   7.171 -0.4065 -0.5752  0.3617
   98DOPC   H7X 4388   2.996   6.743   7.259 -0.7120 -0.6202  0.5871
   98DOPC   H7Y 4389   2.904   6.609   7.171  1.0592 -1.0292  2.1597
   98DOPC   C38 4390   3.023   6.765   7.049  0.3998 -0.1583  0.2556
   98DOPC   H8X 4391   3.046   6.871   7.071  0.5080  0.1698 -1.3250
   98DOPC   H8Y 4392   2.962   6.757   6.956 -1.0191 -1.2037  1.2227
   98DOPC   C39 4393   3.139   6.677   7.037 -0.3655  0.3430  0.0859
   98DOPC   H9X 4394   3.238   6.708   7.073 -0.8902  0.8877  1.1280
   98DOPC  C310 4395   3.145   6.562   6.964 -0.4480 -0.5170 -0.1279
   98DOPC  H10X 4396   3.243   6.520   6.939  1.2779  2.7868  0.4941
   98DOPC  C311 4397   3.030   6.500   6.901  0.2207 -0.8390  0.1189
   98DOPC  H11X 4398   2.937   6.557   6.922  1.7211  1.4767  0.9804
   98DOPC  H11Y 4399   3.019   6.392   6.926 -0.4295 -0.7921  0.0325
   98DOPC  C312 4400   3.049   6.512   6.750 -0.5499 -0.5948  0.3996
   98DOPC  H12X 4401   2.985   6.431   6.709  0.4358 -1.4898  0.5801
   98DOPC  H12Y 4402   3.151   6.481   6.720 -0.5493  1.1891 -1.6774
   98DOPC  C313 4403   3.036   6.651   6.692 -0.5372 -1.6495  0.1380
   98DOPC  H13X 4404   2.943   6.695   6.734 -0.6984 -0.4269 -1.3906
   98DOPC  H13Y 4405   3.113   6.711   6.745 -1.7079  0.2215 -0.1775
   98DOPC  C314 4406   3.051   6.672   6.537 -0.4948 -0.5042  0.6336
   98DOPC  H14X 4407   3.016   6.774   6.513 -0.3637 -1.2259 -3.3175
   98DOPC  H14Y 4408   3.159   6.680   6.511 -0.4380  0.3613  1.1061
   98DOPC  C315 4409   2.981   6.571   6.447 -1.1221 -0.3202  0.2143
   98DOPC  H15X 4410   3.023   6.469   6.460  0.0147 -0.0861 -1.3411
   98DOPC  H15Y 4411   2.992   6.601   6.340 -0.1720  2.8623  1.1108
   98DOPC  C316 4412   2.831   6.570   6.474  0.6600  0.1661 -0.0059
   98DOPC  H16X 4413   2.782   6.530   6.382  3.0673 -0.9734 -0.8764
   98DOPC  H16Y 4414   2.810   6.506   6.563 -0.9678  0.4347 -0.1599
   98DOPC  C317 4415   2.769   6.710   6.497 -0.1200 -0.9007 -0.2479
   98DOPC  H17X 4416   2.792   6.732   6.604 -0.7077 -2.3672  0.2090
   98DOPC  H17Y 4417   2.823   6.783   6.434 -0.2075 -0.0332  0.6526
   98DOPC  C318 4418   2.615   6.721   6.489 -0.9044  0.6164 -0.4783
   98DOPC  H18X 4419   2.564   6.649   6.556 -0.4839  1.3469  0.6553
   98DOPC  H18Y 4420   2.584   6.824   6.514  3.0286  1.7078  0.6753
   98DOPC  H18Z 4421   2.595   6.692   6.384  1.5784 -2.9893 -0.1548
   99DOPC     N 4422  11.528   3.878   8.928 -0.3625  0.4006  0.0066
   99DOPC   C12 4423  11.588   3.953   8.812  1.3149  0.2944  0.5705
   99DOPC  H12A 4424  11.638   3.884   8.746  0.4666  0.3841 -0.1965
   99DOPC  H12B 4425  11.666   4.016   8.851  0.3709  1.0804  1.2528
   99DOPC   C13 4426  11.629   3.780   8.967 -0.2365  1.4933 -0.2294
   99DOPC  H13A 4427  11.604   3.717   9.051  0.1580  0.9003 -0.5535
   99DOPC  H13B 4428  11.653   3.706   8.892 -0.1428  0.6307  0.6387
   99DOPC  H13C 4429  11.723   3.831   8.984  0.6612 -0.4704  1.0590
   99DOPC   C14 4430  11.405   3.796   8.887 -0.0313  0.4460 -0.6154
   99DOPC  H14A 4431  11.417   3.726   8.806 -0.7255 -0.7485  0.2905
   99DOPC  H14B 4432  11.366   3.741   8.972  0.0069  1.1928 -0.0955
   99DOPC  H14C 4433  11.335   3.868   8.847 -1.5377 -0.7041 -0.1753
   99DOPC   C15 4434  11.484   3.962   9.045 -0.3146 -0.1488  0.1279
   99DOPC  H15A 4435  11.571   4.020   9.072  1.2170 -1.5554 -1.5583
   99DOPC  H15B 4436  11.466   3.899   9.130  0.0477 -0.6016 -0.1249
   99DOPC  H15C 4437  11.398   4.023   9.022 -0.0881  0.6092  1.1987
   99DOPC   C11 4438  11.499   4.039   8.718  0.0404 -0.2600 -0.4408
   99DOPC  H11A 4439  11.437   4.104   8.784 -0.8613 -1.9982  0.4964
   99DOPC  H11B 4440  11.554   4.111   8.653  1.4568  1.3840  2.3707
   99DOPC     P 4441  11.416   3.877   8.539  0.3281  0.1658 -0.1704
   99DOPC   O13 4442  11.293   3.792   8.523  0.3025  0.0591 -0.4474
   99DOPC   O14 4443  11.538   3.794   8.565 -0.0860  0.3585 -0.1243
   99DOPC   O12 4444  11.392   3.971   8.657  0.3596 -0.7545  0.0788
   99DOPC   O11 4445  11.435   3.966   8.420 -0.3423 -0.3326  0.0205
   99DOPC    C1 4446  11.376   4.099   8.399 -0.5554  0.1929 -0.3219
   99DOPC    HA 4447  11.391   4.161   8.490  2.0047  0.0226 -0.5483
   99DOPC    HB 4448  11.265   4.094   8.399 -0.5089 -1.0896  0.7270
   99DOPC    C2 4449  11.414   4.175   8.275 -0.1610 -0.4204 -0.0372
   99DOPC    HS 4450  11.373   4.278   8.276 -0.3269 -0.4427  2.7161
   99DOPC   O21 4451  11.370   4.103   8.162 -0.5400  0.4264  0.4542
   99DOPC   C21 4452  11.288   4.168   8.083 -0.4067  0.8725 -0.3512
   99DOPC   O22 4453  11.238   4.277   8.104 -0.1018 -0.3092  0.4878
   99DOPC   C22 4454  11.270   4.080   7.960 -0.2555  0.2235  0.2026
   99DOPC   H2R 4455  11.219   3.985   7.989 -1.4899  0.4408 -1.1264
   99DOPC   H2S 4456  11.366   4.035   7.926 -0.9137  0.1973 -1.7732
   99DOPC    C3 4457  11.570   4.193   8.263 -0.7639  0.2578 -0.6077
   99DOPC    HX 4458  11.615   4.105   8.314 -1.2489 -0.5325 -1.5108
   99DOPC    HY 4459  11.609   4.278   8.323  0.2737 -1.2672  1.0007
   99DOPC   O31 4460  11.610   4.201   8.127 -0.3940  0.2984 -0.7428
   99DOPC   C31 4461  11.728   4.183   8.094 -0.9846  0.0230 -0.8027
   99DOPC   O32 4462  11.825   4.164   8.166 -0.1213 -0.5180 -0.4631
   99DOPC   C32 4463  11.736   4.204   7.943 -0.3161  0.0486  0.3656
   99DOPC   H2X 4464  11.660   4.276   7.907  0.6861  1.1099  0.3199
   99DOPC   H2Y 4465  11.836   4.242   7.911  0.9572 -2.4277  1.1296
   99DOPC   C23 4466  11.203   4.146   7.838  0.2835  0.4799  0.2205
   99DOPC   H3R 4467  11.223   4.089   7.744  0.1338 -0.3240  0.6605
   99DOPC   H3S 4468  11.228   4.253   7.827  0.2477  0.3782 -1.0350
   99DOPC   C24 4469  11.050   4.139   7.855  0.5245  1.1349 -0.9683
   99DOPC   H4R 4470  11.035   4.187   7.955  0.2256 -3.4648  1.4566
   99DOPC   H4S 4471  11.014   4.036   7.871  2.4577  0.9026  3.3487
   99DOPC   C25 4472  10.984   4.202   7.733  0.2753 -0.0076  0.2939
   99DOPC   H5R 4473  11.048   4.288   7.704  0.9257 -1.3035 -2.4331
   99DOPC   H5S 4474  10.887   4.250   7.757  2.0679  2.7997  2.6304
   99DOPC   C26 4475  10.965   4.115   7.613  0.7872 -0.3647 -0.5282
   99DOPC   H6R 4476  10.935   4.014   7.647 -1.1823  0.0236 -0.9819
   99DOPC   H6S 4477  11.057   4.099   7.554  1.3048 -0.0745  0.1872
   99DOPC   C27 4478  10.859   4.169   7.512 -0.0955 -1.0114 -1.1691
   99DOPC   H7R 4479  10.900   4.269   7.487  1.1223 -0.7269  1.6858
   99DOPC   H7S 4480  10.763   4.182   7.566 -0.0813 -2.8921 -0.6085
   99DOPC   C28 4481  10.844   4.087   7.387 -0.5320  0.2161  0.5483
   99DOPC   H8R 4482  10.837   3.981   7.420 -0.1514 -0.2146 -0.7062
   99DOPC   H8S 4483  10.939   4.089   7.330 -1.4474 -2.6690 -1.3098
   99DOPC   C29 4484  10.720   4.127   7.307 -0.1297  0.0370  0.1637
   99DOPC   H9R 4485  10.634   4.075   7.351  0.7673 -0.6145  1.2301
   99DOPC  C210 4486  10.717   4.197   7.193  0.3082  0.1535  0.1267
   99DOPC  H10R 4487  10.618   4.218   7.149  0.7760 -0.0763 -1.0697
   99DOPC  C211 4488  10.832   4.264   7.127  0.4702 -0.3496  0.3810
   99DOPC  H11R 4489  10.852   4.209   7.032 -1.5523  0.0151 -0.3050
   99DOPC  H11S 4490  10.917   4.254   7.197  0.1893 -0.2085  0.7448
   99DOPC  C212 4491  10.815   4.419   7.104 -0.2726 -1.0770  0.7316
   99DOPC  H12R 4492  10.841   4.477   7.196 -0.8164  0.1177  0.1558
   99DOPC  H12S 4493  10.712   4.443   7.072 -0.1773 -1.0720  0.4276
   99DOPC  C213 4494  10.888   4.486   6.991 -0.1989 -0.5533  0.0727
   99DOPC  H13R 4495  10.997   4.485   7.012 -0.4005 -1.3757  1.1686
   99DOPC  H13S 4496  10.855   4.589   6.963 -0.3390 -0.2465  1.3369
   99DOPC  C214 4497  10.870   4.408   6.856  0.2177 -0.1678  0.4083
   99DOPC  H14R 4498  10.764   4.373   6.853  0.3423 -0.4776 -1.1716
   99DOPC  H14S 4499  10.925   4.313   6.846  0.1421 -0.2122  0.4172
   99DOPC  C215 4500  10.896   4.493   6.727 -0.1892 -0.0862  0.4858
   99DOPC  H15R 4501  11.004   4.515   6.735  0.3027 -2.0797 -0.2730
   99DOPC  H15S 4502  10.851   4.594   6.742  1.9827  0.6816  2.6739
   99DOPC  C216 4503  10.855   4.430   6.591 -0.7848  0.6557 -0.3084
   99DOPC  H16R 4504  10.751   4.393   6.599 -0.1118 -2.0346 -2.5338
   99DOPC  H16S 4505  10.921   4.342   6.574  1.7291  1.9139  2.0076
   99DOPC  C217 4506  10.886   4.529   6.481  0.1122 -0.2965 -0.1028
   99DOPC  H17R 4507  10.997   4.528   6.487  0.0866  1.1940  1.1459
   99DOPC  H17S 4508  10.849   4.630   6.507  2.1403  1.1359 -2.2506
   99DOPC  C218 4509  10.841   4.490   6.340 -0.4716 -0.5065  0.2716
   99DOPC  H18R 4510  10.873   4.566   6.265  2.8472 -2.9851 -1.0660
   99DOPC  H18S 4511  10.732   4.465   6.342 -0.8916  1.2564  0.6523
   99DOPC  H18T 4512  10.888   4.393   6.313 -0.8372 -0.5714 -0.1475
   99DOPC   C33 4513  11.716   4.066   7.871 -0.4764  0.4074  0.2374
   99DOPC   H3X 4514  11.608   4.040   7.876 -0.5210  0.8162  1.7310
   99DOPC   H3Y 4515  11.774   3.984   7.919  2.3764  0.2240 -3.1022
   99DOPC   C34 4516  11.764   4.067   7.727  0.4252 -0.0814 -0.0816
   99DOPC   H4X 4517  11.753   3.966   7.683 -0.5562  0.3799 -0.9483
   99DOPC   H4Y 4518  11.873   4.088   7.733  0.4874 -0.7038  1.1154
   99DOPC   C35 4519  11.692   4.176   7.634 -0.4704  0.5694  0.5884
   99DOPC   H5X 4520  11.734   4.163   7.531 -0.4277 -0.2567  0.7089
   99DOPC   H5Y 4521  11.736   4.273   7.667 -0.6780  0.7746  0.2677
   99DOPC   C36 4522  11.543   4.178   7.626 -0.3033 -0.2544 -0.6967
   99DOPC   H6X 4523  11.503   4.182   7.729  0.9495 -1.8142 -0.1064
   99DOPC   H6Y 4524  11.499   4.269   7.580 -0.5708  0.3065  0.6428
   99DOPC   C37 4525  11.473   4.066   7.552 -0.9174  0.5154 -0.3081
   99DOPC   H7X 4526  11.506   3.966   7.587 -1.3903  0.9664  1.5436
   99DOPC   H7Y 4527  11.363   4.075   7.566 -0.5611  2.1035  2.1328
   99DOPC   C38 4528  11.486   4.087   7.397 -0.0472  0.4629 -0.0861
   99DOPC   H8X 4529  11.452   3.993   7.350  3.8021 -1.7098  1.0569
   99DOPC   H8Y 4530  11.589   4.084   7.357 -0.2779  0.2728 -0.6795
   99DOPC   C39 4531  11.410   4.207   7.346 -0.7680  0.4324 -0.2718
   99DOPC   H9X 4532  11.430   4.304   7.395  1.9247  0.1331 -0.6312
   99DOPC  C310 4533  11.296   4.201   7.265 -0.2178 -0.5402  0.1256
   99DOPC  H10X 4534  11.255   4.301   7.243  3.6153  1.1985  0.0557
   99DOPC  C311 4535  11.223   4.072   7.217  1.2376  0.2003 -0.8477
   99DOPC  H11X 4536  11.126   4.102   7.172  1.0553 -0.2848 -0.7820
   99DOPC  H11Y 4537  11.193   4.011   7.305 -0.5876  0.9263 -0.9032
   99DOPC  C312 4538  11.292   3.988   7.106  0.2193 -0.4041 -0.2228
   99DOPC  H12X 4539  11.381   3.935   7.146 -1.9517 -4.0038  0.2135
   99DOPC  H12Y 4540  11.323   4.056   7.023 -1.0175 -1.2123 -1.3772
   99DOPC  C313 4541  11.198   3.882   7.036 -0.2501  0.8803 -0.0378
   99DOPC  H13X 4542  11.262   3.820   6.971  1.0702 -0.7399  2.6334
   99DOPC  H13Y 4543  11.155   3.821   7.118  1.6681  1.2480  1.3045
   99DOPC  C314 4544  11.090   3.950   6.947 -0.2803  0.2920  0.2349
   99DOPC  H14X 4545  11.031   4.023   7.005 -0.6245  1.8311 -1.9377
   99DOPC  H14Y 4546  11.134   4.018   6.870 -1.3170 -1.5015 -2.0928
   99DOPC  C315 4547  10.992   3.858   6.876  0.0340  0.2195 -0.6647
   99DOPC  H15X 4548  10.979   3.778   6.952 -1.8878 -0.5429 -1.7117
   99DOPC  H15Y 4549  11.023   3.796   6.789  0.1941 -0.3298 -0.2235
   99DOPC  C316 4550  10.853   3.921   6.845  0.2284 -0.5960 -0.4155
   99DOPC  H16X 4551  10.792   3.938   6.936  1.5578  1.5015  0.1507
   99DOPC  H16Y 4552  10.862   4.020   6.795  1.2803 -0.2462  0.4415
   99DOPC  C317 4553  10.768   3.826   6.757  0.7528 -0.4644  0.5630
   99DOPC  H17X 4554  10.671   3.874   6.731  0.9964  0.8290  1.8972
   99DOPC  H17Y 4555  10.830   3.809   6.666  2.7643 -0.1747  1.8384
   99DOPC  C318 4556  10.737   3.695   6.827  0.2165  0.3991  0.3146
   99DOPC  H18X 4557  10.669   3.642   6.757  2.3849  0.2307 -1.7906
   99DOPC  H18Y 4558  10.831   3.636   6.837 -1.0887 -1.5439  1.9944
   99DOPC  H18Z 4559  10.693   3.709   6.928 -0.8222 -0.5749  0.0197
  100DOPC     N 4560   3.603   7.322   8.353 -0.5110 -0.0735 -0.4034
  100DOPC   C12 4561   3.644   7.254   8.222 -0.0812  0.0038  0.5374
  100DOPC  H12A 4562   3.620   7.149   8.229 -1.9850  0.4168  0.5281
  100DOPC  H12B 4563   3.752   7.258   8.218 -0.1429  3.3731 -1.6857
  100DOPC   C13 4564   3.462   7.326   8.387 -0.2085  0.9540 -0.0709
  100DOPC  H13A 4565   3.432   7.222   8.385  0.7710  0.6254  1.3668
  100DOPC  H13B 4566   3.431   7.362   8.484 -0.7190  0.8919 -0.2038
  100DOPC  H13C 4567   3.405   7.375   8.309 -1.3732  1.5745  1.1359
  100DOPC   C14 4568   3.639   7.473   8.344  0.3802  0.7075  0.3858
  100DOPC  H14A 4569   3.632   7.522   8.440 -1.5561 -0.1454  0.7237
  100DOPC  H14B 4570   3.742   7.487   8.313 -0.1178  2.4011 -0.6747
  100DOPC  H14C 4571   3.573   7.524   8.275  2.3828  2.8021 -0.1084
  100DOPC   C15 4572   3.679   7.265   8.473  0.3048 -0.2054  0.5175
  100DOPC  H15A 4573   3.654   7.328   8.557 -0.2864  0.7178 -0.3325
  100DOPC  H15B 4574   3.785   7.269   8.453 -0.0048 -0.0671 -1.2350
  100DOPC  H15C 4575   3.647   7.162   8.481  1.7851 -0.7731 -0.2973
  100DOPC   C11 4576   3.585   7.309   8.095 -0.8348 -0.7007  0.0301
  100DOPC  H11A 4577   3.614   7.412   8.067 -4.5705  0.4035 -0.3897
  100DOPC  H11B 4578   3.626   7.244   8.014  0.8379  1.6905 -1.1383
  100DOPC     P 4579   3.347   7.413   8.067  0.5005 -0.0217 -0.2177
  100DOPC   O13 4580   3.422   7.536   8.038 -0.4799  0.1325  0.6861
  100DOPC   O14 4581   3.241   7.437   8.168  0.5628  0.2347  0.4742
  100DOPC   O12 4582   3.441   7.291   8.103 -0.1169 -0.5188  0.3015
  100DOPC   O11 4583   3.275   7.357   7.933 -0.1628  0.1606  0.0312
  100DOPC    C1 4584   3.363   7.295   7.834 -0.1441  0.7044 -0.5435
  100DOPC    HA 4585   3.300   7.232   7.768  2.1705 -0.6534 -1.5541
  100DOPC    HB 4586   3.419   7.214   7.886 -1.1910 -1.6083 -2.8320
  100DOPC    C2 4587   3.447   7.386   7.746  0.5579 -0.0245  0.9119
  100DOPC    HS 4588   3.527   7.433   7.807  0.5006  0.9078  0.2950
  100DOPC   O21 4589   3.360   7.486   7.688  0.6295  1.1523  0.8106
  100DOPC   C21 4590   3.420   7.603   7.681  0.1655 -0.3248 -0.4288
  100DOPC   O22 4591   3.538   7.618   7.701 -0.2949 -0.0615 -0.4328
  100DOPC   C22 4592   3.322   7.716   7.652  0.4312 -0.1215  0.2143
  100DOPC   H2R 4593   3.301   7.751   7.756  1.7295  0.0543  0.4293
  100DOPC   H2S 4594   3.225   7.687   7.606  0.7064 -0.6371 -0.0470
  100DOPC    C3 4595   3.510   7.297   7.635  0.0417 -0.0392 -0.0024
  100DOPC    HX 4596   3.425   7.268   7.571 -0.2586  0.2415  0.2661
  100DOPC    HY 4597   3.552   7.206   7.684  0.5626  0.5610  0.6899
  100DOPC   O31 4598   3.608   7.362   7.553 -0.2176  0.1385  0.6909
  100DOPC   C31 4599   3.730   7.370   7.608  0.1461 -0.3273 -0.2602
  100DOPC   O32 4600   3.759   7.340   7.722 -0.2149 -0.4839 -1.0054
  100DOPC   C32 4601   3.828   7.429   7.508  0.0670 -0.2515  0.4223
  100DOPC   H2X 4602   3.850   7.356   7.427 -1.1574 -0.0788 -0.0964
  100DOPC   H2Y 4603   3.773   7.512   7.460  1.5828  0.6658  0.2139
  100DOPC   C23 4604   3.382   7.831   7.572  0.1551 -0.3918  0.1724
  100DOPC   H3R 4605   3.410   7.804   7.468 -0.7097  3.5746 -1.2795
  100DOPC   H3S 4606   3.471   7.871   7.626  1.1122 -1.7463 -0.3525
  100DOPC   C24 4607   3.283   7.945   7.556 -0.0630 -0.5381 -0.2936
  100DOPC   H4R 4608   3.232   7.981   7.648 -1.4383 -0.2234 -1.1558
  100DOPC   H4S 4609   3.207   7.927   7.477  0.2995 -0.5746 -0.6377
  100DOPC   C25 4610   3.357   8.070   7.501  0.8969 -0.6237  0.5020
  100DOPC   H5R 4611   3.412   8.046   7.408  0.8020 -0.3237  0.3647
  100DOPC   H5S 4612   3.423   8.095   7.587 -0.8164  0.6944  1.5065
  100DOPC   C26 4613   3.259   8.196   7.496  0.8687  0.0734 -0.5254
  100DOPC   H6R 4614   3.199   8.184   7.589  1.5943  1.2332  0.1017
  100DOPC   H6S 4615   3.188   8.189   7.410 -1.7237  2.0141  1.3148
  100DOPC   C27 4616   3.340   8.324   7.497  0.2840 -0.9949  0.4759
  100DOPC   H7R 4617   3.398   8.316   7.591  0.9132 -0.9072  0.1015
  100DOPC   H7S 4618   3.283   8.419   7.495  0.6252 -0.7727 -1.6810
  100DOPC   C28 4619   3.416   8.346   7.364 -0.3269 -0.5220 -0.2819
  100DOPC   H8R 4620   3.345   8.358   7.279  0.1864  1.3041 -0.4877
  100DOPC   H8S 4621   3.475   8.254   7.344 -0.7385 -0.6599 -0.9037
  100DOPC   C29 4622   3.506   8.465   7.367 -0.1876  0.0468 -0.3728
  100DOPC   H9R 4623   3.570   8.481   7.455 -0.6925  2.3838 -0.3540
  100DOPC  C210 4624   3.510   8.558   7.272  0.1189 -0.6252 -0.3575
  100DOPC  H10R 4625   3.573   8.643   7.302 -1.1005  0.7008 -1.3673
  100DOPC  C211 4626   3.446   8.562   7.139 -0.0373 -0.2868  0.5743
  100DOPC  H11R 4627   3.448   8.668   7.105 -1.8661 -0.3556  0.1401
  100DOPC  H11S 4628   3.339   8.538   7.156 -0.7482  0.9927 -1.6321
  100DOPC  C212 4629   3.494   8.469   7.030 -0.5268  0.0218  0.0774
  100DOPC  H12R 4630   3.480   8.366   7.069 -2.2957 -0.9876 -2.9688
  100DOPC  H12S 4631   3.602   8.479   7.005  0.0730 -3.1322  0.9646
  100DOPC  C213 4632   3.404   8.482   6.900 -0.0048  0.4574  0.1067
  100DOPC  H13R 4633   3.416   8.589   6.872  2.4675  0.2507  0.1241
  100DOPC  H13S 4634   3.299   8.464   6.933 -0.6700  0.9894 -1.6168
  100DOPC  C214 4635   3.451   8.393   6.777 -0.2361 -0.3299  0.7957
  100DOPC  H14R 4636   3.551   8.433   6.750 -0.0321 -0.1861  1.7369
  100DOPC  H14S 4637   3.380   8.427   6.699  2.1787  1.8563 -0.5653
  100DOPC  C215 4638   3.467   8.243   6.811 -0.2772 -0.0660 -0.2230
  100DOPC  H15R 4639   3.533   8.247   6.900 -1.1626  0.2228  0.4404
  100DOPC  H15S 4640   3.512   8.193   6.723 -2.4370  0.0282 -1.4539
  100DOPC  C216 4641   3.333   8.166   6.846 -0.4247  0.1177 -0.5778
  100DOPC  H16R 4642   3.294   8.211   6.940  0.0781  1.4792 -0.9903
  100DOPC  H16S 4643   3.354   8.059   6.869 -1.2406 -0.8911 -4.0096
  100DOPC  C217 4644   3.236   8.167   6.735 -0.3439  0.2111  0.0218
  100DOPC  H17R 4645   3.206   8.273   6.720 -0.3700  0.1404 -0.4265
  100DOPC  H17S 4646   3.146   8.114   6.772  0.7750 -0.4294  2.0099
  100DOPC  C218 4647   3.266   8.111   6.599 -0.1551  0.9093  0.4822
  100DOPC  H18R 4648   3.306   8.007   6.594  0.8240  1.3022 -0.0858
  100DOPC  H18S 4649   3.349   8.167   6.550  1.0949 -2.7438 -2.0590
  100DOPC  H18T 4650   3.185   8.127   6.526  0.2473  1.3261  0.1233
  100DOPC   C33 4651   3.953   7.500   7.569  0.0896  0.7243 -0.1451
  100DOPC   H3X 4652   3.978   7.421   7.642 -2.2827  0.5852  0.6115
  100DOPC   H3Y 4653   3.925   7.591   7.626 -0.6612 -0.5570  1.6197
  100DOPC   C34 4654   4.083   7.506   7.477  0.6852  0.3852 -0.5540
  100DOPC   H4X 4655   4.105   7.401   7.449 -0.8160  0.1762 -1.0383
  100DOPC   H4Y 4656   4.172   7.537   7.536  0.7117  0.0502 -0.4150
  100DOPC   C35 4657   4.056   7.600   7.355  0.2626  0.2257  0.0746
  100DOPC   H5X 4658   4.078   7.706   7.379 -0.0161  0.6667 -1.5090
  100DOPC   H5Y 4659   3.947   7.596   7.332  0.3637 -2.2490 -0.2459
  100DOPC   C36 4660   4.129   7.557   7.225 -0.1134  0.0796 -0.6139
  100DOPC   H6X 4661   4.230   7.518   7.249  1.4346  2.2497 -3.0718
  100DOPC   H6Y 4662   4.077   7.475   7.172 -0.6325  0.8773 -1.3784
  100DOPC   C37 4663   4.150   7.667   7.131 -0.2950 -0.0712 -0.4177
  100DOPC   H7X 4664   4.057   7.674   7.071 -1.1311  0.4023  0.9061
  100DOPC   H7Y 4665   4.164   7.759   7.192 -0.2182 -1.3540  1.5940
  100DOPC   C38 4666   4.269   7.631   7.036 -0.6801  0.3282 -0.0539
  100DOPC   H8X 4667   4.232   7.556   6.963 -2.0040  1.7085 -0.8534
  100DOPC   H8Y 4668   4.351   7.581   7.092 -1.4857 -0.4333  0.4526
  100DOPC   C39 4669   4.317   7.753   6.955  0.1658  0.0289  0.5416
  100DOPC   H9X 4670   4.370   7.825   7.020 -0.4634 -1.2023  2.5215
  100DOPC  C310 4671   4.300   7.771   6.828  0.1617  0.7990  0.2752
  100DOPC  H10X 4672   4.335   7.864   6.779  1.6455 -0.2481 -0.7473
  100DOPC  C311 4673   4.230   7.682   6.725 -0.0722  0.0305 -0.3469
  100DOPC  H11X 4674   4.146   7.622   6.766  0.6617 -0.1987  0.8904
  100DOPC  H11Y 4675   4.306   7.610   6.687  0.6744 -0.5060  1.9370
  100DOPC  C312 4676   4.175   7.781   6.616 -0.4302 -0.0924 -0.9188
  100DOPC  H12X 4677   4.262   7.838   6.577  0.1333 -0.0492  0.3464
  100DOPC  H12Y 4678   4.113   7.859   6.664  0.1023 -1.1004  1.5779
  100DOPC  C313 4679   4.091   7.703   6.510 -0.4562  0.3085 -0.0244
  100DOPC  H13X 4680   4.021   7.635   6.563  0.1849 -0.0428  0.3775
  100DOPC  H13Y 4681   4.027   7.766   6.444 -0.2280  2.8997  2.0755
  100DOPC  C314 4682   4.181   7.625   6.410 -0.1742  0.1595  0.2242
  100DOPC  H14X 4683   4.274   7.670   6.368 -0.4515 -0.1464 -0.7436
  100DOPC  H14Y 4684   4.214   7.537   6.470  1.2868  0.3420 -0.2537
  100DOPC  C315 4685   4.112   7.560   6.289 -0.3411  0.4630  0.3878
  100DOPC  H15X 4686   4.048   7.636   6.240 -2.0150 -1.3073 -0.2644
  100DOPC  H15Y 4687   4.046   7.481   6.331 -1.8791  0.8825 -1.1517
  100DOPC  C316 4688   4.206   7.487   6.196  0.2088  0.0042 -0.1827
  100DOPC  H16X 4689   4.294   7.549   6.171 -0.9366  2.8607  2.3476
  100DOPC  H16Y 4690   4.245   7.402   6.256 -2.3630 -0.1182  1.4680
  100DOPC  C317 4691   4.143   7.433   6.068 -0.2444  0.4876 -0.1439
  100DOPC  H17X 4692   4.129   7.323   6.077  1.0997 -0.0853 -3.4629
  100DOPC  H17Y 4693   4.046   7.486   6.057 -0.3229  0.4082  0.1532
  100DOPC  C318 4694   4.219   7.449   5.936 -0.2266 -0.1600  0.2693
  100DOPC  H18X 4695   4.302   7.375   5.939  0.0604  0.1050 -0.9066
  100DOPC  H18Y 4696   4.156   7.414   5.852 -1.6786  0.6656  0.9812
  100DOPC  H18Z 4697   4.259   7.549   5.906  2.8342 -1.5377 -0.6680
  101DOPC     N 4698  10.626   2.979   8.660 -0.0366  0.3837 -0.2024
  101DOPC   C12 4699  10.487   2.966   8.597 -0.1065 -0.1747 -0.0821
  101DOPC  H12A 4700  10.415   2.986   8.675 -0.7189 -0.7073 -0.5018
  101DOPC  H12B 4701  10.471   2.865   8.560 -0.5289 -0.1266 -0.0375
  101DOPC   C13 4702  10.624   3.108   8.743 -0.2670  0.0936 -0.1365
  101DOPC  H13A 4703  10.560   3.089   8.828  0.0477  0.4428  0.1826
  101DOPC  H13B 4704  10.722   3.147   8.763 -0.9157  4.2466 -3.5032
  101DOPC  H13C 4705  10.575   3.187   8.688 -0.7338 -0.2371 -0.1993
  101DOPC   C14 4706  10.732   2.988   8.554  0.1155  0.2389 -0.0713
  101DOPC  H14A 4707  10.753   2.904   8.490  2.5137  0.9778 -0.3375
  101DOPC  H14B 4708  10.708   3.072   8.490 -3.1565 -0.5840 -0.1116
  101DOPC  H14C 4709  10.825   3.014   8.601  0.3810  2.2460 -1.5891
  101DOPC   C15 4710  10.660   2.862   8.752  0.0128 -0.0451  0.2779
  101DOPC  H15A 4711  10.749   2.876   8.810 -0.2089 -0.3197  0.6857
  101DOPC  H15B 4712  10.672   2.771   8.695 -0.6424 -0.4414  0.7597
  101DOPC  H15C 4713  10.579   2.842   8.821  0.3174 -0.5558  0.4925
  101DOPC   C11 4714  10.442   3.066   8.480  0.3175  0.1017  0.4506
  101DOPC  H11A 4715  10.381   3.142   8.535 -0.2010 -0.6223  0.8930
  101DOPC  H11B 4716  10.528   3.126   8.443  0.0461 -0.6863 -1.5699
  101DOPC     P 4717  10.232   2.942   8.403  0.0131  0.0508  0.4354
  101DOPC   O13 4718  10.149   3.056   8.440  0.1387 -0.1872 -0.5640
  101DOPC   O14 4719  10.231   2.821   8.492  0.4834 -0.1861 -0.2558
  101DOPC   O12 4720  10.377   2.991   8.375  0.6197  0.0447 -0.0094
  101DOPC   O11 4721  10.174   2.887   8.259 -0.1413 -0.5044 -0.1870
  101DOPC    C1 4722  10.255   2.821   8.163 -0.5236  1.4459 -0.0833
  101DOPC    HA 4723  10.200   2.734   8.121 -0.3419  1.3038 -0.0286
  101DOPC    HB 4724  10.348   2.787   8.212 -0.2695  2.5222  0.2074
  101DOPC    C2 4725  10.306   2.913   8.051  0.7200 -0.2190  0.3731
  101DOPC    HS 4726  10.364   2.994   8.100 -0.3596  0.8615 -0.0949
  101DOPC   O21 4727  10.190   2.964   7.972  0.1631  0.2655 -0.3778
  101DOPC   C21 4728  10.201   3.082   7.909 -0.5732  0.5073 -0.1528
  101DOPC   O22 4729  10.289   3.165   7.921 -0.2860  0.7223 -0.1493
  101DOPC   C22 4730  10.069   3.102   7.829 -0.0381 -0.3802  0.7360
  101DOPC   H2R 4731  10.066   3.212   7.817  2.5745 -0.0348  2.3259
  101DOPC   H2S 4732   9.984   3.070   7.893 -1.1641  4.2919  1.9345
  101DOPC    C3 4733  10.412   2.847   7.955  0.0705 -0.7019  0.2261
  101DOPC    HX 4734  10.365   2.754   7.915  1.5725 -1.1761 -0.4962
  101DOPC    HY 4735  10.504   2.814   8.007  0.9309  3.6710  1.8477
  101DOPC   O31 4736  10.443   2.933   7.843 -0.2197  0.0238 -0.3639
  101DOPC   C31 4737  10.559   2.991   7.860 -0.0421 -0.6953 -0.1849
  101DOPC   O32 4738  10.635   2.976   7.952 -0.6671 -0.2333  0.7741
  101DOPC   C32 4739  10.576   3.090   7.746  0.4269 -0.1236  0.7455
  101DOPC   H2X 4740  10.534   3.187   7.782  0.1843  0.1589 -0.2580
  101DOPC   H2Y 4741  10.686   3.091   7.730  0.5119 -0.3131  1.3008
  101DOPC   C23 4742  10.085   3.037   7.688 -0.0184 -0.9573  0.4208
  101DOPC   H3R 4743  10.187   3.059   7.651 -0.3366 -2.5267 -1.5356
  101DOPC   H3S 4744  10.017   3.094   7.621  2.8833 -0.5849 -2.4134
  101DOPC   C24 4745  10.064   2.890   7.676 -0.0367 -0.0944  0.1388
  101DOPC   H4R 4746   9.964   2.867   7.633  0.0152  1.3073 -0.7726
  101DOPC   H4S 4747  10.055   2.836   7.773 -3.0759 -0.8687 -0.4557
  101DOPC   C25 4748  10.175   2.816   7.594 -0.1436  0.1458 -0.6221
  101DOPC   H5R 4749  10.144   2.710   7.581 -0.0769  0.2781 -1.9671
  101DOPC   H5S 4750  10.269   2.814   7.654 -0.3938 -0.6135 -0.2485
  101DOPC   C26 4751  10.194   2.872   7.451 -0.3626  0.3223  0.0021
  101DOPC   H6R 4752  10.232   2.976   7.446  1.9997 -0.4785 -0.0566
  101DOPC   H6S 4753  10.100   2.863   7.392 -1.1433  0.0046  1.2599
  101DOPC   C27 4754  10.303   2.795   7.374  0.0167 -0.1222 -0.1452
  101DOPC   H7R 4755  10.294   2.686   7.395 -0.0586  0.3841  2.8767
  101DOPC   H7S 4756  10.401   2.817   7.421 -0.2756  0.4282  0.2148
  101DOPC   C28 4757  10.300   2.824   7.222 -0.3475 -0.1070 -0.0405
  101DOPC   H8R 4758  10.195   2.809   7.188 -0.8421 -0.0793  1.4210
  101DOPC   H8S 4759  10.372   2.755   7.173 -1.0176 -2.8154  2.4636
  101DOPC   C29 4760  10.346   2.965   7.196  0.3799  1.2390  0.1656
  101DOPC   H9R 4761  10.402   3.011   7.279 -0.4923 -1.3717  2.3350
  101DOPC  C210 4762  10.319   3.031   7.086 -0.5589  0.3540  0.4440
  101DOPC  H10R 4763  10.364   3.131   7.074  1.1246 -0.3263  0.7292
  101DOPC  C211 4764  10.223   2.992   6.973 -0.4851 -0.2893 -0.6468
  101DOPC  H11R 4765  10.156   3.081   6.968 -0.5253 -0.3110 -0.5049
  101DOPC  H11S 4766  10.155   2.913   7.009 -0.6684 -0.2893 -0.9888
  101DOPC  C212 4767  10.285   2.960   6.837  0.2068 -0.3371  0.4637
  101DOPC  H12R 4768  10.375   2.895   6.847  0.4776  0.0955  0.9261
  101DOPC  H12S 4769  10.319   3.057   6.793  1.4836 -1.5067 -1.2403
  101DOPC  C213 4770  10.187   2.888   6.748 -0.5335  0.2824  0.4796
  101DOPC  H13R 4771  10.103   2.961   6.737 -1.2346 -0.0309  3.0701
  101DOPC  H13S 4772  10.146   2.792   6.786 -0.5602  0.3925  0.7265
  101DOPC  C214 4773  10.253   2.863   6.610  0.6458 -0.0956 -0.4828
  101DOPC  H14R 4774  10.322   2.777   6.618 -0.5558 -1.3577 -2.6339
  101DOPC  H14S 4775  10.304   2.954   6.573 -1.1696  1.3432  0.3629
  101DOPC  C215 4776  10.153   2.801   6.508 -0.5108 -0.7264 -0.1485
  101DOPC  H15R 4777  10.057   2.858   6.506 -1.1245 -1.7337 -0.0323
  101DOPC  H15S 4778  10.124   2.702   6.550 -3.1617 -0.3519 -0.8711
  101DOPC  C216 4779  10.225   2.782   6.375 -0.8674  0.6553 -0.8976
  101DOPC  H16R 4780  10.301   2.702   6.387 -1.5953 -0.2833 -2.3058
  101DOPC  H16S 4781  10.271   2.879   6.345  1.2234 -0.4036 -1.2871
  101DOPC  C217 4782  10.118   2.748   6.267 -0.1579  0.3840  0.2426
  101DOPC  H17R 4783  10.169   2.769   6.170 -0.1763  3.0024  0.7158
  101DOPC  H17S 4784  10.032   2.818   6.272  0.7640  1.4893  1.4857
  101DOPC  C218 4785  10.060   2.607   6.273  0.0732 -0.5625  0.2390
  101DOPC  H18R 4786  10.141   2.530   6.280  0.3228 -0.6679 -2.5052
  101DOPC  H18S 4787   9.992   2.587   6.187 -0.6675  1.0775  0.4177
  101DOPC  H18T 4788  10.011   2.597   6.372 -0.9290  0.4455 -0.1345
  101DOPC   C33 4789  10.524   3.055   7.599  0.3194  0.6263  0.0301
  101DOPC   H3X 4790  10.413   3.050   7.604  0.4129 -1.6111  1.3732
  101DOPC   H3Y 4791  10.543   2.946   7.594 -3.3908 -0.1247 -0.8190
  101DOPC   C34 4792  10.571   3.138   7.479 -0.1353  0.5669  0.2916
  101DOPC   H4X 4793  10.544   3.094   7.381 -0.1198 -0.2417  0.6409
  101DOPC   H4Y 4794  10.682   3.138   7.482 -0.1074  0.6313 -0.6130
  101DOPC   C35 4795  10.530   3.280   7.466  0.2710 -0.8842 -0.1028
  101DOPC   H5X 4796  10.549   3.343   7.555 -0.2381  0.7140 -1.0835
  101DOPC   H5Y 4797  10.421   3.289   7.443  0.5619  2.3924 -0.6629
  101DOPC   C36 4798  10.602   3.348   7.353  0.3021 -0.0175  0.0231
  101DOPC   H6X 4799  10.713   3.349   7.368  0.2325 -0.3743  0.5872
  101DOPC   H6Y 4800  10.585   3.293   7.258  0.3799  0.8808 -0.5332
  101DOPC   C37 4801  10.572   3.491   7.336  0.3000  0.0252  0.0988
  101DOPC   H7X 4802  10.622   3.519   7.240  0.5227  2.2528  0.7924
  101DOPC   H7Y 4803  10.466   3.526   7.331  1.0502  2.3646 -0.7383
  101DOPC   C38 4804  10.642   3.587   7.438  0.5583 -0.3545  0.0664
  101DOPC   H8X 4805  10.742   3.540   7.453  1.3031  0.7738 -1.1809
  101DOPC   H8Y 4806  10.586   3.577   7.533 -1.5685  0.0377 -1.0855
  101DOPC   C39 4807  10.649   3.731   7.392 -0.3206 -0.2578  0.9114
  101DOPC   H9X 4808  10.751   3.770   7.407 -0.0656 -0.9987  1.1772
  101DOPC  C310 4809  10.566   3.797   7.314  0.8033 -0.6049  0.0452
  101DOPC  H10X 4810  10.585   3.903   7.291  0.6551 -0.5592  0.1271
  101DOPC  C311 4811  10.424   3.776   7.268 -0.0174 -0.7968 -0.6120
  101DOPC  H11X 4812  10.368   3.705   7.332  1.0564  0.7494  2.2150
  101DOPC  H11Y 4813  10.417   3.741   7.163  2.5721  0.4412 -1.2696
  101DOPC  C312 4814  10.358   3.914   7.292 -0.1194 -0.1851  0.3222
  101DOPC  H12X 4815  10.399   3.990   7.221 -0.2459 -1.3534 -1.0539
  101DOPC  H12Y 4816  10.363   3.959   7.393  1.8518  0.7790 -0.1559
  101DOPC  C313 4817  10.205   3.910   7.259 -0.8254  0.0215  0.1166
  101DOPC  H13X 4818  10.166   3.833   7.328 -0.0172  0.5294  1.1692
  101DOPC  H13Y 4819  10.168   4.011   7.288  1.0306  1.0974 -1.0395
  101DOPC  C314 4820  10.162   3.871   7.118 -0.2743  0.6638  0.5799
  101DOPC  H14X 4821  10.220   3.937   7.051  0.7807  0.2404  1.0638
  101DOPC  H14Y 4822  10.196   3.769   7.094  0.2086  1.2817 -1.5363
  101DOPC  C315 4823  10.016   3.900   7.082  0.4887 -0.1719  0.0697
  101DOPC  H15X 4824  10.014   3.936   6.977 -0.7429  3.1999  1.1148
  101DOPC  H15Y 4825   9.981   3.980   7.150  0.8086 -2.6343  3.3545
  101DOPC  C316 4826   9.926   3.782   7.104  0.3752 -0.1678  0.0491
  101DOPC  H16X 4827   9.956   3.694   7.043  0.0314 -0.0143 -0.3495
  101DOPC  H16Y 4828   9.937   3.745   7.208 -3.5747  0.0362  0.6791
  101DOPC  C317 4829   9.778   3.813   7.084  0.3043 -0.6031 -0.3057
  101DOPC  H17X 4830   9.713   3.727   7.111 -0.9531  0.6481  0.8182
  101DOPC  H17Y 4831   9.747   3.894   7.153  0.0059 -1.6997  0.8694
  101DOPC  C318 4832   9.741   3.845   6.940  0.4918  0.2688 -0.3231
  101DOPC  H18X 4833   9.745   3.757   6.873  1.1726  0.2702 -0.2883
  101DOPC  H18Y 4834   9.634   3.871   6.950  0.2466 -1.0058  0.5351
  101DOPC  H18Z 4835   9.799   3.927   6.891  0.3843 -0.1820 -1.2253
  102DOPC     N 4836   7.487   6.458   8.873 -0.7207 -0.7529 -0.1011
  102DOPC   C12 4837   7.603   6.556   8.854 -0.2143 -0.8894  0.9838
  102DOPC  H12A 4838   7.624   6.612   8.943  0.8519  3.1897 -1.5895
  102DOPC  H12B 4839   7.578   6.621   8.772  2.1871 -0.1396  0.7574
  102DOPC   C13 4840   7.506   6.348   8.975  0.1852 -0.8941  0.4815
  102DOPC  H13A 4841   7.493   6.380   9.078  0.0285  0.9328 -0.0726
  102DOPC  H13B 4842   7.426   6.276   8.969  0.3024 -0.8709 -2.7746
  102DOPC  H13C 4843   7.601   6.300   8.958  1.2699  1.2240  0.2257
  102DOPC   C14 4844   7.451   6.391   8.741 -0.3607 -0.2573 -0.3393
  102DOPC  H14A 4845   7.545   6.359   8.699 -0.5275 -1.0611 -0.1127
  102DOPC  H14B 4846   7.387   6.304   8.731 -0.8065  0.2810 -2.8872
  102DOPC  H14C 4847   7.417   6.465   8.669  0.7170  0.6477  0.0426
  102DOPC   C15 4848   7.365   6.539   8.906  0.6930  0.4410  0.7299
  102DOPC  H15A 4849   7.282   6.477   8.935  0.2456 -0.0338 -1.3867
  102DOPC  H15B 4850   7.328   6.600   8.825 -0.3376  1.9419  2.2542
  102DOPC  H15C 4851   7.380   6.606   8.990  0.7423 -0.5584  1.5358
  102DOPC   C11 4852   7.740   6.493   8.816  0.5093  0.2443  0.0059
  102DOPC  H11A 4853   7.825   6.565   8.823 -0.2360  1.2790 -1.0646
  102DOPC  H11B 4854   7.773   6.427   8.899  0.9019 -0.9254 -1.0362
  102DOPC     P 4855   7.839   6.312   8.652 -0.2941  0.2245  0.1395
  102DOPC   O13 4856   7.772   6.182   8.641 -0.6622  0.3320 -0.6755
  102DOPC   O14 4857   7.952   6.325   8.739 -0.3162 -0.8140 -0.5523
  102DOPC   O12 4858   7.736   6.425   8.685  0.0259  0.0118  0.0327
  102DOPC   O11 4859   7.895   6.344   8.508 -0.4234 -0.1538  0.0248
  102DOPC    C1 4860   7.894   6.469   8.447 -0.4451  0.0907  0.8148
  102DOPC    HA 4861   7.900   6.549   8.524  1.1462  0.1795  0.6440
  102DOPC    HB 4862   7.796   6.470   8.396 -0.1919 -0.8665  0.2920
  102DOPC    C2 4863   8.020   6.481   8.348  1.2772 -0.4133 -0.0586
  102DOPC    HS 4864   8.030   6.591   8.336  0.1235 -0.2983 -0.1380
  102DOPC   O21 4865   7.989   6.403   8.233  0.6906  0.2277  0.9362
  102DOPC   C21 4866   8.022   6.450   8.117 -0.8197  1.3631  0.2907
  102DOPC   O22 4867   8.071   6.559   8.092 -0.4391  0.2762  0.5405
  102DOPC   C22 4868   7.993   6.337   8.012 -0.6085  0.5046  0.6657
  102DOPC   H2R 4869   7.896   6.288   8.032 -1.8224  2.4324 -0.1989
  102DOPC   H2S 4870   8.084   6.274   8.024 -1.2430 -0.3954  0.8491
  102DOPC    C3 4871   8.148   6.419   8.411  0.2966  0.2737 -0.2318
  102DOPC    HX 4872   8.128   6.312   8.431  1.0540 -0.0785 -1.2592
  102DOPC    HY 4873   8.163   6.450   8.517  1.0347 -2.3323  0.4959
  102DOPC   O31 4874   8.271   6.432   8.349  0.5479  0.3700 -0.1326
  102DOPC   C31 4875   8.333   6.549   8.350 -0.4070  0.0260 -0.2927
  102DOPC   O32 4876   8.305   6.639   8.426 -0.2012  0.5489 -0.1062
  102DOPC   C32 4877   8.442   6.547   8.243 -0.3289  0.7942  0.2039
  102DOPC   H2X 4878   8.519   6.624   8.264  0.4935  0.0523 -0.0377
  102DOPC   H2Y 4879   8.500   6.453   8.259  1.7235  1.9789  0.0511
  102DOPC   C23 4880   7.994   6.389   7.867 -0.4659 -0.3210  0.3003
  102DOPC   H3R 4881   7.994   6.307   7.792 -1.6227  1.0500 -1.3030
  102DOPC   H3S 4882   8.080   6.458   7.853 -0.0450 -0.5677  1.5809
  102DOPC   C24 4883   7.868   6.465   7.845 -0.0361  0.3145  0.1432
  102DOPC   H4R 4884   7.873   6.563   7.897  1.1887  1.0354 -1.2592
  102DOPC   H4S 4885   7.780   6.410   7.886 -0.6646  0.3403 -1.1306
  102DOPC   C25 4886   7.833   6.485   7.696 -0.5789  0.1911 -0.2436
  102DOPC   H5R 4887   7.849   6.381   7.661 -0.4282  0.2962 -0.4896
  102DOPC   H5S 4888   7.902   6.543   7.632 -1.1659  0.7356 -0.3946
  102DOPC   C26 4889   7.694   6.545   7.682 -0.2473  0.6030 -0.4628
  102DOPC   H6R 4890   7.689   6.654   7.702 -0.5264  0.5428 -0.1975
  102DOPC   H6S 4891   7.626   6.503   7.759  0.5170  0.2188  0.0080
  102DOPC   C27 4892   7.618   6.504   7.552 -0.0994 -0.5121  0.6506
  102DOPC   H7R 4893   7.521   6.559   7.545  0.1276 -0.0135  1.2933
  102DOPC   H7S 4894   7.605   6.394   7.559 -1.2988 -0.3572  1.1253
  102DOPC   C28 4895   7.697   6.539   7.423 -0.0375  0.3244 -0.4393
  102DOPC   H8R 4896   7.801   6.502   7.433 -0.1038 -0.5106 -2.3690
  102DOPC   H8S 4897   7.705   6.650   7.426  2.1931  0.2136 -0.7059
  102DOPC   C29 4898   7.611   6.488   7.312 -0.0704 -0.0983 -0.0966
  102DOPC   H9R 4899   7.516   6.543   7.308  0.3715  0.7092  0.2675
  102DOPC  C210 4900   7.638   6.377   7.244 -0.0155  0.4244  0.2198
  102DOPC  H10R 4901   7.580   6.367   7.151 -0.2272  1.4855  0.2241
  102DOPC  C211 4902   7.764   6.295   7.264  0.3218 -0.0587  0.2638
  102DOPC  H11R 4903   7.730   6.189   7.266  0.9752 -0.2707  2.3341
  102DOPC  H11S 4904   7.812   6.293   7.364  2.7144 -0.7326 -0.8449
  102DOPC  C212 4905   7.881   6.315   7.166  0.0606 -0.2467 -0.5110
  102DOPC  H12R 4906   7.964   6.244   7.186 -1.7802 -2.2862  0.2677
  102DOPC  H12S 4907   7.922   6.418   7.173  0.4254 -0.1410 -3.1378
  102DOPC  C213 4908   7.840   6.286   7.021  0.2818 -0.6388 -0.3580
  102DOPC  H13R 4909   7.784   6.369   6.972  0.1745 -0.7338 -0.3962
  102DOPC  H13S 4910   7.782   6.192   7.026 -0.2622 -0.2304  2.4352
  102DOPC  C214 4911   7.953   6.270   6.914 -0.2447  0.3244 -0.5618
  102DOPC  H14R 4912   8.033   6.347   6.922 -0.3323  0.2607  1.3390
  102DOPC  H14S 4913   7.895   6.293   6.822 -1.6797 -1.0373 -0.0399
  102DOPC  C215 4914   8.005   6.124   6.906  0.4621  0.4110 -0.0942
  102DOPC  H15R 4915   7.920   6.052   6.914  0.9143 -0.2383 -0.9695
  102DOPC  H15S 4916   8.072   6.113   6.994  1.1836  2.0814 -0.3919
  102DOPC  C216 4917   8.075   6.100   6.779 -0.6663  1.0205  0.0368
  102DOPC  H16R 4918   8.117   6.193   6.736 -0.9862  1.2719  0.2601
  102DOPC  H16S 4919   7.997   6.070   6.705  1.9144 -1.2268 -1.9972
  102DOPC  C217 4920   8.180   5.985   6.788  0.2039 -0.5877  0.1868
  102DOPC  H17R 4921   8.150   5.884   6.822  0.7442 -0.3123  1.5903
  102DOPC  H17S 4922   8.252   6.027   6.862  1.1776 -2.0809  0.1253
  102DOPC  C218 4923   8.248   5.962   6.654 -0.9448 -0.3809 -0.3543
  102DOPC  H18R 4924   8.309   6.050   6.624 -0.6106 -1.2036 -2.1731
  102DOPC  H18S 4925   8.177   5.929   6.576 -2.1301 -2.1551  1.3734
  102DOPC  H18T 4926   8.321   5.881   6.675 -0.0093  1.3111  4.1568
  102DOPC   C33 4927   8.378   6.560   8.100  0.1674  0.5940  0.3853
  102DOPC   H3X 4928   8.302   6.641   8.107 -0.4684 -0.1364  4.6549
  102DOPC   H3Y 4929   8.317   6.469   8.082  1.5308  0.2988 -3.8477
  102DOPC   C34 4930   8.470   6.591   7.985  0.1715 -0.3707  0.6290
  102DOPC   H4X 4931   8.537   6.504   7.967  0.7847 -0.2469  2.2061
  102DOPC   H4Y 4932   8.526   6.685   8.005 -0.2588  0.4366 -1.7045
  102DOPC   C35 4933   8.384   6.621   7.854 -0.1268  0.2130 -0.5782
  102DOPC   H5X 4934   8.339   6.720   7.876 -1.5028 -0.6299  0.6082
  102DOPC   H5Y 4935   8.307   6.543   7.835  0.9786 -0.7226 -1.3734
  102DOPC   C36 4936   8.469   6.626   7.726  0.0434 -0.0306 -0.6086
  102DOPC   H6X 4937   8.549   6.700   7.747  0.2043 -0.3779  0.0431
  102DOPC   H6Y 4938   8.521   6.531   7.702  1.8399  0.9648 -0.8404
  102DOPC   C37 4939   8.378   6.671   7.614 -0.1289  0.5409 -0.2521
  102DOPC   H7X 4940   8.294   6.599   7.620  0.8192 -0.5092  1.9736
  102DOPC   H7Y 4941   8.330   6.771   7.623 -3.7562 -1.0883  0.3267
  102DOPC   C38 4942   8.437   6.659   7.471  0.0436 -0.3315  0.3898
  102DOPC   H8X 4943   8.348   6.667   7.405  0.3453  0.1782  0.0346
  102DOPC   H8Y 4944   8.502   6.569   7.471  1.4892  0.6569 -0.5794
  102DOPC   C39 4945   8.522   6.769   7.428 -0.5755  0.0944 -0.0060
  102DOPC   H9X 4946   8.584   6.809   7.510  1.6945 -2.7042 -0.2086
  102DOPC  C310 4947   8.514   6.842   7.315 -0.2098  0.5779 -0.2514
  102DOPC  H10X 4948   8.579   6.930   7.301  0.7087 -0.0734 -0.1384
  102DOPC  C311 4949   8.427   6.824   7.189 -0.1476 -0.1465 -0.1097
  102DOPC  H11X 4950   8.421   6.915   7.126  0.3967 -0.4069 -0.5538
  102DOPC  H11Y 4951   8.326   6.784   7.213 -0.5052  0.7259 -0.1329
  102DOPC  C312 4952   8.489   6.704   7.112  0.2136 -0.7863  0.1554
  102DOPC  H12X 4953   8.414   6.655   7.045 -1.3310  1.1894  0.3187
  102DOPC  H12Y 4954   8.518   6.631   7.191  1.7481 -0.9341 -0.5137
  102DOPC  C313 4955   8.614   6.749   7.029  0.0537  0.4183  0.9168
  102DOPC  H13X 4956   8.700   6.796   7.082  2.2002 -1.1675 -0.9081
  102DOPC  H13Y 4957   8.664   6.659   6.986 -0.2314  0.5953  0.2041
  102DOPC  C314 4958   8.567   6.850   6.918 -1.1884  0.3292 -0.6421
  102DOPC  H14X 4959   8.480   6.795   6.876 -0.5164 -2.2393  1.1075
  102DOPC  H14Y 4960   8.526   6.951   6.943  1.1805  0.7920  1.8352
  102DOPC  C315 4961   8.664   6.863   6.799  0.4836  0.2676 -1.0260
  102DOPC  H15X 4962   8.712   6.763   6.803  0.3899  0.2315  2.6400
  102DOPC  H15Y 4963   8.743   6.941   6.810  0.1144  0.5406 -0.2567
  102DOPC  C316 4964   8.581   6.870   6.669  0.2482 -0.0430  0.4048
  102DOPC  H16X 4965   8.501   6.793   6.669 -0.6911  0.9063  0.0450
  102DOPC  H16Y 4966   8.536   6.971   6.653  0.2451 -0.1405 -0.2190
  102DOPC  C317 4967   8.673   6.856   6.541  0.1263  0.3761  0.4828
  102DOPC  H17X 4968   8.767   6.899   6.581 -0.3928 -0.2798  2.5873
  102DOPC  H17Y 4969   8.688   6.747   6.526  1.2964  0.3847  1.4523
  102DOPC  C318 4970   8.634   6.931   6.414  0.5446  0.2949 -0.5322
  102DOPC  H18X 4971   8.543   6.886   6.369  1.1428 -0.9070 -0.5913
  102DOPC  H18Y 4972   8.618   7.038   6.440 -2.3096  0.5625 -2.9380
  102DOPC  H18Z 4973   8.716   6.915   6.341  1.3852 -1.5401  0.7370
  103DOPC     N 4974   4.336   2.114   7.935  0.3912 -0.2379 -0.3784
  103DOPC   C12 4975   4.190   2.072   7.947 -1.1774  0.2344 -0.4410
  103DOPC  H12A 4976   4.166   1.998   7.871 -1.8325 -1.4379  1.2895
  103DOPC  H12B 4977   4.124   2.157   7.937 -0.8170  0.6406  0.5194
  103DOPC   C13 4978   4.387   2.214   8.036  0.1558 -0.9026  0.4345
  103DOPC  H13A 4979   4.320   2.299   8.026  1.2863  0.1197  1.1746
  103DOPC  H13B 4980   4.391   2.187   8.140  2.3141 -0.3534  0.5583
  103DOPC  H13C 4981   4.487   2.239   8.002 -0.8376  2.1352 -0.6535
  103DOPC   C14 4982   4.348   2.179   7.797 -0.0761 -0.2614 -0.9405
  103DOPC  H14A 4983   4.276   2.259   7.783  0.8357  1.1537  1.8441
  103DOPC  H14B 4984   4.445   2.223   7.785  0.2045  0.1353  2.0170
  103DOPC  H14C 4985   4.338   2.103   7.720 -0.9993 -0.9554 -0.1720
  103DOPC   C15 4986   4.420   1.993   7.941 -0.9932  0.1167  0.6750
  103DOPC  H15A 4987   4.412   1.942   8.036 -0.8626  0.2751  0.7697
  103DOPC  H15B 4988   4.524   2.011   7.921 -1.4002  0.9380 -0.8613
  103DOPC  H15C 4989   4.390   1.919   7.868 -1.4898  0.1852  0.8002
  103DOPC   C11 4990   4.138   2.003   8.081  0.6704  0.2750 -0.0276
  103DOPC  H11A 4991   4.144   2.077   8.164 -0.5556 -0.0736  0.3925
  103DOPC  H11B 4992   4.029   1.991   8.065  0.6455  2.2674 -1.9218
  103DOPC     P 4993   4.170   1.745   8.067 -0.3644 -0.4173 -0.0177
  103DOPC   O13 4994   4.078   1.671   8.156 -0.0366  0.5124 -0.3068
  103DOPC   O14 4995   4.292   1.666   8.038  0.1122  0.2184 -0.0854
  103DOPC   O12 4996   4.207   1.888   8.126 -0.0716  0.4623 -0.3377
  103DOPC   O11 4997   4.099   1.785   7.930  0.1038 -0.5277 -0.8585
  103DOPC    C1 4998   3.954   1.767   7.920  0.1216  0.3906  1.1266
  103DOPC    HA 4999   3.908   1.854   7.869 -0.2540 -2.5582 -4.3657
  103DOPC    HB 5000   3.906   1.732   8.013 -0.1717 -0.3222  0.7161
  103DOPC    C2 5001   3.910   1.646   7.816 -0.0426 -0.0096 -0.3629
  103DOPC    HS 5002   3.960   1.556   7.860 -1.5731 -1.1032 -0.8093
  103DOPC   O21 5003   3.965   1.682   7.687  0.4305  0.0254 -0.0635
  103DOPC   C21 5004   3.970   1.578   7.605 -1.0441 -0.1985 -0.1826
  103DOPC   O22 5005   3.970   1.458   7.640 -0.4293 -0.3610  0.1845
  103DOPC   C22 5006   3.997   1.612   7.455 -0.2001 -0.3105  0.4540
  103DOPC   H2R 5007   4.034   1.527   7.394  1.3041  1.3487 -1.0911
  103DOPC   H2S 5008   4.082   1.684   7.452  0.1808 -0.7991 -1.9120
  103DOPC    C3 5009   3.759   1.631   7.812 -0.4008  1.2811 -0.0774
  103DOPC    HX 5010   3.729   1.730   7.771 -1.6994  0.4093 -1.3379
  103DOPC    HY 5011   3.720   1.619   7.915  1.5222  2.2774  0.7994
  103DOPC   O31 5012   3.706   1.528   7.716 -0.4209  0.3242  0.1852
  103DOPC   C31 5013   3.685   1.406   7.771 -0.5659  0.1471 -0.0151
  103DOPC   O32 5014   3.703   1.382   7.894  0.3271 -0.0901 -0.0890
  103DOPC   C32 5015   3.642   1.311   7.659 -0.2297  0.1556 -0.0100
  103DOPC   H2X 5016   3.542   1.274   7.691 -0.4380  1.1466  0.5186
  103DOPC   H2Y 5017   3.635   1.377   7.570  1.7088  0.8993  0.3338
  103DOPC   C23 5018   3.879   1.682   7.395  0.6338 -0.3411  0.1097
  103DOPC   H3R 5019   3.924   1.758   7.327 -1.3290  1.4949  0.7578
  103DOPC   H3S 5020   3.824   1.743   7.470  1.5580  0.1180  0.4329
  103DOPC   C24 5021   3.783   1.593   7.320 -0.0589  0.1882  0.5811
  103DOPC   H4R 5022   3.762   1.507   7.387 -0.0609 -0.6034 -0.4080
  103DOPC   H4S 5023   3.832   1.550   7.230  0.7560  1.0383  0.6084
  103DOPC   C25 5024   3.646   1.642   7.264 -0.4986 -0.4239  0.4470
  103DOPC   H5R 5025   3.658   1.718   7.184 -0.8989 -0.1978  0.5965
  103DOPC   H5S 5026   3.602   1.700   7.348  0.0125 -2.0566  1.9104
  103DOPC   C26 5027   3.558   1.529   7.235  0.0954  0.5041 -0.3681
  103DOPC   H6R 5028   3.529   1.467   7.322  1.7214 -0.5624 -0.5465
  103DOPC   H6S 5029   3.606   1.450   7.173  1.4072 -1.4625  2.9044
  103DOPC   C27 5030   3.418   1.558   7.196 -0.2852 -0.4646  0.5457
  103DOPC   H7R 5031   3.362   1.611   7.276 -0.8534 -1.2729  0.6909
  103DOPC   H7S 5032   3.365   1.461   7.183  0.4832 -0.6066 -2.1117
  103DOPC   C28 5033   3.397   1.624   7.054  0.0739  0.2359  0.1488
  103DOPC   H8R 5034   3.448   1.723   7.052  0.2287  0.2783  2.5537
  103DOPC   H8S 5035   3.289   1.640   7.036  0.1786 -0.2076 -0.8878
  103DOPC   C29 5036   3.466   1.558   6.939  0.0881  0.0333 -0.3410
  103DOPC   H9R 5037   3.571   1.533   6.960 -0.2065  0.5497  2.0152
  103DOPC  C210 5038   3.409   1.521   6.822  0.0626  0.0867  0.5791
  103DOPC  H10R 5039   3.468   1.478   6.739 -2.4245 -0.4927 -0.9987
  103DOPC  C211 5040   3.273   1.549   6.767  0.2303 -0.2065  0.1628
  103DOPC  H11R 5041   3.186   1.528   6.833  0.4810  2.0348  1.2888
  103DOPC  H11S 5042   3.254   1.475   6.686 -3.4357  1.4194 -0.6555
  103DOPC  C212 5043   3.255   1.694   6.712 -0.1433  0.8664  0.3680
  103DOPC  H12R 5044   3.294   1.763   6.789  2.7819 -1.2667  0.9788
  103DOPC  H12S 5045   3.147   1.719   6.703 -0.5208 -0.2976  1.3868
  103DOPC  C213 5046   3.329   1.721   6.575  0.2665 -0.2253  0.6693
  103DOPC  H13R 5047   3.433   1.683   6.590  0.7596  0.2355 -1.3112
  103DOPC  H13S 5048   3.326   1.831   6.562  1.9253 -0.2833 -0.6554
  103DOPC  C214 5049   3.265   1.629   6.462 -0.1542 -0.4668 -0.2460
  103DOPC  H14R 5050   3.155   1.619   6.477  0.1050 -1.0636  1.4598
  103DOPC  H14S 5051   3.303   1.530   6.493  1.1169  0.2762  0.6878
  103DOPC  C215 5052   3.305   1.671   6.330  0.1211 -0.0251  0.0729
  103DOPC  H15R 5053   3.287   1.584   6.263  1.0249 -1.1912  1.2918
  103DOPC  H15S 5054   3.415   1.686   6.323  0.1483 -0.7647 -5.0447
  103DOPC  C216 5055   3.237   1.797   6.279  0.3032 -0.1030  1.1086
  103DOPC  H16R 5056   3.264   1.882   6.344  1.5007  0.3415  0.0663
  103DOPC  H16S 5057   3.126   1.792   6.285  0.2297 -0.6154 -0.3489
  103DOPC  C217 5058   3.265   1.823   6.127  0.1104  0.3482  0.4029
  103DOPC  H17R 5059   3.376   1.820   6.119  0.0192  0.9739 -2.0285
  103DOPC  H17S 5060   3.211   1.913   6.088  0.5623  0.6863  0.5545
  103DOPC  C218 5061   3.218   1.723   6.013  0.1032  0.7036  0.2637
  103DOPC  H18R 5062   3.228   1.777   5.916 -0.2108 -1.6104 -1.1190
  103DOPC  H18S 5063   3.113   1.687   6.021  0.8836 -1.4925  1.4409
  103DOPC  H18T 5064   3.279   1.631   6.009 -0.6140  0.2649 -1.1970
  103DOPC   C33 5065   3.744   1.198   7.627 -0.0105  0.1688  0.0257
  103DOPC   H3X 5066   3.749   1.127   7.712  1.9847  0.3391  0.1058
  103DOPC   H3Y 5067   3.839   1.249   7.600  0.7348 -1.9346 -1.6400
  103DOPC   C34 5068   3.703   1.116   7.506 -0.4965  0.7339 -0.3107
  103DOPC   H4X 5069   3.604   1.077   7.536 -0.6488  0.6674 -0.8896
  103DOPC   H4Y 5070   3.772   1.029   7.506 -1.7469 -0.2884  0.6128
  103DOPC   C35 5071   3.702   1.196   7.380  0.6083  0.0382  0.0469
  103DOPC   H5X 5072   3.790   1.264   7.368  1.4664 -1.2026 -0.9439
  103DOPC   H5Y 5073   3.621   1.272   7.385  2.1325  1.7253  0.5878
  103DOPC   C36 5074   3.711   1.121   7.249  0.2184  0.4417  0.5077
  103DOPC   H6X 5075   3.712   1.184   7.158 -0.4334 -2.1363 -1.4204
  103DOPC   H6Y 5076   3.801   1.056   7.248  1.5737  2.2241 -1.4007
  103DOPC   C37 5077   3.582   1.033   7.236  0.1884  0.1553  0.5720
  103DOPC   H7X 5078   3.564   0.965   7.322  0.5413 -0.7679 -0.0664
  103DOPC   H7Y 5079   3.492   1.098   7.234  2.1735  3.0924 -0.8876
  103DOPC   C38 5080   3.585   0.952   7.104  0.1118  0.1301 -0.6276
  103DOPC   H8X 5081   3.672   0.884   7.097  0.2151  0.3661 -1.8614
  103DOPC   H8Y 5082   3.608   1.027   7.026  1.5770 -1.4474 -1.8001
  103DOPC   C39 5083   3.461   0.873   7.073  0.0867 -0.8686 -0.2098
  103DOPC   H9X 5084   3.473   0.764   7.077 -0.5125 -0.9273  0.2239
  103DOPC  C310 5085   3.360   0.927   6.999  0.1055  0.5574 -0.4047
  103DOPC  H10X 5086   3.275   0.859   6.982 -0.5704  0.4876  2.6686
  103DOPC  C311 5087   3.343   1.073   6.977  0.3517 -0.4706  0.5259
  103DOPC  H11X 5088   3.361   1.095   6.870 -1.6184 -1.7514 -0.1115
  103DOPC  H11Y 5089   3.412   1.135   7.039 -0.6446  1.3244 -0.0727
  103DOPC  C312 5090   3.201   1.113   7.018 -0.1857  0.1790  0.4202
  103DOPC  H12X 5091   3.168   1.071   7.116 -1.2202 -2.6642 -1.0367
  103DOPC  H12Y 5092   3.126   1.056   6.959 -0.2382 -1.5352  2.0542
  103DOPC  C313 5093   3.157   1.256   6.987 -0.0886 -0.6889  0.2493
  103DOPC  H13X 5094   3.222   1.330   7.038  1.7951 -0.3414 -2.4194
  103DOPC  H13Y 5095   3.181   1.269   6.879  1.5932 -1.6721  0.4793
  103DOPC  C314 5096   3.007   1.281   7.018  0.4024 -0.0840  0.1915
  103DOPC  H14X 5097   2.943   1.194   6.992 -0.6913 -0.5230  3.8720
  103DOPC  H14Y 5098   2.989   1.287   7.127  0.0620  0.4592  0.1133
  103DOPC  C315 5099   2.942   1.410   6.971 -0.3196 -0.2430 -1.4275
  103DOPC  H15X 5100   3.006   1.499   6.989 -2.0848  1.4952 -3.1842
  103DOPC  H15Y 5101   2.850   1.429   7.032 -0.2639 -1.0194 -1.0798
  103DOPC  C316 5102   2.919   1.410   6.823  0.4173 -0.0723 -0.5600
  103DOPC  H16X 5103   3.010   1.375   6.768  3.1530  1.1505  2.8239
  103DOPC  H16Y 5104   2.836   1.339   6.803 -1.2516  1.5658  0.2285
  103DOPC  C317 5105   2.876   1.550   6.765  0.2523 -0.0700  0.0560
  103DOPC  H17X 5106   2.958   1.621   6.788 -1.3887  1.1940  2.4718
  103DOPC  H17Y 5107   2.885   1.543   6.654  2.8194 -0.3529  0.2277
  103DOPC  C318 5108   2.742   1.610   6.806  0.2174  0.6042  0.0001
  103DOPC  H18X 5109   2.704   1.668   6.719 -0.8797  0.5080  0.4021
  103DOPC  H18Y 5110   2.670   1.528   6.827  1.3752 -0.4004  0.1496
  103DOPC  H18Z 5111   2.748   1.666   6.901  0.7819 -1.7132  1.4190
  104DOPC     N 5112   3.434   3.443   8.316  0.0582  0.3282 -0.3617
  104DOPC   C12 5113   3.373   3.582   8.303 -0.9026 -0.3252  0.0826
  104DOPC  H12A 5114   3.410   3.628   8.213  3.9939  0.9771  2.4313
  104DOPC  H12B 5115   3.415   3.649   8.376  0.7446 -1.0441 -0.1594
  104DOPC   C13 5116   3.580   3.455   8.344  0.5623  0.0330  0.6567
  104DOPC  H13A 5117   3.630   3.359   8.336  1.1319  0.4535 -1.5016
  104DOPC  H13B 5118   3.618   3.515   8.263  1.0059  1.6002  1.9805
  104DOPC  H13C 5119   3.613   3.504   8.435  2.9175  1.1570 -0.7076
  104DOPC   C14 5120   3.392   3.358   8.200 -0.3149 -0.0233  0.2171
  104DOPC  H14A 5121   3.432   3.400   8.109 -1.5567  0.9776  0.0994
  104DOPC  H14B 5122   3.431   3.259   8.215  1.0000  0.1930 -1.4104
  104DOPC  H14C 5123   3.286   3.348   8.181 -0.1538 -0.1561 -0.6692
  104DOPC   C15 5124   3.384   3.354   8.434 -0.8316  0.0281 -0.0547
  104DOPC  H15A 5125   3.277   3.367   8.439 -0.6017  2.5560 -0.5985
  104DOPC  H15B 5126   3.427   3.401   8.522 -1.0286  0.4557 -0.1850
  104DOPC  H15C 5127   3.411   3.250   8.431 -1.1436 -0.1014  1.0712
  104DOPC   C11 5128   3.215   3.594   8.313 -0.3836 -0.4501 -0.7294
  104DOPC  H11A 5129   3.187   3.532   8.401  2.3733  0.2017  0.7362
  104DOPC  H11B 5130   3.198   3.696   8.352 -0.1296 -1.4443  2.2276
  104DOPC     P 5131   3.002   3.503   8.213 -0.4613 -0.2037 -0.0601
  104DOPC   O13 5132   2.918   3.624   8.226  0.1540 -0.1240  0.6336
  104DOPC   O14 5133   2.991   3.399   8.315 -0.5700  0.2364  0.0679
  104DOPC   O12 5134   3.149   3.554   8.191 -0.6411  0.1968 -0.2363
  104DOPC   O11 5135   2.965   3.431   8.083 -0.0169  0.5053  0.6752
  104DOPC    C1 5136   3.058   3.438   7.972  0.5262  0.2399 -0.8829
  104DOPC    HA 5137   3.159   3.400   7.999  1.0821  2.0194 -0.2617
  104DOPC    HB 5138   3.068   3.545   7.944 -1.1970  0.4867 -0.6558
  104DOPC    C2 5139   3.020   3.370   7.836 -0.0382 -0.2091  0.2711
  104DOPC    HS 5140   3.046   3.262   7.836  0.6326 -0.0794 -1.4394
  104DOPC   O21 5141   3.080   3.436   7.725 -0.2708  0.1149  0.2661
  104DOPC   C21 5142   3.201   3.416   7.702 -0.9896 -0.2724  0.3237
  104DOPC   O22 5143   3.278   3.352   7.772  0.0005  0.0030  0.1713
  104DOPC   C22 5144   3.244   3.489   7.576 -0.4483 -0.2979  0.5572
  104DOPC   H2R 5145   3.227   3.596   7.601 -2.0073 -0.0293 -1.4124
  104DOPC   H2S 5146   3.171   3.459   7.498 -1.5946 -0.3645  1.6168
  104DOPC    C3 5147   2.866   3.385   7.833 -0.2861 -0.3070 -0.4916
  104DOPC    HX 5148   2.830   3.487   7.857 -1.0609 -1.2653  2.9292
  104DOPC    HY 5149   2.820   3.319   7.909 -2.2495 -0.0675 -1.3919
  104DOPC   O31 5150   2.829   3.350   7.701  0.7192 -0.4743 -0.8309
  104DOPC   C31 5151   2.696   3.346   7.675  0.0918 -0.7766  0.0294
  104DOPC   O32 5152   2.615   3.368   7.763 -0.0796  0.1540  0.9490
  104DOPC   C32 5153   2.672   3.303   7.531 -0.0399  0.0508  1.2647
  104DOPC   H2X 5154   2.615   3.209   7.545 -0.4622  0.2797  1.1231
  104DOPC   H2Y 5155   2.612   3.383   7.481  0.4609 -0.7572 -0.7532
  104DOPC   C23 5156   3.390   3.458   7.531  0.4726 -0.2555 -0.2861
  104DOPC   H3R 5157   3.414   3.355   7.496 -2.2723 -0.6987 -1.0807
  104DOPC   H3S 5158   3.460   3.485   7.613  0.0449  2.5445 -0.7544
  104DOPC   C24 5159   3.420   3.556   7.415  0.1747  0.7369 -0.7273
  104DOPC   H4R 5160   3.344   3.636   7.428 -1.3515 -0.5654 -1.2678
  104DOPC   H4S 5161   3.386   3.505   7.322 -0.3568 -0.7051  0.2273
  104DOPC   C25 5162   3.559   3.621   7.407 -0.2063 -0.4145  0.3373
  104DOPC   H5R 5163   3.640   3.545   7.417  1.0697  0.9784  1.0219
  104DOPC   H5S 5164   3.562   3.696   7.489 -0.2340  0.5217 -0.4980
  104DOPC   C26 5165   3.595   3.698   7.276  0.0937  0.2211 -0.3055
  104DOPC   H6R 5166   3.649   3.793   7.297 -1.3107  0.8706  0.5057
  104DOPC   H6S 5167   3.503   3.734   7.226 -0.1585  1.0137  0.7143
  104DOPC   C27 5168   3.698   3.613   7.197 -0.8569  0.0719  0.3276
  104DOPC   H7R 5169   3.701   3.642   7.090  2.7809 -1.4178 -0.1104
  104DOPC   H7S 5170   3.672   3.505   7.202 -2.6578  0.4081 -0.6910
  104DOPC   C28 5171   3.841   3.625   7.256 -0.1738 -0.9455 -0.2409
  104DOPC   H8R 5172   3.832   3.605   7.365 -1.0943 -0.2813 -0.1910
  104DOPC   H8S 5173   3.867   3.732   7.240 -1.0080 -0.9647 -1.8814
  104DOPC   C29 5174   3.942   3.527   7.207 -0.0323 -0.4069  0.0204
  104DOPC   H9R 5175   3.931   3.423   7.240 -0.4655 -0.7360 -1.1048
  104DOPC  C210 5176   4.040   3.548   7.118  0.5997 -0.2345  0.1059
  104DOPC  H10R 5177   4.105   3.459   7.110 -1.0994 -1.5205  0.0920
  104DOPC  C211 5178   4.073   3.671   7.044  1.0640  0.2068 -0.5552
  104DOPC  H11R 5179   4.175   3.697   7.081  1.8594 -3.6333  0.4040
  104DOPC  H11S 5180   4.010   3.758   7.075  0.1331 -0.5762 -0.2086
  104DOPC  C212 5181   4.089   3.647   6.894 -0.7408 -0.2577  0.0269
  104DOPC  H12R 5182   4.003   3.606   6.836 -0.3116 -0.9016 -0.1673
  104DOPC  H12S 5183   4.163   3.565   6.878  1.4674  1.3232  1.5682
  104DOPC  C213 5184   4.136   3.773   6.811  0.0113 -0.4554  0.2911
  104DOPC  H13R 5185   4.243   3.782   6.838 -0.1175 -1.9338  1.4499
  104DOPC  H13S 5186   4.086   3.869   6.835 -0.7662 -0.2311 -1.9492
  104DOPC  C214 5187   4.139   3.751   6.660  0.4039  0.2252 -0.2242
  104DOPC  H14R 5188   4.033   3.757   6.627  0.7636  1.7810 -1.2158
  104DOPC  H14S 5189   4.188   3.654   6.637  1.3783  1.1384 -2.2461
  104DOPC  C215 5190   4.203   3.872   6.586 -0.1172  0.2810  0.1687
  104DOPC  H15R 5191   4.200   3.847   6.478  1.7143  0.5620  0.0343
  104DOPC  H15S 5192   4.311   3.883   6.608  0.2732 -1.9249 -0.4529
  104DOPC  C216 5193   4.128   4.000   6.600 -0.0325 -0.1360  0.6850
  104DOPC  H16R 5194   4.146   4.050   6.698  2.4770  2.5733 -0.9839
  104DOPC  H16S 5195   4.018   3.991   6.588 -0.3535  1.7011  1.7928
  104DOPC  C217 5196   4.178   4.109   6.496 -0.6512  0.3075  0.2008
  104DOPC  H17R 5197   4.123   4.077   6.405 -0.9430  1.2026  0.0594
  104DOPC  H17S 5198   4.288   4.097   6.483 -0.7795 -2.1931  0.8828
  104DOPC  C218 5199   4.150   4.252   6.535 -0.0761  0.5754  0.0562
  104DOPC  H18R 5200   4.042   4.259   6.561 -0.7604  0.2146 -2.4404
  104DOPC  H18S 5201   4.178   4.314   6.448 -1.4482 -1.8452 -2.2741
  104DOPC  H18T 5202   4.206   4.273   6.629  0.8268 -2.3109  0.2822
  104DOPC   C33 5203   2.796   3.254   7.454  0.2780 -0.2309  0.4303
  104DOPC   H3X 5204   2.858   3.189   7.520 -1.5922 -2.5040  0.0852
  104DOPC   H3Y 5205   2.860   3.340   7.424  2.4063 -2.1357 -0.7953
  104DOPC   C34 5206   2.767   3.184   7.318 -0.2566  0.2768  0.0775
  104DOPC   H4X 5207   2.738   3.246   7.231  1.2324  0.4452 -0.3292
  104DOPC   H4Y 5208   2.686   3.108   7.327  2.1645 -2.6411 -0.9352
  104DOPC   C35 5209   2.878   3.080   7.277  0.1515  0.1967  0.5743
  104DOPC   H5X 5210   2.833   3.018   7.197  0.6107  1.1041 -0.4169
  104DOPC   H5Y 5211   2.898   3.015   7.365  0.4860 -0.2393  0.1783
  104DOPC   C36 5212   3.015   3.134   7.231 -1.0510 -0.9644 -0.0694
  104DOPC   H6X 5213   3.017   3.216   7.156 -0.0338  1.0321  2.0135
  104DOPC   H6Y 5214   3.063   3.175   7.322 -0.0446 -3.3601  0.5809
  104DOPC   C37 5215   3.116   3.014   7.193  0.6654 -0.1490 -0.1920
  104DOPC   H7X 5216   3.218   3.057   7.204 -0.1228  2.5604 -2.3281
  104DOPC   H7Y 5217   3.099   2.929   7.263  0.1868 -1.6358 -2.0578
  104DOPC   C38 5218   3.103   2.970   7.048  1.1748 -0.0181 -0.3051
  104DOPC   H8X 5219   3.101   3.064   6.989 -1.2868  0.4241  0.3496
  104DOPC   H8Y 5220   3.003   2.921   7.044  1.1485 -0.5280  3.3493
  104DOPC   C39 5221   3.206   2.870   7.015 -0.8042 -0.4792 -0.3344
  104DOPC   H9X 5222   3.192   2.772   7.063 -0.2414 -1.4802 -2.1006
  104DOPC  C310 5223   3.323   2.883   6.941  0.1858  0.3448 -0.6079
  104DOPC  H10X 5224   3.394   2.799   6.937  0.4524  0.3534  2.2081
  104DOPC  C311 5225   3.366   3.006   6.867 -0.1867 -0.4723 -0.3550
  104DOPC  H11X 5226   3.477   3.010   6.863 -0.1346 -1.3469  0.0713
  104DOPC  H11Y 5227   3.345   3.098   6.926 -1.0642 -0.9478  0.0895
  104DOPC  C312 5228   3.284   3.032   6.730 -0.2207 -0.2236  0.3949
  104DOPC  H12X 5229   3.176   3.013   6.752 -1.8734  3.8630 -2.8344
  104DOPC  H12Y 5230   3.317   2.956   6.656 -1.5972 -0.0045 -0.4821
  104DOPC  C313 5231   3.300   3.173   6.672 -0.6024  0.8733 -0.4853
  104DOPC  H13X 5232   3.249   3.249   6.735  0.3774  2.4116 -1.4856
  104DOPC  H13Y 5233   3.407   3.203   6.669 -0.1990 -0.5253 -2.9784
  104DOPC  C314 5234   3.246   3.189   6.526 -0.8468 -0.6349  0.2356
  104DOPC  H14X 5235   3.309   3.121   6.465 -0.2460 -0.1305  0.2838
  104DOPC  H14Y 5236   3.140   3.158   6.515 -1.3236  0.9972 -0.0201
  104DOPC  C315 5237   3.259   3.338   6.491 -0.0937 -0.4589 -0.2667
  104DOPC  H15X 5238   3.363   3.373   6.506 -0.0536 -0.4495 -0.5600
  104DOPC  H15Y 5239   3.195   3.400   6.556  0.3428 -1.4493  1.1512
  104DOPC  C316 5240   3.209   3.374   6.351  0.7169 -0.0992 -0.2702
  104DOPC  H16X 5241   3.261   3.321   6.269 -0.7673 -0.1289 -1.2389
  104DOPC  H16Y 5242   3.102   3.345   6.337  0.6258  0.5226 -0.8878
  104DOPC  C317 5243   3.234   3.528   6.327  0.4217  0.0238  0.8207
  104DOPC  H17X 5244   3.160   3.579   6.393 -0.0794  1.3086 -0.6661
  104DOPC  H17Y 5245   3.333   3.559   6.365  0.3173  1.4555 -0.0005
  104DOPC  C318 5246   3.218   3.567   6.181  0.8777 -0.1388  0.1105
  104DOPC  H18X 5247   3.279   3.503   6.113  0.4726  1.3919 -1.7782
  104DOPC  H18Y 5248   3.117   3.549   6.139  0.2780 -3.4283  2.5652
  104DOPC  H18Z 5249   3.249   3.672   6.161 -2.2628  0.6883 -0.8947
  105DOPC     N 5250   0.105   5.386   8.722 -0.2353 -0.2363 -0.2581
  105DOPC   C12 5251   0.053   5.528   8.740  0.5119 -0.2454 -0.5259
  105DOPC  H12A 5252   0.108   5.590   8.809  0.6912 -0.5908 -0.3558
  105DOPC  H12B 5253  -0.049   5.506   8.772 -0.2565  0.4681 -2.3590
  105DOPC   C13 5254  11.894   5.309   8.641 -0.7282 -0.3605 -0.6973
  105DOPC  H13A 5255  11.861   5.360   8.552 -0.3920  0.7589 -0.1932
  105DOPC  H13B 5256  11.937   5.216   8.605 -1.5251 -1.1254  0.2985
  105DOPC  H13C 5257  11.805   5.294   8.700  0.1455 -0.5429  0.5956
  105DOPC   C14 5258   0.114   5.316   8.858  0.2172 -0.0177  0.3699
  105DOPC  H14A 5259   0.184   5.360   8.927 -0.4346  0.8834  0.4738
  105DOPC  H14B 5260   0.021   5.323   8.913  0.0254  0.5029 -0.0035
  105DOPC  H14C 5261   0.129   5.210   8.844  1.4368  0.0306  1.2006
  105DOPC   C15 5262   0.235   5.397   8.648  0.7979 -0.0419 -0.5437
  105DOPC  H15A 5263   0.226   5.466   8.565  1.1510  0.4619 -0.1731
  105DOPC  H15B 5264   0.261   5.301   8.606  1.4944 -1.0293  1.9568
  105DOPC  H15C 5265   0.314   5.432   8.714  0.8740  0.6059 -0.9694
  105DOPC   C11 5266   0.023   5.614   8.618  0.1937 -0.4280  0.0838
  105DOPC  H11A 5267  -0.016   5.713   8.649  0.9193  0.5320 -1.8872
  105DOPC  H11B 5268   0.123   5.640   8.578 -0.2293  3.8442  1.3276
  105DOPC     P 5269  11.675   5.580   8.532  0.1875  0.0380  0.0909
  105DOPC   O13 5270  11.655   5.720   8.488  0.1903 -0.3364 -0.0111
  105DOPC   O14 5271  11.635   5.545   8.668  0.5691  0.2024  0.3832
  105DOPC   O12 5272  11.832   5.556   8.518  0.5077 -0.2811  1.0191
  105DOPC   O11 5273  11.605   5.473   8.433 -0.2949 -0.0991  0.8582
  105DOPC    C1 5274  11.658   5.459   8.290  0.7570 -0.1202 -0.3246
  105DOPC    HA 5275  11.733   5.378   8.279 -0.7999 -1.4542 -1.7099
  105DOPC    HB 5276  11.704   5.557   8.265 -0.6836  0.6641 -0.0472
  105DOPC    C2 5277  11.540   5.441   8.185 -0.4796  0.4500 -0.6428
  105DOPC    HS 5278  11.484   5.355   8.227 -0.4400  1.1680  0.9572
  105DOPC   O21 5279  11.606   5.415   8.064  0.2017 -0.2436  0.1835
  105DOPC   C21 5280  11.545   5.333   7.988  0.0678  0.3283 -0.1751
  105DOPC   O22 5281  11.438   5.277   8.015  0.2398  0.2516 -0.9311
  105DOPC   C22 5282  11.620   5.327   7.856 -0.7137 -0.2676  0.6271
  105DOPC   H2R 5283  11.564   5.264   7.784 -1.5406  1.5445 -0.3741
  105DOPC   H2S 5284  11.711   5.268   7.881  1.1974  2.3124  0.1882
  105DOPC    C3 5285  11.459   5.573   8.178  0.1230 -0.0356  0.0652
  105DOPC    HX 5286  11.535   5.648   8.146 -0.0611 -0.2686 -0.9463
  105DOPC    HY 5287  11.439   5.610   8.281  2.8406 -1.2992  1.1479
  105DOPC   O31 5288  11.354   5.556   8.080 -0.0886  0.0788  0.3301
  105DOPC   C31 5289  11.233   5.525   8.122 -0.4509 -0.0330  0.0469
  105DOPC   O32 5290  11.201   5.521   8.239  0.6292 -0.1083  0.1788
  105DOPC   C32 5291  11.140   5.535   8.007 -0.0543 -0.0897  0.2721
  105DOPC   H2X 5292  11.120   5.432   7.969  0.9648  0.0516 -0.6825
  105DOPC   H2Y 5293  11.039   5.568   8.039 -1.3083 -2.2827 -1.1874
  105DOPC   C23 5294  11.672   5.466   7.807 -0.7050 -0.7692  0.0850
  105DOPC   H3R 5295  11.751   5.447   7.731 -0.3159 -0.1704  0.3269
  105DOPC   H3S 5296  11.715   5.533   7.885  0.2129 -2.7806  1.3908
  105DOPC   C24 5297  11.563   5.551   7.739  0.2284  0.2903  0.4554
  105DOPC   H4R 5298  11.590   5.658   7.727  0.1055  0.2513 -0.1797
  105DOPC   H4S 5299  11.470   5.548   7.800 -0.1187 -1.2566 -0.1080
  105DOPC   C25 5300  11.519   5.493   7.601  0.3398  0.2456 -0.3525
  105DOPC   H5R 5301  11.455   5.403   7.611  1.6071 -0.8178 -1.3423
  105DOPC   H5S 5302  11.610   5.464   7.543  1.9681 -0.5438  2.4093
  105DOPC   C26 5303  11.438   5.589   7.525 -0.0234 -0.1344  0.2611
  105DOPC   H6R 5304  11.500   5.680   7.508  0.9098 -0.6806  0.6807
  105DOPC   H6S 5305  11.352   5.618   7.589  0.3824 -1.3760  1.4023
  105DOPC   C27 5306  11.403   5.538   7.383 -0.0533  0.4686 -0.6840
  105DOPC   H7R 5307  11.314   5.590   7.342 -1.0289 -1.0691 -0.6111
  105DOPC   H7S 5308  11.377   5.431   7.373  2.6310 -0.4396  0.8650
  105DOPC   C28 5309  11.517   5.561   7.276  0.7381  0.0889  0.0013
  105DOPC   H8R 5310  11.609   5.500   7.290  1.0926 -0.0176 -2.3745
  105DOPC   H8S 5311  11.561   5.661   7.297 -0.7550  0.5242  1.1957
  105DOPC   C29 5312  11.464   5.549   7.132  0.9856 -1.2896  0.7965
  105DOPC   H9R 5313  11.403   5.457   7.133 -0.2418 -0.4936  0.6509
  105DOPC  C210 5314  11.469   5.639   7.030 -0.4745 -0.1081 -0.3438
  105DOPC  H10R 5315  11.423   5.608   6.935  0.1997 -0.6149 -0.5204
  105DOPC  C211 5316  11.515   5.788   7.028  0.1059  0.0714 -0.8593
  105DOPC  H11R 5317  11.568   5.817   7.122  0.6243 -2.6781 -0.2192
  105DOPC  H11S 5318  11.429   5.858   7.019  1.6006  2.1803  0.3617
  105DOPC  C212 5319  11.605   5.837   6.909  0.1891 -0.3323 -0.3238
  105DOPC  H12R 5320  11.693   5.769   6.905 -0.8308 -1.6544 -1.5639
  105DOPC  H12S 5321  11.651   5.936   6.929 -0.5097  0.0163 -0.4263
  105DOPC  C213 5322  11.556   5.835   6.764  0.8826 -0.1453 -0.0575
  105DOPC  H13R 5323  11.513   5.737   6.735  0.6772 -0.3365  0.8433
  105DOPC  H13S 5324  11.646   5.855   6.702  0.2427  0.0390 -0.9354
  105DOPC  C214 5325  11.447   5.936   6.744  0.0228 -1.2145 -0.3742
  105DOPC  H14R 5326  11.497   6.034   6.734 -0.6698 -0.8745 -0.5408
  105DOPC  H14S 5327  11.379   5.929   6.831  1.6355  0.4141  1.1058
  105DOPC  C215 5328  11.352   5.915   6.631  0.1711  0.1662  0.2558
  105DOPC  H15R 5329  11.300   5.818   6.643  0.6016  0.1099  1.9983
  105DOPC  H15S 5330  11.401   5.905   6.532  2.1376 -0.7332  1.2591
  105DOPC  C216 5331  11.235   6.019   6.623 -0.3092  0.4052  0.0708
  105DOPC  H16R 5332  11.262   6.124   6.598  1.0848  0.2410  0.7713
  105DOPC  H16S 5333  11.191   6.032   6.724 -0.9946 -2.5019  0.2396
  105DOPC  C217 5334  11.118   5.970   6.543 -0.2564 -0.2946 -0.2759
  105DOPC  H17R 5335  11.043   6.052   6.557 -0.0350 -0.2848  0.9926
  105DOPC  H17S 5336  11.074   5.889   6.604  1.2033 -0.0280  1.2044
  105DOPC  C218 5337  11.144   5.940   6.399  0.2229 -0.2570  0.3044
  105DOPC  H18R 5338  11.200   5.845   6.387  0.9195  0.1782  0.0626
  105DOPC  H18S 5339  11.195   6.031   6.361 -0.3521  0.1658  0.5170
  105DOPC  H18T 5340  11.055   5.919   6.335  1.5365  1.0456 -2.0627
  105DOPC   C33 5341  11.182   5.627   7.883 -0.3439  0.0555  0.3603
  105DOPC   H3X 5342  11.285   5.598   7.853 -0.0755 -0.9978  2.1823
  105DOPC   H3Y 5343  11.188   5.733   7.918  1.8239  0.4578 -1.0450
  105DOPC   C34 5344  11.082   5.622   7.767  0.0319 -0.6484  0.1444
  105DOPC   H4X 5345  11.119   5.697   7.693  1.5084 -0.8562  0.6501
  105DOPC   H4Y 5346  10.981   5.644   7.808 -0.7002 -2.8033 -0.3751
  105DOPC   C35 5347  11.077   5.491   7.691  0.1231 -0.2449  0.5805
  105DOPC   H5X 5348  11.036   5.418   7.764  1.7493  0.0971  1.9110
  105DOPC   H5Y 5349  11.176   5.457   7.653  0.0732  1.3901 -1.1523
  105DOPC   C36 5350  10.999   5.507   7.559  0.5521 -0.3161 -0.5732
  105DOPC   H6X 5351  10.908   5.562   7.589  0.9302 -1.5355  3.3967
  105DOPC   H6Y 5352  11.054   5.567   7.483  0.0966  0.9016  0.0379
  105DOPC   C37 5353  10.960   5.382   7.490  0.3952 -0.0823  0.3490
  105DOPC   H7X 5354  10.956   5.298   7.562  2.8920 -0.0508  0.5864
  105DOPC   H7Y 5355  10.862   5.407   7.443  0.9599  2.4932  0.4288
  105DOPC   C38 5356  11.060   5.343   7.372 -0.6486 -0.2570 -0.1577
  105DOPC   H8X 5357  11.162   5.349   7.416 -0.8051  0.8797  0.1050
  105DOPC   H8Y 5358  11.050   5.421   7.293 -1.6440  1.0785  1.2329
  105DOPC   C39 5359  11.029   5.202   7.333  0.8815 -0.8420 -0.6088
  105DOPC   H9X 5360  11.035   5.135   7.420 -0.5852 -1.7672 -1.1845
  105DOPC  C310 5361  10.966   5.156   7.221 -0.1799  0.3251 -0.5074
  105DOPC  H10X 5362  10.970   5.049   7.197 -0.1580  0.8070 -2.8905
  105DOPC  C311 5363  10.904   5.243   7.119 -0.2534  0.6493  0.5768
  105DOPC  H11X 5364  10.914   5.352   7.136  0.2112  0.4276  1.8720
  105DOPC  H11Y 5365  10.800   5.208   7.098  0.8041 -1.1374 -2.3598
  105DOPC  C312 5366  10.978   5.218   6.980  0.2312 -0.1059  0.1799
  105DOPC  H12X 5367  10.924   5.285   6.910 -1.8028 -0.6524  1.1373
  105DOPC  H12Y 5368  10.953   5.118   6.937 -0.1882 -0.4909  1.2845
  105DOPC  C313 5369  11.133   5.238   6.975  0.0573  0.0161 -1.1820
  105DOPC  H13X 5370  11.162   5.322   7.041 -0.3087  0.9588 -2.1794
  105DOPC  H13Y 5371  11.183   5.146   7.011  0.9331  0.8783 -0.1468
  105DOPC  C314 5372  11.180   5.271   6.834 -0.2724 -0.3200 -0.9826
  105DOPC  H14X 5373  11.191   5.173   6.782 -2.2059 -0.5859 -0.9634
  105DOPC  H14Y 5374  11.109   5.328   6.771  0.2429  0.3820 -0.9341
  105DOPC  C315 5375  11.324   5.330   6.828  0.0070 -0.2822  0.5596
  105DOPC  H15X 5376  11.388   5.260   6.887 -0.0429 -0.6926  0.1282
  105DOPC  H15Y 5377  11.306   5.421   6.889 -5.1803  0.9398 -2.2044
  105DOPC  C316 5378  11.380   5.377   6.683 -0.3152  0.1123  0.9162
  105DOPC  H16X 5379  11.382   5.288   6.617 -1.6954 -0.5098  1.6785
  105DOPC  H16Y 5380  11.305   5.451   6.647 -0.7914 -0.8830 -0.2092
  105DOPC  C317 5381  11.527   5.422   6.671 -0.1033 -0.2864  0.4058
  105DOPC  H17X 5382  11.539   5.495   6.754 -0.6125  1.5313 -1.0584
  105DOPC  H17Y 5383  11.602   5.340   6.683  0.0026 -0.3579 -0.6575
  105DOPC  C318 5384  11.543   5.498   6.546  0.2988 -0.5440  0.3064
  105DOPC  H18X 5385  11.479   5.588   6.536  0.6855 -0.4462 -1.5721
  105DOPC  H18Y 5386  11.646   5.530   6.522  0.1465 -1.6550 -2.0438
  105DOPC  H18Z 5387  11.508   5.435   6.462 -0.0744 -0.7468  0.6084
  106DOPC     N 5388   6.591   8.332   8.662 -0.1601 -0.6663 -0.0008
  106DOPC   C12 5389   6.734   8.343   8.598  0.3524  0.4304  0.8600
  106DOPC  H12A 5390   6.792   8.263   8.643  2.0211  0.3328 -1.2683
  106DOPC  H12B 5391   6.780   8.437   8.624  0.8115  0.2252  0.7960
  106DOPC   C13 5392   6.508   8.454   8.627  0.8135 -0.1864  0.3628
  106DOPC  H13A 5393   6.550   8.549   8.659 -0.0384  0.8227 -1.3603
  106DOPC  H13B 5394   6.502   8.449   8.519  0.2702 -2.5661  0.4611
  106DOPC  H13C 5395   6.407   8.445   8.664  1.2291 -1.1179  1.3004
  106DOPC   C14 5396   6.605   8.327   8.812 -0.2693 -0.0501 -0.5466
  106DOPC  H14A 5397   6.674   8.251   8.845 -0.6180  0.0390  0.4210
  106DOPC  H14B 5398   6.652   8.416   8.851  0.6849 -1.0036  0.5495
  106DOPC  H14C 5399   6.508   8.310   8.856  0.4470 -0.2959  1.0287
  106DOPC   C15 5400   6.510   8.210   8.629  0.1440 -0.2872  0.0834
  106DOPC  H15A 5401   6.416   8.202   8.682 -0.7300  2.3287 -0.8728
  106DOPC  H15B 5402   6.567   8.119   8.641  0.0765 -0.2034  1.1745
  106DOPC  H15C 5403   6.470   8.217   8.530  2.0701  1.5628 -0.6441
  106DOPC   C11 5404   6.746   8.310   8.445  0.0176  0.1306  0.1848
  106DOPC  H11A 5405   6.850   8.290   8.412  0.1004 -0.0582  0.5497
  106DOPC  H11B 5406   6.685   8.218   8.431 -0.0095  0.4183 -1.7992
  106DOPC     P 5407   6.777   8.547   8.345  0.3283  0.0952  0.0476
  106DOPC   O13 5408   6.876   8.566   8.453  0.1221 -0.1816 -0.3774
  106DOPC   O14 5409   6.684   8.658   8.307  0.3224  0.4259 -0.5587
  106DOPC   O12 5410   6.694   8.423   8.374 -0.8910 -0.0824  0.2765
  106DOPC   O11 5411   6.858   8.509   8.217  0.1133  0.2413  0.2407
  106DOPC    C1 5412   6.801   8.419   8.120 -0.6497  0.2240  0.1185
  106DOPC    HA 5413   6.691   8.408   8.133 -0.3167 -2.9137  1.1075
  106DOPC    HB 5414   6.853   8.321   8.125  1.9711  1.5277 -0.2221
  106DOPC    C2 5415   6.830   8.478   7.980  0.5206  0.1647 -0.3601
  106DOPC    HS 5416   6.798   8.405   7.902 -2.0080  0.8491 -0.0534
  106DOPC   O21 5417   6.972   8.510   7.952 -0.4322 -0.3345 -0.2677
  106DOPC   C21 5418   7.044   8.402   7.942 -0.1688 -0.1043 -0.1816
  106DOPC   O22 5419   7.004   8.286   7.955 -0.2870 -0.2130 -0.0344
  106DOPC   C22 5420   7.189   8.452   7.902  0.3096 -0.6090 -0.4042
  106DOPC   H2R 5421   7.223   8.512   7.989 -0.1323 -0.4329 -0.3516
  106DOPC   H2S 5422   7.181   8.524   7.819  0.6588 -1.0542 -0.8309
  106DOPC    C3 5423   6.739   8.606   7.956  0.1411  0.0472 -0.3518
  106DOPC    HX 5424   6.774   8.682   8.029 -1.2530  0.8002 -0.4367
  106DOPC    HY 5425   6.635   8.594   7.993  0.6457  1.7174  1.7930
  106DOPC   O31 5426   6.739   8.653   7.821 -0.3178 -0.2411  0.4718
  106DOPC   C31 5427   6.823   8.758   7.791  0.5588 -0.3476  0.2885
  106DOPC   O32 5428   6.911   8.802   7.859 -0.2094 -0.0144 -0.2166
  106DOPC   C32 5429   6.799   8.783   7.644  0.1836  0.4348 -0.5144
  106DOPC   H2X 5430   6.890   8.740   7.596 -0.0185  0.4348 -0.9010
  106DOPC   H2Y 5431   6.707   8.727   7.617 -0.3522  0.6669  0.7651
  106DOPC   C23 5432   7.301   8.351   7.885  0.6528  0.3455  0.0014
  106DOPC   H3R 5433   7.301   8.288   7.976  0.9249  2.5579  1.6377
  106DOPC   H3S 5434   7.393   8.412   7.896  2.1130 -2.0384  1.9510
  106DOPC   C24 5435   7.290   8.259   7.767  0.5745  0.6903 -0.3283
  106DOPC   H4R 5436   7.193   8.205   7.761  0.9107  0.2557 -2.4793
  106DOPC   H4S 5437   7.362   8.177   7.784  0.4870  0.9173  1.3360
  106DOPC   C25 5438   7.326   8.328   7.634  0.4052 -0.0563  1.0682
  106DOPC   H5R 5439   7.400   8.406   7.663 -0.4483  1.9755 -1.7489
  106DOPC   H5S 5440   7.241   8.389   7.596 -1.0505 -1.9886  1.0617
  106DOPC   C26 5441   7.392   8.244   7.530 -0.7055 -0.5657  0.3302
  106DOPC   H6R 5442   7.322   8.162   7.501 -0.9774 -0.2553  0.1083
  106DOPC   H6S 5443   7.483   8.206   7.582 -0.8692 -2.0750 -0.4389
  106DOPC   C27 5444   7.432   8.311   7.399 -0.3674  0.2735 -1.1331
  106DOPC   H7R 5445   7.519   8.255   7.359  1.3714  0.3521  2.1601
  106DOPC   H7S 5446   7.462   8.414   7.431  1.4479 -0.2017 -1.2002
  106DOPC   C28 5447   7.305   8.331   7.312 -0.5494  0.0959 -0.4200
  106DOPC   H8R 5448   7.339   8.403   7.234  2.4120 -0.0404  0.6190
  106DOPC   H8S 5449   7.222   8.369   7.375 -0.9805 -1.1151 -0.2451
  106DOPC   C29 5450   7.262   8.199   7.256 -0.2468 -0.1927  0.6520
  106DOPC   H9R 5451   7.201   8.140   7.326 -0.5100  0.5327  1.0501
  106DOPC  C210 5452   7.283   8.155   7.128 -0.6121 -0.1784  0.0076
  106DOPC  H10R 5453   7.239   8.056   7.110 -2.4268  1.1036 -3.8048
  106DOPC  C211 5454   7.346   8.222   7.007  0.1823 -0.8536  0.5522
  106DOPC  H11R 5455   7.386   8.325   7.024 -2.4748  0.2235  0.6580
  106DOPC  H11S 5456   7.273   8.243   6.926  1.8410 -1.1895 -1.0933
  106DOPC  C212 5457   7.456   8.148   6.932 -0.2322  0.2491  0.2232
  106DOPC  H12R 5458   7.431   8.042   6.913  0.1645  0.0699  0.6895
  106DOPC  H12S 5459   7.539   8.136   7.005 -1.2182 -2.2591  1.0356
  106DOPC  C213 5460   7.500   8.221   6.803  0.4834 -0.3517  0.0546
  106DOPC  H13R 5461   7.582   8.164   6.756 -1.3306 -2.3086 -0.9012
  106DOPC  H13S 5462   7.529   8.328   6.817  0.0477 -0.5707  3.3579
  106DOPC  C214 5463   7.388   8.213   6.695  0.4960  0.2955 -0.0732
  106DOPC  H14R 5464   7.312   8.285   6.731  1.2441  0.5727  1.0023
  106DOPC  H14S 5465   7.338   8.114   6.693  0.2503  0.4212 -0.1723
  106DOPC  C215 5466   7.451   8.243   6.557  0.4334 -0.7946 -0.5021
  106DOPC  H15R 5467   7.510   8.154   6.526 -0.2924 -0.4089 -3.2484
  106DOPC  H15S 5468   7.533   8.317   6.568 -0.0695 -0.1540 -0.9955
  106DOPC  C216 5469   7.344   8.281   6.451 -0.0700 -0.0288 -0.4574
  106DOPC  H16R 5470   7.314   8.382   6.485  1.2417  0.6377 -1.2050
  106DOPC  H16S 5471   7.262   8.208   6.431 -0.2093  0.5094 -1.9771
  106DOPC  C217 5472   7.397   8.276   6.310 -1.4332 -0.6592  0.2155
  106DOPC  H17R 5473   7.318   8.259   6.235 -1.8000 -0.2982  0.5131
  106DOPC  H17S 5474   7.459   8.184   6.312  1.9187  1.4327  0.1101
  106DOPC  C218 5475   7.501   8.387   6.262  0.0082 -0.2251 -0.3554
  106DOPC  H18R 5476   7.554   8.363   6.167  0.3478 -1.1598  0.0536
  106DOPC  H18S 5477   7.581   8.399   6.337 -0.0727  0.3001 -0.3453
  106DOPC  H18T 5478   7.451   8.486   6.255 -1.8106 -1.0815 -0.2555
  106DOPC   C33 5479   6.784   8.933   7.612 -0.9318 -0.2558  0.4338
  106DOPC   H3X 5480   6.856   8.993   7.670 -0.1825  0.0178 -0.7396
  106DOPC   H3Y 5481   6.681   8.961   7.642 -0.7279 -0.7553  1.6239
  106DOPC   C34 5482   6.809   8.972   7.460 -0.0420  0.1017  0.3663
  106DOPC   H4X 5483   6.723   8.921   7.412 -0.2698 -1.2138  2.0831
  106DOPC   H4Y 5484   6.901   8.921   7.425 -1.1236 -0.8003 -1.3426
  106DOPC   C35 5485   6.811   9.120   7.441  0.4426  0.8083  0.4352
  106DOPC   H5X 5486   6.837   9.133   7.334  2.3841 -0.0348  0.7581
  106DOPC   H5Y 5487   6.887   9.170   7.504 -0.5610  3.5023 -0.3547
  106DOPC   C36 5488   6.675   9.181   7.473 -0.1130 -0.5217  0.1043
  106DOPC   H6X 5489   6.604   9.143   7.396 -1.8097  1.5815  0.5134
  106DOPC   H6Y 5490   6.642   9.163   7.577 -1.3073  0.5171 -0.0711
  106DOPC   C37 5491   6.675   9.336   7.464 -0.1640 -0.4345 -0.3604
  106DOPC   H7X 5492   6.744   9.371   7.544  0.0295  0.3323 -0.8460
  106DOPC   H7Y 5493   6.724   9.363   7.368 -0.1616 -3.3919 -1.2918
  106DOPC   C38 5494   6.540   9.406   7.477 -0.1844  0.3510  0.3425
  106DOPC   H8X 5495   6.562   9.512   7.454  1.4934  0.2852  1.5273
  106DOPC   H8Y 5496   6.497   9.393   7.578 -1.6940  0.5590 -0.2407
  106DOPC   C39 5497   6.438   9.370   7.380  0.0165 -0.4029  0.3142
  106DOPC   H9X 5498   6.367   9.299   7.425  1.4018 -0.8361  1.9242
  106DOPC  C310 5499   6.442   9.371   7.249 -0.9282 -0.2147  0.3012
  106DOPC  H10X 5500   6.360   9.338   7.184  0.7032 -0.4149 -1.7304
  106DOPC  C311 5501   6.539   9.450   7.172 -0.9307  0.1904 -0.5386
  106DOPC  H11X 5502   6.630   9.394   7.143  0.2332  2.0157 -0.6103
  106DOPC  H11Y 5503   6.575   9.531   7.239 -0.2216 -0.7407  0.2398
  106DOPC  C312 5504   6.472   9.506   7.050 -0.6131 -0.0217  0.0117
  106DOPC  H12X 5505   6.547   9.580   7.014 -0.0152 -0.6330 -0.0124
  106DOPC  H12Y 5506   6.376   9.558   7.070 -0.9704 -1.3819  2.1537
  106DOPC  C313 5507   6.444   9.398   6.942  0.2149 -0.4134  0.8621
  106DOPC  H13X 5508   6.524   9.321   6.937 -0.0669 -0.6350 -0.7819
  106DOPC  H13Y 5509   6.358   9.338   6.975 -1.2245  0.0139 -1.8119
  106DOPC  C314 5510   6.381   9.457   6.814  0.3321 -0.1151 -0.3258
  106DOPC  H14X 5511   6.280   9.497   6.837  0.5066  0.4763 -0.5818
  106DOPC  H14Y 5512   6.437   9.549   6.788 -2.0134  1.7816  0.9959
  106DOPC  C315 5513   6.388   9.365   6.691  0.0347 -0.3063 -0.1845
  106DOPC  H15X 5514   6.495   9.334   6.694 -0.3321 -1.5976  2.1112
  106DOPC  H15Y 5515   6.360   9.432   6.607 -1.5869 -0.1722  0.4205
  106DOPC  C316 5516   6.300   9.242   6.694  0.8003 -0.3152 -0.0476
  106DOPC  H16X 5517   6.325   9.168   6.615 -0.1788 -1.0662  0.3320
  106DOPC  H16Y 5518   6.329   9.195   6.790 -0.3640  3.0134  2.1221
  106DOPC  C317 5519   6.157   9.283   6.696  0.6945  0.6356  0.2115
  106DOPC  H17X 5520   6.143   9.327   6.797  1.2982 -0.0597  0.6088
  106DOPC  H17Y 5521   6.141   9.346   6.606  2.9209  1.0976  0.0667
  106DOPC  C318 5522   6.059   9.168   6.671 -0.0941  0.1141  0.0283
  106DOPC  H18X 5523   6.078   9.119   6.574 -1.6946  0.4709 -0.5006
  106DOPC  H18Y 5524   6.065   9.094   6.755 -0.5205  0.7824  0.6581
  106DOPC  H18Z 5525   5.954   9.205   6.667 -0.3688 -0.6026  0.2825
  107DOPC     N 5526   4.602   3.504   8.376 -0.3780  0.2566 -0.2037
  107DOPC   C12 5527   4.544   3.547   8.249 -0.8541 -0.1869  0.4180
  107DOPC  H12A 5528   4.449   3.596   8.265 -0.6812  0.4562 -0.4628
  107DOPC  H12B 5529   4.515   3.460   8.192 -3.2687  1.4774 -1.0943
  107DOPC   C13 5530   4.496   3.440   8.460  0.6869  0.0057 -0.6372
  107DOPC  H13A 5531   4.407   3.500   8.472 -1.1078 -2.2941 -1.5744
  107DOPC  H13B 5532   4.450   3.354   8.413  1.2219 -1.0192  0.6649
  107DOPC  H13C 5533   4.528   3.401   8.555  0.1280 -2.2724 -1.3154
  107DOPC   C14 5534   4.666   3.615   8.457  0.0890 -0.0698 -0.0376
  107DOPC  H14A 5535   4.713   3.583   8.548 -1.8326 -0.1454  0.9843
  107DOPC  H14B 5536   4.733   3.676   8.398 -0.7615  0.2232 -0.7341
  107DOPC  H14C 5537   4.584   3.681   8.485  2.1581  2.6009  0.1812
  107DOPC   C15 5538   4.718   3.411   8.351  0.0477 -0.2329  0.4722
  107DOPC  H15A 5539   4.746   3.346   8.432  0.5277 -0.5660  0.0462
  107DOPC  H15B 5540   4.806   3.470   8.331 -0.1755 -0.0776 -0.1051
  107DOPC  H15C 5541   4.714   3.352   8.261  2.7626 -0.0483  0.1641
  107DOPC   C11 5542   4.642   3.631   8.154 -0.2992 -0.1914  0.8132
  107DOPC  H11A 5543   4.739   3.579   8.167 -0.4039 -0.9593 -1.2667
  107DOPC  H11B 5544   4.621   3.627   8.045  0.7186  1.1721  0.5317
  107DOPC     P 5545   4.549   3.873   8.184  0.0738  0.1936 -0.2464
  107DOPC   O13 5546   4.571   4.001   8.251  0.1347 -0.7740  0.3160
  107DOPC   O14 5547   4.419   3.800   8.209  0.1184  0.1643  0.2321
  107DOPC   O12 5548   4.673   3.768   8.189 -0.4151 -0.0945  0.2855
  107DOPC   O11 5549   4.552   3.900   8.026  0.1923  0.4068  0.1596
  107DOPC    C1 5550   4.444   3.855   7.946  0.5269 -0.2242  0.3965
  107DOPC    HA 5551   4.343   3.884   7.982  0.7275  0.5441  0.3461
  107DOPC    HB 5552   4.423   3.746   7.945 -1.8810  0.1966 -1.0553
  107DOPC    C2 5553   4.461   3.910   7.802  0.5178  0.4116  0.4903
  107DOPC    HS 5554   4.383   3.860   7.740 -0.3198 -1.3856  2.8543
  107DOPC   O21 5555   4.594   3.891   7.756  0.0468  0.0331  0.6891
  107DOPC   C21 5556   4.626   3.769   7.719  0.9030 -0.5153 -0.5301
  107DOPC   O22 5557   4.551   3.671   7.718 -0.2884  1.1595 -0.1831
  107DOPC   C22 5558   4.771   3.758   7.665 -0.3994  0.2579  0.1268
  107DOPC   H2R 5559   4.835   3.772   7.755  0.6399  3.3103 -0.9498
  107DOPC   H2S 5560   4.784   3.850   7.604 -1.8899  0.1563 -0.3627
  107DOPC    C3 5561   4.434   4.061   7.794  0.2207  0.0305  0.0938
  107DOPC    HX 5562   4.524   4.109   7.839  1.5751  1.0162 -3.3821
  107DOPC    HY 5563   4.341   4.091   7.848 -0.1756 -0.6622 -0.1855
  107DOPC   O31 5564   4.417   4.101   7.656 -0.6627  0.7118  0.0751
  107DOPC   C31 5565   4.417   4.236   7.643  0.1004  0.3699  0.0403
  107DOPC   O32 5566   4.419   4.318   7.731  0.0680  0.3751 -0.4933
  107DOPC   C32 5567   4.396   4.265   7.494 -0.3489  0.0074  1.3580
  107DOPC   H2X 5568   4.467   4.346   7.466  0.4972 -0.8414  1.0026
  107DOPC   H2Y 5569   4.429   4.186   7.424  0.4924  1.3439  0.1729
  107DOPC   C23 5570   4.802   3.637   7.564  0.5950 -0.0238  1.1906
  107DOPC   H3R 5571   4.710   3.638   7.501 -0.6249 -2.2663  2.8043
  107DOPC   H3S 5572   4.796   3.537   7.610 -1.4464  0.4897  2.1511
  107DOPC   C24 5573   4.929   3.664   7.477 -0.4492 -0.3813 -0.8899
  107DOPC   H4R 5574   4.914   3.748   7.407 -0.0737 -0.1571 -0.7014
  107DOPC   H4S 5575   4.953   3.581   7.406  3.9118  1.0979 -1.4532
  107DOPC   C25 5576   5.061   3.683   7.561  0.5301 -0.2449 -0.4776
  107DOPC   H5R 5577   5.106   3.586   7.589  0.5261 -0.0588  0.2086
  107DOPC   H5S 5578   5.036   3.738   7.655  1.0957 -0.9606  0.0990
  107DOPC   C26 5579   5.167   3.768   7.483 -0.6081  0.2064  0.8357
  107DOPC   H6R 5580   5.196   3.712   7.391 -2.8387 -2.5669  1.6648
  107DOPC   H6S 5581   5.250   3.776   7.556 -0.3661 -0.5465  0.6456
  107DOPC   C27 5582   5.118   3.912   7.460  0.8446  0.1846  0.3839
  107DOPC   H7R 5583   5.073   3.949   7.554 -0.9405 -1.6430  0.3192
  107DOPC   H7S 5584   5.045   3.916   7.376 -0.6216 -0.6870  1.5650
  107DOPC   C28 5585   5.230   4.008   7.423 -0.1724 -0.6178 -0.2423
  107DOPC   H8R 5586   5.305   3.995   7.504  0.0460 -2.6544 -0.7192
  107DOPC   H8S 5587   5.192   4.112   7.433  1.2617 -0.1152  0.2022
  107DOPC   C29 5588   5.307   3.993   7.298  0.1794 -0.2234 -0.0430
  107DOPC   H9R 5589   5.338   3.888   7.285 -2.4302 -0.9817 -0.8160
  107DOPC  C210 5590   5.328   4.080   7.192  0.1065 -0.4670  0.0970
  107DOPC  H10R 5591   5.369   4.043   7.097 -3.0774 -1.9707 -0.8260
  107DOPC  C211 5592   5.288   4.229   7.185  0.0066  0.7819  0.2378
  107DOPC  H11R 5593   5.281   4.261   7.291  0.6787  0.3519  0.4190
  107DOPC  H11S 5594   5.193   4.233   7.127 -0.6273 -1.0091  1.0724
  107DOPC  C212 5595   5.391   4.319   7.128  0.3733 -0.4847  0.3425
  107DOPC  H12R 5596   5.344   4.418   7.114  3.0914  0.8492  0.0980
  107DOPC  H12S 5597   5.425   4.285   7.028 -1.0561 -2.0816  0.3534
  107DOPC  C213 5598   5.521   4.336   7.214 -0.0116 -0.2485  0.2817
  107DOPC  H13R 5599   5.579   4.244   7.190  0.1362  0.0147 -0.3858
  107DOPC  H13S 5600   5.485   4.326   7.319  1.9947  0.6800  1.1004
  107DOPC  C214 5601   5.592   4.474   7.189  0.2100 -0.4266 -0.6832
  107DOPC  H14R 5602   5.688   4.451   7.239 -0.5984 -1.4893  0.4387
  107DOPC  H14S 5603   5.539   4.548   7.253 -0.6990  0.4650 -2.3802
  107DOPC  C215 5604   5.603   4.517   7.050 -0.0383  0.7286  0.9216
  107DOPC  H15R 5605   5.503   4.532   7.005 -0.6525 -2.1528  1.0850
  107DOPC  H15S 5606   5.647   4.437   6.987  0.7281 -0.1221  2.4850
  107DOPC  C216 5607   5.692   4.637   7.045  0.0706 -0.2130  0.3247
  107DOPC  H16R 5608   5.787   4.614   7.097 -0.6784 -0.2612  1.7117
  107DOPC  H16S 5609   5.640   4.714   7.106  3.2497  1.0469  1.6099
  107DOPC  C217 5610   5.729   4.685   6.904  0.2973 -0.9681  0.0539
  107DOPC  H17R 5611   5.795   4.774   6.906 -0.6087 -0.2877  1.6469
  107DOPC  H17S 5612   5.634   4.710   6.853  0.0419  1.5359  1.6025
  107DOPC  C218 5613   5.811   4.584   6.827 -0.1430 -0.1610 -0.1566
  107DOPC  H18R 5614   5.780   4.477   6.835  0.3969 -0.4048 -1.0978
  107DOPC  H18S 5615   5.910   4.586   6.877 -0.6557  3.4689  0.9686
  107DOPC  H18T 5616   5.824   4.616   6.721 -1.9871 -0.0255 -0.3769
  107DOPC   C33 5617   4.252   4.296   7.450  0.0108 -0.1755 -0.9757
  107DOPC   H3X 5618   4.216   4.385   7.506  1.3148 -0.8277  0.9951
  107DOPC   H3Y 5619   4.186   4.214   7.485 -0.6171  1.3654  1.7021
  107DOPC   C34 5620   4.236   4.320   7.300  0.3951  0.7283 -0.1112
  107DOPC   H4X 5621   4.303   4.403   7.268  1.0797  0.6956  1.1760
  107DOPC   H4Y 5622   4.129   4.350   7.296  0.4855  1.2152  0.8830
  107DOPC   C35 5623   4.264   4.203   7.210  0.1734 -0.2495 -0.2281
  107DOPC   H5X 5624   4.204   4.117   7.248 -2.1250 -0.2150 -3.3816
  107DOPC   H5Y 5625   4.373   4.185   7.199  0.0378 -0.2731 -1.6565
  107DOPC   C36 5626   4.204   4.220   7.074 -0.4246 -0.3672  0.0457
  107DOPC   H6X 5627   4.094   4.236   7.081 -0.0363  1.9573  2.5369
  107DOPC   H6Y 5628   4.238   4.318   7.035  1.4126 -1.1500 -0.4232
  107DOPC   C37 5629   4.235   4.102   6.980  0.6904  0.8398  0.5597
  107DOPC   H7X 5630   4.183   4.013   7.023 -0.8508 -0.2135 -3.0967
  107DOPC   H7Y 5631   4.187   4.129   6.884  2.2428  2.2595  0.1365
  107DOPC   C38 5632   4.382   4.083   6.937  0.1413 -0.1995  0.0987
  107DOPC   H8X 5633   4.387   4.000   6.863  1.7376  1.0937 -1.3144
  107DOPC   H8Y 5634   4.433   4.049   7.029  0.2608 -0.3124 -0.0096
  107DOPC   C39 5635   4.445   4.213   6.889 -1.1019  0.4948  0.2428
  107DOPC   H9X 5636   4.458   4.293   6.963  0.7230  1.4846 -1.0808
  107DOPC  C310 5637   4.510   4.224   6.774 -0.3131 -0.4113  0.4061
  107DOPC  H10X 5638   4.525   4.331   6.753  2.4343 -0.5895  1.0510
  107DOPC  C311 5639   4.513   4.119   6.662  0.1137 -0.2740  0.0540
  107DOPC  H11X 5640   4.473   4.166   6.570  4.1432  1.8625 -0.8291
  107DOPC  H11Y 5641   4.449   4.030   6.680 -0.0287 -0.1554  0.1344
  107DOPC  C312 5642   4.657   4.071   6.647 -0.4230  0.6850  0.3268
  107DOPC  H12X 5643   4.696   4.035   6.745  3.1192  3.1395 -0.0251
  107DOPC  H12Y 5644   4.721   4.160   6.635  2.5470 -1.1868  1.1154
  107DOPC  C313 5645   4.678   3.977   6.526 -0.0404 -0.2368  0.5043
  107DOPC  H13X 5646   4.615   3.888   6.547  1.0556 -0.4151  3.5606
  107DOPC  H13Y 5647   4.640   4.021   6.431  1.2643  0.9151  0.4942
  107DOPC  C314 5648   4.823   3.926   6.507 -0.1147  0.1282 -0.1247
  107DOPC  H14X 5649   4.855   3.856   6.587 -1.2831 -0.8480 -0.4744
  107DOPC  H14Y 5650   4.820   3.873   6.409 -1.2820 -1.9870  0.9872
  107DOPC  C315 5651   4.921   4.040   6.492  0.4755  0.1994 -0.2021
  107DOPC  H15X 5652   4.940   4.092   6.588  1.5300  2.4776 -1.5692
  107DOPC  H15Y 5653   4.875   4.126   6.438 -1.9202  0.6706  2.3153
  107DOPC  C316 5654   5.063   4.009   6.441 -0.4806  0.0898  0.4804
  107DOPC  H16X 5655   5.061   3.996   6.331 -0.9925 -0.0138  0.4985
  107DOPC  H16Y 5656   5.131   4.093   6.464  0.6149  0.2855 -3.0135
  107DOPC  C317 5657   5.120   3.889   6.522  0.4275  0.6985 -0.5757
  107DOPC  H17X 5658   5.110   3.928   6.625  2.7504  0.4585 -0.2108
  107DOPC  H17Y 5659   5.065   3.793   6.509  1.2616 -0.0315  1.1116
  107DOPC  C318 5660   5.270   3.856   6.496  0.1291  0.2065  0.4191
  107DOPC  H18X 5661   5.336   3.941   6.526 -1.8923  1.6234  1.0812
  107DOPC  H18Y 5662   5.306   3.770   6.556 -2.2328 -0.4119  1.0427
  107DOPC  H18Z 5663   5.280   3.838   6.387  0.1467 -0.1847  0.4857
  108DOPC     N 5664   1.055   9.938   8.374  0.2907 -0.4171 -0.0483
  108DOPC   C12 5665   1.001   9.802   8.390  0.2097  0.2529 -0.1423
  108DOPC  H12A 5666   0.937   9.802   8.476  0.4542  1.6707  0.0616
  108DOPC  H12B 5667   1.086   9.737   8.403  1.1631  1.0485 -1.9199
  108DOPC   C13 5668   1.103   9.966   8.234 -0.6787  0.6120  0.3468
  108DOPC  H13A 5669   1.023   9.949   8.163 -1.0804  3.6174 -0.0186
  108DOPC  H13B 5670   1.132  10.068   8.219 -0.4666  0.6351  0.8896
  108DOPC  H13C 5671   1.178   9.901   8.192 -1.6503 -0.9700  0.9442
  108DOPC   C14 5672   1.170   9.976   8.466 -0.0145  0.5742 -0.0494
  108DOPC  H14A 5673   1.186  10.082   8.469  1.8522  0.3283 -0.2781
  108DOPC  H14B 5674   1.153   9.944   8.568 -0.6959  3.0146  0.6697
  108DOPC  H14C 5675   1.262   9.927   8.437  0.5378  1.3595  0.3538
  108DOPC   C15 5676   0.941  10.037   8.407 -0.4361  0.0677  0.1909
  108DOPC  H15A 5677   0.856  10.002   8.350 -1.4924 -1.8713  2.7783
  108DOPC  H15B 5678   0.980  10.135   8.385 -2.7242  0.3992 -3.1446
  108DOPC  H15C 5679   0.904  10.032   8.508  1.6122 -0.0105  0.9783
  108DOPC   C11 5680   0.903   9.744   8.279  0.0591  0.0141 -0.2298
  108DOPC  H11A 5681   0.954   9.740   8.180 -1.4237 -3.8208 -1.0290
  108DOPC  H11B 5682   0.883   9.636   8.298 -0.8082  0.4583  1.5491
  108DOPC     P 5683   0.654   9.775   8.360  0.1940  0.3563  0.3290
  108DOPC   O13 5684   0.565   9.894   8.370  0.3551  0.8401 -0.2454
  108DOPC   O14 5685   0.697   9.728   8.494 -0.3093 -0.0075  0.3685
  108DOPC   O12 5686   0.782   9.820   8.277 -0.1075  0.8511 -0.1572
  108DOPC   O11 5687   0.576   9.658   8.280  0.4010 -0.3868 -0.2013
  108DOPC    C1 5688   0.603   9.640   8.137 -0.2422  0.1157  0.1652
  108DOPC    HA 5689   0.564   9.542   8.104 -0.6321  1.0351 -2.2416
  108DOPC    HB 5690   0.713   9.635   8.118 -0.3913  0.3209 -0.7619
  108DOPC    C2 5691   0.526   9.747   8.050  0.5397  0.1385 -0.3978
  108DOPC    HS 5692   0.504   9.707   7.949 -0.6135  1.0693 -0.5323
  108DOPC   O21 5693   0.591   9.873   8.037  0.1275  0.6743 -0.5109
  108DOPC   C21 5694   0.721   9.871   7.993  0.1758 -0.6314 -0.0576
  108DOPC   O22 5695   0.766   9.780   7.927 -0.5772 -0.6269 -0.3599
  108DOPC   C22 5696   0.774  10.014   8.008 -0.1365  0.3779 -0.4682
  108DOPC   H2R 5697   0.780  10.043   8.115  2.9763 -0.3231 -0.3444
  108DOPC   H2S 5698   0.698  10.084   7.968 -1.4015 -0.4994  0.3376
  108DOPC    C3 5699   0.375   9.769   8.100 -0.8104  0.4578  0.3183
  108DOPC    HX 5700   0.382   9.836   8.189  3.7032 -0.4550  0.9160
  108DOPC    HY 5701   0.346   9.669   8.140 -1.6688  1.2535  1.8100
  108DOPC   O31 5702   0.285   9.810   7.996 -0.2077 -0.7280 -0.4571
  108DOPC   C31 5703   0.288   9.938   7.962 -0.6032 -0.3407  0.3268
  108DOPC   O32 5704   0.360  10.030   8.006 -0.0577 -0.0922 -0.6496
  108DOPC   C32 5705   0.183   9.969   7.853 -0.0273  0.3577 -0.0026
  108DOPC   H2X 5706   0.082   9.926   7.873  0.5085 -2.7077 -2.9503
  108DOPC   H2Y 5707   0.174  10.079   7.866  0.4443  0.0847  3.5895
  108DOPC   C23 5708   0.918  10.025   7.948  0.8479 -0.3045 -0.3085
  108DOPC   H3R 5709   0.905  10.005   7.839 -1.7013  0.2799 -0.1731
  108DOPC   H3S 5710   0.977   9.941   7.991  0.2668  0.1176  1.4066
  108DOPC   C24 5711   0.989  10.157   7.968  0.0756 -0.0225 -0.1353
  108DOPC   H4R 5712   1.098  10.141   7.958  0.6994  2.4471  1.8054
  108DOPC   H4S 5713   0.984  10.192   8.073  1.9855  1.3861 -0.4602
  108DOPC   C25 5714   0.932  10.262   7.866  0.0817 -0.6371 -0.7587
  108DOPC   H5R 5715   0.821  10.254   7.865 -0.1135  1.5462 -0.7454
  108DOPC   H5S 5716   0.968  10.255   7.761  0.4681  1.7337 -0.8499
  108DOPC   C26 5717   0.981  10.406   7.911 -0.4998  0.0229  0.4567
  108DOPC   H6R 5718   1.091  10.407   7.896 -0.5991 -1.0936 -0.5515
  108DOPC   H6S 5719   0.958  10.437   8.015  2.0274 -0.0444  1.0817
  108DOPC   C27 5720   0.921  10.520   7.820 -0.2247 -0.8493 -0.1987
  108DOPC   H7R 5721   0.977  10.611   7.849  0.1397 -1.0126 -0.3871
  108DOPC   H7S 5722   0.820  10.545   7.861  0.5500 -0.0690  1.3136
  108DOPC   C28 5723   0.912  10.512   7.666 -0.7357  0.3650  0.1313
  108DOPC   H8R 5724   0.849  10.428   7.631  3.1822 -2.0454 -1.8895
  108DOPC   H8S 5725   1.009  10.470   7.631  0.6180  2.9199  0.5070
  108DOPC   C29 5726   0.888  10.649   7.596  0.6830 -0.2884 -0.7347
  108DOPC   H9R 5727   0.784  10.684   7.606  1.0804  0.4389  1.4843
  108DOPC  C210 5728   0.973  10.722   7.521  0.0586  0.4580 -0.4282
  108DOPC  H10R 5729   0.938  10.805   7.459 -0.1913  0.3737 -0.4006
  108DOPC  C211 5730   1.115  10.684   7.486  0.4315  0.5420  0.8920
  108DOPC  H11R 5731   1.145  10.690   7.379  0.3108 -1.8080  0.6871
  108DOPC  H11S 5732   1.130  10.580   7.522 -2.2703  0.8055  3.0720
  108DOPC  C212 5733   1.216  10.762   7.569  0.1590 -0.9173 -0.1607
  108DOPC  H12R 5734   1.223  10.736   7.677 -1.7151 -0.0112  0.2145
  108DOPC  H12S 5735   1.179  10.866   7.564 -4.6926 -2.3709  0.9095
  108DOPC  C213 5736   1.361  10.753   7.528 -0.4368  0.7067 -0.4141
  108DOPC  H13R 5737   1.360  10.735   7.418 -2.4160 -0.8792 -0.2074
  108DOPC  H13S 5738   1.400  10.662   7.579 -1.3541 -0.9688 -2.5408
  108DOPC  C214 5739   1.455  10.871   7.560 -0.3009 -0.3482 -0.1545
  108DOPC  H14R 5740   1.418  10.965   7.514  1.5471 -0.4297 -1.9374
  108DOPC  H14S 5741   1.550  10.851   7.507 -0.0376  0.2886  0.0692
  108DOPC  C215 5742   1.470  10.889   7.710 -0.0955 -0.7831 -0.0270
  108DOPC  H15R 5743   1.477  10.786   7.751  1.3219 -0.0773  1.6554
  108DOPC  H15S 5744   1.373  10.927   7.747  0.0846  0.2109 -0.5430
  108DOPC  C216 5745   1.591  10.971   7.752 -0.0083 -0.0035 -0.2960
  108DOPC  H16R 5746   1.560  11.077   7.752 -2.7861 -0.7074  1.3645
  108DOPC  H16S 5747   1.671  10.955   7.676 -0.1767 -1.8724 -0.1291
  108DOPC  C217 5748   1.627  10.941   7.897 -0.4305 -0.5904  0.2886
  108DOPC  H17R 5749   1.730  10.972   7.923  0.0716 -0.4822 -1.6396
  108DOPC  H17S 5750   1.637  10.832   7.915 -1.3883 -0.7315 -0.0056
  108DOPC  C218 5751   1.538  11.006   8.007 -0.0268  0.3023 -0.2464
  108DOPC  H18R 5752   1.558  11.116   8.004  0.5618  0.2017 -0.1207
  108DOPC  H18S 5753   1.577  10.971   8.105  0.4462 -1.2164 -0.9629
  108DOPC  H18T 5754   1.430  10.980   8.002  0.2650 -1.0407  0.1579
  108DOPC   C33 5755   0.215   9.911   7.709 -0.4301 -0.7043 -0.2091
  108DOPC   H3X 5756   0.221   9.801   7.700 -2.2831 -0.6806 -2.7563
  108DOPC   H3Y 5757   0.316   9.949   7.681 -0.6031 -0.0789 -0.0026
  108DOPC   C34 5758   0.134   9.962   7.591  0.4040 -1.0335  0.0903
  108DOPC   H4X 5759   0.186   9.952   7.494 -2.5269 -0.6495 -1.6100
  108DOPC   H4Y 5760   0.121  10.071   7.602  1.4764 -0.9118  0.2662
  108DOPC   C35 5761  11.886   9.914   7.586 -0.8938  0.8407 -0.7741
  108DOPC   H5X 5762  11.845   9.949   7.683 -1.1246  1.1046 -0.9642
  108DOPC   H5Y 5763  11.900   9.804   7.582  2.5771  1.2143 -2.5671
  108DOPC   C36 5764  11.793   9.960   7.463 -0.3315  0.5943  0.2055
  108DOPC   H6X 5765  11.692   9.917   7.481 -0.5408  1.2662  0.6829
  108DOPC   H6Y 5766  11.782  10.070   7.475  2.6135  0.9430  0.4315
  108DOPC   C37 5767  -0.032   9.917   7.334 -0.9195 -0.1422 -0.0337
  108DOPC   H7X 5768   0.064   9.973   7.331 -0.7175 -0.4545  0.5108
  108DOPC   H7Y 5769  -0.006   9.809   7.322 -0.6650  0.1035 -2.1127
  108DOPC   C38 5770  11.774   9.956   7.208 -0.2257 -0.4740  0.3626
  108DOPC   H8X 5771  11.843   9.939   7.123  0.0526 -1.7032  0.8048
  108DOPC   H8Y 5772  11.748  10.064   7.209 -0.0852 -0.4406  0.4537
  108DOPC   C39 5773  11.656   9.868   7.189  0.7384 -0.1293 -0.2339
  108DOPC   H9X 5774  11.596   9.846   7.278  1.4659  2.6757  1.0416
  108DOPC  C310 5775  11.611   9.804   7.078  0.1688 -0.5554  0.8768
  108DOPC  H10X 5776  11.527   9.734   7.083 -0.2465 -0.0261  1.5313
  108DOPC  C311 5777  11.678   9.811   6.937  0.6933 -0.0616  0.5384
  108DOPC  H11X 5778  11.789   9.807   6.942  0.7410 -0.9586 -0.6988
  108DOPC  H11Y 5779  11.654   9.912   6.898 -1.5876 -0.6955  0.1686
  108DOPC  C312 5780  11.625   9.713   6.828  0.3044  0.5542  0.7308
  108DOPC  H12X 5781  11.690   9.746   6.743  2.8105 -1.1071  1.8886
  108DOPC  H12Y 5782  11.519   9.732   6.802  0.4649 -0.8442 -1.2251
  108DOPC  C313 5783  11.654   9.564   6.853  0.3179 -0.1095 -0.1530
  108DOPC  H13X 5784  11.763   9.544   6.861  0.2204 -1.6103 -1.8080
  108DOPC  H13Y 5785  11.601   9.532   6.945 -1.5334 -1.0044 -1.4446
  108DOPC  C314 5786  11.604   9.475   6.731  0.4199 -0.5622 -0.2512
  108DOPC  H14X 5787  11.655   9.513   6.640  0.4900  1.5991  0.6300
  108DOPC  H14Y 5788  11.633   9.372   6.760 -1.7865 -0.9466  0.7780
  108DOPC  C315 5789  11.448   9.465   6.724  0.2199  0.3156 -0.0478
  108DOPC  H15X 5790  11.408   9.556   6.674 -0.8413  0.2975  0.7514
  108DOPC  H15Y 5791  11.405   9.448   6.824  2.5009 -1.0731  0.7652
  108DOPC  C316 5792  11.402   9.349   6.638  0.0794  0.1926 -0.4719
  108DOPC  H16X 5793  11.443   9.360   6.535 -0.7245  3.1426 -0.5615
  108DOPC  H16Y 5794  11.430   9.255   6.689  1.3073  0.3508 -0.8276
  108DOPC  C317 5795  11.251   9.347   6.637  0.3313  0.2116 -0.0644
  108DOPC  H17X 5796  11.218   9.259   6.578  2.7666  0.1522 -1.5176
[truncated: 12,566,864 more chars]
