# Supplementary material for: Structural basis for membrane attack complex inhibition by CD59
Source: Nat Commun. 2023 Feb 16;14:890. doi: 10.1038/s41467-023-36441-z (PMC9935631; doi:10.1038/s41467-023-36441-z)
Supplement: Supplementary file 9 — Supplementary Data File 6 [file 41467_2023_36441_MOESM9_ESM.txt]

Title t=   0.00000 step= 0
187924
    1LEU      N    1   7.027   5.559  13.079  0.9507 -0.5883  0.0121
    1LEU    HT1    2   7.027   5.653  13.123 -1.3690 -0.0540 -0.9719
    1LEU    HT2    3   7.123   5.539  13.044  1.4850  2.9047 -0.9047
    1LEU    HT3    4   6.996   5.489  13.149 -0.5360 -0.7286 -0.7421
    1LEU     CA    5   6.930   5.546  12.958 -0.1683 -0.5744 -0.0245
    1LEU     HA    6   6.908   5.442  12.941 -0.5740 -0.4144 -0.5062
    1LEU     CB    7   6.792   5.597  13.004  0.0291 -0.5126  0.5998
    1LEU    HB1    8   6.729   5.641  12.923  0.3853  3.0444  2.0710
    1LEU    HB2    9   6.786   5.679  13.079 -0.6127  1.4478 -1.4569
    1LEU     CG   10   6.701   5.475  13.050  0.6897 -0.3570 -0.1738
    1LEU     HG   11   6.765   5.409  13.112  0.5282  1.0353  1.5552
    1LEU    CD1   12   6.585   5.515  13.147  0.0992 -0.4990  0.3777
    1LEU   HD11   13   6.529   5.601  13.104  1.4340  0.9168  1.3572
    1LEU   HD12   14   6.519   5.425  13.153 -0.5369 -0.0847 -0.2303
    1LEU   HD13   15   6.629   5.547  13.244  1.3139 -0.5130 -0.1631
    1LEU    CD2   16   6.638   5.401  12.933  0.9010 -0.1080  0.1819
    1LEU   HD21   17   6.544   5.445  12.895  1.3696 -0.2148 -1.1605
    1LEU   HD22   18   6.705   5.399  12.844  0.4452  1.9469 -0.2511
    1LEU   HD23   19   6.625   5.294  12.961  1.1188 -0.0846  0.3737
    1LEU      C   20   6.985   5.624  12.837 -0.1581  1.4734 -0.6610
    1LEU      O   21   6.999   5.749  12.838  0.3173 -0.1336 -0.4297
    2GLN      N   22   7.018   5.551  12.727 -1.0218 -0.3761  0.2147
    2GLN     HN   23   7.006   5.452  12.716  0.2737 -0.5400  0.1536
    2GLN     CA   24   7.046   5.620  12.599  0.1392  0.2522 -0.2080
    2GLN     HA   25   7.085   5.720  12.610 -1.7346  0.9751  0.2497
    2GLN     CB   26   7.149   5.532  12.530  0.4135 -0.3040  0.3430
    2GLN    HB1   27   7.111   5.429  12.512  0.8238 -0.3152 -0.5507
    2GLN    HB2   28   7.159   5.570  12.426  0.5838 -5.7970 -1.9953
    2GLN     CG   29   7.281   5.525  12.598 -0.0838 -0.4596 -0.6245
    2GLN    HG1   30   7.316   5.630  12.607  0.1976 -0.6135  0.1772
    2GLN    HG2   31   7.281   5.499  12.706  3.0485 -0.0039 -0.4273
    2GLN     CD   32   7.384   5.434  12.530 -0.0642 -0.1976  0.7162
    2GLN    OE1   33   7.464   5.498  12.463  0.2202 -0.2282  0.2240
    2GLN    NE2   34   7.378   5.300  12.539  0.2733  0.0145 -0.4843
    2GLN   HE21   35   7.316   5.265  12.609 -0.0614  2.1289  0.3561
    2GLN   HE22   36   7.401   5.252  12.454  2.6576 -2.4767  1.4019
    2GLN      C   37   6.911   5.625  12.522  0.8092  0.2208 -0.5259
    2GLN      O   38   6.844   5.524  12.493  0.6078  0.3658 -0.1215
    3CYS      N   39   6.866   5.750  12.485  0.1803  0.3501 -0.4018
    3CYS     HN   40   6.916   5.832  12.513  1.2693 -0.5045  0.2121
    3CYS     CA   41   6.744   5.766  12.410 -0.0952 -0.3209  0.1736
    3CYS     HA   42   6.732   5.675  12.353  2.3210 -1.6691  1.6479
    3CYS     CB   43   6.624   5.772  12.508 -0.0759 -0.1357 -0.0165
    3CYS    HB1   44   6.649   5.831  12.600  0.0868 -3.2560  2.0828
    3CYS    HB2   45   6.538   5.818  12.455 -0.6322  0.1607  1.0947
    3CYS     SG   46   6.564   5.602  12.558  0.5408 -0.0283  0.2667
    3CYS      C   47   6.736   5.881  12.308 -0.1817  0.1194  0.1089
    3CYS      O   48   6.808   5.978  12.310 -0.2436  0.5883  0.1319
    4TYR      N   49   6.643   5.867  12.213 -0.6516  0.5552 -0.5438
    4TYR     HN   50   6.594   5.781  12.221 -1.4715  1.1526  1.5506
    4TYR     CA   51   6.613   5.962  12.113 -0.0889  0.0774 -0.2744
    4TYR     HA   52   6.706   5.986  12.064 -0.0058  4.2086  1.5053
    4TYR     CB   53   6.525   5.902  12.005 -0.3797  0.1147 -0.1553
    4TYR    HB1   54   6.426   5.861  12.036  0.6136 -3.3698 -1.1386
    4TYR    HB2   55   6.495   5.977  11.929 -2.6620  0.3330  0.8645
    4TYR     CG   56   6.591   5.791  11.935 -0.8042 -0.7402 -0.1625
    4TYR    CD1   57   6.554   5.658  11.956 -0.0426  0.3426  0.0134
    4TYR    HD1   58   6.481   5.629  12.030  1.7703 -0.8574  1.4146
    4TYR    CE1   59   6.625   5.563  11.888 -0.2446 -0.4756  0.2403
    4TYR    HE1   60   6.592   5.461  11.897 -1.9715  0.0307  0.0778
    4TYR     CZ   61   6.729   5.593  11.790 -0.8893  0.4981 -1.0486
    4TYR     OH   62   6.786   5.482  11.719 -0.2720 -0.0983 -0.4117
    4TYR     HH   63   6.722   5.411  11.726 -0.7657  0.3023 -0.8821
    4TYR    CD2   64   6.696   5.827  11.844  0.3899  0.3216 -0.4794
    4TYR    HD2   65   6.727   5.929  11.827 -0.7646  0.5525 -1.3575
    4TYR    CE2   66   6.773   5.724  11.781  0.4899  0.9316 -0.5580
    4TYR    HE2   67   6.856   5.753  11.720  1.2661 -0.2738 -0.1089
    4TYR      C   68   6.553   6.087  12.182 -0.3648 -0.5764  0.2459
    4TYR      O   69   6.461   6.078  12.262 -0.0441 -0.8504 -0.3103
    5ASN      N   70   6.612   6.207  12.157  0.0930  0.1686 -0.0013
    5ASN     HN   71   6.697   6.218  12.105  0.4695  0.7965  0.7313
    5ASN     CA   72   6.566   6.338  12.205 -0.1006 -0.4949 -0.5962
    5ASN     HA   73   6.466   6.313  12.236  0.4159 -1.0417  0.7073
    5ASN     CB   74   6.641   6.381  12.326 -0.5616 -0.4651 -0.3554
    5ASN    HB1   75   6.750   6.393  12.307 -0.8007  2.2005 -0.3830
    5ASN    HB2   76   6.603   6.479  12.363  1.0610 -0.3884  1.2707
    5ASN     CG   77   6.622   6.296  12.451 -0.0993  0.1341  0.2969
    5ASN    OD1   78   6.537   6.325  12.534 -0.2109  0.2518  0.2191
    5ASN    ND2   79   6.694   6.175  12.478 -0.2044 -0.4860  0.4182
    5ASN   HD21   80   6.771   6.146  12.421  1.1676  3.5661 -0.1641
    5ASN   HD22   81   6.669   6.132  12.565 -2.0635  3.4938  2.0971
    5ASN      C   82   6.590   6.433  12.089  0.3205  0.1080 -0.9621
    5ASN      O   83   6.699   6.430  12.031  0.3503 -0.4715 -0.4777
    6CYS      N   84   6.502   6.531  12.065 -0.1879 -0.3542 -0.5617
    6CYS     HN   85   6.413   6.536  12.110 -0.0432 -0.0283 -0.3040
    6CYS     CA   86   6.520   6.631  11.970  0.0783  0.0627  0.2215
    6CYS     HA   87   6.626   6.636  11.952  0.1495 -2.5181 -0.5128
    6CYS     CB   88   6.448   6.598  11.839 -1.0325 -0.2115 -0.4561
    6CYS    HB1   89   6.353   6.552  11.873 -1.6677  0.8740 -0.6980
    6CYS    HB2   90   6.433   6.692  11.782 -1.5648  1.0138  1.6362
    6CYS     SG   91   6.550   6.507  11.713 -0.2550  0.2061 -0.2950
    6CYS      C   92   6.477   6.760  12.030 -0.1946 -0.4292  0.0031
    6CYS      O   93   6.367   6.761  12.094 -0.0090  0.7328  0.0534
    7PRO      N   94   6.544   6.876  12.017  0.2098 -1.0905 -0.6313
    7PRO     CD   95   6.638   6.909  11.908  0.2844 -0.1995 -0.2059
    7PRO    HD1   96   6.732   6.850  11.912  0.0118 -0.8599 -2.2479
    7PRO    HD2   97   6.590   6.907  11.807 -1.5590 -1.4745  0.6400
    7PRO     CA   98   6.530   6.986  12.110 -0.1018  0.1190 -0.5886
    7PRO     HA   99   6.537   6.954  12.213 -0.1032  1.6294 -0.0918
    7PRO     CB  100   6.658   7.071  12.081  0.3088  0.6008 -0.3934
    7PRO    HB1  101   6.737   7.021  12.141 -1.7873 -1.2620  0.9849
    7PRO    HB2  102   6.645   7.175  12.119 -0.8956 -0.0066  0.9595
    7PRO     CG  103   6.672   7.055  11.932 -0.1810 -0.1751 -0.5469
    7PRO    HG1  104   6.777   7.068  11.895 -0.2254  0.4220 -0.4734
    7PRO    HG2  105   6.621   7.135  11.875  3.6339  2.4138 -0.7383
    7PRO      C  106   6.396   7.060  12.093 -0.7060 -0.3288 -0.9774
    7PRO      O  107   6.375   7.150  12.173  0.8053  0.1763 -0.4627
    8ASN      N  108   6.311   7.034  11.995 -0.5456 -0.0903 -0.7364
    8ASN     HN  109   6.336   6.955  11.940  0.6608 -0.3873  0.1970
    8ASN     CA  110   6.184   7.096  11.954  0.3655  0.5649  0.3314
    8ASN     HA  111   6.133   7.112  12.048  0.9319  2.1140  0.3990
    8ASN     CB  112   6.209   7.229  11.886 -0.2449  0.1036 -0.1783
    8ASN    HB1  113   6.114   7.282  11.862 -0.7838 -0.4156  0.7514
    8ASN    HB2  114   6.266   7.301  11.950 -1.1187  1.5805 -0.9951
    8ASN     CG  115   6.291   7.211  11.758 -0.0628  0.5387 -0.2306
    8ASN    OD1  116   6.417   7.188  11.762  0.9752  0.5043 -0.2242
    8ASN    ND2  117   6.230   7.222  11.639  0.0647  0.2503 -0.2649
    8ASN   HD21  118   6.139   7.263  11.632 -0.3406  0.1143  2.8368
    8ASN   HD22  119   6.283   7.194  11.558 -1.7750  0.0828 -1.4705
    8ASN      C  120   6.123   6.988  11.866  0.1702  1.1925 -0.8755
    8ASN      O  121   6.196   6.910  11.807 -0.2827  0.0412 -0.3951
    9PRO      N  122   5.988   6.966  11.850  0.3360 -0.5826 -0.2395
    9PRO     CD  123   5.890   7.053  11.909  0.0759  0.1814  0.0335
    9PRO    HD1  124   5.882   7.051  12.020  0.0485 -0.7008  0.0236
    9PRO    HD2  125   5.923   7.154  11.874  1.3337 -0.2714 -0.1547
    9PRO     CA  126   5.930   6.850  11.787 -0.4408 -0.5986  0.0489
    9PRO     HA  127   5.967   6.759  11.833  1.3383  1.5009  3.1453
    9PRO     CB  128   5.783   6.871  11.803  0.2078 -0.0864 -0.3320
    9PRO    HB1  129   5.741   6.811  11.887 -1.0227  0.1985 -0.7287
    9PRO    HB2  130   5.734   6.838  11.709 -1.8104 -0.3092  0.7384
    9PRO     CG  131   5.775   7.019  11.832  0.2560 -0.9314  0.4217
    9PRO    HG1  132   5.674   7.042  11.873  0.4606  0.7900  0.0467
    9PRO    HG2  133   5.775   7.067  11.732  2.7850 -1.0882  0.3009
    9PRO      C  134   5.969   6.826  11.636  0.2657 -0.3524  0.1375
    9PRO      O  135   5.951   6.914  11.554  0.3636  0.2384  0.7526
   10THR      N  136   6.014   6.705  11.602 -0.0143  0.3597 -0.5410
   10THR     HN  137   6.052   6.648  11.674 -2.4577 -0.0057  0.5420
   10THR     CA  138   6.032   6.663  11.463  0.1737 -0.6511 -0.3069
   10THR     HA  139   5.949   6.693  11.400  1.3812  0.5758 -1.3845
   10THR     CB  140   6.152   6.721  11.384 -0.8016  0.3940 -0.1552
   10THR     HB  141   6.152   6.832  11.385  0.0569  0.4534 -2.3941
   10THR    OG1  142   6.146   6.681  11.246 -0.0430 -0.3535 -0.7601
   10THR    HG1  143   6.207   6.748  11.215  0.3540  0.0055  0.7438
   10THR    CG2  144   6.281   6.662  11.446 -0.3278  0.1280 -0.0950
   10THR   HG21  145   6.283   6.655  11.557  0.6880 -0.7811 -0.1598
   10THR   HG22  146   6.300   6.556  11.420  0.3351  0.3312 -0.4588
   10THR   HG23  147   6.370   6.717  11.410  0.6760 -2.6308 -2.1918
   10THR      C  148   6.029   6.515  11.459  0.3698  0.1942  0.1945
   10THR      O  149   6.073   6.448  11.549 -0.1478  0.0333 -0.3039
   11ALA      N  150   5.968   6.452  11.354  0.0960  0.2035  0.1764
   11ALA     HN  151   5.937   6.505  11.275  0.2591  0.1713  0.0897
   11ALA     CA  152   5.943   6.306  11.347 -0.7327  0.0991 -0.2149
   11ALA     HA  153   5.923   6.267  11.446  0.1520  1.3002  0.4625
   11ALA     CB  154   5.818   6.303  11.254 -0.2975 -0.1468  1.2882
   11ALA    HB1  155   5.782   6.200  11.234  1.3469 -0.6270  0.6038
   11ALA    HB2  156   5.731   6.346  11.307 -1.5971 -3.1001  1.7161
   11ALA    HB3  157   5.824   6.363  11.160 -0.9630 -0.9830  0.6914
   11ALA      C  158   6.058   6.239  11.274  0.2568 -0.4413 -0.2641
   11ALA      O  159   6.055   6.114  11.251  0.0253  0.0043  0.3233
   12ASP      N  160   6.159   6.316  11.248  0.1395 -0.4713  0.3671
   12ASP     HN  161   6.143   6.412  11.266 -2.2840 -1.1180  2.2564
   12ASP     CA  162   6.278   6.262  11.183  0.0577  0.1175 -1.3475
   12ASP     HA  163   6.261   6.170  11.129 -2.4121 -0.2427 -0.1110
   12ASP     CB  164   6.333   6.378  11.096  0.4812 -0.4942  0.0050
   12ASP    HB1  165   6.347   6.474  11.151  0.9492 -1.0771  0.9202
   12ASP    HB2  166   6.433   6.351  11.055  1.0511  1.7494 -0.2496
   12ASP     CG  167   6.256   6.412  10.974 -0.3709 -0.4583  0.1849
   12ASP    OD1  168   6.143   6.364  10.947 -0.2646 -0.3274 -0.0554
   12ASP    OD2  169   6.308   6.504  10.901 -0.4560  0.0341 -0.0657
   12ASP      C  170   6.386   6.237  11.288 -1.0343  0.4871  0.1667
   12ASP      O  171   6.506   6.233  11.258 -0.0963  0.1157 -0.0923
   13CYS      N  172   6.360   6.220  11.416  0.0253  0.1233 -0.7464
   13CYS     HN  173   6.265   6.203  11.439 -0.3954  1.5782 -1.2672
   13CYS     CA  174   6.468   6.233  11.514 -0.9570 -0.0983 -0.0258
   13CYS     HA  175   6.520   6.323  11.485 -0.0909 -0.6884 -0.3252
   13CYS     CB  176   6.416   6.245  11.658  0.2558  0.6071  0.4379
   13CYS    HB1  177   6.333   6.318  11.650 -1.3155 -1.0042  1.2125
   13CYS    HB2  178   6.377   6.149  11.700  2.8124 -0.8309 -0.2483
   13CYS     SG  179   6.538   6.314  11.777  0.1242 -0.0418  0.3866
   13CYS      C  180   6.571   6.122  11.517 -0.3386 -0.3593 -0.1963
   13CYS      O  181   6.538   6.009  11.538 -0.1382 -0.0657 -0.2962
   14LYS      N  182   6.698   6.164  11.493  0.6699  0.0426  0.2979
   14LYS     HN  183   6.718   6.260  11.475 -1.3997  0.5769  0.5463
   14LYS     CA  184   6.814   6.077  11.475  0.1390 -0.1199 -0.3495
   14LYS     HA  185   6.792   5.972  11.457 -0.9672  0.3355 -1.8409
   14LYS     CB  186   6.902   6.126  11.359  0.1734  0.0622 -0.8565
   14LYS    HB1  187   6.933   6.232  11.371  1.6100 -0.5243  0.8845
   14LYS    HB2  188   6.994   6.066  11.348 -1.5290 -2.3810 -3.2271
   14LYS     CG  189   6.820   6.118  11.230  0.1144 -0.2776 -0.1079
   14LYS    HG1  190   6.735   6.190  11.236 -0.3784 -0.9652  2.4627
   14LYS    HG2  191   6.776   6.017  11.220 -0.2551 -0.2328  0.9269
   14LYS     CD  192   6.906   6.149  11.111  0.2626  0.5226 -0.2666
   14LYS    HD1  193   7.000   6.091  11.122  0.8140  1.2536 -1.0433
   14LYS    HD2  194   6.944   6.252  11.125  3.0476 -0.3634 -0.6772
   14LYS     CE  195   6.838   6.123  10.971 -0.3664  0.2436  0.5511
   14LYS    HE1  196   6.760   6.197  10.947  0.8469  0.9747 -1.3974
   14LYS    HE2  197   6.776   6.031  10.975 -0.2934  0.1287 -0.6360
   14LYS     NZ  198   6.935   6.100  10.864  0.0318  0.2569  0.4073
   14LYS    HZ1  199   6.985   6.190  10.847 -2.2220  1.1521 -2.3117
   14LYS    HZ2  200   6.998   6.019  10.880  0.9812  0.5467 -1.5629
   14LYS    HZ3  201   6.885   6.091  10.774  0.9912  0.1960 -0.1346
   14LYS      C  202   6.901   6.099  11.601 -0.0502 -0.4538 -0.0117
   14LYS      O  203   6.994   6.023  11.633 -0.0822 -0.2327  0.2777
   15THR      N  204   6.873   6.208  11.677 -0.2451  0.5456 -0.2001
   15THR     HN  205   6.792   6.257  11.647 -1.0637 -0.6119  0.0563
   15THR     CA  206   6.956   6.249  11.784 -0.6902 -0.8434  0.1021
   15THR     HA  207   7.056   6.245  11.742 -0.3876  2.2138  0.3407
   15THR     CB  208   6.934   6.398  11.816  0.1778  0.0248 -0.2790
   15THR     HB  209   6.827   6.421  11.835  0.5795  0.2682  2.0633
   15THR    OG1  210   6.975   6.476  11.706  0.0366 -0.6921  0.1054
   15THR    HG1  211   7.063   6.443  11.685  0.8093 -1.2122  3.5287
   15THR    CG2  212   7.013   6.442  11.935  0.2264  0.5201 -0.1610
   15THR   HG21  213   7.121   6.419  11.921  0.0334 -1.3649  1.1964
   15THR   HG22  214   7.013   6.551  11.959  0.9280  0.1415  1.6586
   15THR   HG23  215   6.995   6.385  12.028  1.7562  1.1626  0.5694
   15THR      C  216   6.957   6.158  11.903 -0.0581  0.4908 -0.3136
   15THR      O  217   6.859   6.146  11.972  0.5357 -0.0028 -0.3183
   16ALA      N  218   7.073   6.092  11.920 -0.2679  0.5354  0.1707
   16ALA     HN  219   7.148   6.095  11.854 -1.5865  1.0080 -1.3692
   16ALA     CA  220   7.096   5.989  12.023 -0.7382  0.2663 -0.6238
   16ALA     HA  221   6.998   5.961  12.059 -0.6987  0.1644 -0.5956
   16ALA     CB  222   7.170   5.868  11.970  0.6795  0.1747  0.2946
   16ALA    HB1  223   7.176   5.772  12.025  2.0024 -0.9063 -1.6048
   16ALA    HB2  224   7.129   5.831  11.873 -0.0713 -0.5513  0.8793
   16ALA    HB3  225   7.275   5.903  11.957  0.5891  1.7117  3.0572
   16ALA      C  226   7.178   6.049  12.139  0.4031 -0.0398 -0.3619
   16ALA      O  227   7.274   6.129  12.115  0.7099  0.1096 -0.1486
   17VAL      N  228   7.129   6.027  12.263  0.4821 -0.3062  0.2490
   17VAL     HN  229   7.035   5.995  12.274  0.4749  0.0575  1.4097
   17VAL     CA  230   7.188   6.102  12.371 -0.4970  0.4221  0.1959
   17VAL     HA  231   7.295   6.103  12.360 -0.6115 -0.3938 -1.2201
   17VAL     CB  232   7.140   6.246  12.376 -0.1396  0.3565 -0.4819
   17VAL     HB  233   7.126   6.281  12.271 -1.8644  2.7504  0.4648
   17VAL    CG1  234   7.015   6.266  12.459  0.3387  0.4440  0.4156
   17VAL   HG11  235   6.968   6.361  12.424 -2.9600 -0.0922  2.9455
   17VAL   HG12  236   6.943   6.186  12.433 -0.6695  2.1466 -2.5371
   17VAL   HG13  237   7.029   6.278  12.568 -1.5878  1.4573  0.5864
   17VAL    CG2  238   7.250   6.349  12.434 -0.2888  0.0398  1.0032
   17VAL   HG21  239   7.207   6.450  12.422 -0.2642  0.0159  0.6883
   17VAL   HG22  240   7.279   6.331  12.539 -1.0770  0.2445  1.2612
   17VAL   HG23  241   7.339   6.350  12.368  0.6432  0.9499  2.2361
   17VAL      C  242   7.162   6.032  12.498 -0.0362  0.2949 -1.0113
   17VAL      O  243   7.065   5.956  12.509 -0.5918  0.1806  0.7814
   18ASN      N  244   7.242   6.057  12.609  0.1785 -0.2896  0.4685
   18ASN     HN  245   7.322   6.116  12.609  0.6409 -0.8835  1.6200
   18ASN     CA  246   7.195   6.011  12.741  0.6512  0.1118 -1.3720
   18ASN     HA  247   7.151   5.913  12.731  1.6104 -1.0525  3.2513
   18ASN     CB  248   7.312   5.990  12.845  0.3100 -0.2942 -0.3670
   18ASN    HB1  249   7.369   6.085  12.841 -0.4163  0.1770  0.1122
   18ASN    HB2  250   7.272   5.969  12.946 -0.8156  0.3436 -0.6512
   18ASN     CG  251   7.410   5.876  12.813  0.5760 -0.2823  0.6314
   18ASN    OD1  252   7.384   5.768  12.864 -0.1063 -0.1218 -0.1873
   18ASN    ND2  253   7.519   5.903  12.735  0.3656  0.0869  0.1921
   18ASN   HD22  254   7.523   5.986  12.679  3.2839  0.2262  0.4652
   18ASN      C  255   7.096   6.113  12.804  0.2392  1.2006 -0.2684
   18ASN      O  256   7.112   6.233  12.789 -0.2684  0.1143 -0.8242
   19CYS      N  257   7.000   6.058  12.885  0.1184  0.1881 -0.2605
   19CYS     HN  258   7.001   5.959  12.896 -1.3602  0.1706  0.0020
   19CYS     CA  259   6.900   6.115  12.971  0.2777 -0.2200 -1.1374
   19CYS     HA  260   6.863   6.203  12.920  2.7656  1.9750  0.5507
   19CYS     CB  261   6.785   6.022  13.012 -0.7815  0.0481  0.0890
   19CYS    HB1  262   6.838   5.951  13.079  2.0939  1.6767 -0.2701
   19CYS    HB2  263   6.709   6.072  13.074 -0.4442  1.8233 -0.8709
   19CYS     SG  264   6.704   5.929  12.881 -0.1918  0.5701  0.5061
   19CYS      C  265   6.966   6.173  13.097  0.0755 -0.9693 -0.0590
   19CYS      O  266   7.034   6.104  13.170 -0.1895 -0.1491 -0.2625
   20SER      N  267   6.948   6.301  13.119  0.1425 -0.1933 -0.8027
   20SER     HN  268   6.914   6.359  13.045 -0.7134  0.4627  0.0747
   20SER     CA  269   6.960   6.368  13.248  0.3600 -0.5878 -0.3980
   20SER     HA  270   7.063   6.395  13.266 -0.3995  1.8464  0.7909
   20SER     CB  271   6.886   6.504  13.241 -0.2147 -0.0412  0.3821
   20SER    HB1  272   6.891   6.548  13.139  1.5437 -1.6170 -0.2762
   20SER    HB2  273   6.781   6.468  13.252 -0.9960  1.0254 -2.5670
   20SER     OG  274   6.927   6.598  13.347  0.2222  0.2921  0.0881
   20SER    HG1  275   7.012   6.635  13.323  0.1942  0.0919 -0.3142
   20SER      C  276   6.905   6.289  13.376 -0.4498  0.1089 -0.1175
   20SER      O  277   6.824   6.198  13.372 -0.3411  0.3873 -0.1177
   21SER      N  278   6.959   6.320  13.497  0.3042 -0.1454 -0.0198
   21SER     HN  279   7.024   6.394  13.483 -1.0074  1.4788  1.9333
   21SER     CA  280   6.923   6.275   0.041 -0.0810 -0.0722 -0.5896
   21SER     HA  281   6.974   6.181   0.053  2.3502  1.3454  1.1805
   21SER     CB  282   6.988   6.363   0.155  0.1696  0.9703  0.2676
   21SER    HB1  283   7.091   6.392   0.124 -0.4511  2.0754 -0.8777
   21SER    HB2  284   6.932   6.455   0.182 -2.1961 -0.6726  1.3325
   21SER     OG  285   7.013   6.275   0.263 -0.5224  0.5564  0.5160
   21SER    HG1  286   7.055   6.197   0.226  1.2486  1.4608  0.5113
   21SER      C  287   6.773   6.260   0.070 -0.4073 -0.5866  0.0477
   21SER      O  288   6.701   6.353   0.033  0.1502  0.8446 -0.1601
   22ASP      N  289   6.726   6.146   0.114  0.5474 -0.0016 -0.0219
   22ASP     HN  290   6.798   6.078   0.118 -1.0540 -2.0257 -2.4562
   22ASP     CA  291   6.597   6.110   0.171 -0.6239  0.0462  0.3371
   22ASP     HA  292   6.619   6.017   0.221  2.1963 -0.2810 -1.2395
   22ASP     CB  293   6.531   6.228   0.255 -0.4354  0.2022  0.3783
   22ASP    HB1  294   6.506   6.312   0.188  0.4635 -0.6095 -1.0251
   22ASP    HB2  295   6.446   6.188   0.314 -2.2607  1.3194 -1.3695
   22ASP     CG  296   6.630   6.275   0.365  0.8696  0.5811 -0.8755
   22ASP    OD1  297   6.625   6.391   0.405  0.0086 -0.1232 -0.4539
   22ASP    OD2  298   6.705   6.197   0.414  0.0869  0.4916 -0.7877
   22ASP      C  299   6.502   6.063   0.056  0.2194 -0.3503  0.3882
   22ASP      O  300   6.386   6.035   0.082  0.2596 -0.1396 -0.3139
   23PHE      N  301   6.555   6.047  13.526 -0.2321  0.0182 -0.3283
   23PHE     HN  302   6.650   6.071  13.508 -0.1597  0.2845  0.3424
   23PHE     CA  303   6.469   6.012  13.419  0.2672  0.4167  0.9047
   23PHE     HA  304   6.367   6.014  13.456  0.4515 -1.9424  1.6897
   23PHE     CB  305   6.487   6.094  13.286  0.2709 -0.2015 -0.3276
   23PHE    HB1  306   6.585   6.070  13.240 -0.3861 -1.8113 -0.9578
   23PHE    HB2  307   6.423   6.067  13.199 -1.2352  3.4294 -0.5095
   23PHE     CG  308   6.469   6.243  13.297  0.7976 -0.1118 -0.4188
   23PHE    CD1  309   6.390   6.296  13.404  0.2594  0.4954 -0.1501
   23PHE    HD1  310   6.354   6.228  13.479  0.1135 -1.1519 -1.6460
   23PHE    CE1  311   6.382   6.436  13.421 -0.1761  0.4213  0.8344
   23PHE    HE1  312   6.346   6.472  13.516 -0.1931 -1.3300  1.5278
   23PHE     CZ  313   6.429   6.526  13.319 -0.3031 -0.0738 -0.0176
   23PHE     HZ  314   6.413   6.633  13.319 -0.5382 -0.0967 -1.5408
   23PHE    CD2  315   6.528   6.330  13.205 -0.3359  0.1179  0.7555
   23PHE    HD2  316   6.595   6.296  13.126 -0.5119  1.6684 -0.0928
   23PHE    CE2  317   6.502   6.470  13.209  0.0625 -0.2152 -0.2771
   23PHE    HE2  318   6.530   6.530  13.123 -2.3634  0.2982 -0.7787
   23PHE      C  319   6.486   5.866  13.385 -0.1269  0.2899  0.2809
   23PHE      O  320   6.593   5.829  13.336  0.3067  0.2535  0.3685
   24ASP      N  321   6.384   5.786  13.427  0.2348 -0.1263  0.4674
   24ASP     HN  322   6.303   5.834  13.460 -0.7369 -1.3487 -0.0652
   24ASP     CA  323   6.390   5.641  13.438  0.6361  0.3885  0.1018
   24ASP     HA  324   6.489   5.598  13.431 -0.3536 -2.5522  2.0080
   24ASP     CB  325   6.355   5.604  -0.001  0.5861  0.1303  0.1017
   24ASP    HB1  326   6.372   5.494   0.007 -0.6833 -0.2093 -1.3343
   24ASP    HB2  327   6.417   5.670   0.063 -3.5791  2.6193  2.0404
   24ASP     CG  328   6.218   5.645   0.049 -0.1861 -0.0608 -0.3119
   24ASP    OD1  329   6.145   5.728  13.574  0.1454  0.5595 -0.3142
   24ASP    OD2  330   6.167   5.602   0.156 -0.6102  0.1405  0.2657
   24ASP      C  331   6.315   5.571  13.330  0.4440  0.6441  0.1354
   24ASP      O  332   6.336   5.452  13.319 -0.0272  0.7136  0.0515
   25ALA      N  333   6.249   5.642  13.241  0.4497  0.2031  0.0053
   25ALA     HN  334   6.237   5.737  13.266  1.0739 -0.2848  2.3333
   25ALA     CA  335   6.193   5.575  13.127  0.2079  0.0147 -0.4108
   25ALA     HA  336   6.252   5.493  13.088 -0.0950 -0.1928 -0.4353
   25ALA     CB  337   6.048   5.526  13.147  0.0734  0.3668  0.3110
   25ALA    HB1  338   6.028   5.455  13.064 -1.1728  1.5702 -0.4482
   25ALA    HB2  339   6.025   5.480  13.246  0.0615 -0.9415 -0.2830
   25ALA    HB3  340   5.968   5.602  13.151 -0.1434  0.0974  3.0349
   25ALA      C  341   6.195   5.670  13.007 -0.3088  0.5407 -0.1010
   25ALA      O  342   6.231   5.787  13.024 -0.6691  0.1527  0.5667
   26CYS      N  343   6.175   5.623  12.879  0.6114 -0.3528 -0.1039
   26CYS     HN  344   6.155   5.527  12.860 -1.9834 -0.4345  2.3539
   26CYS     CA  345   6.175   5.697  12.763  0.2995 -0.0024  0.4349
   26CYS     HA  346   6.200   5.801  12.778 -1.1066  0.5898 -0.9858
   26CYS     CB  347   6.275   5.643  12.660 -0.0398 -0.1259 -0.5195
   26CYS    HB1  348   6.253   5.544  12.613 -0.2709  1.0778 -3.1410
   26CYS    HB2  349   6.279   5.711  12.572  0.5546  0.4675 -0.0419
   26CYS     SG  350   6.452   5.620  12.728 -0.0010  0.1063  0.0918
   26CYS      C  351   6.040   5.696  12.692 -0.0638 -0.6990  0.5831
   26CYS      O  352   5.976   5.594  12.678  0.1982 -0.5631  0.3859
   27LEU      N  353   6.000   5.814  12.637 -0.3004 -0.7667 -0.1355
   27LEU     HN  354   6.070   5.885  12.646  0.1713 -1.3490  0.9585
   27LEU     CA  355   5.867   5.848  12.595  0.7118 -0.1456 -0.5127
   27LEU     HA  356   5.801   5.763  12.602  1.2349 -0.4757  0.5364
   27LEU     CB  357   5.813   5.962  12.679  0.5002  0.3381  0.6409
   27LEU    HB1  358   5.878   6.052  12.668 -2.0948  2.4181  1.1184
   27LEU    HB2  359   5.801   5.925  12.783 -0.1633 -0.0294  0.4409
   27LEU     CG  360   5.661   5.996  12.637  0.5694 -0.2937 -0.2246
   27LEU     HG  361   5.650   5.978  12.527 -0.8678  1.3692 -0.3968
   27LEU    CD1  362   5.563   5.904  12.712  0.3021  0.4670 -0.1378
   27LEU   HD11  363   5.579   5.796  12.691 -1.8507 -0.1534  1.0436
   27LEU   HD12  364   5.561   5.918  12.822 -2.4313  0.5059 -0.1028
   27LEU   HD13  365   5.463   5.943  12.681  0.5420  2.5865  1.5062
   27LEU    CD2  366   5.632   6.141  12.661  0.4951  0.1907 -0.2426
   27LEU   HD21  367   5.612   6.153  12.770 -0.1389 -1.2886 -0.1818
   27LEU   HD22  368   5.711   6.213  12.629  0.6519  0.4400  0.6514
   27LEU   HD23  369   5.538   6.170  12.610 -0.1387 -3.7008 -1.5749
   27LEU      C  370   5.875   5.891  12.448 -0.0431  0.1108  0.1431
   27LEU      O  371   5.957   5.972  12.406 -0.2820  0.7612  0.7836
   28ILE      N  372   5.792   5.822  12.362 -0.2308 -0.2158  0.1072
   28ILE     HN  373   5.738   5.748  12.402  0.4032  0.0767  1.5682
   28ILE     CA  374   5.765   5.856  12.229 -0.3640 -0.0035  0.2186
   28ILE     HA  375   5.819   5.948  12.212  0.3015 -0.1218  1.5380
   28ILE     CB  376   5.800   5.745  12.132  0.2097  0.1283 -0.4667
   28ILE     HB  377   5.910   5.743  12.145 -0.0015  0.3905  1.7315
   28ILE    CG2  378   5.749   5.611  12.183  0.1055 -0.4808 -0.2843
   28ILE   HG21  379   5.768   5.535  12.105  2.4685 -0.3379  0.0692
   28ILE   HG22  380   5.798   5.576  12.276 -0.9259 -0.3247  0.3310
   28ILE   HG23  381   5.641   5.610  12.208  0.0919 -0.4183 -0.3401
   28ILE    CG1  382   5.754   5.771  11.984  0.4134 -0.0254 -1.0446
   28ILE   HG11  383   5.645   5.781  11.967  0.6610  0.3829 -2.4934
   28ILE   HG12  384   5.789   5.679  11.933 -1.3528 -1.4568  0.1698
   28ILE     CD  385   5.826   5.894  11.935  0.9777  1.0886 -0.3610
   28ILE    HD1  386   5.775   5.992  11.948 -0.2365  0.6325 -1.4024
   28ILE    HD2  387   5.931   5.889  11.969  0.8810 -2.7858 -0.1552
   28ILE    HD3  388   5.851   5.875  11.829 -0.8237  0.4762 -0.7121
   28ILE      C  389   5.621   5.894  12.235 -0.7356 -0.7200 -0.4766
   28ILE      O  390   5.538   5.828  12.293  0.2543 -0.5645 -0.4568
   29THR      N  391   5.591   6.012  12.184 -0.0973  0.3307  0.1022
   29THR     HN  392   5.669   6.070  12.162 -0.9271  1.6954  0.6844
   29THR     CA  393   5.454   6.066  12.184 -1.9531 -0.5179 -0.2177
   29THR     HA  394   5.384   5.986  12.205  0.2978 -2.2497  1.1458
   29THR     CB  395   5.440   6.174  12.288 -0.3882 -0.6748  0.6601
   29THR     HB  396   5.513   6.258  12.280 -3.1148  1.8244  0.3046
   29THR    OG1  397   5.447   6.109  12.411 -0.2385  0.2008 -0.2463
   29THR    HG1  398   5.444   6.016  12.388 -0.1747 -0.1590  1.1127
   29THR    CG2  399   5.303   6.246  12.283  0.1707 -0.3168 -0.1268
   29THR   HG21  400   5.225   6.168  12.276  0.3022 -0.5628  1.0656
   29THR   HG22  401   5.278   6.304  12.374 -0.7393  0.5098 -0.8849
   29THR   HG23  402   5.302   6.312  12.193 -0.7302 -2.0900 -1.4823
   29THR      C  403   5.421   6.117  12.049 -0.3506 -0.4473 -0.8817
   29THR      O  404   5.501   6.192  11.996  0.2844 -0.1882 -0.2497
   30LYS      N  405   5.307   6.078  11.997 -0.2563  0.4815  0.0578
   30LYS     HN  406   5.256   6.012  12.051  1.4291  0.1321  1.3056
   30LYS     CA  407   5.249   6.125  11.878  1.1231 -0.0255  0.1007
   30LYS     HA  408   5.315   6.190  11.823 -1.5257  1.6308 -1.3342
   30LYS     CB  409   5.208   6.013  11.787  0.1416 -0.1836  0.1328
   30LYS    HB1  410   5.301   5.968  11.747 -0.4950  0.0358 -1.6630
   30LYS    HB2  411   5.148   5.934  11.838 -0.6658 -0.8960 -1.8313
   30LYS     CG  412   5.138   6.053  11.657  0.6370 -0.0522  0.7520
   30LYS    HG1  413   5.192   6.123  11.590  0.9476 -0.7229  0.2858
   30LYS    HG2  414   5.045   6.111  11.678 -1.2653 -2.0930 -1.3791
   30LYS     CD  415   5.101   5.937  11.566 -0.0197  0.4630 -0.4509
   30LYS    HD1  416   5.032   5.976  11.488 -2.3265 -0.8478  0.8191
   30LYS    HD2  417   5.037   5.877  11.635  0.6634  0.9578  0.6487
   30LYS     CE  418   5.208   5.846  11.510  0.1735  0.1780 -0.1695
   30LYS    HE1  419   5.242   5.770  11.584  1.9830 -0.1485 -1.2600
   30LYS    HE2  420   5.286   5.911  11.465 -0.9958  1.5991 -0.1979
   30LYS     NZ  421   5.157   5.762  11.401  0.3388  0.2385 -0.1606
   30LYS    HZ1  422   5.099   5.686  11.442  1.3745 -0.3919  0.1812
   30LYS    HZ2  423   5.108   5.823  11.332  0.6242  0.5251 -0.1126
   30LYS    HZ3  424   5.231   5.707  11.353 -1.4282  0.0287 -2.8608
   30LYS      C  425   5.126   6.211  11.918  0.3120 -0.2484 -0.0675
   30LYS      O  426   5.029   6.169  11.978 -0.1804  0.2530  0.0500
   31ALA      N  427   5.133   6.339  11.891 -0.7206 -0.8363 -0.6403
   31ALA     HN  428   5.213   6.377  11.845  0.0774 -0.0511  1.2738
   31ALA     CA  429   5.038   6.441  11.921  0.5556 -0.1429  0.1555
   31ALA     HA  430   4.964   6.404  11.991 -0.2970  0.1318 -0.5864
   31ALA     CB  431   5.104   6.557  11.997 -0.8037  0.0442  1.2547
   31ALA    HB1  432   5.170   6.605  11.922 -3.1218  0.3233 -0.7603
   31ALA    HB2  433   5.021   6.630  12.012 -0.9289  1.0570 -2.9538
   31ALA    HB3  434   5.157   6.521  12.087  0.7934  1.0650  0.7637
   31ALA      C  435   4.968   6.488  11.794  0.1677 -0.0653  0.5397
   31ALA      O  436   4.896   6.588  11.798  0.1313  0.0177  0.4749
   32GLY      N  437   4.990   6.405  11.686 -0.3270  0.1461 -0.4477
   32GLY     HN  438   5.056   6.331  11.684 -0.9083 -0.3844 -0.1230
   32GLY     CA  439   4.943   6.447  11.554 -0.3396  0.5740 -0.2126
   32GLY    HA1  440   4.912   6.550  11.561 -0.2962  0.6978 -1.5096
   32GLY    HA2  441   4.866   6.378  11.523  0.2513 -0.5008  0.6173
   32GLY      C  442   5.064   6.443  11.463  0.1911  0.6398 -0.2569
   32GLY      O  443   5.135   6.346  11.467  0.1811 -0.2961 -0.3827
   33LEU      N  444   5.087   6.551  11.383 -0.1193 -0.5595 -0.8004
   33LEU     HN  445   5.026   6.630  11.377  0.6647  0.0863 -0.4871
   33LEU     CA  446   5.212   6.576  11.319  0.3214 -0.3697  0.5432
   33LEU     HA  447   5.219   6.494  11.249 -0.9755  0.0537 -0.1085
   33LEU     CB  448   5.211   6.709  11.230 -0.1629  0.0856  0.5879
   33LEU    HB1  449   5.317   6.716  11.197 -0.3296  0.7581  0.1694
   33LEU    HB2  450   5.194   6.797  11.295  1.9231 -0.5335  2.0754
   33LEU     CG  451   5.118   6.710  11.107 -0.0707  0.7834 -0.3621
   33LEU     HG  452   5.015   6.682  11.135  0.0910 -1.2033 -1.5577
   33LEU    CD1  453   5.120   6.846  11.046  0.0364 -0.3677 -0.8985
   33LEU   HD11  454   5.064   6.842  10.950  0.6816 -1.4989 -1.2443
   33LEU   HD12  455   5.057   6.898  11.122 -0.1881 -1.4270 -0.3414
   33LEU   HD13  456   5.218   6.899  11.040 -0.8068  1.7326  1.6354
   33LEU    CD2  457   5.170   6.608  11.000 -0.2224 -0.4244 -0.2625
   33LEU   HD21  458   5.270   6.638  10.961 -0.7681  2.8126  0.5339
   33LEU   HD22  459   5.176   6.500  11.028  0.1822 -0.7012 -1.3688
   33LEU   HD23  460   5.099   6.605  10.914 -1.7041  1.0988  0.8544
   33LEU      C  461   5.327   6.583  11.419  0.4514  0.0167  0.4932
   33LEU      O  462   5.442   6.542  11.384  0.1643  0.4210 -0.1961
   34GLN      N  463   5.310   6.647  11.535 -0.4795  0.1160  0.1687
   34GLN     HN  464   5.226   6.698  11.553  0.2595  0.9007  1.5965
   34GLN     CA  465   5.414   6.673  11.636 -0.0523  0.1578  0.0822
   34GLN     HA  466   5.498   6.715  11.583 -0.6526  0.2974 -0.7925
   34GLN     CB  467   5.375   6.768  11.742 -0.8799 -0.0217 -0.0852
   34GLN    HB1  468   5.271   6.736  11.760 -0.9954 -0.1294 -0.8822
   34GLN    HB2  469   5.413   6.748  11.844 -2.9417  0.5440  0.8238
   34GLN     CG  470   5.373   6.920  11.704  0.0297  1.0585 -1.0598
   34GLN    HG1  471   5.274   6.964  11.729 -0.5163 -1.0492  0.7724
   34GLN    HG2  472   5.436   6.982  11.771 -0.3050 -0.9731  1.3143
   34GLN     CD  473   5.435   6.958  11.571 -0.6343  0.6862 -0.3910
   34GLN    OE1  474   5.552   6.993  11.554  0.3119 -1.2175  0.3085
   34GLN    NE2  475   5.348   6.960  11.466 -0.0620  0.6358 -0.8881
   34GLN   HE21  476   5.265   6.905  11.466 -0.3209  0.8791  1.8195
   34GLN   HE22  477   5.381   7.016  11.390  0.0393  1.6365 -0.1368
   34GLN      C  478   5.438   6.536  11.704  0.1925 -0.7263  0.5815
   34GLN      O  479   5.350   6.477  11.766  0.7858 -0.1758 -0.0399
   35VAL      N  480   5.563   6.498  11.689 -0.5959  0.4245  0.3206
   35VAL     HN  481   5.634   6.559  11.652 -0.5431 -0.4175 -1.0230
   35VAL     CA  482   5.620   6.371  11.744  0.0795 -0.6582 -0.2328
   35VAL     HA  483   5.540   6.323  11.797 -1.7109  0.9413 -1.3538
   35VAL     CB  484   5.686   6.268  11.651 -0.1595  0.3301 -0.5759
   35VAL     HB  485   5.775   6.319  11.608  0.7874 -0.5636  0.2477
   35VAL    CG1  486   5.733   6.134  11.723  0.0162 -0.3458  0.2948
   35VAL   HG11  487   5.813   6.156  11.798  1.5469 -1.1870 -1.0245
   35VAL   HG12  488   5.647   6.084  11.772  1.0028 -1.2932  1.1153
   35VAL   HG13  489   5.781   6.069  11.647  1.5752 -0.6726  1.5071
   35VAL    CG2  490   5.582   6.226  11.543  0.1676  0.5432 -0.4384
   35VAL   HG21  491   5.624   6.158  11.466  0.8572  0.1521  0.2624
   35VAL   HG22  492   5.498   6.170  11.588 -0.0961  3.4416  3.1259
   35VAL   HG23  493   5.535   6.309  11.486 -1.3915 -0.8405 -1.2354
   35VAL      C  494   5.721   6.416  11.838  0.8448  0.4711 -0.8665
   35VAL      O  495   5.809   6.494  11.806  0.3835  0.3428 -0.6828
   36TYR      N  496   5.713   6.369  11.965  0.4552  0.3720 -0.7059
   36TYR     HN  497   5.637   6.310  11.990 -1.2023  2.2500 -1.1156
   36TYR     CA  498   5.812   6.405  12.068 -0.2697  0.0359  0.0105
   36TYR     HA  499   5.876   6.479  12.022 -2.0870  1.3345 -0.5437
   36TYR     CB  500   5.750   6.469  12.197 -0.2427 -0.2661 -0.2609
   36TYR    HB1  501   5.687   6.391  12.247 -0.7906  2.2545  3.3714
   36TYR    HB2  502   5.828   6.505  12.268  0.1227 -0.3070 -0.6364
   36TYR     CG  503   5.666   6.587  12.163  0.7653  0.2451 -0.6190
   36TYR    CD1  504   5.524   6.583  12.164 -0.5913  0.0717  0.6012
   36TYR    HD1  505   5.482   6.485  12.183 -0.3444 -0.1756 -0.1159
   36TYR    CE1  506   5.439   6.691  12.135  0.0430  0.1098  0.9844
   36TYR    HE1  507   5.333   6.672  12.130 -0.0321 -0.1692  2.9052
   36TYR     CZ  508   5.509   6.814  12.115  0.5830 -0.3022 -0.6227
   36TYR     OH  509   5.447   6.942  12.097  0.2229 -0.0319 -0.4091
   36TYR     HH  510   5.352   6.929  12.105 -0.4245  2.1447 -3.0461
   36TYR    CD2  511   5.731   6.706  12.147  0.9673  0.6820 -0.9079
   36TYR    HD2  512   5.838   6.711  12.159  1.2819 -0.0065 -3.0393
   36TYR    CE2  513   5.657   6.824  12.123  0.1366  0.5262 -0.4584
   36TYR    HE2  514   5.701   6.922  12.116  0.1235  0.6201  0.5782
   36TYR      C  515   5.889   6.282  12.112 -0.4486 -0.0399 -0.2135
   36TYR      O  516   5.837   6.182  12.158 -0.2366  0.4539 -0.1052
   37ASN      N  517   6.021   6.285  12.090  0.3969 -0.6329 -1.3575
   37ASN     HN  518   6.059   6.371  12.055 -2.1649  0.5143 -1.5875
   37ASN     CA  519   6.106   6.186  12.150  0.1277  0.3513  0.6191
   37ASN     HA  520   6.040   6.105  12.179  0.2896 -0.6105 -1.4952
   37ASN     CB  521   6.224   6.126  12.061 -0.2506  0.7410 -0.1895
   37ASN    HB1  522   6.302   6.205  12.057  0.0591  0.5681  1.7316
   37ASN    HB2  523   6.257   6.032  12.110 -1.8501 -0.9861 -2.2143
   37ASN     CG  524   6.182   6.102  11.922 -0.2562 -0.0870 -0.4595
   37ASN    OD1  525   6.152   6.190  11.843  0.1207  0.2414  0.7987
   37ASN    ND2  526   6.196   5.973  11.881  0.3143 -0.1877 -0.1157
   37ASN   HD21  527   6.224   5.903  11.948  0.5435  1.1418  1.2223
   37ASN   HD22  528   6.165   5.950  11.789  1.2830 -3.8956  0.3065
   37ASN      C  529   6.169   6.241  12.283 -0.5705 -0.1485 -0.2374
   37ASN      O  530   6.243   6.340  12.273 -0.0726 -0.8425  0.1690
   38LYS      N  531   6.136   6.183  12.399 -0.0337  0.2363  0.4426
   38LYS     HN  532   6.075   6.105  12.408 -1.0747  1.1369  1.4936
   38LYS     CA  533   6.175   6.243  12.525 -0.0592 -0.0847 -0.6429
   38LYS     HA  534   6.243   6.323  12.498 -1.4599  0.6836 -2.0407
   38LYS     CB  535   6.059   6.313  12.598 -0.0486 -0.3810  0.1937
   38LYS    HB1  536   6.077   6.331  12.706  2.8052 -1.0893 -0.1008
   38LYS    HB2  537   5.970   6.246  12.604 -0.6004  0.4898  3.1229
   38LYS     CG  538   6.008   6.446  12.525  0.1027  0.5533  0.3246
   38LYS    HG1  539   5.910   6.466  12.573  0.0163 -2.3723  1.5847
   38LYS    HG2  540   5.993   6.435  12.416 -0.0826  0.9655  0.3072
   38LYS     CD  541   6.083   6.577  12.555 -0.9770 -0.2031  0.3754
   38LYS    HD1  542   6.191   6.572  12.530 -1.3412 -0.3633 -1.2525
   38LYS    HD2  543   6.076   6.598  12.664  1.2402 -0.3119  0.5735
   38LYS     CE  544   6.032   6.697  12.479 -0.4834 -0.1978 -0.2506
   38LYS    HE1  545   5.921   6.701  12.466 -0.7792 -0.5910  1.7588
   38LYS    HE2  546   6.073   6.703  12.376 -1.1972 -0.9322 -0.5974
   38LYS     NZ  547   6.068   6.819  12.550 -0.2866  0.6431  0.7268
   38LYS    HZ1  548   5.988   6.884  12.563 -1.6738 -0.7623 -0.4384
   38LYS    HZ2  549   6.104   6.804  12.647  0.0916  3.0259  1.0002
   38LYS    HZ3  550   6.149   6.852  12.493  0.0440 -0.0101  0.8052
   38LYS      C  551   6.228   6.138  12.621 -0.1849 -0.1286 -0.1850
   38LYS      O  552   6.191   6.025  12.615  0.1161 -0.1811 -0.1177
   39CYS      N  553   6.311   6.179  12.719  0.4601  0.2220  0.1106
   39CYS     HN  554   6.354   6.268  12.716 -1.1401  1.0061 -2.5693
   39CYS     CA  555   6.331   6.106  12.841 -0.6238  0.5835 -0.1152
   39CYS     HA  556   6.321   6.002  12.815 -0.3208  0.9258 -1.6757
   39CYS     CB  557   6.471   6.129  12.905  0.2891  0.0066 -0.3212
   39CYS    HB1  558   6.493   6.235  12.929  0.9156 -0.2644  0.3512
   39CYS    HB2  559   6.468   6.066  12.997 -1.5496 -0.0206 -0.3590
   39CYS     SG  560   6.606   6.088  12.791 -0.1302 -0.1174  0.0841
   39CYS      C  561   6.219   6.149  12.941 -0.4873  0.1481 -0.4326
   39CYS      O  562   6.187   6.265  12.950  0.1025 -0.3021  0.5427
   40TRP      N  563   6.165   6.064  13.029  0.3497  0.0900 -0.5993
   40TRP     HN  564   6.193   5.970  13.047 -2.4066 -0.4836  1.3279
   40TRP     CA  565   6.056   6.109  13.114 -0.3716 -0.0194  0.1018
   40TRP     HA  566   6.076   6.209  13.150  0.6617 -0.6312  1.3029
   40TRP     CB  567   5.921   6.083  13.034  0.1156  0.2700 -0.0729
   40TRP    HB1  568   5.938   6.097  12.924  0.1362 -0.4088 -0.1615
   40TRP    HB2  569   5.903   5.974  13.044  2.6756 -0.3791 -1.4064
   40TRP     CG  570   5.806   6.181  13.059  0.1770 -0.5915 -0.7511
   40TRP    CD1  571   5.682   6.136  13.118 -0.4391 -0.2889 -0.2400
   40TRP    HD1  572   5.666   6.041  13.166  2.3148 -0.7632 -0.1020
   40TRP    NE1  573   5.584   6.235  13.098  0.0369  0.0586  0.3930
   40TRP    HE1  574   5.494   6.218  13.131  1.3404 -1.5847  3.5554
   40TRP    CE2  575   5.644   6.341  13.030 -0.0113 -0.2178  0.9175
   40TRP    CD2  576   5.778   6.311  13.003 -0.1831 -0.1658 -0.5029
   40TRP    CE3  577   5.860   6.400  12.935  0.6227  0.1176  0.2884
   40TRP    HE3  578   5.962   6.376  12.911  0.7380  1.9208 -1.1736
   40TRP    CZ3  579   5.809   6.522  12.892  0.5217 -0.2025  0.6557
   40TRP    HZ3  580   5.872   6.590  12.837  0.0364  0.5178  0.9716
   40TRP    CZ2  581   5.598   6.464  12.991  0.4948 -0.2005 -0.2344
   40TRP    HZ2  582   5.495   6.486  13.018 -0.1377 -2.4585 -0.6405
   40TRP    CH2  583   5.676   6.553  12.918  0.0137 -0.1717 -0.2040
   40TRP    HH2  584   5.642   6.653  12.894  2.7162  0.9435  0.2517
   40TRP      C  585   6.061   6.023  13.243 -0.6435 -0.4550 -0.5068
   40TRP      O  586   6.132   5.922  13.245 -0.6391 -0.0375 -0.1891
   41LYS      N  587   5.983   6.055  13.343 -0.3167 -0.0674 -0.8772
   41LYS     HN  588   5.911   6.123  13.332  0.4427  0.7497 -0.9470
   41LYS     CA  589   5.965   5.965  13.454  0.3478  0.0206 -0.1841
   41LYS     HA  590   6.047   5.895  13.443  0.3559  0.3500 -2.8745
   41LYS     CB  591   5.957   6.030   0.006 -0.0236 -0.2109  0.3124
   41LYS    HB1  592   5.862   6.086   0.019  0.4089  0.4789  0.5696
   41LYS    HB2  593   5.957   5.941   0.074  2.0502  0.1830  0.9166
   41LYS     CG  594   6.083   6.112   0.035 -0.4379  0.0924 -0.6914
   41LYS    HG1  595   6.086   6.203  -0.028 -1.2013  0.3146 -0.4193
   41LYS    HG2  596   6.164   6.046  -0.001  0.8430  0.0060  2.0504
   41LYS     CD  597   6.113   6.146   0.178 -0.0871  0.0399  0.6227
   41LYS    HD1  598   6.033   6.215   0.213 -1.3496 -0.6545 -0.8000
   41LYS    HD2  599   6.216   6.187   0.189  0.2930 -1.0307  1.1870
   41LYS     CE  600   6.106   6.028   0.274  0.2290  0.2645 -0.5115
   41LYS    HE1  601   6.002   5.999   0.300  0.2178  2.0804  1.8153
   41LYS    HE2  602   6.156   6.058   0.369  0.6707 -0.9046 -0.3616
   41LYS     NZ  603   6.177   5.904   0.234 -0.5194 -0.0261 -0.1572
   41LYS    HZ1  604   6.275   5.928   0.206 -0.3958 -0.2515  0.0771
   41LYS    HZ2  605   6.179   5.836   0.312  1.3948  0.1414 -0.0068
   41LYS    HZ3  606   6.132   5.857   0.152  2.2346 -5.0603  0.7712
   41LYS      C  607   5.846   5.874  13.428 -0.2795  0.9174 -0.4754
   41LYS      O  608   5.743   5.916  13.379 -0.1209  0.1184  0.3534
   42PHE      N  609   5.868   5.743  13.453 -0.6579 -0.0603  0.2235
   42PHE     HN  610   5.956   5.714  13.489 -1.6004 -4.2723 -0.3651
   42PHE     CA  611   5.778   5.633  13.430 -0.3672 -0.2541 -0.5438
   42PHE     HA  612   5.753   5.625  13.325 -1.3882 -2.7392 -0.1582
   42PHE     CB  613   5.853   5.507  13.476 -0.9435 -0.1650 -1.2388
   42PHE    HB1  614   5.940   5.491  13.408 -1.3068  0.2561 -1.8170
   42PHE    HB2  615   5.882   5.512  13.583 -0.4159  1.5177 -1.4327
   42PHE     CG  616   5.769   5.379  13.462 -1.0752 -0.8176  0.1679
   42PHE    CD1  617   5.732   5.316  13.346 -0.1911 -0.1765 -0.3384
   42PHE    HD1  618   5.773   5.361  13.257  0.1482  1.1462  0.4548
   42PHE    CE1  619   5.651   5.201  13.339  0.4587 -0.5746 -0.1766
   42PHE    HE1  620   5.634   5.162  13.240 -0.4075  1.7017 -1.0161
   42PHE     CZ  621   5.604   5.144  13.463 -0.4761 -0.1285 -0.1238
   42PHE     HZ  622   5.543   5.056  13.457 -1.9777  0.9390 -1.2656
   42PHE    CD2  623   5.731   5.313  -0.006  0.1399  0.1629  0.4292
   42PHE    HD2  624   5.761   5.346   0.092 -0.1108 -0.4010  0.7017
   42PHE    CE2  625   5.655   5.193  -0.006 -0.2065 -0.7836 -0.2677
   42PHE    HE2  626   5.633   5.156   0.093  1.1366 -0.5699  0.1374
   42PHE      C  627   5.649   5.661  13.502  0.6361  0.7388 -0.3610
   42PHE      O  628   5.540   5.632  13.457 -0.1121 -0.1852  0.4507
   43GLU      N  629   5.655   5.722   0.029  0.4320  0.4053 -0.1355
   43GLU     HN  630   5.743   5.744   0.071  0.7138  0.6185 -0.8281
   43GLU     CA  631   5.543   5.756   0.111 -0.2313 -1.3075 -0.0580
   43GLU     HA  632   5.486   5.667   0.131  0.4341 -1.5120  1.0180
   43GLU     CB  633   5.588   5.799   0.256 -0.0793 -0.7089  0.1703
   43GLU    HB1  634   5.671   5.731   0.285 -0.9748 -2.2356 -0.7388
   43GLU    HB2  635   5.498   5.789   0.320 -0.9527  0.4322 -0.8303
   43GLU     CG  636   5.656   5.941   0.274  0.2990  0.0790 -0.1315
   43GLU    HG1  637   5.738   5.940   0.198 -0.5724  0.7338 -1.1095
   43GLU    HG2  638   5.583   6.019   0.244 -1.5166 -1.2521  0.6328
   43GLU     CD  639   5.710   5.963   0.415 -0.4771  0.4342 -0.4637
   43GLU    OE1  640   5.702   6.069   0.475 -0.6728 -0.5847 -0.5086
   43GLU    OE2  641   5.744   5.851   0.465  0.1619  0.3271 -0.5707
   43GLU      C  642   5.462   5.872   0.060  0.9196  0.0988  0.1080
   43GLU      O  643   5.344   5.888   0.092  0.1815  0.1366  0.0317
   44HSD      N  644   5.521   5.949  13.553  0.1750 -0.2459 -0.4183
   44HSD     HN  645   5.618   5.945  13.531 -0.0513 -1.9700 -1.1869
   44HSD     CA  646   5.446   6.051  13.490  0.0632  0.4285  0.0489
   44HSD     HA  647   5.363   6.079  13.553  0.1883 -2.5135  1.6915
   44HSD     CB  648   5.547   6.173  13.482  0.1926 -0.2024 -0.0208
   44HSD    HB1  649   5.519   6.255  13.412 -0.5475  0.5085  1.0692
   44HSD    HB2  650   5.649   6.156  13.443  1.4700  1.2890  2.4421
   44HSD    ND1  651   5.449   6.264   0.098  0.2420 -0.1083 -0.4645
   44HSD    HD1  652   5.357   6.233   0.074  0.8482 -0.7205 -2.1251
   44HSD     CG  653   5.557   6.246   0.019 -0.4505 -0.3595  0.9301
   44HSD    CE1  654   5.483   6.340   0.199  0.6032  0.2071  0.3692
   44HSD    HE1  655   5.422   6.379   0.280  1.7867 -1.3400  2.1011
   44HSD    NE2  656   5.613   6.371   0.195  0.0552  0.8249  0.3922
   44HSD    CD2  657   5.661   6.313   0.077  0.6280 -0.7131 -0.1563
   44HSD    HD2  658   5.763   6.324   0.044  0.3787  0.1945 -0.6612
   44HSD      C  659   5.408   6.009  13.348  0.2779 -0.2262 -0.1132
   44HSD      O  660   5.357   6.086  13.268 -0.8530 -0.4489 -0.2594
   45CYS      N  661   5.426   5.876  13.317  0.9419 -0.0552 -0.2410
   45CYS     HN  662   5.469   5.818  13.385  1.8212  0.1472 -0.6007
   45CYS     CA  663   5.364   5.817  13.199  0.6979  0.5008 -0.1006
   45CYS     HA  664   5.357   5.893  13.123 -0.4514  1.2938  0.7596
   45CYS     CB  665   5.443   5.692  13.147 -1.0992 -1.0118  0.6589
   45CYS    HB1  666   5.446   5.622  13.233  0.4242 -0.0333  1.4658
   45CYS    HB2  667   5.385   5.658  13.059  1.2401  1.6135 -2.1630
   45CYS     SG  668   5.614   5.748  13.087 -0.3615 -0.0958 -0.0501
   45CYS      C  669   5.215   5.781  13.228 -0.3777 -0.3528  0.3951
   45CYS      O  670   5.170   5.667  13.224 -0.2953 -0.0751  0.3330
   46ASN      N  671   5.134   5.885  13.244 -0.1883  0.2899  0.0323
   46ASN     HN  672   5.176   5.973  13.264  0.4460 -0.2284  1.0267
   46ASN     CA  673   4.986   5.870  13.261  0.1883  0.5948 -0.1821
   46ASN     HA  674   4.944   5.781  13.217 -1.0013  1.7523 -1.4418
   46ASN     CB  675   4.949   5.882  13.414  0.1060  0.5216  0.1375
   46ASN    HB1  676   4.961   5.796  13.483  0.1119  0.2549 -0.1956
   46ASN    HB2  677   5.015   5.966  13.446 -0.8394  1.8880 -1.3388
   46ASN     CG  678   4.806   5.929  13.431 -0.0671  0.2292 -0.2014
   46ASN    OD1  679   4.779   6.045  13.467 -0.3908  0.1028  0.1918
   46ASN    ND2  680   4.708   5.829  13.416  0.1105 -0.1175  0.2777
   46ASN   HD21  681   4.732   5.744  13.368 -0.9934 -1.5259  2.1015
   46ASN   HD22  682   4.612   5.848  13.433  0.0726  1.1057 -1.0797
   46ASN      C  683   4.932   5.980  13.176 -0.5814  0.0612  0.8392
   46ASN      O  684   4.994   6.085  13.154  0.1444  0.0773 -0.0217
   47PHE      N  685   4.813   5.955  13.120 -0.6481 -0.2370 -0.7585
   47PHE     HN  686   4.764   5.868  13.129 -3.5526  1.2712 -0.7700
   47PHE     CA  687   4.752   6.055  13.031 -0.3233  0.3879 -0.5380
   47PHE     HA  688   4.814   6.055  12.942  2.1194  2.5674  1.0462
   47PHE     CB  689   4.606   6.004  12.998  0.0079 -0.0785 -0.6597
   47PHE    HB1  690   4.612   5.903  12.951 -3.8220 -0.0934 -1.4471
   47PHE    HB2  691   4.542   5.995  13.089  1.4881 -2.3535  0.2465
   47PHE     CG  692   4.543   6.091  12.893  0.4493 -0.4910 -0.0787
   47PHE    CD1  693   4.592   6.092  12.759  0.1509  0.2809 -0.4385
   47PHE    HD1  694   4.675   6.026  12.738  1.4849  1.3247  1.2222
   47PHE    CE1  695   4.539   6.184  12.667 -0.2438 -0.2851  0.4188
   47PHE    HE1  696   4.591   6.189  12.572  1.6653 -0.7701  1.3866
   47PHE     CZ  697   4.432   6.265  12.708 -0.2807 -0.6601 -0.4010
   47PHE     HZ  698   4.392   6.329  12.631  2.6631  1.4709 -0.3397
   47PHE    CD2  699   4.444   6.181  12.931 -0.1923  0.5722 -0.7623
   47PHE    HD2  700   4.396   6.171  13.028 -2.2382 -1.7213 -1.8894
   47PHE    CE2  701   4.393   6.278  12.840  0.7684  0.2161 -0.6500
   47PHE    HE2  702   4.320   6.355  12.860  0.7656  0.1801 -0.5235
   47PHE      C  703   4.745   6.196  13.077  0.6468  0.8924 -0.1195
   47PHE      O  704   4.785   6.287  13.005 -0.1341 -0.0301 -0.4588
   48ASN      N  705   4.695   6.210  13.206  0.3374 -0.0977 -0.0904
   48ASN     HN  706   4.684   6.134  13.270 -1.3968  0.7694  0.7031
   48ASN     CA  707   4.677   6.333  13.274 -0.6399 -0.2058  0.4859
   48ASN     HA  708   4.625   6.393  13.201  1.2779 -0.4543 -1.1792
   48ASN     CB  709   4.585   6.330  13.398 -0.4995  0.0262  0.5460
   48ASN    HB1  710   4.481   6.309  13.367 -0.4807  1.5540 -0.6342
   48ASN    HB2  711   4.616   6.244  13.461 -0.6239 -0.8609 -0.5664
   48ASN     CG  712   4.572   6.466  13.470  0.0253  0.3434  0.6493
   48ASN    OD1  713   4.615   6.575  13.428 -0.1988  0.4545  0.1011
   48ASN    ND2  714   4.530   6.452   0.010  0.1531 -0.2536 -0.1027
   48ASN   HD21  715   4.507   6.358   0.037 -1.0104 -0.8549 -2.7845
   48ASN   HD22  716   4.521   6.535   0.064 -1.5479 -0.1420 -0.5109
   48ASN      C  717   4.819   6.404  13.294  0.7403  0.0145  1.0530
   48ASN      O  718   4.836   6.523  13.266  0.1509 -0.3878  0.5327
   49ASP      N  719   4.920   6.333  13.328 -0.6853 -0.2953  0.1969
   49ASP     HN  720   4.908   6.238  13.355  1.7061 -0.3086  1.4521
   49ASP     CA  721   5.057   6.379  13.334  0.2742  0.3739  0.1329
   49ASP     HA  722   5.056   6.471  13.391  2.1002  0.9231 -0.6600
   49ASP     CB  723   5.143   6.275  13.411 -0.1322 -0.0969  0.2999
   49ASP    HB1  724   5.134   6.174  13.365  0.7556 -1.6972  3.3688
   49ASP    HB2  725   5.245   6.317  13.404 -0.1067  0.0431  1.3295
   49ASP     CG  726   5.115   6.268  13.556  0.0644 -0.2346 -0.4613
   49ASP    OD1  727   5.137   6.152   0.017  0.3364 -0.2222 -0.1268
   49ASP    OD2  728   5.083   6.371   0.029  0.0152 -0.1942  0.3548
   49ASP      C  729   5.122   6.411  13.201 -0.1622  0.1685 -0.5584
   49ASP      O  730   5.187   6.515  13.178  1.0612  0.4794 -0.0066
   50VAL      N  731   5.112   6.321  13.100 -0.2137 -0.1380 -0.6866
   50VAL     HN  732   5.065   6.233  13.114 -3.2453  1.2907 -1.0060
   50VAL     CA  733   5.168   6.342  12.967 -0.2235 -0.3755  0.8769
   50VAL     HA  734   5.271   6.368  12.984 -0.6823  1.0287  1.6455
   50VAL     CB  735   5.173   6.210  12.893  0.0232 -0.2066  0.1544
   50VAL     HB  736   5.069   6.173  12.879  0.1838  0.2148 -3.1078
   50VAL    CG1  737   5.239   6.226  12.751  0.0307  0.1336  0.1767
   50VAL   HG11  738   5.344   6.263  12.761  0.4511 -0.7261 -0.8160
   50VAL   HG12  739   5.233   6.129  12.697 -1.1812 -0.5097  1.3936
   50VAL   HG13  740   5.183   6.297  12.686 -1.3209  0.5087  1.6721
   50VAL    CG2  741   5.254   6.104  12.967 -0.3706 -0.8000  0.0471
   50VAL   HG21  742   5.258   6.008  12.912  0.7142 -1.1700  0.7514
   50VAL   HG22  743   5.359   6.139  12.976 -1.3222  2.9773 -1.6392
   50VAL   HG23  744   5.214   6.083  13.068  2.3627  0.9009  1.6022
   50VAL      C  745   5.105   6.455  12.891  0.0221 -0.2475  0.3131
   50VAL      O  746   5.171   6.544  12.832  0.3511 -0.4608 -0.3834
   51THR      N  747   4.966   6.470  12.889  0.3820  0.1944  0.8083
   51THR     HN  748   4.912   6.395  12.926 -1.1924  0.1760 -1.3602
   51THR     CA  749   4.889   6.587  12.835  0.0176 -0.0132 -0.7205
   51THR     HA  750   4.922   6.603  12.733  1.5859  0.5250 -0.1702
   51THR     CB  751   4.730   6.576  12.851 -0.4590  0.3089  1.4748
   51THR     HB  752   4.682   6.673  12.826 -0.4903  0.5331  2.3780
   51THR    OG1  753   4.690   6.541  12.987 -0.1857 -0.2861  0.2959
   51THR    HG1  754   4.720   6.450  12.984  0.3802 -0.0886 -0.4385
   51THR    CG2  755   4.677   6.470  12.749 -0.3172 -0.2294 -0.0513
   51THR   HG21  756   4.688   6.512  12.647 -1.7320  0.9435  0.2528
   51THR   HG22  757   4.717   6.367  12.763  0.7311  0.4554  2.5575
   51THR   HG23  758   4.569   6.464  12.773  0.0358 -1.9759  1.4100
   51THR      C  759   4.923   6.720  12.902 -0.2787 -0.1351  0.8229
   51THR      O  760   4.975   6.811  12.841  0.0056 -0.5268  0.9569
   52THR      N  761   4.912   6.738  13.032 -0.5442  0.4003  0.1124
   52THR     HN  762   4.882   6.659  13.085  1.7394 -0.1975  0.6072
   52THR     CA  763   4.949   6.857  13.107 -0.2532 -0.0562  0.1932
   52THR     HA  764   4.883   6.931  13.066 -2.6213 -2.2711 -0.2648
   52THR     CB  765   4.930   6.827  13.258 -0.8017  0.0361 -0.1484
   52THR     HB  766   5.002   6.746  13.282  0.0870  1.0035  0.5183
   52THR    OG1  767   4.796   6.787  13.285 -0.1572 -0.1945  0.6330
   52THR    HG1  768   4.786   6.695  13.259  0.7736 -0.1473  0.0748
   52THR    CG2  769   4.965   6.945  13.344  0.1344 -0.4841  0.0309
   52THR   HG21  770   4.935   6.924  13.448  0.6377  0.2882  0.3372
   52THR   HG22  771   5.075   6.959  13.350 -0.2306  2.1500  1.5855
   52THR   HG23  772   4.903   7.032  13.316 -1.8287 -0.8735  2.8000
   52THR      C  773   5.097   6.894  13.090 -0.5095  0.1758 -0.1143
   52THR      O  774   5.125   7.002  13.056  0.1246 -0.7364 -0.0526
   53ARG      N  775   5.191   6.807  13.107 -0.2891  0.3500 -0.7908
   53ARG     HN  776   5.174   6.709  13.117  1.0905 -0.0618 -2.0270
   53ARG     CA  777   5.335   6.837  13.108  0.4135  0.0054 -0.1663
   53ARG     HA  778   5.349   6.930  13.162 -0.7105  1.1569 -1.7754
   53ARG     CB  779   5.413   6.725  13.179 -0.5001  0.2513 -0.0753
   53ARG    HB1  780   5.402   6.625  13.133  2.3438  0.2234 -0.8759
   53ARG    HB2  781   5.521   6.751  13.177 -0.0668 -1.2012  1.7899
   53ARG     CG  782   5.373   6.719  13.329  0.4262  0.4715  0.3222
   53ARG    HG1  783   5.263   6.718  13.346  0.4924  0.7846  0.7832
   53ARG    HG2  784   5.412   6.808  13.383  1.3928 -0.6316  1.5182
   53ARG     CD  785   5.425   6.593  13.397  0.7230 -0.0147 -0.5769
   53ARG    HD1  786   5.399   6.505  13.334  0.9243 -0.4154 -0.1098
   53ARG    HD2  787   5.388   6.581  13.501  1.6102 -0.0727 -0.2629
   53ARG     NE  788   5.576   6.597  13.391 -1.0051  0.3703  0.3255
   53ARG     HE  789   5.635   6.565  13.317  0.5000  2.0199  0.7435
   53ARG     CZ  790   5.651   6.684  13.462  0.4479 -0.6825 -0.3684
   53ARG    NH1  791   5.608   6.757  13.560  0.0779 -0.3564  0.2501
   53ARG   HH11  792   5.510   6.757  13.581 -0.0194  1.8447  0.0417
   53ARG   HH12  793   5.656   6.836  13.600 -2.8139  0.6731  2.0358
   53ARG    NH2  794   5.779   6.696  13.433  0.3212 -0.4706  0.4706
   53ARG   HH21  795   5.823   6.667  13.348  1.9977  0.0592  1.1107
   53ARG   HH22  796   5.828   6.764  13.488  1.1449 -0.3411 -0.3932
   53ARG      C  797   5.396   6.868  12.971 -0.0630  0.0681 -0.6024
   53ARG      O  798   5.490   6.945  12.965 -0.3716 -0.5059  0.2171
   54LEU      N  799   5.342   6.804  12.858 -0.4593  0.0516 -0.3287
   54LEU     HN  800   5.265   6.741  12.862  0.0437 -0.5502  0.1860
   54LEU     CA  801   5.378   6.848  12.722  0.7073 -0.5067  0.3097
   54LEU     HA  802   5.484   6.869  12.721  0.4663  1.6770  3.7281
   54LEU     CB  803   5.342   6.738  12.616 -0.9256  0.0044  0.9032
   54LEU    HB1  804   5.238   6.709  12.641 -0.9951  0.7471  1.5042
   54LEU    HB2  805   5.347   6.770  12.510 -1.4586  1.5955  1.3317
   54LEU     CG  806   5.431   6.607  12.635 -0.5506 -0.0388 -0.3352
   54LEU     HG  807   5.433   6.575  12.741  1.4799 -1.1264 -0.6617
   54LEU    CD1  808   5.363   6.502  12.552  0.4014 -0.2663  0.7779
   54LEU   HD11  809   5.255   6.490  12.576  0.6125  1.1178  2.6503
   54LEU   HD12  810   5.373   6.526  12.444 -1.6508  0.3904  0.6858
   54LEU   HD13  811   5.409   6.407  12.587  0.9482  0.5010  2.2332
   54LEU    CD2  812   5.574   6.603  12.583 -0.1357  0.8006  0.1498
   54LEU   HD21  813   5.605   6.497  12.576  2.6344  1.4950  0.6865
   54LEU   HD22  814   5.579   6.646  12.480 -1.5885  2.4868  0.7276
   54LEU   HD23  815   5.650   6.640  12.655 -1.6994  1.1907  1.6791
   54LEU      C  816   5.303   6.977  12.694 -0.2497  0.2942  0.7104
   54LEU      O  817   5.331   7.060  12.612 -0.4977  0.1908  0.4888
   55ARG      N  818   5.188   6.997  12.751  0.2843 -0.2418  0.7410
   55ARG     HN  819   5.166   6.939  12.829  0.2535 -0.3708  0.6353
   55ARG     CA  820   5.095   7.108  12.700 -0.3790  0.5773 -0.1325
   55ARG     HA  821   5.019   7.103  12.776  1.1525 -1.4261  1.3543
   55ARG     CB  822   5.132   7.258  12.714 -0.3152  0.5769  0.0030
   55ARG    HB1  823   5.233   7.272  12.669 -0.3785  0.9764 -0.0162
   55ARG    HB2  824   5.057   7.320  12.660 -2.7760 -0.3838  2.1031
   55ARG     CG  825   5.138   7.315  12.854  0.2251 -0.0732 -0.2645
   55ARG    HG1  826   5.176   7.419  12.840 -1.5021  0.6696  0.3141
   55ARG    HG2  827   5.208   7.254  12.916 -2.2522 -1.7799  1.0302
   55ARG     CD  828   5.005   7.321  12.925 -0.2740 -0.1059 -0.7399
   55ARG    HD1  829   4.961   7.226  12.962  1.5684 -0.7845 -0.1603
   55ARG    HD2  830   4.927   7.374  12.867 -1.6137 -0.1561  0.9304
   55ARG     NE  831   5.028   7.416  13.034  0.0555  0.3881  0.4130
   55ARG     HE  832   5.021   7.511  13.004 -1.3708  0.5365  1.1084
   55ARG     CZ  833   5.060   7.389  13.163 -0.2494 -0.6940  0.0971
   55ARG    NH1  834   5.073   7.270  13.206 -0.0215 -0.1390  0.6225
   55ARG   HH11  835   5.083   7.196  13.139 -0.2327  1.1343 -0.8674
   55ARG   HH12  836   5.130   7.258  13.288 -0.6192 -1.8644  0.8234
   55ARG    NH2  837   5.068   7.485  13.252 -0.3556 -0.7043 -0.7484
   55ARG   HH21  838   5.057   7.577  13.216  0.2114  0.1047  1.0456
   55ARG   HH22  839   5.103   7.473  13.345  0.3498  1.3746 -0.7089
   55ARG      C  840   5.013   7.082  12.571  0.1374  0.6187 -0.8595
   55ARG      O  841   4.992   7.167  12.484  0.3132  0.6049 -0.2331
   56GLU      N  842   4.963   6.952  12.564 -0.3635  0.0868 -0.0952
   56GLU     HN  843   4.961   6.907  12.652 -0.4464 -0.2307 -0.2565
   56GLU     CA  844   4.884   6.896  12.451 -0.5513 -0.5828 -0.1988
   56GLU     HA  845   4.875   6.981  12.384  1.3616  0.3456  0.6525
   56GLU     CB  846   4.964   6.781  12.376  0.2335 -0.5686  0.0930
   56GLU    HB1  847   4.892   6.735  12.305 -1.9497  3.0121 -0.3094
   56GLU    HB2  848   4.992   6.717  12.462  1.1089 -1.0245 -0.5254
   56GLU     CG  849   5.097   6.820  12.307 -0.1492  0.4832  0.2040
   56GLU    HG1  850   5.171   6.870  12.374  0.4294 -2.0428  1.5908
   56GLU    HG2  851   5.151   6.725  12.287  0.1247  0.5971  0.3824
   56GLU     CD  852   5.088   6.893  12.176  0.1775  1.1480  0.1904
   56GLU    OE1  853   5.183   6.967  12.141 -0.3225  0.0601 -0.3145
   56GLU    OE2  854   4.979   6.882  12.106 -0.0830  0.1700  0.7234
   56GLU      C  855   4.748   6.853  12.508  0.4730 -0.3554 -0.4005
   56GLU      O  856   4.727   6.802  12.618 -0.6443  0.1207  0.1424
   57ASN      N  857   4.642   6.881  12.435  0.7618  0.0549  0.4738
   57ASN     HN  858   4.654   6.934  12.352 -0.9310  1.1796  0.8919
   57ASN     CA  859   4.508   6.835  12.470 -0.2513 -0.2980 -0.9476
   57ASN     HA  860   4.498   6.848  12.577 -0.3995  1.3798 -1.1262
   57ASN     CB  861   4.406   6.943  12.411  0.1130  0.6829  0.6613
   57ASN    HB1  862   4.450   7.043  12.426 -2.9696  2.4000 -0.8077
   57ASN    HB2  863   4.397   6.927  12.301  3.3903  0.9588  0.2488
   57ASN     CG  864   4.267   6.928  12.465  0.0431 -0.6676 -0.5047
   57ASN    OD1  865   4.168   6.954  12.395  0.1738 -0.6083 -0.3036
   57ASN    ND2  866   4.251   6.858  12.578 -0.3618 -0.7919 -0.2777
   57ASN   HD21  867   4.335   6.839  12.629 -0.3144 -1.5745 -0.6370
   57ASN   HD22  868   4.164   6.812  12.594 -1.4235 -0.0820 -3.2859
   57ASN      C  869   4.488   6.691  12.434  0.2187  0.5749 -0.1589
   57ASN      O  870   4.418   6.614  12.501 -0.0747 -0.1398  0.4908
   58GLU      N  871   4.550   6.652  12.322  0.5928  0.0800  0.2145
   58GLU     HN  872   4.607   6.723  12.282 -1.0243  0.8971 -0.7232
   58GLU     CA  873   4.521   6.516  12.266  0.2992 -0.7823 -0.0223
   58GLU     HA  874   4.480   6.454  12.344 -1.7182 -0.8124 -1.0523
   58GLU     CB  875   4.420   6.516  12.144  0.1909  0.1558 -0.0258
   58GLU    HB1  876   4.425   6.415  12.096  0.5603  0.2135 -0.1088
   58GLU    HB2  877   4.465   6.587  12.071 -0.0802 -0.9238 -1.2904
   58GLU     CG  878   4.280   6.535  12.189 -0.5503 -0.9407  0.2890
   58GLU    HG1  879   4.249   6.452  12.257  0.7698 -0.8069  1.0921
   58GLU    HG2  880   4.276   6.633  12.241  2.2669 -0.1539 -0.7895
   58GLU     CD  881   4.176   6.547  12.080 -0.5333  0.2244  0.6085
   58GLU    OE1  882   4.155   6.444  12.005 -0.3269  0.1494 -0.0694
   58GLU    OE2  883   4.117   6.656  12.054  0.3218 -0.0234  0.6774
   58GLU      C  884   4.649   6.456  12.214 -0.2781 -0.0617 -0.7178
   58GLU      O  885   4.714   6.527  12.140 -0.0548  0.5286  0.4046
   59LEU      N  886   4.673   6.327  12.246 -0.0229  0.1584  0.6796
   59LEU     HN  887   4.618   6.267  12.304  0.6375 -0.8402  0.2927
   59LEU     CA  888   4.799   6.271  12.204 -0.4609 -0.1962 -0.2326
   59LEU     HA  889   4.815   6.296  12.100  1.3461  2.9898  0.6771
   59LEU     CB  890   4.921   6.319  12.297 -0.1479  0.0953  0.0697
   59LEU    HB1  891   5.021   6.272  12.285 -0.5606 -0.9154  0.4892
   59LEU    HB2  892   4.952   6.419  12.261  0.9645 -0.3396 -0.2309
   59LEU     CG  893   4.892   6.333  12.448 -0.1199 -1.1794  0.3943
   59LEU     HG  894   4.787   6.364  12.467 -0.8670 -3.0720 -0.4217
   59LEU    CD1  895   4.901   6.199  12.524 -0.7493  0.6510  0.2064
   59LEU   HD11  896   5.001   6.151  12.512 -0.5230  0.5793  2.0661
   59LEU   HD12  897   4.881   6.216  12.632 -1.6820  0.6478  0.0434
   59LEU   HD13  898   4.813   6.137  12.496 -1.1550  1.9595 -1.5636
   59LEU    CD2  899   4.978   6.448  12.511  0.8048  0.0105 -0.2931
   59LEU   HD21  900   4.920   6.541  12.488  0.3069  0.1145  1.3046
   59LEU   HD22  901   5.012   6.432  12.615 -1.5503  1.3835  0.7827
   59LEU   HD23  902   5.069   6.463  12.449  1.2084  3.2251  0.8797
   59LEU      C  903   4.788   6.119  12.209  0.2127 -0.8091 -0.6303
   59LEU      O  904   4.699   6.060  12.271  0.1774 -0.3546  0.2632
   60THR      N  905   4.888   6.047  12.160 -0.0578  0.3864  0.2252
   60THR     HN  906   4.953   6.089  12.097  0.3730  0.3166  0.6240
   60THR     CA  907   4.900   5.907  12.193 -0.5747  1.1254 -0.5279
   60THR     HA  908   4.855   5.896  12.291 -1.3228  0.4395 -0.9329
   60THR     CB  909   4.842   5.815  12.097 -0.3271  1.0161  0.0037
   60THR     HB  910   4.741   5.851  12.069 -0.3323  0.3271 -0.9009
   60THR    OG1  911   4.840   5.678  12.147 -0.2122 -0.1455  0.3244
   60THR    HG1  912   4.825   5.678  12.242  0.2900 -2.6682  0.4691
   60THR    CG2  913   4.911   5.800  11.963 -0.4031  0.1397 -0.2094
   60THR   HG21  914   4.937   5.884  11.895  0.8803 -2.4647 -3.2077
   60THR   HG22  915   5.010   5.752  11.978  0.4792  2.1516  0.8173
   60THR   HG23  916   4.847   5.737  11.898  1.1088 -1.3434 -0.3326
   60THR      C  917   5.047   5.884  12.210  0.1942 -0.1692  0.2158
   60THR      O  918   5.131   5.951  12.158 -0.6037  0.9336 -0.2926
   61TYR      N  919   5.078   5.792  12.306 -0.0994  0.4265  0.7330
   61TYR     HN  920   5.007   5.736  12.349 -0.4434  2.1432  2.5244
   61TYR     CA  921   5.215   5.772  12.346 -0.3465  0.6339 -0.1915
   61TYR     HA  922   5.280   5.801  12.265 -2.8593  1.6011 -2.0221
   61TYR     CB  923   5.239   5.879  12.457 -0.2721 -0.2716 -1.1199
   61TYR    HB1  924   5.350   5.882  12.459 -0.2908  0.2321 -0.7279
   61TYR    HB2  925   5.192   5.976  12.431 -2.0462 -1.2492 -1.7641
   61TYR     CG  926   5.181   5.847  12.598 -0.7789 -0.4887  1.0110
   61TYR    CD1  927   5.256   5.767  12.683 -0.0448  0.1355  0.1863
   61TYR    HD1  928   5.354   5.734  12.651 -0.4868 -0.9721 -0.0622
   61TYR    CE1  929   5.202   5.729  12.808 -0.3259 -0.4372  0.4230
   61TYR    HE1  930   5.256   5.660  12.870 -1.0405 -0.4645  1.0258
   61TYR     CZ  931   5.080   5.780  12.847  0.8450 -0.4499 -0.3659
   61TYR     OH  932   5.027   5.751  12.976 -0.0110  0.2875  0.4627
   61TYR     HH  933   5.064   5.671  13.015  1.7084  1.7718  2.0720
   61TYR    CD2  934   5.045   5.871  12.623  0.2491 -0.5323  0.0245
   61TYR    HD2  935   4.988   5.934  12.557  0.6138 -0.0702  0.1399
   61TYR    CE2  936   5.003   5.860  12.756 -0.6945  0.6872 -0.8767
   61TYR    HE2  937   4.906   5.895  12.790 -0.3150 -0.6656  1.8986
   61TYR      C  938   5.251   5.632  12.392  0.1993  0.6140 -0.0345
   61TYR      O  939   5.163   5.553  12.420 -0.1281  0.0867 -0.1784
   62TYR      N  940   5.381   5.604  12.405  0.5158  0.9183  0.2176
   62TYR     HN  941   5.449   5.671  12.375 -0.9414  2.4661  0.2397
   62TYR     CA  942   5.438   5.484  12.458 -0.4614 -0.6552  0.1047
   62TYR     HA  943   5.367   5.426  12.516  1.7228 -1.2653  2.3382
   62TYR     CB  944   5.471   5.373  12.344  0.0553 -0.5222 -0.4809
   62TYR    HB1  945   5.381   5.351  12.283 -0.2838  2.3967 -1.1744
   62TYR    HB2  946   5.546   5.421  12.277  1.3626 -0.2091  1.1370
   62TYR     CG  947   5.533   5.240  12.394  0.0568  0.2164 -0.1521
   62TYR    CD1  948   5.471   5.164  12.493  0.7511 -0.3476 -0.2115
   62TYR    HD1  949   5.375   5.205  12.521 -0.0712  0.4002 -3.6708
   62TYR    CE1  950   5.526   5.047  12.554 -0.0218  0.0168 -0.2728
   62TYR    HE1  951   5.472   5.008  12.639 -0.6542  1.5191  0.0351
   62TYR     CZ  952   5.649   5.014  12.506 -0.1171 -0.2587 -0.6846
   62TYR     OH  953   5.720   4.909  12.569  0.7007  0.4114 -0.0563
   62TYR     HH  954   5.690   4.911  12.660 -2.8177  0.8240 -1.0888
   62TYR    CD2  955   5.653   5.191  12.340  0.1226  0.2978  0.2630
   62TYR    HD2  956   5.693   5.249  12.258  1.2204 -0.6615  0.1035
   62TYR    CE2  957   5.718   5.083  12.401  0.2722  0.2021  0.0744
   62TYR    HE2  958   5.810   5.044  12.360 -0.0664 -1.5245  0.8357
   62TYR      C  959   5.560   5.514  12.537 -0.3090 -0.2707 -0.1627
   62TYR      O  960   5.642   5.583  12.485 -0.8515 -0.5701  0.4550
   63CYS      N  961   5.567   5.453  12.652  0.1792  0.0510  0.1683
   63CYS     HN  962   5.506   5.378  12.674  1.2435 -0.3560  1.8811
   63CYS     CA  963   5.668   5.494  12.749  0.7499 -0.7327  0.7624
   63CYS     HA  964   5.749   5.556  12.712  0.2293  0.5758  1.7388
   63CYS     CB  965   5.593   5.545  12.868  0.3539  0.0918 -0.0762
   63CYS    HB1  966   5.530   5.632  12.839  0.8970  0.6119  0.2704
   63CYS    HB2  967   5.521   5.465  12.896  0.8391 -0.5236 -0.5712
   63CYS     SG  968   5.698   5.577  13.018  0.0340 -0.1537 -0.1818
   63CYS      C  969   5.736   5.360  12.781  0.3316 -0.1876  0.8092
   63CYS      O  970   5.678   5.253  12.813 -0.4307 -0.0277 -0.7314
   64CYS      N  971   5.876   5.353  12.768  0.7317 -0.3316 -0.3397
   64CYS     HN  972   5.930   5.433  12.745  1.7966 -0.7128  0.7257
   64CYS     CA  973   5.957   5.227  12.771 -0.0096 -0.5289 -0.0355
   64CYS     HA  974   5.910   5.142  12.820 -2.0425  0.7615  0.4064
   64CYS     CB  975   5.995   5.192  12.624  0.3542  0.4628  0.1875
   64CYS    HB1  976   5.896   5.172  12.579  0.5658 -0.2488  0.0297
   64CYS    HB2  977   6.051   5.274  12.574  0.4602  0.5991  0.5241
   64CYS     SG  978   6.095   5.043  12.592 -0.5543 -0.0035  0.0905
   64CYS      C  979   6.081   5.249  12.842  0.4144 -0.1400 -0.2873
   64CYS      O  980   6.143   5.353  12.824 -0.5407  0.3249  0.4903
   65LYS      N  981   6.128   5.155  12.928  0.0265 -0.1649 -0.4456
   65LYS     HN  982   6.098   5.060  12.926  0.5928 -0.3469 -0.6399
   65LYS     CA  983   6.242   5.180  13.021  0.2464 -0.4995  0.0570
   65LYS     HA  984   6.244   5.287  13.033  0.1991 -0.4555 -0.3259
   65LYS     CB  985   6.208   5.125  13.167  0.4097  0.2109  0.3957
   65LYS    HB1  986   6.237   5.017  13.168  1.1880  0.4066  1.6926
   65LYS    HB2  987   6.284   5.159  13.241  1.7246 -0.3769 -0.6422
   65LYS     CG  988   6.064   5.138  13.215  0.6308 -0.7927  0.4262
   65LYS    HG1  989   5.997   5.081  13.148  0.1144  1.4958 -1.1360
   65LYS    HG2  990   6.018   5.238  13.202  0.0769 -1.0744  0.2254
   65LYS     CD  991   6.047   5.101  13.364  0.2744  0.0045 -0.2198
   65LYS    HD1  992   6.086   4.997  13.366  0.2459 -0.0094  1.8219
   65LYS    HD2  993   5.939   5.093  13.388  0.2687  0.6304 -0.0147
   65LYS     CE  994   6.108   5.206  13.456  0.1517 -0.1231  0.2721
   65LYS    HE1  995   6.052   5.302  13.454  0.3528  0.1072  2.6081
   65LYS    HE2  996   6.214   5.233  13.438  0.5427 -1.7440 -0.0222
   65LYS     NZ  997   6.100   5.148   0.004  0.5599  0.3422 -0.0235
   65LYS    HZ1  998   6.013   5.099   0.035  0.9130 -1.3044 -1.4961
   65LYS    HZ2  999   6.171   5.073   0.012  0.4661  0.1314 -1.0286
   65LYS    HZ3 1000   6.124   5.221   0.074  2.6773  0.6301 -0.9768
   65LYS      C 1001   6.385   5.133  12.968 -0.0786 -0.5886  0.3965
   65LYS      O 1002   6.476   5.106  13.047 -0.0097  0.4701  0.4685
   66LYS      N 1003   6.401   5.110  12.837  0.5296 -0.0515 -0.0100
   66LYS     HN 1004   6.332   5.136  12.770  1.3854 -0.1385 -0.9541
   66LYS     CA 1005   6.523   5.050  12.783  0.0049 -0.2214  0.1036
   66LYS     HA 1006   6.599   5.039  12.859  0.0431  0.2664  0.1363
   66LYS     CB 1007   6.485   4.913  12.723 -0.0432  0.2418  0.2899
   66LYS    HB1 1008   6.425   4.916  12.629 -1.7037 -0.2074  1.2759
   66LYS    HB2 1009   6.575   4.860  12.686 -1.4442 -0.9455 -1.6238
   66LYS     CG 1010   6.401   4.826  12.822 -1.1494  0.4066  0.0595
   66LYS    HG1 1011   6.352   4.745  12.764  0.8453 -0.4872 -0.4718
   66LYS    HG2 1012   6.317   4.885  12.864 -1.8634 -1.8662  2.0217
   66LYS     CD 1013   6.483   4.773  12.946 -0.2708 -1.0075 -0.2464
   66LYS    HD1 1014   6.416   4.704  13.002  2.4380 -2.8810  0.9161
   66LYS    HD2 1015   6.513   4.857  13.013  0.6315 -0.2459 -1.5722
   66LYS     CE 1016   6.612   4.687  12.913  0.7089  0.0790 -0.1841
   66LYS    HE1 1017   6.690   4.758  12.879  2.8731 -1.3878  1.4941
   66LYS    HE2 1018   6.586   4.615  12.833 -2.0924  1.9524 -1.1256
   66LYS     NZ 1019   6.663   4.612  13.026 -0.4022  0.4311 -0.0781
   66LYS    HZ1 1020   6.580   4.564  13.066 -0.1709  0.4627  0.4517
   66LYS    HZ2 1021   6.729   4.539  12.990 -0.3463  1.0975 -1.3944
   66LYS    HZ3 1022   6.702   4.674  13.100 -0.6770  0.4979  0.0097
   66LYS      C 1023   6.579   5.133  12.670 -0.1146  0.2665 -0.1307
   66LYS      O 1024   6.503   5.203  12.599 -0.1548 -0.2241 -0.1575
   67ASP      N 1025   6.712   5.116  12.652 -0.0985 -0.6940  0.0674
   67ASP     HN 1026   6.770   5.057  12.707 -3.1571 -3.1463  0.9125
   67ASP     CA 1027   6.777   5.195  12.541 -0.4239  0.3226 -0.3398
   67ASP     HA 1028   6.769   5.297  12.576 -0.0682  0.7365 -1.4213
   67ASP     CB 1029   6.931   5.161  12.526 -0.2217  0.8627 -0.2801
   67ASP    HB1 1030   6.941   5.050  12.517 -1.7334  0.6846 -0.0639
   67ASP    HB2 1031   6.974   5.199  12.432  1.8762 -1.6292 -0.4553
   67ASP     CG 1032   7.018   5.194  12.650 -0.2488 -1.1053 -0.3343
   67ASP    OD1 1033   6.983   5.281  12.729  0.2166 -0.1472 -0.4012
   67ASP    OD2 1034   7.129   5.141  12.653 -0.4553 -0.5125  0.5725
   67ASP      C 1035   6.716   5.185  12.403  0.2146 -0.3141  0.2166
   67ASP      O 1036   6.703   5.080  12.341 -0.3005 -0.8608  0.6247
   68LEU      N 1037   6.686   5.306  12.352 -0.4594 -0.0897  0.0281
   68LEU     HN 1038   6.695   5.384  12.413 -1.5931 -0.6178  0.9053
   68LEU     CA 1039   6.654   5.341  12.211 -0.3725  0.1543 -0.0325
   68LEU     HA 1040   6.640   5.448  12.210 -2.7670 -0.0911 -1.0642
   68LEU     CB 1041   6.771   5.303  12.106 -0.7749 -0.2162  0.0309
   68LEU    HB1 1042   6.796   5.198  12.132 -0.2747  0.2976  1.8039
   68LEU    HB2 1043   6.733   5.321  12.004 -0.0728 -0.6332 -0.3101
   68LEU     CG 1044   6.907   5.374  12.134  0.3335  0.1314  0.7082
   68LEU     HG 1045   6.941   5.366  12.240 -0.8084  0.7126  1.1359
   68LEU    CD1 1046   7.008   5.304  12.041  0.2603  0.7762  0.8704
   68LEU   HD11 1047   7.095   5.374  12.035 -0.2345  1.3822  0.5320
   68LEU   HD12 1048   7.047   5.211  12.086 -1.9254  0.2697  1.8182
   68LEU   HD13 1049   6.964   5.285  11.941  0.5868  1.6258  0.5500
   68LEU    CD2 1050   6.899   5.525  12.101  0.0284  0.3452  0.6011
   68LEU   HD21 1051   6.812   5.576  12.147 -1.4337  0.0358 -1.6400
   68LEU   HD22 1052   6.995   5.576  12.123  0.4881  0.5653 -1.7015
   68LEU   HD23 1053   6.888   5.538  11.991  3.2475 -1.1304 -0.0018
   68LEU      C 1054   6.521   5.292  12.178  1.1534  0.6285  0.2803
   68LEU      O 1055   6.479   5.274  12.062  0.2842  0.3296  0.0665
   69CYS      N 1056   6.438   5.261  12.273 -0.5353 -0.0037 -0.4982
   69CYS     HN 1057   6.456   5.261  12.372 -3.8072 -0.5194  0.2108
   69CYS     CA 1058   6.305   5.207  12.251 -0.7704  0.6074 -0.1211
   69CYS     HA 1059   6.313   5.117  12.192  0.6570 -2.0820  3.7573
   69CYS     CB 1060   6.257   5.160  12.392 -0.6771  0.8092  0.2122
   69CYS    HB1 1061   6.343   5.101  12.430 -1.5432  0.3718  1.5348
   69CYS    HB2 1062   6.243   5.248  12.458  3.1371  0.2389  2.0665
   69CYS     SG 1063   6.115   5.053  12.390 -0.3195  0.1840  0.3086
   69CYS      C 1064   6.205   5.309  12.197 -0.3399  0.1951 -1.2338
   69CYS      O 1065   6.111   5.277  12.133  0.3114 -0.3018  0.1659
   70ASN      N 1066   6.227   5.438  12.214 -0.1504 -0.0299 -0.1769
   70ASN     HN 1067   6.316   5.474  12.242  0.1555 -0.6146 -0.3687
   70ASN     CA 1068   6.137   5.545  12.193  0.0621  0.6204  0.5947
   70ASN     HA 1069   6.038   5.504  12.210  0.3615  0.0455  1.0143
   70ASN     CB 1070   6.149   5.650  12.298  0.7700 -0.1333  0.3043
   70ASN    HB1 1071   6.074   5.732  12.294  0.5844 -0.2079  1.7083
   70ASN    HB2 1072   6.142   5.595  12.394  0.3881  0.4401  0.6163
   70ASN     CG 1073   6.288   5.718  12.297  0.0066 -0.4425 -0.7364
   70ASN    OD1 1074   6.397   5.655  12.280  0.4781  0.1375 -0.7317
   70ASN    ND2 1075   6.288   5.854  12.320  0.1302  0.0309 -0.2857
   70ASN   HD21 1076   6.208   5.911  12.339  0.0088  0.2078 -1.3137
   70ASN   HD22 1077   6.376   5.902  12.321 -1.2287  2.7339  1.1659
   70ASN      C 1078   6.161   5.599  12.051  0.0478 -0.5060  0.1083
   70ASN      O 1079   6.155   5.719  12.023  0.4408  0.2992 -0.4317
   71PHE      N 1080   6.201   5.512  11.956 -0.9352 -0.5141 -0.1725
   71PHE     HN 1081   6.229   5.421  11.985  3.4920  0.4980 -0.5742
   71PHE     CA 1082   6.227   5.541  11.817 -0.4263 -0.5295 -1.1832
   71PHE     HA 1083   6.310   5.611  11.825 -0.0545 -1.0518 -0.4342
   71PHE     CB 1084   6.284   5.434  11.717 -0.1311 -0.1713  0.1578
   71PHE    HB1 1085   6.299   5.476  11.615  1.7261  1.8230  1.1758
   71PHE    HB2 1086   6.386   5.411  11.752 -0.2706  0.6597  1.1453
   71PHE     CG 1087   6.199   5.312  11.723  0.0875 -0.7279  0.4099
   71PHE    CD1 1088   6.099   5.293  11.629 -0.3822 -0.3625  0.2660
   71PHE    HD1 1089   6.079   5.367  11.554 -0.1434 -1.8828 -1.3516
   71PHE    CE1 1090   6.032   5.174  11.620 -0.1474  0.0898  0.3500
   71PHE    HE1 1091   5.965   5.156  11.537  1.9767 -0.3635 -1.3895
   71PHE     CZ 1092   6.070   5.062  11.697 -0.7147  0.0979  1.2873
   71PHE     HZ 1093   6.013   4.970  11.691 -1.2962  0.4589  1.1778
   71PHE    CD2 1094   6.240   5.205  11.796  0.4588  0.2831  0.7868
   71PHE    HD2 1095   6.316   5.218  11.872 -1.2339  1.1875  2.4078
   71PHE    CE2 1096   6.177   5.078  11.780  0.2052 -0.0225 -0.3469
   71PHE    HE2 1097   6.216   4.997  11.840 -0.1589 -1.2867 -1.7759
   71PHE      C 1098   6.115   5.611  11.749 -0.7685 -0.3099 -0.1344
   71PHE      O 1099   5.999   5.602  11.787 -0.1639  0.2814  0.2083
   72ASN      N 1100   6.146   5.700  11.650  0.3781 -0.3585  0.1691
   72ASN     HN 1101   6.238   5.715  11.613  0.0780  1.0450 -0.0614
   72ASN     CA 1102   6.032   5.778  11.581 -1.0196  0.2600  0.3201
   72ASN     HA 1103   6.006   5.859  11.647  3.5620  1.5964  0.8147
   72ASN     CB 1104   6.088   5.857  11.455 -0.2504  0.0315  0.0535
   72ASN    HB1 1105   6.005   5.905  11.400 -0.8323 -0.4466  0.4981
   72ASN    HB2 1106   6.152   5.942  11.486 -2.2550  1.1086  1.5186
   72ASN     CG 1107   6.174   5.779  11.358 -0.1867  0.6663 -0.7360
   72ASN    OD1 1108   6.191   5.655  11.372  0.6061 -0.4411 -0.4687
   72ASN    ND2 1109   6.215   5.854  11.253  0.0721  0.6325 -1.1208
   72ASN   HD21 1110   6.191   5.951  11.251 -0.6841  0.4438 -1.7878
   72ASN   HD22 1111   6.258   5.804  11.178 -0.5013  0.3143 -1.2507
   72ASN      C 1112   5.911   5.708  11.542  0.2174  0.6005  0.2781
   72ASN      O 1113   5.801   5.754  11.569  0.1036 -0.5558  0.3963
   73GLU      N 1114   5.916   5.592  11.480 -0.4753 -0.2929  0.0131
   73GLU     HN 1115   6.002   5.543  11.485 -2.0856 -3.2898  2.6605
   73GLU     CA 1116   5.809   5.514  11.409 -0.5599  0.0593  0.4293
   73GLU     HA 1117   5.722   5.577  11.395 -1.1108 -0.7171  0.2755
   73GLU     CB 1118   5.870   5.471  11.272 -0.1392  0.1463  0.5844
   73GLU    HB1 1119   5.898   5.556  11.206  1.8861 -1.5327 -0.8454
   73GLU    HB2 1120   5.794   5.409  11.219  1.1686 -2.9539  2.0643
   73GLU     CG 1121   6.008   5.392  11.277 -0.2030  0.4220  0.0806
   73GLU    HG1 1122   6.090   5.460  11.306  0.7592 -0.9477  0.6528
   73GLU    HG2 1123   5.996   5.306  11.347 -1.2117 -0.4256 -1.0869
   73GLU     CD 1124   6.045   5.328  11.143 -0.4515 -0.0691 -0.3393
   73GLU    OE1 1125   6.010   5.378  11.033  0.3258  0.3146 -0.0885
   73GLU    OE2 1126   6.121   5.228  11.154  0.2857 -0.0565 -0.1299
   73GLU      C 1127   5.763   5.397  11.497  0.1885 -0.2348  0.1520
   73GLU      O 1128   5.726   5.288  11.455 -0.6386 -0.2261 -0.1172
   74GLN      N 1129   5.771   5.410  11.632 -0.3381  0.3824  0.5163
   74GLN     HN 1130   5.815   5.491  11.671 -0.8846  1.0181 -0.1424
   74GLN     CA 1131   5.730   5.315  11.728  0.9417 -0.0017  0.9002
   74GLN     HA 1132   5.779   5.225  11.695  0.1093 -0.2005  0.1707
   74GLN     CB 1133   5.778   5.359  11.868 -0.0152  0.4895 -0.5409
   74GLN    HB1 1134   5.886   5.379  11.854  0.3813 -0.0815  1.3897
   74GLN    HB2 1135   5.720   5.449  11.898 -0.3051 -0.1653  0.9326
   74GLN     CG 1136   5.764   5.261  11.988 -0.0561  0.8030 -0.0223
   74GLN    HG1 1137   5.823   5.308  12.069  2.1779 -1.0154 -0.4993
   74GLN    HG2 1138   5.660   5.244  12.021  0.5918 -2.6109  0.6716
   74GLN     CD 1139   5.822   5.119  11.971  0.5475 -0.6516 -0.5140
   74GLN    OE1 1140   5.752   5.031  11.922  0.1576  0.1449  0.6836
   74GLN    NE2 1141   5.944   5.096  12.007 -0.0678 -0.2567 -0.4818
   74GLN   HE21 1142   5.997   5.175  12.036 -1.3870  1.0680 -1.5798
   74GLN   HE22 1143   5.971   5.000  12.017  0.9079  0.2665  3.8133
   74GLN      C 1144   5.582   5.275  11.735  0.6056 -0.1092 -0.4671
   74GLN      O 1145   5.546   5.166  11.771  0.2868  0.9205  0.1104
   75LEU      N 1146   5.490   5.362  11.698 -0.3214 -0.9709 -0.0425
   75LEU     HN 1147   5.526   5.448  11.662  1.0091 -1.2833  0.4692
   75LEU     CA 1148   5.352   5.353  11.730 -0.6241  0.0224 -0.1896
   75LEU     HA 1149   5.344   5.267  11.795 -1.1532  0.3085  0.1317
   75LEU     CB 1150   5.296   5.482  11.793  0.4064 -0.4695  0.4430
   75LEU    HB1 1151   5.319   5.568  11.726  0.7682 -1.0311 -0.1642
   75LEU    HB2 1152   5.185   5.482  11.791  0.3815  0.7300 -2.1409
   75LEU     CG 1153   5.336   5.513  11.943 -0.9033  0.0025  0.1461
   75LEU     HG 1154   5.439   5.470  11.946 -0.9773 -0.1769  0.1518
   75LEU    CD1 1155   5.342   5.668  11.964 -0.0430 -0.0931  0.1966
   75LEU   HD11 1156   5.380   5.692  12.066 -0.1883 -0.0560  0.2428
   75LEU   HD12 1157   5.408   5.722  11.893  0.4376 -0.4847  0.3413
   75LEU   HD13 1158   5.242   5.715  11.955  0.1759  0.3964  0.2721
   75LEU    CD2 1159   5.235   5.448  12.038  0.4721  0.2271  0.4903
   75LEU   HD21 1160   5.258   5.472  12.144  1.9203  0.1416  0.2191
   75LEU   HD22 1161   5.138   5.495  12.011  0.7491  1.7226  2.0071
   75LEU   HD23 1162   5.207   5.342  12.019 -2.9716  0.8636  1.3102
   75LEU      C 1163   5.276   5.327  11.604 -0.7474  0.5559 -0.0983
   75LEU      O 1164   5.152   5.311  11.615  0.1133 -0.3451 -0.0169
   76GLU      N 1165   5.344   5.309  11.488 -0.0769 -0.6505 -0.3468
   76GLU     HN 1166   5.441   5.332  11.480  0.1496 -1.3031  0.3926
   76GLU     CA 1167   5.282   5.273  11.363 -0.3547  1.1127  0.0269
   76GLU     HA 1168   5.204   5.347  11.353 -1.9765 -0.4338  0.6529
   76GLU     CB 1169   5.398   5.269  11.260 -0.7116  0.2099  0.7159
   76GLU    HB1 1170   5.358   5.237  11.161 -0.7666 -0.1042  0.8384
   76GLU    HB2 1171   5.483   5.210  11.300 -0.8452  0.3075  1.1445
   76GLU     CG 1172   5.466   5.414  11.230  0.1611 -0.4135  0.1708
   76GLU    HG1 1173   5.534   5.450  11.311  1.5386  3.6384 -2.5092
   76GLU    HG2 1174   5.525   5.417  11.136  2.2682 -1.1998  1.3800
   76GLU     CD 1175   5.360   5.521  11.226  0.6971 -0.1723 -0.5020
   76GLU    OE1 1176   5.272   5.515  11.133  0.0468 -0.1953  0.2584
   76GLU    OE2 1177   5.353   5.615  11.311 -0.3802 -0.2225 -0.3858
   76GLU      C 1178   5.211   5.136  11.364 -0.0617  0.2021  0.4199
   76GLU      O 1179   5.230   5.050  11.446  0.6244  0.2838  0.2697
   77ASN      N 1180   5.111   5.113  11.279  0.0061  0.2199  0.1533
   77ASN     HN 1181   5.087   5.185  11.214  0.8506  0.4351  0.0646
   77ASN     CA 1182   5.038   4.983  11.270 -0.1069 -0.5464 -0.1840
   77ASN     HA 1183   5.046   4.923  11.360  0.6799  0.3496  0.3603
   77ASN     CB 1184   4.890   5.010  11.237 -0.1816 -0.2041  0.1921
   77ASN    HB1 1185   4.857   5.100  11.293 -0.2896 -0.4616  0.5468
   77ASN    HB2 1186   4.856   5.031  11.134  1.9734  2.1463 -0.1501
   77ASN     CG 1187   4.801   4.890  11.291 -0.3076  0.1776 -0.7342
   77ASN    OD1 1188   4.749   4.799  11.222 -0.2689  0.8462  0.4273
   77ASN    ND2 1189   4.776   4.884  11.425 -0.1021 -0.5642  0.1294
   77ASN   HD21 1190   4.810   4.951  11.491 -2.7211 -0.5439  1.6027
   77ASN   HD22 1191   4.723   4.803  11.450 -0.5332 -0.5021 -0.5618
   77ASN      C 1192   5.100   4.892  11.166  0.3321  0.4714 -0.0819
   77ASN      O 1193   5.068   4.909  11.050  0.4174  0.2151  0.2146
    1BGLCN   C1 1194   7.621   5.806  12.717 -0.3633  0.0816 -0.0573
    1BGLCN   H1 1195   7.579   5.704  12.732 -0.5682 -0.5623 -3.9617
    1BGLCN   C5 1196   7.841   5.749  12.786  0.4981 -0.4487 -0.9080
    1BGLCN   H5 1197   7.816   5.643  12.804  0.3206 -0.3949 -0.8437
    1BGLCN   O5 1198   7.726   5.831  12.804 -0.0616  0.1306 -0.0688
    1BGLCN   C2 1199   7.665   5.801  12.569 -0.2833  0.0611 -0.1582
    1BGLCN   H2 1200   7.716   5.899  12.552 -1.0068  0.3744 -0.5441
    1BGLCN    N 1201   7.554   5.764  12.481 -0.2944 -0.2672  0.8337
    1BGLCN   HN 1202   7.523   5.671  12.496 -0.5980  0.0894  2.6666
    1BGLCN    C 1203   7.492   5.846  12.385 -1.2107 -0.1658  0.2576
    1BGLCN    O 1204   7.521   5.965  12.373 -0.0610 -0.4263  0.1349
    1BGLCN   CT 1205   7.384   5.782  12.305  0.0094  0.6955  0.0979
    1BGLCN  HT1 1206   7.397   5.672  12.313  1.8496  0.8651 -0.1907
    1BGLCN  HT2 1207   7.401   5.805  12.198 -0.2739 -0.3126 -0.1763
    1BGLCN  HT3 1208   7.288   5.828  12.339 -1.2771 -1.5684 -0.2407
    1BGLCN   C3 1209   7.782   5.700  12.556 -0.0679 -0.0467 -0.0913
    1BGLCN   H3 1210   7.746   5.604  12.598  1.0048 -1.0042 -1.3034
    1BGLCN   O3 1211   7.821   5.686  12.422 -0.2552  0.7250 -0.5364
    1BGLCN  HO3 1212   7.915   5.703  12.419  0.1865 -0.5195  2.5311
    1BGLCN   C4 1213   7.896   5.759  12.639  0.1709  0.3673 -0.2489
    1BGLCN   H4 1214   7.915   5.867  12.621 -2.5074  1.0482  0.5390
    1BGLCN   O4 1215   8.015   5.690  12.607  0.3802 -0.2029  0.9186
    1BGLCN   C6 1216   7.927   5.786  12.901 -0.3438  0.3227  0.3374
    1BGLCN  H61 1217   8.024   5.732  12.897 -0.2302  0.5659 -2.2351
    1BGLCN  H62 1218   7.949   5.895  12.896 -1.8098  0.6565  0.8065
    1BGLCN   O6 1219   7.864   5.758  13.020  0.5081 -0.6466 -0.0995
    2BGLCN   C1 1220   8.127   5.766  12.567 -0.3651  0.4747 -0.3604
    2BGLCN   H1 1221   8.147   5.857  12.628 -0.8634  0.2174  0.1924
    2BGLCN   C5 1222   8.229   5.872  12.375 -0.2886 -0.6311 -0.1996
    2BGLCN   H5 1223   8.232   5.967  12.433 -4.3768  0.0896 -0.8853
    2BGLCN   O5 1224   8.110   5.796  12.426 -0.1039 -0.0107  0.2479
    2BGLCN   C2 1225   8.232   5.668  12.572  0.0605  0.0543  0.3779
    2BGLCN   H2 1226   8.209   5.588  12.499 -1.8803 -0.4739  1.4926
    2BGLCN    N 1227   8.240   5.614  12.706  0.4416 -0.3179 -0.6425
    2BGLCN   HN 1228   8.247   5.676  12.784 -0.9167 -0.1227 -0.6496
    2BGLCN    C 1229   8.233   5.485  12.731  0.0150 -0.1406  0.1848
    2BGLCN    O 1230   8.209   5.403  12.639  0.1950  0.7225  0.5242
    2BGLCN   CT 1231   8.269   5.445  12.869 -0.6444 -0.0701 -0.7548
    2BGLCN  HT1 1232   8.308   5.341  12.874 -2.8173 -0.8816  1.0082
    2BGLCN  HT2 1233   8.170   5.454  12.918  0.1897 -0.0723  1.0080
    2BGLCN  HT3 1234   8.336   5.522  12.913  0.4414  0.0316 -2.4732
    2BGLCN   C3 1235   8.359   5.743  12.535  0.5112  0.0006  0.6007
    2BGLCN   H3 1236   8.383   5.831  12.599  2.2499  0.6928 -0.9236
    2BGLCN   O3 1237   8.467   5.649  12.551 -0.7449  0.2471 -0.0681
    2BGLCN  HO3 1238   8.547   5.699  12.569 -1.0842  1.0837 -0.8236
    2BGLCN   C4 1239   8.350   5.784  12.393 -0.3755 -1.0302  0.6837
    2BGLCN   H4 1240   8.333   5.695  12.329  1.0458  0.6456 -2.2154
    2BGLCN   O4 1241   8.462   5.851  12.341  0.1354  0.0239  0.6903
    2BGLCN  HO4 1242   8.524   5.863  12.413  2.2586 -1.5127 -0.7989
    2BGLCN   C6 1243   8.201   5.907  12.232 -0.5361  0.8176  0.4831
    2BGLCN  H61 1244   8.294   5.917  12.172 -1.2469 -0.5583 -0.9454
    2BGLCN  H62 1245   8.150   5.818  12.187  0.9699  0.5963 -0.8590
    2BGLCN   O6 1246   8.133   6.028  12.209 -0.1811 -0.3205 -0.2634
    2BGLCN  HO6 1247   8.039   6.013  12.224  0.2317 -1.3170  1.5911
    3AFUC    C1 1248   7.955   5.750  13.122  0.4415  0.3045 -0.4872
    3AFUC    H1 1249   8.045   5.815  13.109  1.4543 -0.8399  0.5543
    3AFUC    C5 1250   7.914   5.523  13.169  0.9772 -0.1691 -0.0167
    3AFUC    H5 1251   7.829   5.531  13.097 -0.7861  1.1686  2.0737
    3AFUC    O5 1252   8.013   5.618  13.127  0.0962 -0.2962 -0.2983
    3AFUC    C2 1253   7.883   5.786  13.257 -0.3734  0.4476  0.1110
    3AFUC    H2 1254   7.963   5.793  13.334  0.2992 -1.3609 -0.3814
    3AFUC    O2 1255   7.832   5.921  13.255  0.3387 -0.5416  0.2403
    3AFUC   HO2 1256   7.767   5.928  13.185 -0.3404 -0.7715  0.8376
    3AFUC    C3 1257   7.789   5.681  13.299  0.8018 -1.3277  0.7923
    3AFUC    H3 1258   7.707   5.679  13.224  0.2811  0.5905  1.2603
    3AFUC    O3 1259   7.708   5.716  13.417 -0.4623  0.1011 -0.0872
    3AFUC   HO3 1260   7.769   5.707  13.490 -0.1735  1.0846 -0.1860
    3AFUC    C4 1261   7.850   5.551  13.302  0.2229  0.2223  0.5030
    3AFUC    H4 1262   7.768   5.478  13.315 -0.3030  0.8426  0.7219
    3AFUC    O4 1263   7.942   5.521  13.403 -0.9942  0.6476  0.3860
    3AFUC   HO4 1264   8.032   5.545  13.380  0.2552 -1.1442  2.9464
    3AFUC    C6 1265   7.980   5.395  13.154 -0.5503  0.6174 -0.0216
    3AFUC   H61 1266   7.992   5.365  13.047  0.2048  0.1090  0.2011
    3AFUC   H62 1267   7.934   5.313  13.212  1.2762 -1.0168 -0.7631
    3AFUC   H63 1268   8.086   5.401  13.187 -0.9396  1.6360  1.1350
    1DSPA     P 1269   4.886   5.056   9.151 -0.0036 -0.2658 -0.4697
    1DSPA   O13 1270   4.808   5.183   9.127  0.2429 -0.1819 -0.5989
    1DSPA   O14 1271   4.824   4.923   9.130 -0.3096 -0.4459 -0.2282
    1DSPA   O12 1272   4.941   5.056   9.308 -0.2089  0.1270  0.1288
    1DSPA   C12 1273   5.048   5.280   9.295 -0.0450  0.3764 -0.0714
    1DSPA    H2 1274   5.018   5.308   9.192  3.4063  0.8395 -1.0646
    1DSPA    O2 1275   5.171   5.220   9.276  0.0766  0.3436  0.3114
    1DSPA   HO2 1276   5.163   5.152   9.209  3.0957  1.3457 -1.2479
    1DSPA   C13 1277   5.063   5.411   9.369  0.0714  0.4130 -0.4272
    1DSPA    H3 1278   4.959   5.451   9.378  0.8697  2.5818 -0.1526
    1DSPA   OI3 1279   5.124   5.509   9.287 -0.8258  0.3267  0.1735
    1DSPA  HOI3 1280   5.138   5.474   9.199  0.8371 -0.9128  0.8701
    1DSPA   C14 1281   5.118   5.398   9.507 -0.8976  0.7040 -0.8889
    1DSPA    H4 1282   5.227   5.379   9.492 -0.9762  0.0250 -0.6133
    1DSPA    O4 1283   5.105   5.521   9.587  0.3905  0.0201 -0.1779
    1DSPA   HO4 1284   5.187   5.565   9.609 -0.7700  1.4141  1.6006
    1DSPA   C15 1285   5.061   5.282   9.583 -0.5930 -0.3443 -0.3618
    1DSPA    H5 1286   4.978   5.328   9.640  1.0254  1.2670  0.8119
    1DSPA    O5 1287   5.152   5.244   9.690 -0.0488  0.3276  0.2336
    1DSPA   HO5 1288   5.112   5.281   9.769 -2.9088  0.7465 -1.2635
    1DSPA   C16 1289   5.007   5.156   9.510 -0.1960  0.1423 -0.1953
    1DSPA    H6 1290   5.097   5.095   9.490 -0.9971 -1.2633  0.3149
    1DSPA    O6 1291   4.916   5.089   9.597  0.4938  0.6140 -0.4422
    1DSPA   C11 1292   4.957   5.182   9.367  0.9048  0.3715 -0.6355
    1DSPA    H1 1293   4.859   5.226   9.396  0.7122 -0.7166  0.4814
    1DSPA   O11 1294   5.023   5.064   9.071  0.5548 -0.1180  0.2203
    1DSPA    C1 1295   5.066   4.967   8.976  0.4045 -0.0802 -0.4644
    1DSPA    HA 1296   5.005   4.875   8.970  0.0950  0.1021 -0.1578
    1DSPA    HB 1297   5.168   4.942   9.012 -0.5340 -1.5530  1.3188
    1DSPA    C2 1298   5.089   5.036   8.841  0.6519 -0.4630 -0.3403
    1DSPA    HS 1299   5.169   5.112   8.855 -2.6689  3.0222  1.4381
    1DSPA   O21 1300   4.970   5.100   8.801  0.5748 -0.9953 -0.2830
    1DSPA   C21 1301   4.999   5.205   8.721 -1.1326  0.2749 -0.3943
    1DSPA   O22 1302   5.113   5.247   8.696 -0.1480 -0.0008  0.2665
    1DSPA   C22 1303   4.876   5.253   8.662  0.2230 -0.6620  0.6532
    1DSPA   H2R 1304   4.861   5.353   8.710  0.2354  0.2502 -1.1663
    1DSPA   H2S 1305   4.793   5.189   8.697  0.1628 -0.5489  0.7192
    1DSPA    C3 1306   5.150   4.935   8.737  0.5763 -0.1575  0.0541
    1DSPA    HX 1307   5.068   4.860   8.740 -0.5092  1.0027  0.0161
    1DSPA    HY 1308   5.240   4.894   8.787  0.2151 -0.4271  0.4891
    1DSPA   O31 1309   5.169   4.984   8.603 -0.2514  0.2573  0.5054
    1DSPA   C31 1310   5.286   5.058   8.578 -0.4423 -0.0408 -0.5527
    1DSPA   O32 1311   5.381   5.066   8.649 -0.1041 -0.3921 -0.1685
    1DSPA   C32 1312   5.274   5.134   8.451 -0.1665 -0.0499  0.7330
    1DSPA   H2X 1313   5.249   5.240   8.470  2.9025  1.1150 -0.8497
    1DSPA   H2Y 1314   5.194   5.086   8.390 -0.8290 -1.8034  2.8789
    1DSPA   C23 1315   4.896   5.284   8.511 -0.2338 -0.0916  0.1557
    1DSPA   H3R 1316   4.986   5.346   8.494 -0.6223 -0.0393 -2.0074
    1DSPA   H3S 1317   4.809   5.346   8.477 -0.3307 -0.7707 -0.8778
    1DSPA   C24 1318   4.905   5.159   8.420 -0.9776 -0.4253 -0.0273
    1DSPA   H4R 1319   4.811   5.106   8.448  0.1710 -1.2526  2.4980
    1DSPA   H4S 1320   4.998   5.112   8.459  0.6326  2.6291  0.1433
    1DSPA   C25 1321   4.911   5.180   8.273 -0.4997  0.9462  1.3069
    1DSPA   H5R 1322   4.997   5.247   8.250 -1.0716  2.0014  2.1640
    1DSPA   H5S 1323   4.826   5.243   8.238  0.2560  1.9037  1.1445
    1DSPA   C26 1324   4.939   5.056   8.195  0.7103 -0.6415 -0.3550
    1DSPA   H6R 1325   4.877   4.968   8.223  0.5226 -1.7032 -3.6100
    1DSPA   H6S 1326   5.041   5.020   8.220 -0.3953 -2.8698  1.3422
    1DSPA   C27 1327   4.926   5.079   8.040  0.3664  0.0260 -0.8358
    1DSPA   H7R 1328   4.950   5.185   8.018 -2.1214  0.7704 -0.3491
    1DSPA   H7S 1329   4.819   5.064   8.012 -0.6972  1.8026  1.8274
    1DSPA   C28 1330   5.019   4.996   7.963  0.5387  0.3291 -0.3490
    1DSPA   H8R 1331   4.988   4.890   7.974  1.2138  0.0097 -1.3988
    1DSPA   H8S 1332   5.123   5.008   8.002  1.2590  0.9213 -2.3254
    1DSPA   C29 1333   5.018   5.023   7.807 -0.2915  0.1185 -0.1646
    1DSPA   H9R 1334   5.086   4.958   7.748  1.2927  2.9961 -1.7675
    1DSPA   H9S 1335   5.064   5.123   7.790 -0.3411  0.1535 -0.0972
    1DSPA  C210 1336   4.883   5.014   7.739 -0.4123 -0.8467  0.6461
    1DSPA  H10R 1337   4.816   5.096   7.771 -0.9805 -1.5102  1.1837
    1DSPA  H10S 1338   4.832   4.922   7.774 -1.6758 -0.9489 -1.2893
    1DSPA  C211 1339   4.882   5.007   7.585 -0.4134 -0.4769 -0.0443
    1DSPA  H11R 1340   4.973   4.955   7.548 -0.9993 -0.4000 -1.6657
    1DSPA  H11S 1341   4.891   5.109   7.540  2.9085 -1.2673 -1.4823
    1DSPA  C212 1342   4.759   4.941   7.514 -0.5165  0.2489  0.1617
    1DSPA  H12R 1343   4.674   5.005   7.543 -1.6797 -0.6769 -1.0891
    1DSPA  H12S 1344   4.747   4.842   7.563  1.6613 -0.6645 -0.9710
    1DSPA  C213 1345   4.774   4.939   7.357 -0.6964  0.7242  0.3714
    1DSPA  H13R 1346   4.875   4.899   7.332  0.8126  4.1315  0.4655
    1DSPA  H13S 1347   4.780   5.044   7.322 -0.3756  0.8819  0.8866
    1DSPA  C214 1348   4.666   4.863   7.278 -0.0557 -0.9152  0.4104
    1DSPA  H14R 1349   4.684   4.873   7.168  0.1952 -0.2737  0.5072
    1DSPA  H14S 1350   4.574   4.918   7.308  0.5292  0.3959 -0.1065
    1DSPA  C215 1351   4.656   4.713   7.314 -0.0546 -0.3948  0.3585
    1DSPA  H15R 1352   4.643   4.709   7.424  2.0049 -1.1538  0.6051
    1DSPA  H15S 1353   4.752   4.661   7.294 -0.0036  0.3633 -1.6556
    1DSPA  C216 1354   4.550   4.649   7.224  0.0275  0.2204 -0.1445
    1DSPA  H16R 1355   4.580   4.677   7.120  2.2830  1.7536  0.8467
    1DSPA  H16S 1356   4.453   4.699   7.247  1.7762  2.2874  3.4431
    1DSPA  C217 1357   4.544   4.496   7.248  0.4928 -0.3178 -0.1916
    1DSPA  H17R 1358   4.529   4.484   7.357  1.2092  2.1965  0.2700
    1DSPA  H17S 1359   4.642   4.455   7.214 -0.5762 -2.0408 -1.3296
    1DSPA  C218 1360   4.438   4.432   7.164 -0.1575  0.2090 -0.4424
    1DSPA  H18R 1361   4.341   4.476   7.194 -0.3412 -1.1724  1.1421
    1DSPA  H18S 1362   4.443   4.324   7.191 -0.0014  0.0402 -1.1205
    1DSPA  H18T 1363   4.448   4.458   7.057 -2.7212  2.2290 -0.2669
    1DSPA   C33 1364   5.407   5.115   8.376 -0.5484 -0.0098 -0.2426
    1DSPA   H3X 1365   5.432   5.008   8.363  1.9393  0.0479  2.6479
    1DSPA   H3Y 1366   5.487   5.162   8.439  1.3273 -2.2605 -0.8119
    1DSPA   C34 1367   5.408   5.197   8.247  0.3473 -0.1446 -0.1116
    1DSPA   H4X 1368   5.391   5.305   8.261  2.9645  0.1500  1.3906
    1DSPA   H4Y 1369   5.330   5.156   8.179 -1.2836 -2.9917  3.1551
    1DSPA   C35 1370   5.544   5.189   8.182 -0.1502  0.0800 -0.0363
    1DSPA   H5X 1371   5.574   5.082   8.181 -2.1793 -0.5284 -0.3568
    1DSPA   H5Y 1372   5.618   5.228   8.255  0.8994  0.2793 -1.1798
    1DSPA   C36 1373   5.560   5.252   8.049  0.3928 -0.2168  0.1705
    1DSPA   H6X 1374   5.668   5.234   8.034  0.0917 -0.6090 -1.8799
    1DSPA   H6Y 1375   5.537   5.361   8.040 -1.0194 -0.3545  1.5714
    1DSPA   C37 1376   5.473   5.176   7.941  0.8593 -0.0849  0.3146
    1DSPA   H7X 1377   5.505   5.225   7.847  2.1136 -0.3979  0.5570
    1DSPA   H7Y 1378   5.365   5.197   7.954  1.0523  1.1035  0.1338
    1DSPA   C38 1379   5.491   5.021   7.920  0.1920 -0.3940 -0.2401
    1DSPA   H8X 1380   5.449   4.972   8.011 -1.0743 -0.2444 -0.7248
    1DSPA   H8Y 1381   5.599   4.997   7.920  0.5746  1.1962 -0.9856
    1DSPA   C39 1382   5.416   4.967   7.800  0.5020  0.5052 -0.3476
    1DSPA   H9X 1383   5.455   5.020   7.710 -0.0693  0.4923 -0.6064
    1DSPA   H9Y 1384   5.311   4.990   7.828  0.3186 -1.7949  1.1420
    1DSPA  C310 1385   5.438   4.819   7.761 -0.0623  0.3220 -0.2188
    1DSPA  H10X 1386   5.356   4.759   7.806 -0.9977 -0.0253 -2.2632
    1DSPA  H10Y 1387   5.536   4.781   7.797 -0.0910 -2.6416 -2.8286
    1DSPA  C311 1388   5.423   4.784   7.607  0.0638 -0.0352 -0.0542
    1DSPA  H11X 1389   5.513   4.826   7.558 -1.6444  2.0424 -1.6473
    1DSPA  H11Y 1390   5.334   4.831   7.560  0.4257  0.1058 -0.6053
    1DSPA  C312 1391   5.422   4.634   7.582 -0.0958  0.0583 -0.3549
    1DSPA  H12X 1392   5.328   4.584   7.613  0.6053 -1.0513  0.0575
    1DSPA  H12Y 1393   5.502   4.582   7.640  2.1333  3.7699  0.2359
    1DSPA  C313 1394   5.439   4.601   7.431 -0.1963 -0.8993  0.2055
    1DSPA  H13X 1395   5.370   4.665   7.373  1.2253  0.3213 -0.2225
    1DSPA  H13Y 1396   5.401   4.496   7.423  0.7079 -1.0913 -2.8405
    1DSPA  C314 1397   5.586   4.608   7.385  0.4991  0.0134  0.0726
    1DSPA  H14X 1398   5.624   4.712   7.376  0.7701 -0.1703 -1.0553
    1DSPA  H14Y 1399   5.586   4.574   7.279  0.7798  0.2739 -0.0138
    1DSPA  C315 1400   5.688   4.522   7.467  0.1036 -0.5741 -0.0642
    1DSPA  H15X 1401   5.642   4.431   7.512 -2.3073  1.0743  1.0315
    1DSPA  H15Y 1402   5.729   4.583   7.550  2.1851 -2.1341  0.1126
    1DSPA  C316 1403   5.795   4.472   7.370 -0.2117 -0.4153  0.6572
    1DSPA  H16X 1404   5.843   4.561   7.323 -0.8302 -0.9369 -1.0517
    1DSPA  H16Y 1405   5.757   4.412   7.285 -0.0107  2.1924 -1.4162
    1DSPA  C317 1406   5.918   4.395   7.436 -0.1762 -0.3647  0.0328
    1DSPA  H17X 1407   5.874   4.300   7.475 -0.2723 -0.5452 -0.4977
    1DSPA  H17Y 1408   5.954   4.458   7.520  3.9731 -0.2945 -1.5896
    1DSPA  C318 1409   6.043   4.377   7.338  0.2646  0.1357  0.0270
    1DSPA  H18X 1410   6.010   4.341   7.239  1.5212  0.2051 -0.4318
    1DSPA  H18Y 1411   6.107   4.304   7.391  0.7913  0.9304  0.5053
    1DSPA  H18Z 1412   6.104   4.469   7.334  0.5043  0.0863  1.7296
    2AGLCN   C1 1413   4.926   4.959   9.640 -0.6188 -0.4667 -0.2367
    2AGLCN   H1 1414   4.988   4.898   9.570  0.7721 -1.4259  1.7169
    2AGLCN   C5 1415   4.914   5.014   9.872  0.8558 -0.3260  1.3088
    2AGLCN   H5 1416   4.913   5.121   9.842 -0.1256 -0.5569  0.4742
    2AGLCN   O5 1417   4.988   4.952   9.770 -0.6711  0.8321 -0.1603
    2AGLCN   C2 1418   4.796   4.886   9.639  0.3156 -0.1544  0.4713
    2AGLCN   H2 1419   4.816   4.780   9.666 -0.1365  0.3749  3.2326
    2AGLCN    N 1420   4.725   4.880   9.512  0.2299  0.2392  0.4680
    2AGLCN  HN1 1421   4.798   4.847   9.445 -1.0180 -0.9947 -0.3415
    2AGLCN  HN2 1422   4.683   4.969   9.480  1.4202 -0.5808 -4.1091
    2AGLCN  HN3 1423   4.650   4.808   9.512 -0.8891  1.3568 -0.2417
    2AGLCN   C3 1424   4.703   4.952   9.742  0.1119 -0.1650  0.3497
    2AGLCN   H3 1425   4.685   5.057   9.709 -0.3279  0.0540  1.2621
    2AGLCN   O3 1426   4.580   4.888   9.756 -0.1951  0.1079  0.2873
    2AGLCN  HO3 1427   4.518   4.934   9.698 -0.2234  0.6766  0.7650
    2AGLCN   C4 1428   4.770   4.957   9.878 -0.4702  0.5538 -0.1944
    2AGLCN   H4 1429   4.769   4.856   9.925 -1.9589  0.4742 -0.3573
    2AGLCN   O4 1430   4.704   5.052   9.970  0.1190  0.0859  0.5274
    2AGLCN   C6 1431   4.996   5.021   9.999  0.4082 -0.3092 -0.2656
    2AGLCN  H61 1432   4.942   5.101  10.054 -0.0573 -0.1411 -0.9479
    2AGLCN  H62 1433   5.097   5.058   9.970 -0.2668  0.6658 -1.4764
    2AGLCN   O6 1434   4.990   4.906  10.087  0.1915  0.0877  0.6545
    2AGLCN  HO6 1435   4.997   4.825  10.036  4.9092 -0.1396  1.1820
    3AMAN    C1 1436   4.587   4.999  10.036  0.2155 -0.0188 -0.3674
    3AMAN    H1 1437   4.528   4.930   9.972  0.4145  0.1233 -0.7077
    3AMAN    C5 1438   4.696   4.993  10.252 -0.1330 -0.0154 -0.0195
    3AMAN    H5 1439   4.793   5.036  10.219  0.3723  0.3894  1.8627
    3AMAN    O5 1440   4.616   4.924  10.156  0.0452  0.1548 -0.1602
    3AMAN    C2 1441   4.499   5.111  10.091  0.2324 -0.2831  0.8103
    3AMAN    H2 1442   4.480   5.175  10.002 -0.2689 -1.3036  0.1710
    3AMAN    O2 1443   4.371   5.071  10.148  0.1772  0.2841 -0.3414
    3AMAN   O2A 1444   4.247   5.098   9.933  0.6872 -0.1818 -0.2845
    3AMAN   O2C 1445   4.305   4.864  10.027 -0.1263  0.3572 -0.7381
    3AMAN    N2 1446   4.065   4.922  10.415  0.3517  0.5354 -0.4390
    3AMAN  HN21 1447   4.068   4.871  10.505 -0.2981  2.3535  0.6535
    3AMAN  HN22 1448   4.088   4.848  10.345  2.2571  0.3341  0.3594
    3AMAN  HN23 1449   3.963   4.941  10.402  0.2155 -1.5876 -3.6991
    3AMAN   C25 1450   4.152   5.038  10.388  0.7355  0.7526  0.4253
    3AMAN  H25A 1451   4.256   5.002  10.388  0.3041 -0.5488  0.0023
    3AMAN  H25B 1452   4.138   5.107  10.473 -0.5260 -1.5224  2.1957
    3AMAN   C24 1453   4.106   5.101  10.254  1.4801  0.6552  0.0829
    3AMAN  H24A 1454   4.149   5.200  10.227  0.1697  1.0855 -0.4974
    3AMAN  H24B 1455   4.003   5.140  10.262  0.7881 -0.9621 -0.5859
    3AMAN   O2B 1456   4.113   5.005  10.142  0.4749  0.1541 -0.3203
    3AMAN   P2A 1457   4.257   5.004  10.052 -0.5042 -0.3583  0.5820
    3AMAN    C3 1458   4.567   5.195  10.195 -0.0149 -0.6574 -0.7620
    3AMAN    H3 1459   4.661   5.236  10.152  0.6128  1.7436  2.5437
    3AMAN    O3 1460   4.500   5.312  10.244  0.5954 -0.0604  0.2176
    3AMAN   HO3 1461   4.562   5.342  10.312 -0.1349 -1.4237  1.5640
    3AMAN    C4 1462   4.609   5.108  10.309  0.3790 -0.2987  0.0181
    3AMAN    H4 1463   4.524   5.060  10.363  0.8790  0.1984  1.2894
    3AMAN    O4 1464   4.679   5.179  10.412  0.2277  0.0456  0.1237
    3AMAN   HO4 1465   4.768   5.209  10.392 -0.7409  4.7273  1.6076
    3AMAN    C6 1466   4.729   4.881  10.353 -0.0278  0.0266  0.0746
    3AMAN   H61 1467   4.796   4.918  10.433  1.3210 -0.7907 -0.6353
    3AMAN   H62 1468   4.784   4.803  10.296  0.7893  0.7609 -0.1630
    3AMAN    O6 1469   4.614   4.825  10.415  0.1299  0.4987  0.4603
    4AMAN    C1 1470   4.645   4.746  10.521 -0.3200  0.2030 -0.3594
    4AMAN    H1 1471   4.717   4.665  10.497 -1.0900 -1.4611  2.5147
    4AMAN    C5 1472   4.631   4.919  10.681 -0.2308 -0.4721  0.2336
    4AMAN    H5 1473   4.611   4.997  10.605 -0.5263  0.0576  0.8439
    4AMAN    O5 1474   4.711   4.815  10.630 -0.2657 -0.3295  0.5563
    4AMAN    C2 1475   4.508   4.685  10.559 -0.6081 -0.1407 -0.1419
    4AMAN    H2 1476   4.472   4.640  10.465  0.3556  1.0349 -1.1022
    4AMAN    O2 1477   4.506   4.583  10.658 -0.1093 -0.3832  0.6534
    4AMAN    C3 1478   4.421   4.797  10.597  0.4591  0.0906  0.5220
    4AMAN    H3 1479   4.409   4.876  10.520  0.9503 -1.1150 -0.8327
    4AMAN    O3 1480   4.285   4.740  10.625  0.0571  0.0943 -0.2411
    4AMAN   HO3 1481   4.298   4.706  10.713  3.4979  1.0600 -0.2062
    4AMAN    C4 1482   4.487   4.872  10.719 -0.2133  0.7617  0.0796
    4AMAN    H4 1483   4.493   4.797  10.800 -1.0308 -0.1742 -0.6982
    4AMAN    O4 1484   4.407   4.989  10.765 -0.3647  0.5508  0.1358
    4AMAN   HO4 1485   4.409   5.000  10.860 -1.2590  0.0292  0.2255
    4AMAN    C6 1486   4.716   4.965  10.800 -0.2815  0.2050 -0.1639
    4AMAN   H61 1487   4.736   4.876  10.864 -0.8601  0.3157  0.1804
    4AMAN   H62 1488   4.647   5.023  10.865  0.6269  1.7500 -0.5324
    4AMAN    O6 1489   4.832   5.042  10.761 -0.0216 -0.4966 -0.4904
    4AMAN   HO6 1490   4.906   4.982  10.749  0.5000  0.3245 -1.5007
    5AMAN    C1 1491   4.581   4.468  10.626 -0.0381  0.2019 -0.2571
    5AMAN    H1 1492   4.565   4.446  10.518 -2.0481 -0.6760  0.1890
    5AMAN    C5 1493   4.744   4.524  10.794 -0.3775  0.2390  0.9273
    5AMAN    H5 1494   4.681   4.613  10.816 -1.3940  0.0389 -0.9771
    5AMAN    O5 1495   4.720   4.488  10.655 -0.1393 -0.1996  0.1135
    5AMAN    C2 1496   4.531   4.349  10.708  0.2770 -0.7039 -0.8400
    5AMAN    H2 1497   4.423   4.350  10.681  0.0714 -0.6438 -0.0476
    5AMAN    O2 1498   4.580   4.220  10.672  0.4709 -0.3224 -0.2891
    5AMAN   HO2 1499   4.506   4.160  10.687 -0.4942  0.6718 -0.8768
    5AMAN    C3 1500   4.552   4.366  10.857 -0.0627 -0.4811  0.0836
    5AMAN    H3 1501   4.487   4.455  10.874 -1.0965 -0.8930 -1.4378
    5AMAN    O3 1502   4.499   4.269  10.940 -0.1120  0.2988  0.2181
    5AMAN   HO3 1503   4.546   4.282  11.023  2.5728 -1.1753 -0.9742
    5AMAN    C4 1504   4.696   4.409  10.889  0.1461 -0.0992 -0.0973
    5AMAN    H4 1505   4.771   4.329  10.871  0.7372  0.8446 -2.1259
    5AMAN    O4 1506   4.701   4.451  11.027  0.2413 -0.8125  0.0316
    5AMAN   HO4 1507   4.648   4.529  11.045 -1.0716 -2.1346  2.3320
    5AMAN    C6 1508   4.889   4.571  10.814  0.2254  0.1068  0.3886
    5AMAN   H61 1509   4.893   4.640  10.901  1.5116  1.2732 -0.5550
    5AMAN   H62 1510   4.905   4.639  10.728 -0.0068  2.8609  2.4121
    5AMAN    O6 1511   4.982   4.456  10.822 -0.0338 -0.0828 -0.2211
    5AMAN   O6A 1512   5.226   4.370  10.807 -0.8365 -0.1917 -0.0200
    5AMAN   O6C 1513   5.182   4.623  10.822  0.0655  0.4090  0.5755
    5AMAN    N6 1514   5.158   4.791  11.224 -0.2321  0.2898 -0.0929
    5AMAN  HN63 1515   5.168   4.784  11.323 -2.6269  0.6326  0.2281
    5AMAN   C65 1516   5.210   4.673  11.155  0.2719 -0.2154  0.6310
    5AMAN  H65A 1517   5.281   4.624  11.225  0.1247 -3.9914 -1.5859
    5AMAN  H65B 1518   5.274   4.699  11.068  0.8367  1.6558  1.5639
    5AMAN   C64 1519   5.104   4.582  11.114  0.2698  0.6783 -0.6329
    5AMAN  H64A 1520   5.013   4.629  11.072 -1.6201 -1.6983  0.4956
    5AMAN  H64B 1521   5.076   4.541  11.214  0.4292  1.1589 -0.3890
    5AMAN   O6B 1522   5.158   4.481  11.026 -0.4609  0.5887 -0.1445
    5AMAN   P6A 1523   5.141   4.483  10.868 -0.0502 -0.1358 -0.3200
   78DOPC     N 1524   5.463   5.422   9.135  0.1179 -0.9269 -0.2247
   78DOPC   C12 1525   5.388   5.416   9.004  0.6405  0.3117 -0.3396
   78DOPC  H12A 1526   5.408   5.325   8.949 -0.6082  0.7531 -1.5865
   78DOPC  H12B 1527   5.434   5.485   8.934 -0.7826  1.3974 -0.2423
   78DOPC   C13 1528   5.610   5.416   9.112  0.6626  0.4665  0.0890
   78DOPC  H13A 1529   5.667   5.416   9.203  1.0866  2.0833 -0.1569
   78DOPC  H13B 1530   5.639   5.321   9.069  0.5807  0.3833  0.2176
   78DOPC  H13C 1531   5.640   5.488   9.038  0.5283  1.4271  0.9619
   78DOPC   C14 1532   5.438   5.309   9.226  0.5841 -0.4366 -0.0437
   78DOPC  H14A 1533   5.465   5.215   9.180  1.9051  0.3013 -0.8700
   78DOPC  H14B 1534   5.494   5.312   9.318 -1.0973 -0.8616  1.0242
   78DOPC  H14C 1535   5.335   5.327   9.255  0.2257  2.5146 -2.5539
   78DOPC   C15 1536   5.440   5.549   9.217 -0.3879  0.7318  0.7155
   78DOPC  H15A 1537   5.495   5.549   9.309 -1.8220  1.5085  1.6088
   78DOPC  H15B 1538   5.338   5.532   9.249  0.2426 -1.9423  1.5857
   78DOPC  H15C 1539   5.444   5.641   9.160  0.2516  0.1243 -0.2629
   78DOPC   C11 1540   5.236   5.440   9.012  0.1440  0.5517 -0.1516
   78DOPC  H11A 1541   5.170   5.395   8.935  0.0721  2.1258 -1.0277
   78DOPC  H11B 1542   5.214   5.380   9.103  0.3741  1.1496  0.3019
   78DOPC     P 1543   5.235   5.688   8.939 -0.5501 -0.2819  0.1635
   78DOPC   O13 1544   5.377   5.716   8.970 -0.1760 -0.2763  0.1945
   78DOPC   O14 1545   5.153   5.810   8.958  0.1339  0.4136  0.4569
   78DOPC   O12 1546   5.193   5.575   9.042 -0.8034  0.0668 -0.2569
   78DOPC   O11 1547   5.214   5.636   8.792 -0.1214 -0.0859 -0.7506
   78DOPC    C1 1548   5.079   5.623   8.743 -0.3180 -0.0660 -0.3587
   78DOPC    HA 1549   5.012   5.590   8.825 -0.9214 -1.4954 -1.3760
   78DOPC    HB 1550   5.064   5.543   8.667  1.3509 -1.1581  0.4041
   78DOPC    C2 1551   5.027   5.752   8.686  0.4583 -0.4887  0.3376
   78DOPC    HS 1552   5.025   5.830   8.766  0.8420 -1.2936  1.1523
   78DOPC   O21 1553   4.896   5.720   8.636  1.0880 -0.0725  0.4481
   78DOPC   C21 1554   4.799   5.760   8.712 -0.1151 -0.0015 -0.3744
   78DOPC   O22 1555   4.808   5.809   8.822 -0.3013  0.3428  0.0442
   78DOPC   C22 1556   4.671   5.736   8.633 -0.4986 -0.2247 -0.3810
   78DOPC   H2R 1557   4.609   5.695   8.716 -0.6163  1.8130  0.6208
   78DOPC   H2S 1558   4.692   5.653   8.563  3.4200 -0.4784  0.8516
   78DOPC    C3 1559   5.112   5.792   8.564  0.1362 -0.3782  0.1178
   78DOPC    HX 1560   5.206   5.845   8.591 -0.2884 -0.2603  1.4574
   78DOPC    HY 1561   5.044   5.856   8.503  0.6884 -0.0222 -0.1293
   78DOPC   O31 1562   5.138   5.666   8.495  0.0314  0.2324 -0.2583
   78DOPC   C31 1563   5.196   5.697   8.371 -0.7805  0.0046 -0.1451
   78DOPC   O32 1564   5.215   5.811   8.341  0.4781 -0.0228  0.1242
   78DOPC   C32 1565   5.224   5.572   8.277 -0.2507 -0.4991  0.5564
   78DOPC   H2X 1566   5.330   5.580   8.245 -0.3240  1.4289  0.6483
   78DOPC   H2Y 1567   5.206   5.487   8.346  1.9869  0.2824  2.2256
   78DOPC   C23 1568   4.641   5.869   8.564  0.3542 -1.2950 -0.1612
   78DOPC   H3R 1569   4.675   5.954   8.628 -1.3556  0.3352 -1.3216
   78DOPC   H3S 1570   4.532   5.869   8.546  0.3606 -1.3727 -0.1975
   78DOPC   C24 1571   4.712   5.893   8.431  0.2115  1.1912  0.5769
   78DOPC   H4R 1572   4.670   5.824   8.354  1.7504  1.1632 -0.2689
   78DOPC   H4S 1573   4.818   5.860   8.440 -0.4827 -0.8401  1.9365
   78DOPC   C25 1574   4.701   6.037   8.379 -0.2767  0.0005 -0.3340
   78DOPC   H5R 1575   4.716   6.111   8.461 -1.8202  0.1045 -0.1163
   78DOPC   H5S 1576   4.597   6.048   8.341 -0.0834  2.6711 -0.2817
   78DOPC   C26 1577   4.790   6.076   8.271 -0.1033  0.3892  0.6824
   78DOPC   H6R 1578   4.895   6.051   8.297 -0.6115 -3.3393 -0.3782
   78DOPC   H6S 1579   4.788   6.187   8.257 -3.3361  0.2079 -1.1157
   78DOPC   C27 1580   4.746   6.006   8.136  0.1768 -0.1385 -0.2576
   78DOPC   H7R 1581   4.654   6.062   8.107 -0.4260  1.6596  4.3406
   78DOPC   H7S 1582   4.726   5.898   8.148  0.3632  0.0234  1.8531
   78DOPC   C28 1583   4.849   6.027   8.026  0.0548  0.8277  0.0911
   78DOPC   H8R 1584   4.862   6.135   8.006 -1.5464  0.9940 -0.2170
   78DOPC   H8S 1585   4.796   5.994   7.934 -0.4008  0.2590  0.5497
   78DOPC   C29 1586   4.986   5.964   8.037  0.5139  0.0624  0.8525
   78DOPC   H9R 1587   4.988   5.858   8.066 -0.4642 -0.6808 -1.5577
   78DOPC  C210 1588   5.101   6.033   8.040  0.0265  0.1883  0.5202
   78DOPC  H10R 1589   5.190   5.973   8.063  1.1526  0.7393 -2.0824
   78DOPC  C211 1590   5.129   6.180   8.032  0.2307  0.0141 -0.6672
   78DOPC  H11R 1591   5.202   6.193   8.115  0.2070 -1.8115 -0.3349
   78DOPC  H11S 1592   5.049   6.247   8.072  1.4381  1.4182 -0.4865
   78DOPC  C212 1593   5.177   6.234   7.897 -0.0030 -0.5865  0.1705
   78DOPC  H12R 1594   5.264   6.180   7.854  0.5176  0.3998 -0.0499
   78DOPC  H12S 1595   5.213   6.338   7.911  2.7378 -1.5807  1.2047
   78DOPC  C213 1596   5.064   6.233   7.796 -0.6572  0.3267 -0.1971
   78DOPC  H13R 1597   4.980   6.296   7.833 -0.2445  0.9685 -0.3334
   78DOPC  H13S 1598   5.025   6.132   7.770 -1.0960  0.3161  0.4726
   78DOPC  C214 1599   5.112   6.307   7.665 -0.4703  0.1959  0.0636
   78DOPC  H14R 1600   5.215   6.277   7.634  0.1104  2.0181  0.1146
   78DOPC  H14S 1601   5.121   6.416   7.684  2.1606  1.5859 -6.3379
   78DOPC  C215 1602   5.013   6.303   7.550 -0.6007  0.3961  0.3203
   78DOPC  H15R 1603   4.918   6.343   7.591 -0.5653  0.6492  0.1556
   78DOPC  H15S 1604   4.997   6.196   7.523  0.6269 -0.4292  2.5656
   78DOPC  C216 1605   5.053   6.382   7.424 -1.0334  0.1292  0.0470
   78DOPC  H16R 1606   5.089   6.480   7.462  1.3267 -0.0326 -1.5246
   78DOPC  H16S 1607   4.960   6.404   7.368 -1.6335  1.5889  1.5644
   78DOPC  C217 1608   5.168   6.335   7.337 -0.1093  1.0631  0.2959
   78DOPC  H17R 1609   5.259   6.354   7.397 -0.5051  0.6614  1.0402
   78DOPC  H17S 1610   5.183   6.399   7.247  1.4963 -1.0900 -1.0738
   78DOPC  C218 1611   5.168   6.185   7.310 -0.1640 -0.0580 -0.7926
   78DOPC  H18R 1612   5.235   6.145   7.230 -0.0764 -0.5189 -0.4926
   78DOPC  H18S 1613   5.072   6.146   7.270  0.0592  0.6455 -2.0887
   78DOPC  H18T 1614   5.212   6.124   7.392  3.2297  0.0288 -2.3557
   78DOPC   C33 1615   5.144   5.556   8.147  0.1031  0.6932 -0.0546
   78DOPC   H3X 1616   5.149   5.651   8.089 -3.7274  1.1654  0.1071
   78DOPC   H3Y 1617   5.036   5.552   8.173  0.0822  0.2007 -0.2036
   78DOPC   C34 1618   5.185   5.441   8.055  0.6906 -0.3056  0.0874
   78DOPC   H4X 1619   5.168   5.350   8.116 -1.0887  0.6417  1.1052
   78DOPC   H4Y 1620   5.295   5.454   8.040  0.7426  0.5906  1.0833
   78DOPC   C35 1621   5.100   5.431   7.922 -0.5918 -0.4715  0.1905
   78DOPC   H5X 1622   5.033   5.517   7.903 -1.1046 -0.7449  0.7266
   78DOPC   H5Y 1623   5.030   5.344   7.921 -0.0366 -0.9349 -0.7096
   78DOPC   C36 1624   5.190   5.416   7.798  0.2820  0.6449 -0.6677
   78DOPC   H6X 1625   5.259   5.502   7.789  1.8553 -0.2119  2.0339
   78DOPC   H6Y 1626   5.254   5.326   7.812  0.2692  0.9326  1.4202
   78DOPC   C37 1627   5.109   5.423   7.669 -0.8953 -0.1420 -0.0382
   78DOPC   H7X 1628   5.018   5.359   7.675 -1.4707  0.5483 -1.0941
   78DOPC   H7Y 1629   5.058   5.521   7.676  1.2993  1.1105 -0.6907
   78DOPC   C38 1630   5.180   5.386   7.534  0.2219 -0.5371  0.0371
   78DOPC   H8X 1631   5.103   5.379   7.455 -1.5639  1.3056  1.5003
   78DOPC   H8Y 1632   5.241   5.294   7.531  1.3276  0.1849 -0.5176
   78DOPC   C39 1633   5.264   5.503   7.489  0.0998  0.0804 -0.4825
   78DOPC   H9X 1634   5.207   5.593   7.458  2.5082  1.5607 -0.8636
   78DOPC  C310 1635   5.397   5.502   7.496 -0.0662  0.7682  0.3958
   78DOPC  H10X 1636   5.451   5.589   7.456 -0.5980  1.2947  0.8089
   78DOPC  C311 1637   5.493   5.394   7.540 -0.0085  0.0854 -0.4063
   78DOPC  H11X 1638   5.445   5.303   7.584  0.7441  0.7608  1.9334
   78DOPC  H11Y 1639   5.561   5.433   7.618  0.4288  1.2290 -1.3406
   78DOPC  C312 1640   5.572   5.337   7.414  0.2418  0.3266  0.1367
   78DOPC  H12X 1641   5.671   5.296   7.443 -0.6652 -0.8943  1.6460
   78DOPC  H12Y 1642   5.594   5.409   7.333  1.2221 -0.2302 -0.1087
   78DOPC  C313 1643   5.488   5.229   7.345 -0.5805 -0.1826  0.1856
   78DOPC  H13X 1644   5.440   5.159   7.417  0.1413 -2.4079 -1.3824
   78DOPC  H13Y 1645   5.408   5.270   7.280  0.2858  0.0596 -0.7522
   78DOPC  C314 1646   5.580   5.139   7.269 -0.3548  0.1312 -0.0630
   78DOPC  H14X 1647   5.612   5.200   7.182  1.9624 -0.3706  0.3585
   78DOPC  H14Y 1648   5.666   5.112   7.335 -1.5567 -1.9519  0.7731
   78DOPC  C315 1649   5.515   5.019   7.208 -0.0825 -0.1212 -0.2013
   78DOPC  H15X 1650   5.430   5.055   7.147 -0.0681  1.1824  0.5132
   78DOPC  H15Y 1651   5.476   4.952   7.287 -3.3890  2.4936  0.5774
   78DOPC  C316 1652   5.603   4.931   7.117 -0.0856 -0.6272 -0.4700
   78DOPC  H16X 1653   5.692   4.894   7.173 -0.1806  1.5968  1.2733
   78DOPC  H16Y 1654   5.545   4.847   7.074  1.6720 -2.9114  1.3480
   78DOPC  C317 1655   5.658   4.999   6.985 -0.9027  0.5122 -0.4979
   78DOPC  H17X 1656   5.735   5.076   7.006 -0.5481  0.8366 -2.7133
   78DOPC  H17Y 1657   5.699   4.912   6.929 -0.1561  0.5315  0.0084
   78DOPC  C318 1658   5.554   5.059   6.890 -0.6368 -0.1804  0.2568
   78DOPC  H18X 1659   5.490   5.137   6.935 -0.2020 -0.2670  1.0610
   78DOPC  H18Y 1660   5.606   5.113   6.808  1.8627  0.8320  2.3572
   78DOPC  H18Z 1661   5.493   4.977   6.846  0.3934 -1.4307  1.0714
   79DOPC     N 1662   4.982   3.992   9.404 -0.5646  0.4910 -0.0893
   79DOPC   C12 1663   5.122   3.957   9.455 -0.1004  0.3952  0.0674
   79DOPC  H12A 1664   5.101   3.882   9.530 -0.7033 -0.9876 -1.4159
   79DOPC  H12B 1665   5.153   4.044   9.510  0.7585 -0.9522  1.8102
   79DOPC   C13 1666   4.995   4.085   9.292  0.3875  0.0591  0.8927
   79DOPC  H13A 1667   5.052   4.176   9.307 -2.1837  1.7260  1.1225
   79DOPC  H13B 1668   5.042   4.039   9.206  0.2844 -0.5927  1.1806
   79DOPC  H13C 1669   4.899   4.121   9.257  0.2606 -1.6290 -0.6441
   79DOPC   C14 1670   4.917   4.061   9.517 -0.5890  0.0448  0.0249
   79DOPC  H14A 1671   4.969   4.156   9.519 -0.7552  0.2504 -2.3474
   79DOPC  H14B 1672   4.811   4.078   9.503 -0.2309  0.1853 -3.1985
   79DOPC  H14C 1673   4.938   4.001   9.604  0.2450 -0.8488 -0.7670
   79DOPC   C15 1674   4.904   3.870   9.362 -0.2217 -0.7269 -0.8742
   79DOPC  H15A 1675   4.874   3.822   9.454 -3.5192 -1.5352 -2.2118
   79DOPC  H15B 1676   4.967   3.808   9.300 -0.4171 -0.3486 -1.4600
   79DOPC  H15C 1677   4.809   3.891   9.314 -0.2794 -0.9132 -0.8440
   79DOPC   C11 1678   5.235   3.909   9.352  0.0512 -0.4758  0.0515
   79DOPC  H11A 1679   5.254   4.003   9.295  0.5790 -1.7283 -1.9503
   79DOPC  H11B 1680   5.330   3.878   9.400  0.1510 -0.9333 -0.4392
   79DOPC     P 1681   5.219   3.806   9.112 -0.2219 -0.2450 -0.0024
   79DOPC   O13 1682   5.159   3.682   9.061  0.3296  0.2661 -0.1840
   79DOPC   O14 1683   5.368   3.823   9.100  0.8039  0.2889 -0.4256
   79DOPC   O12 1684   5.183   3.809   9.264 -0.3574 -0.1935  0.1691
   79DOPC   O11 1685   5.142   3.936   9.064 -0.8703 -0.1333 -0.3849
   79DOPC    C1 1686   5.031   3.924   8.979  0.4884  0.4477  0.2515
   79DOPC    HA 1687   4.954   3.997   9.013  0.2051 -0.1683  0.9658
   79DOPC    HB 1688   4.986   3.823   8.993  3.1521 -0.7495  0.8161
   79DOPC    C2 1689   5.061   3.939   8.823  0.3073  0.1888 -0.4916
   79DOPC    HS 1690   4.965   3.918   8.771  0.0266 -0.2269  0.1832
   79DOPC   O21 1691   5.168   3.852   8.769 -0.6625 -0.2954 -0.0334
   79DOPC   C21 1692   5.124   3.727   8.749 -0.3819 -0.4318 -0.8522
   79DOPC   O22 1693   5.009   3.688   8.761  0.2432 -0.3666 -0.3289
   79DOPC   C22 1694   5.239   3.639   8.702  0.0521 -0.6266 -0.4252
   79DOPC   H2R 1695   5.267   3.579   8.791 -0.5983 -1.1674 -0.5770
   79DOPC   H2S 1696   5.332   3.697   8.683 -0.1391 -0.8385 -2.1659
   79DOPC    C3 1697   5.103   4.085   8.795 -0.5417  0.1082  0.0355
   79DOPC    HX 1698   5.200   4.086   8.849 -0.4351 -1.9816 -0.0238
   79DOPC    HY 1699   5.040   4.161   8.845  0.5128 -0.0384  1.6567
   79DOPC   O31 1700   5.124   4.108   8.657 -0.5322  0.2887 -0.7890
   79DOPC   C31 1701   5.009   4.146   8.601 -0.2227 -0.7437 -0.1850
   79DOPC   O32 1702   4.901   4.157   8.660 -0.4081  0.4293  0.3956
   79DOPC   C32 1703   5.041   4.186   8.463 -0.0203  0.9502  0.0321
   79DOPC   H2X 1704   5.089   4.287   8.463  1.6807  0.1682 -0.3896
   79DOPC   H2Y 1705   5.136   4.134   8.436 -0.7559 -0.1205 -0.5377
   79DOPC   C23 1706   5.207   3.551   8.584  0.4680 -0.4864  0.3470
   79DOPC   H3R 1707   5.125   3.584   8.517  1.1940 -0.0316 -0.3257
   79DOPC   H3S 1708   5.162   3.456   8.620 -2.1502  1.0414  1.4062
   79DOPC   C24 1709   5.328   3.526   8.499  0.0062 -0.0766  0.2895
   79DOPC   H4R 1710   5.412   3.499   8.566 -0.0143  1.0886  0.7987
   79DOPC   H4S 1711   5.357   3.621   8.449  1.4006 -0.5218  0.2145
   79DOPC   C25 1712   5.312   3.412   8.395  0.9109 -0.0066  0.0729
   79DOPC   H5R 1713   5.232   3.456   8.332  0.2545 -1.3963 -0.0984
   79DOPC   H5S 1714   5.286   3.317   8.448  0.8062  0.4250  0.8124
   79DOPC   C26 1715   5.434   3.397   8.307  0.2682  0.0338  0.1803
   79DOPC   H6R 1716   5.522   3.391   8.375  1.2782 -0.3090 -1.1174
   79DOPC   H6S 1717   5.446   3.494   8.255 -2.7529  1.2007  1.4133
   79DOPC   C27 1718   5.426   3.277   8.210  0.4902 -0.6278  0.0215
   79DOPC   H7R 1719   5.326   3.279   8.162 -0.3233  2.2166  1.5709
   79DOPC   H7S 1720   5.436   3.189   8.277  1.6244  0.3139  1.1457
   79DOPC   C28 1721   5.537   3.283   8.105 -0.0464  0.4089 -0.2111
   79DOPC   H8R 1722   5.640   3.293   8.147  1.1072 -2.2040 -2.1344
   79DOPC   H8S 1723   5.507   3.374   8.049 -0.5934  0.7128  0.5625
   79DOPC   C29 1724   5.537   3.159   8.020  0.4205  0.5970 -0.6122
   79DOPC   H9R 1725   5.545   3.062   8.071 -1.4819  0.5901 -0.2523
   79DOPC  C210 1726   5.506   3.157   7.888  0.1603 -0.2049 -0.5097
   79DOPC  H10R 1727   5.518   3.058   7.841 -1.1608 -0.5234 -0.2157
   79DOPC  C211 1728   5.505   3.276   7.796 -0.0446 -0.2967 -0.0348
   79DOPC  H11R 1729   5.583   3.240   7.726 -0.9995 -0.3035 -1.1276
   79DOPC  H11S 1730   5.549   3.368   7.841 -1.2857 -0.0373  0.7323
   79DOPC  C212 1731   5.383   3.301   7.711 -0.0216 -0.2466  0.2495
   79DOPC  H12R 1732   5.349   3.214   7.652 -0.0222 -0.7106  0.9206
   79DOPC  H12S 1733   5.414   3.374   7.634  0.3518  0.6988  1.2622
   79DOPC  C213 1734   5.270   3.360   7.799  0.4044  0.4714  0.2364
   79DOPC  H13R 1735   5.248   3.289   7.882  0.9431 -0.9114 -0.7644
   79DOPC  H13S 1736   5.174   3.368   7.743 -0.1912  2.1149  1.4055
   79DOPC  C214 1737   5.297   3.499   7.852 -0.2131 -0.5482  0.0922
   79DOPC  H14R 1738   5.327   3.573   7.774  1.7217  1.2859  2.4390
   79DOPC  H14S 1739   5.381   3.500   7.924  0.7067  1.3571 -0.9232
   79DOPC  C215 1740   5.177   3.549   7.936 -0.1126 -0.5556  0.0256
   79DOPC  H15R 1741   5.149   3.473   8.013 -1.0324 -0.9025 -0.6253
   79DOPC  H15S 1742   5.083   3.576   7.884 -0.9800 -1.7922  0.8786
   79DOPC  C216 1743   5.213   3.675   8.023 -1.1735  0.4981 -0.2249
   79DOPC  H16R 1744   5.208   3.764   7.957 -1.4009  1.3433  0.9099
   79DOPC  H16S 1745   5.317   3.680   8.063 -1.1806  0.6968 -0.2323
   79DOPC  C217 1746   5.111   3.694   8.128  0.4038 -0.0393  0.2090
   79DOPC  H17R 1747   5.084   3.600   8.180 -1.0807 -0.2273 -0.8451
   79DOPC  H17S 1748   5.017   3.731   8.082  1.4652  1.3785 -0.9267
   79DOPC  C218 1749   5.157   3.794   8.235 -0.3043 -0.2096 -0.3480
   79DOPC  H18R 1750   5.088   3.807   8.321  0.6571  0.4828  0.3393
   79DOPC  H18S 1751   5.182   3.890   8.185  0.4346 -0.2528 -0.0686
   79DOPC  H18T 1752   5.250   3.756   8.282  0.2041  0.5230 -0.7316
   79DOPC   C33 1753   4.943   4.172   8.347  0.0437 -0.3132  0.0096
   79DOPC   H3X 1754   4.841   4.200   8.379  0.0506  0.0833 -0.3009
   79DOPC   H3Y 1755   4.943   4.067   8.311  2.7928  0.2103 -1.8127
   79DOPC   C34 1756   4.980   4.265   8.232 -0.4809  0.8204  0.0979
   79DOPC   H4X 1757   5.057   4.223   8.164 -1.2137  1.7538 -1.3720
   79DOPC   H4Y 1758   5.022   4.358   8.276  0.3416 -0.1298  1.3875
   79DOPC   C35 1759   4.857   4.299   8.148 -0.2744  0.4324  0.1071
   79DOPC   H5X 1760   4.780   4.355   8.205 -1.2430 -0.7049 -0.0413
   79DOPC   H5Y 1761   4.815   4.198   8.129 -1.1182  0.9240 -0.7616
   79DOPC   C36 1762   4.883   4.370   8.011  0.0548  0.6686 -0.8439
   79DOPC   H6X 1763   4.984   4.347   7.971  0.6076 -0.1687  0.9539
   79DOPC   H6Y 1764   4.810   4.310   7.952 -1.3268 -0.3128  1.6967
   79DOPC   C37 1765   4.840   4.511   8.021 -0.6674 -0.1220 -0.0741
   79DOPC   H7X 1766   4.742   4.524   8.071 -1.3211 -0.4849 -1.2281
   79DOPC   H7Y 1767   4.916   4.564   8.082  1.3734 -0.8119 -1.8560
   79DOPC   C38 1768   4.834   4.591   7.887  0.3381  0.1810 -0.6901
   79DOPC   H8X 1769   4.768   4.680   7.892 -0.1177 -0.1626 -0.5093
   79DOPC   H8Y 1770   4.786   4.523   7.813 -0.9116  2.4710 -2.1244
   79DOPC   C39 1771   4.962   4.625   7.820 -0.0398  0.3026  0.4736
   79DOPC   H9X 1772   5.039   4.650   7.894  0.1858  1.3015 -0.0730
   79DOPC  C310 1773   4.989   4.619   7.684 -0.1470  0.4275 -1.0500
   79DOPC  H10X 1774   5.092   4.650   7.661  0.5360 -0.3798  0.7694
   79DOPC  C311 1775   4.890   4.591   7.571 -0.0734  0.6112 -0.1799
   79DOPC  H11X 1776   4.900   4.666   7.489  0.9069  1.2692  0.5231
   79DOPC  H11Y 1777   4.788   4.603   7.612  0.4837  0.3044  1.3426
   79DOPC  C312 1778   4.896   4.452   7.514 -0.6676  0.6360 -0.1194
   79DOPC  H12X 1779   4.805   4.427   7.455  0.1320 -2.1528 -0.2911
   79DOPC  H12Y 1780   4.900   4.373   7.592 -1.5216 -0.8267 -1.4919
   79DOPC  C313 1781   5.020   4.412   7.431  0.5013  0.1497 -0.0846
   79DOPC  H13X 1782   5.031   4.502   7.367  1.3461  1.7615  2.1873
   79DOPC  H13Y 1783   5.114   4.418   7.489 -0.0635 -1.7406  1.1363
   79DOPC  C314 1784   5.004   4.281   7.352  0.4614 -0.7736  0.1526
   79DOPC  H14X 1785   4.984   4.199   7.424  0.0726 -1.4394 -0.6958
   79DOPC  H14Y 1786   4.913   4.288   7.289 -0.7953  3.0598  2.0803
   79DOPC  C315 1787   5.131   4.251   7.270  0.0899 -0.0289  0.1826
   79DOPC  H15X 1788   5.218   4.248   7.339 -1.2962  2.8263  2.2333
   79DOPC  H15Y 1789   5.158   4.332   7.198  0.8401  0.5498  1.0902
   79DOPC  C316 1790   5.118   4.122   7.186 -0.0712  0.0384 -0.3427
   79DOPC  H16X 1791   5.036   4.069   7.238  0.2427  0.7753  0.9420
   79DOPC  H16Y 1792   5.090   4.149   7.082  2.9043  2.2309 -0.7120
   79DOPC  C317 1793   5.238   4.031   7.162  0.3888 -0.0385 -0.1031
   79DOPC  H17X 1794   5.319   4.099   7.128  0.6317 -1.8291 -3.5979
   79DOPC  H17Y 1795   5.273   3.990   7.259 -2.5074 -1.5347  0.4250
   79DOPC  C318 1796   5.220   3.932   7.055  0.3217 -0.0719 -0.5179
   79DOPC  H18X 1797   5.232   3.978   6.954 -0.0937  0.0780 -0.5031
   79DOPC  H18Y 1798   5.289   3.845   7.057  0.4781  0.0632  1.4689
   79DOPC  H18Z 1799   5.118   3.888   7.046  0.8403 -1.5497  0.4764
   80DOPC     N 1800   5.441   4.863   9.398 -0.7051  0.8023  0.0496
   80DOPC   C12 1801   5.301   4.801   9.383 -0.6967 -0.4939  0.1014
   80DOPC  H12A 1802   5.243   4.835   9.468 -0.9908 -2.0559  0.5496
   80DOPC  H12B 1803   5.294   4.694   9.374 -0.6277 -0.3580 -2.2133
   80DOPC   C13 1804   5.447   5.010   9.405  0.1362  0.1259  0.3215
   80DOPC  H13A 1805   5.366   5.036   9.472  0.3568  1.6633  0.0271
   80DOPC  H13B 1806   5.534   5.046   9.458 -1.1910  0.5358  2.3260
   80DOPC  H13C 1807   5.425   5.051   9.308  1.8804 -2.6937 -1.3884
   80DOPC   C14 1808   5.535   4.808   9.297 -0.5192 -0.4999  0.2722
   80DOPC  H14A 1809   5.545   4.700   9.297  0.7389 -0.4015  0.6185
   80DOPC  H14B 1810   5.495   4.832   9.200 -4.1809  2.4938  2.2821
   80DOPC  H14C 1811   5.633   4.854   9.302 -0.6901 -0.0168 -0.6533
   80DOPC   C15 1812   5.494   4.807   9.534  0.0218  0.0893 -0.6693
   80DOPC  H15A 1813   5.595   4.842   9.549 -0.7912  1.7472  1.3527
   80DOPC  H15B 1814   5.470   4.702   9.536 -0.7788  0.2815  0.7086
   80DOPC  H15C 1815   5.433   4.856   9.608  0.6293 -1.0540  0.6439
   80DOPC   C11 1816   5.223   4.848   9.253  0.5806 -0.3606  0.1734
   80DOPC  H11A 1817   5.120   4.806   9.255  0.1370  0.7387  1.5606
   80DOPC  H11B 1818   5.207   4.957   9.253  1.4699 -0.2165 -0.5437
   80DOPC     P 1819   5.278   4.658   9.075  0.0228 -0.5463  0.0894
   80DOPC   O13 1820   5.133   4.642   9.039 -0.4875  0.2741 -0.2807
   80DOPC   O14 1821   5.344   4.558   9.162 -0.0128  0.1704  0.2115
   80DOPC   O12 1822   5.301   4.805   9.138  0.6476  0.4607 -0.2934
   80DOPC   O11 1823   5.356   4.676   8.944  0.1088  0.3814  0.5656
   80DOPC    C1 1824   5.310   4.648   8.810  0.1078 -0.0156 -0.4518
   80DOPC    HA 1825   5.351   4.720   8.737 -1.2252  3.9888  2.3564
   80DOPC    HB 1826   5.200   4.663   8.804 -0.1239 -0.3830  1.8002
   80DOPC    C2 1827   5.341   4.503   8.763  0.3606 -0.3666 -0.1403
   80DOPC    HS 1828   5.320   4.442   8.854 -1.0888 -1.0597 -0.8922
   80DOPC   O21 1829   5.483   4.491   8.716  0.1253  0.0548  0.2201
   80DOPC   C21 1830   5.531   4.369   8.734 -0.9252 -0.7810  0.6310
   80DOPC   O22 1831   5.473   4.275   8.786 -0.2272  0.3013 -0.3950
   80DOPC   C22 1832   5.674   4.362   8.677  0.1269  0.1005 -0.0956
   80DOPC   H2R 1833   5.740   4.410   8.753  0.1013  0.3857 -0.2509
   80DOPC   H2S 1834   5.675   4.427   8.586  0.1076 -0.8487 -0.7895
   80DOPC    C3 1835   5.233   4.452   8.661 -0.4071  0.2122  0.4344
   80DOPC    HX 1836   5.132   4.439   8.705  0.3761 -0.0223  2.2711
   80DOPC    HY 1837   5.264   4.352   8.624  0.8600  0.8095 -0.1879
   80DOPC   O31 1838   5.213   4.550   8.559 -0.1345 -0.0013  0.2330
   80DOPC   C31 1839   5.283   4.516   8.442 -0.6247 -0.1302 -0.5146
   80DOPC   O32 1840   5.342   4.416   8.425 -0.2668  0.1527 -0.5583
   80DOPC   C32 1841   5.246   4.617   8.337  0.4075 -0.2498 -0.2297
   80DOPC   H2X 1842   5.142   4.601   8.304  0.1292  1.0527 -0.0290
   80DOPC   H2Y 1843   5.246   4.718   8.383 -0.9373 -0.4874  0.3227
   80DOPC   C23 1844   5.743   4.224   8.655  0.2162  0.6465 -0.1950
   80DOPC   H3R 1845   5.715   4.159   8.740  0.2041  2.9776  1.6792
   80DOPC   H3S 1846   5.853   4.236   8.645  0.2552  2.8339  1.9448
   80DOPC   C24 1847   5.697   4.151   8.532 -0.0144 -0.7802 -0.4571
   80DOPC   H4R 1848   5.707   4.204   8.435  1.1875 -1.0640 -0.5029
   80DOPC   H4S 1849   5.588   4.129   8.529  0.1024 -1.2918 -0.9771
   80DOPC   C25 1850   5.770   4.014   8.520 -0.5334 -0.3375 -0.6231
   80DOPC   H5R 1851   5.761   3.956   8.615 -1.7923 -1.6526 -1.5025
   80DOPC   H5S 1852   5.876   4.043   8.502 -0.8608  0.0909 -1.9403
   80DOPC   C26 1853   5.732   3.918   8.406 -0.5585 -0.0610 -0.1095
   80DOPC   H6R 1854   5.623   3.900   8.395 -0.7719  0.0534  1.5234
   80DOPC   H6S 1855   5.786   3.821   8.414 -0.1556 -0.2218 -3.5604
   80DOPC   C27 1856   5.764   3.979   8.264 -0.5449 -0.0651 -0.4880
   80DOPC   H7R 1857   5.874   3.988   8.253 -0.3245 -0.2054  1.3936
   80DOPC   H7S 1858   5.729   4.084   8.253  1.4808  0.5591 -1.4676
   80DOPC   C28 1859   5.709   3.898   8.146 -0.1746 -0.3192  0.5571
   80DOPC   H8R 1860   5.722   3.970   8.064 -2.2498 -0.2652  0.2093
   80DOPC   H8S 1861   5.599   3.889   8.165 -0.5518  2.7399  0.2969
   80DOPC   C29 1862   5.780   3.769   8.119  0.2373 -0.1781  0.6225
   80DOPC   H9R 1863   5.806   3.708   8.206  2.1426 -1.4588 -0.7650
   80DOPC  C210 1864   5.782   3.712   8.003  0.9121 -0.2456  0.0065
   80DOPC  H10R 1865   5.841   3.619   7.994  1.7621  0.4087 -1.6665
   80DOPC  C211 1866   5.752   3.765   7.867  0.8198  0.0926  0.5478
   80DOPC  H11R 1867   5.844   3.781   7.807  0.0221  1.2698 -0.4270
   80DOPC  H11S 1868   5.693   3.859   7.873 -0.4867 -0.8142  3.7927
   80DOPC  C212 1869   5.657   3.672   7.793  0.4074  0.6801  0.5862
   80DOPC  H12R 1870   5.561   3.670   7.848  1.1398 -0.6432  1.8801
   80DOPC  H12S 1871   5.691   3.567   7.786 -1.3080  0.2054 -1.7540
   80DOPC  C213 1872   5.638   3.726   7.650 -0.2488 -0.8712 -0.2190
   80DOPC  H13R 1873   5.738   3.758   7.613  1.4920 -1.6142  3.4233
   80DOPC  H13S 1874   5.569   3.810   7.671 -0.7184 -1.8635  2.6764
   80DOPC  C214 1875   5.577   3.623   7.552 -0.1371 -0.0410 -0.1100
   80DOPC  H14R 1876   5.558   3.671   7.454  0.0861 -0.4187 -0.3397
   80DOPC  H14S 1877   5.481   3.593   7.600  0.3587  0.1706  1.0617
   80DOPC  C215 1878   5.669   3.500   7.519  0.5696 -0.1582 -0.5861
   80DOPC  H15R 1879   5.667   3.445   7.616  1.3738  3.4199  1.7048
   80DOPC  H15S 1880   5.771   3.539   7.496  0.3018  0.9717  0.0503
   80DOPC  C216 1881   5.619   3.406   7.408  0.0931 -0.2213 -0.6199
   80DOPC  H16R 1882   5.584   3.462   7.318  1.1641  0.6808 -0.4999
   80DOPC  H16S 1883   5.539   3.335   7.439  1.1144 -0.7476  0.9133
   80DOPC  C217 1884   5.727   3.306   7.377  0.3482  0.0778  0.4116
   80DOPC  H17R 1885   5.734   3.246   7.470 -1.9055 -0.7640  0.1086
   80DOPC  H17S 1886   5.824   3.355   7.356  0.9212 -0.4343  1.7779
   80DOPC  C218 1887   5.691   3.220   7.262  0.3314  0.7673  0.8147
   80DOPC  H18R 1888   5.598   3.167   7.291 -0.2477 -1.0398 -3.5901
   80DOPC  H18S 1889   5.764   3.139   7.243  0.0603  0.2090  2.0443
   80DOPC  H18T 1890   5.669   3.281   7.172  1.7867  1.3292  0.8110
   80DOPC   C33 1891   5.351   4.607   8.226  0.3674 -0.0111  0.2390
   80DOPC   H3X 1892   5.455   4.588   8.263  0.2177 -2.7018 -0.4739
   80DOPC   H3Y 1893   5.360   4.702   8.171  0.8097 -1.2770 -2.0034
   80DOPC   C34 1894   5.302   4.493   8.131 -0.6930  0.2235  0.2465
   80DOPC   H4X 1895   5.197   4.519   8.107 -0.0730  3.7778  0.7756
   80DOPC   H4Y 1896   5.294   4.393   8.179  0.9613 -0.0387  0.0354
   80DOPC   C35 1897   5.375   4.498   7.996 -0.2821 -0.3122 -0.6471
   80DOPC   H5X 1898   5.485   4.504   8.012  0.1526 -0.3222 -3.2667
   80DOPC   H5Y 1899   5.352   4.594   7.945  0.3709  1.3094  1.8868
   80DOPC   C36 1900   5.329   4.382   7.906  0.0167 -0.1153  0.6036
   80DOPC   H6X 1901   5.226   4.395   7.868  0.1005  0.0671  0.4384
   80DOPC   H6Y 1902   5.391   4.379   7.814 -1.0360  0.7244 -0.1422
   80DOPC   C37 1903   5.326   4.233   7.967  0.4050 -0.2784 -0.5824
   80DOPC   H7X 1904   5.420   4.238   8.026  0.3762  2.4128 -0.6637
   80DOPC   H7Y 1905   5.238   4.229   8.034  0.7407 -1.7105 -0.1803
   80DOPC   C38 1906   5.324   4.125   7.855 -0.1870 -0.8963  0.8336
   80DOPC   H8X 1907   5.356   4.028   7.900  0.1483 -0.7131  0.9905
   80DOPC   H8Y 1908   5.399   4.152   7.778 -0.8943  0.4316  0.5870
   80DOPC   C39 1909   5.195   4.103   7.786 -0.3855  0.2334 -0.5758
   80DOPC   H9X 1910   5.132   4.191   7.802 -1.2879  0.0575 -2.8044
   80DOPC  C310 1911   5.155   4.000   7.710 -0.7246 -0.0371  0.4112
   80DOPC  H10X 1912   5.061   4.008   7.653 -0.5730  0.8057  0.2734
   80DOPC  C311 1913   5.245   3.882   7.678  0.2059 -0.5516 -0.1401
   80DOPC  H11X 1914   5.195   3.791   7.718 -1.5372  0.0198 -0.9206
   80DOPC  H11Y 1915   5.343   3.886   7.730 -0.6653  3.3888  1.5776
   80DOPC  C312 1916   5.287   3.848   7.533  0.2308  0.0922  0.2822
   80DOPC  H12X 1917   5.348   3.755   7.538 -1.9326 -1.5130 -1.1335
   80DOPC  H12Y 1918   5.338   3.937   7.491 -0.3347 -0.1597 -0.9816
   80DOPC  C313 1919   5.172   3.813   7.437 -0.2864 -0.4571  0.3382
   80DOPC  H13X 1920   5.127   3.915   7.430  1.3574  0.4512  2.0851
   80DOPC  H13Y 1921   5.214   3.789   7.337  1.2528 -2.8609  1.4884
   80DOPC  C314 1922   5.103   3.694   7.489 -0.0531 -0.7972  0.5696
   80DOPC  H14X 1923   5.186   3.622   7.503  0.6820 -0.2134 -0.5876
   80DOPC  H14Y 1924   5.062   3.707   7.591 -0.0428 -1.1869  0.6252
   80DOPC  C315 1925   4.995   3.634   7.396  0.1937  0.2792 -0.0201
   80DOPC  H15X 1926   5.046   3.603   7.301 -0.2440  0.2178 -0.2367
   80DOPC  H15Y 1927   4.925   3.717   7.373 -1.5223 -1.4125 -1.2526
   80DOPC  C316 1928   4.920   3.508   7.451 -0.1294 -0.2739 -0.5396
   80DOPC  H16X 1929   5.005   3.438   7.468  0.0824  0.1069 -0.0275
   80DOPC  H16Y 1930   4.871   3.521   7.549 -0.2085 -1.6680 -0.3736
   80DOPC  C317 1931   4.821   3.437   7.358 -0.4476  0.6339  0.5969
   80DOPC  H17X 1932   4.727   3.497   7.355  0.8176  2.7722  1.6265
   80DOPC  H17Y 1933   4.863   3.434   7.255 -3.2126  0.4810 -0.6195
   80DOPC  C318 1934   4.783   3.297   7.401 -0.6167 -0.4222  0.0768
   80DOPC  H18X 1935   4.710   3.253   7.330  0.6171 -0.9391 -0.8932
   80DOPC  H18Y 1936   4.870   3.228   7.406  0.4806  0.9625  0.7413
   80DOPC  H18Z 1937   4.744   3.306   7.505 -1.5884 -0.7301 -0.2513
   81DOPC     N 1938   6.167   4.738   9.659 -0.0987  0.6068 -0.6786
   81DOPC   C12 1939   6.201   4.665   9.528  0.1730  0.4719  0.9092
   81DOPC  H12A 1940   6.108   4.616   9.503  0.4382  0.3055  0.2307
   81DOPC  H12B 1941   6.279   4.591   9.537 -0.2442 -0.1418 -0.2967
   81DOPC   C13 1942   6.118   4.643   9.759 -0.7058  0.0775 -0.2711
   81DOPC  H13A 1943   6.126   4.682   9.860  0.1450  1.8825 -0.9967
   81DOPC  H13B 1944   6.017   4.608   9.743 -0.5020 -0.5563 -0.2077
   81DOPC  H13C 1945   6.171   4.549   9.760 -0.9676 -0.1463 -2.7152
   81DOPC   C14 1946   6.059   4.842   9.642 -0.3656 -0.4062 -0.3321
   81DOPC  H14A 1947   6.034   4.907   9.724  1.4332  3.3450 -2.5004
   81DOPC  H14B 1948   6.088   4.908   9.561 -1.2010  0.9483  0.4293
   81DOPC  H14C 1949   5.968   4.799   9.603  0.6835 -1.6221 -1.5556
   81DOPC   C15 1950   6.296   4.794   9.703 -0.2850 -0.0521  0.1100
   81DOPC  H15A 1951   6.366   4.713   9.711 -1.2641 -0.9272 -0.0554
   81DOPC  H15B 1952   6.276   4.838   9.800 -1.5588 -0.6058  0.1182
   81DOPC  H15C 1953   6.333   4.872   9.638 -1.3227 -0.2186 -0.7047
   81DOPC   C11 1954   6.242   4.752   9.406 -0.5018 -0.5776 -0.1498
   81DOPC  H11A 1955   6.341   4.790   9.437 -0.5560 -0.0743 -0.5791
   81DOPC  H11B 1956   6.259   4.702   9.308  3.0400 -0.1854  0.1320
   81DOPC     P 1957   6.214   4.973   9.267 -0.0580 -0.4916 -0.3292
   81DOPC   O13 1958   6.363   4.978   9.273 -0.0528 -0.4137 -0.0034
   81DOPC   O14 1959   6.140   5.103   9.287 -0.1871  0.4922  0.4440
   81DOPC   O12 1960   6.167   4.875   9.389 -0.4015  0.0140 -0.0250
   81DOPC   O11 1961   6.154   4.905   9.139 -0.2156  0.1083  0.0568
   81DOPC    C1 1962   6.024   4.849   9.148 -0.4521 -0.4236  0.0998
   81DOPC    HA 1963   5.946   4.908   9.096 -0.8538 -0.7236  0.3489
   81DOPC    HB 1964   5.987   4.835   9.252 -3.1973  0.7956 -0.6118
   81DOPC    C2 1965   6.020   4.718   9.083  0.2354  0.4005 -0.1529
   81DOPC    HS 1966   6.100   4.659   9.132 -0.3270 -0.5357 -0.3409
   81DOPC   O21 1967   6.051   4.723   8.944 -0.4884 -0.4402 -0.2264
   81DOPC   C21 1968   6.094   4.612   8.888 -0.5815  0.4228  0.5558
   81DOPC   O22 1969   6.109   4.507   8.949 -0.1864 -0.1091  0.0229
   81DOPC   C22 1970   6.112   4.636   8.737  0.0104 -0.3233  0.2504
   81DOPC   H2R 1971   6.221   4.615   8.724  0.0497 -0.4649  0.7798
   81DOPC   H2S 1972   6.099   4.746   8.724 -0.0987 -0.0766  2.1722
   81DOPC    C3 1973   5.891   4.645   9.120  0.0169 -0.1018 -0.8310
   81DOPC    HX 1974   5.884   4.612   9.226 -0.4199 -3.0756 -1.6881
   81DOPC    HY 1975   5.884   4.542   9.077  1.1571 -0.6681  0.2899
   81DOPC   O31 1976   5.778   4.720   9.073  0.2815  0.6417 -0.3950
   81DOPC   C31 1977   5.751   4.709   8.949 -0.3292  1.1094 -0.2449
   81DOPC   O32 1978   5.787   4.619   8.870 -0.4856 -0.2433  0.4753
   81DOPC   C32 1979   5.658   4.818   8.908 -0.5374 -0.5897 -0.3129
   81DOPC   H2X 1980   5.568   4.815   8.973 -0.0531  1.6822  0.5884
   81DOPC   H2Y 1981   5.711   4.913   8.932 -1.5255 -0.4708  1.6506
   81DOPC   C23 1982   6.027   4.546   8.646 -0.0117 -0.4358  0.1182
   81DOPC   H3R 1983   5.926   4.589   8.634  0.0344 -0.5770 -0.8849
   81DOPC   H3S 1984   6.022   4.451   8.704  1.4997  0.4425  1.7799
   81DOPC   C24 1985   6.103   4.516   8.514  1.3039  0.7176 -0.2831
   81DOPC   H4R 1986   6.206   4.485   8.541  1.0541  0.5869  0.5669
   81DOPC   H4S 1987   6.107   4.598   8.439  0.9613  0.7228 -0.2990
   81DOPC   C25 1988   6.046   4.405   8.436  0.5710  0.3814  0.0058
   81DOPC   H5R 1989   5.940   4.417   8.406  0.2805 -0.7909  0.5056
   81DOPC   H5S 1990   6.061   4.313   8.497 -0.0269  0.0969 -0.2736
   81DOPC   C26 1991   6.135   4.387   8.315 -0.3980 -0.5123  0.1285
   81DOPC   H6R 1992   6.133   4.278   8.295  2.3759 -0.8866  1.5100
   81DOPC   H6S 1993   6.241   4.406   8.339 -0.0495 -3.4924  1.3422
   81DOPC   C27 1994   6.087   4.455   8.178  0.1335 -0.3963  0.0851
   81DOPC   H7R 1995   6.169   4.427   8.109 -0.2620  1.1785 -1.0621
   81DOPC   H7S 1996   6.073   4.564   8.192  2.3594 -0.0265 -0.1572
   81DOPC   C28 1997   5.960   4.404   8.111  0.2432  0.3155  0.1313
   81DOPC   H8R 1998   5.864   4.432   8.161 -0.4378  0.7426 -1.3727
   81DOPC   H8S 1999   5.961   4.296   8.087 -1.9835  0.5451 -1.2916
   81DOPC   C29 2000   5.942   4.458   7.979  1.1595 -0.2766 -0.2922
   81DOPC   H9R 2001   6.022   4.524   7.942 -0.1320  1.1634 -0.6035
   81DOPC  C210 2002   5.845   4.435   7.892 -0.8520 -0.1584 -0.4765
   81DOPC  H10R 2003   5.828   4.483   7.795 -0.9042  0.3418 -0.2228
   81DOPC  C211 2004   5.733   4.340   7.928 -0.1582 -0.7230 -0.3364
   81DOPC  H11R 2005   5.642   4.399   7.903 -0.6864 -2.4417 -2.7556
   81DOPC  H11S 2006   5.720   4.321   8.037 -2.0499  2.7816  0.2301
   81DOPC  C212 2007   5.734   4.218   7.847  0.3811  0.1647 -0.6572
   81DOPC  H12R 2008   5.661   4.143   7.883 -0.5897  0.6283 -1.6163
   81DOPC  H12S 2009   5.831   4.164   7.852 -0.1249 -0.6439  1.2967
   81DOPC  C213 2010   5.695   4.244   7.697 -0.1433  0.2486 -0.0867
   81DOPC  H13R 2011   5.765   4.317   7.652 -0.8203  0.3902 -0.9309
   81DOPC  H13S 2012   5.600   4.302   7.710 -0.0627 -0.0315  2.3226
   81DOPC  C214 2013   5.671   4.118   7.622  0.6159  0.9254  0.1779
   81DOPC  H14R 2014   5.597   4.055   7.676 -0.6277  2.3437  0.1931
   81DOPC  H14S 2015   5.768   4.064   7.619 -0.4197 -1.1218  1.0161
   81DOPC  C215 2016   5.620   4.138   7.478  0.5317  0.0132  0.2288
   81DOPC  H15R 2017   5.680   4.215   7.424  1.4232  0.9041  2.3945
   81DOPC  H15S 2018   5.515   4.173   7.482  0.4546 -0.3648  2.2489
   81DOPC  C216 2019   5.623   4.010   7.395 -0.2242 -0.4788 -0.0986
   81DOPC  H16R 2020   5.549   3.944   7.446 -0.7948  0.1462 -0.1015
   81DOPC  H16S 2021   5.724   3.966   7.384 -0.2710 -0.5590 -0.2119
   81DOPC  C217 2022   5.576   4.023   7.243 -0.6661  0.1595  0.0213
   81DOPC  H17R 2023   5.656   4.081   7.191  0.3231  0.4513  1.8023
   81DOPC  H17S 2024   5.490   4.094   7.242  1.1358  2.5015 -1.1772
   81DOPC  C218 2025   5.553   3.892   7.166  0.6067 -0.5496  0.5678
   81DOPC  H18R 2026   5.537   3.918   7.060 -0.3953  2.2338  1.3041
   81DOPC  H18S 2027   5.456   3.851   7.204  0.6603  0.2054  1.5711
   81DOPC  H18T 2028   5.633   3.817   7.186 -0.7322 -2.2418 -0.1629
   81DOPC   C33 2029   5.610   4.818   8.763 -0.3517 -0.8088 -0.5194
   81DOPC   H3X 2030   5.528   4.892   8.760  2.5029  2.6022 -0.6104
   81DOPC   H3Y 2031   5.571   4.721   8.725  0.3928 -2.1222  1.8943
   81DOPC   C34 2032   5.715   4.862   8.659 -0.2883  0.0553  0.5317
   81DOPC   H4X 2033   5.817   4.829   8.688  0.2784  0.2344 -1.1090
   81DOPC   H4Y 2034   5.717   4.972   8.645  1.4728  0.0125  0.2833
   81DOPC   C35 2035   5.697   4.787   8.517  0.0348  0.4571 -0.1692
   81DOPC   H5X 2036   5.607   4.833   8.471 -1.1487  1.7275  3.0957
   81DOPC   H5Y 2037   5.696   4.678   8.536  0.0823  0.2253 -1.4518
   81DOPC   C36 2038   5.818   4.828   8.430  0.3388  0.2623  0.3174
   81DOPC   H6X 2039   5.828   4.937   8.411  0.9685  0.1540  0.0127
   81DOPC   H6Y 2040   5.904   4.781   8.483  0.4488 -2.3788 -1.9672
   81DOPC   C37 2041   5.801   4.755   8.292 -0.3799 -0.5114 -0.0009
   81DOPC   H7X 2042   5.903   4.747   8.248 -0.9899 -1.0135 -1.3906
   81DOPC   H7Y 2043   5.750   4.659   8.309  2.2019 -1.8987  0.4996
   81DOPC   C38 2044   5.711   4.831   8.184  0.1882  0.0206 -0.1375
   81DOPC   H8X 2045   5.751   4.934   8.166  1.4721 -0.5133 -0.4518
   81DOPC   H8Y 2046   5.612   4.853   8.229 -0.5388  1.9047 -2.4378
   81DOPC   C39 2047   5.690   4.761   8.056  0.3314 -0.1397  0.4738
   81DOPC   H9X 2048   5.597   4.702   8.053 -0.0720  0.4963  0.3792
   81DOPC  C310 2049   5.777   4.764   7.952 -0.1113  0.0958 -0.3625
   81DOPC  H10X 2050   5.743   4.716   7.859  1.5319 -1.5214 -0.1829
   81DOPC  C311 2051   5.918   4.825   7.941 -0.2702 -0.2542 -0.4880
   81DOPC  H11X 2052   5.972   4.784   7.853 -0.2890 -0.2018 -0.5241
   81DOPC  H11Y 2053   5.966   4.798   8.037  0.3169 -0.1657 -0.7538
   81DOPC  C312 2054   5.900   4.974   7.920  0.2491  0.6709 -0.4356
   81DOPC  H12X 2055   5.999   5.025   7.917  0.6746 -0.1757 -1.9044
   81DOPC  H12Y 2056   5.835   5.021   7.997  0.6035  0.4176  0.0290
   81DOPC  C313 2057   5.831   5.003   7.777 -0.0291 -0.3738 -0.1299
   81DOPC  H13X 2058   5.724   4.971   7.776 -0.5730  1.2758  0.7014
   81DOPC  H13Y 2059   5.844   5.112   7.761 -0.9067 -0.3847 -1.0903
   81DOPC  C314 2060   5.912   4.937   7.654  0.3464  0.1820  0.6042
   81DOPC  H14X 2061   6.019   4.959   7.677  1.0234 -1.9593 -0.1618
   81DOPC  H14Y 2062   5.883   4.830   7.656 -3.1313  0.9934 -0.5408
   81DOPC  C315 2063   5.866   4.985   7.514 -0.6191  0.0187 -0.6454
   81DOPC  H15X 2064   5.834   5.091   7.522  0.4031  0.1806  1.8965
   81DOPC  H15Y 2065   5.777   4.922   7.490  0.0445 -1.3595  0.3267
   81DOPC  C316 2066   5.971   4.966   7.404  0.4250  0.3267  0.7319
   81DOPC  H16X 2067   5.929   5.012   7.313  0.9987  0.2222  0.4082
   81DOPC  H16Y 2068   6.074   5.004   7.421  0.8852  0.8909 -2.7251
   81DOPC  C317 2069   5.994   4.820   7.380  0.1152  0.2478  0.9106
   81DOPC  H17X 2070   6.038   4.776   7.472  1.0399  1.1351  0.9052
   81DOPC  H17Y 2071   5.893   4.777   7.364  0.5220  0.3578 -2.8213
   81DOPC  C318 2072   6.078   4.791   7.258  0.3584  0.9310  0.6354
   81DOPC  H18X 2073   6.183   4.825   7.266  0.6109  0.3940 -0.2303
   81DOPC  H18Y 2074   6.081   4.681   7.238  3.1638  1.1150 -0.4770
   81DOPC  H18Z 2075   6.024   4.831   7.169  0.7289 -1.8783 -0.9796
   82DOPC     N 2076   4.844   5.821   9.191  0.0093 -0.4331  0.2180
   82DOPC   C12 2077   4.716   5.847   9.115  0.3476  0.2690 -0.2765
   82DOPC  H12A 2078   4.733   5.882   9.014 -1.7960 -2.0628 -1.5966
   82DOPC  H12B 2079   4.665   5.923   9.171  0.9893  0.0862  0.5742
   82DOPC   C13 2080   4.928   5.941   9.179 -0.0678  0.0957  0.0822
   82DOPC  H13A 2081   4.931   5.988   9.082  0.0582  2.3824  1.1093
   82DOPC  H13B 2082   4.889   6.013   9.251  0.8357 -0.1439  0.8288
   82DOPC  H13C 2083   5.032   5.920   9.195 -0.2473 -0.0651  1.1688
   82DOPC   C14 2084   4.910   5.708   9.126 -0.3001 -0.3918  0.5675
   82DOPC  H14A 2085   4.983   5.658   9.188 -0.1567 -1.4572 -0.4331
   82DOPC  H14B 2086   4.833   5.640   9.090 -1.3267  1.4658 -0.9689
   82DOPC  H14C 2087   4.963   5.732   9.035  2.5979 -3.9972  1.0777
   82DOPC   C15 2088   4.818   5.783   9.330 -0.4959  0.0670 -0.2413
   82DOPC  H15A 2089   4.742   5.853   9.363 -0.0319  0.7707 -0.6657
   82DOPC  H15B 2090   4.903   5.786   9.397  0.5321  1.6182 -1.5561
   82DOPC  H15C 2091   4.766   5.688   9.334 -1.0733  0.3694 -0.4214
   82DOPC   C11 2092   4.606   5.735   9.107  0.3092  0.1295  0.6099
   82DOPC  H11A 2093   4.527   5.788   9.048 -1.2108 -0.1318  2.3335
   82DOPC  H11B 2094   4.647   5.646   9.055  1.9137  1.3625 -0.3521
   82DOPC     P 2095   4.422   5.611   9.243  0.2439  0.5525  0.1253
   82DOPC   O13 2096   4.307   5.688   9.204 -0.3633 -0.2765 -0.0509
   82DOPC   O14 2097   4.433   5.539   9.364 -0.4241  0.7289  0.2534
   82DOPC   O12 2098   4.551   5.695   9.233 -0.5282  0.5822  0.0463
   82DOPC   O11 2099   4.445   5.521   9.115 -0.8956  0.1908 -0.9293
   82DOPC    C1 2100   4.396   5.387   9.106  0.3024  0.2861  0.5086
   82DOPC    HA 2101   4.288   5.375   9.084  0.6852 -0.2416 -1.2836
   82DOPC    HB 2102   4.419   5.326   9.196  1.8526 -0.0999 -0.1250
   82DOPC    C2 2103   4.473   5.318   8.999  0.5183 -0.3094 -0.3182
   82DOPC    HS 2104   4.583   5.326   9.014  0.5137 -1.3721  0.4745
   82DOPC   O21 2105   4.426   5.378   8.876 -0.3196  0.0019  0.1163
   82DOPC   C21 2106   4.508   5.372   8.776  0.7649  0.6095  0.6623
   82DOPC   O22 2107   4.629   5.371   8.778  0.9537 -0.5691  0.0631
   82DOPC   C22 2108   4.425   5.374   8.639  0.2159 -0.2258 -0.8769
   82DOPC   H2R 2109   4.365   5.468   8.646  2.6983  1.4151  0.1786
   82DOPC   H2S 2110   4.360   5.285   8.630 -1.9873  1.0822  1.0103
   82DOPC    C3 2111   4.442   5.161   8.991 -0.4145 -0.1944 -0.2280
   82DOPC    HX 2112   4.336   5.155   8.959 -1.7514 -1.0971  3.7804
   82DOPC    HY 2113   4.448   5.137   9.099  1.1764  1.6306  0.1621
   82DOPC   O31 2114   4.536   5.104   8.895 -0.6097  0.8558 -0.4591
   82DOPC   C31 2115   4.567   4.978   8.925  0.6714  0.1929 -0.2062
   82DOPC   O32 2116   4.509   4.908   9.010  0.4043  0.2076 -0.4488
   82DOPC   C32 2117   4.681   4.926   8.837 -0.3285 -0.8551  0.7904
   82DOPC   H2X 2118   4.697   4.988   8.747  1.3821  1.9504  2.8403
   82DOPC   H2Y 2119   4.771   4.946   8.900 -0.4878  1.9990  0.2452
   82DOPC   C23 2120   4.518   5.366   8.511  0.2092  0.3708 -0.1243
   82DOPC   H3R 2121   4.573   5.270   8.511  1.4175  0.9438 -3.0745
   82DOPC   H3S 2122   4.592   5.448   8.498 -0.5608  1.5394  2.3253
   82DOPC   C24 2123   4.433   5.363   8.379 -0.4430  0.4085  0.1369
   82DOPC   H4R 2124   4.390   5.464   8.363 -1.2167  0.2377  1.1083
   82DOPC   H4S 2125   4.342   5.302   8.397 -0.6578  0.7860  0.3351
   82DOPC   C25 2126   4.516   5.313   8.255  0.0224 -0.2503  0.8920
   82DOPC   H5R 2127   4.435   5.291   8.181 -1.0752 -1.1895  2.3095
   82DOPC   H5S 2128   4.578   5.225   8.280 -0.2549 -0.7305 -0.0775
   82DOPC   C26 2129   4.609   5.421   8.184 -0.0262 -0.2979 -0.3193
   82DOPC   H6R 2130   4.703   5.420   8.242 -1.1784 -0.7112  1.6322
   82DOPC   H6S 2131   4.566   5.523   8.189 -2.1250 -1.1488 -0.0223
   82DOPC   C27 2132   4.647   5.401   8.036 -0.5741 -0.0268 -0.4381
   82DOPC   H7R 2133   4.555   5.384   7.976 -1.4075 -0.2875  0.8824
   82DOPC   H7S 2134   4.701   5.304   8.037 -0.4078  0.0202  2.3110
   82DOPC   C28 2135   4.742   5.512   7.979  0.3212 -0.1660 -0.2112
   82DOPC   H8R 2136   4.812   5.471   7.903 -0.6246 -0.9074 -0.7054
   82DOPC   H8S 2137   4.815   5.524   8.061  3.0338 -3.6558 -1.8568
   82DOPC   C29 2138   4.659   5.633   7.941 -0.1471  0.6532  0.6120
   82DOPC   H9R 2139   4.562   5.642   7.993 -1.2355  0.4409 -1.3167
   82DOPC  C210 2140   4.696   5.718   7.848  0.0423 -0.6660 -0.4864
   82DOPC  H10R 2141   4.643   5.812   7.825  1.8018  0.4341 -0.2360
   82DOPC  C211 2142   4.827   5.713   7.773 -0.2813  0.0172  0.1724
   82DOPC  H11R 2143   4.856   5.610   7.744  2.2608  0.8024 -0.3404
   82DOPC  H11S 2144   4.905   5.748   7.845 -0.5280  0.0446  0.4283
   82DOPC  C212 2145   4.829   5.810   7.657  0.2686 -0.0868 -0.0426
   82DOPC  H12R 2146   4.819   5.912   7.700 -1.5065 -0.3254  0.2121
   82DOPC  H12S 2147   4.751   5.786   7.582  0.4522 -0.0575 -0.2449
   82DOPC  C213 2148   4.963   5.813   7.585 -0.1187 -0.9241 -0.3056
   82DOPC  H13R 2149   4.989   5.712   7.548  0.5021 -1.6938  2.0687
   82DOPC  H13S 2150   5.054   5.841   7.642 -1.0202 -0.2713  0.8710
   82DOPC  C214 2151   4.954   5.913   7.467 -0.1450  0.2627 -0.4224
   82DOPC  H14R 2152   5.057   5.949   7.447  0.1721 -1.9255 -3.5485
   82DOPC  H14S 2153   4.902   6.005   7.499  0.7125  0.5676  0.1167
   82DOPC  C215 2154   4.900   5.846   7.334  0.5760 -0.4126 -0.5561
   82DOPC  H15R 2155   4.885   5.936   7.270 -2.6763  1.8605  2.9811
   82DOPC  H15S 2156   4.800   5.806   7.359  0.7130 -0.3358  0.1378
   82DOPC  C216 2157   4.989   5.743   7.270 -0.2966 -0.3639 -0.6670
   82DOPC  H16R 2158   4.939   5.704   7.179  1.3023 -0.3154 -1.6210
   82DOPC  H16S 2159   5.003   5.655   7.336  0.3034  0.1224 -0.1246
   82DOPC  C217 2160   5.129   5.794   7.233 -0.1328 -0.4509  0.2451
   82DOPC  H17R 2161   5.176   5.694   7.225 -1.1068 -1.1034  2.0849
   82DOPC  H17S 2162   5.172   5.861   7.311  0.6341  0.7014 -1.1192
   82DOPC  C218 2163   5.134   5.857   7.089 -0.4879  0.2847 -1.3170
   82DOPC  H18R 2164   5.063   5.942   7.088 -1.7456 -0.7290 -2.5075
   82DOPC  H18S 2165   5.098   5.782   7.015 -4.2292  0.1893  0.4026
   82DOPC  H18T 2166   5.240   5.882   7.062  0.2482 -2.7762 -1.6350
   82DOPC   C33 2167   4.682   4.776   8.809 -0.2669 -0.4734 -0.5890
   82DOPC   H3X 2168   4.604   4.763   8.731  0.4161 -2.0147 -1.0656
   82DOPC   H3Y 2169   4.645   4.726   8.901 -2.7011 -0.5484 -1.5073
   82DOPC   C34 2170   4.814   4.718   8.751 -0.6066 -0.0437  0.1872
   82DOPC   H4X 2171   4.893   4.732   8.828 -0.7081 -0.8707  0.4531
   82DOPC   H4Y 2172   4.838   4.776   8.660  1.0583  1.6245  1.5826
   82DOPC   C35 2173   4.807   4.568   8.724  0.3709 -0.1717  0.1184
   82DOPC   H5X 2174   4.815   4.517   8.823 -0.6963 -0.7324 -0.0731
   82DOPC   H5Y 2175   4.901   4.530   8.677  0.9904  0.4925  0.7961
   82DOPC   C36 2176   4.670   4.534   8.652 -0.7708 -0.0273 -0.7538
   82DOPC   H6X 2177   4.595   4.544   8.733  1.0372  0.8688  0.8975
   82DOPC   H6Y 2178   4.642   4.607   8.574 -3.3085  0.8657  0.8544
   82DOPC   C37 2179   4.673   4.401   8.580  0.4767 -0.1915  0.1332
   82DOPC   H7X 2180   4.756   4.391   8.507 -1.0373 -0.2591 -1.6866
   82DOPC   H7Y 2181   4.679   4.324   8.659  0.8556 -0.3906 -0.0884
   82DOPC   C38 2182   4.542   4.386   8.496  0.3566  0.6890  0.0914
   82DOPC   H8X 2183   4.540   4.462   8.415 -1.0585  1.3699  0.7138
   82DOPC   H8Y 2184   4.448   4.405   8.553  1.2399 -1.0810  2.2850
   82DOPC   C39 2185   4.531   4.244   8.443 -0.2618  0.6563  0.8719
   82DOPC   H9X 2186   4.536   4.158   8.510 -1.0547  0.2075  0.3753
   82DOPC  C310 2187   4.517   4.216   8.305  0.8365  0.5675 -0.4389
   82DOPC  H10X 2188   4.500   4.111   8.280 -2.7298  0.9699 -0.2411
   82DOPC  C311 2189   4.498   4.310   8.188  0.3266  0.7297 -0.1636
   82DOPC  H11X 2190   4.590   4.321   8.127  0.9777 -0.7022  0.5290
   82DOPC  H11Y 2191   4.491   4.415   8.225 -1.7278  0.4003  0.5225
   82DOPC  C312 2192   4.370   4.286   8.108  0.0686 -0.8472 -0.3744
   82DOPC  H12X 2193   4.354   4.354   8.022  1.0313  0.9094  0.7837
   82DOPC  H12Y 2194   4.279   4.306   8.170  1.3195 -0.9689  1.5836
   82DOPC  C313 2195   4.358   4.143   8.045 -0.0740  0.4780 -0.6586
   82DOPC  H13X 2196   4.354   4.070   8.129  1.3016  0.5187 -0.5316
   82DOPC  H13Y 2197   4.266   4.139   7.984 -1.1889 -0.1144  1.0063
   82DOPC  C314 2198   4.484   4.108   7.958  0.4860 -0.1161 -0.2434
   82DOPC  H14X 2199   4.577   4.133   8.013  0.8139 -0.8057 -0.4766
   82DOPC  H14Y 2200   4.484   3.998   7.943  0.8413 -0.3516  1.3537
   82DOPC  C315 2201   4.477   4.170   7.824  0.4779  0.6686  0.1792
   82DOPC  H15X 2202   4.459   4.280   7.826  2.1253  1.0405 -1.7710
   82DOPC  H15Y 2203   4.401   4.112   7.768  1.4845 -1.3268  0.7920
   82DOPC  C316 2204   4.610   4.152   7.755 -0.5041  0.0923  0.7145
   82DOPC  H16X 2205   4.684   4.223   7.798 -2.0824  4.0919 -2.5919
   82DOPC  H16Y 2206   4.656   4.054   7.779 -3.3391 -1.3007  0.8793
   82DOPC  C317 2207   4.611   4.166   7.603 -0.5976  0.2319 -0.0229
   82DOPC  H17X 2208   4.562   4.261   7.575 -0.2688  0.0017 -1.4937
   82DOPC  H17Y 2209   4.717   4.167   7.571 -1.1200 -1.6651 -2.1072
   82DOPC  C318 2210   4.548   4.046   7.531 -0.2414 -0.2276  0.3344
   82DOPC  H18X 2211   4.603   3.953   7.557  0.4364 -0.8335 -2.9261
   82DOPC  H18Y 2212   4.442   4.035   7.562 -0.0021  0.3085  1.4203
   82DOPC  H18Z 2213   4.545   4.058   7.421 -2.8270  0.4462  0.4187
   83DOPC     N 2214   5.619   5.774   8.670  0.1383 -0.5723  0.2327
   83DOPC   C12 2215   5.672   5.686   8.785  0.2007 -0.3839 -0.5156
   83DOPC  H12A 2216   5.655   5.580   8.768  1.1064 -0.3260 -1.9353
   83DOPC  H12B 2217   5.613   5.707   8.873  1.1744 -2.1399  0.6485
   83DOPC   C13 2218   5.472   5.750   8.646 -0.1359 -0.8749 -0.1264
   83DOPC  H13A 2219   5.442   5.816   8.566 -0.2863 -1.6440 -0.7140
   83DOPC  H13B 2220   5.455   5.648   8.614 -2.1748 -1.3679  2.2073
   83DOPC  H13C 2221   5.412   5.761   8.735  0.3729  1.2753 -0.0004
   83DOPC   C14 2222   5.698   5.760   8.545 -0.6332  0.9606  0.6752
   83DOPC  H14A 2223   5.671   5.669   8.493  1.8039 -0.6307  1.9968
   83DOPC  H14B 2224   5.689   5.841   8.475 -0.0620 -0.8172 -1.5639
   83DOPC  H14C 2225   5.802   5.747   8.573 -1.1724 -0.6699  2.0949
   83DOPC   C15 2226   5.640   5.914   8.716  0.6424 -0.2686 -0.1959
   83DOPC  H15A 2227   5.597   5.977   8.639 -2.6214 -0.6371  1.1613
   83DOPC  H15B 2228   5.746   5.937   8.718  1.0101 -1.8800 -0.1412
   83DOPC  H15C 2229   5.592   5.938   8.809 -0.1467  0.6714 -0.8288
   83DOPC   C11 2230   5.829   5.697   8.816  0.9184 -0.1449 -0.5819
   83DOPC  H11A 2231   5.862   5.799   8.845  0.2472 -0.4003  1.1959
   83DOPC  H11B 2232   5.844   5.629   8.903 -0.1320 -0.1007 -0.3485
   83DOPC     P 2233   5.987   5.512   8.717  0.0894 -0.3047  0.1037
   83DOPC   O13 2234   5.895   5.394   8.698 -0.3228  0.5476 -1.0412
   83DOPC   O14 2235   6.061   5.508   8.844  0.2016 -0.2736  0.3360
   83DOPC   O12 2236   5.912   5.645   8.707  0.4982 -0.3852  0.3464
   83DOPC   O11 2237   6.088   5.509   8.597  0.4521 -0.0832  0.0794
   83DOPC    C1 2238   6.158   5.624   8.549 -0.0789 -0.3192 -0.0635
   83DOPC    HA 2239   6.242   5.641   8.620  0.9012 -2.2787 -0.6816
   83DOPC    HB 2240   6.086   5.709   8.546 -2.3904 -2.1766 -3.0618
   83DOPC    C2 2241   6.189   5.612   8.400  0.2340 -0.1401  0.3485
   83DOPC    HS 2242   6.208   5.715   8.361 -0.5144 -0.0514  0.2121
   83DOPC   O21 2243   6.083   5.548   8.329 -0.4539  0.1363  0.2474
   83DOPC   C21 2244   5.966   5.604   8.324 -0.3549  0.9533 -0.1133
   83DOPC   O22 2245   5.932   5.716   8.346 -0.3714  0.3357  0.1108
   83DOPC   C22 2246   5.860   5.499   8.270 -0.1736  0.0032 -0.1018
   83DOPC   H2R 2247   5.760   5.546   8.258 -0.2174  0.0892  0.5651
   83DOPC   H2S 2248   5.848   5.432   8.358 -3.2217 -0.6412 -0.8836
   83DOPC    C3 2249   6.323   5.528   8.386 -0.0815 -0.2828  0.3728
   83DOPC    HX 2250   6.290   5.437   8.441 -0.2679 -1.6994 -1.9531
   83DOPC    HY 2251   6.401   5.578   8.447 -0.7245  0.1314  0.8695
   83DOPC   O31 2252   6.365   5.518   8.246  0.1698 -0.5053  0.2404
   83DOPC   C31 2253   6.330   5.405   8.192  0.1170 -0.3136  0.5825
   83DOPC   O32 2254   6.258   5.319   8.236  0.6802  0.3812  0.9373
   83DOPC   C32 2255   6.409   5.391   8.060  0.1125  0.1339 -0.2166
   83DOPC   H2X 2256   6.395   5.478   7.992 -0.7105 -0.6589 -1.0826
   83DOPC   H2Y 2257   6.517   5.370   8.070  0.1783  0.7146  0.3247
   83DOPC   C23 2258   5.899   5.414   8.150  0.1005  0.4175 -0.1153
   83DOPC   H3R 2259   5.840   5.320   8.155  1.4379 -0.5299 -1.2146
   83DOPC   H3S 2260   6.008   5.391   8.145  0.6956  2.1017  2.8058
   83DOPC   C24 2261   5.844   5.485   8.030 -0.4924  0.8896  0.3575
   83DOPC   H4R 2262   5.883   5.588   8.024 -3.5162  2.3208  2.6910
   83DOPC   H4S 2263   5.734   5.489   8.045 -0.6989  0.4292 -0.9001
   83DOPC   C25 2264   5.864   5.409   7.901 -0.1630 -0.4110 -0.1293
   83DOPC   H5R 2265   5.765   5.419   7.851 -1.8423  2.5336  3.3249
   83DOPC   H5S 2266   5.878   5.305   7.935  1.1460 -0.1985  0.0236
   83DOPC   C26 2267   5.987   5.449   7.827  0.0895  0.4237 -0.0244
   83DOPC   H6R 2268   6.073   5.473   7.892  1.7367 -3.0380 -0.6877
   83DOPC   H6S 2269   5.955   5.538   7.768  0.0208  0.3356 -0.1203
   83DOPC   C27 2270   6.024   5.345   7.721  0.3806 -0.3046 -0.2813
   83DOPC   H7R 2271   5.951   5.338   7.638 -3.2579 -0.1702  2.6354
   83DOPC   H7S 2272   6.024   5.243   7.766 -0.4078 -0.7422 -1.2417
   83DOPC   C28 2273   6.163   5.375   7.655  0.6928  0.3188 -0.6513
   83DOPC   H8R 2274   6.177   5.287   7.588 -1.2631 -0.9592  0.5366
   83DOPC   H8S 2275   6.227   5.383   7.745 -0.6853  0.4034  0.3446
   83DOPC   C29 2276   6.170   5.509   7.584 -0.5406 -0.4626  0.0103
   83DOPC   H9R 2277   6.146   5.591   7.654  0.2537  0.2420 -0.5286
   83DOPC  C210 2278   6.192   5.542   7.460  0.3806  0.2825  0.1568
   83DOPC  H10R 2279   6.188   5.647   7.429 -0.1509  1.0113  2.4884
   83DOPC  C211 2280   6.204   5.451   7.335  0.2322 -0.9337 -0.3712
   83DOPC  H11R 2281   6.183   5.346   7.366 -1.0166 -0.6608 -0.2485
   83DOPC  H11S 2282   6.309   5.455   7.298  0.1676  0.6198 -0.4529
   83DOPC  C212 2283   6.107   5.488   7.219 -1.0409 -0.2333  0.3580
   83DOPC  H12R 2284   6.157   5.483   7.120 -0.3899  1.0424  0.5883
   83DOPC  H12S 2285   6.092   5.598   7.224  0.8777  0.1540 -0.9897
   83DOPC  C213 2286   5.966   5.434   7.227 -0.2163 -0.5459  0.1542
   83DOPC  H13R 2287   5.930   5.430   7.332  1.8509  0.2564  0.9287
   83DOPC  H13S 2288   5.977   5.328   7.193 -0.0161 -0.0847 -1.3047
   83DOPC  C214 2289   5.858   5.499   7.134  0.3474 -0.3758  0.5981
   83DOPC  H14R 2290   5.784   5.427   7.094 -0.0604  0.5839 -0.4455
   83DOPC  H14S 2291   5.909   5.547   7.047  2.9621 -1.6755  1.3175
   83DOPC  C215 2292   5.779   5.609   7.202 -1.0289 -0.8043 -0.7286
   83DOPC  H15R 2293   5.735   5.575   7.298 -2.1828 -2.8345 -1.9267
   83DOPC  H15S 2294   5.697   5.639   7.134 -0.6311  1.4402 -0.2916
   83DOPC  C216 2295   5.862   5.732   7.246  0.5826  0.1654  0.1780
   83DOPC  H16R 2296   5.918   5.777   7.161 -2.2189  2.1483 -0.7597
   83DOPC  H16S 2297   5.936   5.693   7.319  0.5674  1.5096  0.9426
   83DOPC  C217 2298   5.774   5.842   7.304  0.3328 -0.7316  0.7731
   83DOPC  H17R 2299   5.835   5.923   7.349  2.2299 -1.6541 -0.0040
   83DOPC  H17S 2300   5.720   5.793   7.387 -0.5100 -0.6290  0.2983
   83DOPC  C218 2301   5.681   5.923   7.204 -0.3457  0.3762  0.6804
   83DOPC  H18R 2302   5.666   5.856   7.116  3.3967 -0.0162  0.1850
   83DOPC  H18S 2303   5.738   6.011   7.167  2.0912 -0.8422  1.3456
   83DOPC  H18T 2304   5.589   5.941   7.263  0.9150 -0.5286  3.0705
   83DOPC   C33 2305   6.349   5.277   7.970 -0.4678  0.1695 -0.0927
   83DOPC   H3X 2306   6.245   5.299   7.938 -0.3811 -0.6139 -0.9676
   83DOPC   H3Y 2307   6.352   5.184   8.030 -3.7619  0.0117  0.0082
   83DOPC   C34 2308   6.438   5.268   7.848  0.1104  0.7420  0.2458
   83DOPC   H4X 2309   6.545   5.240   7.861 -0.1488 -1.8196 -2.1399
   83DOPC   H4Y 2310   6.444   5.362   7.790  1.0539 -0.0191 -0.9565
   83DOPC   C35 2311   6.404   5.137   7.772 -0.2285  0.2199  0.1659
   83DOPC   H5X 2312   6.310   5.145   7.715  0.7829 -1.3235 -1.8570
   83DOPC   H5Y 2313   6.393   5.047   7.837 -1.5263 -0.4801 -0.9743
   83DOPC   C36 2314   6.508   5.102   7.666 -0.3585  0.4524  0.0806
   83DOPC   H6X 2315   6.608   5.110   7.713  0.1383 -2.3545 -0.2754
   83DOPC   H6Y 2316   6.508   4.992   7.649  0.9219  0.3501  0.6503
   83DOPC   C37 2317   6.510   5.165   7.532 -0.5491  0.3053  0.0896
   83DOPC   H7X 2318   6.420   5.152   7.467 -0.3006  0.7386 -0.3429
   83DOPC   H7Y 2319   6.524   5.275   7.536 -1.9379  0.5403 -0.5766
   83DOPC   C38 2320   6.629   5.112   7.445 -0.3826 -0.5928 -0.0633
   83DOPC   H8X 2321   6.620   5.005   7.417 -0.3905 -0.6833  0.2821
   83DOPC   H8Y 2322   6.723   5.114   7.504  0.2214  0.5503 -1.0119
   83DOPC   C39 2323   6.665   5.198   7.329  0.1144 -0.6144  0.5887
   83DOPC   H9X 2324   6.726   5.285   7.358 -1.7315  2.0884 -2.8623
   83DOPC  C310 2325   6.630   5.175   7.201  0.1012  0.5690 -0.2612
   83DOPC  H10X 2326   6.671   5.231   7.115 -2.2535 -0.0808 -1.8918
   83DOPC  C311 2327   6.525   5.079   7.150 -0.4523 -0.3200  0.2803
   83DOPC  H11X 2328   6.501   5.008   7.231  1.5113 -0.9548  0.3576
   83DOPC  H11Y 2329   6.575   5.009   7.080  0.0882 -2.0666  2.2983
   83DOPC  C312 2330   6.403   5.154   7.081  0.3214 -0.0621  0.0320
   83DOPC  H12X 2331   6.441   5.212   6.994  0.0617 -2.7412 -1.9585
   83DOPC  H12Y 2332   6.361   5.233   7.147  0.9385  1.4404 -1.2794
   83DOPC  C313 2333   6.296   5.063   7.024 -0.0490 -0.2421 -0.6138
   83DOPC  H13X 2334   6.331   4.970   6.975 -2.8999 -2.4275  1.2095
   83DOPC  H13Y 2335   6.225   5.031   7.103  0.3581  1.8412  0.6857
   83DOPC  C314 2336   6.210   5.148   6.926  0.7214 -0.3177  0.4107
   83DOPC  H14X 2337   6.171   5.234   6.984  0.0015 -0.3909  0.0472
   83DOPC  H14Y 2338   6.268   5.196   6.844 -0.1583 -0.0256 -0.0551
   83DOPC  C315 2339   6.086   5.062   6.873 -0.0686  0.1794 -0.0010
   83DOPC  H15X 2340   6.014   5.055   6.958 -1.2976  0.9664 -0.9341
   83DOPC  H15Y 2341   6.114   4.959   6.841  0.5993  0.4643 -0.3380
   83DOPC  C316 2342   6.020   5.131   6.760  0.4819 -0.5463 -0.2793
   83DOPC  H16X 2343   6.082   5.130   6.668  1.4816  0.9032  0.3424
   83DOPC  H16Y 2344   5.938   5.060   6.735  0.2268 -0.7374  0.9917
   83DOPC  C317 2345   5.953   5.265   6.792  0.9046  1.0279 -0.8105
   83DOPC  H17X 2346   5.914   5.256   6.895  0.2099 -1.3246 -1.2198
   83DOPC  H17Y 2347   6.026   5.350   6.789  3.2186 -0.6866  1.9191
   83DOPC  C318 2348   5.852   5.307   6.685  0.8447 -0.8169 -0.8544
   83DOPC  H18X 2349   5.887   5.276   6.584 -1.5039 -0.3798 -1.8575
   83DOPC  H18Y 2350   5.752   5.261   6.701  1.5021 -1.5157  1.7690
   83DOPC  H18Z 2351   5.820   5.413   6.683 -0.1446 -1.0998 -0.4142
   84DOPC     N 2352   4.108   4.220   9.418  0.4780  0.2365  0.0841
   84DOPC   C12 2353   4.078   4.143   9.294  0.0097  0.2158  0.3385
   84DOPC  H12A 2354   3.971   4.129   9.292 -0.0366  0.2637 -2.8186
   84DOPC  H12B 2355   4.138   4.056   9.316  2.1531  1.5397  0.0194
   84DOPC   C13 2356   4.251   4.194   9.454  0.5325  0.0788  0.6728
   84DOPC  H13A 2357   4.310   4.247   9.381  0.2380  0.4790  0.7185
   84DOPC  H13B 2358   4.283   4.233   9.549  1.2419  2.1821 -0.3640
   84DOPC  H13C 2359   4.289   4.093   9.445  0.1563 -0.0758  0.7885
   84DOPC   C14 2360   4.025   4.186   9.536  0.2411  0.6158  0.0901
   84DOPC  H14A 2361   4.051   4.257   9.612  0.3928 -3.1376  3.9712
   84DOPC  H14B 2362   3.918   4.185   9.520  0.2426 -0.6284  0.0328
   84DOPC  H14C 2363   4.059   4.094   9.582 -0.7455 -0.2136 -0.7492
   84DOPC   C15 2364   4.091   4.373   9.395 -0.0139  0.1966 -0.6012
   84DOPC  H15A 2365   3.990   4.409   9.405 -0.1979 -0.5696  0.4219
   84DOPC  H15B 2366   4.119   4.417   9.300  0.5024  1.6547  0.1766
   84DOPC  H15C 2367   4.156   4.429   9.462  0.8108 -1.3055 -0.1086
   84DOPC   C11 2368   4.135   4.194   9.165  0.6449 -0.5706  1.1654
   84DOPC  H11A 2369   4.095   4.138   9.078  0.2551  0.3895  0.7088
   84DOPC  H11B 2370   4.104   4.299   9.144  2.3987 -0.5759 -2.0082
   84DOPC     P 2371   4.359   4.050   9.157 -0.1330  0.8213  0.1344
   84DOPC   O13 2372   4.276   3.939   9.203  0.3713 -0.3756 -0.0179
   84DOPC   O14 2373   4.487   4.065   9.229 -0.1108  0.7715  0.0052
   84DOPC   O12 2374   4.277   4.191   9.165  0.5737 -0.8279  0.3667
   84DOPC   O11 2375   4.380   4.041   9.002 -0.0276 -0.2633 -0.4771
   84DOPC    C1 2376   4.438   4.163   8.948 -0.1392  0.2762  0.9242
   84DOPC    HA 2377   4.532   4.199   8.995  0.2458  0.2178  0.2189
   84DOPC    HB 2378   4.373   4.252   8.956 -0.8684  0.0241 -1.5184
   84DOPC    C2 2379   4.451   4.141   8.793  0.3485  0.8568 -0.2150
   84DOPC    HS 2380   4.489   4.235   8.747  1.9064  1.0627  1.3913
   84DOPC   O21 2381   4.327   4.090   8.738 -0.0715  0.1468  0.7749
   84DOPC   C21 2382   4.240   4.190   8.730  0.5308  0.5048 -0.0676
   84DOPC   O22 2383   4.263   4.308   8.752  0.2867 -0.3429 -0.4342
   84DOPC   C22 2384   4.102   4.129   8.703 -0.3903  0.0633  0.2688
   84DOPC   H2R 2385   4.026   4.192   8.755 -2.2638 -1.9718  0.1454
   84DOPC   H2S 2386   4.109   4.026   8.744  2.6844 -0.3615 -1.0422
   84DOPC    C3 2387   4.568   4.030   8.781  0.4479 -1.0739  0.2711
   84DOPC    HX 2388   4.524   3.950   8.845 -3.5189  1.3525  0.9500
   84DOPC    HY 2389   4.664   4.064   8.825  0.5907 -0.4287 -0.5231
   84DOPC   O31 2390   4.594   3.994   8.643 -0.3772 -0.5230  0.0554
   84DOPC   C31 2391   4.560   3.878   8.592  0.2388  0.5124 -0.3233
   84DOPC   O32 2392   4.501   3.790   8.655 -0.0384 -0.6431 -0.9099
   84DOPC   C32 2393   4.604   3.881   8.445 -0.4660  0.3524  0.1869
   84DOPC   H2X 2394   4.523   3.934   8.391  0.1159 -1.2411 -2.4312
   84DOPC   H2Y 2395   4.693   3.947   8.430  0.5501 -1.1547 -0.6381
   84DOPC   C23 2396   4.065   4.125   8.552  0.0779  0.3927  0.3625
   84DOPC   H3R 2397   3.965   4.078   8.542 -0.2448  1.0832  0.2439
   84DOPC   H3S 2398   4.143   4.064   8.502  0.0512 -0.9502  1.8837
   84DOPC   C24 2399   4.030   4.265   8.516 -0.2796  0.4448  0.0971
   84DOPC   H4R 2400   4.111   4.337   8.542  0.4697 -0.7068  1.0857
   84DOPC   H4S 2401   3.945   4.292   8.582 -0.6294  0.2013 -0.2535
   84DOPC   C25 2402   3.985   4.272   8.369 -0.1435 -0.1606 -0.5983
   84DOPC   H5R 2403   3.887   4.221   8.363 -0.3991 -0.0181  1.6017
   84DOPC   H5S 2404   4.054   4.198   8.324 -0.0770  0.0129 -0.7833
   84DOPC   C26 2405   3.979   4.409   8.306  0.6630  0.0072  0.1418
   84DOPC   H6R 2406   4.073   4.453   8.347  1.1936 -1.6069  0.7478
   84DOPC   H6S 2407   3.901   4.460   8.367  0.5362 -0.1180  0.0840
   84DOPC   C27 2408   3.952   4.412   8.157 -0.1464  1.1003  0.2024
   84DOPC   H7R 2409   3.855   4.358   8.158  0.8357 -0.7605  2.6851
   84DOPC   H7S 2410   4.034   4.347   8.119 -0.2004  0.2337  1.5237
   84DOPC   C28 2411   3.949   4.553   8.104 -0.5851  0.3434  0.3992
   84DOPC   H8R 2412   4.048   4.601   8.121 -0.5692 -0.0780  1.6003
   84DOPC   H8S 2413   3.878   4.621   8.156 -1.7689 -0.1140 -0.5772
   84DOPC   C29 2414   3.902   4.554   7.962 -0.6465 -0.2200 -0.4265
   84DOPC   H9R 2415   3.793   4.560   7.961 -0.6575  1.1575  1.8573
   84DOPC  C210 2416   3.987   4.569   7.852  0.3785 -0.4361 -0.1634
   84DOPC  H10R 2417   3.935   4.568   7.756  2.0199  3.2272 -1.2745
   84DOPC  C211 2418   4.138   4.580   7.850  0.6035 -0.6694  0.2863
   84DOPC  H11R 2419   4.179   4.554   7.950 -0.5393 -0.7259  0.7588
   84DOPC  H11S 2420   4.164   4.687   7.841 -3.0472  0.2792 -0.3165
   84DOPC  C212 2421   4.201   4.479   7.762 -0.1097  0.6362  0.0729
   84DOPC  H12R 2422   4.169   4.380   7.801 -1.0178  1.2731  0.9993
   84DOPC  H12S 2423   4.312   4.476   7.757 -0.1005 -1.0536  0.4531
   84DOPC  C213 2424   4.160   4.487   7.609 -0.6034 -0.2120 -0.4164
   84DOPC  H13R 2425   4.185   4.593   7.586 -0.5132  0.5102  2.6384
   84DOPC  H13S 2426   4.051   4.489   7.592 -0.4993 -1.2407 -1.3636
   84DOPC  C214 2427   4.232   4.388   7.525  0.4459  0.8717 -0.3498
   84DOPC  H14R 2428   4.337   4.369   7.558  0.5412  0.9645 -0.5899
   84DOPC  H14S 2429   4.253   4.434   7.426  1.3298 -0.7563 -0.9677
   84DOPC  C215 2430   4.166   4.245   7.518 -0.2976 -0.2380  0.2890
   84DOPC  H15R 2431   4.150   4.210   7.622  0.8577  0.2891  0.6628
   84DOPC  H15S 2432   4.244   4.176   7.479 -0.9759 -1.5487  1.1866
   84DOPC  C216 2433   4.040   4.240   7.423 -0.4314  0.6841 -0.2618
   84DOPC  H16R 2434   3.966   4.314   7.460 -2.9341 -1.2935 -1.0142
   84DOPC  H16S 2435   3.982   4.145   7.426  1.0081 -0.2322 -0.6897
   84DOPC  C217 2436   4.080   4.272   7.278 -0.5502  0.3471 -0.5059
   84DOPC  H17R 2437   4.171   4.216   7.247 -0.5772 -0.7688  1.2663
   84DOPC  H17S 2438   4.106   4.380   7.273 -2.4044  0.7881 -1.4145
   84DOPC  C218 2439   3.972   4.234   7.176 -0.6659 -0.7164  0.1725
   84DOPC  H18R 2440   3.960   4.124   7.175  2.8451 -1.1855 -1.3857
   84DOPC  H18S 2441   3.998   4.274   7.076  1.0427  2.6100  1.7872
   84DOPC  H18T 2442   3.875   4.284   7.202 -2.3767 -2.0501 -3.0784
   84DOPC   C33 2443   4.632   3.748   8.383  0.0927  0.1316  0.3117
   84DOPC   H3X 2444   4.631   3.761   8.272  1.3815 -1.1136  0.1248
   84DOPC   H3Y 2445   4.551   3.672   8.392  0.6970 -0.3661  1.7588
   84DOPC   C34 2446   4.775   3.706   8.420 -0.5042 -0.5136  0.0789
   84DOPC   H4X 2447   4.785   3.697   8.530  0.0493 -2.3547 -0.0843
   84DOPC   H4Y 2448   4.850   3.785   8.396  0.7442 -0.9385  2.3207
   84DOPC   C35 2449   4.825   3.579   8.347  0.2682  0.3286  0.0255
   84DOPC   H5X 2450   4.925   3.544   8.381 -0.2705 -1.0505  0.2635
   84DOPC   H5Y 2451   4.838   3.596   8.238  1.1148 -2.0339 -0.2998
   84DOPC   C36 2452   4.723   3.461   8.342  0.2718 -0.2025  0.3556
   84DOPC   H6X 2453   4.634   3.493   8.283  0.0637 -0.4751  0.5173
   84DOPC   H6Y 2454   4.777   3.381   8.287  0.8631 -0.6886  1.6023
   84DOPC   C37 2455   4.683   3.401   8.477  0.0202 -0.3866 -0.2357
   84DOPC   H7X 2456   4.775   3.372   8.533 -0.6223 -1.0053  0.5315
   84DOPC   H7Y 2457   4.646   3.486   8.539  1.2292 -0.7136  0.9993
   84DOPC   C38 2458   4.597   3.271   8.467 -0.2794  0.0792 -0.1246
   84DOPC   H8X 2459   4.594   3.234   8.572 -0.8652 -1.5526 -0.6729
   84DOPC   H8Y 2460   4.655   3.191   8.416 -0.3431  0.2687 -0.4994
   84DOPC   C39 2461   4.457   3.289   8.418 -0.0653 -0.6426  0.2731
   84DOPC   H9X 2462   4.414   3.378   8.465 -0.2668 -0.4186 -0.3266
   84DOPC  C310 2463   4.379   3.228   8.322 -0.6652 -0.0693 -0.2794
   84DOPC  H10X 2464   4.278   3.270   8.313 -1.9545 -2.3746  2.0214
   84DOPC  C311 2465   4.425   3.117   8.234 -0.1715 -0.7764  0.0587
   84DOPC  H11X 2466   4.353   3.033   8.226  1.1578 -1.9808  0.4691
   84DOPC  H11Y 2467   4.519   3.071   8.271  0.3433 -1.5824 -2.1217
   84DOPC  C312 2468   4.462   3.171   8.093 -0.2543  0.5628 -0.0411
   84DOPC  H12X 2469   4.529   3.260   8.104  0.1810  0.4378 -1.5270
   84DOPC  H12Y 2470   4.375   3.194   8.028 -2.2798 -1.5628  1.7460
   84DOPC  C313 2471   4.535   3.063   8.022 -0.0732  0.4795  0.9697
   84DOPC  H13X 2472   4.625   3.037   8.082 -1.4309 -1.4746  2.3001
   84DOPC  H13Y 2473   4.480   2.968   8.007  1.1625  0.3005 -4.6717
   84DOPC  C314 2474   4.563   3.123   7.879 -0.1297 -0.0224 -0.0822
   84DOPC  H14X 2475   4.593   3.229   7.887  0.0840 -0.0441 -0.5549
   84DOPC  H14Y 2476   4.654   3.071   7.844 -1.8853 -2.4178 -1.3798
   84DOPC  C315 2477   4.437   3.095   7.789  0.6980  0.1678 -0.9345
   84DOPC  H15X 2478   4.369   3.180   7.811  0.7856 -0.3635  1.7342
   84DOPC  H15Y 2479   4.387   3.004   7.827  1.8284  0.4415  1.3347
   84DOPC  C316 2480   4.479   3.082   7.644  0.3147  0.3701 -0.0812
   84DOPC  H16X 2481   4.516   3.176   7.598 -1.4449  1.8783  1.4018
   84DOPC  H16Y 2482   4.547   2.994   7.633 -2.4256 -1.7108 -1.9297
   84DOPC  C317 2483   4.357   3.059   7.551  0.4060 -0.3847  0.0105
   84DOPC  H17X 2484   4.292   2.985   7.604  0.0109  0.6911  1.0755
   84DOPC  H17Y 2485   4.303   3.155   7.551  3.4427  1.4605 -0.1176
   84DOPC  C318 2486   4.389   3.027   7.407  0.5224  0.0500 -0.3768
   84DOPC  H18X 2487   4.459   3.104   7.369  0.6091 -0.0744 -0.4707
   84DOPC  H18Y 2488   4.441   2.931   7.388  0.0678 -0.2409 -0.1679
   84DOPC  H18Z 2489   4.299   3.016   7.343 -0.0234  0.9369  0.2150
   85DOPC     N 2490   3.818   5.912   8.829 -0.1447 -0.7711 -1.2472
   85DOPC   C12 2491   3.828   6.066   8.871 -0.1968  0.2070 -0.5458
   85DOPC  H12A 2492   3.731   6.108   8.850 -0.6341 -0.3687  0.3076
   85DOPC  H12B 2493   3.886   6.119   8.796  0.7834 -0.8640 -0.5814
   85DOPC   C13 2494   3.739   5.898   8.703 -0.2682 -0.0881  0.2469
   85DOPC  H13A 2495   3.641   5.944   8.703 -0.0914  0.3715 -1.5351
   85DOPC  H13B 2496   3.781   5.949   8.617 -2.3980  0.3080 -0.6438
   85DOPC  H13C 2497   3.724   5.793   8.684 -0.6113 -0.2547  1.3444
   85DOPC   C14 2498   3.756   5.829   8.935 -0.4438 -0.1287  0.0123
   85DOPC  H14A 2499   3.655   5.865   8.945  0.4709  2.3357  1.4530
   85DOPC  H14B 2500   3.773   5.726   8.907  1.6812  0.3285 -0.5690
   85DOPC  H14C 2501   3.810   5.848   9.027 -1.3383  0.5854  0.4116
   85DOPC   C15 2502   3.946   5.859   8.804 -0.1173  0.3376  0.5246
   85DOPC  H15A 2503   4.014   5.890   8.882  0.6165  0.7283 -0.2477
   85DOPC  H15B 2504   3.990   5.900   8.714 -0.4546  0.8031  0.5695
   85DOPC  H15C 2505   3.938   5.754   8.782 -1.5191  0.5763 -0.1992
   85DOPC   C11 2506   3.897   6.084   9.019  0.5776  0.2911  0.4959
   85DOPC  H11A 2507   3.890   6.194   9.037  1.4875  0.7327 -1.4890
   85DOPC  H11B 2508   3.841   6.021   9.091  0.5344  1.2304  1.3158
   85DOPC     P 2509   4.152   6.115   8.996  0.1489  0.1851 -0.9323
   85DOPC   O13 2510   4.283   6.045   9.015 -0.1419  0.1224 -0.9707
   85DOPC   O14 2511   4.147   6.244   9.071  0.5319  0.5641 -0.6636
   85DOPC   O12 2512   4.024   6.028   9.027 -0.3426 -0.4191 -0.2172
   85DOPC   O11 2513   4.120   6.136   8.845  0.5196 -0.3676 -0.2406
   85DOPC    C1 2514   4.155   6.259   8.775 -0.3683  0.4419  0.5613
   85DOPC    HA 2515   4.180   6.345   8.841 -2.4106  1.3399  0.2500
   85DOPC    HB 2516   4.078   6.288   8.701  0.7679  0.6099 -0.5830
   85DOPC    C2 2517   4.280   6.237   8.682  0.4030  0.2127  0.4119
   85DOPC    HS 2518   4.360   6.204   8.752  1.3411  2.8769  0.7246
   85DOPC   O21 2519   4.306   6.364   8.619 -0.3064 -0.0149 -0.1989
   85DOPC   C21 2520   4.427   6.364   8.553 -0.0957 -0.1179  0.3641
   85DOPC   O22 2521   4.510   6.279   8.572  0.2624  0.2090 -0.0927
   85DOPC   C22 2522   4.434   6.473   8.453  0.5722 -0.1723  0.5379
   85DOPC   H2R 2523   4.408   6.566   8.508 -0.3210 -0.1972  0.1679
   85DOPC   H2S 2524   4.359   6.464   8.372  0.3135  0.5358  0.6923
   85DOPC    C3 2525   4.234   6.117   8.582 -0.4881 -1.0328 -0.5764
   85DOPC    HX 2526   4.194   6.045   8.657 -0.0058 -2.4187 -1.6133
   85DOPC    HY 2527   4.319   6.062   8.535 -0.5360 -2.2849  0.7254
   85DOPC   O31 2528   4.139   6.156   8.486  0.0529 -0.9572  0.5465
   85DOPC   C31 2529   4.029   6.080   8.471  0.0800  0.5544  0.4780
   85DOPC   O32 2530   4.008   5.975   8.532 -0.3851 -0.2019 -0.3391
   85DOPC   C32 2531   3.925   6.154   8.379 -0.0522  0.2681  0.4072
   85DOPC   H2X 2532   3.852   6.198   8.449  1.6089  0.0847  2.3728
   85DOPC   H2Y 2533   3.975   6.227   8.312  0.1888 -0.5142 -0.2871
   85DOPC   C23 2534   4.571   6.483   8.383  0.3438  0.1884  0.4194
   85DOPC   H3R 2535   4.596   6.391   8.326  3.8395  1.4057 -0.2746
   85DOPC   H3S 2536   4.662   6.495   8.445  1.9151 -0.0150 -1.7244
   85DOPC   C24 2537   4.574   6.608   8.289  0.5971  0.2920  0.2525
   85DOPC   H4R 2538   4.541   6.699   8.343 -3.0263 -0.7116 -0.0084
   85DOPC   H4S 2539   4.490   6.592   8.218 -0.2555  2.1698  0.7937
   85DOPC   C25 2540   4.713   6.624   8.223 -0.2360 -0.8123  0.3684
   85DOPC   H5R 2541   4.742   6.525   8.182  0.9211 -0.8451  1.2161
   85DOPC   H5S 2542   4.793   6.641   8.299  0.2902 -1.1707 -0.1011
   85DOPC   C26 2543   4.716   6.736   8.122 -0.4480 -0.9372  0.7225
   85DOPC   H6R 2544   4.822   6.764   8.101 -0.9249  0.7203  0.3811
   85DOPC   H6S 2545   4.659   6.824   8.159  0.9402 -0.4002  1.6844
   85DOPC   C27 2546   4.666   6.687   7.987  0.0260 -0.2247 -0.1901
   85DOPC   H7R 2547   4.557   6.672   8.001 -0.0086  1.4202  1.7996
   85DOPC   H7S 2548   4.715   6.590   7.961  1.3009  0.3174  0.0822
   85DOPC   C28 2549   4.700   6.781   7.876  0.4206 -0.0221  0.5293
   85DOPC   H8R 2550   4.810   6.796   7.866  0.8172 -2.1948  1.0221
   85DOPC   H8S 2551   4.649   6.876   7.902 -0.9761 -0.7351  0.5323
   85DOPC   C29 2552   4.633   6.751   7.740 -0.3610  0.1840  0.2472
   85DOPC   H9R 2553   4.567   6.665   7.751 -0.4742  0.3417  0.8324
   85DOPC  C210 2554   4.678   6.790   7.617  0.3141  0.1622  0.0803
   85DOPC  H10R 2555   4.638   6.734   7.531 -2.8095  1.7622  0.3816
   85DOPC  C211 2556   4.787   6.882   7.586  0.6443 -0.4971 -0.5134
   85DOPC  H11R 2557   4.878   6.832   7.548  1.5945  0.0576  0.9339
   85DOPC  H11S 2558   4.821   6.929   7.681  1.3786  0.9238 -1.4538
   85DOPC  C212 2559   4.744   7.003   7.499 -0.1401 -0.3200 -0.1539
   85DOPC  H12R 2560   4.837   7.061   7.480  0.1518 -1.0178 -0.9358
   85DOPC  H12S 2561   4.670   7.069   7.549 -0.0222 -0.3056  0.0009
   85DOPC  C213 2562   4.684   6.953   7.366 -0.1285  0.1056 -0.0716
   85DOPC  H13R 2563   4.597   6.887   7.382 -0.6303  0.7888  0.0559
   85DOPC  H13S 2564   4.770   6.903   7.317  1.4599  1.7871  0.8563
   85DOPC  C214 2565   4.640   7.068   7.273  0.0965  0.2529 -1.0437
   85DOPC  H14R 2566   4.597   7.019   7.183 -0.0416 -0.4845 -0.5845
   85DOPC  H14S 2567   4.728   7.133   7.255  0.0528  2.0386  3.7020
   85DOPC  C215 2568   4.526   7.158   7.338 -0.5751  0.0543  0.8897
   85DOPC  H15R 2569   4.548   7.204   7.437  2.0453  0.0709  0.3545
   85DOPC  H15S 2570   4.424   7.116   7.350 -0.7581  0.5115  0.9883
   85DOPC  C216 2571   4.537   7.284   7.246  0.7315  0.4905 -0.0025
   85DOPC  H16R 2572   4.554   7.252   7.141  0.5341  0.6035 -0.0713
   85DOPC  H16S 2573   4.631   7.341   7.266  0.9322  0.4592 -0.8040
   85DOPC  C217 2574   4.413   7.373   7.271 -0.5859  0.2244 -0.6935
   85DOPC  H17R 2575   4.324   7.307   7.280  0.1656 -0.5428  1.7765
   85DOPC  H17S 2576   4.393   7.444   7.188 -2.3532 -2.2249 -2.5288
   85DOPC  C218 2577   4.430   7.449   7.404  0.6881 -0.4118  0.7930
   85DOPC  H18R 2578   4.347   7.521   7.422  0.2313  0.0501 -2.4548
   85DOPC  H18S 2579   4.524   7.507   7.394 -0.7931  2.3287  1.6267
   85DOPC  H18T 2580   4.436   7.382   7.492  0.9097 -2.4621 -0.7238
   85DOPC   C33 2581   3.850   6.040   8.296  0.2751 -0.6356 -0.2613
   85DOPC   H3X 2582   3.747   6.046   8.336  0.5615  0.5881  0.3403
   85DOPC   H3Y 2583   3.890   5.937   8.308  0.2794 -0.6078 -0.0352
   85DOPC   C34 2584   3.853   6.091   8.149 -0.2822  0.5969  0.7053
   85DOPC   H4X 2585   3.840   6.201   8.141  1.3416  0.7511 -0.2058
   85DOPC   H4Y 2586   3.777   6.046   8.082  1.1368 -0.5900 -0.1569
   85DOPC   C35 2587   3.991   6.060   8.078 -0.8020 -0.4344 -0.1391
   85DOPC   H5X 2588   4.004   5.952   8.055 -2.2688 -0.6346 -0.0811
   85DOPC   H5Y 2589   4.075   6.087   8.147 -0.3537 -0.3209 -0.7207
   85DOPC   C36 2590   4.017   6.126   7.945 -0.4896  0.3597  0.3242
   85DOPC   H6X 2591   4.028   6.237   7.952 -0.3990  0.3314  0.6413
   85DOPC   H6Y 2592   4.120   6.087   7.927 -0.8922 -1.4768  1.7569
   85DOPC   C37 2593   3.919   6.084   7.831  0.5754 -0.0780 -0.5970
   85DOPC   H7X 2594   3.926   5.973   7.832  0.4148 -0.0875  0.3059
   85DOPC   H7Y 2595   3.818   6.123   7.854  0.9166  0.6713 -0.3565
   85DOPC   C38 2596   3.964   6.135   7.697  0.7316  0.5431 -0.5783
   85DOPC   H8X 2597   4.074   6.118   7.696  0.7467  0.5850 -2.2928
   85DOPC   H8Y 2598   3.961   6.244   7.675  1.4283  0.2702 -2.2100
   85DOPC   C39 2599   3.889   6.064   7.586  0.0876  0.6459 -1.1774
   85DOPC   H9X 2600   3.792   6.102   7.550 -0.8108  0.5368  0.9895
   85DOPC  C310 2601   3.925   5.946   7.529  0.5648 -0.2493 -0.1598
   85DOPC  H10X 2602   3.853   5.890   7.467 -0.4845  0.7422  0.1186
   85DOPC  C311 2603   4.050   5.867   7.559  0.1360 -0.9200  0.1442
   85DOPC  H11X 2604   4.040   5.765   7.516  0.7298 -0.9619  0.0900
   85DOPC  H11Y 2605   4.056   5.849   7.668  0.1576  0.6399  0.4271
   85DOPC  C312 2606   4.185   5.923   7.512  0.0812 -0.3804 -0.7214
   85DOPC  H12X 2607   4.264   5.852   7.545  1.7882  1.3204 -0.9615
   85DOPC  H12Y 2608   4.203   6.023   7.556  0.3575 -0.4508 -0.6709
   85DOPC  C313 2609   4.198   5.916   7.358 -0.2710  0.2421 -0.5446
   85DOPC  H13X 2610   4.163   5.818   7.319 -1.9607  0.9901 -1.0083
   85DOPC  H13Y 2611   4.131   5.992   7.311 -1.3611 -0.8575 -0.8076
   85DOPC  C314 2612   4.333   5.946   7.308  0.7254 -0.1005  0.7016
   85DOPC  H14X 2613   4.349   6.056   7.305 -1.0365  0.2424  2.4745
   85DOPC  H14Y 2614   4.414   5.896   7.365  2.2216 -1.4554 -2.3517
   85DOPC  C315 2615   4.356   5.898   7.162  0.3562 -0.5081 -0.5084
   85DOPC  H15X 2616   4.299   5.968   7.098 -0.2102 -0.1504  0.3652
   85DOPC  H15Y 2617   4.301   5.802   7.158  0.7439 -0.8413  1.2101
   85DOPC  C316 2618   4.503   5.885   7.121 -0.8641 -0.0062 -0.4282
   85DOPC  H16X 2619   4.500   5.868   7.011  2.4626  2.2326 -1.0146
   85DOPC  H16Y 2620   4.555   5.981   7.141 -0.6461  0.2625 -2.1152
   85DOPC  C317 2621   4.578   5.773   7.193  0.7797 -0.2108 -0.1658
   85DOPC  H17X 2622   4.678   5.780   7.147  1.3345  0.3343  1.0784
   85DOPC  H17Y 2623   4.588   5.816   7.295  0.7041  0.2077 -0.3289
   85DOPC  C318 2624   4.529   5.628   7.189  0.0172 -0.0713  0.6010
   85DOPC  H18X 2625   4.516   5.590   7.085 -1.4470  1.0367  0.3376
   85DOPC  H18Y 2626   4.610   5.569   7.236 -1.0980 -1.1217  1.2907
   85DOPC  H18Z 2627   4.440   5.615   7.254  0.4560  2.2167  1.7768
   86DOPC     N 2628   3.614   5.082   9.412 -0.2492 -0.2260  0.5971
   86DOPC   C12 2629   3.641   4.959   9.332  0.3757  0.3460  0.3604
   86DOPC  H12A 2630   3.576   4.963   9.246 -0.7513  0.3574  1.1830
   86DOPC  H12B 2631   3.607   4.875   9.391 -0.1335 -0.6037 -1.2435
   86DOPC   C13 2632   3.686   5.076   9.548  0.5470 -0.7279 -0.2076
   86DOPC  H13A 2633   3.790   5.051   9.557  1.3177  2.1283 -0.2078
   86DOPC  H13B 2634   3.680   5.166   9.606  0.3956 -1.8013  1.5194
   86DOPC  H13C 2635   3.633   5.008   9.614 -1.6493  1.1538  0.0919
   86DOPC   C14 2636   3.471   5.086   9.434  0.2533 -0.3994  0.1667
   86DOPC  H14A 2637   3.450   5.175   9.491 -0.4516 -1.4575  1.6357
   86DOPC  H14B 2638   3.420   5.105   9.340 -0.5253 -1.0378  0.4501
   86DOPC  H14C 2639   3.423   5.005   9.487  1.4717 -2.1499 -1.3042
   86DOPC   C15 2640   3.657   5.205   9.336 -0.7450 -0.2123 -0.0156
   86DOPC  H15A 2641   3.621   5.295   9.384 -2.4304 -0.1088 -1.3841
   86DOPC  H15B 2642   3.618   5.201   9.236  0.4269  1.8356 -0.6145
   86DOPC  H15C 2643   3.765   5.210   9.334 -0.7926  0.5174 -1.1558
   86DOPC   C11 2644   3.786   4.928   9.287 -0.3962 -0.3094 -0.2917
   86DOPC  H11A 2645   3.844   4.921   9.381 -1.0066 -0.4904  0.0780
   86DOPC  H11B 2646   3.791   4.823   9.251  1.1484  0.4218 -2.3947
   86DOPC     P 2647   3.994   5.048   9.180 -0.0095  0.1806 -0.2639
   86DOPC   O13 2648   4.048   4.930   9.105  0.5495 -0.5272 -0.3144
   86DOPC   O14 2649   4.055   5.087   9.308  0.0242 -0.2940 -0.5049
   86DOPC   O12 2650   3.842   5.029   9.200  0.7270 -0.5964 -0.1668
   86DOPC   O11 2651   4.001   5.183   9.098  0.1255 -0.1856  0.0485
   86DOPC    C1 2652   3.904   5.213   8.994  0.5691 -0.3534 -0.2897
   86DOPC    HA 2653   3.852   5.310   9.008 -0.5927 -0.6353 -2.2425
   86DOPC    HB 2654   3.825   5.135   8.988 -0.5029  0.7475 -1.1423
   86DOPC    C2 2655   3.972   5.221   8.852  0.3871 -0.6104 -0.1468
   86DOPC    HS 2656   3.888   5.229   8.779  0.4967  1.7255 -0.0804
   86DOPC   O21 2657   4.060   5.114   8.821  0.0838 -0.0079 -0.4333
   86DOPC   C21 2658   4.002   4.998   8.793 -0.4820  0.8322 -0.3077
   86DOPC   O22 2659   3.883   4.978   8.779  0.7194 -0.6184 -0.3343
   86DOPC   C22 2660   4.103   4.883   8.788  1.0358  0.0767  0.3270
   86DOPC   H2R 2661   4.051   4.809   8.725 -0.7356  0.5889  1.1261
   86DOPC   H2S 2662   4.104   4.838   8.890 -2.2928 -2.6139 -0.6523
   86DOPC    C3 2663   4.049   5.357   8.850  0.1808  0.9409  0.5122
   86DOPC    HX 2664   4.139   5.325   8.907  0.1480 -3.7942 -1.6592
   86DOPC    HY 2665   3.997   5.441   8.901 -1.6974 -1.2058  2.3516
   86DOPC   O31 2666   4.095   5.388   8.717 -0.0553  0.0312 -0.1583
   86DOPC   C31 2667   4.018   5.454   8.637  0.0505 -0.0435 -0.3679
   86DOPC   O32 2668   3.900   5.481   8.666  0.2941  0.4362 -0.4173
   86DOPC   C32 2669   4.088   5.491   8.510 -0.5220  0.3354 -0.5033
   86DOPC   H2X 2670   4.191   5.516   8.545 -0.0207 -1.3984 -0.6637
   86DOPC   H2Y 2671   4.097   5.408   8.437 -0.7656 -0.9469  0.8903
   86DOPC   C23 2672   4.250   4.908   8.743 -0.6030 -0.4016 -0.1753
   86DOPC   H3R 2673   4.316   4.830   8.787  0.7600 -0.3388 -2.0367
   86DOPC   H3S 2674   4.283   5.006   8.783 -0.7408 -0.2980 -0.3150
   86DOPC   C24 2675   4.253   4.911   8.589 -0.1694  0.2086  0.1006
   86DOPC   H4R 2676   4.195   4.996   8.547  1.5611  0.7442 -1.3213
   86DOPC   H4S 2677   4.217   4.813   8.551  1.0338 -1.2518  2.4927
   86DOPC   C25 2678   4.399   4.919   8.526  0.6759 -0.0710 -0.7410
   86DOPC   H5R 2679   4.465   4.835   8.555  1.6735  0.8011 -0.3877
   86DOPC   H5S 2680   4.437   5.011   8.577 -0.4259 -0.4905  0.9018
   86DOPC   C26 2681   4.414   4.942   8.372  0.6194 -0.2426 -0.6736
   86DOPC   H6R 2682   4.369   5.040   8.346  0.0202 -0.1504  0.6116
   86DOPC   H6S 2683   4.353   4.863   8.324  1.2170 -0.7825 -0.5647
   86DOPC   C27 2684   4.554   4.930   8.320  0.4437 -0.2965  0.1520
   86DOPC   H7R 2685   4.592   4.828   8.342  0.6378 -0.1237  0.6161
   86DOPC   H7S 2686   4.621   5.006   8.365  0.2777 -0.5169  0.7779
   86DOPC   C28 2687   4.570   4.921   8.158  0.1353  0.3436 -0.3818
   86DOPC   H8R 2688   4.675   4.939   8.129 -0.5327  3.8544 -1.1951
   86DOPC   H8S 2689   4.509   5.004   8.115 -1.1413 -1.7750 -2.9857
   86DOPC   C29 2690   4.520   4.800   8.088  0.3770  0.1236  0.0037
   86DOPC   H9R 2691   4.474   4.720   8.148  2.9298 -1.5617 -0.1302
   86DOPC  C210 2692   4.525   4.782   7.955 -0.6673  0.4152 -0.0219
   86DOPC  H10R 2693   4.459   4.704   7.914 -1.8154  0.1710  2.1383
   86DOPC  C211 2694   4.576   4.883   7.861  0.6466  0.3457 -0.2227
   86DOPC  H11R 2695   4.617   4.821   7.779  1.8759  0.9376 -0.0733
   86DOPC  H11S 2696   4.657   4.943   7.906  1.8982 -2.1988  1.1263
   86DOPC  C212 2697   4.466   4.982   7.811 -0.5363 -0.6157  0.3078
   86DOPC  H12R 2698   4.532   5.051   7.754  0.0660 -1.0303  0.4890
   86DOPC  H12S 2699   4.421   5.038   7.896 -2.5066  2.0168 -2.2507
   86DOPC  C213 2700   4.358   4.927   7.717 -0.4475 -0.5784  0.0950
   86DOPC  H13R 2701   4.302   5.018   7.686  0.9506 -0.1841 -1.3567
   86DOPC  H13S 2702   4.292   4.858   7.774  0.2027 -0.2802  1.2491
   86DOPC  C214 2703   4.408   4.864   7.581  0.4649  0.6001 -0.2946
   86DOPC  H14R 2704   4.469   4.775   7.605 -0.1948  0.1323 -0.3458
   86DOPC  H14S 2705   4.468   4.950   7.544 -0.6746  1.4837 -0.1554
   86DOPC  C215 2706   4.307   4.840   7.469  0.1209 -0.4981  0.7806
   86DOPC  H15R 2707   4.228   4.776   7.512  0.0988 -0.3466  0.9635
   86DOPC  H15S 2708   4.352   4.797   7.376 -0.8141  0.1110  0.0263
   86DOPC  C216 2709   4.233   4.970   7.422 -0.2501  0.2307  0.2915
   86DOPC  H16R 2710   4.184   5.027   7.504  0.0192  0.1513  0.5062
   86DOPC  H16S 2711   4.161   4.934   7.345  0.5295 -3.7995  1.2577
   86DOPC  C217 2712   4.327   5.081   7.362  0.2134  0.0658  0.2218
   86DOPC  H17R 2713   4.394   5.039   7.285 -0.6740 -0.3195 -0.3515
   86DOPC  H17S 2714   4.386   5.131   7.442  2.1738 -1.7376 -0.0375
   86DOPC  C218 2715   4.240   5.194   7.295 -0.0188  0.2102 -0.3991
   86DOPC  H18R 2716   4.165   5.160   7.220  0.4249  0.4825 -0.9699
   86DOPC  H18S 2717   4.307   5.268   7.247  1.1241 -0.6751 -0.2265
   86DOPC  H18T 2718   4.177   5.236   7.377 -1.4360 -2.0169 -0.2377
   86DOPC   C33 2719   4.012   5.611   8.452 -0.8298 -0.0258  0.4080
   86DOPC   H3X 2720   3.993   5.699   8.518  1.8002 -0.9773  2.6508
   86DOPC   H3Y 2721   3.913   5.583   8.410 -1.6255 -0.9206  2.6928
   86DOPC   C34 2722   4.092   5.677   8.336 -0.6162  0.1958 -0.1991
   86DOPC   H4X 2723   4.029   5.752   8.284 -0.9462 -0.8892 -1.4179
   86DOPC   H4Y 2724   4.095   5.597   8.259 -2.0381 -0.7976  0.7388
   86DOPC   C35 2725   4.225   5.733   8.386 -0.4337 -0.2076  0.3585
   86DOPC   H5X 2726   4.289   5.663   8.444  0.5128  0.0531 -0.3529
   86DOPC   H5Y 2727   4.199   5.808   8.464 -2.1693 -0.3141 -0.0713
   86DOPC   C36 2728   4.321   5.781   8.273  0.5004 -0.7098 -0.1208
   86DOPC   H6X 2729   4.422   5.802   8.314  0.9948 -0.1927 -1.5380
   86DOPC   H6Y 2730   4.330   5.707   8.191  1.3605  0.3939 -1.0583
   86DOPC   C37 2731   4.266   5.912   8.212  1.0404  0.7025  0.2298
   86DOPC   H7X 2732   4.185   5.877   8.145  0.8352 -1.9593  1.7203
   86DOPC   H7Y 2733   4.221   5.970   8.295 -0.4665  0.5246 -0.4262
   86DOPC   C38 2734   4.371   5.988   8.120  0.7600 -0.8070 -0.2822
   86DOPC   H8X 2735   4.458   5.998   8.189 -1.0731 -0.8490  2.1873
   86DOPC   H8Y 2736   4.330   6.090   8.107 -0.8724 -1.6301 -2.0453
   86DOPC   C39 2737   4.422   5.916   7.995 -0.7198 -0.0900 -0.0609
   86DOPC   H9X 2738   4.455   5.812   8.010 -0.7633 -0.3514 -1.6096
   86DOPC  C310 2739   4.428   5.960   7.867  0.1083 -0.1675  0.3568
   86DOPC  H10X 2740   4.450   5.897   7.779  2.9470 -0.7831  1.4160
   86DOPC  C311 2741   4.393   6.102   7.821  0.6632  0.2514 -0.4056
   86DOPC  H11X 2742   4.384   6.173   7.906 -0.7155  0.8319 -1.0111
   86DOPC  H11Y 2743   4.297   6.113   7.766  0.8069 -0.2622 -0.7658
   86DOPC  C312 2744   4.508   6.160   7.741 -0.5502 -0.5928 -0.6194
   86DOPC  H12X 2745   4.602   6.127   7.789 -0.5998  1.7963  1.2650
   86DOPC  H12Y 2746   4.503   6.271   7.733 -0.3019 -0.2470  2.7996
   86DOPC  C313 2747   4.512   6.117   7.594  0.3662 -0.4348 -0.5998
   86DOPC  H13X 2748   4.544   6.011   7.601 -0.2440 -0.5704  0.3089
   86DOPC  H13Y 2749   4.410   6.118   7.548  0.4130  1.5768 -0.7525
   86DOPC  C314 2750   4.602   6.208   7.512  0.0080 -0.3270 -0.1596
   86DOPC  H14X 2751   4.562   6.311   7.522 -0.5056 -0.4165 -1.1423
   86DOPC  H14Y 2752   4.705   6.210   7.553  0.9424  0.4809 -2.3952
   86DOPC  C315 2753   4.616   6.169   7.369  0.1904 -0.0198  0.0305
   86DOPC  H15X 2754   4.533   6.200   7.303  1.3749  1.8277 -0.7014
   86DOPC  H15Y 2755   4.626   6.059   7.361  1.1572  0.1357 -1.2695
   86DOPC  C316 2756   4.736   6.239   7.296  0.4136 -0.1333  0.1981
   86DOPC  H16X 2757   4.729   6.346   7.324 -1.4536 -0.4229  1.0247
   86DOPC  H16Y 2758   4.827   6.187   7.334 -0.5541 -1.8943  0.2409
   86DOPC  C317 2759   4.734   6.226   7.139  1.2024  0.0447 -0.2387
   86DOPC  H17X 2760   4.726   6.121   7.103 -0.8062 -0.1317  0.6374
   86DOPC  H17Y 2761   4.642   6.277   7.106  1.7473  0.8631 -0.5227
   86DOPC  C318 2762   4.852   6.307   7.072  0.0962  0.4614  0.1231
   86DOPC  H18X 2763   4.949   6.253   7.080  0.0637  0.4875  0.7281
   86DOPC  H18Y 2764   4.827   6.314   6.964  2.2659 -2.5567 -0.7204
   86DOPC  H18Z 2765   4.866   6.411   7.109  2.4556  1.3337 -2.7826
   87DOPC     N 2766   6.302   5.250   8.910 -0.0847  0.3638 -0.3474
   87DOPC   C12 2767   6.300   5.299   8.766  0.0722 -0.4526 -0.2785
   87DOPC  H12A 2768   6.216   5.366   8.758  2.0679  2.3131  0.4085
   87DOPC  H12B 2769   6.288   5.215   8.700 -0.6652 -0.4116 -0.1997
   87DOPC   C13 2770   6.427   5.168   8.945  0.7964 -0.3151  0.4734
   87DOPC  H13A 2771   6.511   5.233   8.925  0.7171  0.1066  1.4360
   87DOPC  H13B 2772   6.429   5.133   9.048  1.2421 -1.2162  0.1658
   87DOPC  H13C 2773   6.432   5.087   8.875  2.5583  0.0652  0.1088
   87DOPC   C14 2774   6.181   5.174   8.940  0.0134 -0.7941 -0.7263
   87DOPC  H14A 2775   6.091   5.224   8.908  0.1359  0.1208  0.2906
   87DOPC  H14B 2776   6.185   5.081   8.885  0.6345 -1.4569  0.3937
   87DOPC  H14C 2777   6.172   5.157   9.046  2.3419 -0.8171 -0.4689
   87DOPC   C15 2778   6.300   5.369   9.007  0.4157  0.0826  0.7880
   87DOPC  H15A 2779   6.207   5.423   8.996 -1.5419 -3.2832 -1.1482
   87DOPC  H15B 2780   6.375   5.441   8.980 -0.8700  1.4886  0.8477
   87DOPC  H15C 2781   6.304   5.334   9.109  1.0391 -0.8346  0.4560
   87DOPC   C11 2782   6.427   5.369   8.717 -0.0647  0.3011  0.3316
   87DOPC  H11A 2783   6.394   5.422   8.625 -1.8160  0.7324  1.1498
   87DOPC  H11B 2784   6.464   5.447   8.787 -1.8551  0.8743  0.6976
   87DOPC     P 2785   6.656   5.295   8.602 -0.2989  0.4891  0.0550
   87DOPC   O13 2786   6.744   5.178   8.628  0.4821 -0.2771  0.1008
   87DOPC   O14 2787   6.714   5.428   8.622 -1.2025  0.3185 -0.7542
   87DOPC   O12 2788   6.527   5.275   8.689 -0.5063 -0.5088  0.0051
   87DOPC   O11 2789   6.611   5.297   8.452  0.4164 -0.6103  0.0334
   87DOPC    C1 2790   6.581   5.184   8.375 -0.1899 -0.3001  0.4147
   87DOPC    HA 2791   6.483   5.198   8.324  0.3522  1.6961 -0.1593
   87DOPC    HB 2792   6.562   5.088   8.429  0.5218 -0.9657 -0.4957
   87DOPC    C2 2793   6.692   5.150   8.263 -0.9220  0.1861 -0.2601
   87DOPC    HS 2794   6.789   5.141   8.317 -2.3830 -0.3360  2.4395
   87DOPC   O21 2795   6.691   5.252   8.158 -0.1944  0.2661  0.4104
   87DOPC   C21 2796   6.814   5.266   8.101 -0.2188  0.6326  0.1422
   87DOPC   O22 2797   6.919   5.207   8.135 -0.0001  0.3969  0.4080
   87DOPC   C22 2798   6.811   5.370   7.998  0.3693 -0.5590 -0.1792
   87DOPC   H2R 2799   6.802   5.467   8.050  1.7921 -0.7601  0.4944
   87DOPC   H2S 2800   6.721   5.356   7.935 -1.0695  0.2791  1.5971
   87DOPC    C3 2801   6.665   5.001   8.215  0.2900 -0.3873 -0.8295
   87DOPC    HX 2802   6.560   4.997   8.178  0.6160  1.4647 -2.1283
   87DOPC    HY 2803   6.687   4.946   8.308  0.4678 -2.3269 -1.9794
   87DOPC   O31 2804   6.753   4.966   8.106  0.2251  0.0151  0.6475
   87DOPC   C31 2805   6.809   4.846   8.098  0.0747  0.1408  0.3648
   87DOPC   O32 2806   6.815   4.764   8.193  0.5902 -0.8403 -0.0623
   87DOPC   C32 2807   6.861   4.846   7.956 -0.0343  0.3390  0.2523
   87DOPC   H2X 2808   6.786   4.865   7.875  0.5272 -0.1188 -0.3898
   87DOPC   H2Y 2809   6.917   4.937   7.927 -0.7097  0.5299 -0.5229
   87DOPC   C23 2810   6.947   5.379   7.925  0.2576 -0.2541  0.2948
   87DOPC   H3R 2811   6.985   5.286   7.878  3.6518  1.0920  0.1342
   87DOPC   H3S 2812   7.028   5.400   7.998 -0.1473  0.4974  0.5422
   87DOPC   C24 2813   6.962   5.498   7.819 -0.3487  0.9112 -0.6060
   87DOPC   H4R 2814   7.061   5.483   7.770  0.6021  1.3306  1.0911
   87DOPC   H4S 2815   6.966   5.588   7.884  0.0517  0.0477  0.6071
   87DOPC   C25 2816   6.854   5.500   7.710 -0.5233  0.1571  0.7782
   87DOPC   H5R 2817   6.888   5.580   7.640 -1.6193 -0.4192 -0.4667
   87DOPC   H5S 2818   6.754   5.537   7.742 -0.6248  0.0760  0.5596
   87DOPC   C26 2819   6.832   5.370   7.627  0.0240  0.1764 -0.3982
   87DOPC   H6R 2820   6.749   5.398   7.558  0.8931  1.3785 -0.9839
   87DOPC   H6S 2821   6.807   5.278   7.684  0.2216 -0.3029 -1.0586
   87DOPC   C27 2822   6.953   5.334   7.528 -0.0234  0.2332 -0.3785
   87DOPC   H7R 2823   6.933   5.238   7.475  3.5303 -1.4274  1.0438
   87DOPC   H7S 2824   7.038   5.330   7.599 -0.1801  2.2415  0.0038
   87DOPC   C28 2825   6.981   5.447   7.423  0.5034 -0.5723  0.4734
   87DOPC   H8R 2826   6.989   5.549   7.466  0.1290  0.0977 -0.9708
   87DOPC   H8S 2827   6.894   5.449   7.353  1.7993 -0.6081 -1.2099
   87DOPC   C29 2828   7.111   5.422   7.352  0.5966  1.2026 -0.1161
   87DOPC   H9R 2829   7.202   5.429   7.413  2.2889 -1.2841 -2.1179
   87DOPC  C210 2830   7.125   5.376   7.224 -0.0109  0.1529 -0.1648
   87DOPC  H10R 2831   7.218   5.394   7.169  2.4193 -2.0362  2.8341
   87DOPC  C211 2832   7.010   5.347   7.133  0.7360  0.0024 -0.2246
   87DOPC  H11R 2833   6.950   5.438   7.112  1.5961  0.7990  0.6342
   87DOPC  H11S 2834   6.940   5.280   7.187 -1.3288  1.5191 -0.9251
   87DOPC  C212 2835   7.058   5.272   7.010  1.0853  0.0798 -0.6472
   87DOPC  H12R 2836   7.140   5.203   7.038  0.9265  0.3141  0.4424
   87DOPC  H12S 2837   7.113   5.346   6.948 -1.2102  1.4107 -1.2200
   87DOPC  C213 2838   6.938   5.215   6.935 -0.4281 -0.5513 -0.6792
   87DOPC  H13R 2839   6.868   5.300   6.923  0.6772  0.7578  1.5470
   87DOPC  H13S 2840   6.889   5.143   7.004  0.7284 -1.0982 -0.3925
   87DOPC  C214 2841   6.970   5.161   6.797 -0.0162  0.2564  0.2211
   87DOPC  H14R 2842   7.073   5.121   6.784  0.1306  1.0423 -1.3827
   87DOPC  H14S 2843   6.978   5.241   6.720 -0.7838  0.5511  0.4372
   87DOPC  C215 2844   6.864   5.061   6.751 -0.5788  0.7450 -0.3143
   87DOPC  H15R 2845   6.870   4.978   6.825  0.7698 -0.0360 -1.2446
   87DOPC  H15S 2846   6.892   5.008   6.657  2.5830  1.5156  0.0813
   87DOPC  C216 2847   6.722   5.110   6.741 -0.2160  0.0173  1.0162
   87DOPC  H16R 2848   6.710   5.192   6.666 -0.1268  0.0229  1.0085
   87DOPC  H16S 2849   6.686   5.144   6.841 -1.2011 -0.1930  0.7463
   87DOPC  C217 2850   6.614   5.011   6.700  0.6009 -0.2952 -0.5657
   87DOPC  H17R 2851   6.620   4.922   6.766  2.3505  0.6462  0.6340
   87DOPC  H17S 2852   6.651   4.980   6.600  0.8450 -0.9059 -0.2866
   87DOPC  C218 2853   6.474   5.056   6.684 -0.0236 -0.2515  0.6559
   87DOPC  H18R 2854   6.426   5.054   6.784  1.0684 -0.3663  1.1898
   87DOPC  H18S 2855   6.405   4.990   6.627 -2.7348  1.6332  1.5570
   87DOPC  H18T 2856   6.467   5.157   6.638 -0.1686  0.0420  1.3101
   87DOPC   C33 2857   6.930   4.708   7.916 -0.5922  0.7003  0.7041
   87DOPC   H3X 2858   6.936   4.633   7.997  0.8174 -1.2667 -1.1240
   87DOPC   H3Y 2859   7.030   4.745   7.885 -0.2915 -0.2338  0.5266
   87DOPC   C34 2860   6.861   4.639   7.794  0.1201  0.2818  0.3992
   87DOPC   H4X 2861   6.754   4.622   7.817 -0.4597  0.2688 -2.0889
   87DOPC   H4Y 2862   6.914   4.542   7.782  2.0939  1.2138  1.1115
   87DOPC   C35 2863   6.862   4.723   7.666  0.3035  0.1230  0.4598
   87DOPC   H5X 2864   6.803   4.814   7.687 -1.5948 -1.1491  0.8343
   87DOPC   H5Y 2865   6.807   4.666   7.588 -0.8821 -0.7426  1.8749
   87DOPC   C36 2866   7.003   4.771   7.617  0.0742 -0.0725 -0.0984
   87DOPC   H6X 2867   7.057   4.829   7.694  1.0253 -3.2206  1.7906
   87DOPC   H6Y 2868   7.062   4.680   7.595  1.8684  0.6734  1.4198
   87DOPC   C37 2869   6.996   4.858   7.491  0.5599 -0.2133 -0.5497
   87DOPC   H7X 2870   6.925   4.806   7.424  1.1780 -0.0155 -1.3685
   87DOPC   H7Y 2871   6.956   4.957   7.524  2.4172 -0.4889  3.1176
   87DOPC   C38 2872   7.124   4.881   7.415 -0.5552  0.0171  0.3415
   87DOPC   H8X 2873   7.169   4.780   7.406  1.1386  0.7962 -0.2929
   87DOPC   H8Y 2874   7.198   4.925   7.485  0.9557 -2.2912  0.3086
   87DOPC   C39 2875   7.119   4.975   7.296 -0.0544  0.0124 -0.0103
   87DOPC   H9X 2876   7.101   5.080   7.323 -0.4051 -0.3938  1.4490
   87DOPC  C310 2877   7.125   4.928   7.167 -0.7042  0.1314 -0.2839
   87DOPC  H10X 2878   7.113   4.991   7.078 -1.3481 -0.1279 -0.3819
   87DOPC  C311 2879   7.130   4.781   7.129 -0.7217  0.0571  0.4467
   87DOPC  H11X 2880   7.088   4.718   7.210  0.3231  0.1687  1.1039
   87DOPC  H11Y 2881   7.236   4.748   7.118 -0.6046  1.1968 -2.9609
   87DOPC  C312 2882   7.063   4.747   6.994  0.7764  0.0410 -0.1135
   87DOPC  H12X 2883   7.082   4.826   6.917 -1.4850  0.9721  0.2053
   87DOPC  H12Y 2884   6.953   4.743   7.010  0.2922 -2.0958 -3.0792
   87DOPC  C313 2885   7.090   4.605   6.943  0.8593 -0.3722  0.3076
   87DOPC  H13X 2886   7.199   4.587   6.931  0.4364 -3.4335  0.1126
   87DOPC  H13Y 2887   7.066   4.541   7.030  0.8786 -0.3013  0.3644
   87DOPC  C314 2888   7.021   4.555   6.811 -0.1075 -0.1708  0.6616
   87DOPC  H14X 2889   6.927   4.519   6.857 -0.1296  0.4010  1.0802
   87DOPC  H14Y 2890   7.006   4.646   6.749 -2.2954 -0.2596  0.9689
   87DOPC  C315 2891   7.098   4.446   6.745 -0.3625 -0.0493  0.2707
   87DOPC  H15X 2892   7.195   4.487   6.710 -0.4538  1.9059  2.0450
   87DOPC  H15Y 2893   7.047   4.396   6.660  1.9642 -0.7048 -0.8048
   87DOPC  C316 2894   7.130   4.326   6.834  0.0612  0.6225  0.4747
   87DOPC  H16X 2895   7.179   4.248   6.772 -1.3112  0.7330 -0.7978
   87DOPC  H16Y 2896   7.209   4.370   6.898  2.3210 -0.2312 -1.5683
   87DOPC  C317 2897   7.013   4.272   6.917  0.8237  0.7214 -0.3504
   87DOPC  H17X 2898   6.970   4.356   6.976 -1.3282  0.4761 -1.4479
   87DOPC  H17Y 2899   6.933   4.242   6.846  0.9399 -0.6488  0.0803
   87DOPC  C318 2900   7.043   4.150   7.007 -0.1237 -0.0540  0.3100
   87DOPC  H18X 2901   7.109   4.188   7.088 -0.1726  0.8712 -0.0643
   87DOPC  H18Y 2902   6.959   4.096   7.055  0.5960 -0.8959  0.6417
   87DOPC  H18Z 2903   7.101   4.069   6.958 -3.1973 -2.1881 -0.1197
   88DOPC     N 2904   6.365   3.686   9.118  0.2042 -0.6195 -0.3051
   88DOPC   C12 2905   6.441   3.797   9.039  0.1867 -0.2162  0.2325
   88DOPC  H12A 2906   6.526   3.831   9.095 -0.7946  0.3631  1.4222
   88DOPC  H12B 2907   6.375   3.882   9.032  1.6713  0.9448 -0.1929
   88DOPC   C13 2908   6.444   3.563   9.147  0.1065  0.0371 -0.2700
   88DOPC  H13A 2909   6.385   3.485   9.194  0.7584  0.7390  1.8068
   88DOPC  H13B 2910   6.479   3.515   9.057  0.0768 -1.2313  0.3727
   88DOPC  H13C 2911   6.529   3.580   9.210  0.9278 -0.7121 -1.1446
   88DOPC   C14 2912   6.242   3.646   9.049  0.5794 -0.1758  0.2664
   88DOPC  H14A 2913   6.271   3.609   8.952 -0.3132 -0.6667  0.1771
   88DOPC  H14B 2914   6.178   3.575   9.100  0.7137 -0.9326 -0.5796
   88DOPC  H14C 2915   6.187   3.735   9.025  2.1441  0.6065 -0.5651
   88DOPC   C15 2916   6.327   3.732   9.259  0.6004 -0.1420 -0.5173
   88DOPC  H15A 2917   6.310   3.645   9.320  1.3959 -1.8766 -2.6486
   88DOPC  H15B 2918   6.238   3.793   9.261 -0.3561 -1.4686 -1.2281
   88DOPC  H15C 2919   6.409   3.783   9.308  0.5361 -1.2992  0.8548
   88DOPC   C11 2920   6.485   3.764   8.895  0.6394 -0.1889 -0.0092
   88DOPC  H11A 2921   6.394   3.745   8.834  0.6013  0.9595 -0.3315
   88DOPC  H11B 2922   6.524   3.858   8.849  1.0204  0.1244  0.9334
   88DOPC     P 2923   6.729   3.679   8.914  0.2630  0.4283 -0.3374
   88DOPC   O13 2924   6.803   3.550   8.921  1.0497 -0.3613 -0.0741
   88DOPC   O14 2925   6.745   3.767   9.034  0.2476 -0.3352  0.3090
   88DOPC   O12 2926   6.580   3.656   8.892  0.1849 -0.1012 -0.1640
   88DOPC   O11 2927   6.764   3.757   8.774  0.6341  0.0258 -0.7453
   88DOPC    C1 2928   6.793   3.686   8.654  0.1487  0.1701  0.5105
   88DOPC    HA 2929   6.741   3.589   8.658 -1.2774  0.9079  0.5607
   88DOPC    HB 2930   6.902   3.672   8.635 -0.0240 -0.8687  0.2472
   88DOPC    C2 2931   6.738   3.770   8.535  0.2636 -0.7833  0.5080
   88DOPC    HS 2932   6.804   3.859   8.530  0.7572 -1.1739 -0.1966
   88DOPC   O21 2933   6.598   3.812   8.562 -0.5731  0.1867 -0.3839
   88DOPC   C21 2934   6.538   3.908   8.493  0.2588 -0.5066  0.0769
   88DOPC   O22 2935   6.589   3.998   8.429  0.0747 -0.1671 -0.0300
   88DOPC   C22 2936   6.387   3.892   8.512 -1.0485  0.3191  0.0108
   88DOPC   H2R 2937   6.368   3.906   8.620 -2.7829  2.0761 -0.4639
   88DOPC   H2S 2938   6.365   3.785   8.491  0.8045 -0.5750  2.1508
   88DOPC    C3 2939   6.754   3.686   8.401 -0.4389  0.0056  0.3077
   88DOPC    HX 2940   6.694   3.599   8.436 -0.3218  0.2829  1.2307
   88DOPC    HY 2941   6.861   3.671   8.374 -0.5336  2.0657 -1.4852
   88DOPC   O31 2942   6.688   3.756   8.293 -0.1128 -0.3584 -0.3147
   88DOPC   C31 2943   6.738   3.735   8.170 -0.3979 -0.2685  0.1396
   88DOPC   O32 2944   6.839   3.679   8.143 -0.4844  0.2326  0.4201
   88DOPC   C32 2945   6.648   3.801   8.065  0.0446  0.0573 -0.0655
   88DOPC   H2X 2946   6.540   3.783   8.086  0.6144 -0.1458  3.2936
   88DOPC   H2Y 2947   6.655   3.911   8.065  2.3519 -0.0212  1.2473
   88DOPC   C23 2948   6.305   3.990   8.429  0.0690  0.6987  0.2894
   88DOPC   H3R 2949   6.361   4.085   8.442  2.0747 -0.5473  1.3969
   88DOPC   H3S 2950   6.203   3.992   8.472  0.6774 -0.0176  1.8521
   88DOPC   C24 2951   6.294   3.940   8.289  0.0677  0.3075  1.0273
   88DOPC   H4R 2952   6.205   3.873   8.284  0.4224 -0.0958 -0.1219
   88DOPC   H4S 2953   6.380   3.880   8.253 -1.7326 -1.1585 -1.0574
   88DOPC   C25 2954   6.259   4.057   8.195  0.5664 -0.3629  0.5264
   88DOPC   H5R 2955   6.336   4.135   8.216 -2.0219  2.2600  0.9209
   88DOPC   H5S 2956   6.155   4.087   8.221 -0.2034 -1.2349 -1.3742
   88DOPC   C26 2957   6.258   3.999   8.057  0.2172 -0.4942  0.7558
   88DOPC   H6R 2958   6.185   3.915   8.055 -2.7991  1.9335  1.2905
   88DOPC   H6S 2959   6.361   3.962   8.039 -0.2969 -4.0008  3.6237
   88DOPC   C27 2960   6.219   4.101   7.941 -0.2100 -0.0065  0.5124
   88DOPC   H7R 2961   6.299   4.178   7.948  0.3208 -0.6719  2.1796
   88DOPC   H7S 2962   6.124   4.149   7.974 -0.5670 -0.6684  0.4608
   88DOPC   C28 2963   6.208   4.032   7.806  0.4047 -0.0760  0.2159
   88DOPC   H8R 2964   6.134   3.949   7.807 -1.5018  1.5418  1.7266
   88DOPC   H8S 2965   6.306   3.986   7.780  0.3072  1.1986 -2.7670
   88DOPC   C29 2966   6.171   4.143   7.712 -0.5159 -0.9973 -0.3843
   88DOPC   H9R 2967   6.074   4.189   7.736 -0.2405  0.3589 -1.7814
   88DOPC  C210 2968   6.256   4.200   7.631  0.5592  0.3287 -0.2629
   88DOPC  H10R 2969   6.217   4.291   7.582 -1.8403  0.2574  1.3045
   88DOPC  C211 2970   6.391   4.149   7.594 -0.0716 -1.2756 -0.2230
   88DOPC  H11R 2971   6.421   4.047   7.625  3.5752 -0.0470  0.8788
   88DOPC  H11S 2972   6.475   4.206   7.640 -2.2725  2.3257 -0.2564
   88DOPC  C212 2973   6.408   4.147   7.441  0.8099  0.1918  0.1874
   88DOPC  H12R 2974   6.435   4.250   7.411  1.7241  0.3534  1.4931
   88DOPC  H12S 2975   6.325   4.092   7.392 -0.4501 -0.5453  2.9787
   88DOPC  C213 2976   6.534   4.063   7.407  0.6053  0.5130  0.8353
   88DOPC  H13R 2977   6.516   3.960   7.444 -0.2616  0.5970  0.6575
   88DOPC  H13S 2978   6.618   4.097   7.473  0.2177  1.3336  0.9178
   88DOPC  C214 2979   6.588   4.080   7.263 -0.0835  0.0382 -0.5930
   88DOPC  H14R 2980   6.695   4.051   7.257  0.0664  0.3538  0.3297
   88DOPC  H14S 2981   6.590   4.189   7.240  3.4172  0.5622  1.3833
   88DOPC  C215 2982   6.505   3.999   7.164  0.3598  1.1968 -0.5597
   88DOPC  H15R 2983   6.397   4.025   7.169 -1.1539 -3.7256 -1.5520
   88DOPC  H15S 2984   6.524   3.895   7.199  0.1134  0.6288 -2.0447
   88DOPC  C216 2985   6.547   4.017   7.017  0.5168  0.5922 -0.7763
   88DOPC  H16R 2986   6.482   3.945   6.962  0.6528 -1.3845  1.4810
   88DOPC  H16S 2987   6.653   3.984   7.016  0.8039  1.4764 -0.0271
   88DOPC  C217 2988   6.547   4.160   6.967 -0.5118 -0.3325 -0.0659
   88DOPC  H17R 2989   6.576   4.158   6.860 -1.0513 -3.1326 -0.2324
   88DOPC  H17S 2990   6.625   4.215   7.024 -0.7636  0.2840 -0.3107
   88DOPC  C218 2991   6.408   4.231   6.986  0.0018  0.9658 -0.3721
   88DOPC  H18R 2992   6.374   4.238   7.092  0.3517 -0.8041 -0.0993
   88DOPC  H18S 2993   6.332   4.170   6.932 -0.8938 -0.0752  1.9071
   88DOPC  H18T 2994   6.416   4.336   6.951 -1.6212  1.3863  0.4189
   88DOPC   C33 2995   6.677   3.761   7.926  0.0329 -0.0238  0.5334
   88DOPC   H3X 2996   6.656   3.652   7.915  1.3293 -0.1181 -1.6040
   88DOPC   H3Y 2997   6.787   3.773   7.919 -0.2255  2.3311 -0.4233
   88DOPC   C34 2998   6.593   3.842   7.832 -0.3534 -0.6214 -0.0388
   88DOPC   H4X 2999   6.655   3.895   7.757 -2.2712  0.0490 -1.2207
   88DOPC   H4Y 3000   6.530   3.918   7.881  1.2017  1.1650 -0.6721
   88DOPC   C35 3001   6.489   3.756   7.753 -0.5607 -0.0798  0.4674
   88DOPC   H5X 3002   6.423   3.813   7.684  2.2800  1.9931 -0.7341
   88DOPC   H5Y 3003   6.429   3.695   7.824 -0.0599 -1.6330 -0.3880
   88DOPC   C36 3004   6.542   3.660   7.650 -0.0795  1.2721  0.3466
   88DOPC   H6X 3005   6.606   3.710   7.575 -1.7527 -0.6762 -2.5385
   88DOPC   H6Y 3006   6.603   3.582   7.700 -0.8756 -1.0326 -2.1045
   88DOPC   C37 3007   6.426   3.582   7.576 -0.1016 -1.2332 -0.3015
   88DOPC   H7X 3008   6.455   3.486   7.528  0.7900 -0.5220 -1.2352
   88DOPC   H7Y 3009   6.360   3.566   7.664 -1.3061  0.9912 -0.7388
   88DOPC   C38 3010   6.366   3.680   7.470  0.2856 -0.5297 -1.2168
   88DOPC   H8X 3011   6.445   3.681   7.392  1.9752 -0.9515  0.3967
   88DOPC   H8Y 3012   6.346   3.783   7.506  1.5671 -0.6992  0.1284
   88DOPC   C39 3013   6.236   3.625   7.422 -0.9000  0.0907 -0.3565
   88DOPC   H9X 3014   6.251   3.542   7.351 -1.0975  0.3020 -0.6482
   88DOPC  C310 3015   6.112   3.665   7.450 -0.2734  0.3891 -0.2951
   88DOPC  H10X 3016   6.030   3.595   7.427 -0.4401  0.8532 -1.1583
   88DOPC  C311 3017   6.063   3.783   7.530  0.4708 -0.1303 -0.1381
   88DOPC  H11X 3018   6.140   3.843   7.582 -1.6373  2.6690  0.0077
   88DOPC  H11Y 3019   5.982   3.751   7.599 -1.1108  1.3405 -1.2139
   88DOPC  C312 3020   5.982   3.883   7.445 -0.6170  0.4172 -0.3637
   88DOPC  H12X 3021   5.944   3.963   7.512 -2.2270 -2.4334  2.4529
   88DOPC  H12Y 3022   5.901   3.831   7.389  0.6547  0.5592 -2.4121
   88DOPC  C313 3023   6.067   3.952   7.341 -0.0528 -0.0719  0.6308
   88DOPC  H13X 3024   6.126   4.023   7.402 -1.4999  1.2218  0.5949
   88DOPC  H13Y 3025   6.136   3.882   7.290  1.3307  2.0480 -0.5472
   88DOPC  C314 3026   5.980   4.023   7.230 -0.3037 -0.1307 -0.5371
   88DOPC  H14X 3027   5.913   3.941   7.197  0.0315 -1.2558  1.3849
   88DOPC  H14Y 3028   5.915   4.094   7.285 -1.2338 -1.1282 -0.3090
   88DOPC  C315 3029   6.061   4.075   7.107 -0.0788  0.4665 -0.1782
   88DOPC  H15X 3030   6.119   3.989   7.065 -0.6694 -0.4308  0.7973
   88DOPC  H15Y 3031   6.137   4.148   7.143  1.4475 -0.2474 -1.7601
   88DOPC  C316 3032   5.967   4.136   6.992  0.0328  0.1641  0.0349
   88DOPC  H16X 3033   5.903   4.060   6.942 -2.5100  4.4275 -3.9583
   88DOPC  H16Y 3034   5.910   4.222   7.034  2.9193  1.8817  0.7004
   88DOPC  C317 3035   6.053   4.180   6.876  0.0494  0.1354  0.6765
   88DOPC  H17X 3036   6.113   4.267   6.909  0.8344 -0.2404  0.2777
   88DOPC  H17Y 3037   6.136   4.108   6.858 -0.6301 -0.0419 -2.3477
   88DOPC  C318 3038   5.980   4.212   6.740  0.4555 -0.5925 -0.7543
   88DOPC  H18X 3039   6.055   4.247   6.667  0.1190 -0.3558 -0.9879
   88DOPC  H18Y 3040   5.919   4.130   6.696 -1.5496  0.0845  0.5999
   88DOPC  H18Z 3041   5.903   4.290   6.759 -1.9228 -2.8146 -0.7084
   89DOPC     N 3042   5.643   3.195   9.258 -0.2450 -0.2794 -0.1019
   89DOPC   C12 3043   5.737   3.319   9.278 -0.3879 -0.3043 -0.0286
   89DOPC  H12A 3044   5.774   3.325   9.379  0.0815  0.5354 -0.2498
   89DOPC  H12B 3045   5.675   3.403   9.250 -1.8231 -1.7411 -1.5043
   89DOPC   C13 3046   5.540   3.193   9.368 -0.0475  0.6437 -0.3192
   89DOPC  H13A 3047   5.468   3.115   9.350  1.8258 -0.5646 -3.2333
   89DOPC  H13B 3048   5.586   3.181   9.465 -0.2238 -1.1822 -0.4308
   89DOPC  H13C 3049   5.484   3.285   9.360 -2.6405 -0.9419 -1.5761
   89DOPC   C14 3050   5.713   3.062   9.263  0.4101  0.5169  0.3045
   89DOPC  H14A 3051   5.722   3.026   9.365  0.9215  0.7983  0.3635
   89DOPC  H14B 3052   5.651   3.001   9.200  0.4704 -0.1207  0.8489
   89DOPC  H14C 3053   5.813   3.077   9.226 -0.5417 -0.1365 -2.7825
   89DOPC   C15 3054   5.580   3.212   9.125  0.7033 -0.1301  0.0168
   89DOPC  H15A 3055   5.504   3.137   9.113 -0.6233  1.0407  0.8454
   89DOPC  H15B 3056   5.661   3.185   9.059  2.2327  1.1872  1.2475
   89DOPC  H15C 3057   5.543   3.307   9.092 -0.2753 -0.8849 -1.1415
   89DOPC   C11 3058   5.869   3.318   9.202  0.7574  0.2937 -0.1925
   89DOPC  H11A 3059   5.935   3.390   9.255 -0.1290  0.4339  0.7485
   89DOPC  H11B 3060   5.922   3.221   9.211 -0.4325 -0.5476 -1.8425
   89DOPC     P 3061   5.870   3.463   8.976 -0.4686  0.4667 -0.1026
   89DOPC   O13 3062   6.017   3.463   8.953  0.2285 -0.0215  0.1342
   89DOPC   O14 3063   5.810   3.585   9.035 -0.0768 -0.2059  0.0077
   89DOPC   O12 3064   5.840   3.340   9.066  0.4967 -0.0821  0.0834
   89DOPC   O11 3065   5.794   3.427   8.841 -0.8440  0.2648  0.4657
   89DOPC    C1 3066   5.725   3.303   8.817  0.4484  0.1679 -0.3104
   89DOPC    HA 3067   5.664   3.305   8.724 -0.2251  0.6968  0.1325
   89DOPC    HB 3068   5.649   3.280   8.894 -1.5401 -0.9154 -2.4722
   89DOPC    C2 3069   5.812   3.184   8.797 -0.7472  0.8115 -0.5277
   89DOPC    HS 3070   5.858   3.161   8.896 -0.6444  1.2893 -0.4619
   89DOPC   O21 3071   5.920   3.208   8.707 -0.3704 -0.1443 -0.6593
   89DOPC   C21 3072   6.023   3.130   8.691  0.2711  0.0166  0.4527
   89DOPC   O22 3073   6.045   3.032   8.763 -0.4384  0.6923  0.3616
   89DOPC   C22 3074   6.127   3.177   8.579  0.1242 -0.3535  0.0780
   89DOPC   H2R 3075   6.224   3.135   8.611  0.1398 -0.2217  0.2063
   89DOPC   H2S 3076   6.134   3.288   8.584 -1.7681 -0.1469 -0.9045
   89DOPC    C3 3077   5.734   3.050   8.758  0.6968  0.5728 -0.3946
   89DOPC    HX 3078   5.660   3.030   8.838  1.4272  0.6390  0.3128
   89DOPC    HY 3079   5.790   2.953   8.761 -0.2497  0.0110 -0.5156
   89DOPC   O31 3080   5.667   3.065   8.629 -0.0514  0.1332 -0.2794
   89DOPC   C31 3081   5.600   2.948   8.601  0.0414 -0.0477 -0.4104
   89DOPC   O32 3082   5.594   2.850   8.675 -0.0524 -0.2340  0.5813
   89DOPC   C32 3083   5.525   2.972   8.471  0.5474 -0.0084 -0.0716
   89DOPC   H2X 3084   5.482   3.075   8.470 -2.6862 -1.2322  1.0003
   89DOPC   H2Y 3085   5.589   2.952   8.382 -1.7331 -0.1430 -1.7608
   89DOPC   C23 3086   6.083   3.125   8.444 -0.5582  0.9125  0.0433
   89DOPC   H3R 3087   6.054   3.018   8.444 -0.3530  0.8225  1.8421
   89DOPC   H3S 3088   6.171   3.138   8.377  0.2806  0.6038  1.0522
   89DOPC   C24 3089   5.973   3.208   8.376 -0.3274  0.0423  0.5184
   89DOPC   H4R 3090   6.012   3.312   8.378  1.0852 -0.3520 -1.9664
   89DOPC   H4S 3091   5.882   3.209   8.440  0.0516 -1.4152  1.1330
   89DOPC   C25 3092   5.933   3.169   8.234 -0.0176 -0.4195  0.5541
   89DOPC   H5R 3093   6.025   3.164   8.171 -0.9300  1.4729 -1.0680
   89DOPC   H5S 3094   5.866   3.251   8.202  0.7731  1.3465  3.1528
   89DOPC   C26 3095   5.875   3.027   8.207 -0.1290 -0.3514  0.7408
   89DOPC   H6R 3096   5.774   3.015   8.251 -1.4194  0.8856 -1.6670
   89DOPC   H6S 3097   5.955   2.959   8.242  1.9685 -0.0090 -2.9157
   89DOPC   C27 3098   5.859   2.992   8.055 -0.3499  0.4981 -0.0100
   89DOPC   H7R 3099   5.799   3.074   8.010 -1.0834 -0.0833 -0.1069
   89DOPC   H7S 3100   5.810   2.893   8.045  1.9875 -0.8887  1.3627
   89DOPC   C28 3101   5.989   2.983   7.979  0.3136 -0.1877  0.5265
   89DOPC   H8R 3102   6.052   2.895   8.007 -0.6837 -0.5476  1.7236
   89DOPC   H8S 3103   6.049   3.076   7.986  0.4806 -0.3526  1.4563
   89DOPC   C29 3104   5.959   2.965   7.831  0.4669  0.0778  0.9299
   89DOPC   H9R 3105   5.963   2.859   7.805  2.7374  0.3212  0.0852
   89DOPC  C210 3106   5.914   3.063   7.748 -0.0718  0.6386  0.0546
   89DOPC  H10R 3107   5.888   3.038   7.643 -2.4977  0.9100  0.5412
   89DOPC  C211 3108   5.886   3.204   7.784  0.1901  0.7808  0.1384
   89DOPC  H11R 3109   5.906   3.225   7.891 -0.2305 -1.4527  0.7180
   89DOPC  H11S 3110   5.778   3.228   7.780 -0.0232  0.2623  1.8545
   89DOPC  C212 3111   5.961   3.300   7.697  0.1779  0.0938  0.9147
   89DOPC  H12R 3112   5.916   3.402   7.699 -0.3299 -0.0785 -0.5056
   89DOPC  H12S 3113   5.963   3.263   7.593 -0.6063  0.9845  0.5662
   89DOPC  C213 3114   6.101   3.329   7.753  0.2920 -0.3143 -0.7903
   89DOPC  H13R 3115   6.162   3.395   7.687 -0.7952  0.5219 -0.9911
   89DOPC  H13S 3116   6.143   3.226   7.760 -1.8707 -1.3032 -1.4766
   89DOPC  C214 3117   6.106   3.395   7.889 -0.0210  0.5061 -0.3428
   89DOPC  H14R 3118   6.106   3.318   7.969 -0.9358 -0.3873 -1.1783
   89DOPC  H14S 3119   6.006   3.442   7.902 -0.1551  0.5792 -1.5139
   89DOPC  C215 3120   6.207   3.507   7.910  0.5835  0.7108 -1.1435
   89DOPC  H15R 3121   6.171   3.594   7.851 -2.3329  1.7633  1.8929
   89DOPC  H15S 3122   6.309   3.469   7.886  0.1352 -2.4741  1.3794
   89DOPC  C216 3123   6.214   3.550   8.059  0.6448  0.6486 -0.0605
   89DOPC  H16R 3124   6.110   3.569   8.094  0.1726  1.1933 -1.6981
   89DOPC  H16S 3125   6.273   3.644   8.066 -1.6080  2.0399  2.0505
   89DOPC  C217 3126   6.275   3.447   8.152  0.1633  0.4428  0.3319
   89DOPC  H17R 3127   6.370   3.413   8.105 -0.1611 -0.6931  0.4820
   89DOPC  H17S 3128   6.207   3.361   8.140  0.5601  0.2878 -1.0651
   89DOPC  C218 3129   6.311   3.486   8.297  0.1181  0.1435 -0.1977
   89DOPC  H18R 3130   6.384   3.570   8.298  0.6261 -0.2384 -1.7650
   89DOPC  H18S 3131   6.356   3.403   8.356  1.0863  1.3313  0.7811
   89DOPC  H18T 3132   6.216   3.517   8.345 -1.0416 -0.4132 -2.0188
   89DOPC   C33 3133   5.407   2.879   8.462 -0.4342  0.2050  0.6402
   89DOPC   H3X 3134   5.346   2.888   8.555  0.2441 -1.0662  1.2487
   89DOPC   H3Y 3135   5.441   2.776   8.438  1.4282  1.2758 -1.6376
   89DOPC   C34 3136   5.314   2.920   8.339 -0.2518 -0.0906 -0.4249
   89DOPC   H4X 3137   5.307   3.031   8.329  2.1391  0.1837  0.4353
   89DOPC   H4Y 3138   5.213   2.882   8.364  0.3622 -1.5566 -0.0993
   89DOPC   C35 3139   5.350   2.857   8.203  0.1031 -0.5481  0.2631
   89DOPC   H5X 3140   5.354   2.749   8.227 -0.2219 -0.4862  0.6011
   89DOPC   H5Y 3141   5.446   2.887   8.156  0.1308  0.3702  0.8754
   89DOPC   C36 3142   5.239   2.897   8.094  0.0301 -0.1445 -0.3018
   89DOPC   H6X 3143   5.145   2.871   8.146 -0.3903  1.5078 -0.1810
   89DOPC   H6Y 3144   5.238   3.006   8.074 -2.9105 -0.2011 -0.9668
   89DOPC   C37 3145   5.246   2.803   7.969 -0.5686  0.2145 -0.4381
   89DOPC   H7X 3146   5.345   2.826   7.925 -0.8316  0.9439 -0.6633
   89DOPC   H7Y 3147   5.241   2.693   7.980 -1.5168  0.2392 -0.4736
   89DOPC   C38 3148   5.145   2.838   7.851 -0.0520 -0.2745 -0.8474
   89DOPC   H8X 3149   5.046   2.805   7.889 -0.7205  0.2429 -2.0823
   89DOPC   H8Y 3150   5.155   2.773   7.762  2.5155 -2.2193  0.7057
   89DOPC   C39 3151   5.143   2.984   7.807  0.5998 -0.4537  0.9474
   89DOPC   H9X 3152   5.193   3.055   7.875  1.2829  0.7230 -0.7346
   89DOPC  C310 3153   5.080   3.025   7.699  0.0513 -0.0945 -0.0512
   89DOPC  H10X 3154   5.069   3.133   7.686 -0.4991 -0.2671 -1.0759
   89DOPC  C311 3155   5.008   2.929   7.607  0.1015  0.0634 -0.0383
   89DOPC  H11X 3156   4.921   2.981   7.561  2.6656  1.7797 -3.4805
   89DOPC  H11Y 3157   4.978   2.838   7.663 -0.9678  1.5702  1.9762
   89DOPC  C312 3158   5.094   2.901   7.478  0.1105 -0.3796  0.1236
   89DOPC  H12X 3159   5.069   2.797   7.445  0.5905 -0.5888  0.4020
   89DOPC  H12Y 3160   5.202   2.891   7.502 -0.3919 -0.7241  2.5450
   89DOPC  C313 3161   5.069   2.995   7.360  0.0933  0.2280 -0.5240
   89DOPC  H13X 3162   5.069   2.947   7.259 -1.4269  0.6315 -0.7391
   89DOPC  H13Y 3163   4.967   3.039   7.366  0.4448  0.9765  0.0383
   89DOPC  C314 3164   5.154   3.114   7.362  0.0682  0.4001  0.4064
   89DOPC  H14X 3165   5.117   3.180   7.443  0.6102  0.0024  0.9900
   89DOPC  H14Y 3166   5.256   3.083   7.394  0.3990  0.4911 -0.5387
   89DOPC  C315 3167   5.164   3.187   7.231 -0.3820 -0.1877  0.1325
   89DOPC  H15X 3168   5.065   3.196   7.180 -1.1131 -0.4518  1.4663
   89DOPC  H15Y 3169   5.233   3.136   7.161  0.1580  1.0381 -0.2605
   89DOPC  C316 3170   5.208   3.329   7.261 -0.6600 -0.6358 -0.2747
   89DOPC  H16X 3171   5.148   3.388   7.334  2.0985  2.5779 -0.3048
   89DOPC  H16Y 3172   5.307   3.319   7.310 -0.2176 -1.1121 -1.2445
   89DOPC  C317 3173   5.222   3.421   7.142  0.3307 -0.2131  0.2409
   89DOPC  H17X 3174   5.271   3.361   7.062  0.1281 -0.8455  0.5850
   89DOPC  H17Y 3175   5.131   3.458   7.091  1.7752  2.3304 -0.6449
   89DOPC  C318 3176   5.322   3.537   7.179  0.7543 -0.1759  0.6309
   89DOPC  H18X 3177   5.303   3.631   7.122  0.0772 -0.6255  0.0960
   89DOPC  H18Y 3178   5.337   3.558   7.287 -0.7589 -1.3737  1.0989
   89DOPC  H18Z 3179   5.426   3.500   7.164  0.1070 -1.1089 -2.0707
   90DOPC     N 3180   5.215   6.353   9.180  0.0109  0.6282  0.3398
   90DOPC   C12 3181   5.220   6.271   9.050  0.8086 -0.6469  0.5563
   90DOPC  H12A 3182   5.119   6.257   9.016  1.0419  0.4615 -0.6862
   90DOPC  H12B 3183   5.256   6.174   9.079 -1.3231 -1.7521 -0.3175
   90DOPC   C13 3184   5.178   6.500   9.160  0.0484 -0.7296 -0.9775
   90DOPC  H13A 3185   5.245   6.555   9.096  0.7907  0.8648  1.0635
   90DOPC  H13B 3186   5.082   6.509   9.111  1.0247  1.8293 -2.6082
   90DOPC  H13C 3187   5.167   6.540   9.260  0.7214 -0.4769 -1.0053
   90DOPC   C14 3188   5.354   6.357   9.244 -0.4107  0.8176 -0.0005
   90DOPC  H14A 3189   5.426   6.399   9.176  0.8181  4.9084  3.4644
   90DOPC  H14B 3190   5.364   6.417   9.333 -2.3210 -0.0690  0.8702
   90DOPC  H14C 3191   5.394   6.259   9.264  3.1834  2.3448  1.0490
   90DOPC   C15 3192   5.120   6.291   9.279  0.4139 -0.8062 -0.3825
   90DOPC  H15A 3193   5.136   6.184   9.287 -1.1811 -0.9522  1.7364
   90DOPC  H15B 3194   5.017   6.312   9.252  0.5965 -0.7985 -1.0748
   90DOPC  H15C 3195   5.130   6.326   9.381 -2.0530 -0.9535 -0.0311
   90DOPC   C11 3196   5.298   6.344   8.930  0.2612  0.0914 -0.3747
   90DOPC  H11A 3197   5.388   6.399   8.964  0.6539 -0.9825  0.3444
   90DOPC  H11B 3198   5.321   6.274   8.846  0.7148 -0.5640  0.2878
   90DOPC     P 3199   5.083   6.419   8.795 -0.4445  0.0218 -0.2264
   90DOPC   O13 3200   4.994   6.527   8.818  0.3878 -0.8916  0.2815
   90DOPC   O14 3201   5.036   6.288   8.837  0.2545  0.7727 -0.0237
   90DOPC   O12 3202   5.216   6.447   8.875 -0.4741 -0.5060 -0.0196
   90DOPC   O11 3203   5.131   6.419   8.649 -0.1350 -0.2016 -0.2549
   90DOPC    C1 3204   5.103   6.305   8.565 -0.5042  0.1077 -0.0114
   90DOPC    HA 3205   5.001   6.265   8.583  0.2286 -3.2204 -2.3449
   90DOPC    HB 3206   5.182   6.230   8.586  0.4469  1.3274  0.9337
   90DOPC    C2 3207   5.112   6.345   8.416  0.6567  0.0896  0.8704
   90DOPC    HS 3208   5.113   6.248   8.361  1.9520 -0.8222  2.4219
   90DOPC   O21 3209   5.227   6.423   8.392 -0.1901  0.9605 -0.3339
   90DOPC   C21 3210   5.344   6.360   8.399  0.1989  0.7614 -0.5465
   90DOPC   O22 3211   5.354   6.238   8.408  0.2368  0.3417 -0.0275
   90DOPC   C22 3212   5.455   6.465   8.399  0.2434  0.4272 -0.1678
   90DOPC   H2R 3213   5.543   6.400   8.417  0.1779  0.2164 -0.5936
   90DOPC   H2S 3214   5.449   6.526   8.491 -1.9996  1.8942 -1.2040
   90DOPC    C3 3215   4.989   6.429   8.365 -0.2915  0.2995  0.0065
   90DOPC    HX 3216   4.969   6.505   8.444  3.0611 -0.6160  1.9544
   90DOPC    HY 3217   4.908   6.353   8.369  3.0260 -3.5038  1.9920
   90DOPC   O31 3218   5.003   6.458   8.224 -0.2005 -0.1404  0.2807
   90DOPC   C31 3219   5.054   6.580   8.200  0.1952  0.1870 -0.0435
   90DOPC   O32 3220   5.045   6.669   8.279 -0.1399 -0.0547  0.1648
   90DOPC   C32 3221   5.088   6.590   8.055  0.2233 -0.5606 -0.4668
   90DOPC   H2X 3222   5.172   6.518   8.044  0.9514  0.0445  0.8824
   90DOPC   H2Y 3223   5.000   6.546   8.004 -0.5729 -0.8558  1.0951
   90DOPC   C23 3224   5.474   6.569   8.285 -0.1992  0.9164 -0.6271
   90DOPC   H3R 3225   5.533   6.652   8.331 -0.4196  0.9891 -0.4705
   90DOPC   H3S 3226   5.380   6.614   8.247 -0.8555 -1.6224 -2.1761
   90DOPC   C24 3227   5.574   6.525   8.178 -0.1186 -0.5318  0.1141
   90DOPC   H4R 3228   5.656   6.472   8.231  0.1275  1.0301  1.3589
   90DOPC   H4S 3229   5.613   6.613   8.122 -0.7628 -0.6975 -0.6172
   90DOPC   C25 3230   5.512   6.423   8.075 -0.4340  0.3070  0.7986
   90DOPC   H5R 3231   5.432   6.474   8.018  2.0346  1.4993 -1.8304
   90DOPC   H5S 3232   5.454   6.353   8.138  0.7295 -0.8510  0.6216
   90DOPC   C26 3233   5.604   6.349   7.983 -0.3428  0.2319 -0.2301
   90DOPC   H6R 3234   5.661   6.429   7.930 -0.8219 -0.0749 -1.2304
   90DOPC   H6S 3235   5.541   6.302   7.905 -0.1584 -0.3096 -0.0551
   90DOPC   C27 3236   5.706   6.255   8.061  1.2938 -0.4553  0.3419
   90DOPC   H7R 3237   5.793   6.316   8.094  1.5034 -1.5680  1.9694
   90DOPC   H7S 3238   5.745   6.178   7.992  1.1123  0.5444 -0.9284
   90DOPC   C28 3239   5.639   6.190   8.183  0.1522 -0.4595  0.5810
   90DOPC   H8R 3240   5.551   6.131   8.151  1.3037 -2.1791  0.4565
   90DOPC   H8S 3241   5.604   6.258   8.263 -0.0575  0.9664 -0.6600
   90DOPC   C29 3242   5.742   6.101   8.239  0.1732 -0.4694  0.0217
   90DOPC   H9R 3243   5.824   6.158   8.285 -0.0007 -1.6473  1.9345
   90DOPC  C210 3244   5.750   5.966   8.242 -0.3898 -0.5795 -0.1583
   90DOPC  H10R 3245   5.840   5.921   8.286  0.1570  0.4344 -0.2092
   90DOPC  C211 3246   5.633   5.875   8.194  0.0555  0.4628 -0.5621
   90DOPC  H11R 3247   5.541   5.936   8.207 -0.1027  0.2129 -0.5253
   90DOPC  H11S 3248   5.628   5.788   8.262  0.3226  0.4742 -0.5258
   90DOPC  C212 3249   5.634   5.820   8.055 -0.3976 -0.0113 -0.0463
   90DOPC  H12R 3250   5.721   5.752   8.042 -0.5945 -1.1767  3.6078
   90DOPC  H12S 3251   5.640   5.919   8.004 -1.4386  0.7584  1.2518
   90DOPC  C213 3252   5.494   5.758   8.041  0.4731  0.4922  0.3059
   90DOPC  H13R 3253   5.417   5.835   8.061 -1.2274 -1.5051  2.0551
   90DOPC  H13S 3254   5.476   5.672   8.110  1.4220  0.0386 -0.0021
   90DOPC  C214 3255   5.485   5.690   7.896  0.4937  0.2690 -0.4059
   90DOPC  H14R 3256   5.391   5.632   7.901  1.4525 -1.3254 -0.2548
   90DOPC  H14S 3257   5.567   5.619   7.872  1.5434  1.9204 -2.0183
   90DOPC  C215 3258   5.483   5.785   7.779  0.7146 -0.3159  0.3151
   90DOPC  H15R 3259   5.455   5.731   7.686 -1.8998  0.1365  0.7574
   90DOPC  H15S 3260   5.583   5.828   7.760  1.1340 -1.5052 -0.2727
   90DOPC  C216 3261   5.375   5.895   7.786  0.6084 -0.4033 -0.1699
   90DOPC  H16R 3262   5.397   5.967   7.868 -1.1125 -0.3641  0.2890
   90DOPC  H16S 3263   5.277   5.845   7.798  0.9587 -1.6408 -2.0637
   90DOPC  C217 3264   5.366   5.969   7.652 -0.4236 -0.1278  0.1712
   90DOPC  H17R 3265   5.274   6.030   7.645 -0.0874  0.3146 -0.6228
   90DOPC  H17S 3266   5.366   5.894   7.569 -0.9294 -1.1935  1.1106
   90DOPC  C218 3267   5.490   6.051   7.612 -0.0559  0.0148  0.5130
   90DOPC  H18R 3268   5.571   5.977   7.596 -0.2933 -0.6341  2.1470
   90DOPC  H18S 3269   5.520   6.117   7.697  1.3515 -1.5379  1.2669
   90DOPC  H18T 3270   5.474   6.107   7.517  0.0473 -0.5643  0.1515
   90DOPC   C33 3271   5.110   6.735   8.007  0.3551 -0.4715  0.0412
   90DOPC   H3X 3272   5.202   6.765   8.061 -0.0582 -1.8583  1.6296
   90DOPC   H3Y 3273   5.026   6.800   8.039 -0.8356 -1.1811 -1.5067
   90DOPC   C34 3274   5.121   6.749   7.859 -0.2695 -0.1000 -0.1874
   90DOPC   H4X 3275   5.113   6.858   7.836 -0.3176 -0.3264 -1.3047
   90DOPC   H4Y 3276   5.032   6.704   7.810 -0.0316 -0.4976 -0.2574
   90DOPC   C35 3277   5.247   6.683   7.800 -0.3368 -0.0741 -0.0750
   90DOPC   H5X 3278   5.261   6.578   7.831 -1.2090  0.3824  2.0577
   90DOPC   H5Y 3279   5.335   6.736   7.842  0.3960 -2.6406  1.8389
   90DOPC   C36 3280   5.243   6.708   7.649 -0.2517 -0.2024 -0.1263
   90DOPC   H6X 3281   5.171   6.637   7.603 -0.2921 -0.5313  0.4339
   90DOPC   H6Y 3282   5.208   6.812   7.632  0.6151  0.7606  3.1984
   90DOPC   C37 3283   5.383   6.713   7.588  0.3283  0.6379  0.0694
   90DOPC   H7X 3284   5.464   6.751   7.654  1.3260  0.7129 -1.1392
   90DOPC   H7Y 3285   5.401   6.606   7.566 -0.4803  0.2246  1.3461
   90DOPC   C38 3286   5.396   6.789   7.451  0.5996 -0.0873 -0.2116
   90DOPC   H8X 3287   5.492   6.750   7.410  1.0016  0.5633  0.0830
   90DOPC   H8Y 3288   5.404   6.896   7.479 -1.0790  0.2441 -0.9015
   90DOPC   C39 3289   5.273   6.768   7.369 -0.2031 -0.2164  0.2622
   90DOPC   H9X 3290   5.183   6.808   7.418 -0.4853  0.6711 -0.9115
   90DOPC  C310 3291   5.276   6.691   7.261  0.3273 -0.1462  0.0270
   90DOPC  H10X 3292   5.176   6.681   7.214 -1.2225  1.3855  2.7467
   90DOPC  C311 3293   5.389   6.610   7.187  0.8491  0.7321 -1.0328
   90DOPC  H11X 3294   5.394   6.508   7.232  2.3873  0.1806 -2.3639
   90DOPC  H11Y 3295   5.487   6.655   7.214  1.0269 -0.4502  0.4873
   90DOPC  C312 3296   5.385   6.607   7.036 -0.1229  0.1092 -0.4317
   90DOPC  H12X 3297   5.416   6.708   7.000 -2.9920  0.2143 -3.0494
   90DOPC  H12Y 3298   5.287   6.577   6.995 -0.0223  2.2479 -2.4639
   90DOPC  C313 3299   5.484   6.509   6.971  0.8713  0.3145 -0.1034
   90DOPC  H13X 3300   5.588   6.520   7.009  0.7237  0.5120  0.2437
   90DOPC  H13Y 3301   5.444   6.411   7.004  0.7005  1.1262  2.3463
   90DOPC  C314 3302   5.476   6.507   6.818 -0.4256  0.5829  0.5410
   90DOPC  H14X 3303   5.376   6.467   6.791  0.4113 -1.1191 -0.2008
   90DOPC  H14Y 3304   5.493   6.603   6.765  0.6368 -0.2049 -0.6259
   90DOPC  C315 3305   5.584   6.414   6.754  0.0385  0.5837  0.0550
   90DOPC  H15X 3306   5.562   6.313   6.794 -1.2085  1.0626  0.6374
   90DOPC  H15Y 3307   5.684   6.436   6.798  0.9059 -2.1088 -0.4272
   90DOPC  C316 3308   5.596   6.424   6.599 -0.5839  0.1900  0.6524
   90DOPC  H16X 3309   5.494   6.405   6.558 -0.1690 -0.3300 -0.1658
   90DOPC  H16Y 3310   5.626   6.530   6.589 -0.1401  0.0319  0.2767
   90DOPC  C317 3311   5.699   6.332   6.540 -0.5678 -0.2047  0.3348
   90DOPC  H17X 3312   5.793   6.315   6.597 -0.7960 -2.2286  0.1558
   90DOPC  H17Y 3313   5.654   6.231   6.536 -2.4591  0.5826  0.8002
   90DOPC  C318 3314   5.748   6.360   6.397 -0.1329 -0.1716 -0.1101
   90DOPC  H18X 3315   5.820   6.283   6.364 -0.3523 -0.2325 -0.4544
   90DOPC  H18Y 3316   5.665   6.366   6.323 -1.7876 -2.8289  1.3585
   90DOPC  H18Z 3317   5.809   6.452   6.395 -0.7904  0.4708  3.0956
   91DOPC     N 3318   4.762   3.399   9.474  0.7524  1.0369  0.1361
   91DOPC   C12 3319   4.765   3.420   9.322 -0.7721 -0.4084 -0.7907
   91DOPC  H12A 3320   4.824   3.345   9.270  1.9383  0.7135  0.4378
   91DOPC  H12B 3321   4.831   3.505   9.307 -1.0287 -0.1197 -0.2981
   91DOPC   C13 3322   4.700   3.516   9.549 -0.5576 -0.2471 -0.4882
   91DOPC  H13A 3323   4.609   3.548   9.500 -0.0579 -0.2732 -1.4598
   91DOPC  H13B 3324   4.693   3.498   9.655  2.7047 -1.4841 -0.3728
   91DOPC  H13C 3325   4.765   3.602   9.542 -0.3856 -0.3749 -0.4773
   91DOPC   C14 3326   4.901   3.374   9.530 -0.4792  0.5398  0.5484
   91DOPC  H14A 3327   4.959   3.464   9.545 -0.5229  0.5991  0.3568
   91DOPC  H14B 3328   4.909   3.320   9.624 -0.6362 -1.0541 -0.3213
   91DOPC  H14C 3329   4.943   3.303   9.461 -2.3379 -1.7174  1.6151
   91DOPC   C15 3330   4.681   3.275   9.507  0.7420  0.1917  0.3240
   91DOPC  H15A 3331   4.682   3.248   9.611 -0.4342 -2.1733 -0.2024
   91DOPC  H15B 3332   4.712   3.187   9.452 -1.6954  0.0467 -0.9549
   91DOPC  H15C 3333   4.579   3.301   9.482  1.4674  3.5092  0.4414
   91DOPC   C11 3334   4.636   3.442   9.244 -0.0671  0.0868 -0.4750
   91DOPC  H11A 3335   4.593   3.535   9.288 -1.5365 -0.7071 -0.1458
   91DOPC  H11B 3336   4.646   3.463   9.135  1.6778 -1.8929 -0.7442
   91DOPC     P 3337   4.567   3.207   9.178  0.2054  0.2479  0.2479
   91DOPC   O13 3338   4.480   3.097   9.223 -0.5061 -0.0934 -0.1408
   91DOPC   O14 3339   4.713   3.183   9.167  0.7292 -0.9539 -0.1533
   91DOPC   O12 3340   4.536   3.334   9.272  0.2996 -0.1040  0.0860
   91DOPC   O11 3341   4.513   3.252   9.038  0.4394  0.2256  0.5644
   91DOPC    C1 3342   4.375   3.265   9.008  0.2652 -0.1422  0.0502
   91DOPC    HA 3343   4.350   3.345   8.936 -1.5451 -0.3500  0.4097
   91DOPC    HB 3344   4.320   3.292   9.101  2.2286  1.1199  0.9148
   91DOPC    C2 3345   4.323   3.123   8.957 -0.5351 -0.3346 -0.0808
   91DOPC    HS 3346   4.344   3.042   9.030  1.7825 -2.4728 -2.8507
   91DOPC   O21 3347   4.395   3.090   8.840 -0.2106 -0.1905 -0.1572
   91DOPC   C21 3348   4.376   2.967   8.784 -0.4468  0.3768 -1.1099
   91DOPC   O22 3349   4.326   2.874   8.843 -0.0810 -0.0616 -0.7419
   91DOPC   C22 3350   4.435   2.964   8.643 -0.0466 -0.2668 -0.3001
   91DOPC   H2R 3351   4.546   2.972   8.652 -0.0215 -1.8409  1.0770
   91DOPC   H2S 3352   4.398   3.046   8.577 -1.0822 -1.1562 -0.8520
   91DOPC    C3 3353   4.164   3.123   8.944 -0.6972 -0.6818  0.4690
   91DOPC    HX 3354   4.112   3.170   9.030 -0.3995  0.5191  0.0130
   91DOPC    HY 3355   4.141   3.014   8.941  1.4127 -1.1513 -0.8510
   91DOPC   O31 3356   4.120   3.183   8.816 -0.3429  0.4050  0.0925
   91DOPC   C31 3357   4.087   3.312   8.827  0.1999  0.6050  0.4386
   91DOPC   O32 3358   4.086   3.378   8.929  0.0293 -0.2523  0.0649
   91DOPC   C32 3359   4.051   3.362   8.683 -0.3494 -0.3970  0.4951
   91DOPC   H2X 3360   4.092   3.281   8.620 -1.3425 -1.6283  1.3930
   91DOPC   H2Y 3361   3.942   3.354   8.662 -0.4590 -0.3957  1.0359
   91DOPC   C23 3362   4.407   2.826   8.576  0.0328  0.1395  0.2234
   91DOPC   H3R 3363   4.302   2.823   8.541  0.4797  0.6495 -1.2340
   91DOPC   H3S 3364   4.430   2.739   8.642 -1.3846  0.3716  1.0642
   91DOPC   C24 3365   4.483   2.809   8.440  0.2925  0.0864 -0.6182
   91DOPC   H4R 3366   4.585   2.780   8.475 -0.6056 -1.6033  0.7725
   91DOPC   H4S 3367   4.498   2.908   8.392 -0.7196 -0.3872 -1.9637
   91DOPC   C25 3368   4.417   2.703   8.354 -0.7114 -0.2634  0.2645
   91DOPC   H5R 3369   4.309   2.728   8.357 -0.6424  0.0835  0.0364
   91DOPC   H5S 3370   4.423   2.603   8.400 -2.9842 -0.2104  0.8060
   91DOPC   C26 3371   4.486   2.691   8.212 -0.5550  0.2120  0.7488
   91DOPC   H6R 3372   4.595   2.670   8.223 -0.8169 -2.9731 -1.4224
   91DOPC   H6S 3373   4.500   2.789   8.161  0.1194 -0.8500 -1.2170
   91DOPC   C27 3374   4.426   2.579   8.128  0.3623 -0.0599  0.3061
   91DOPC   H7R 3375   4.317   2.589   8.107  0.8783  1.9225 -1.8126
   91DOPC   H7S 3376   4.429   2.489   8.193  0.6501  1.2998  2.2570
   91DOPC   C28 3377   4.507   2.571   8.002  0.3236  0.5078 -0.1149
   91DOPC   H8R 3378   4.509   2.469   7.958  0.8547  1.1963 -1.7539
   91DOPC   H8S 3379   4.609   2.601   8.035 -0.5604 -0.1348  3.7214
   91DOPC   C29 3380   4.444   2.658   7.896 -1.0272 -0.6347 -0.1909
   91DOPC   H9R 3381   4.340   2.691   7.908 -0.0628  2.0379  1.8652
   91DOPC  C210 3382   4.523   2.719   7.810  0.2880  0.2671 -0.0143
   91DOPC  H10R 3383   4.463   2.785   7.746  0.4439  3.2715  2.7245
   91DOPC  C211 3384   4.664   2.696   7.766 -0.0912  0.7152 -0.0275
   91DOPC  H11R 3385   4.708   2.617   7.830  1.7845  1.5612 -0.1913
   91DOPC  H11S 3386   4.729   2.786   7.778  2.0337 -0.7760  0.2168
   91DOPC  C212 3387   4.663   2.638   7.626  0.4317  0.1879 -0.1956
   91DOPC  H12R 3388   4.584   2.562   7.612  1.8709 -1.6020  0.9910
   91DOPC  H12S 3389   4.746   2.569   7.602  0.2628  0.1296 -0.6335
   91DOPC  C213 3390   4.678   2.750   7.521  0.2546  0.2506 -0.6673
   91DOPC  H13R 3391   4.752   2.827   7.550  2.2394 -1.4117 -1.1201
   91DOPC  H13S 3392   4.578   2.799   7.533  0.2525  0.1265 -0.1762
   91DOPC  C214 3393   4.704   2.703   7.376 -0.4701 -0.1525 -0.4168
   91DOPC  H14R 3394   4.639   2.621   7.340 -2.7747 -0.3117  3.5244
   91DOPC  H14S 3395   4.804   2.656   7.388  0.0883  0.8235 -1.0635
   91DOPC  C215 3396   4.693   2.822   7.286 -0.1352  0.1156 -0.3447
   91DOPC  H15R 3397   4.700   2.920   7.339  2.4026  0.2261 -0.7861
   91DOPC  H15S 3398   4.592   2.816   7.240 -0.0936 -0.4393 -0.3646
   91DOPC  C216 3399   4.793   2.811   7.167 -0.5635  0.2155 -0.0394
   91DOPC  H16R 3400   4.794   2.703   7.142  0.8431 -0.2348  1.7445
   91DOPC  H16S 3401   4.897   2.834   7.197 -0.4609 -0.0360 -0.2086
   91DOPC  C217 3402   4.755   2.883   7.042  0.0356 -0.1087  0.1142
   91DOPC  H17R 3403   4.645   2.898   7.044 -0.1839 -1.4136 -0.6240
   91DOPC  H17S 3404   4.784   2.813   6.960 -1.3156  0.5390 -0.9548
   91DOPC  C218 3405   4.831   3.018   7.024  0.3013 -0.0644  0.6057
   91DOPC  H18R 3406   4.832   3.072   7.121 -1.8158 -0.3217  0.8262
   91DOPC  H18S 3407   4.792   3.079   6.939 -0.1505 -0.3957  0.5739
   91DOPC  H18T 3408   4.936   2.989   7.003  0.3118  0.9286 -0.8548
   91DOPC   C33 3409   4.095   3.515   8.657 -0.2371 -0.9044 -0.6649
   91DOPC   H3X 3410   4.196   3.523   8.703 -0.8060 -1.3254  0.7049
   91DOPC   H3Y 3411   4.022   3.592   8.690  0.1454  0.2360 -2.3721
   91DOPC   C34 3412   4.112   3.549   8.502  0.0056 -0.3372 -0.0987
   91DOPC   H4X 3413   4.018   3.597   8.466 -0.4872 -0.2001  1.3096
   91DOPC   H4Y 3414   4.123   3.452   8.450 -0.6008 -0.7838  0.5931
   91DOPC   C35 3415   4.232   3.644   8.488 -0.4302  0.4994 -0.6430
   91DOPC   H5X 3416   4.315   3.571   8.498 -1.2654 -0.4848 -0.6913
   91DOPC   H5Y 3417   4.225   3.715   8.573  0.8341  0.0828 -0.1734
   91DOPC   C36 3418   4.246   3.712   8.352 -0.1285 -0.4367  0.0436
   91DOPC   H6X 3419   4.148   3.763   8.338 -1.1768 -1.3000  3.2879
   91DOPC   H6Y 3420   4.329   3.785   8.366 -0.0189 -0.8468  1.7840
   91DOPC   C37 3421   4.282   3.629   8.225 -0.2023 -1.0721  0.8782
   91DOPC   H7X 3422   4.392   3.639   8.208 -0.5570  1.1620 -0.5559
   91DOPC   H7Y 3423   4.260   3.522   8.244  0.2746 -1.3959 -0.2720
   91DOPC   C38 3424   4.205   3.684   8.100  0.2638  0.1725 -0.2756
   91DOPC   H8X 3425   4.232   3.792   8.101  2.4455 -0.3198  0.1207
   91DOPC   H8Y 3426   4.095   3.682   8.118 -0.0999 -1.1968 -2.3629
   91DOPC   C39 3427   4.256   3.606   7.979  0.8925  0.2014  0.3327
   91DOPC   H9X 3428   4.300   3.509   8.005 -0.6978 -0.7820 -0.4735
   91DOPC  C310 3429   4.271   3.655   7.852  0.0005  0.0556  0.6849
   91DOPC  H10X 3430   4.319   3.597   7.772  0.0425  0.4311  0.4361
   91DOPC  C311 3431   4.216   3.786   7.802 -0.0693 -0.6665  0.1044
   91DOPC  H11X 3432   4.296   3.850   7.759 -2.0309  0.1044 -2.7231
   91DOPC  H11Y 3433   4.165   3.850   7.876 -0.3425 -1.3159  0.4868
   91DOPC  C312 3434   4.108   3.761   7.692 -0.4268 -0.2404  0.0458
   91DOPC  H12X 3435   4.157   3.722   7.600  2.0992 -0.8809  1.5561
   91DOPC  H12Y 3436   4.064   3.857   7.656 -2.6208 -0.2504  2.4577
   91DOPC  C313 3437   3.987   3.684   7.747 -0.2991 -0.1787 -0.3594
   91DOPC  H13X 3438   4.024   3.596   7.803  1.2372  1.1771  0.8317
   91DOPC  H13Y 3439   3.943   3.735   7.834 -2.6295 -0.4966 -1.2785
   91DOPC  C314 3440   3.882   3.647   7.644  0.3971 -0.2088 -0.5425
   91DOPC  H14X 3441   3.864   3.738   7.583  1.4943  0.3502 -0.0591
   91DOPC  H14Y 3442   3.938   3.575   7.580  1.5176  0.4650 -0.3377
   91DOPC  C315 3443   3.756   3.569   7.688  0.5560 -0.5236 -0.3271
   91DOPC  H15X 3444   3.791   3.529   7.786 -1.3347 -0.0581  0.5860
   91DOPC  H15Y 3445   3.723   3.489   7.618  1.5013 -1.9393  0.7591
   91DOPC  C316 3446   3.632   3.651   7.710 -0.3412 -0.9889 -0.2667
   91DOPC  H16X 3447   3.561   3.611   7.786  0.4547 -0.9986  0.4865
   91DOPC  H16Y 3448   3.660   3.746   7.760 -1.7518 -0.6747 -0.0052
   91DOPC  C317 3449   3.552   3.685   7.584 -0.3614 -0.6055  0.1622
   91DOPC  H17X 3450   3.620   3.743   7.517 -1.4380 -1.0665 -1.3856
   91DOPC  H17Y 3451   3.532   3.588   7.533  1.6612 -0.3803 -1.1827
   91DOPC  C318 3452   3.423   3.766   7.595  0.1380 -0.7207 -0.3218
   91DOPC  H18X 3453   3.385   3.794   7.494  0.9630 -0.0397 -0.4527
   91DOPC  H18Y 3454   3.350   3.701   7.648 -0.0430 -0.9365 -0.8223
   91DOPC  H18Z 3455   3.436   3.868   7.638  1.6689 -0.2802 -1.7057
   92DOPC     N 3456   6.293   2.766   9.411 -0.1765  0.8528  0.7940
   92DOPC   C12 3457   6.238   2.808   9.270  0.5287 -0.0956 -0.4234
   92DOPC  H12A 3458   6.149   2.869   9.275  1.6256  1.6501 -0.9343
   92DOPC  H12B 3459   6.206   2.715   9.226  0.4121 -1.5744  2.5275
   92DOPC   C13 3460   6.399   2.667   9.387  0.5618  0.3047 -0.5934
   92DOPC  H13A 3461   6.470   2.701   9.314 -0.7541 -1.5986 -2.8858
   92DOPC  H13B 3462   6.453   2.645   9.478 -1.6408  1.8609  1.2122
   92DOPC  H13C 3463   6.361   2.579   9.338 -2.4386  1.5337 -0.6947
   92DOPC   C14 3464   6.179   2.701   9.497  0.3894  1.0000  0.0099
   92DOPC  H14A 3465   6.100   2.774   9.508 -0.3195 -0.0239  1.9894
   92DOPC  H14B 3466   6.138   2.610   9.457  1.0781  0.4785  0.4817
   92DOPC  H14C 3467   6.226   2.672   9.590  0.0206 -2.0957 -0.6911
   92DOPC   C15 3468   6.352   2.876   9.484 -0.3437 -0.7354  0.0451
   92DOPC  H15A 3469   6.442   2.914   9.438  0.0801  0.9979  2.1787
   92DOPC  H15B 3470   6.388   2.848   9.582 -0.1103  1.8862  0.7709
   92DOPC  H15C 3471   6.290   2.962   9.506  3.2104  1.4981  2.2351
   92DOPC   C11 3472   6.328   2.886   9.173 -0.5022 -0.5699  0.1540
   92DOPC  H11A 3473   6.278   2.941   9.090 -1.6490  1.4837  2.0709
   92DOPC  H11B 3474   6.370   2.969   9.234 -0.6472 -0.9544  0.7885
   92DOPC     P 3475   6.558   2.867   9.063  0.1677 -0.1207 -0.0335
   92DOPC   O13 3476   6.647   2.771   8.999  0.1299 -0.4687 -0.2035
   92DOPC   O14 3477   6.620   2.955   9.161  0.3677  0.6097 -0.3483
   92DOPC   O12 3478   6.434   2.791   9.122 -0.1110 -0.4787 -0.4492
   92DOPC   O11 3479   6.488   2.959   8.949 -0.3940  0.3892 -0.1453
   92DOPC    C1 3480   6.433   2.893   8.838 -0.0728 -0.0501 -0.5303
   92DOPC    HA 3481   6.330   2.930   8.817 -1.1035 -2.6285 -0.4163
   92DOPC    HB 3482   6.423   2.783   8.853  1.1118 -0.0255  0.5884
   92DOPC    C2 3483   6.523   2.897   8.720  0.7863  0.1743 -0.4678
   92DOPC    HS 3484   6.627   2.884   8.759 -0.0444 -2.2918  1.1231
   92DOPC   O21 3485   6.498   3.019   8.660 -0.7856 -0.1847  0.4583
   92DOPC   C21 3486   6.604   3.058   8.591  0.0716 -0.7908 -1.0177
   92DOPC   O22 3487   6.706   2.994   8.572  0.1420  0.0270  0.1624
   92DOPC   C22 3488   6.578   3.207   8.554 -0.0159  0.7674  0.0684
   92DOPC   H2R 3489   6.640   3.271   8.619 -1.2991  0.0562  2.0664
   92DOPC   H2S 3490   6.480   3.244   8.590 -0.0777 -0.3092  1.0536
   92DOPC    C3 3491   6.479   2.781   8.628  0.6088 -0.1492  0.1003
   92DOPC    HX 3492   6.514   2.682   8.663  1.2340 -0.3405 -1.0279
   92DOPC    HY 3493   6.533   2.801   8.533  1.2006  1.0692  0.6710
   92DOPC   O31 3494   6.338   2.777   8.597 -0.5883 -0.4146  0.0457
   92DOPC   C31 3495   6.263   2.674   8.607 -0.2646  0.1512 -0.9120
   92DOPC   O32 3496   6.299   2.563   8.641 -0.3978  0.0773 -0.4642
   92DOPC   C32 3497   6.121   2.715   8.573 -0.2819 -0.5322 -0.3154
   92DOPC   H2X 3498   6.057   2.675   8.654  1.4155 -0.6778  1.0301
   92DOPC   H2Y 3499   6.112   2.824   8.588 -1.6304 -0.4859 -1.3050
   92DOPC   C23 3500   6.592   3.233   8.400 -0.2091  0.1149  0.0272
   92DOPC   H3R 3501   6.700   3.214   8.384 -0.6425  0.2403 -3.9455
   92DOPC   H3S 3502   6.572   3.338   8.373 -1.8382 -0.6198 -1.8686
   92DOPC   C24 3503   6.520   3.139   8.304 -0.0816 -0.1016  0.3505
   92DOPC   H4R 3504   6.410   3.139   8.315 -0.5260 -0.7846 -3.0426
   92DOPC   H4S 3505   6.548   3.032   8.317  0.1462 -0.1176 -0.2530
   92DOPC   C25 3506   6.551   3.184   8.158  0.3553  0.1567 -0.2344
   92DOPC   H5R 3507   6.652   3.154   8.123 -0.0262 -0.9471 -0.4399
   92DOPC   H5S 3508   6.553   3.295   8.150 -3.4022  0.2325 -2.5351
   92DOPC   C26 3509   6.449   3.142   8.047  0.5919  0.1563 -0.1511
   92DOPC   H6R 3510   6.343   3.156   8.077 -0.4425 -3.1769 -1.7064
   92DOPC   H6S 3511   6.450   3.037   8.010  0.8152  0.4119 -0.8934
   92DOPC   C27 3512   6.473   3.234   7.920  0.2583 -0.2336 -0.1391
   92DOPC   H7R 3513   6.482   3.337   7.960  1.3786 -1.9047  4.4957
   92DOPC   H7S 3514   6.378   3.222   7.863 -0.5962 -0.5724  1.3133
   92DOPC   C28 3515   6.594   3.185   7.846 -0.0907 -0.5118  0.3249
   92DOPC   H8R 3516   6.585   3.083   7.802  2.0266  0.4219 -2.5874
   92DOPC   H8S 3517   6.681   3.181   7.915  0.4223 -0.7698 -0.3203
   92DOPC   C29 3518   6.622   3.271   7.720 -0.0469 -0.8818  0.0615
   92DOPC   H9R 3519   6.679   3.365   7.734 -0.0030 -0.6060 -1.7822
   92DOPC  C210 3520   6.588   3.262   7.595  0.4570  0.6275  0.2072
   92DOPC  H10R 3521   6.624   3.336   7.522 -2.9287 -0.4313 -2.8303
   92DOPC  C211 3522   6.495   3.156   7.547 -0.2501 -0.4477 -0.6790
   92DOPC  H11R 3523   6.437   3.111   7.630 -0.3973 -2.1696 -1.6581
   92DOPC  H11S 3524   6.559   3.090   7.485  0.8201  1.1294 -1.3403
   92DOPC  C212 3525   6.391   3.212   7.454  1.2129  0.0947 -0.1109
   92DOPC  H12R 3526   6.433   3.260   7.363  0.1193 -0.5166 -0.9782
   92DOPC  H12S 3527   6.323   3.276   7.513 -1.3752 -4.4349  2.4461
   92DOPC  C213 3528   6.295   3.110   7.395  0.0728 -0.4528 -0.8191
   92DOPC  H13R 3529   6.347   3.041   7.326  3.4478 -0.1904  1.2271
   92DOPC  H13S 3530   6.204   3.155   7.349 -1.3339  0.5674  2.5692
   92DOPC  C214 3531   6.240   3.011   7.493 -0.5043  0.3162 -0.1070
   92DOPC  H14R 3532   6.181   3.076   7.562 -0.0262  1.0995 -0.4165
   92DOPC  H14S 3533   6.328   2.974   7.550  0.9746  1.6403 -1.4168
   92DOPC  C215 3534   6.173   2.896   7.424  0.0726 -0.1674  0.4021
   92DOPC  H15R 3535   6.151   2.818   7.500  1.3016 -1.3939 -0.4649
   92DOPC  H15S 3536   6.249   2.857   7.353 -0.5497  0.0673 -0.4050
   92DOPC  C216 3537   6.037   2.928   7.357 -0.3979  0.0607  0.2774
   92DOPC  H16R 3538   6.056   3.002   7.276  1.4773 -0.6624  0.0129
   92DOPC  H16S 3539   5.968   2.978   7.428 -0.6007  3.3141 -1.9812
   92DOPC  C217 3540   5.975   2.799   7.291  0.1697 -0.5735  0.6477
   92DOPC  H17R 3541   5.912   2.727   7.347 -0.0027 -0.3939  0.6854
   92DOPC  H17S 3542   6.063   2.735   7.267 -0.3113 -0.7309 -0.7878
   92DOPC  C218 3543   5.900   2.835   7.166  0.3137 -0.5736  0.6831
   92DOPC  H18R 3544   5.866   2.745   7.112 -0.3209  0.9845 -1.6818
   92DOPC  H18S 3545   5.965   2.888   7.092 -0.4583  0.8047  0.9546
   92DOPC  H18T 3546   5.814   2.898   7.196  0.0282 -0.6985  0.1315
   92DOPC   C33 3547   6.078   2.662   8.433 -0.3064  0.0328 -0.1185
   92DOPC   H3X 3548   6.090   2.552   8.433  1.9134  0.1841 -2.3932
   92DOPC   H3Y 3549   6.141   2.708   8.354  2.2541  0.5277  2.0468
   92DOPC   C34 3550   5.928   2.689   8.397  0.5135 -0.7578 -0.3035
   92DOPC   H4X 3551   5.902   2.796   8.412  0.0092 -0.9954  0.5734
   92DOPC   H4Y 3552   5.862   2.633   8.466 -0.3407 -1.5342 -1.7203
   92DOPC   C35 3553   5.893   2.652   8.258  0.0490 -0.6955  0.2253
   92DOPC   H5X 3554   5.938   2.558   8.220  2.7524  0.5848  0.0281
   92DOPC   H5Y 3555   5.941   2.712   8.177 -0.6413 -2.1327 -1.2952
   92DOPC   C36 3556   5.745   2.669   8.226 -0.1339 -0.4405 -0.0486
   92DOPC   H6X 3557   5.687   2.595   8.286  1.4711 -2.3699 -0.7528
   92DOPC   H6Y 3558   5.710   2.773   8.240  1.5661  0.2760 -0.9634
   92DOPC   C37 3559   5.712   2.614   8.085 -0.4409 -0.9372 -0.5998
   92DOPC   H7X 3560   5.799   2.639   8.021  0.0609  0.4633  0.5608
   92DOPC   H7Y 3561   5.722   2.504   8.101  1.9213 -0.5274  1.4404
   92DOPC   C38 3562   5.576   2.655   8.035  0.4282  0.2370 -0.0993
   92DOPC   H8X 3563   5.589   2.765   8.025  3.1634  0.2486  2.2513
   92DOPC   H8Y 3564   5.508   2.638   8.121  3.8734  0.4098  2.8860
   92DOPC   C39 3565   5.525   2.579   7.912  0.0380  0.0952 -0.3314
   92DOPC   H9X 3566   5.501   2.472   7.926 -0.8023  0.5498  2.3143
   92DOPC  C310 3567   5.533   2.631   7.790  0.2814  0.1883  0.5848
   92DOPC  H10X 3568   5.492   2.571   7.707 -0.8154 -0.1759  1.3675
   92DOPC  C311 3569   5.607   2.762   7.753  0.2321 -0.1459  0.2862
   92DOPC  H11X 3570   5.709   2.739   7.715  0.9993  1.6609  1.1243
   92DOPC  H11Y 3571   5.620   2.836   7.835  0.4758  1.2120 -0.9359
   92DOPC  C312 3572   5.539   2.851   7.646 -0.2407  0.0286 -0.1475
   92DOPC  H12X 3573   5.593   2.948   7.633  1.2572 -0.9829 -2.0399
   92DOPC  H12Y 3574   5.440   2.888   7.682  0.4279 -0.0968  1.9221
   92DOPC  C313 3575   5.523   2.783   7.511 -0.0336 -0.0017 -0.3408
   92DOPC  H13X 3576   5.624   2.754   7.477  0.3132  3.1829 -2.4201
   92DOPC  H13Y 3577   5.466   2.687   7.522 -0.0183 -0.2640 -2.2364
   92DOPC  C314 3578   5.476   2.874   7.394  0.0809  0.1816 -0.2863
   92DOPC  H14X 3579   5.389   2.929   7.434 -0.7112 -0.1592 -1.4768
   92DOPC  H14Y 3580   5.555   2.951   7.380 -0.0297  0.2682 -0.4418
   92DOPC  C315 3581   5.430   2.807   7.259  0.0889  0.1088  0.3725
   92DOPC  H15X 3582   5.518   2.756   7.214  1.0584  1.5907  0.5226
   92DOPC  H15Y 3583   5.389   2.885   7.193 -0.7184 -1.1625 -0.6763
   92DOPC  C316 3584   5.330   2.691   7.264  0.1887  0.4953  0.0423
   92DOPC  H16X 3585   5.378   2.606   7.317  1.5935  0.1589 -1.6795
   92DOPC  H16Y 3586   5.245   2.732   7.322  1.8723 -0.9866  3.8679
   92DOPC  C317 3587   5.281   2.638   7.131 -0.2854  0.7192 -0.1122
   92DOPC  H17X 3588   5.194   2.570   7.146  1.4595 -1.7077 -0.5636
   92DOPC  H17Y 3589   5.235   2.708   7.058  0.0608 -1.3831 -2.4666
   92DOPC  C318 3590   5.395   2.579   7.050 -0.6520  0.2689  0.4152
   92DOPC  H18X 3591   5.459   2.662   7.014 -1.0286  0.0809 -0.7293
   92DOPC  H18Y 3592   5.450   2.501   7.107 -1.4441  0.1180  0.9953
   92DOPC  H18Z 3593   5.362   2.520   6.962  0.5840 -1.0873  0.8270
   93DOPC     N 3594   7.000   4.492   8.434  0.1244  0.4432 -0.3770
   93DOPC   C12 3595   6.905   4.610   8.453 -0.4870  0.0160  0.8265
   93DOPC  H12A 3596   6.824   4.578   8.516 -0.2637  2.1338  2.2848
   93DOPC  H12B 3597   6.865   4.629   8.355  1.0948 -1.9505 -0.2826
   93DOPC   C13 3598   7.069   4.457   8.560  0.3419  0.2457 -0.3178
   93DOPC  H13A 3599   7.128   4.538   8.598  1.7396 -1.1782  0.7018
   93DOPC  H13B 3600   6.997   4.442   8.639 -1.7343  1.8018 -1.7969
   93DOPC  H13C 3601   7.127   4.367   8.548  1.6282  0.9376  0.5138
   93DOPC   C14 3602   7.106   4.535   8.343  0.5129  1.3173  0.9255
   93DOPC  H14A 3603   7.177   4.455   8.333 -0.3423  0.3131  2.5235
   93DOPC  H14B 3604   7.071   4.558   8.243  0.5255  0.3043  0.6777
   93DOPC  H14C 3605   7.175   4.607   8.384  2.9752 -0.7932  0.7382
   93DOPC   C15 3606   6.927   4.373   8.386  0.1977 -0.5444 -0.1317
   93DOPC  H15A 3607   6.986   4.283   8.380  1.1551  0.1465 -1.7490
   93DOPC  H15B 3608   6.891   4.402   8.288  2.1828  0.5746 -0.5704
   93DOPC  H15C 3609   6.837   4.352   8.442 -0.9153  1.4862 -1.0417
   93DOPC   C11 3610   6.957   4.739   8.515 -0.5010 -1.4414  0.7001
   93DOPC  H11A 3611   7.039   4.768   8.446 -2.6461  0.2166 -1.3117
   93DOPC  H11B 3612   6.879   4.816   8.497  0.6408 -0.5446 -0.5920
   93DOPC     P 3613   6.902   4.702   8.770 -0.1073  0.3740 -0.1878
   93DOPC   O13 3614   6.867   4.839   8.819 -0.3131 -0.0594  0.3873
   93DOPC   O14 3615   6.952   4.615   8.876 -0.1505  0.7273 -0.4880
   93DOPC   O12 3616   7.005   4.718   8.649 -0.5576 -0.0945  0.7112
   93DOPC   O11 3617   6.769   4.638   8.708  0.1190  0.2724  0.0352
   93DOPC    C1 3618   6.640   4.653   8.772 -0.5596 -0.7655 -0.4466
   93DOPC    HA 3619   6.639   4.740   8.840 -1.7537 -0.9668 -0.1929
   93DOPC    HB 3620   6.613   4.559   8.823 -0.5401  0.7951  2.6490
   93DOPC    C2 3621   6.530   4.693   8.664 -0.8946 -1.3842 -0.4103
   93DOPC    HS 3622   6.436   4.679   8.722 -0.0546 -3.8477  0.5026
   93DOPC   O21 3623   6.532   4.613   8.542 -0.2906  0.3389 -0.4580
   93DOPC   C21 3624   6.520   4.488   8.563  0.2706  0.5011  0.1755
   93DOPC   O22 3625   6.495   4.428   8.666  0.1488  0.3206 -0.7690
   93DOPC   C22 3626   6.527   4.416   8.418  0.8091 -0.1509 -0.4423
   93DOPC   H2R 3627   6.431   4.363   8.401  0.9121 -0.4528 -0.0781
   93DOPC   H2S 3628   6.604   4.337   8.429  1.3898  0.2912 -1.1655
   93DOPC    C3 3629   6.551   4.837   8.615 -0.3714 -0.0348  0.6516
   93DOPC    HX 3630   6.657   4.848   8.585 -0.1842 -3.1194 -0.1909
   93DOPC    HY 3631   6.525   4.897   8.704 -0.3043 -0.6600  1.0979
   93DOPC   O31 3632   6.466   4.870   8.500 -0.4404  0.3142  0.3358
   93DOPC   C31 3633   6.345   4.927   8.536 -0.2844 -0.3407 -0.0489
   93DOPC   O32 3634   6.308   4.944   8.650  0.5069  0.8405 -0.0716
   93DOPC   C32 3635   6.251   4.964   8.416  0.5829 -0.2220  0.1725
   93DOPC   H2X 3636   6.150   4.960   8.462  0.7476 -0.0024  0.5565
   93DOPC   H2Y 3637   6.278   5.070   8.400  2.5205 -0.4980  1.3443
   93DOPC   C23 3638   6.555   4.513   8.297 -0.4342  0.9958 -0.3291
   93DOPC   H3R 3639   6.627   4.593   8.326 -0.9697  1.1237  0.6950
   93DOPC   H3S 3640   6.468   4.572   8.260  0.1600  2.7185  0.8548
   93DOPC   C24 3641   6.620   4.439   8.179 -0.2032 -0.6164 -0.4132
   93DOPC   H4R 3642   6.709   4.386   8.220 -1.1279 -1.5280  0.4634
   93DOPC   H4S 3643   6.667   4.514   8.111 -0.7674 -0.1310 -0.2657
   93DOPC   C25 3644   6.528   4.347   8.103  0.1900 -0.3266  0.1258
   93DOPC   H5R 3645   6.463   4.401   8.030  1.0685  0.3182 -0.2041
   93DOPC   H5S 3646   6.451   4.291   8.160 -1.8796  1.2748 -0.9371
   93DOPC   C26 3647   6.596   4.243   8.019  0.7040  0.3832 -0.1683
   93DOPC   H6R 3648   6.529   4.167   7.973 -0.6370  0.2979  1.8005
   93DOPC   H6S 3649   6.670   4.185   8.078  1.1667  0.8976 -0.2426
   93DOPC   C27 3650   6.678   4.296   7.895  0.2102  0.2883 -0.0661
   93DOPC   H7R 3651   6.762   4.357   7.936  1.4906 -1.7383  0.4873
   93DOPC   H7S 3652   6.605   4.358   7.839  1.3979  1.4816 -0.3786
   93DOPC   C28 3653   6.733   4.183   7.799  0.2109 -0.1692  0.4867
   93DOPC   H8R 3654   6.764   4.240   7.709 -0.0621  1.6634  1.5048
   93DOPC   H8S 3655   6.646   4.115   7.781  1.0578 -0.8238 -1.4650
   93DOPC   C29 3656   6.851   4.099   7.846 -0.3737 -0.0670 -0.5293
   93DOPC   H9R 3657   6.906   4.144   7.930 -1.2569  0.2849 -0.1290
   93DOPC  C210 3658   6.918   4.008   7.778  0.1517 -0.1577  0.5535
   93DOPC  H10R 3659   7.013   3.966   7.815  0.5525 -0.9341 -1.2460
   93DOPC  C211 3660   6.879   3.964   7.643  0.5330 -0.1015 -0.2119
   93DOPC  H11R 3661   6.790   4.017   7.601  0.7295  1.0968  0.8191
   93DOPC  H11S 3662   6.881   3.854   7.633 -0.0776  0.0115 -2.0512
   93DOPC  C212 3663   6.989   4.003   7.544  0.0109 -0.7100  0.5856
   93DOPC  H12R 3664   6.958   3.979   7.440 -1.3916 -0.1855  0.8684
   93DOPC  H12S 3665   7.090   3.961   7.565  0.1535  0.7348  3.1957
   93DOPC  C213 3666   7.016   4.158   7.547  0.1891  0.0662 -0.1464
   93DOPC  H13R 3667   7.068   4.191   7.639 -2.3355  1.8157  0.7509
   93DOPC  H13S 3668   6.917   4.208   7.547  0.4564  0.6188 -0.5315
   93DOPC  C214 3669   7.092   4.211   7.427  0.5874  0.7448  0.2291
   93DOPC  H14R 3670   7.035   4.190   7.335  0.1259 -0.1169  0.7060
   93DOPC  H14S 3671   7.189   4.157   7.420 -0.2316 -0.5621 -2.1567
   93DOPC  C215 3672   7.122   4.361   7.427  0.2943  0.5758 -0.2265
   93DOPC  H15R 3673   7.200   4.374   7.348  1.2111  1.1138  0.7408
   93DOPC  H15S 3674   7.178   4.387   7.519  1.3365 -0.7995 -0.4380
   93DOPC  C216 3675   6.999   4.456   7.410 -0.0298 -0.7980  0.0585
   93DOPC  H16R 3676   7.044   4.557   7.399 -0.9300 -0.2700  1.0278
   93DOPC  H16S 3677   6.946   4.450   7.508  1.0079  0.1921  0.7030
   93DOPC  C217 3678   6.913   4.423   7.291  0.2779  0.1393  0.7802
   93DOPC  H17R 3679   6.845   4.346   7.333 -2.3668  2.5431  1.2265
   93DOPC  H17S 3680   6.967   4.388   7.201 -0.5989  1.4567 -0.3065
   93DOPC  C218 3681   6.829   4.541   7.243 -0.0343  0.0553 -0.1476
   93DOPC  H18R 3682   6.739   4.549   7.307  0.8538 -1.6181  1.3941
   93DOPC  H18S 3683   6.788   4.514   7.143  0.2206 -1.2063  0.0793
   93DOPC  H18T 3684   6.892   4.632   7.228  1.0714 -0.8059 -0.9476
   93DOPC   C33 3685   6.272   4.886   8.288  0.9398  0.0650 -0.2238
   93DOPC   H3X 3686   6.206   4.798   8.275  1.2991  0.0744 -2.3443
   93DOPC   H3Y 3687   6.376   4.850   8.275  0.9704  0.0513  0.0426
   93DOPC   C34 3688   6.252   4.958   8.166  0.2142 -0.1214  0.6800
   93DOPC   H4X 3689   6.318   5.048   8.169  0.5470 -0.3664  0.7206
   93DOPC   H4Y 3690   6.146   4.990   8.158  0.0156 -1.0957 -4.6975
   93DOPC   C35 3691   6.261   4.873   8.039  0.0144 -0.1963  0.1306
   93DOPC   H5X 3692   6.224   4.929   7.950 -0.2710 -0.8791 -0.1938
   93DOPC   H5Y 3693   6.183   4.794   8.047 -0.8507  0.5287 -0.9553
   93DOPC   C36 3694   6.398   4.813   7.997 -0.1284 -0.0586 -0.2023
   93DOPC   H6X 3695   6.467   4.899   7.983  0.3529 -0.3495  0.3583
   93DOPC   H6Y 3696   6.441   4.775   8.092  0.8545 -0.0882 -0.6454
   93DOPC   C37 3697   6.401   4.700   7.894 -0.7624 -0.0391 -0.2817
   93DOPC   H7X 3698   6.503   4.660   7.879 -1.3558 -1.0990 -1.6859
   93DOPC   H7Y 3699   6.343   4.615   7.935  0.2240 -0.0471  1.1390
   93DOPC   C38 3700   6.350   4.751   7.754 -0.3938  0.4532 -0.0056
   93DOPC   H8X 3701   6.420   4.819   7.703  0.2867  0.6336  1.1464
   93DOPC   H8Y 3702   6.261   4.813   7.780  0.5186  1.3265  1.1014
   93DOPC   C39 3703   6.321   4.625   7.677  0.8715 -0.4871 -0.2452
   93DOPC   H9X 3704   6.268   4.551   7.739  1.5024 -1.1114 -0.4291
   93DOPC  C310 3705   6.344   4.585   7.551 -0.4721 -0.2725 -0.2015
   93DOPC  H10X 3706   6.295   4.493   7.515  0.5702 -0.2947 -1.6661
   93DOPC  C311 3707   6.410   4.658   7.441 -0.2194  0.6215  0.7543
   93DOPC  H11X 3708   6.516   4.683   7.464  0.5768 -0.5490 -1.3027
   93DOPC  H11Y 3709   6.355   4.754   7.429  0.1591  0.6172 -1.4621
   93DOPC  C312 3710   6.423   4.584   7.303  0.4722  0.0034  0.3889
   93DOPC  H12X 3711   6.333   4.526   7.275  0.8305 -0.4434  0.1554
   93DOPC  H12Y 3712   6.508   4.513   7.303 -0.9213 -1.7839 -1.2590
   93DOPC  C313 3713   6.450   4.674   7.184 -0.0083  0.4605 -0.3981
   93DOPC  H13X 3714   6.373   4.754   7.177 -0.7018 -0.2724 -1.4108
   93DOPC  H13Y 3715   6.551   4.720   7.191  0.7824 -1.3792  1.3874
   93DOPC  C314 3716   6.459   4.598   7.056 -0.3373  0.5102  0.7952
   93DOPC  H14X 3717   6.534   4.517   7.068  0.4834  1.0531 -0.3434
   93DOPC  H14Y 3718   6.370   4.541   7.023  0.7835 -1.0921  0.3957
   93DOPC  C315 3719   6.486   4.694   6.931 -0.4110  0.1972 -0.3345
   93DOPC  H15X 3720   6.576   4.759   6.935  0.5484 -1.1551  1.0744
   93DOPC  H15Y 3721   6.407   4.772   6.937 -1.1659 -0.5637 -0.1538
   93DOPC  C316 3722   6.481   4.627   6.792 -0.0682 -0.0690 -0.1194
   93DOPC  H16X 3723   6.431   4.528   6.794  0.8661 -0.6782 -2.7824
   93DOPC  H16Y 3724   6.424   4.693   6.721  1.4779  0.7878 -0.6065
   93DOPC  C317 3725   6.619   4.598   6.725  0.0211 -0.5006 -0.3960
   93DOPC  H17X 3726   6.679   4.689   6.747 -1.2076  0.7713 -2.0595
   93DOPC  H17Y 3727   6.655   4.510   6.783 -1.7464  0.1386  1.8245
   93DOPC  C318 3728   6.614   4.561   6.578  0.1485  0.2008  0.5630
   93DOPC  H18X 3729   6.719   4.544   6.544 -0.5915 -3.1013 -0.5317
   93DOPC  H18Y 3730   6.568   4.462   6.558  1.2341  0.0611 -1.5624
   93DOPC  H18Z 3731   6.546   4.636   6.533  2.8719  2.3821 -0.1943
   94DOPC     N 3732   6.056   5.945   9.099  0.3139 -0.4823 -0.0757
   94DOPC   C12 3733   6.154   6.005   8.998 -0.1413  0.4138  0.3893
   94DOPC  H12A 3734   6.252   5.969   9.023 -1.2450 -1.8832  1.8257
   94DOPC  H12B 3735   6.159   6.112   9.001  3.1284  0.3993 -0.8060
   94DOPC   C13 3736   6.104   5.977   9.232 -0.0890  0.6064  0.2403
   94DOPC  H13A 3737   6.210   5.965   9.243  0.3902  0.4312 -3.4700
   94DOPC  H13B 3738   6.075   6.076   9.262 -1.6877  0.2248  0.0754
   94DOPC  H13C 3739   6.050   5.908   9.296 -0.5269  0.2182 -0.5284
   94DOPC   C14 3740   6.059   5.794   9.078 -0.1359  0.0490 -0.1306
   94DOPC  H14A 3741   6.024   5.772   8.978 -0.1059  0.6469 -0.2761
   94DOPC  H14B 3742   6.160   5.758   9.086 -0.9675 -2.9127 -1.6487
   94DOPC  H14C 3743   5.989   5.740   9.140  0.2797 -0.5826 -0.2121
   94DOPC   C15 3744   5.922   6.007   9.085  0.1480 -0.3324 -0.1392
   94DOPC  H15A 3745   5.924   6.108   9.125 -0.2691 -0.7548  0.9809
   94DOPC  H15B 3746   5.844   5.953   9.136 -0.9249  0.6272 -0.6900
   94DOPC  H15C 3747   5.890   6.015   8.982  0.2251  0.1197 -0.1315
   94DOPC   C11 3748   6.126   5.990   8.846  0.1859  0.3272 -0.2351
   94DOPC  H11A 3749   6.216   6.031   8.796  0.8447 -0.0830  0.5812
   94DOPC  H11B 3750   6.121   5.881   8.824  2.6439  0.0078  0.4691
   94DOPC     P 3751   5.983   6.206   8.777  0.0557  0.0428  0.1971
   94DOPC   O13 3752   6.052   6.286   8.881 -0.3197  0.1858  0.2449
   94DOPC   O14 3753   5.837   6.228   8.771  0.4454 -0.0314  0.0215
   94DOPC   O12 3754   6.008   6.056   8.811 -0.6257  0.5991 -0.5093
   94DOPC   O11 3755   6.054   6.227   8.636  0.4293 -0.1605  0.3233
   94DOPC    C1 3756   6.040   6.133   8.530 -0.2000 -0.2779 -0.6338
   94DOPC    HA 3757   5.955   6.164   8.466  0.9547  2.7371 -0.8250
   94DOPC    HB 3758   6.008   6.035   8.573 -3.7484 -0.1218 -2.5501
   94DOPC    C2 3759   6.176   6.128   8.456 -0.5827  0.2463  0.3342
   94DOPC    HS 3760   6.185   6.231   8.418 -1.6832  1.0054  2.0143
   94DOPC   O21 3761   6.158   6.032   8.347 -0.2728  0.1342  0.2113
   94DOPC   C21 3762   6.110   6.077   8.235  0.3564 -0.5809 -0.1836
   94DOPC   O22 3763   6.075   6.189   8.204  0.2012 -0.0849  0.5545
   94DOPC   C22 3764   6.113   5.957   8.148 -0.4203 -0.0023  0.5095
   94DOPC   H2R 3765   6.045   5.878   8.186 -3.3348  1.7009 -0.7730
   94DOPC   H2S 3766   6.215   5.917   8.128 -0.8039 -0.7815  0.0954
   94DOPC    C3 3767   6.304   6.098   8.542  0.3539 -0.1052 -0.4129
   94DOPC    HX 3768   6.278   6.006   8.599 -2.3855  1.1728  0.6057
   94DOPC    HY 3769   6.312   6.186   8.610 -0.5557  0.6476 -1.2433
   94DOPC   O31 3770   6.428   6.088   8.472  0.0991  0.0876 -0.0607
   94DOPC   C31 3771   6.461   5.965   8.427  0.4429 -0.1772 -0.5366
   94DOPC   O32 3772   6.411   5.863   8.472 -0.2168  0.0060 -0.5948
   94DOPC   C32 3773   6.565   5.976   8.310 -0.1295 -0.3968  0.6314
   94DOPC   H2X 3774   6.534   6.057   8.242 -1.9987 -1.1699  0.5214
   94DOPC   H2Y 3775   6.659   5.996   8.367 -0.1751 -1.3131  1.0572
   94DOPC   C23 3776   6.052   5.994   8.012 -0.2550  0.1885 -0.0753
   94DOPC   H3R 3777   6.114   6.063   7.951  0.4831 -2.0995 -2.0700
   94DOPC   H3S 3778   5.949   6.034   8.024 -1.5337 -2.2380 -1.9920
   94DOPC   C24 3779   6.038   5.863   7.934  0.1661 -0.3899 -0.2741
   94DOPC   H4R 3780   5.964   5.808   7.997 -0.6938  2.1252  1.0961
   94DOPC   H4S 3781   6.134   5.808   7.929  1.2291  1.1246  1.7153
   94DOPC   C25 3782   5.984   5.884   7.789  0.2878 -0.7162  0.2934
   94DOPC   H5R 3783   5.912   5.968   7.793  1.5407  0.4017  0.2977
   94DOPC   H5S 3784   5.948   5.788   7.747 -2.0324  1.1758 -2.5175
   94DOPC   C26 3785   6.095   5.932   7.697  0.0451 -0.0213 -0.1764
   94DOPC   H6R 3786   6.194   5.884   7.715  0.7788  1.9660  1.4828
   94DOPC   H6S 3787   6.094   6.042   7.712 -0.6241 -0.1064  0.4761
   94DOPC   C27 3788   6.065   5.912   7.545  0.7411  0.1471 -0.6097
   94DOPC   H7R 3789   5.969   5.964   7.524 -0.1177 -1.8000 -1.8231
   94DOPC   H7S 3790   6.042   5.810   7.507  3.2222 -0.4155 -0.8141
   94DOPC   C28 3791   6.170   5.971   7.451 -0.2022 -0.1745 -0.2556
   94DOPC   H8R 3792   6.271   5.935   7.483 -0.2177  0.5611  0.6739
   94DOPC   H8S 3793   6.177   6.081   7.464 -1.9814  0.0184 -0.6307
   94DOPC   C29 3794   6.165   5.945   7.300  0.3647 -0.5749 -0.5387
   94DOPC   H9R 3795   6.111   5.853   7.271 -1.1065 -0.2021  0.8591
   94DOPC  C210 3796   6.209   6.024   7.200 -0.2227 -0.3271  0.4424
   94DOPC  H10R 3797   6.238   5.970   7.108  1.7693  0.4498  0.5727
   94DOPC  C211 3798   6.295   6.148   7.216 -0.7244 -0.1402 -0.5193
   94DOPC  H11R 3799   6.377   6.127   7.289 -1.8539 -0.2413  0.7693
   94DOPC  H11S 3800   6.236   6.230   7.263  0.3398 -0.0069  0.6623
   94DOPC  C212 3801   6.356   6.205   7.085 -0.1024  0.1376  0.5167
   94DOPC  H12R 3802   6.435   6.131   7.060  0.5986  0.6532  1.1843
   94DOPC  H12S 3803   6.404   6.303   7.105 -1.1076  0.6334  0.5832
   94DOPC  C213 3804   6.264   6.247   6.970 -0.2476 -0.2642 -0.0840
   94DOPC  H13R 3805   6.182   6.309   7.013 -1.9166 -2.1503 -0.4093
   94DOPC  H13S 3806   6.223   6.154   6.924  2.2180 -0.9800 -0.9860
   94DOPC  C214 3807   6.327   6.317   6.854  0.4040  0.6558 -0.7068
   94DOPC  H14R 3808   6.409   6.254   6.812  0.4238  0.0696  0.1668
   94DOPC  H14S 3809   6.370   6.415   6.883 -1.9290  1.1671  1.3727
   94DOPC  C215 3810   6.225   6.336   6.745  0.5864 -0.6417  0.4249
   94DOPC  H15R 3811   6.133   6.388   6.780  0.1433 -0.9029 -0.3249
   94DOPC  H15S 3812   6.181   6.239   6.713 -1.6308 -0.1372  1.7203
   94DOPC  C216 3813   6.289   6.408   6.628 -0.0425  0.4808  0.3893
   94DOPC  H16R 3814   6.360   6.342   6.574  1.9085  3.3164 -0.7791
   94DOPC  H16S 3815   6.349   6.489   6.676  2.2192  0.2627 -1.8548
   94DOPC  C217 3816   6.184   6.456   6.525 -0.4114 -0.1611 -0.2064
   94DOPC  H17R 3817   6.118   6.368   6.511 -0.4981  0.1637 -1.9684
   94DOPC  H17S 3818   6.234   6.465   6.426 -1.0520 -2.1777 -0.7486
   94DOPC  C218 3819   6.095   6.574   6.562  0.4319 -0.3099 -0.2951
   94DOPC  H18R 3820   6.018   6.598   6.485  1.9902  0.9171 -1.5592
   94DOPC  H18S 3821   6.161   6.662   6.577  0.1726 -0.5184  2.5289
   94DOPC  H18T 3822   6.038   6.559   6.656 -1.0259 -2.0261 -1.4024
   94DOPC   C33 3823   6.580   5.844   8.227  0.8145  0.3543  0.6554
   94DOPC   H3X 3824   6.526   5.760   8.275 -1.0927 -0.0454 -1.9232
   94DOPC   H3Y 3825   6.689   5.825   8.231  0.6665 -0.5420  0.7053
   94DOPC   C34 3826   6.536   5.866   8.083 -0.4789  1.0785 -0.8180
   94DOPC   H4X 3827   6.583   5.954   8.032 -1.2954  1.3592 -1.1069
   94DOPC   H4Y 3828   6.432   5.904   8.089 -0.2327  1.5318  3.6891
   94DOPC   C35 3829   6.546   5.735   8.006  0.6925  0.3029  0.3518
   94DOPC   H5X 3830   6.479   5.661   8.055  1.2318  0.6122  1.6198
   94DOPC   H5Y 3831   6.650   5.697   8.020  1.0760  0.5908 -1.4571
   94DOPC   C36 3832   6.507   5.750   7.857 -0.6799 -0.7381 -0.7738
   94DOPC   H6X 3833   6.487   5.649   7.816  2.7993 -1.1555 -1.6924
   94DOPC   H6Y 3834   6.402   5.788   7.852  0.0495  1.6738  0.4957
   94DOPC   C37 3835   6.609   5.821   7.770 -0.0376 -0.1885  0.5868
   94DOPC   H7X 3836   6.642   5.915   7.819  0.0369  0.0320  0.1151
   94DOPC   H7Y 3837   6.694   5.753   7.748 -1.3415 -0.5475 -4.5192
   94DOPC   C38 3838   6.550   5.861   7.631 -0.0952 -0.6072  0.5803
   94DOPC   H8X 3839   6.630   5.923   7.583 -0.8770 -1.5254 -2.1036
   94DOPC   H8Y 3840   6.464   5.927   7.655  0.2026  0.0793 -0.1849
   94DOPC   C39 3841   6.506   5.735   7.553  0.2237 -0.1017 -0.7527
   94DOPC   H9X 3842   6.406   5.706   7.589  0.1496  0.3801 -0.5608
   94DOPC  C310 3843   6.560   5.689   7.438 -0.1078  0.3064 -0.3656
   94DOPC  H10X 3844   6.504   5.607   7.391 -1.4469  0.2574  1.2393
   94DOPC  C311 3845   6.671   5.752   7.363 -0.4640  0.0188 -0.3370
   94DOPC  H11X 3846   6.741   5.679   7.317  1.0824  1.0452  0.3060
   94DOPC  H11Y 3847   6.726   5.831   7.418 -2.0069  1.3511 -0.6102
   94DOPC  C312 3848   6.622   5.819   7.232 -0.3928 -0.4470  0.0666
   94DOPC  H12X 3849   6.706   5.889   7.214 -1.4566  0.9981  0.5603
   94DOPC  H12Y 3850   6.524   5.867   7.251 -0.0075  0.0337  0.8800
   94DOPC  C313 3851   6.598   5.707   7.128 -0.6376 -0.3263 -0.0721
   94DOPC  H13X 3852   6.690   5.645   7.133  1.0943  2.2047  1.7923
   94DOPC  H13Y 3853   6.519   5.633   7.151  0.1301 -0.3235  2.9886
   94DOPC  C314 3854   6.590   5.768   6.989 -0.6541 -0.4075 -0.6658
   94DOPC  H14X 3855   6.660   5.854   6.986 -0.6958 -0.2369  1.7960
   94DOPC  H14Y 3856   6.620   5.696   6.909  0.3982  0.2185 -0.8609
   94DOPC  C315 3857   6.451   5.827   6.962  0.2824  0.5642 -0.6166
   94DOPC  H15X 3858   6.474   5.896   6.878 -1.6809 -0.2462 -1.9149
   94DOPC  H15Y 3859   6.420   5.895   7.044  0.1302  1.2840 -1.2556
   94DOPC  C316 3860   6.344   5.729   6.930  0.2808 -0.4202  0.2610
   94DOPC  H16X 3861   6.310   5.668   7.016  1.5958  3.0144  3.4937
   94DOPC  H16Y 3862   6.255   5.790   6.903  1.1966  1.7384  1.7883
   94DOPC  C317 3863   6.367   5.632   6.812  0.1522 -0.1910 -0.0697
   94DOPC  H17X 3864   6.400   5.688   6.721  0.1346  0.5270  0.3558
   94DOPC  H17Y 3865   6.460   5.580   6.841  0.9674  1.2804  0.0691
   94DOPC  C318 3866   6.252   5.541   6.793  0.5530 -0.0453  0.5055
   94DOPC  H18X 3867   6.287   5.453   6.735 -0.4636 -0.1888  0.1028
   94DOPC  H18Y 3868   6.221   5.501   6.892 -2.5088  0.1773 -0.2927
   94DOPC  H18Z 3869   6.180   5.587   6.722  0.6971 -4.1213 -2.6401
   95DOPC     N 3870   3.695   6.353   9.334  0.1179  0.3288 -0.2148
   95DOPC   C12 3871   3.672   6.245   9.232 -0.5169 -0.3725 -0.6932
   95DOPC  H12A 3872   3.633   6.157   9.281  0.3641 -1.7210 -2.2769
   95DOPC  H12B 3873   3.771   6.222   9.193 -0.3108 -0.8734  0.1020
   95DOPC   C13 3874   3.804   6.314   9.421  0.4400  0.1099 -0.1025
   95DOPC  H13A 3875   3.835   6.391   9.490 -0.3989  1.4190 -1.1208
   95DOPC  H13B 3876   3.795   6.219   9.471 -2.7205  0.3945  0.0726
   95DOPC  H13C 3877   3.900   6.315   9.371  0.9396  2.7112  0.7766
   95DOPC   C14 3878   3.578   6.385   9.411  0.2266 -0.3769 -0.1530
   95DOPC  H14A 3879   3.505   6.426   9.343 -2.0386 -1.4254  1.5239
   95DOPC  H14B 3880   3.526   6.298   9.447 -2.1031 -0.4348 -3.1996
   95DOPC  H14C 3881   3.586   6.456   9.492  2.8213 -0.7865  0.0400
   95DOPC   C15 3882   3.738   6.483   9.269  0.3450  0.1273 -0.3781
   95DOPC  H15A 3883   3.666   6.516   9.196  0.4174  0.5122 -0.2803
   95DOPC  H15B 3884   3.833   6.467   9.220  0.8766 -0.5145  0.8391
   95DOPC  H15C 3885   3.756   6.565   9.336  2.4441 -0.3868 -0.2497
   95DOPC   C11 3886   3.589   6.280   9.106  0.3710 -0.9606 -0.1494
   95DOPC  H11A 3887   3.495   6.325   9.145  0.5384  0.5540 -1.3891
   95DOPC  H11B 3888   3.654   6.349   9.048  0.9689  1.9136  3.5169
   95DOPC     P 3889   3.469   6.161   8.907  0.5053 -0.0606 -0.0452
   95DOPC   O13 3890   3.337   6.208   8.952  0.0519  0.1885  0.1565
   95DOPC   O14 3891   3.479   6.042   8.824  0.0767  0.3387 -0.0741
   95DOPC   O12 3892   3.559   6.155   9.037 -0.2537  0.5782 -0.0130
   95DOPC   O11 3893   3.530   6.279   8.818 -0.2119 -0.5787 -0.4034
   95DOPC    C1 3894   3.492   6.411   8.845  0.5934 -0.1825  0.1316
   95DOPC    HA 3895   3.585   6.471   8.833  0.8079 -0.5050  0.1877
   95DOPC    HB 3896   3.445   6.428   8.945  2.4286 -1.7213  1.3372
   95DOPC    C2 3897   3.383   6.460   8.735 -0.1830  0.1100 -0.9596
   95DOPC    HS 3898   3.285   6.417   8.765 -0.0383 -1.8144 -2.9844
   95DOPC   O21 3899   3.433   6.410   8.611  0.3262 -0.0295 -0.3475
   95DOPC   C21 3900   3.335   6.393   8.518 -0.2611  0.3363  0.6804
   95DOPC   O22 3901   3.214   6.411   8.537 -0.3050  0.1505  0.2119
   95DOPC   C22 3902   3.397   6.347   8.379 -0.2599  0.5022 -0.4608
   95DOPC   H2R 3903   3.317   6.331   8.303  0.3116  1.3166 -1.2531
   95DOPC   H2S 3904   3.439   6.246   8.399 -0.9003  0.5433  1.2535
   95DOPC    C3 3905   3.354   6.614   8.739  0.5568 -0.0205 -0.0879
   95DOPC    HX 3906   3.309   6.638   8.838  1.9430  1.4253  0.2382
   95DOPC    HY 3907   3.260   6.621   8.681  0.3978  0.6012  0.2258
   95DOPC   O31 3908   3.457   6.702   8.702  0.2603  0.0228  0.5278
   95DOPC   C31 3909   3.472   6.723   8.573  0.0787  0.1782  0.0315
   95DOPC   O32 3910   3.412   6.670   8.481 -0.2280 -0.4430 -0.4688
   95DOPC   C32 3911   3.598   6.822   8.547  0.8902 -0.3894 -0.2585
   95DOPC   H2X 3912   3.568   6.912   8.605 -0.1502 -1.0597  0.2552
   95DOPC   H2Y 3913   3.680   6.792   8.616  1.3830  1.9849  0.2715
   95DOPC   C23 3914   3.510   6.429   8.315  0.3639 -0.0142  0.2009
   95DOPC   H3R 3915   3.591   6.450   8.389 -0.9745  1.7450  1.2568
   95DOPC   H3S 3916   3.467   6.528   8.289 -0.2140 -0.3885 -0.2904
   95DOPC   C24 3917   3.553   6.354   8.189 -0.6878  0.3094 -0.2357
   95DOPC   H4R 3918   3.472   6.323   8.119  0.4034 -2.9967 -0.1696
   95DOPC   H4S 3919   3.604   6.261   8.222 -0.9445 -0.0170 -0.7441
   95DOPC   C25 3920   3.643   6.451   8.116  0.3110  0.6969  0.5506
   95DOPC   H5R 3921   3.737   6.458   8.175  0.2051 -0.9169  0.9441
   95DOPC   H5S 3922   3.583   6.542   8.093 -1.4307 -0.3842  0.6578
   95DOPC   C26 3923   3.668   6.412   7.972  0.3782 -0.1477 -0.3459
   95DOPC   H6R 3924   3.572   6.411   7.917  0.4745 -1.2823 -0.5211
   95DOPC   H6S 3925   3.712   6.311   7.955  0.1051 -0.4354  0.5966
   95DOPC   C27 3926   3.763   6.508   7.897 -1.0522 -0.1212 -0.3242
   95DOPC   H7R 3927   3.861   6.504   7.949 -0.8646  1.4383 -0.5108
   95DOPC   H7S 3928   3.715   6.606   7.920  0.3903  1.4757 -3.4870
   95DOPC   C28 3929   3.777   6.478   7.753  0.1757 -0.4188  0.2579
   95DOPC   H8R 3930   3.673   6.479   7.716  0.6724  1.5329 -1.2823
   95DOPC   H8S 3931   3.820   6.379   7.726  0.8404 -0.2079  0.5178
   95DOPC   C29 3932   3.862   6.575   7.681 -0.6340  0.5629  0.3335
   95DOPC   H9R 3933   3.916   6.639   7.752 -0.3294 -0.8581  1.4358
   95DOPC  C210 3934   3.874   6.582   7.550  0.3560  0.6754  0.1152
   95DOPC  H10R 3935   3.954   6.647   7.514  0.2279  1.0101  0.4292
   95DOPC  C211 3936   3.790   6.506   7.445 -0.3131 -0.0053 -0.3732
   95DOPC  H11R 3937   3.746   6.576   7.371 -0.1312  0.9302  0.3819
   95DOPC  H11S 3938   3.706   6.447   7.488 -0.3622  0.5140  0.2668
   95DOPC  C212 3939   3.885   6.411   7.375 -0.4527 -0.0857  0.5786
   95DOPC  H12R 3940   3.942   6.349   7.447 -1.8219  0.6751  2.3944
   95DOPC  H12S 3941   3.967   6.467   7.324  0.9518 -2.3581  0.2140
   95DOPC  C213 3942   3.825   6.321   7.266  0.4658  0.3100  0.0145
   95DOPC  H13R 3943   3.787   6.381   7.180 -1.1371 -0.3714  0.2169
   95DOPC  H13S 3944   3.746   6.256   7.309 -0.4941  0.4768 -1.4159
   95DOPC  C214 3945   3.937   6.226   7.216 -0.1596  0.0123  0.3757
   95DOPC  H14R 3946   3.898   6.149   7.146 -0.3062 -0.0783  0.5569
   95DOPC  H14S 3947   3.969   6.166   7.303 -2.1714 -1.3875  0.2179
   95DOPC  C215 3948   4.057   6.305   7.153  0.4424  0.0468 -0.3171
   95DOPC  H15R 3949   4.138   6.314   7.228 -1.3968  1.2071  1.6210
   95DOPC  H15S 3950   4.045   6.412   7.126  3.0117  0.3505 -0.5310
   95DOPC  C216 3951   4.118   6.231   7.032  0.3798  0.0098 -0.3247
   95DOPC  H16R 3952   4.055   6.221   6.942  1.4330  0.0997 -1.0921
   95DOPC  H16S 3953   4.122   6.122   7.053 -2.6137 -0.2439 -0.6621
   95DOPC  C217 3954   4.248   6.301   6.991  0.4772  0.5106 -0.3569
   95DOPC  H17R 3955   4.336   6.251   7.035  0.5333 -1.8074 -2.8575
   95DOPC  H17S 3956   4.250   6.411   7.010  2.3904  0.6329 -0.9821
   95DOPC  C218 3957   4.263   6.272   6.844  0.1937  0.2625  0.0308
   95DOPC  H18R 3958   4.171   6.306   6.792  0.2332 -0.1753 -0.3330
   95DOPC  H18S 3959   4.263   6.162   6.828 -0.1603  0.3432 -0.5669
   95DOPC  H18T 3960   4.356   6.320   6.805  0.1051 -0.5937 -1.3267
   95DOPC   C33 3961   3.629   6.843   8.395 -0.3446  0.1610  0.6047
   95DOPC   H3X 3962   3.541   6.897   8.353  0.7553  1.4471 -0.1327
   95DOPC   H3Y 3963   3.666   6.758   8.334  1.4418  0.3880  1.3088
   95DOPC   C34 3964   3.739   6.947   8.384 -0.3408 -0.3580  0.3984
   95DOPC   H4X 3965   3.807   6.941   8.471 -0.6306  1.3869  0.7856
   95DOPC   H4Y 3966   3.686   7.045   8.388 -1.3801 -0.7585 -1.7202
   95DOPC   C35 3967   3.821   6.942   8.255 -0.2423 -0.2132 -0.1068
   95DOPC   H5X 3968   3.871   6.843   8.253  0.2011  0.0181 -2.2188
   95DOPC   H5Y 3969   3.901   7.019   8.253  1.4317 -1.9042 -1.4247
   95DOPC   C36 3970   3.739   6.946   8.124  0.1746 -0.8275  0.2378
   95DOPC   H6X 3971   3.660   6.868   8.120  0.1924 -0.8066 -0.6693
   95DOPC   H6Y 3972   3.694   7.047   8.107  3.5158  0.7293 -0.2040
   95DOPC   C37 3973   3.842   6.930   8.004  0.6499  0.3120 -0.0291
   95DOPC   H7X 3974   3.883   6.828   8.019  0.4670  0.0745 -1.0955
   95DOPC   H7Y 3975   3.783   6.910   7.912 -0.6711 -0.6417  0.9956
   95DOPC   C38 3976   3.956   7.034   7.986  0.1977  0.6309 -0.7327
   95DOPC   H8X 3977   4.015   6.989   7.904 -0.9575  1.0815 -1.8449
   95DOPC   H8Y 3978   4.017   7.023   8.079  0.6781  0.5000 -1.0602
   95DOPC   C39 3979   3.902   7.168   7.936 -1.0417 -0.3142 -0.0014
   95DOPC   H9X 3980   3.849   7.164   7.840 -0.5273 -0.8848 -0.2675
   95DOPC  C310 3981   3.923   7.286   7.992  0.1687  0.0341  0.3802
   95DOPC  H10X 3982   3.906   7.372   7.926  0.4188 -1.3158 -1.5076
   95DOPC  C311 3983   4.020   7.310   8.106 -0.3162 -0.2264 -0.2001
   95DOPC  H11X 3984   4.109   7.369   8.076 -0.7206  0.9521  0.8293
   95DOPC  H11Y 3985   4.055   7.212   8.147 -1.1175 -0.9456 -1.1669
   95DOPC  C312 3986   3.943   7.395   8.211 -1.0625  0.2129  0.3834
   95DOPC  H12X 3987   4.012   7.382   8.297  1.2040 -3.8618 -1.7355
   95DOPC  H12Y 3988   3.847   7.346   8.238 -1.0145 -1.9796 -2.8648
   95DOPC  C313 3989   3.937   7.540   8.169 -0.1106  0.5297  0.1101
   95DOPC  H13X 3990   4.035   7.587   8.195  0.1521  0.7074 -1.1396
   95DOPC  H13Y 3991   3.931   7.554   8.059  1.6866  0.3591 -0.0443
   95DOPC  C314 3992   3.824   7.629   8.229 -0.4562  0.0655  0.3499
   95DOPC  H14X 3993   3.836   7.735   8.198  0.7991 -0.0912  0.2679
   95DOPC  H14Y 3994   3.732   7.583   8.187 -0.0788  0.8812 -1.4710
   95DOPC  C315 3995   3.811   7.628   8.381 -0.8069  0.4057  0.0840
   95DOPC  H15X 3996   3.806   7.526   8.425  0.2674  0.2186 -0.1855
   95DOPC  H15Y 3997   3.721   7.687   8.408 -0.2125  1.7836 -0.8235
   95DOPC  C316 3998   3.921   7.691   8.463  0.3739 -0.2078  0.6157
   95DOPC  H16X 3999   3.919   7.673   8.573  0.5042  0.0646  0.6666
   95DOPC  H16Y 4000   4.016   7.647   8.425  0.2432 -0.2552  0.3438
   95DOPC  C317 4001   3.918   7.846   8.440 -1.0588 -0.2744 -1.0100
   95DOPC  H17X 4002   3.950   7.871   8.337 -3.2911  1.9174 -1.2596
   95DOPC  H17Y 4003   3.812   7.877   8.440 -1.5107 -1.5085 -3.6850
   95DOPC  C318 4004   4.010   7.922   8.531 -0.1507 -0.3961 -0.2439
   95DOPC  H18X 4005   3.990   7.923   8.640  0.4156 -0.7354 -0.1329
   95DOPC  H18Y 4006   4.112   7.879   8.520  0.5973  1.0183  0.8404
   95DOPC  H18Z 4007   4.018   8.029   8.502 -2.0193 -0.0624  0.3329
   96DOPC     N 4008   3.114   5.922   9.068  0.3821  0.7094 -0.5173
   96DOPC   C12 4009   3.023   5.863   8.958  0.3724 -0.7158  0.1847
   96DOPC  H12A 4010   3.046   5.912   8.864  0.5023  0.7957  0.9707
   96DOPC  H12B 4011   2.923   5.899   8.977  0.3070  0.4546 -2.0295
   96DOPC   C13 4012   3.257   5.892   9.040  0.0519  0.2270  0.6090
   96DOPC  H13A 4013   3.290   5.939   8.948 -2.0913  1.6894  0.5134
   96DOPC  H13B 4014   3.324   5.923   9.118 -0.9347 -0.3467  1.7121
   96DOPC  H13C 4015   3.275   5.788   9.016  2.2132  0.3707  1.3876
   96DOPC   C14 4016   3.059   5.869   9.200 -0.6079  0.2434  0.2121
   96DOPC  H14A 4017   3.045   5.762   9.201 -1.2650  0.3238  0.2958
   96DOPC  H14B 4018   3.121   5.888   9.286 -1.6739  3.6983  0.3579
   96DOPC  H14C 4019   2.957   5.898   9.220 -0.3908 -0.1096  2.0763
   96DOPC   C15 4020   3.088   6.070   9.072 -0.3686 -0.8648 -0.2248
   96DOPC  H15A 4021   3.121   6.110   8.978  0.1218  1.1213  0.7369
   96DOPC  H15B 4022   3.148   6.121   9.146  2.4244 -0.4222 -2.6017
   96DOPC  H15C 4023   2.982   6.088   9.083  0.1756  1.7427  1.5969
   96DOPC   C11 4024   3.011   5.709   8.947 -0.4211  0.3302 -0.2422
   96DOPC  H11A 4025   2.973   5.679   9.047 -1.3425  1.8053 -0.1152
   96DOPC  H11B 4026   2.932   5.690   8.871 -2.4799 -0.6051  2.0136
   96DOPC     P 4027   3.185   5.512   8.963 -0.3159 -0.3467  0.0283
   96DOPC   O13 4028   3.100   5.479   9.079 -0.5854  0.2073 -0.7058
   96DOPC   O14 4029   3.335   5.503   8.985  0.1190 -0.3452 -0.1852
   96DOPC   O12 4030   3.138   5.659   8.914 -0.2332 -0.1118 -0.5357
   96DOPC   O11 4031   3.151   5.434   8.832  0.3102 -0.2033  0.3561
   96DOPC    C1 4032   3.167   5.448   8.691 -0.1448  0.1186 -0.1074
   96DOPC    HA 4033   3.245   5.520   8.658 -0.1534  1.2196  2.1005
   96DOPC    HB 4034   3.075   5.482   8.638 -1.1245  0.2845  1.6121
   96DOPC    C2 4035   3.206   5.304   8.636 -0.0477 -0.0477 -0.1855
   96DOPC    HS 4036   3.126   5.237   8.672 -0.0516 -0.7215 -1.3750
   96DOPC   O21 4037   3.328   5.264   8.704  0.4844  0.5599  0.6387
   96DOPC   C21 4038   3.370   5.137   8.685  0.8150  0.6163 -0.2449
   96DOPC   O22 4039   3.292   5.049   8.645 -0.3147  0.2020 -0.2722
   96DOPC   C22 4040   3.518   5.121   8.704 -0.3282 -0.5690  0.3278
   96DOPC   H2R 4041   3.528   5.018   8.745  0.8756 -0.4590  0.3605
   96DOPC   H2S 4042   3.544   5.191   8.787 -0.8895  0.4707 -0.3475
   96DOPC    C3 4043   3.196   5.303   8.475  0.6607  0.0187  0.2420
   96DOPC    HX 4044   3.087   5.317   8.457  1.0861  2.1750 -1.0046
   96DOPC    HY 4045   3.230   5.202   8.444  0.4475  0.0171  0.0041
   96DOPC   O31 4046   3.277   5.407   8.410  0.1496 -0.1591  0.5728
   96DOPC   C31 4047   3.215   5.526   8.392  0.4997  0.4366 -0.1775
   96DOPC   O32 4048   3.098   5.546   8.419 -0.2844 -0.0078  0.0960
   96DOPC   C32 4049   3.323   5.619   8.332 -0.0159 -0.0874  0.4470
   96DOPC   H2X 4050   3.350   5.567   8.238  0.9902 -2.5767  2.0036
   96DOPC   H2Y 4051   3.293   5.724   8.310  0.3107 -0.3666 -1.5180
   96DOPC   C23 4052   3.608   5.142   8.571 -0.2662  0.4870  0.5435
   96DOPC   H3R 4053   3.565   5.078   8.491 -1.1576  1.5317  0.1573
   96DOPC   H3S 4054   3.709   5.101   8.593 -0.7778 -0.8647  0.4579
   96DOPC   C24 4055   3.622   5.285   8.519 -0.2574 -0.3205 -0.2601
   96DOPC   H4R 4056   3.672   5.354   8.591  0.2264  0.1497 -1.0322
   96DOPC   H4S 4057   3.523   5.335   8.524  0.1390  0.3918  1.0340
   96DOPC   C25 4058   3.695   5.296   8.387  0.9910 -0.2785 -0.2483
   96DOPC   H5R 4059   3.706   5.399   8.347 -1.2906 -0.9990 -3.0917
   96DOPC   H5S 4060   3.633   5.253   8.305  0.9406  0.4981 -0.6295
   96DOPC   C26 4061   3.830   5.228   8.389  0.4584  0.5846 -0.4993
   96DOPC   H6R 4062   3.809   5.119   8.394  2.4512  0.1616 -0.7308
   96DOPC   H6S 4063   3.894   5.242   8.479  0.0026  1.7534 -0.3426
   96DOPC   C27 4064   3.917   5.237   8.266 -0.3224 -0.1736  0.0626
   96DOPC   H7R 4065   3.947   5.342   8.245 -0.5657 -0.4595 -1.9496
   96DOPC   H7S 4066   3.863   5.197   8.177  1.7879 -0.8454 -0.9818
   96DOPC   C28 4067   4.033   5.139   8.283  0.8239  0.0760  0.3540
   96DOPC   H8R 4068   3.999   5.036   8.307 -1.8204  1.0110  0.9626
   96DOPC   H8S 4069   4.091   5.162   8.374 -1.7371 -0.0447  2.1010
   96DOPC   C29 4070   4.127   5.142   8.170  0.1812 -0.4146  0.3046
   96DOPC   H9R 4071   4.194   5.228   8.158 -0.4329  0.0165 -0.0195
   96DOPC  C210 4072   4.157   5.047   8.076  0.1642  0.7548 -0.0596
   96DOPC  H10R 4073   4.219   5.067   7.988  2.5637  0.4077  1.4809
   96DOPC  C211 4074   4.085   4.912   8.062  0.1996  0.0870 -0.3361
   96DOPC  H11R 4075   4.054   4.871   8.161  1.0979 -1.4554 -0.6656
   96DOPC  H11S 4076   4.158   4.842   8.019 -1.1068  0.1276 -2.7954
   96DOPC  C212 4077   3.964   4.904   7.970 -0.1638 -0.7700 -0.0195
   96DOPC  H12R 4078   3.887   4.974   8.010  0.0480 -0.1259 -0.7157
   96DOPC  H12S 4079   3.920   4.803   7.983  0.7935 -0.9016  2.9665
   96DOPC  C213 4080   3.968   4.939   7.824 -1.0209 -0.3154 -0.4177
   96DOPC  H13R 4081   3.979   4.844   7.766 -0.2984 -1.4059  1.4299
   96DOPC  H13S 4082   4.054   5.001   7.789 -0.5424  0.1757  1.5202
   96DOPC  C214 4083   3.845   5.018   7.763  0.2299  0.1265 -1.1540
   96DOPC  H14R 4084   3.814   5.092   7.839  0.1548  0.7106 -1.7404
   96DOPC  H14S 4085   3.768   4.938   7.757  0.0897  0.0406  1.0658
   96DOPC  C215 4086   3.884   5.081   7.631  0.7205 -0.2399 -0.4182
   96DOPC  H15R 4087   3.949   5.007   7.578  0.0603 -0.1465 -1.3786
   96DOPC  H15S 4088   3.952   5.166   7.650  0.9164 -0.3668 -0.5455
   96DOPC  C216 4089   3.773   5.116   7.532 -1.0499 -0.0790  0.3407
   96DOPC  H16R 4090   3.696   5.185   7.575 -0.6289  0.8000 -0.2870
   96DOPC  H16S 4091   3.714   5.026   7.503 -0.7701 -0.1180 -0.0999
   96DOPC  C217 4092   3.823   5.168   7.396  0.5356 -0.1331 -1.0618
   96DOPC  H17R 4093   3.859   5.081   7.337  1.7310  1.0053 -2.0754
   96DOPC  H17S 4094   3.919   5.219   7.421  1.1159 -1.4890 -0.4424
   96DOPC  C218 4095   3.732   5.273   7.320 -0.2698  0.0909 -0.2572
   96DOPC  H18R 4096   3.709   5.353   7.394  1.2947  0.0345  0.3390
   96DOPC  H18S 4097   3.637   5.220   7.300  0.4157 -1.1428 -0.3543
   96DOPC  H18T 4098   3.786   5.319   7.235 -0.7402  0.6043 -0.2780
   96DOPC   C33 4099   3.456   5.629   8.412  0.2431 -0.4861  0.6972
   96DOPC   H3X 4100   3.496   5.527   8.430 -0.8329 -1.0393  0.0413
   96DOPC   H3Y 4101   3.439   5.684   8.508  2.0257  0.8487  0.3168
   96DOPC   C34 4102   3.575   5.701   8.341 -0.7231 -0.3903  0.4914
   96DOPC   H4X 4103   3.663   5.684   8.406  0.9239 -2.1520 -2.0093
   96DOPC   H4Y 4104   3.555   5.811   8.336 -0.9147 -0.4430  0.0230
   96DOPC   C35 4105   3.615   5.655   8.197 -0.5931  0.2434 -0.5447
   96DOPC   H5X 4106   3.530   5.672   8.128  0.1632 -0.4958 -1.6988
   96DOPC   H5Y 4107   3.644   5.548   8.205  1.0231  0.3951 -3.2182
   96DOPC   C36 4108   3.736   5.734   8.144 -0.0453  0.4492 -0.2749
   96DOPC   H6X 4109   3.698   5.838   8.152 -0.0758  0.3396  1.2678
   96DOPC   H6Y 4110   3.815   5.715   8.220 -1.3104 -0.4244  0.8599
   96DOPC   C37 4111   3.791   5.692   8.003 -0.5845 -0.2043 -0.2421
   96DOPC   H7X 4112   3.734   5.759   7.935 -0.8878  1.9705  1.9729
   96DOPC   H7Y 4113   3.895   5.731   8.000  0.6626 -3.3219 -1.6682
   96DOPC   C38 4114   3.792   5.544   7.984  0.4009  0.7657 -0.3212
   96DOPC   H8X 4115   3.695   5.491   7.994  0.5663 -0.0173 -2.3436
   96DOPC   H8Y 4116   3.861   5.498   8.058 -2.1212 -1.5656  0.7546
   96DOPC   C39 4117   3.844   5.503   7.845 -0.0743 -0.0896 -0.1381
   96DOPC   H9X 4118   3.770   5.499   7.764 -1.8077  0.4906  1.3417
   96DOPC  C310 4119   3.969   5.471   7.809 -0.3300  0.6131  0.9947
   96DOPC  H10X 4120   3.988   5.449   7.703 -2.6905  2.1950  0.1394
   96DOPC  C311 4121   4.081   5.455   7.902 -0.4677  0.1601  0.7175
   96DOPC  H11X 4122   4.071   5.378   7.982 -0.1767  0.1118  0.7077
   96DOPC  H11Y 4123   4.087   5.548   7.962  0.5423 -0.0093  0.9062
   96DOPC  C312 4124   4.231   5.450   7.851 -0.3188  0.7559 -0.8475
   96DOPC  H12X 4125   4.231   5.359   7.786  1.3338 -1.7977  2.4374
   96DOPC  H12Y 4126   4.289   5.427   7.943 -2.6053  0.0079  0.4948
   96DOPC  C313 4127   4.278   5.577   7.775  0.3256 -0.3098 -0.3158
   96DOPC  H13X 4128   4.188   5.605   7.716 -0.7157 -0.8446  0.9589
   96DOPC  H13Y 4129   4.286   5.652   7.857  1.4800 -2.2469  1.4498
   96DOPC  C314 4130   4.409   5.574   7.694  0.6708  0.3013  0.4758
   96DOPC  H14X 4131   4.432   5.675   7.654  0.0667  0.4376  0.4511
   96DOPC  H14Y 4132   4.496   5.538   7.753  0.7453 -2.8585 -1.3832
   96DOPC  C315 4133   4.396   5.482   7.569  0.1477  0.9562 -0.1025
   96DOPC  H15X 4134   4.307   5.525   7.518 -1.8193 -0.3612  2.0340
   96DOPC  H15Y 4135   4.377   5.377   7.598  2.8542  0.7552  1.2342
   96DOPC  C316 4136   4.524   5.479   7.478 -0.8098  0.4953  0.0097
   96DOPC  H16X 4137   4.505   5.421   7.385  0.9085  2.0469 -1.3973
   96DOPC  H16Y 4138   4.535   5.587   7.454  0.2011  0.5293  0.5336
   96DOPC  C317 4139   4.657   5.433   7.546 -0.0334  0.1902  0.9940
   96DOPC  H17X 4140   4.685   5.492   7.635  3.1647 -2.7835  2.2350
   96DOPC  H17Y 4141   4.649   5.326   7.577 -0.7356  0.5306  2.0096
   96DOPC  C318 4142   4.777   5.439   7.453  0.0180  0.0051 -0.2605
   96DOPC  H18X 4143   4.765   5.389   7.355  0.2268 -0.0294 -0.2686
   96DOPC  H18Y 4144   4.809   5.543   7.434  0.1781  0.2608  1.2898
   96DOPC  H18Z 4145   4.847   5.367   7.501 -1.2977 -0.1526  1.5879
   97DOPC     N 4146   3.305   4.248   9.225 -0.7417  0.5267 -0.2943
   97DOPC   C12 4147   3.175   4.248   9.155  0.3807 -0.0096 -0.5023
   97DOPC  H12A 4148   3.099   4.187   9.201 -0.6260  1.3534 -0.2734
   97DOPC  H12B 4149   3.194   4.223   9.052 -2.2768  2.1461 -1.6439
   97DOPC   C13 4150   3.300   4.312   9.359  0.3934  0.6341  0.1459
   97DOPC  H13A 4151   3.270   4.416   9.352  1.2796  0.9087  0.2708
   97DOPC  H13B 4152   3.234   4.253   9.422  1.0658 -1.4307 -0.9963
   97DOPC  H13C 4153   3.403   4.313   9.393  0.5593  0.2127 -0.3317
   97DOPC   C14 4154   3.407   4.321   9.142 -0.1171 -0.5095 -0.4986
   97DOPC  H14A 4155   3.404   4.427   9.163  0.9688 -0.5584 -0.0306
   97DOPC  H14B 4156   3.505   4.279   9.161 -0.5472 -1.0530  0.5507
   97DOPC  H14C 4157   3.388   4.308   9.036  1.0914 -1.4380 -0.6169
   97DOPC   C15 4158   3.340   4.096   9.232 -1.0589  0.1821 -0.0343
   97DOPC  H15A 4159   3.445   4.079   9.251 -1.3776 -0.1744  1.5248
   97DOPC  H15B 4160   3.311   4.062   9.133  0.6498  0.9461 -0.8438
   97DOPC  H15C 4161   3.291   4.037   9.307  1.4494 -0.3746  1.2732
   97DOPC   C11 4162   3.110   4.393   9.141 -0.2062  0.3761 -0.1966
   97DOPC  H11A 4163   3.008   4.359   9.114  0.1114  0.1453 -1.1258
   97DOPC  H11B 4164   3.099   4.453   9.234  0.3723 -1.5031  1.1394
   97DOPC     P 4165   3.111   4.476   8.894 -0.0572 -0.1337  0.0660
   97DOPC   O13 4166   3.200   4.557   8.804 -0.4770  0.2211  0.3477
   97DOPC   O14 4167   2.964   4.509   8.903 -0.1750  0.4884 -0.3112
   97DOPC   O12 4168   3.177   4.464   9.040 -1.1470 -0.5293 -0.0448
   97DOPC   O11 4169   3.116   4.327   8.842 -0.0370 -0.5420 -0.4901
   97DOPC    C1 4170   3.017   4.290   8.744  0.6942  0.4562 -0.1129
   97DOPC    HA 4171   2.921   4.343   8.758  1.2097  0.9781  1.7842
   97DOPC    HB 4172   2.999   4.182   8.762  0.8229  0.2624 -1.0635
   97DOPC    C2 4173   3.054   4.302   8.588 -0.7152  1.2858 -0.5522
   97DOPC    HS 4174   2.977   4.252   8.526  0.5596 -1.6065  0.0473
   97DOPC   O21 4175   3.188   4.241   8.572  0.2114 -0.5738 -0.4968
   97DOPC   C21 4176   3.183   4.114   8.548 -0.1364 -0.9994  0.6327
   97DOPC   O22 4177   3.077   4.046   8.554  0.1344  0.4376 -0.3151
   97DOPC   C22 4178   3.322   4.056   8.535  0.2499  0.0008 -0.5832
   97DOPC   H2R 4179   3.305   3.959   8.483  1.5915 -0.6354  0.0994
   97DOPC   H2S 4180   3.361   4.027   8.635  1.0393  3.0199  0.0784
   97DOPC    C3 4181   3.060   4.442   8.534  0.5614  0.0240 -0.3151
   97DOPC    HX 4182   3.143   4.497   8.584  0.1798  1.3819 -1.1285
   97DOPC    HY 4183   2.967   4.496   8.559 -0.0752 -2.1676  2.5819
   97DOPC   O31 4184   3.100   4.443   8.391 -0.7804 -0.4884 -0.4476
   97DOPC   C31 4185   3.147   4.566   8.349  0.6180  0.0970  0.0762
   97DOPC   O32 4186   3.160   4.662   8.423 -0.1500  0.4128 -0.1840
   97DOPC   C32 4187   3.193   4.565   8.207 -0.5961 -0.3368  0.4222
   97DOPC   H2X 4188   3.304   4.569   8.206 -0.5222  1.9684 -4.0701
   97DOPC   H2Y 4189   3.166   4.463   8.173 -0.8354 -0.8288  1.9998
   97DOPC   C23 4190   3.418   4.136   8.447  0.6822 -0.3579 -0.2323
   97DOPC   H3R 4191   3.522   4.098   8.461  0.0929 -1.8923  0.1417
   97DOPC   H3S 4192   3.404   4.243   8.473  1.5313 -0.0492 -0.9812
   97DOPC   C24 4193   3.393   4.121   8.296 -0.1092 -0.2065  0.3594
   97DOPC   H4R 4194   3.283   4.110   8.283  0.0896 -0.3693 -1.3992
   97DOPC   H4S 4195   3.438   4.025   8.266  0.7301  0.3353 -0.1638
   97DOPC   C25 4196   3.459   4.236   8.213  0.2209  0.6802  0.1963
   97DOPC   H5R 4197   3.567   4.225   8.233  0.0200  0.5671  1.2577
   97DOPC   H5S 4198   3.437   4.335   8.259 -1.6215  0.6591 -0.5349
   97DOPC   C26 4199   3.443   4.236   8.061 -0.5634 -0.0592  0.2934
   97DOPC   H6R 4200   3.469   4.143   8.006  1.1286  1.7478 -2.2151
   97DOPC   H6S 4201   3.514   4.310   8.017 -0.4850  0.3453  1.0941
   97DOPC   C27 4202   3.301   4.287   8.018  0.1348 -0.1938 -0.6951
   97DOPC   H7R 4203   3.297   4.398   8.027  1.6691 -0.2593  1.6655
   97DOPC   H7S 4204   3.221   4.253   8.087  0.0894  1.5969  0.2111
   97DOPC   C28 4205   3.256   4.241   7.884  0.4088 -0.0515 -1.1690
   97DOPC   H8R 4206   3.246   4.132   7.868 -1.9458 -0.8278  3.8248
   97DOPC   H8S 4207   3.324   4.284   7.807 -0.4576 -1.4577 -2.7956
   97DOPC   C29 4208   3.116   4.298   7.855  0.3891  0.3073 -0.0461
   97DOPC   H9R 4209   3.056   4.318   7.945  1.3217  2.6238  0.1334
   97DOPC  C210 4210   3.070   4.330   7.727 -0.0436  0.3367  0.5291
   97DOPC  H10R 4211   2.970   4.375   7.725 -0.8453 -1.2893  1.6123
   97DOPC  C211 4212   3.145   4.308   7.594  0.6425 -0.9123  0.0478
   97DOPC  H11R 4213   3.182   4.203   7.583  0.5667 -1.0366  0.9477
   97DOPC  H11S 4214   3.220   4.387   7.574 -1.5312  1.4719  0.8436
   97DOPC  C212 4215   3.046   4.324   7.473 -0.0333 -0.1185  0.2597
   97DOPC  H12R 4216   2.990   4.420   7.485  2.0333  0.8557  3.2843
   97DOPC  H12S 4217   2.970   4.243   7.476 -2.7884  2.2630 -0.6686
   97DOPC  C213 4218   3.122   4.321   7.340 -0.3798 -0.7049 -0.5988
   97DOPC  H13R 4219   3.178   4.225   7.330  0.8690 -0.1342  0.5766
   97DOPC  H13S 4220   3.189   4.409   7.327  1.3197 -2.0484 -1.3053
   97DOPC  C214 4221   3.023   4.316   7.224  0.5216  0.2885 -0.1571
   97DOPC  H14R 4222   2.967   4.412   7.226  0.8767  0.5214  2.3794
   97DOPC  H14S 4223   2.947   4.238   7.248 -0.2287  0.6644 -1.2640
   97DOPC  C215 4224   3.068   4.272   7.087 -0.0430  0.0100 -0.3390
   97DOPC  H15R 4225   3.095   4.164   7.080 -0.3230 -0.1238  0.6260
   97DOPC  H15S 4226   3.149   4.333   7.042 -1.5564  2.3191 -0.1022
   97DOPC  C216 4227   2.953   4.293   6.988  0.1867  0.0124  0.3724
   97DOPC  H16R 4228   2.921   4.395   7.016  0.0827 -0.4697  2.1206
   97DOPC  H16S 4229   2.863   4.239   7.023  0.3619 -0.5246  0.0134
   97DOPC  C217 4230   2.987   4.273   6.841 -0.7357 -0.2612 -0.2909
   97DOPC  H17R 4231   2.980   4.164   6.823  0.5196 -0.2683 -0.8043
   97DOPC  H17S 4232   3.085   4.322   6.822  0.1597 -0.8355  2.3734
   97DOPC  C218 4233   2.888   4.338   6.747  0.8114 -0.4259  0.5545
   97DOPC  H18R 4234   2.788   4.291   6.758  0.1976  0.3607 -1.2418
   97DOPC  H18S 4235   2.914   4.313   6.642 -0.7356 -2.2857  0.5516
   97DOPC  H18T 4236   2.875   4.447   6.765 -1.8974 -0.5912  0.0383
   97DOPC   C33 4237   3.127   4.671   8.109 -0.0023  1.3874 -0.4160
   97DOPC   H3X 4238   3.206   4.742   8.078  0.6238  1.1688  0.6208
   97DOPC   H3Y 4239   3.040   4.716   8.162  1.7705  0.4901  3.6769
   97DOPC   C34 4240   3.075   4.601   7.979 -0.1182  0.2089  0.0461
   97DOPC   H4X 4241   2.999   4.521   7.991  1.0625 -0.8744  0.5290
   97DOPC   H4Y 4242   3.160   4.568   7.916  0.7664  0.4143  1.1000
   97DOPC   C35 4243   3.013   4.707   7.888  0.3277 -0.3712  0.4222
   97DOPC   H5X 4244   3.086   4.790   7.874 -0.3208 -0.1017 -1.8014
   97DOPC   H5Y 4245   2.921   4.752   7.931  0.4089  0.3538 -0.1422
   97DOPC   C36 4246   2.977   4.648   7.751  0.1885  0.3255 -0.0672
   97DOPC   H6X 4247   3.066   4.588   7.722  1.6064  0.9865  2.6336
   97DOPC   H6Y 4248   2.895   4.576   7.773 -0.6564  1.1395 -0.4498
   97DOPC   C37 4249   2.923   4.754   7.652 -0.3335 -0.5717  0.9022
   97DOPC   H7X 4250   2.839   4.798   7.711 -0.7239  0.7745 -0.5819
   97DOPC   H7Y 4251   2.994   4.839   7.654 -0.8114 -0.1469  0.2611
   97DOPC   C38 4252   2.882   4.706   7.517 -0.0944 -0.0058 -0.3408
   97DOPC   H8X 4253   2.812   4.779   7.469  1.6512  0.4041 -2.4303
   97DOPC   H8Y 4254   2.823   4.612   7.528 -2.7510  1.6677  0.8350
   97DOPC   C39 4255   3.002   4.682   7.419  0.3584  0.3005  0.8148
   97DOPC   H9X 4256   3.062   4.592   7.440  1.5611  0.8545 -0.1401
   97DOPC  C310 4257   3.053   4.755   7.320  0.2109  0.0004 -0.2893
   97DOPC  H10X 4258   3.132   4.713   7.257  0.6486 -0.0919  0.3097
   97DOPC  C311 4259   2.991   4.886   7.283 -0.0010  0.4485 -0.4950
   97DOPC  H11X 4260   2.940   4.934   7.370 -0.6623 -0.3650 -0.4207
   97DOPC  H11Y 4261   2.914   4.873   7.205  0.4012 -0.2425 -0.7870
   97DOPC  C312 4262   3.097   4.981   7.228  0.2581  0.0028  0.2032
   97DOPC  H12X 4263   3.130   4.962   7.124  2.3579  1.8746  0.4252
   97DOPC  H12Y 4264   3.196   4.966   7.277  0.5099  0.3654 -0.1866
   97DOPC  C313 4265   3.040   5.127   7.222 -0.2314 -0.2833  0.2628
   97DOPC  H13X 4266   3.026   5.173   7.322  0.3393  1.9638 -0.6275
   97DOPC  H13Y 4267   3.123   5.178   7.170 -1.0372  0.5631 -0.2339
   97DOPC  C314 4268   2.917   5.146   7.136  1.2943 -0.1723  0.1700
   97DOPC  H14X 4269   2.926   5.226   7.060 -2.9167 -1.4978 -2.0717
   97DOPC  H14Y 4270   2.901   5.052   7.079  1.2972  0.1985 -0.4451
   97DOPC  C315 4271   2.797   5.168   7.222 -1.0645 -0.5766  0.4047
   97DOPC  H15X 4272   2.819   5.253   7.290  1.0705 -0.8821  0.1707
   97DOPC  H15Y 4273   2.783   5.074   7.279 -2.4881 -0.8113 -0.2694
   97DOPC  C316 4274   2.660   5.201   7.149 -0.6116 -0.5835 -0.0573
   97DOPC  H16X 4275   2.656   5.141   7.055 -0.0911  0.8455 -1.0168
   97DOPC  H16Y 4276   2.577   5.170   7.217 -0.1439  0.9571  1.2770
   97DOPC  C317 4277   2.624   5.351   7.123  0.1550 -0.2727  0.2983
   97DOPC  H17X 4278   2.639   5.421   7.208 -1.4021  1.1279 -0.5191
   97DOPC  H17Y 4279   2.698   5.383   7.047 -0.3319 -0.4018 -0.2421
   97DOPC  C318 4280   2.491   5.376   7.052  0.0165 -0.4264  0.0715
   97DOPC  H18X 4281   2.489   5.320   6.956 -1.8469  0.9981 -0.7756
   97DOPC  H18Y 4282   2.410   5.331   7.113  0.5765  0.0631  1.1913
   97DOPC  H18Z 4283   2.475   5.481   7.017  2.3596  0.6448  1.9508
   98DOPC     N 4284   5.517   7.414   8.821 -0.6848 -0.3526 -0.3126
   98DOPC   C12 4285   5.376   7.392   8.755 -0.0642  0.2792 -0.5422
   98DOPC  H12A 4286   5.377   7.453   8.666  0.7806  0.6511 -0.2914
   98DOPC  H12B 4287   5.301   7.428   8.824 -0.4078 -2.1521  0.4642
   98DOPC   C13 4288   5.523   7.562   8.841 -0.3257 -0.2426 -0.1096
   98DOPC  H13A 4289   5.439   7.602   8.897  0.1683  1.5325 -0.5507
   98DOPC  H13B 4290   5.614   7.590   8.892  0.3977 -2.1151 -0.3111
   98DOPC  H13C 4291   5.519   7.617   8.748  0.9935  2.1044  1.1344
   98DOPC   C14 4292   5.630   7.382   8.727  0.9477  0.2275  0.0254
   98DOPC  H14A 4293   5.633   7.275   8.708 -1.5896  0.3394 -1.4474
   98DOPC  H14B 4294   5.612   7.428   8.631 -0.2144  1.1202  0.6468
   98DOPC  H14C 4295   5.726   7.414   8.764  1.6348  0.0666 -1.5556
   98DOPC   C15 4296   5.531   7.343   8.949  0.1053  0.2763 -0.5849
   98DOPC  H15A 4297   5.633   7.309   8.960  0.4198  0.6376 -2.1013
   98DOPC  H15B 4298   5.475   7.251   8.956 -0.9026  0.8736 -0.6793
   98DOPC  H15C 4299   5.514   7.412   9.030  0.5051  2.0998 -1.9620
   98DOPC   C11 4300   5.335   7.255   8.704 -0.0230 -0.5266 -0.9277
   98DOPC  H11A 4301   5.246   7.255   8.638 -0.6760 -0.0308 -0.0607
   98DOPC  H11B 4302   5.422   7.214   8.648  1.5247 -1.8771  2.2137
   98DOPC     P 4303   5.210   7.179   8.916 -0.2102 -0.2794 -0.2811
   98DOPC   O13 4304   5.254   7.279   9.021  0.4692 -0.4345  0.3573
   98DOPC   O14 4305   5.165   7.049   8.965  0.2016 -0.3360 -0.0408
   98DOPC   O12 4306   5.331   7.168   8.815 -0.3066  0.1402 -0.1989
   98DOPC   O11 4307   5.091   7.233   8.827 -0.6085 -0.3564 -0.5460
   98DOPC    C1 4308   4.984   7.153   8.793 -0.4543  0.7081  0.2641
   98DOPC    HA 4309   4.922   7.122   8.880 -1.3277 -2.7903 -1.4362
   98DOPC    HB 4310   5.017   7.063   8.737 -1.5060 -0.7171  1.8587
   98DOPC    C2 4311   4.908   7.233   8.685  0.5378 -0.8307 -0.1327
   98DOPC    HS 4312   4.818   7.177   8.650 -0.8047  0.7897  0.5506
   98DOPC   O21 4313   4.997   7.270   8.577  0.0906  0.2084  0.1074
   98DOPC   C21 4314   5.010   7.183   8.476 -0.1742 -0.1475 -0.5306
   98DOPC   O22 4315   4.973   7.068   8.484  0.0167  0.3901  0.0337
   98DOPC   C22 4316   5.100   7.232   8.360  0.0068  0.0426 -0.5559
   98DOPC   H2R 4317   5.195   7.261   8.411  0.6176 -2.0752 -0.3908
   98DOPC   H2S 4318   5.059   7.324   8.313 -1.9986 -1.7188 -2.5070
   98DOPC    C3 4319   4.850   7.356   8.743  0.2680 -0.0357 -0.5689
   98DOPC    HX 4320   4.929   7.433   8.750  0.3104 -0.0441 -0.9368
   98DOPC    HY 4321   4.823   7.331   8.848 -0.0418 -0.1618 -0.6781
   98DOPC   O31 4322   4.744   7.405   8.658  0.1161  0.3007 -0.0174
   98DOPC   C31 4323   4.621   7.392   8.705  0.0225 -0.0705 -0.4004
   98DOPC   O32 4324   4.587   7.319   8.797  0.2071  0.3792  0.4484
   98DOPC   C32 4325   4.526   7.488   8.628 -0.0353 -0.1148  0.9093
   98DOPC   H2X 4326   4.495   7.580   8.682 -1.1505  0.4764 -0.6563
   98DOPC   H2Y 4327   4.591   7.507   8.540  0.0829  1.2282  1.2709
   98DOPC   C23 4328   5.126   7.118   8.258 -0.0631 -0.0127  0.1025
   98DOPC   H3R 4329   5.035   7.103   8.195 -0.1320 -2.3966  0.6881
   98DOPC   H3S 4330   5.145   7.020   8.306  1.2020 -0.1953 -0.7042
   98DOPC   C24 4331   5.245   7.161   8.171 -0.1498  0.5217  0.0657
   98DOPC   H4R 4332   5.337   7.172   8.232  0.9788 -1.0366 -1.2530
   98DOPC   H4S 4333   5.212   7.261   8.135 -3.9614 -0.2346  0.9835
   98DOPC   C25 4334   5.281   7.057   8.058 -0.1604 -0.9158 -0.3647
   98DOPC   H5R 4335   5.188   7.026   8.006 -0.3543 -1.0582  0.0673
   98DOPC   H5S 4336   5.326   6.964   8.099 -3.2424 -2.8765 -1.1346
   98DOPC   C26 4337   5.375   7.125   7.949 -0.3705 -0.3328 -0.0158
   98DOPC   H6R 4338   5.470   7.161   7.995 -0.4507  0.3562 -0.3884
   98DOPC   H6S 4339   5.321   7.212   7.908  1.6705  0.6342 -0.8138
   98DOPC   C27 4340   5.413   7.028   7.833 -0.1091 -0.4893 -0.2825
   98DOPC   H7R 4341   5.324   6.969   7.803 -0.6756  0.2486 -0.0944
   98DOPC   H7S 4342   5.484   6.954   7.875 -1.1793 -0.2919  2.0277
   98DOPC   C28 4343   5.474   7.093   7.701  0.1608 -0.9251  0.3848
   98DOPC   H8R 4344   5.504   7.007   7.636 -2.8207 -2.9069  1.4168
   98DOPC   H8S 4345   5.564   7.152   7.729 -0.2232  0.4701 -1.1711
   98DOPC   C29 4346   5.368   7.178   7.630  1.0131 -0.6348  0.1828
   98DOPC   H9R 4347   5.273   7.192   7.683  1.4786 -0.5054  1.0094
   98DOPC  C210 4348   5.390   7.256   7.526 -0.2959 -0.3369  0.1292
   98DOPC  H10R 4349   5.309   7.321   7.488  1.4317  2.0951  0.3581
   98DOPC  C211 4350   5.514   7.281   7.443  0.9083  0.3683  0.3281
   98DOPC  H11R 4351   5.601   7.252   7.506  1.5356  1.7778  0.1367
   98DOPC  H11S 4352   5.518   7.390   7.423  0.2971  0.3772  0.2329
   98DOPC  C212 4353   5.505   7.217   7.298  0.1311 -0.4353 -0.4558
   98DOPC  H12R 4354   5.506   7.109   7.326  4.3469  0.1590  2.6417
   98DOPC  H12S 4355   5.609   7.228   7.261  0.6854 -0.8765  0.9054
   98DOPC  C213 4356   5.396   7.279   7.203  0.0721 -0.2822 -0.5932
   98DOPC  H13R 4357   5.399   7.390   7.212 -1.7536 -0.3460  2.2542
   98DOPC  H13S 4358   5.294   7.257   7.239  0.3259  3.9672  3.7184
   98DOPC  C214 4359   5.426   7.243   7.059  0.4743 -0.7873 -0.3741
   98DOPC  H14R 4360   5.535   7.258   7.045  0.3225  0.4467 -0.3128
   98DOPC  H14S 4361   5.365   7.309   6.994 -0.1786 -1.3454 -0.3461
   98DOPC  C215 4362   5.368   7.110   7.017  0.7621 -0.1246 -0.6831
   98DOPC  H15R 4363   5.267   7.110   7.062  1.0534  1.7780  0.0426
   98DOPC  H15S 4364   5.427   7.027   7.062 -1.4222 -1.5918 -0.4021
   98DOPC  C216 4365   5.348   7.089   6.860 -0.0192  0.0188  0.5785
   98DOPC  H16R 4366   5.269   7.164   6.837 -0.8510 -0.8109  0.6892
   98DOPC  H16S 4367   5.307   6.988   6.837  0.5688  0.2890 -1.9987
   98DOPC  C217 4368   5.476   7.120   6.779 -0.5318 -0.2891 -0.2928
   98DOPC  H17R 4369   5.543   7.037   6.807 -1.1046 -0.3217  1.0764
   98DOPC  H17S 4370   5.522   7.219   6.804  0.4277 -1.2687  2.0722
   98DOPC  C218 4371   5.441   7.102   6.625  0.4083 -0.6001  0.6633
   98DOPC  H18R 4372   5.538   7.119   6.573  0.3463  1.1281  1.0464
   98DOPC  H18S 4373   5.373   7.186   6.600  0.8384  0.1992  2.0587
   98DOPC  H18T 4374   5.387   7.009   6.600 -0.7302 -0.0005  0.8299
   98DOPC   C33 4375   4.392   7.423   8.591 -0.6904  0.8144  0.4089
   98DOPC   H3X 4376   4.350   7.392   8.688 -0.4131 -0.6774  0.0808
   98DOPC   H3Y 4377   4.405   7.332   8.528 -0.1475  0.6501  0.7524
   98DOPC   C34 4378   4.287   7.516   8.530 -0.2992 -0.0166  0.3716
   98DOPC   H4X 4379   4.269   7.597   8.605 -0.1756  1.1997 -0.8803
   98DOPC   H4Y 4380   4.189   7.463   8.527 -0.8039  0.9476 -1.0272
   98DOPC   C35 4381   4.321   7.576   8.391 -0.6713 -0.6418 -0.0896
   98DOPC   H5X 4382   4.413   7.634   8.412  0.0070 -2.1405  1.3446
   98DOPC   H5Y 4383   4.231   7.634   8.361 -1.9649 -2.6713 -0.3151
   98DOPC   C36 4384   4.362   7.472   8.281  0.1259 -0.9360 -0.2107
   98DOPC   H6X 4385   4.454   7.418   8.314  0.8060  0.4030  0.1608
   98DOPC   H6Y 4386   4.286   7.391   8.280 -1.2104  0.2741  0.2350
   98DOPC   C37 4387   4.381   7.542   8.148  0.0828 -0.2335 -0.0116
   98DOPC   H7X 4388   4.282   7.577   8.114 -1.0957 -1.7903  1.6384
   98DOPC   H7Y 4389   4.456   7.621   8.173  1.7065 -1.4506 -0.8100
   98DOPC   C38 4390   4.449   7.442   8.053  0.0039 -0.0802  0.4882
   98DOPC   H8X 4391   4.373   7.360   8.054  0.3962 -0.5005 -1.0195
   98DOPC   H8Y 4392   4.546   7.407   8.092 -0.3816 -0.6003  0.9951
   98DOPC   C39 4393   4.462   7.503   7.908 -0.1365 -0.1698 -1.5614
   98DOPC   H9X 4394   4.470   7.613   7.914 -3.8966  0.1516  0.7094
   98DOPC  C310 4395   4.466   7.449   7.788 -0.0634  0.2600 -0.2008
   98DOPC  H10X 4396   4.478   7.503   7.693 -0.7590  1.5466  0.4090
   98DOPC  C311 4397   4.484   7.294   7.770 -0.1134 -0.1583 -0.3354
   98DOPC  H11X 4398   4.529   7.253   7.863  0.6555 -2.7368 -1.7453
   98DOPC  H11Y 4399   4.546   7.272   7.680 -1.4246  0.8174 -1.5096
   98DOPC  C312 4400   4.351   7.216   7.740  0.1752  0.2804  0.1908
   98DOPC  H12X 4401   4.306   7.258   7.648 -0.5502  0.6383  0.7034
   98DOPC  H12Y 4402   4.283   7.232   7.827 -0.4485  0.3028 -0.3022
   98DOPC  C313 4403   4.378   7.065   7.733  0.3626  0.3336 -0.6918
   98DOPC  H13X 4404   4.461   7.043   7.662  0.9049  2.2627 -0.7109
   98DOPC  H13Y 4405   4.415   7.028   7.831  3.6602 -2.1456 -2.6536
   98DOPC  C314 4406   4.261   6.983   7.691  0.2432 -0.2056  0.3295
   98DOPC  H14X 4407   4.277   6.878   7.723  3.1823  0.1070  0.2098
   98DOPC  H14Y 4408   4.163   7.013   7.733 -0.3470 -0.7030 -0.6598
   98DOPC  C315 4409   4.248   6.993   7.541 -0.0414  0.3553  1.3715
   98DOPC  H15X 4410   4.350   6.974   7.501  0.1434  1.5691  1.2179
   98DOPC  H15Y 4411   4.227   7.098   7.513  0.3623  0.5828  1.8930
   98DOPC  C316 4412   4.146   6.896   7.491  0.2529 -0.3290  0.2930
   98DOPC  H16X 4413   4.151   6.790   7.522 -0.8791 -0.8292 -1.1296
   98DOPC  H16Y 4414   4.047   6.937   7.524  0.0145  1.9535 -2.7754
   98DOPC  C317 4415   4.145   6.890   7.337 -0.2674 -0.1541  0.5452
   98DOPC  H17X 4416   4.132   6.989   7.288 -0.9399 -1.5126 -2.2179
   98DOPC  H17Y 4417   4.235   6.849   7.287 -2.1224 -2.5297 -1.1110
   98DOPC  C318 4418   4.039   6.790   7.283  0.6997 -0.4163  0.5633
   98DOPC  H18X 4419   4.050   6.689   7.327 -1.6735 -0.9681  0.0153
   98DOPC  H18Y 4420   3.936   6.826   7.304 -0.5523 -2.7671 -1.1201
   98DOPC  H18Z 4421   4.051   6.783   7.173  0.6346 -0.5452  0.5651
   99DOPC     N 4422   3.202   3.644   9.243 -0.4296 -0.7411 -0.3271
   99DOPC   C12 4423   3.334   3.616   9.317 -0.4919 -0.1047  0.0405
   99DOPC  H12A 4424   3.358   3.511   9.309  1.1497  0.3287 -1.2836
   99DOPC  H12B 4425   3.317   3.630   9.423  1.1659  2.0875  0.1091
   99DOPC   C13 4426   3.108   3.540   9.287  0.1493 -0.3289 -0.0271
   99DOPC  H13A 4427   3.081   3.544   9.391 -0.4524 -1.4148 -0.1221
   99DOPC  H13B 4428   3.023   3.546   9.220 -0.2640  1.9205  0.6162
   99DOPC  H13C 4429   3.154   3.445   9.262  2.3279  0.8244 -0.6741
   99DOPC   C14 4430   3.211   3.663   9.091 -0.2402  0.2912 -0.2197
   99DOPC  H14A 4431   3.110   3.666   9.054  0.0851  2.8358 -1.1137
   99DOPC  H14B 4432   3.281   3.744   9.072 -2.2764  2.1929  0.0699
   99DOPC  H14C 4433   3.258   3.573   9.053 -1.9830 -0.4018 -0.8242
   99DOPC   C15 4434   3.140   3.772   9.290  0.5045  0.6875 -0.2527
   99DOPC  H15A 4435   3.201   3.837   9.352 -0.6585  2.0709 -0.4867
   99DOPC  H15B 4436   3.049   3.744   9.340 -0.3098  4.3694  0.6729
   99DOPC  H15C 4437   3.109   3.836   9.209  0.3785  0.1562 -0.6282
   99DOPC   C11 4438   3.457   3.701   9.273 -0.0616 -0.2932  1.2379
   99DOPC  H11A 4439   3.424   3.806   9.283  0.5319 -0.0096  0.3820
   99DOPC  H11B 4440   3.537   3.693   9.349 -0.0522 -0.2965  1.2287
   99DOPC     P 4441   3.580   3.559   9.095 -0.2724  0.0703  0.4394
   99DOPC   O13 4442   3.500   3.433   9.114  0.5914 -0.5686  1.0602
   99DOPC   O14 4443   3.709   3.552   9.165 -0.2316 -0.0504  0.0655
   99DOPC   O12 4444   3.492   3.683   9.136  0.4133  0.3087 -0.0686
   99DOPC   O11 4445   3.623   3.594   8.949  0.0760 -0.6280  0.7563
   99DOPC    C1 4446   3.596   3.724   8.898 -0.2948 -0.2615 -0.3550
   99DOPC    HA 4447   3.658   3.799   8.952  1.1717 -2.1371  0.6586
   99DOPC    HB 4448   3.491   3.757   8.914  0.2635  0.7288  1.6892
   99DOPC    C2 4449   3.619   3.732   8.743  0.5054  0.1863 -0.1661
   99DOPC    HS 4450   3.588   3.833   8.707 -1.7963 -0.6096 -0.5917
   99DOPC   O21 4451   3.536   3.628   8.687  0.8574 -0.1181 -0.0563
   99DOPC   C21 4452   3.408   3.665   8.674 -0.7332 -0.0378  0.4481
   99DOPC   O22 4453   3.365   3.777   8.703  0.2553  0.5857  0.1008
   99DOPC   C22 4454   3.326   3.547   8.614  0.0763 -0.0494 -0.3349
   99DOPC   H2R 4455   3.227   3.544   8.664 -1.0670 -1.4577 -2.4882
   99DOPC   H2S 4456   3.379   3.451   8.632 -0.0228  0.2209  1.5743
   99DOPC    C3 4457   3.771   3.703   8.715  0.3322 -0.5959 -0.4439
   99DOPC    HX 4458   3.798   3.601   8.748  0.5375 -1.1666 -2.2903
   99DOPC    HY 4459   3.827   3.779   8.773  0.2915 -0.4267 -0.6255
   99DOPC   O31 4460   3.786   3.708   8.574 -0.0833  0.2101 -0.2345
   99DOPC   C31 4461   3.776   3.820   8.518  0.1545 -0.0804  0.4270
   99DOPC   O32 4462   3.765   3.931   8.563 -0.0803  0.1228  0.1262
   99DOPC   C32 4463   3.772   3.798   8.363  0.0400 -0.3228  0.2830
   99DOPC   H2X 4464   3.858   3.738   8.327 -0.5510  0.2260 -2.1956
   99DOPC   H2Y 4465   3.679   3.737   8.350 -0.2693  0.1570  0.2386
   99DOPC   C23 4466   3.291   3.587   8.469 -0.2998  0.6421  0.0909
   99DOPC   H3R 4467   3.214   3.667   8.472  0.1494  1.1390 -1.0201
   99DOPC   H3S 4468   3.244   3.495   8.428  4.0349 -0.8519 -2.1551
   99DOPC   C24 4469   3.417   3.633   8.390 -0.1057 -0.1042 -0.1716
   99DOPC   H4R 4470   3.510   3.576   8.410 -0.1600 -0.0928  0.1123
   99DOPC   H4S 4471   3.448   3.736   8.419  1.9996 -0.1928 -1.8166
   99DOPC   C25 4472   3.393   3.632   8.231 -0.3054 -0.3690 -0.7166
   99DOPC   H5R 4473   3.332   3.540   8.218 -2.1999  0.7956 -0.4675
   99DOPC   H5S 4474   3.494   3.629   8.186  0.2153  1.0347  0.2884
   99DOPC   C26 4475   3.296   3.730   8.163  0.4697 -0.5067 -0.0548
   99DOPC   H6R 4476   3.334   3.834   8.163 -0.3297 -0.1984  0.9198
   99DOPC   H6S 4477   3.202   3.732   8.223  1.0173 -1.9772  0.9248
   99DOPC   C27 4478   3.257   3.678   8.026  0.2189  0.1758  0.0989
   99DOPC   H7R 4479   3.168   3.614   8.049 -1.3750  2.7687  1.7070
   99DOPC   H7S 4480   3.347   3.619   7.997 -1.0630 -1.6547 -0.3972
   99DOPC   C28 4481   3.217   3.787   7.927 -0.7156 -0.1860  0.2473
   99DOPC   H8R 4482   3.204   3.747   7.824 -3.7288  0.2213  0.3908
   99DOPC   H8S 4483   3.299   3.862   7.933 -2.3523  1.5695  2.2909
   99DOPC   C29 4484   3.103   3.875   7.966 -0.4892 -0.8015  0.1359
   99DOPC   H9R 4485   3.137   3.954   8.034  0.0709 -1.0679  0.1692
   99DOPC  C210 4486   2.981   3.877   7.912 -0.2293 -0.7672  0.5914
   99DOPC  H10R 4487   2.909   3.953   7.948  0.3868 -0.0805  0.4120
   99DOPC  C211 4488   2.922   3.803   7.797 -0.3179 -0.1144 -0.4814
   99DOPC  H11R 4489   2.854   3.723   7.834 -1.0459  1.3535  1.5025
   99DOPC  H11S 4490   2.987   3.749   7.725 -1.3774  1.1275 -2.4627
   99DOPC  C212 4491   2.834   3.901   7.709 -0.6595  0.3785  0.2822
   99DOPC  H12R 4492   2.909   3.978   7.681  1.4570 -1.5227  0.4478
   99DOPC  H12S 4493   2.757   3.952   7.771 -1.4788 -1.6537  0.9891
   99DOPC  C213 4494   2.776   3.846   7.579  0.4627  0.5680  0.3732
   99DOPC  H13R 4495   2.720   3.926   7.526  1.9952  1.1647 -0.4204
   99DOPC  H13S 4496   2.706   3.763   7.598 -0.9057  2.0108  2.0656
   99DOPC  C214 4497   2.877   3.800   7.484 -0.5205 -0.2206  0.6062
   99DOPC  H14R 4498   2.845   3.741   7.396  2.6136 -2.7385  0.9566
   99DOPC  H14S 4499   2.957   3.745   7.538  2.8692  3.6132 -0.0148
   99DOPC  C215 4500   2.947   3.914   7.407  0.6337  0.7845 -0.3266
   99DOPC  H15R 4501   2.989   3.988   7.478  0.4127 -0.4802  1.1820
   99DOPC  H15S 4502   2.871   3.964   7.344  1.8193  2.4996 -0.4535
   99DOPC  C216 4503   3.062   3.874   7.323 -0.2482 -0.2059  0.1756
   99DOPC  H16R 4504   3.119   3.807   7.392  2.4565  0.7779 -0.9775
   99DOPC  H16S 4505   3.126   3.965   7.316 -0.3308 -0.2322 -1.1178
   99DOPC  C217 4506   3.021   3.819   7.186 -1.3544 -0.0409  0.2009
   99DOPC  H17R 4507   2.938   3.886   7.153 -1.3277  1.4122  2.7763
   99DOPC  H17S 4508   2.975   3.718   7.189  0.9898 -1.1665 -0.2210
   99DOPC  C218 4509   3.139   3.832   7.086 -0.4437 -0.2365  0.1180
   99DOPC  H18R 4510   3.105   3.841   6.980 -1.4116 -0.3095  0.4095
   99DOPC  H18S 4511   3.194   3.737   7.074  1.4865  1.0237 -1.8550
   99DOPC  H18T 4512   3.208   3.916   7.112  2.2001 -2.6475  1.4075
   99DOPC   C33 4513   3.769   3.920   8.274 -0.4270 -0.0290 -0.6598
   99DOPC   H3X 4514   3.870   3.967   8.278  0.5972 -2.1325 -0.3721
   99DOPC   H3Y 4515   3.700   4.000   8.308 -0.4272 -0.5661  0.6515
   99DOPC   C34 4516   3.746   3.876   8.130 -0.5073 -0.2314 -0.2395
   99DOPC   H4X 4517   3.658   3.808   8.133 -0.5359 -0.1915 -0.1610
   99DOPC   H4Y 4518   3.827   3.814   8.087 -0.0914 -0.8192  1.3228
   99DOPC   C35 4519   3.712   3.980   8.024  0.5842  0.4864  0.4115
   99DOPC   H5X 4520   3.617   4.028   8.060  0.0467  0.4463 -0.9062
   99DOPC   H5Y 4521   3.694   3.924   7.930  1.8350 -0.9904  1.0196
   99DOPC   C36 4522   3.812   4.085   8.018 -0.1268 -0.5529 -0.7875
   99DOPC   H6X 4523   3.758   4.181   8.004 -0.8859 -0.2783  2.8148
   99DOPC   H6Y 4524   3.860   4.092   8.118 -0.2378 -2.7740 -0.5199
   99DOPC   C37 4525   3.927   4.053   7.919 -0.4792 -0.3466 -0.3806
   99DOPC   H7X 4526   4.007   4.126   7.946  0.4144 -1.7556  0.9786
   99DOPC   H7Y 4527   3.969   3.950   7.923  0.0620 -0.1208 -0.1384
   99DOPC   C38 4528   3.890   4.083   7.771 -0.1405 -0.2609 -0.4115
   99DOPC   H8X 4529   3.836   3.994   7.730 -0.9661  0.2342 -0.4249
   99DOPC   H8Y 4530   3.992   4.089   7.727 -0.6066  0.1151 -1.4945
   99DOPC   C39 4531   3.821   4.215   7.752 -0.4626 -0.5519 -0.1693
   99DOPC   H9X 4532   3.885   4.302   7.773  0.7604 -1.7045  1.0408
   99DOPC  C310 4533   3.711   4.231   7.683  0.8642  0.7281  0.3805
   99DOPC  H10X 4534   3.670   4.332   7.662  0.1587  0.4437  0.3543
   99DOPC  C311 4535   3.621   4.118   7.633 -0.1023 -0.5409  0.4311
   99DOPC  H11X 4536   3.515   4.139   7.661  0.2156  2.0082 -0.0543
   99DOPC  H11Y 4537   3.651   4.024   7.685  0.2345 -2.2442 -2.5925
   99DOPC  C312 4538   3.624   4.088   7.478 -0.1407  0.2850 -0.3454
   99DOPC  H12X 4539   3.625   3.979   7.454  0.6902  0.3835 -0.8042
   99DOPC  H12Y 4540   3.716   4.130   7.432 -0.4159 -0.2154 -1.3973
   99DOPC  C313 4541   3.494   4.149   7.413  0.1963 -0.8258 -0.1904
   99DOPC  H13X 4542   3.418   4.103   7.479  0.0513 -0.6051 -0.2045
   99DOPC  H13Y 4543   3.486   4.257   7.438  1.9921 -0.9863  1.3574
   99DOPC  C314 4544   3.471   4.136   7.263  0.2380 -0.1568  0.5845
   99DOPC  H14X 4545   3.458   4.031   7.232 -0.7429  0.1779 -0.1994
   99DOPC  H14Y 4546   3.369   4.173   7.239  0.2298 -0.3219  0.3688
   99DOPC  C315 4547   3.572   4.207   7.171  0.1058  0.3003 -0.0892
   99DOPC  H15X 4548   3.541   4.194   7.065  0.1673  1.1365 -0.2185
   99DOPC  H15Y 4549   3.672   4.163   7.191 -0.6921 -1.8293 -0.5033
   99DOPC  C316 4550   3.578   4.365   7.189  0.7272  0.4326 -0.2781
   99DOPC  H16X 4551   3.560   4.395   7.294  1.0827 -0.1811 -0.0414
   99DOPC  H16Y 4552   3.677   4.402   7.154  1.5169 -2.1208 -0.9692
   99DOPC  C317 4553   3.485   4.431   7.095  0.0457 -0.2568 -0.6024
   99DOPC  H17X 4554   3.499   4.408   6.988  0.4922 -1.8080 -0.2300
   99DOPC  H17Y 4555   3.378   4.410   7.117 -0.0702  0.2748 -0.6282
   99DOPC  C318 4556   3.523   4.578   7.095 -0.1932  0.0633  0.2206
   99DOPC  H18X 4557   3.434   4.627   7.050 -0.0795  0.6203  0.5948
   99DOPC  H18Y 4558   3.540   4.615   7.198 -0.2687  0.0087  0.2528
   99DOPC  H18Z 4559   3.607   4.582   7.022 -0.4333 -0.8386 -0.1274
  100DOPC     N 4560   7.097   5.394   8.809 -0.7812 -0.4856 -0.0432
  100DOPC   C12 4561   7.180   5.361   8.686  0.3593 -0.4445  0.0316
  100DOPC  H12A 4562   7.131   5.284   8.628 -0.4381 -1.3500  1.8438
  100DOPC  H12B 4563   7.276   5.316   8.709  0.7349 -0.2894 -1.1504
  100DOPC   C13 4564   6.963   5.462   8.792 -0.7883 -0.1040 -0.4184
  100DOPC  H13A 4565   6.979   5.552   8.735  0.4621 -0.3510 -0.4703
  100DOPC  H13B 4566   6.893   5.403   8.734 -1.3155  1.5681 -1.5626
  100DOPC  H13C 4567   6.922   5.499   8.885 -0.8627  0.0404 -0.5076
  100DOPC   C14 4568   7.166   5.482   8.907 -0.0761  0.3774 -0.6186
  100DOPC  H14A 4569   7.120   5.481   9.005  2.0118 -2.5593  0.4589
  100DOPC  H14B 4570   7.265   5.444   8.927 -0.0999  0.6074 -0.0369
  100DOPC  H14C 4571   7.174   5.583   8.869  0.5143  0.3516 -0.5666
  100DOPC   C15 4572   7.070   5.264   8.876 -0.0182  0.3069 -0.1027
  100DOPC  H15A 4573   7.024   5.265   8.974  2.0164 -0.8766  0.9223
  100DOPC  H15B 4574   7.160   5.207   8.893  2.6977  3.8442 -1.3127
  100DOPC  H15C 4575   7.000   5.210   8.813 -0.0531 -0.1130  0.2928
  100DOPC   C11 4576   7.196   5.477   8.589 -0.3806  0.1299  0.7565
  100DOPC  H11A 4577   7.216   5.438   8.487  2.0722  0.7337  0.9607
  100DOPC  H11B 4578   7.098   5.527   8.575 -1.6218 -2.2910  0.2602
  100DOPC     P 4579   7.336   5.695   8.558  0.1858 -0.1676 -0.2974
  100DOPC   O13 4580   7.444   5.747   8.640  0.0980  0.5466 -0.0881
  100DOPC   O14 4581   7.214   5.775   8.538  0.5469 -0.2683 -0.3751
  100DOPC   O12 4582   7.305   5.562   8.634 -0.4003  0.1229 -0.7347
  100DOPC   O11 4583   7.396   5.650   8.417  0.4897  0.8406  0.1021
  100DOPC    C1 4584   7.351   5.688   8.289  0.6623 -0.4212 -0.8177
  100DOPC    HA 4585   7.314   5.792   8.282 -3.1489 -1.6320 -1.0819
  100DOPC    HB 4586   7.255   5.637   8.262  0.6555 -0.6503 -0.3666
  100DOPC    C2 4587   7.446   5.652   8.171 -0.6191  0.3019 -0.2081
  100DOPC    HS 4588   7.402   5.693   8.077 -2.0388  1.2390  0.8332
  100DOPC   O21 4589   7.467   5.504   8.165 -0.2706  0.4898 -0.5426
  100DOPC   C21 4590   7.371   5.444   8.110  0.2365 -0.5693  0.5147
  100DOPC   O22 4591   7.271   5.491   8.058 -0.2559 -0.1991  0.3454
  100DOPC   C22 4592   7.406   5.295   8.102 -0.3037  0.7755  0.0193
  100DOPC   H2R 4593   7.364   5.252   8.196 -1.4648  2.8364  0.5156
  100DOPC   H2S 4594   7.517   5.282   8.102 -0.3161  0.6295 -0.5682
  100DOPC    C3 4595   7.578   5.731   8.196 -0.5608 -0.9485  0.1202
  100DOPC    HX 4596   7.621   5.722   8.298  0.2696 -3.2062 -0.3561
  100DOPC    HY 4597   7.556   5.839   8.182  2.8704 -0.1241  0.2908
  100DOPC   O31 4598   7.676   5.699   8.092  0.4542  0.4721 -0.1058
  100DOPC   C31 4599   7.765   5.612   8.130  0.3584 -0.7259 -0.0295
  100DOPC   O32 4600   7.770   5.559   8.236 -0.1718  0.2667  0.0691
  100DOPC   C32 4601   7.876   5.612   8.024  0.2748 -0.2865  0.4254
  100DOPC   H2X 4602   7.932   5.706   8.039 -1.1874  0.9334 -1.3083
  100DOPC   H2Y 4603   7.946   5.529   8.048  0.5870 -0.6532 -1.5689
  100DOPC   C23 4604   7.339   5.232   7.978  0.4798 -0.1470 -0.1750
  100DOPC   H3R 4605   7.245   5.287   7.956 -1.1090 -2.5080  0.3206
  100DOPC   H3S 4606   7.325   5.128   8.016 -0.3410  0.4498  1.2472
  100DOPC   C24 4607   7.422   5.227   7.846  0.3515  0.5361  0.3339
  100DOPC   H4R 4608   7.477   5.323   7.842 -1.1797  1.4072 -1.5835
  100DOPC   H4S 4609   7.343   5.237   7.768  0.0314  0.3286  0.6310
  100DOPC   C25 4610   7.517   5.114   7.821 -0.7653  0.1044 -0.4208
  100DOPC   H5R 4611   7.547   5.083   7.924 -4.5626 -0.8065  0.6011
  100DOPC   H5S 4612   7.615   5.151   7.785 -0.7196 -0.4729 -0.8950
  100DOPC   C26 4613   7.473   5.002   7.724 -0.3495  0.1810 -0.4470
  100DOPC   H6R 4614   7.434   5.050   7.631  0.2262 -1.9357 -1.8618
  100DOPC   H6S 4615   7.392   4.957   7.786 -0.5796 -0.0907 -0.9381
  100DOPC   C27 4616   7.579   4.903   7.679 -0.2822  0.3951  0.8274
  100DOPC   H7R 4617   7.611   4.847   7.769 -0.1924  0.4442  0.8256
  100DOPC   H7S 4618   7.662   4.967   7.642  1.0301 -2.4642 -1.6809
  100DOPC   C28 4619   7.522   4.811   7.573  0.4062 -0.1918 -0.1250
  100DOPC   H8R 4620   7.474   4.874   7.495  0.4011  0.6226  0.5249
  100DOPC   H8S 4621   7.432   4.754   7.603 -0.8570  0.8411 -1.7845
  100DOPC   C29 4622   7.630   4.725   7.519  0.0743 -0.7328  1.0855
  100DOPC   H9R 4623   7.692   4.683   7.599 -0.7709  0.6006  2.5088
  100DOPC  C210 4624   7.677   4.705   7.398 -0.2898 -0.2386  0.3226
  100DOPC  H10R 4625   7.771   4.647   7.397  1.1109  1.8158  2.0996
  100DOPC  C211 4626   7.629   4.749   7.262 -0.0775 -0.4452 -0.3323
  100DOPC  H11R 4627   7.687   4.838   7.232 -2.2758  0.8539 -0.9191
  100DOPC  H11S 4628   7.521   4.777   7.268  0.1696  0.5365 -0.4663
  100DOPC  C212 4629   7.646   4.632   7.155 -0.3151 -0.6938 -0.0849
  100DOPC  H12R 4630   7.603   4.547   7.212 -1.9288 -0.3057 -0.6743
  100DOPC  H12S 4631   7.753   4.607   7.141  0.2408  2.1039 -1.7301
  100DOPC  C213 4632   7.565   4.656   7.024  0.1237 -0.1060  0.4075
  100DOPC  H13R 4633   7.463   4.687   7.056 -0.0439  0.3501 -0.5329
  100DOPC  H13S 4634   7.557   4.561   6.968  0.1045 -0.2501  0.6527
  100DOPC  C214 4635   7.620   4.772   6.936  0.0158  0.9524 -0.2624
  100DOPC  H14R 4636   7.642   4.863   6.996 -1.0855  0.3438  1.1269
  100DOPC  H14S 4637   7.535   4.812   6.877 -1.3372 -0.3741  0.7211
  100DOPC  C215 4638   7.736   4.722   6.856  0.1979  0.5358 -0.3382
  100DOPC  H15R 4639   7.801   4.671   6.930 -1.5706  0.1514  1.0428
  100DOPC  H15S 4640   7.779   4.817   6.819 -2.8085  0.8211 -3.6983
  100DOPC  C216 4641   7.694   4.646   6.732 -0.8411  0.6479  0.1398
  100DOPC  H16R 4642   7.592   4.679   6.702 -0.9681 -0.8926 -1.1845
  100DOPC  H16S 4643   7.682   4.538   6.756  0.3044  0.2182 -1.1131
  100DOPC  C217 4644   7.800   4.668   6.617  0.1016  0.5818  0.4602
  100DOPC  H17R 4645   7.901   4.630   6.642  0.2535  0.6429 -0.0547
  100DOPC  H17S 4646   7.780   4.776   6.601 -3.3570 -0.0898 -0.7327
  100DOPC  C218 4647   7.753   4.600   6.484 -0.8061  0.5065 -0.4824
  100DOPC  H18R 4648   7.748   4.489   6.490 -2.6391  0.5844  0.5706
  100DOPC  H18S 4649   7.816   4.631   6.399 -1.8782  2.5334 -0.6040
  100DOPC  H18T 4650   7.651   4.632   6.452 -0.7869  1.7533  0.6422
  100DOPC   C33 4651   7.811   5.587   7.879 -0.0836  0.1318  0.1513
  100DOPC   H3X 4652   7.775   5.683   7.836 -3.1693 -0.2255  1.6408
  100DOPC   H3Y 4653   7.725   5.516   7.874  0.1347 -0.1267  0.0729
  100DOPC   C34 4654   7.932   5.525   7.799  0.9582  0.3904  0.5269
  100DOPC   H4X 4655   7.962   5.425   7.837  1.2054  0.0984 -0.4243
  100DOPC   H4Y 4656   8.010   5.599   7.826  1.1786 -0.0725  1.1805
  100DOPC   C35 4657   7.898   5.510   7.653 -0.0332  0.1825 -0.4992
  100DOPC   H5X 4658   7.991   5.478   7.602  0.1832 -1.0417  0.6060
  100DOPC   H5Y 4659   7.860   5.603   7.606  0.3132  0.2641 -0.6213
  100DOPC   C36 4660   7.799   5.396   7.634  0.2988 -0.0864  0.7507
  100DOPC   H6X 4661   7.844   5.299   7.664 -3.1132 -1.9419  0.3577
  100DOPC   H6Y 4662   7.700   5.414   7.682  0.0054  0.7423 -0.1285
  100DOPC   C37 4663   7.782   5.383   7.478 -0.2023 -0.3817  0.2422
  100DOPC   H7X 4664   7.707   5.453   7.437 -0.6399  0.3306  2.1633
  100DOPC   H7Y 4665   7.884   5.410   7.442  0.7209  0.4749  3.1899
  100DOPC   C38 4666   7.749   5.244   7.422  0.8515  0.9089  0.0329
  100DOPC   H8X 4667   7.810   5.165   7.471 -3.1551 -1.9937  0.8848
  100DOPC   H8Y 4668   7.784   5.241   7.316  2.4562  1.6203  0.5187
  100DOPC   C39 4669   7.605   5.216   7.449  0.4252 -0.0942  0.0743
  100DOPC   H9X 4670   7.575   5.224   7.554  0.1901 -1.9744  0.1886
  100DOPC  C310 4671   7.505   5.200   7.361  0.1672 -0.1082  0.1627
  100DOPC  H10X 4672   7.401   5.199   7.396  0.1517  4.6567  0.9346
  100DOPC  C311 4673   7.525   5.200   7.217 -0.0917  0.2708  0.8373
  100DOPC  H11X 4674   7.453   5.130   7.168  0.3002  0.7840 -0.5079
  100DOPC  H11Y 4675   7.629   5.168   7.197 -0.1102 -0.2772  1.5650
  100DOPC  C312 4676   7.502   5.335   7.144 -0.3078  0.1830  0.0570
  100DOPC  H12X 4677   7.602   5.382   7.159 -0.5250  1.2200 -1.5255
  100DOPC  H12Y 4678   7.426   5.397   7.195  0.2298 -0.3237  1.5450
  100DOPC  C313 4679   7.461   5.310   6.997 -0.3023  0.5348  0.0859
  100DOPC  H13X 4680   7.528   5.238   6.945  0.4570  0.1773  1.5164
  100DOPC  H13Y 4681   7.356   5.275   6.992 -0.7611  1.6778  1.2166
  100DOPC  C314 4682   7.486   5.447   6.927  0.2863 -0.6272 -0.2138
  100DOPC  H14X 4683   7.422   5.525   6.973  0.4317 -0.0767 -0.9194
  100DOPC  H14Y 4684   7.592   5.477   6.941 -0.1167  1.6671 -1.5494
  100DOPC  C315 4685   7.473   5.433   6.779  0.9900  0.3120 -0.0004
  100DOPC  H15X 4686   7.373   5.387   6.768  0.7112  0.2813  2.2172
  100DOPC  H15Y 4687   7.551   5.362   6.745  0.6679 -0.6811  1.2755
  100DOPC  C316 4688   7.486   5.566   6.697  0.1423 -0.4753  0.2961
  100DOPC  H16X 4689   7.585   5.602   6.733  1.1719  0.9081 -3.4780
  100DOPC  H16Y 4690   7.494   5.543   6.589 -0.1089 -1.1525  0.4139
  100DOPC  C317 4691   7.371   5.652   6.739 -0.3136  0.1726 -0.0357
  100DOPC  H17X 4692   7.278   5.591   6.750  0.2557 -0.7711 -0.3570
  100DOPC  H17Y 4693   7.394   5.712   6.830  1.6766  1.7548 -1.4952
  100DOPC  C318 4694   7.353   5.770   6.637  0.5807 -0.3743 -0.0951
  100DOPC  H18X 4695   7.438   5.842   6.639 -0.8247  1.3432  0.5579
  100DOPC  H18Y 4696   7.339   5.726   6.536  0.3655 -1.6805  0.4951
  100DOPC  H18Z 4697   7.259   5.827   6.652 -0.6538 -2.1887 -0.6778
  101DOPC     N 4698   4.566   6.780   9.129  0.1325 -0.8417 -0.1570
  101DOPC   C12 4699   4.457   6.890   9.129 -0.2055 -0.2925  0.6520
  101DOPC  H12A 4700   4.508   6.985   9.125  1.8571 -1.3776 -0.9188
  101DOPC  H12B 4701   4.390   6.877   9.213 -1.6700 -0.3876 -0.4976
  101DOPC   C13 4702   4.492   6.649   9.126  0.6799  0.0016 -0.2001
  101DOPC  H13A 4703   4.422   6.648   9.209 -2.2226  0.7051 -2.4394
  101DOPC  H13B 4704   4.428   6.646   9.038  1.2613  1.6661 -0.7371
  101DOPC  H13C 4705   4.556   6.563   9.125 -0.6647 -1.1382  2.3174
  101DOPC   C14 4706   4.665   6.788   9.240 -0.3703  0.4466 -0.3456
  101DOPC  H14A 4707   4.623   6.793   9.340  1.1621  1.0700  0.3001
  101DOPC  H14B 4708   4.733   6.704   9.247  0.7442  1.4409  1.3116
  101DOPC  H14C 4709   4.729   6.874   9.227  0.7148 -0.3876 -0.6600
  101DOPC   C15 4710   4.641   6.799   9.004 -0.2255  0.2568  0.5187
  101DOPC  H15A 4711   4.745   6.775   9.014 -0.2681 -0.0821  0.1666
  101DOPC  H15B 4712   4.634   6.901   8.967  0.3064  0.2507  0.3951
  101DOPC  H15C 4713   4.605   6.739   8.922  1.6788 -1.1023  0.6224
  101DOPC   C11 4714   4.359   6.872   9.011  0.7225  0.0513 -1.0334
  101DOPC  H11A 4715   4.350   6.974   8.968 -0.0036  1.7685  2.7551
  101DOPC  H11B 4716   4.382   6.792   8.938  0.7579 -2.4835  1.5609
  101DOPC     P 4717   4.165   6.925   9.183 -0.1256  0.0149 -0.1782
  101DOPC   O13 4718   4.215   7.062   9.173 -0.5778 -0.7427  0.2009
  101DOPC   O14 4719   4.183   6.866   9.319 -0.1600  0.3708 -0.1902
  101DOPC   O12 4720   4.232   6.830   9.075  0.0023 -0.4724 -0.5080
  101DOPC   O11 4721   4.012   6.917   9.165  0.3297  0.0612  0.3693
  101DOPC    C1 4722   3.934   6.800   9.131 -0.6277 -0.2766  0.0484
  101DOPC    HA 4723   3.834   6.824   9.173 -0.7494 -1.3024  0.3760
  101DOPC    HB 4724   3.969   6.710   9.185 -1.7644 -1.6407 -1.4172
  101DOPC    C2 4725   3.927   6.772   8.978 -0.3618 -0.4604  0.6161
  101DOPC    HS 4726   4.001   6.692   8.957  0.7196  0.3750  1.1254
  101DOPC   O21 4727   3.944   6.899   8.908  0.9635  0.1622  0.0149
  101DOPC   C21 4728   4.035   6.901   8.813 -0.3431 -0.2378 -0.0452
  101DOPC   O22 4729   4.078   6.798   8.767 -0.1801 -0.2189  0.5146
  101DOPC   C22 4730   4.063   7.047   8.770  0.2675  0.0654  0.1292
  101DOPC   H2R 4731   4.103   7.099   8.860  1.4725  2.6761 -1.7785
  101DOPC   H2S 4732   3.966   7.098   8.754  0.3226  0.3578  0.7241
  101DOPC    C3 4733   3.799   6.700   8.926  0.3812 -0.1091 -0.1622
  101DOPC    HX 4734   3.732   6.789   8.924  1.9944  1.1492 -0.0185
  101DOPC    HY 4735   3.747   6.629   8.994 -2.1550 -0.5479 -2.3857
  101DOPC   O31 4736   3.803   6.661   8.787 -0.8395 -0.0989 -0.6504
  101DOPC   C31 4737   3.833   6.537   8.769 -0.3247  0.3523  0.4750
  101DOPC   O32 4738   3.866   6.458   8.863  0.1973 -0.1842  0.4270
  101DOPC   C32 4739   3.841   6.520   8.615  0.1345  0.1781  0.0062
  101DOPC   H2X 4740   3.850   6.413   8.587  0.5534  0.6067 -1.6052
  101DOPC   H2Y 4741   3.746   6.565   8.579  0.5802  1.1590  0.0215
  101DOPC   C23 4742   4.159   7.066   8.651 -0.1773  0.8703 -0.0298
  101DOPC   H3R 4743   4.258   7.027   8.683 -0.7004  0.8808  1.7339
  101DOPC   H3S 4744   4.178   7.175   8.640  1.3044  0.6249 -0.0848
  101DOPC   C24 4745   4.098   7.013   8.518  0.7479 -0.0087 -0.4054
  101DOPC   H4R 4746   4.000   7.064   8.507 -0.9569 -2.9955 -0.0880
  101DOPC   H4S 4747   4.062   6.909   8.510  0.2179  0.0732  0.6678
  101DOPC   C25 4748   4.175   7.047   8.384 -0.3267  0.1174 -0.0344
  101DOPC   H5R 4749   4.184   7.157   8.374  1.1307 -0.1318 -2.1743
  101DOPC   H5S 4750   4.111   7.017   8.298 -2.0308  0.4737  1.0597
  101DOPC   C26 4751   4.307   6.963   8.379 -0.2310  0.2622  0.5438
  101DOPC   H6R 4752   4.285   6.860   8.414 -1.0052  0.7847  1.6656
  101DOPC   H6S 4753   4.379   6.999   8.455  0.4146  1.2351 -0.4784
  101DOPC   C27 4754   4.370   6.961   8.232 -0.2495 -0.1975 -0.0590
  101DOPC   H7R 4755   4.297   6.933   8.152 -0.6839 -2.1708  0.9593
  101DOPC   H7S 4756   4.443   6.877   8.227 -2.0424 -1.7559 -1.5209
  101DOPC   C28 4757   4.437   7.093   8.185 -0.3898  0.0742 -0.4400
  101DOPC   H8R 4758   4.363   7.175   8.195  0.4316  1.3119 -3.5203
  101DOPC   H8S 4759   4.462   7.076   8.078  1.6629 -2.1768  0.2940
  101DOPC   C29 4760   4.555   7.131   8.266  0.2520  0.0285 -0.3175
  101DOPC   H9R 4761   4.533   7.159   8.370  1.0557  1.0260 -0.4026
  101DOPC  C210 4762   4.682   7.125   8.225 -0.4058  0.3371  0.2002
  101DOPC  H10R 4763   4.765   7.152   8.292 -0.0919 -1.9083  0.7904
  101DOPC  C211 4764   4.736   7.085   8.087 -0.8684 -0.4619  0.1870
  101DOPC  H11R 4765   4.651   7.055   8.021 -1.0853  1.8401 -0.6823
  101DOPC  H11S 4766   4.805   6.998   8.087 -1.3933 -0.9333 -1.4698
  101DOPC  C212 4767   4.808   7.205   8.021  0.4406  0.0174  0.1837
  101DOPC  H12R 4768   4.906   7.214   8.073  0.4790  0.3279  0.0602
  101DOPC  H12S 4769   4.747   7.298   8.019  1.3390  0.6163 -0.7041
  101DOPC  C213 4770   4.841   7.175   7.875 -0.0893  0.3926  0.5046
  101DOPC  H13R 4771   4.751   7.163   7.811 -0.3512  0.5263  0.8474
  101DOPC  H13S 4772   4.902   7.082   7.878  0.0759  0.5220  2.7533
  101DOPC  C214 4773   4.928   7.278   7.806  0.7763  0.4204  0.5545
  101DOPC  H14R 4774   5.028   7.303   7.848  0.6300  0.7931  0.6819
  101DOPC  H14S 4775   4.870   7.371   7.821  1.1100  0.9132 -1.0052
  101DOPC  C215 4776   4.934   7.251   7.657  0.1905  0.3284  0.0332
  101DOPC  H15R 4777   4.834   7.236   7.611  0.2031  4.7678 -1.9257
  101DOPC  H15S 4778   4.988   7.157   7.630  0.5124  0.4638  0.1995
  101DOPC  C216 4779   4.995   7.372   7.579  0.2485 -0.0110 -0.9693
  101DOPC  H16R 4780   5.104   7.382   7.599  0.5241 -2.7024 -0.6500
  101DOPC  H16S 4781   4.941   7.465   7.606 -0.6320 -0.9758  0.7531
  101DOPC  C217 4782   4.976   7.373   7.424  0.5673 -0.0078 -0.3211
  101DOPC  H17R 4783   4.872   7.362   7.384  0.3654  1.0484 -0.1090
  101DOPC  H17S 4784   5.033   7.287   7.383 -0.0531  0.3043 -1.9176
  101DOPC  C218 4785   5.031   7.491   7.340 -0.4194  0.1115  0.1529
  101DOPC  H18R 4786   4.949   7.558   7.306 -1.1839 -0.6744  0.4089
  101DOPC  H18S 4787   5.066   7.440   7.248 -1.3345  0.6312 -0.5075
  101DOPC  H18T 4788   5.108   7.552   7.391 -1.5324  1.2939  0.4812
  101DOPC   C33 4789   3.953   6.585   8.536  0.5595 -0.3234  0.1668
  101DOPC   H3X 4790   4.049   6.545   8.574  0.8312  0.4961  0.3800
  101DOPC   H3Y 4791   3.948   6.695   8.556 -2.5030 -0.1566 -0.9307
  101DOPC   C34 4792   3.958   6.556   8.385  0.4448 -0.1680 -0.0956
  101DOPC   H4X 4793   3.887   6.620   8.329  0.6162 -1.4075 -1.7933
  101DOPC   H4Y 4794   3.938   6.448   8.368 -0.8714  0.0068  0.2475
  101DOPC   C35 4795   4.093   6.593   8.330  0.3814 -0.0825  0.4109
  101DOPC   H5X 4796   4.169   6.530   8.380 -1.4008 -1.5361  1.4269
  101DOPC   H5Y 4797   4.101   6.701   8.354 -0.4055  0.8306 -2.8596
  101DOPC   C36 4798   4.093   6.566   8.177  0.0487 -0.5999  0.4040
  101DOPC   H6X 4799   4.068   6.460   8.154 -1.6189 -0.6084  2.0604
  101DOPC   H6Y 4800   4.004   6.618   8.134  2.0944  2.1276 -0.8501
  101DOPC   C37 4801   4.212   6.616   8.095 -0.6199  0.5303  0.0296
  101DOPC   H7X 4802   4.224   6.724   8.115 -0.9377  0.4682  0.5858
  101DOPC   H7Y 4803   4.302   6.559   8.125  0.0496  0.8818 -1.2758
  101DOPC   C38 4804   4.202   6.597   7.939  0.0956 -0.9856 -0.3687
  101DOPC   H8X 4805   4.278   6.655   7.881 -3.0345  0.6130 -3.2134
  101DOPC   H8Y 4806   4.108   6.647   7.908  0.7610 -1.0096 -2.6059
  101DOPC   C39 4807   4.199   6.456   7.894 -0.2462 -0.0651 -0.1933
  101DOPC   H9X 4808   4.192   6.378   7.972 -1.1815 -0.3796 -0.5763
  101DOPC  C310 4809   4.223   6.423   7.767  0.3867 -0.4853  0.4012
  101DOPC  H10X 4810   4.202   6.316   7.749 -0.6332 -0.3239  0.6121
  101DOPC  C311 4811   4.245   6.512   7.648 -0.3809 -0.4307  0.6917
  101DOPC  H11X 4812   4.270   6.617   7.675  0.4148 -0.3352 -0.3465
  101DOPC  H11Y 4813   4.145   6.522   7.601  0.8297  3.1443 -1.5158
  101DOPC  C312 4814   4.355   6.466   7.546 -0.0042 -0.5512  0.1227
  101DOPC  H12X 4815   4.312   6.377   7.494 -2.4936  1.8310 -2.1874
  101DOPC  H12Y 4816   4.448   6.450   7.606 -1.0463 -2.1687  1.3910
  101DOPC  C313 4817   4.387   6.565   7.434 -0.5093 -0.3474  0.6900
  101DOPC  H13X 4818   4.296   6.579   7.372 -1.8294 -0.5642  2.4905
  101DOPC  H13Y 4819   4.404   6.660   7.489  0.4907  0.9246 -1.6980
  101DOPC  C314 4820   4.516   6.519   7.368 -0.6322 -0.3866 -0.0276
  101DOPC  H14X 4821   4.602   6.515   7.438 -0.1197  0.8521 -0.5564
  101DOPC  H14Y 4822   4.498   6.414   7.337  1.6729 -0.4596 -1.3790
  101DOPC  C315 4823   4.546   6.603   7.248  0.1414 -0.9152  0.3536
  101DOPC  H15X 4824   4.642   6.565   7.206 -0.4215 -1.9127 -0.0553
  101DOPC  H15Y 4825   4.552   6.710   7.278 -3.1657 -0.6093  0.2879
  101DOPC  C316 4826   4.448   6.599   7.122  1.0406 -0.2342 -0.4300
  101DOPC  H16X 4827   4.456   6.500   7.073 -1.7959 -0.5523 -0.4367
  101DOPC  H16Y 4828   4.343   6.613   7.155  1.3397  2.7438 -0.5107
  101DOPC  C317 4829   4.471   6.716   7.023  1.5288  0.0007  0.3745
  101DOPC  H17X 4830   4.469   6.814   7.075 -2.6437 -1.2864  3.1787
  101DOPC  H17Y 4831   4.570   6.726   6.974  1.3907  0.1750  0.1265
  101DOPC  C318 4832   4.372   6.720   6.905  0.1164 -0.0909 -0.4752
  101DOPC  H18X 4833   4.377   6.819   6.857 -0.0662 -0.6420 -1.6562
  101DOPC  H18Y 4834   4.404   6.647   6.828  1.0624 -0.5274  0.3026
  101DOPC  H18Z 4835   4.267   6.709   6.940  0.1298  1.5637  0.1692
  102DOPC     N 4836   5.392   2.557   8.876 -0.0107  0.7717 -0.2416
  102DOPC   C12 4837   5.542   2.549   8.848 -0.1435 -0.2850  0.0190
  102DOPC  H12A 4838   5.592   2.496   8.927  3.7616  2.2778 -0.4300
  102DOPC  H12B 4839   5.586   2.648   8.857  0.0730 -0.0330 -2.8526
  102DOPC   C13 4840   5.362   2.594   9.014 -0.2861  0.6545 -0.0138
  102DOPC  H13A 4841   5.386   2.699   9.024 -1.0021  0.9114 -0.9200
  102DOPC  H13B 4842   5.259   2.565   9.024 -0.7882  2.5251  0.6513
  102DOPC  H13C 4843   5.421   2.539   9.087 -1.7035  0.6289  1.1614
  102DOPC   C14 4844   5.336   2.422   8.848 -0.4554  0.2092  0.7628
  102DOPC  H14A 4845   5.228   2.417   8.860 -0.3907 -0.6394  1.0239
  102DOPC  H14B 4846   5.366   2.385   8.751  0.5252 -2.4859  2.0012
  102DOPC  H14C 4847   5.375   2.346   8.914 -0.3015  0.1025  0.5477
  102DOPC   C15 4848   5.330   2.658   8.782  0.0920  0.7328 -0.0986
  102DOPC  H15A 4849   5.223   2.658   8.797  0.0511 -0.4308 -0.3166
  102DOPC  H15B 4850   5.344   2.611   8.686 -0.6122 -0.7292  0.4913
  102DOPC  H15C 4851   5.377   2.755   8.794 -2.5073  2.1281 -0.3716
  102DOPC   C11 4852   5.572   2.494   8.705  0.2992 -0.7780 -0.3129
  102DOPC  H11A 4853   5.501   2.529   8.627  0.3674 -1.2561 -0.5949
  102DOPC  H11B 4854   5.672   2.534   8.679 -0.2022  1.1946  0.6466
  102DOPC     P 4855   5.690   2.271   8.776  0.4787 -0.0426 -0.3634
  102DOPC   O13 4856   5.623   2.163   8.855  0.2261  0.0417  0.3587
  102DOPC   O14 4857   5.770   2.357   8.863 -0.2962 -1.3588  0.0454
  102DOPC   O12 4858   5.579   2.354   8.699  0.0759  0.2336 -0.0219
  102DOPC   O11 4859   5.785   2.209   8.664 -0.5352 -0.2828 -0.0287
  102DOPC    C1 4860   5.865   2.296   8.581 -0.1983  0.0531  0.0708
  102DOPC    HA 4861   5.943   2.349   8.640 -1.0787 -0.0096  1.3229
  102DOPC    HB 4862   5.798   2.365   8.523 -0.6882 -0.7872 -0.3811
  102DOPC    C2 4863   5.930   2.217   8.464 -0.1345  0.2471 -0.1133
  102DOPC    HS 4864   5.994   2.143   8.517  0.3973 -0.9139 -2.2818
  102DOPC   O21 4865   6.012   2.306   8.381  0.8240  0.8652  0.3836
  102DOPC   C21 4866   6.103   2.233   8.318  0.6115 -0.3973 -0.3030
  102DOPC   O22 4867   6.117   2.108   8.316 -0.0982 -0.4857 -0.2366
  102DOPC   C22 4868   6.195   2.327   8.243  0.2641 -0.0037 -0.8605
  102DOPC   H2R 4869   6.261   2.357   8.328 -0.7719  1.5313 -0.5456
  102DOPC   H2S 4870   6.124   2.410   8.220 -0.1326  0.0718  0.5103
  102DOPC    C3 4871   5.816   2.141   8.380 -0.7263 -0.3035 -0.0183
  102DOPC    HX 4872   5.779   2.060   8.446  0.5161  0.5627  1.8342
  102DOPC    HY 4873   5.853   2.109   8.281 -0.3856  1.6037 -0.5460
  102DOPC   O31 4874   5.706   2.225   8.351 -0.4567  0.1679  0.1152
  102DOPC   C31 4875   5.577   2.210   8.393 -0.0025  0.5981 -0.3399
  102DOPC   O32 4876   5.535   2.124   8.472 -0.9430  0.2743 -0.1859
  102DOPC   C32 4877   5.475   2.317   8.335 -0.4074  0.3535 -0.2250
  102DOPC   H2X 4878   5.506   2.419   8.364 -0.8549 -0.1541  2.3266
  102DOPC   H2Y 4879   5.479   2.314   8.224 -0.6233 -0.6381 -0.2126
  102DOPC   C23 4880   6.271   2.254   8.129  0.0132 -0.0881 -0.3841
  102DOPC   H3R 4881   6.324   2.167   8.172  1.9467  2.3010  2.4672
  102DOPC   H3S 4882   6.352   2.322   8.094 -0.1917  1.0702  1.3113
  102DOPC   C24 4883   6.186   2.215   8.008 -0.3853 -0.8607 -0.2678
  102DOPC   H4R 4884   6.118   2.297   7.978 -0.0374  0.1219  1.5163
  102DOPC   H4S 4885   6.120   2.127   8.027 -1.4020 -0.0299  0.0946
  102DOPC   C25 4886   6.269   2.177   7.885  0.7326  0.6074 -0.0013
  102DOPC   H5R 4887   6.360   2.124   7.921  1.7580  3.2464  1.5689
  102DOPC   H5S 4888   6.297   2.272   7.835  0.5577 -0.6232 -2.5872
  102DOPC   C26 4889   6.185   2.107   7.779 -0.9173  0.2128 -0.1102
  102DOPC   H6R 4890   6.093   2.170   7.771 -1.9111 -1.4181 -2.9196
  102DOPC   H6S 4891   6.155   2.010   7.822  0.2259  0.4160  1.2063
  102DOPC   C27 4892   6.260   2.075   7.650 -0.5882  0.2823 -0.1865
  102DOPC   H7R 4893   6.354   2.021   7.676 -1.6007 -0.8639  1.2632
  102DOPC   H7S 4894   6.280   2.173   7.601 -2.9176  0.5851 -0.6569
  102DOPC   C28 4895   6.170   1.988   7.549  0.2757 -0.3516  0.2483
  102DOPC   H8R 4896   6.085   2.055   7.527 -0.1651 -0.7467  0.7305
  102DOPC   H8S 4897   6.130   1.899   7.603  0.6181 -0.8780 -0.3482
  102DOPC   C29 4898   6.258   1.952   7.430 -0.4377  0.4157  0.2324
  102DOPC   H9R 4899   6.347   1.895   7.461  0.1004  0.3818 -1.2677
  102DOPC  C210 4900   6.245   1.983   7.300  0.1871 -0.1779  0.1375
  102DOPC  H10R 4901   6.313   1.941   7.224  1.3574  0.7418  0.6570
  102DOPC  C211 4902   6.135   2.063   7.230  0.2638  0.2215 -0.6649
  102DOPC  H11R 4903   6.055   2.089   7.304  0.2285 -1.9748  0.1521
  102DOPC  H11S 4904   6.084   2.001   7.154  0.5422 -0.0418 -0.6376
  102DOPC  C212 4905   6.189   2.197   7.169  0.1667  0.7724  0.0899
  102DOPC  H12R 4906   6.251   2.174   7.080 -0.9136 -0.7347 -0.3310
  102DOPC  H12S 4907   6.238   2.252   7.252  1.3154  0.5443 -0.4256
  102DOPC  C213 4908   6.076   2.284   7.115  0.3319 -0.4227  0.2988
  102DOPC  H13R 4909   5.987   2.295   7.181 -1.7782 -1.2768 -2.2537
  102DOPC  H13S 4910   6.034   2.247   7.019 -0.2418 -0.4918  0.5708
  102DOPC  C214 4911   6.118   2.428   7.078 -0.7677 -0.1209 -0.6019
  102DOPC  H14R 4912   6.132   2.486   7.172 -0.4988  0.2206 -0.8501
  102DOPC  H14S 4913   6.030   2.480   7.036 -0.2727 -0.5122 -2.1750
  102DOPC  C215 4914   6.242   2.433   6.988  0.2674 -0.9111  0.0996
  102DOPC  H15R 4915   6.228   2.370   6.897  1.3780 -0.7932 -0.1735
  102DOPC  H15S 4916   6.333   2.389   7.034  1.3881 -0.2932 -1.4364
  102DOPC  C216 4917   6.279   2.577   6.940 -0.4379 -0.0811  0.0473
  102DOPC  H16R 4918   6.294   2.636   7.033 -0.5013 -0.4133  0.2693
  102DOPC  H16S 4919   6.199   2.622   6.877 -0.8106 -1.1480 -0.2610
  102DOPC  C217 4920   6.402   2.571   6.849  0.2955 -0.2216 -0.1495
  102DOPC  H17R 4921   6.395   2.524   6.749  3.1154 -0.2439 -0.4183
  102DOPC  H17S 4922   6.483   2.531   6.913  0.2960 -1.2747 -0.7919
  102DOPC  C218 4923   6.450   2.707   6.807  0.4485 -0.0454 -0.2109
  102DOPC  H18R 4924   6.375   2.749   6.736  0.6742  0.4010 -0.1895
  102DOPC  H18S 4925   6.547   2.703   6.754  1.3473  1.2642  1.2553
  102DOPC  H18T 4926   6.468   2.772   6.895  0.6573  0.9289 -0.9523
  102DOPC   C33 4927   5.330   2.306   8.388  0.2565  0.3453  0.2950
  102DOPC   H3X 4928   5.336   2.309   8.499 -0.3188 -0.5183  0.3574
  102DOPC   H3Y 4929   5.283   2.210   8.358  2.1561 -0.3298 -0.7133
  102DOPC   C34 4930   5.242   2.424   8.343  0.3967  0.8399  1.0312
  102DOPC   H4X 4931   5.249   2.438   8.233 -0.8109 -0.3928  0.7776
  102DOPC   H4Y 4932   5.295   2.514   8.384  1.9019  1.0425 -1.2033
  102DOPC   C35 4933   5.095   2.409   8.381 -0.0256 -0.3801 -0.2412
  102DOPC   H5X 4934   5.084   2.373   8.486 -0.8373 -0.5635 -0.3824
  102DOPC   H5Y 4935   5.052   2.324   8.324 -0.7010 -0.5325  0.4728
  102DOPC   C36 4936   5.025   2.545   8.361  0.5755  0.5261 -0.0246
  102DOPC   H6X 4937   4.918   2.519   8.381  0.1911  0.9843 -1.3647
  102DOPC   H6Y 4938   5.059   2.613   8.442 -0.5668 -0.2703  1.1888
  102DOPC   C37 4939   5.019   2.597   8.220  0.7160  0.2909  0.1893
  102DOPC   H7X 4940   4.943   2.678   8.210 -1.6485 -1.7787  0.1695
  102DOPC   H7Y 4941   5.122   2.627   8.193  0.7062 -1.1965 -1.6930
  102DOPC   C38 4942   4.994   2.495   8.114 -0.5882  0.7981  0.0231
  102DOPC   H8X 4943   5.058   2.405   8.130 -0.4146  0.6457 -1.4191
  102DOPC   H8Y 4944   5.027   2.541   8.019  1.7005  1.5109  1.0795
  102DOPC   C39 4945   4.847   2.463   8.099 -1.4241 -0.1045  0.7460
  102DOPC   H9X 4946   4.782   2.544   8.136 -0.5374  0.2011  1.7012
  102DOPC  C310 4947   4.797   2.351   8.045 -0.4437  0.2627 -0.0832
  102DOPC  H10X 4948   4.692   2.324   8.063 -0.7395 -0.2313 -2.2815
  102DOPC  C311 4949   4.872   2.237   7.976  0.3935 -0.6373  0.4365
  102DOPC  H11X 4950   4.854   2.136   8.019 -2.3861 -1.2740 -1.9176
  102DOPC  H11Y 4951   4.982   2.255   7.977  0.5706 -1.3172 -1.5042
  102DOPC  C312 4952   4.822   2.234   7.833  0.2830  0.1599  0.2836
  102DOPC  H12X 4953   4.875   2.313   7.776 -1.0604 -0.3171 -1.7389
  102DOPC  H12Y 4954   4.715   2.260   7.820  0.0560 -1.1906 -0.7264
  102DOPC  C313 4955   4.862   2.108   7.753  0.5480  0.1920  0.2048
  102DOPC  H13X 4956   4.841   2.134   7.647  0.5550  0.0821  0.1764
  102DOPC  H13Y 4957   4.972   2.096   7.758  0.4693 -0.7508 -0.1806
  102DOPC  C314 4958   4.791   1.978   7.794  0.0340  0.1343 -0.2566
  102DOPC  H14X 4959   4.782   1.979   7.905  0.0369 -4.9703  0.0044
  102DOPC  H14Y 4960   4.689   1.973   7.751  0.6015 -1.7742 -1.4809
  102DOPC  C315 4961   4.873   1.860   7.757  0.0696 -0.2364 -0.0390
  102DOPC  H15X 4962   4.970   1.871   7.810  0.9931 -1.0418 -1.4719
  102DOPC  H15Y 4963   4.902   1.876   7.650 -1.4715 -0.4413 -0.5155
  102DOPC  C316 4964   4.811   1.730   7.796  0.2210  0.4937  0.5340
  102DOPC  H16X 4965   4.771   1.741   7.899  0.7142  1.0586  0.6650
  102DOPC  H16Y 4966   4.722   1.725   7.729  0.0577  1.7052  0.6467
  102DOPC  C317 4967   4.901   1.608   7.770  0.4224 -0.4129 -0.0929
  102DOPC  H17X 4968   4.948   1.612   7.670 -0.9105 -0.6898 -0.7485
  102DOPC  H17Y 4969   4.984   1.605   7.844  0.2439 -0.0216  0.1234
  102DOPC  C318 4970   4.836   1.467   7.780  0.1634 -0.3544  0.7179
  102DOPC  H18X 4971   4.904   1.383   7.757 -0.4185 -0.7615  0.4704
  102DOPC  H18Y 4972   4.788   1.452   7.879  1.6887 -0.9881  1.3816
  102DOPC  H18Z 4973   4.752   1.472   7.707  1.1740 -0.5834 -0.4803
  103DOPC     N 4974   4.354   2.683   9.167  0.8833  0.0177  0.5032
  103DOPC   C12 4975   4.364   2.553   9.086  0.1475  0.2148  0.3242
  103DOPC  H12A 4976   4.408   2.560   8.988 -0.1647 -0.4016  0.1389
  103DOPC  H12B 4977   4.263   2.518   9.070  0.5902 -0.9201 -0.0508
  103DOPC   C13 4978   4.317   2.653   9.307  0.2600  0.2280 -0.2145
  103DOPC  H13A 4979   4.332   2.736   9.374  2.4007  0.0110 -0.3555
  103DOPC  H13B 4980   4.212   2.633   9.320  0.3484 -1.4939 -1.7308
  103DOPC  H13C 4981   4.389   2.582   9.345 -0.3569  0.8845  2.3153
  103DOPC   C14 4982   4.248   2.774   9.112  0.0805  0.0272  0.1144
  103DOPC  H14A 4983   4.259   2.780   9.005  1.7866  0.2520  0.2704
  103DOPC  H14B 4984   4.149   2.735   9.131 -0.5783  0.6959 -1.7173
  103DOPC  H14C 4985   4.269   2.866   9.164  0.6079 -1.0463  1.8614
  103DOPC   C15 4986   4.479   2.757   9.160 -0.0905 -0.2123 -0.2749
  103DOPC  H15A 4987   4.524   2.764   9.062  2.6775 -3.8099  0.5253
  103DOPC  H15B 4988   4.550   2.710   9.227  1.6660  0.9688 -1.2333
  103DOPC  H15C 4989   4.463   2.855   9.203 -0.7595 -0.5687  0.3142
  103DOPC   C11 4990   4.433   2.425   9.139 -0.1414  0.5753  0.5477
  103DOPC  H11A 4991   4.387   2.386   9.232  0.2984  0.2657  0.6358
  103DOPC  H11B 4992   4.417   2.348   9.061  0.0189 -0.6230  1.6724
  103DOPC     P 4993   4.680   2.459   9.064 -0.1426  0.2024  0.2766
  103DOPC   O13 4994   4.731   2.328   9.020  1.3101  0.5478  0.0242
  103DOPC   O14 4995   4.784   2.555   9.106 -0.3042  0.7721 -0.6171
  103DOPC   O12 4996   4.571   2.444   9.177 -0.0281 -0.1585  0.4237
  103DOPC   O11 4997   4.594   2.517   8.947 -0.2401 -0.3608 -1.3810
  103DOPC    C1 4998   4.648   2.621   8.861 -0.8747  0.6231 -0.3922
  103DOPC    HA 4999   4.737   2.678   8.895 -2.2661  2.6352  0.1007
  103DOPC    HB 5000   4.573   2.702   8.847 -1.7568  0.2501  1.8023
  103DOPC    C2 5001   4.688   2.559   8.721 -0.3642  0.3439 -0.4602
  103DOPC    HS 5002   4.774   2.492   8.739  0.8793  1.6224 -1.3848
  103DOPC   O21 5003   4.724   2.672   8.639  0.1603  0.1277  0.4053
  103DOPC   C21 5004   4.847   2.724   8.664 -0.0773  0.0685 -0.4866
  103DOPC   O22 5005   4.932   2.693   8.748  0.5188  0.1064  0.2096
  103DOPC   C22 5006   4.861   2.850   8.580 -0.7612 -0.0777 -0.1600
  103DOPC   H2R 5007   4.783   2.923   8.611 -0.9337 -0.0798 -0.5864
  103DOPC   H2S 5008   4.855   2.805   8.479  1.8468 -1.1236  0.0614
  103DOPC    C3 5009   4.579   2.471   8.667 -0.2335  0.3276 -0.0394
  103DOPC    HX 5010   4.491   2.538   8.679 -0.3748  0.4570 -1.6678
  103DOPC    HY 5011   4.554   2.385   8.734 -0.0490  1.3976  1.4632
  103DOPC   O31 5012   4.600   2.428   8.535 -0.3349 -0.3679  0.1993
  103DOPC   C31 5013   4.674   2.318   8.519  1.0602 -0.7055  0.2501
  103DOPC   O32 5014   4.736   2.264   8.611  0.1524  0.0605 -0.3947
  103DOPC   C32 5015   4.687   2.277   8.376  0.0132 -0.3837  0.5213
  103DOPC   H2X 5016   4.646   2.352   8.305  0.1510 -0.2496  0.5817
  103DOPC   H2Y 5017   4.796   2.280   8.351 -0.6186  0.4018 -2.5284
  103DOPC   C23 5018   4.996   2.921   8.597 -0.3633 -0.3235 -0.6057
  103DOPC   H3R 5019   5.083   2.852   8.587  0.9232  0.8867  1.4145
  103DOPC   H3S 5020   4.997   2.953   8.703 -1.7051  2.3819 -1.3303
  103DOPC   C24 5021   5.010   3.052   8.514 -0.3288 -0.1138  0.1480
  103DOPC   H4R 5022   5.119   3.071   8.499 -0.0674 -1.6328 -0.0275
  103DOPC   H4S 5023   4.975   3.132   8.583  0.1803 -0.1239  0.4236
  103DOPC   C25 5024   4.940   3.044   8.380  0.0517  0.2427 -0.3752
  103DOPC   H5R 5025   4.834   3.074   8.392 -0.2201  0.4002 -2.7258
  103DOPC   H5S 5026   4.939   2.937   8.349 -0.0192  0.0154  0.3787
  103DOPC   C26 5027   5.006   3.136   8.284  0.0490  0.4534 -0.5069
  103DOPC   H6R 5028   5.115   3.135   8.261 -0.3822 -1.5570 -2.8186
  103DOPC   H6S 5029   4.994   3.240   8.322 -1.6033  1.1981 -2.8459
  103DOPC   C27 5030   4.948   3.130   8.148 -0.0436 -0.9177 -0.0537
  103DOPC   H7R 5031   4.837   3.125   8.153 -0.0205 -2.1883 -0.4603
  103DOPC   H7S 5032   4.980   3.039   8.094 -0.2435 -0.1411 -1.5212
  103DOPC   C28 5033   4.982   3.258   8.065  0.3950 -0.5024  0.0530
  103DOPC   H8R 5034   5.092   3.272   8.064  0.5055 -0.7329  2.3288
  103DOPC   H8S 5035   4.950   3.351   8.117 -0.6533 -0.1234 -1.2322
  103DOPC   C29 5036   4.914   3.253   7.932 -0.3256  0.4949 -0.3745
  103DOPC   H9R 5037   4.919   3.153   7.886  2.9307  0.7432 -0.8122
  103DOPC  C210 5038   4.844   3.356   7.883 -0.1070 -0.8661  0.3953
  103DOPC  H10R 5039   4.810   3.349   7.779 -1.2899  0.8874  0.6094
  103DOPC  C211 5040   4.818   3.489   7.954 -0.2041 -1.0658 -0.4890
  103DOPC  H11R 5041   4.905   3.557   7.955  0.4058 -1.8370  0.2807
  103DOPC  H11S 5042   4.790   3.478   8.061 -1.6489 -1.3416 -0.8654
  103DOPC  C212 5043   4.702   3.578   7.897 -0.3684  0.0311  0.0285
  103DOPC  H12R 5044   4.673   3.655   7.972 -1.2606  1.0323 -1.2982
  103DOPC  H12S 5045   4.612   3.514   7.882  0.7070 -1.4503 -0.2825
  103DOPC  C213 5046   4.746   3.665   7.782  0.1012 -0.4560  0.6088
  103DOPC  H13R 5047   4.805   3.599   7.716 -0.4367 -2.3331  1.9328
  103DOPC  H13S 5048   4.817   3.743   7.817  2.1117 -1.6940 -0.5152
  103DOPC  C214 5049   4.631   3.716   7.688 -0.2204 -0.1470  0.5640
  103DOPC  H14R 5050   4.681   3.774   7.607  0.0682  0.2259  1.0001
  103DOPC  H14S 5051   4.564   3.785   7.744  0.3716  1.7636 -0.9491
  103DOPC  C215 5052   4.552   3.605   7.615  0.0912 -0.4919  0.8310
  103DOPC  H15R 5053   4.494   3.544   7.688 -1.0480  0.4639  0.7525
  103DOPC  H15S 5054   4.625   3.537   7.565 -1.0721 -0.2848 -1.2808
  103DOPC  C216 5055   4.462   3.658   7.498 -0.0732  0.3151  0.2667
  103DOPC  H16R 5056   4.532   3.712   7.431 -1.6186  0.5910 -1.1925
  103DOPC  H16S 5057   4.388   3.725   7.547  2.8451  2.6855  1.8132
  103DOPC  C217 5058   4.401   3.541   7.422  0.7106 -0.6500  0.3818
  103DOPC  H17R 5059   4.470   3.480   7.360 -0.8280  0.4883 -2.6560
  103DOPC  H17S 5060   4.330   3.580   7.345  0.8902 -1.3851 -0.1756
  103DOPC  C218 5061   4.313   3.447   7.507 -0.4668  0.7477 -0.2911
  103DOPC  H18R 5062   4.362   3.391   7.590 -1.7232  0.9459  0.6121
  103DOPC  H18S 5063   4.261   3.370   7.447 -0.4546  0.9507 -0.5626
  103DOPC  H18T 5064   4.238   3.515   7.552  0.3228  1.4580 -0.0174
  103DOPC   C33 5065   4.626   2.142   8.358 -0.8240 -0.0868  0.5490
  103DOPC   H3X 5066   4.530   2.149   8.414 -1.2926  1.9259 -0.4057
  103DOPC   H3Y 5067   4.692   2.067   8.407 -1.3369  0.3834  2.0167
  103DOPC   C34 5068   4.608   2.092   8.215  0.3334 -0.1786  0.0111
  103DOPC   H4X 5069   4.575   1.987   8.230  2.1433 -0.8398 -0.4193
  103DOPC   H4Y 5070   4.701   2.090   8.155 -0.6028 -0.1597 -1.5095
  103DOPC   C35 5071   4.507   2.174   8.130  0.3279 -0.6791 -0.1281
  103DOPC   H5X 5072   4.521   2.284   8.131 -0.9549 -0.4547 -2.0922
  103DOPC   H5Y 5073   4.410   2.176   8.183 -0.4721  0.8535 -1.5779
  103DOPC   C36 5074   4.490   2.119   7.988 -0.2002  0.1669 -0.2620
  103DOPC   H6X 5075   4.585   2.144   7.937 -0.3164 -0.4643 -0.7894
  103DOPC   H6Y 5076   4.463   2.012   7.985 -0.4480  0.2278 -2.6082
  103DOPC   C37 5077   4.376   2.192   7.917 -0.3621 -0.3148  0.0998
  103DOPC   H7X 5078   4.286   2.154   7.969 -0.0220 -2.2293 -0.6381
  103DOPC   H7Y 5079   4.383   2.302   7.934  1.8290 -0.2168 -1.0214
  103DOPC   C38 5080   4.372   2.163   7.768 -0.1980  0.1753 -0.2872
  103DOPC   H8X 5081   4.413   2.061   7.750  1.3846  0.8937 -0.8837
  103DOPC   H8Y 5082   4.445   2.232   7.723  1.8526 -0.1428  2.3075
  103DOPC   C39 5083   4.230   2.172   7.722  0.2308 -0.5362  0.1139
  103DOPC   H9X 5084   4.179   2.075   7.711  0.3649 -0.8171  1.6288
  103DOPC  C310 5085   4.154   2.281   7.699  0.5365 -0.3372  0.1918
  103DOPC  H10X 5086   4.060   2.262   7.646  1.4809 -1.0205 -1.3037
  103DOPC  C311 5087   4.197   2.425   7.720  0.1993  0.4389  0.2364
  103DOPC  H11X 5088   4.301   2.435   7.757  0.1568 -0.4363  0.5876
  103DOPC  H11Y 5089   4.134   2.483   7.790  2.8579  1.9317  1.5855
  103DOPC  C312 5090   4.202   2.502   7.589 -0.3447  0.0087  0.5914
  103DOPC  H12X 5091   4.214   2.612   7.598 -0.2971 -0.0762  1.6058
  103DOPC  H12Y 5092   4.103   2.490   7.541  0.6008 -2.2038 -1.0210
  103DOPC  C313 5093   4.311   2.456   7.485 -0.4806  0.3237  0.0318
  103DOPC  H13X 5094   4.410   2.462   7.535 -1.0941  0.1969  1.3121
  103DOPC  H13Y 5095   4.306   2.350   7.451 -0.4844  0.6615 -1.0531
  103DOPC  C314 5096   4.306   2.546   7.362  0.4697  0.2056 -0.0706
  103DOPC  H14X 5097   4.201   2.552   7.326  0.3520 -0.0539  0.2250
  103DOPC  H14Y 5098   4.338   2.650   7.387 -1.2474  0.4332  1.3584
  103DOPC  C315 5099   4.389   2.494   7.240  0.5948  0.2854 -0.5283
  103DOPC  H15X 5100   4.346   2.394   7.219 -1.1317  0.7810  0.3895
  103DOPC  H15Y 5101   4.490   2.499   7.286  0.3496  1.6279 -0.0682
  103DOPC  C316 5102   4.382   2.584   7.114  0.2247 -0.1826 -0.3747
  103DOPC  H16X 5103   4.275   2.595   7.085  0.0143 -0.2408  0.3675
  103DOPC  H16Y 5104   4.416   2.688   7.132  0.3846  0.0543 -1.9279
  103DOPC  C317 5105   4.476   2.522   7.008  0.1409  0.1998  0.1401
  103DOPC  H17X 5106   4.582   2.514   7.040  0.4358 -0.6720 -0.9840
  103DOPC  H17Y 5107   4.445   2.415   7.000 -1.2923  0.6810 -1.4068
  103DOPC  C318 5108   4.469   2.580   6.873 -0.3703  0.0843  0.4948
  103DOPC  H18X 5109   4.500   2.687   6.867  0.7973 -0.3079 -1.1604
  103DOPC  H18Y 5110   4.550   2.538   6.810  0.8174  0.2058  1.9155
  103DOPC  H18Z 5111   4.371   2.566   6.823  0.2642 -0.2478 -0.6927
  104DOPC     N 5112   7.225   6.324   9.263 -0.1819 -0.0840  0.2770
  104DOPC   C12 5113   7.149   6.334   9.127 -0.8430 -0.1450 -0.2328
  104DOPC  H12A 5114   7.087   6.421   9.118 -1.8085 -0.7602  0.3009
  104DOPC  H12B 5115   7.073   6.257   9.133 -0.4759 -0.4571  0.5475
  104DOPC   C13 5116   7.293   6.194   9.276  0.0445 -0.7509  0.0460
  104DOPC  H13A 5117   7.363   6.196   9.359 -1.4874 -2.2063  1.4549
  104DOPC  H13B 5118   7.234   6.109   9.306  1.0089 -1.4744 -0.0370
  104DOPC  H13C 5119   7.350   6.157   9.192  1.3846 -1.0487  1.0377
  104DOPC   C14 5120   7.122   6.345   9.371 -0.4630  0.5499 -0.2434
  104DOPC  H14A 5121   7.061   6.258   9.387 -1.4817  1.0348 -1.3515
  104DOPC  H14B 5122   7.171   6.375   9.462 -0.7185  2.0259 -0.5622
  104DOPC  H14C 5123   7.071   6.437   9.347  0.8637  1.7893  1.4276
  104DOPC   C15 5124   7.330   6.436   9.275  0.1324  0.3065  1.0060
  104DOPC  H15A 5125   7.290   6.535   9.257  1.7788  0.6278 -1.2781
  104DOPC  H15B 5126   7.400   6.427   9.194 -1.0779  0.8086 -0.1361
  104DOPC  H15C 5127   7.386   6.421   9.366 -0.9953  1.4864  1.9357
  104DOPC   C11 5128   7.231   6.299   8.998  0.7075  0.7221  0.1501
  104DOPC  H11A 5129   7.191   6.330   8.899  2.0854 -0.9442 -1.0067
  104DOPC  H11B 5130   7.327   6.353   9.015  0.3321  0.8519  2.0327
  104DOPC     P 5131   7.134   6.066   8.944  0.0510 -0.0694  0.1592
  104DOPC   O13 5132   7.014   6.097   9.027  0.1733  0.2709  0.1461
  104DOPC   O14 5133   7.168   5.925   8.928 -0.1930  0.0523 -0.1548
  104DOPC   O12 5134   7.259   6.157   8.999 -0.1224  0.0271 -0.3452
  104DOPC   O11 5135   7.113   6.129   8.808  0.1267 -0.2128 -0.0521
  104DOPC    C1 5136   7.197   6.086   8.699  0.0439 -0.8543  0.3142
  104DOPC    HA 5137   7.144   5.998   8.656  0.5735 -1.1887  0.3396
  104DOPC    HB 5138   7.304   6.071   8.722  1.0658  1.4038 -2.4255
  104DOPC    C2 5139   7.191   6.194   8.586 -0.7829 -0.0386 -0.4308
  104DOPC    HS 5140   7.254   6.277   8.624 -0.8905 -0.9697  1.9761
  104DOPC   O21 5141   7.052   6.237   8.569 -0.2164  0.4879 -0.0647
  104DOPC   C21 5142   7.041   6.371   8.525 -0.3416  0.6688  0.2673
  104DOPC   O22 5143   7.134   6.445   8.513  0.1003  0.6018 -0.0785
  104DOPC   C22 5144   6.897   6.410   8.498  0.4083  0.4189  0.1412
  104DOPC   H2R 5145   6.904   6.496   8.429 -0.0501  1.3048  1.1656
  104DOPC   H2S 5146   6.841   6.448   8.586  1.5019 -0.2020  1.1349
  104DOPC    C3 5147   7.258   6.134   8.459 -0.2376  0.0700  0.0966
  104DOPC    HX 5148   7.197   6.046   8.433 -0.6579  0.3832  0.0208
  104DOPC    HY 5149   7.353   6.081   8.483  0.1439  0.3739 -0.6995
  104DOPC   O31 5150   7.269   6.231   8.347  0.0848  0.7880  0.0447
  104DOPC   C31 5151   7.368   6.305   8.343 -0.5449 -0.3121  0.0487
  104DOPC   O32 5152   7.458   6.304   8.430  0.1482 -0.4275  0.0174
  104DOPC   C32 5153   7.371   6.396   8.217  0.4076  0.0910  0.1803
  104DOPC   H2X 5154   7.265   6.428   8.208  0.5592  0.2554 -1.0970
  104DOPC   H2Y 5155   7.448   6.475   8.231  0.6005  0.6048 -3.1047
  104DOPC   C23 5156   6.827   6.296   8.421 -0.6751  0.6343 -0.6035
  104DOPC   H3R 5157   6.725   6.333   8.396 -0.3244  2.7571  0.8899
  104DOPC   H3S 5158   6.804   6.205   8.480  1.2890  0.2719 -0.3570
  104DOPC   C24 5159   6.902   6.260   8.284  0.3696  0.0502 -0.2739
  104DOPC   H4R 5160   6.848   6.178   8.234  1.0953 -0.1728 -0.7059
  104DOPC   H4S 5161   7.000   6.224   8.323 -0.5155  0.7487  2.8866
  104DOPC   C25 5162   6.896   6.367   8.170 -0.3898  0.1740 -0.0494
  104DOPC   H5R 5163   6.965   6.448   8.200  0.1458  0.1509 -1.1625
  104DOPC   H5S 5164   6.793   6.408   8.163 -0.8773 -1.2522 -2.6024
  104DOPC   C26 5165   6.928   6.311   8.031 -0.0604  0.2850 -1.3786
  104DOPC   H6R 5166   6.862   6.224   8.015 -0.2139 -0.1385  1.2217
  104DOPC   H6S 5167   7.033   6.276   8.016  0.5351  1.3956 -0.0564
  104DOPC   C27 5168   6.905   6.414   7.921 -0.6105  0.0360  0.3733
  104DOPC   H7R 5169   6.986   6.488   7.939 -1.5209  0.9428  0.8575
  104DOPC   H7S 5170   6.807   6.463   7.943 -2.3948 -2.8285 -0.6765
  104DOPC   C28 5171   6.911   6.342   7.783  0.1213 -0.5077 -0.2118
  104DOPC   H8R 5172   6.830   6.265   7.782 -1.7882  1.3520  1.8922
  104DOPC   H8S 5173   7.008   6.288   7.775  0.9293  0.9542 -0.6297
  104DOPC   C29 5174   6.874   6.441   7.680 -0.5256  0.4637  0.1939
  104DOPC   H9R 5175   6.943   6.527   7.678 -0.4711  0.4359  0.6570
  104DOPC  C210 5176   6.764   6.447   7.607  0.3595 -0.0773  0.0186
  104DOPC  H10R 5177   6.752   6.530   7.536 -0.6398 -1.4660 -1.5006
  104DOPC  C211 5178   6.643   6.351   7.601 -0.4693 -0.1812 -0.0257
  104DOPC  H11R 5179   6.546   6.405   7.597 -1.1385 -1.4450 -1.7412
  104DOPC  H11S 5180   6.633   6.290   7.694 -0.2502 -0.1471  0.0203
  104DOPC  C212 5181   6.636   6.255   7.479 -0.4024  0.5441  0.5595
  104DOPC  H12R 5182   6.552   6.183   7.493 -2.0722  2.5211  1.1056
  104DOPC  H12S 5183   6.736   6.207   7.477 -0.2433  0.8842 -0.3499
  104DOPC  C213 5184   6.614   6.325   7.343 -0.3522 -0.3676 -0.2869
  104DOPC  H13R 5185   6.616   6.435   7.363 -0.3660  0.0484 -2.3215
  104DOPC  H13S 5186   6.513   6.297   7.307 -0.4426  0.7010 -0.9299
  104DOPC  C214 5187   6.708   6.305   7.222 -0.1235 -0.2817 -0.2238
  104DOPC  H14R 5188   6.806   6.343   7.257 -1.2263  0.5751  2.1585
  104DOPC  H14S 5189   6.673   6.382   7.150 -1.1755  1.9865  2.5386
  104DOPC  C215 5190   6.729   6.156   7.164  0.0541 -0.8890 -0.2888
  104DOPC  H15R 5191   6.636   6.100   7.141 -1.2504  0.6901  0.8721
  104DOPC  H15S 5192   6.799   6.116   7.242  0.5787  0.4038 -0.0661
  104DOPC  C216 5193   6.830   6.149   7.039  0.1785  0.1821 -0.3109
  104DOPC  H16R 5194   6.883   6.052   7.028  0.0607  0.3731 -3.0644
  104DOPC  H16S 5195   6.912   6.223   7.056 -1.8204  2.2282  1.1085
  104DOPC  C217 5196   6.752   6.173   6.914  0.8141 -0.8456  0.2891
  104DOPC  H17R 5197   6.668   6.244   6.932  0.0005 -1.5135 -0.7628
  104DOPC  H17S 5198   6.720   6.083   6.859 -0.3654 -0.3044  0.0551
  104DOPC  C218 5199   6.842   6.238   6.812 -0.1064 -0.0084  0.8663
  104DOPC  H18R 5200   6.904   6.321   6.853  0.0155  1.7551 -2.5438
  104DOPC  H18S 5201   6.788   6.265   6.719  1.4351 -0.5967 -0.2358
  104DOPC  H18T 5202   6.915   6.160   6.782 -0.5414 -0.5001  1.0797
  104DOPC   C33 5203   7.407   6.327   8.090 -0.3686  0.4554 -0.0946
  104DOPC   H3X 5204   7.345   6.237   8.075 -2.4459  1.1942  3.0418
  104DOPC   H3Y 5205   7.515   6.298   8.095 -0.6097 -0.2206  2.2412
  104DOPC   C34 5206   7.396   6.421   7.967 -0.2458 -0.0705  0.1179
  104DOPC   H4X 5207   7.489   6.481   7.957 -0.1753 -0.4676 -1.9795
  104DOPC   H4Y 5208   7.310   6.489   7.983 -0.7984 -0.5611 -0.7213
  104DOPC   C35 5209   7.383   6.348   7.822  0.0204  0.6865 -0.3852
  104DOPC   H5X 5210   7.324   6.256   7.843  1.2234  0.0383  0.2020
  104DOPC   H5Y 5211   7.480   6.315   7.780  0.0360  1.7055 -1.1861
  104DOPC   C36 5212   7.304   6.432   7.725 -0.7083  0.0510 -0.5355
  104DOPC   H6X 5213   7.202   6.437   7.768 -0.1396 -0.7826  0.9744
  104DOPC   H6Y 5214   7.344   6.536   7.729  1.4071 -0.7546  0.4472
  104DOPC   C37 5215   7.283   6.386   7.582 -0.3066  0.1337  0.2104
  104DOPC   H7X 5216   7.175   6.389   7.557 -0.4348 -0.6889  0.6073
  104DOPC   H7Y 5217   7.335   6.454   7.512  0.2496 -0.0201  0.4670
  104DOPC   C38 5218   7.334   6.242   7.543  0.1314 -0.2313 -0.6929
  104DOPC   H8X 5219   7.266   6.183   7.608 -1.8203  1.6580 -0.8946
  104DOPC   H8Y 5220   7.441   6.232   7.570 -0.0317  2.2249  1.3342
  104DOPC   C39 5221   7.312   6.217   7.396 -0.3599 -0.0309  0.3978
  104DOPC   H9X 5222   7.395   6.246   7.331  0.2421 -0.8098  0.8089
  104DOPC  C310 5223   7.191   6.182   7.340 -0.6230 -0.0672 -0.3578
  104DOPC  H10X 5224   7.192   6.181   7.230 -2.1475  0.2654 -0.3957
  104DOPC  C311 5225   7.058   6.168   7.408  0.2811 -0.8629  0.0479
  104DOPC  H11X 5226   6.989   6.227   7.344  1.1322  0.5267  0.3776
  104DOPC  H11Y 5227   7.056   6.209   7.511 -0.2932  0.5098 -0.4785
  104DOPC  C312 5228   7.009   6.019   7.411 -0.4235 -0.8035 -0.1293
  104DOPC  H12X 5229   7.055   5.965   7.326  0.2564 -0.4855  0.0230
  104DOPC  H12Y 5230   6.899   6.003   7.415 -0.7122  0.9524 -0.0478
  104DOPC  C313 5231   7.061   5.944   7.536 -0.4922 -0.4970  0.6437
  104DOPC  H13X 5232   7.051   5.836   7.515 -0.0154 -0.6684  1.2770
  104DOPC  H13Y 5233   7.170   5.966   7.542 -0.0846 -2.1499 -0.0577
  104DOPC  C314 5234   6.995   5.973   7.669  0.1528 -0.7942  0.4288
  104DOPC  H14X 5235   7.003   6.076   7.710 -1.6628  0.5581 -2.3110
  104DOPC  H14Y 5236   6.888   5.957   7.643  0.4217 -1.9483 -0.0104
  104DOPC  C315 5237   7.042   5.878   7.773 -0.3387  0.2454 -0.8822
  104DOPC  H15X 5238   7.151   5.879   7.792 -0.3664 -2.7175 -0.0896
  104DOPC  H15Y 5239   7.022   5.775   7.734 -0.7973  0.5000 -1.3287
  104DOPC  C316 5240   6.957   5.893   7.905  0.1644 -0.5931 -0.0645
  104DOPC  H16X 5241   6.930   6.000   7.919  1.8906 -0.1348  0.0641
  104DOPC  H16Y 5242   6.862   5.839   7.888  0.2158 -0.7556  0.1595
  104DOPC  C317 5243   7.035   5.848   8.031 -0.1752 -0.2750 -0.6335
  104DOPC  H17X 5244   6.962   5.819   8.110 -0.7538 -1.0007 -1.4066
  104DOPC  H17Y 5245   7.103   5.763   8.010  1.2681  0.8892 -0.8289
  104DOPC  C318 5246   7.131   5.956   8.083 -0.7881  0.5172 -0.2856
  104DOPC  H18X 5247   7.081   6.055   8.077  0.0260  0.9047 -1.0179
  104DOPC  H18Y 5248   7.159   5.941   8.189  1.4149  1.7134 -0.6232
  104DOPC  H18Z 5249   7.228   5.964   8.029  1.2685 -1.7072  2.7489
  105DOPC     N 5250   2.843   4.796   9.090 -0.1187  0.0485  0.5730
  105DOPC   C12 5251   2.835   4.648   9.137  0.1579 -0.1195 -0.2213
  105DOPC  H12A 5252   2.854   4.649   9.243  2.0154  1.8446 -0.5037
  105DOPC  H12B 5253   2.904   4.589   9.079 -2.1668 -0.2920 -3.1071
  105DOPC   C13 5254   2.730   4.870   9.147  0.0291  0.7644 -0.3975
  105DOPC  H13A 5255   2.717   4.967   9.103 -0.6023  0.9753  0.2453
  105DOPC  H13B 5256   2.630   4.830   9.139 -0.2254  1.4772 -0.8556
  105DOPC  H13C 5257   2.744   4.895   9.251 -0.4540  0.5285 -0.2711
  105DOPC   C14 5258   2.839   4.781   8.942 -0.4489  0.0104  0.4882
  105DOPC  H14A 5259   2.749   4.730   8.912  1.3775 -2.6283 -0.9673
  105DOPC  H14B 5260   2.842   4.876   8.890  1.6232 -1.3546 -2.1475
  105DOPC  H14C 5261   2.923   4.719   8.913 -0.8409 -0.2892 -0.0293
  105DOPC   C15 5262   2.965   4.852   9.136 -0.9066 -0.1118  0.4336
  105DOPC  H15A 5263   2.974   4.845   9.243  0.1482 -2.0185  0.2561
  105DOPC  H15B 5264   2.979   4.956   9.110  2.3326  0.0812  2.3903
  105DOPC  H15C 5265   3.052   4.801   9.098  0.5295  1.3688  1.5684
  105DOPC   C11 5266   2.695   4.571   9.111 -0.4451  0.0169 -0.7441
  105DOPC  H11A 5267   2.683   4.571   9.001  1.7819 -0.3259 -1.0328
  105DOPC  H11B 5268   2.709   4.466   9.144 -0.5583  0.5876  1.2473
  105DOPC     P 5269   2.439   4.588   9.163 -0.1827  0.1483  0.3086
  105DOPC   O13 5270   2.351   4.673   9.245 -0.2432 -0.1518 -0.3442
  105DOPC   O14 5271   2.431   4.446   9.194  0.3556 -0.0748 -0.4975
  105DOPC   O12 5272   2.587   4.634   9.187  0.9265  0.2596  0.0021
  105DOPC   O11 5273   2.402   4.605   9.012  0.2447  0.3568 -0.0872
  105DOPC    C1 5274   2.406   4.734   8.949 -0.4247  0.1718 -0.1662
  105DOPC    HA 5275   2.493   4.796   8.982 -0.2485  1.0306 -2.0982
  105DOPC    HB 5276   2.319   4.799   8.973 -0.5317 -0.3880  1.0560
  105DOPC    C2 5277   2.411   4.720   8.797 -0.1818 -0.7622  0.5263
  105DOPC    HS 5278   2.319   4.664   8.768 -1.4183  0.6815  1.5198
  105DOPC   O21 5279   2.530   4.644   8.756  0.2004  0.0655 -0.1610
  105DOPC   C21 5280   2.507   4.576   8.641  0.0947  0.0992 -0.0918
  105DOPC   O22 5281   2.410   4.582   8.572  0.4445 -0.0050  0.1814
  105DOPC   C22 5282   2.626   4.499   8.606 -0.9477 -0.3396  0.5721
  105DOPC   H2R 5283   2.614   4.389   8.619  0.6661 -0.7453 -0.9022
  105DOPC   H2S 5284   2.706   4.513   8.682 -1.4209 -1.6278  1.3392
  105DOPC    C3 5285   2.429   4.863   8.736  0.4129 -0.2353  1.1022
  105DOPC    HX 5286   2.533   4.892   8.762 -0.4179  1.0859  3.1948
  105DOPC    HY 5287   2.357   4.932   8.785 -0.4363 -1.2054  1.2687
  105DOPC   O31 5288   2.410   4.854   8.589 -0.8391  0.2173 -0.6614
  105DOPC   C31 5289   2.285   4.862   8.550 -0.6427 -0.2928 -0.1275
  105DOPC   O32 5290   2.187   4.872   8.620 -0.2043  0.0944 -0.1024
  105DOPC   C32 5291   2.280   4.854   8.398 -0.6293 -0.1798 -1.1073
  105DOPC   H2X 5292   2.341   4.769   8.360  0.5515 -0.0026  0.3317
  105DOPC   H2Y 5293   2.171   4.851   8.378 -1.3876 -0.8622  2.4567
  105DOPC   C23 5294   2.678   4.532   8.461  0.0094  0.6146  0.1127
  105DOPC   H3R 5295   2.594   4.510   8.391  1.1928 -2.6693 -0.4292
  105DOPC   H3S 5296   2.753   4.452   8.448 -0.8249  0.0350 -1.4592
  105DOPC   C24 5297   2.739   4.665   8.449 -0.3109 -0.6441  0.6658
  105DOPC   H4R 5298   2.836   4.677   8.502  0.4650 -0.9800 -0.6365
  105DOPC   H4S 5299   2.671   4.748   8.476 -1.6225 -1.9890  1.5777
  105DOPC   C25 5300   2.772   4.706   8.301  0.2067 -0.6756 -0.0505
  105DOPC   H5R 5301   2.804   4.614   8.247 -0.8969 -1.0160 -0.1646
  105DOPC   H5S 5302   2.864   4.768   8.302  0.0832 -0.4768 -0.5821
  105DOPC   C26 5303   2.654   4.787   8.237  0.7702 -0.0195  0.1403
  105DOPC   H6R 5304   2.637   4.882   8.291  1.7246 -0.9976  2.2687
  105DOPC   H6S 5305   2.568   4.716   8.240  1.2090 -0.5430  0.8028
  105DOPC   C27 5306   2.686   4.823   8.089 -0.2700 -0.7528 -0.0663
  105DOPC   H7R 5307   2.668   4.733   8.027  0.7274 -1.1912  0.2732
  105DOPC   H7S 5308   2.794   4.845   8.082 -0.4447 -0.3373 -2.3313
  105DOPC   C28 5309   2.604   4.938   8.024 -0.8666 -0.0311  0.4056
  105DOPC   H8R 5310   2.593   5.010   8.108 -0.5991 -0.3480  0.7136
  105DOPC   H8S 5311   2.505   4.909   7.983 -0.5067 -0.2370 -0.3310
  105DOPC   C29 5312   2.681   5.002   7.910  0.3412  0.2682  0.0161
  105DOPC   H9R 5313   2.690   4.942   7.818  1.4971  1.1728 -0.4846
  105DOPC  C210 5314   2.730   5.121   7.902 -0.3727 -0.3125  0.1015
  105DOPC  H10R 5315   2.771   5.145   7.803 -1.5804 -1.1335 -0.6263
  105DOPC  C211 5316   2.742   5.238   8.007 -0.3644  0.6840  0.3976
  105DOPC  H11R 5317   2.641   5.261   8.047 -0.7582 -2.1439  1.2338
  105DOPC  H11S 5318   2.783   5.332   7.964 -2.6500  0.1096 -3.5891
  105DOPC  C212 5319   2.824   5.191   8.132  0.4076  0.0070  1.9615
  105DOPC  H12R 5320   2.789   5.093   8.173  0.5995 -1.1291 -0.4475
  105DOPC  H12S 5321   2.801   5.270   8.208 -0.6471  0.5966  1.0572
  105DOPC  C213 5322   2.969   5.163   8.103  0.3810  0.0752  0.3686
  105DOPC  H13R 5323   3.024   5.259   8.088  1.4060 -0.2801  1.6722
  105DOPC  H13S 5324   2.970   5.107   8.007 -1.6927  1.0816 -0.3065
  105DOPC  C214 5325   3.050   5.086   8.204 -0.9568 -0.5952 -0.0994
  105DOPC  H14R 5326   2.979   5.009   8.240 -1.2098 -1.0874 -1.6264
  105DOPC  H14S 5327   3.079   5.156   8.286 -0.0094  0.0271 -0.9401
  105DOPC  C215 5328   3.177   5.029   8.142  0.2398 -0.0889  0.8553
  105DOPC  H15R 5329   3.157   4.978   8.045  1.2039 -1.5997  1.4077
  105DOPC  H15S 5330   3.228   4.956   8.209  3.2058  1.0059 -0.0585
  105DOPC  C216 5331   3.284   5.128   8.106  0.5733  0.5098  0.7123
  105DOPC  H16R 5332   3.312   5.198   8.188  1.1850  1.5770 -0.3757
  105DOPC  H16S 5333   3.258   5.187   8.015 -1.4864 -0.8645  0.3484
  105DOPC  C217 5334   3.410   5.050   8.070 -0.2951  0.0553 -0.0933
  105DOPC  H17R 5335   3.395   4.965   8.001  1.0595 -0.2913  0.0089
  105DOPC  H17S 5336   3.435   5.011   8.171 -1.5500  2.4988  1.2573
  105DOPC  C218 5337   3.522   5.139   8.015  0.8139  0.2475  0.4290
  105DOPC  H18R 5338   3.482   5.198   7.930 -1.7227 -3.7075 -1.4149
  105DOPC  H18S 5339   3.606   5.080   7.974  1.9534  1.3469  1.1290
  105DOPC  H18T 5340   3.556   5.207   8.096  2.5381  1.8004 -1.4872
  105DOPC   C33 5341   2.333   4.984   8.328 -0.1119  0.5502  0.4234
  105DOPC   H3X 5342   2.351   4.960   8.221  0.2502 -0.0506  0.6120
  105DOPC   H3Y 5343   2.434   5.007   8.370  0.4586 -2.8979  1.2653
  105DOPC   C34 5344   2.248   5.108   8.345  0.1440 -0.2762 -0.4199
  105DOPC   H4X 5345   2.224   5.120   8.453 -1.4384  2.6924 -1.0055
  105DOPC   H4Y 5346   2.151   5.101   8.293 -1.0519  0.4347  1.5977
  105DOPC   C35 5347   2.331   5.239   8.317  0.5458 -0.1392 -0.1298
  105DOPC   H5X 5348   2.406   5.270   8.392  1.6424 -0.8390 -0.8974
  105DOPC   H5Y 5349   2.262   5.326   8.320 -0.4289 -0.8624 -0.4983
  105DOPC   C36 5350   2.389   5.245   8.170 -0.6028  0.3269  0.1973
  105DOPC   H6X 5351   2.460   5.329   8.153 -1.7372  1.2095 -0.2684
  105DOPC   H6Y 5352   2.444   5.148   8.158 -0.5644  0.5380 -1.5921
  105DOPC   C37 5353   2.277   5.243   8.057 -0.3534  0.5639 -0.2136
  105DOPC   H7X 5354   2.220   5.154   8.090  1.8388 -0.7638  0.1533
  105DOPC   H7Y 5355   2.215   5.336   8.061 -1.2518 -0.0518  0.6295
  105DOPC   C38 5356   2.341   5.224   7.918 -0.7550  0.6513  0.1159
  105DOPC   H8X 5357   2.406   5.134   7.917  3.4586  3.3972 -0.5756
  105DOPC   H8Y 5358   2.418   5.303   7.905  1.8384 -1.6572  0.3412
  105DOPC   C39 5359   2.247   5.234   7.799 -1.3744  0.1212  0.3059
  105DOPC   H9X 5360   2.144   5.204   7.820 -1.1741 -1.1598 -0.4759
  105DOPC  C310 5361   2.282   5.264   7.669  0.3322  0.6120 -1.3259
  105DOPC  H10X 5362   2.202   5.251   7.594 -0.2292  0.1688 -0.6651
  105DOPC  C311 5363   2.421   5.275   7.622  0.3586 -0.5341  0.3118
  105DOPC  H11X 5364   2.477   5.336   7.696  0.7558 -1.1505  0.5190
  105DOPC  H11Y 5365   2.437   5.340   7.533 -2.7474  0.6678  0.4945
  105DOPC  C312 5366   2.489   5.139   7.598 -0.5570 -0.4025  0.2865
  105DOPC  H12X 5367   2.494   5.070   7.685 -2.6989  1.4030  1.9498
  105DOPC  H12Y 5368   2.593   5.163   7.566 -1.0626  4.3221  1.4969
  105DOPC  C313 5369   2.441   5.068   7.467 -0.1570  0.1269 -0.3676
  105DOPC  H13X 5370   2.346   5.013   7.480  1.4810 -3.6396 -2.6429
  105DOPC  H13Y 5371   2.438   5.140   7.383 -2.9590  0.4609 -0.0811
  105DOPC  C314 5372   2.531   4.950   7.436  0.3241 -0.4257 -0.0317
  105DOPC  H14X 5373   2.627   4.981   7.391  1.0244  0.8985  2.2164
  105DOPC  H14Y 5374   2.542   4.893   7.531 -1.8058  1.4226  1.4315
  105DOPC  C315 5375   2.470   4.848   7.342  0.4586  0.2353  0.3320
  105DOPC  H15X 5376   2.474   4.893   7.241 -0.2302 -0.5780 -0.0673
  105DOPC  H15Y 5377   2.363   4.837   7.371  0.4947 -0.3944  0.2433
  105DOPC  C316 5378   2.551   4.720   7.336 -0.1487  0.1749 -0.5859
  105DOPC  H16X 5379   2.656   4.743   7.309  0.1081 -0.6121 -0.2914
  105DOPC  H16Y 5380   2.546   4.694   7.444 -4.0491  3.1618  0.1850
  105DOPC  C317 5381   2.507   4.597   7.248 -0.7230 -0.2046 -0.1039
  105DOPC  H17X 5382   2.403   4.571   7.276 -0.3532 -1.0037  0.5879
  105DOPC  H17Y 5383   2.503   4.646   7.149  1.8456  2.3614  0.9205
  105DOPC  C318 5384   2.604   4.478   7.253  0.1359  0.0776 -0.0734
  105DOPC  H18X 5385   2.574   4.403   7.177  1.5069  0.9622 -1.5301
  105DOPC  H18Y 5386   2.707   4.503   7.220  0.4439  0.1521  0.9118
  105DOPC  H18Z 5387   2.610   4.427   7.352 -0.2942 -0.6680 -0.4207
  106DOPC     N 5388   7.073   2.917   8.979 -0.0985 -0.4158  0.8958
  106DOPC   C12 5389   7.062   3.056   8.902 -0.3423  0.6971  0.5177
  106DOPC  H12A 5390   7.156   3.105   8.923  0.3613  0.1974 -1.2739
  106DOPC  H12B 5391   6.982   3.114   8.945 -0.6249  0.4644  0.3051
  106DOPC   C13 5392   7.109   2.932   9.126  0.3521 -0.2838 -0.0534
  106DOPC  H13A 5393   7.210   2.970   9.129  0.7349 -1.2914  0.2025
  106DOPC  H13B 5394   7.050   3.008   9.176 -1.3346 -0.5802 -1.5027
  106DOPC  H13C 5395   7.106   2.841   9.184  1.6123  0.6032  1.4830
  106DOPC   C14 5396   7.172   2.823   8.926 -0.3899 -0.0035 -0.0960
  106DOPC  H14A 5397   7.274   2.856   8.927 -0.3945  0.2168 -2.4569
  106DOPC  H14B 5398   7.163   2.729   8.980 -0.4623  1.1495  1.9848
  106DOPC  H14C 5399   7.150   2.801   8.822 -0.2982  0.5287 -0.2286
  106DOPC   C15 5400   6.939   2.847   8.968 -0.5406 -0.4037 -0.6326
  106DOPC  H15A 5401   6.884   2.873   9.058  0.5947 -3.4533  1.0948
  106DOPC  H15B 5402   6.966   2.744   8.987 -0.9377 -0.2422  0.9266
  106DOPC  H15C 5403   6.878   2.859   8.880 -2.1542 -0.3932  0.4509
  106DOPC   C11 5404   7.043   3.056   8.748  0.5764  0.9160  0.2319
  106DOPC  H11A 5405   6.947   3.004   8.728  1.6470 -0.2151 -2.3734
  106DOPC  H11B 5406   7.028   3.163   8.720 -2.2012  0.4752 -0.2535
  106DOPC     P 5407   7.282   3.034   8.638 -0.0402  0.4596  0.1581
  106DOPC   O13 5408   7.372   2.932   8.683 -0.4991  0.7172 -0.9383
  106DOPC   O14 5409   7.306   3.172   8.682  0.5559 -0.1896 -0.4670
  106DOPC   O12 5410   7.141   2.981   8.677  0.6213 -0.1856 -0.0210
  106DOPC   O11 5411   7.274   3.022   8.481 -0.1721 -0.0944 -0.5378
  106DOPC    C1 5412   7.166   3.080   8.403 -0.2546 -0.0035  0.2289
  106DOPC    HA 5413   7.206   3.109   8.304  0.5158  0.5368  0.6849
  106DOPC    HB 5414   7.113   3.163   8.455  0.6976 -0.7684  2.5654
  106DOPC    C2 5415   7.059   2.968   8.373 -0.1738  0.0442 -0.6824
  106DOPC    HS 5416   7.044   2.916   8.470  1.0598 -0.9541 -1.0017
  106DOPC   O21 5417   7.104   2.881   8.270 -0.0356 -0.2343  0.6115
  106DOPC   C21 5418   7.048   2.766   8.273 -0.3737  0.4339 -0.3821
  106DOPC   O22 5419   6.974   2.724   8.357  0.1669 -0.2543  0.1657
  106DOPC   C22 5420   7.119   2.689   8.149 -0.1038  0.3896  0.4463
  106DOPC   H2R 5421   7.207   2.639   8.196 -1.7281 -3.5661 -0.3185
  106DOPC   H2S 5422   7.161   2.768   8.083  0.0718 -0.4555 -0.4768
  106DOPC    C3 5423   6.924   3.037   8.338  0.6191  0.0061  0.0467
  106DOPC    HX 5424   6.880   3.108   8.411 -0.0112  1.7898 -1.9539
  106DOPC    HY 5425   6.853   2.951   8.333  2.1059 -1.2185 -1.4996
  106DOPC   O31 5426   6.923   3.086   8.204  0.2444  0.0471  0.0629
  106DOPC   C31 5427   6.933   3.216   8.185  0.3752  0.5728 -0.2567
  106DOPC   O32 5428   6.955   3.298   8.273 -0.3174  0.3888 -0.0112
  106DOPC   C32 5429   6.907   3.259   8.042 -0.0677  0.3242  0.2164
  106DOPC   H2X 5430   6.892   3.165   7.985 -3.9685 -0.3020  1.9231
  106DOPC   H2Y 5431   6.813   3.318   8.032  0.3468  0.7075 -1.8331
  106DOPC   C23 5432   7.023   2.598   8.072  1.0864  0.4419  0.2155
  106DOPC   H3R 5433   6.972   2.528   8.143  0.8811  0.9335  0.5547
  106DOPC   H3S 5434   7.081   2.540   7.996 -1.8780 -1.4662 -0.7877
  106DOPC   C24 5435   6.901   2.678   7.998 -0.9557 -0.3188 -0.0547
  106DOPC   H4R 5436   6.843   2.737   8.072  0.9517  0.1423  1.1672
  106DOPC   H4S 5437   6.831   2.605   7.952 -1.0338 -0.4469  0.2600
  106DOPC   C25 5438   6.947   2.781   7.891 -0.2851 -0.5946  0.3002
  106DOPC   H5R 5439   7.005   2.721   7.818 -0.6096  0.3358 -0.7500
  106DOPC   H5S 5440   7.013   2.861   7.931 -0.2591 -0.0907 -0.7362
  106DOPC   C26 5441   6.824   2.855   7.827  0.1111 -0.4736 -0.3333
  106DOPC   H6R 5442   6.762   2.896   7.910 -0.5463  1.1581 -1.5759
  106DOPC   H6S 5443   6.752   2.786   7.777 -0.5367  0.2754 -0.4659
  106DOPC   C27 5444   6.872   2.973   7.729  0.4332  0.6488  0.0421
  106DOPC   H7R 5445   6.969   3.010   7.769  0.5896 -0.2775  0.5402
  106DOPC   H7S 5446   6.794   3.050   7.742 -0.4086 -0.5316  2.7167
  106DOPC   C28 5447   6.875   2.925   7.586 -0.3774 -0.4077  0.2699
  106DOPC   H8R 5448   6.776   2.885   7.556 -1.8626  2.7169  0.6262
  106DOPC   H8S 5449   6.957   2.850   7.575  0.5684  0.7963 -1.4016
  106DOPC   C29 5450   6.927   3.034   7.498  0.4918 -0.1858 -0.3468
  106DOPC   H9R 5451   6.990   3.118   7.532  2.8783 -1.5594 -1.1542
  106DOPC  C210 5452   6.916   3.034   7.368 -0.0990  0.8393 -0.5941
  106DOPC  H10R 5453   6.964   3.119   7.316  2.2615  0.1475  0.3153
  106DOPC  C211 5454   6.854   2.923   7.288 -0.4623 -0.0281  0.9460
  106DOPC  H11R 5455   6.842   2.828   7.345 -2.8615  0.6227  1.6176
  106DOPC  H11S 5456   6.914   2.900   7.197  0.4805 -0.8584  1.7576
  106DOPC  C212 5457   6.713   2.979   7.246  0.6631  0.3869  0.7098
  106DOPC  H12R 5458   6.728   3.048   7.160  0.4890  0.5869  0.8382
  106DOPC  H12S 5459   6.670   3.039   7.328  0.9324  2.6305 -0.7156
  106DOPC  C213 5460   6.612   2.866   7.213  0.2224  0.6637  0.1040
  106DOPC  H13R 5461   6.653   2.804   7.131  0.7825  0.0076  0.8563
  106DOPC  H13S 5462   6.522   2.921   7.178 -0.2367 -0.7452 -1.0502
  106DOPC  C214 5463   6.570   2.778   7.334 -0.7528  0.1163  0.9656
  106DOPC  H14R 5464   6.517   2.831   7.415 -0.7991  0.6243  0.6061
  106DOPC  H14S 5465   6.665   2.741   7.379  0.8696  0.9131 -1.5425
  106DOPC  C215 5466   6.486   2.657   7.291 -0.1331 -0.2096 -1.0800
  106DOPC  H15R 5467   6.535   2.603   7.208  2.1479 -0.1304  0.1411
  106DOPC  H15S 5468   6.383   2.691   7.264 -1.1263 -1.9309  0.2888
  106DOPC  C216 5469   6.502   2.548   7.399  0.2414 -0.4101 -0.0063
  106DOPC  H16R 5470   6.458   2.590   7.492  1.0589  0.0131  0.2046
  106DOPC  H16S 5471   6.609   2.516   7.402  0.1584 -0.8515 -1.2664
  106DOPC  C217 5472   6.420   2.423   7.372  0.2828  0.0143 -0.3548
  106DOPC  H17R 5473   6.435   2.385   7.269 -2.7838 -0.5548 -0.6857
  106DOPC  H17S 5474   6.314   2.449   7.394  0.9416  0.1909  3.0619
  106DOPC  C218 5475   6.465   2.314   7.468  0.1847 -0.0330 -0.0605
  106DOPC  H18R 5476   6.574   2.299   7.453  0.3021  1.0184 -0.4105
  106DOPC  H18S 5477   6.419   2.221   7.428  2.5629 -0.8311 -1.1179
  106DOPC  H18T 5478   6.448   2.332   7.576 -1.0381  0.9174 -0.3796
  106DOPC   C33 5479   7.012   3.346   7.979  0.0247  0.1335 -0.6230
  106DOPC   H3X 5480   7.113   3.301   7.974 -0.1975 -0.4783  0.1373
  106DOPC   H3Y 5481   7.022   3.445   8.028 -1.2435  0.3018 -0.6640
  106DOPC   C34 5482   6.966   3.372   7.832  0.3367 -0.3889 -0.4405
  106DOPC   H4X 5483   6.861   3.407   7.838  0.6519  0.4538  0.3553
  106DOPC   H4Y 5484   6.957   3.277   7.774 -2.0952 -1.0951  0.9332
  106DOPC   C35 5485   7.057   3.463   7.748 -0.3891  0.2589  0.3942
  106DOPC   H5X 5486   7.161   3.424   7.739 -0.3268  0.9657 -3.7162
  106DOPC   H5Y 5487   7.075   3.556   7.807  2.6943 -0.2152  0.3894
  106DOPC   C36 5488   6.995   3.495   7.609 -0.0571 -0.0714  0.1702
  106DOPC   H6X 5489   6.951   3.404   7.563  1.6255 -0.6364 -0.4072
  106DOPC   H6Y 5490   6.914   3.569   7.625  0.1270  0.6710 -1.9456
  106DOPC   C37 5491   7.093   3.568   7.519  0.2717  0.0906 -0.2260
  106DOPC   H7X 5492   7.123   3.666   7.562  1.0793 -0.2810  0.0743
  106DOPC   H7Y 5493   7.188   3.514   7.538  0.2329  0.5279  1.2760
  106DOPC   C38 5494   7.066   3.580   7.367  0.4763 -0.3247  0.5846
  106DOPC   H8X 5495   7.039   3.477   7.337 -0.2812 -0.1552  0.6561
  106DOPC   H8Y 5496   7.157   3.612   7.313 -0.4482  1.6999  0.1067
  106DOPC   C39 5497   6.963   3.684   7.324  0.0886  0.5881  0.2139
  106DOPC   H9X 5498   7.017   3.780   7.334  0.6424  0.0926  2.6456
  106DOPC  C310 5499   6.830   3.673   7.277 -1.6710  0.1024 -0.6506
  106DOPC  H10X 5500   6.777   3.766   7.253 -2.1960  0.4042  1.4393
  106DOPC  C311 5501   6.742   3.551   7.262 -0.9500 -0.1661  0.1597
  106DOPC  H11X 5502   6.666   3.561   7.343  0.1645 -0.5848  1.2791
  106DOPC  H11Y 5503   6.789   3.453   7.283  1.5160  0.5861 -1.4703
  106DOPC  C312 5504   6.662   3.548   7.125 -0.2703  0.6029 -0.1118
  106DOPC  H12X 5505   6.742   3.528   7.051 -0.0119  1.0702  0.0400
  106DOPC  H12Y 5506   6.622   3.647   7.097  0.7872  1.2693  0.6269
  106DOPC  C313 5507   6.553   3.442   7.110  0.4303 -0.1533  0.3601
  106DOPC  H13X 5508   6.479   3.451   7.192 -1.4309 -0.4920 -1.2145
  106DOPC  H13Y 5509   6.509   3.471   7.012  0.8685 -0.1700  0.1525
  106DOPC  C314 5510   6.610   3.301   7.120  0.0909  0.0618  0.2571
  106DOPC  H14X 5511   6.698   3.295   7.188  1.7113 -2.6563 -1.8679
  106DOPC  H14Y 5512   6.536   3.227   7.158 -1.3946  1.2346 -0.2864
  106DOPC  C315 5513   6.674   3.265   6.977  0.3198 -0.0872 -0.5961
  106DOPC  H15X 5514   6.763   3.201   6.996  1.7991  2.1400  0.3775
  106DOPC  H15Y 5515   6.707   3.363   6.939  0.5545  0.3702  0.7321
  106DOPC  C316 5516   6.574   3.212   6.872 -0.2288  0.5057 -0.4067
  106DOPC  H16X 5517   6.468   3.246   6.883 -0.9125 -2.0063  1.7601
  106DOPC  H16Y 5518   6.610   3.234   6.769  1.2678  0.3315  0.0620
  106DOPC  C317 5519   6.558   3.067   6.905  0.3161  0.3866  0.1722
  106DOPC  H17X 5520   6.526   3.040   7.008 -0.4583 -1.3501 -0.4695
  106DOPC  H17Y 5521   6.472   3.035   6.842 -0.4786  0.9207  0.9637
  106DOPC  C318 5522   6.679   2.981   6.865 -0.0763 -0.2153 -0.2485
  106DOPC  H18X 5523   6.690   2.973   6.754  1.0061 -0.1757 -0.1557
  106DOPC  H18Y 5524   6.773   3.006   6.919 -0.3853 -0.4103  0.3828
  106DOPC  H18Z 5525   6.663   2.877   6.901  0.9064 -0.2762  0.0607
  107DOPC     N 5526   7.131   4.014   9.016 -0.4476 -0.5616 -0.3345
  107DOPC   C12 5527   7.125   3.914   8.901  0.2594 -0.3588  0.2806
  107DOPC  H12A 5528   7.101   3.818   8.943 -0.4110  0.3965  1.7006
  107DOPC  H12B 5529   7.224   3.905   8.858 -0.2311  0.9677 -1.2599
  107DOPC   C13 5530   7.215   3.965   9.130 -0.2382 -0.5103 -0.0432
  107DOPC  H13A 5531   7.177   3.878   9.183  0.1920  1.3854  3.7658
  107DOPC  H13B 5532   7.320   3.953   9.106  0.3796  2.4430  0.8615
  107DOPC  H13C 5533   7.204   4.041   9.206 -1.7973 -1.2140  0.4780
  107DOPC   C14 5534   6.999   4.029   9.080  0.2284  0.2396  0.1057
  107DOPC  H14A 5535   6.995   4.115   9.146  0.7272  1.5433 -1.4864
  107DOPC  H14B 5536   6.916   4.053   9.016 -0.2208 -1.2741  0.0829
  107DOPC  H14C 5537   6.968   3.937   9.128  0.4760 -0.0527 -0.2860
  107DOPC   C15 5538   7.186   4.148   8.971 -0.1558 -0.1420  0.0474
  107DOPC  H15A 5539   7.115   4.229   8.984  0.9321  0.9431 -0.5240
  107DOPC  H15B 5540   7.217   4.151   8.867  0.8741  1.9371  0.3531
  107DOPC  H15C 5541   7.274   4.176   9.027  0.1430 -0.1741 -0.3971
  107DOPC   C11 5542   7.026   3.944   8.779 -0.5351  0.3794  0.0153
  107DOPC  H11A 5543   7.021   3.852   8.716 -2.5701 -0.1139  0.8017
  107DOPC  H11B 5544   6.925   3.957   8.824 -0.3663 -2.6113  1.4877
  107DOPC     P 5545   7.115   4.038   8.553 -0.0984 -0.3667  0.2632
  107DOPC   O13 5546   7.200   4.155   8.512  0.1278 -0.2516 -0.1674
  107DOPC   O14 5547   6.984   4.032   8.483 -0.3515 -0.4493 -0.3966
  107DOPC   O12 5548   7.084   4.056   8.710 -0.7523 -0.1588 -0.2519
  107DOPC   O11 5549   7.198   3.907   8.540 -0.3230  0.5397  0.5656
  107DOPC    C1 5550   7.153   3.781   8.488 -0.2356  0.2083 -0.5434
  107DOPC    HA 5551   7.043   3.785   8.470 -0.2858  1.8896  0.0205
  107DOPC    HB 5552   7.167   3.704   8.567  0.7867 -0.3197 -1.2219
  107DOPC    C2 5553   7.236   3.750   8.359  0.1800  0.1503 -0.1873
  107DOPC    HS 5554   7.339   3.740   8.400 -0.1193  1.7271  1.0474
  107DOPC   O21 5555   7.234   3.859   8.260  0.0728 -0.2257 -0.1991
  107DOPC   C21 5556   7.352   3.893   8.212 -0.0082  0.4191  0.2661
  107DOPC   O22 5557   7.460   3.863   8.259  0.2784  0.3024  0.2020
  107DOPC   C22 5558   7.325   3.983   8.091  0.0086 -0.5522  0.6100
  107DOPC   H2R 5559   7.350   4.089   8.109 -1.9362 -0.2421  1.6431
  107DOPC   H2S 5560   7.221   3.954   8.064  0.3022  0.4783 -1.9152
  107DOPC    C3 5561   7.194   3.621   8.298 -0.1510 -0.2985 -0.0972
  107DOPC    HX 5562   7.087   3.626   8.267  0.0655 -0.0693 -0.8253
  107DOPC    HY 5563   7.197   3.544   8.378 -2.7149 -0.8370 -0.4162
  107DOPC   O31 5564   7.282   3.587   8.185  0.0572  0.0505  0.1027
  107DOPC   C31 5565   7.312   3.461   8.165 -0.1047  0.1680 -0.6461
  107DOPC   O32 5566   7.269   3.364   8.230 -0.7512 -0.1735 -0.1018
  107DOPC   C32 5567   7.401   3.459   8.029 -0.0265  0.0535  0.2775
  107DOPC   H2X 5568   7.355   3.529   7.956  0.5109 -0.7230 -0.8416
  107DOPC   H2Y 5569   7.501   3.496   8.060  0.6902  0.1655 -1.9351
  107DOPC   C23 5570   7.406   3.945   7.972 -0.5146 -0.3294  0.4129
  107DOPC   H3R 5571   7.377   3.840   7.949  0.0808 -0.6796  1.2198
  107DOPC   H3S 5572   7.516   3.956   7.989 -0.0353 -0.2330 -2.2219
  107DOPC   C24 5573   7.364   4.006   7.835 -0.8016 -0.6036 -0.9389
  107DOPC   H4R 5574   7.388   4.114   7.829  0.9652 -1.0487 -2.5745
  107DOPC   H4S 5575   7.256   3.988   7.815 -1.3717  2.4159 -0.9826
  107DOPC   C25 5576   7.435   3.936   7.716 -0.5554  0.0083  0.4427
  107DOPC   H5R 5577   7.545   3.930   7.731 -0.4547 -0.0422 -0.2579
  107DOPC   H5S 5578   7.430   4.003   7.627  1.2809  0.3499  0.5609
  107DOPC   C26 5579   7.389   3.795   7.682 -0.3844  0.0481 -0.2630
  107DOPC   H6R 5580   7.278   3.796   7.669 -0.6644  0.5942  1.7178
  107DOPC   H6S 5581   7.400   3.728   7.770  1.2512  2.3925  1.4486
  107DOPC   C27 5582   7.457   3.723   7.562  0.6842  0.0054  0.2596
  107DOPC   H7R 5583   7.446   3.613   7.572 -0.3215  0.2924  2.9968
  107DOPC   H7S 5584   7.567   3.726   7.575  0.6598 -1.2503  0.8550
  107DOPC   C28 5585   7.417   3.784   7.424  0.3583  0.5480  0.0153
  107DOPC   H8R 5586   7.408   3.892   7.452 -0.2808  0.1591  1.4410
  107DOPC   H8S 5587   7.315   3.754   7.393  0.9840 -2.2091  0.3517
  107DOPC   C29 5588   7.524   3.788   7.311  0.3199  0.5343  0.4013
  107DOPC   H9R 5589   7.617   3.837   7.342  0.2918  3.0472 -2.9463
  107DOPC  C210 5590   7.520   3.738   7.179  0.2407  0.1025 -0.6721
  107DOPC  H10R 5591   7.604   3.754   7.109  0.9413  0.0993  0.1534
  107DOPC  C211 5592   7.410   3.658   7.116  0.4363  0.3438  0.0481
  107DOPC  H11R 5593   7.309   3.662   7.161  0.8661  0.8085  1.0004
  107DOPC  H11S 5594   7.441   3.552   7.101 -1.8912 -0.2162 -1.1347
  107DOPC  C212 5595   7.376   3.704   6.976  0.1057  0.6791  0.0788
  107DOPC  H12R 5596   7.304   3.632   6.932 -0.1075 -0.4938  2.2284
  107DOPC  H12S 5597   7.469   3.691   6.916  0.0809  3.0898 -0.5705
  107DOPC  C213 5598   7.331   3.847   6.952  0.2859  0.1083  0.1508
  107DOPC  H13R 5599   7.411   3.923   6.961 -0.4062  0.9983 -0.9403
  107DOPC  H13S 5600   7.245   3.886   7.011  0.9216  1.1008  0.4277
  107DOPC  C214 5601   7.287   3.857   6.798 -0.6023 -0.0614 -0.4029
  107DOPC  H14R 5602   7.262   3.962   6.771  0.6527  0.3171 -0.1817
  107DOPC  H14S 5603   7.204   3.786   6.780 -0.3438  0.1434 -2.6463
  107DOPC  C215 5604   7.388   3.821   6.687  0.5914 -0.3613  0.2429
  107DOPC  H15R 5605   7.419   3.715   6.692  0.1086 -0.5349 -0.3988
  107DOPC  H15S 5606   7.479   3.882   6.709  0.5370 -0.1851 -0.0112
  107DOPC  C216 5607   7.330   3.856   6.548 -0.1479  0.1115  0.1852
  107DOPC  H16R 5608   7.399   3.827   6.466  0.7546 -0.9004  1.2621
  107DOPC  H16S 5609   7.314   3.965   6.535 -0.1608  0.3868  2.1921
  107DOPC  C217 5610   7.208   3.778   6.501 -0.0249 -0.6368 -0.9836
  107DOPC  H17R 5611   7.130   3.821   6.567  0.2605 -2.1431  0.3828
  107DOPC  H17S 5612   7.205   3.669   6.523 -3.8525 -0.6146 -0.6503
  107DOPC  C218 5613   7.164   3.810   6.354 -0.5518 -0.2973  0.1519
  107DOPC  H18R 5614   7.061   3.770   6.338 -0.4538 -0.6926  0.4838
  107DOPC  H18S 5615   7.227   3.763   6.276  0.1773  3.2201 -1.5740
  107DOPC  H18T 5616   7.176   3.919   6.337 -0.0961 -0.1358  1.3666
  107DOPC   C33 5617   7.417   3.320   7.964 -0.2532 -0.2931  0.1092
  107DOPC   H3X 5618   7.326   3.297   7.905 -2.3786  3.1744  1.6751
  107DOPC   H3Y 5619   7.435   3.243   8.042  0.8198  0.2763  0.4436
  107DOPC   C34 5620   7.533   3.319   7.863 -0.5092  0.3495 -0.0632
  107DOPC   H4X 5621   7.624   3.364   7.909  0.5971 -0.5722 -1.2672
  107DOPC   H4Y 5622   7.513   3.386   7.777  1.2397 -0.7548 -1.4076
  107DOPC   C35 5623   7.569   3.187   7.777  0.0837  0.0488 -0.4917
  107DOPC   H5X 5624   7.600   3.108   7.849 -0.7064 -0.2035 -0.4209
  107DOPC   H5Y 5625   7.663   3.206   7.721  0.8779  0.0186  0.7955
  107DOPC   C36 5626   7.465   3.130   7.682 -0.2208 -0.3612 -0.1579
  107DOPC   H6X 5627   7.458   3.020   7.666 -3.0261 -0.5272  1.5267
  107DOPC   H6Y 5628   7.368   3.147   7.732 -0.9299 -1.0905 -1.2378
  107DOPC   C37 5629   7.472   3.203   7.551  0.4233  0.5858 -0.1185
  107DOPC   H7X 5630   7.497   3.311   7.562 -3.5152  1.9869 -2.5662
  107DOPC   H7Y 5631   7.550   3.157   7.487 -0.0758  1.2423 -1.2247
  107DOPC   C38 5632   7.334   3.202   7.487  0.6025 -0.4654  0.2448
  107DOPC   H8X 5633   7.263   3.255   7.553  0.3623  0.0307 -0.4052
  107DOPC   H8Y 5634   7.294   3.101   7.463  3.3967 -1.0877 -2.5356
  107DOPC   C39 5635   7.351   3.288   7.363 -0.0188  0.0801  0.4943
  107DOPC   H9X 5636   7.401   3.386   7.365  0.1887 -0.0124  0.1371
  107DOPC  C310 5637   7.328   3.245   7.236  0.5536  0.1439  0.6464
  107DOPC  H10X 5638   7.323   3.302   7.142  1.2214  1.1343  1.2081
  107DOPC  C311 5639   7.279   3.105   7.200  0.1876 -0.4668  0.0905
  107DOPC  H11X 5640   7.173   3.099   7.167  0.1523 -0.2410  0.1636
  107DOPC  H11Y 5641   7.279   3.029   7.282 -0.8327  0.2282  0.7547
  107DOPC  C312 5642   7.374   3.039   7.097 -0.4642 -0.3949  0.2437
  107DOPC  H12X 5643   7.478   3.021   7.132 -0.0610  0.1453 -0.6381
  107DOPC  H12Y 5644   7.376   3.111   7.013  0.8015  0.0691  0.6452
  107DOPC  C313 5645   7.313   2.905   7.039  0.0339  0.2225  0.4199
  107DOPC  H13X 5646   7.395   2.838   7.005 -0.9039 -1.0093  0.5178
  107DOPC  H13Y 5647   7.250   2.868   7.122 -3.3115  1.0133 -1.5464
  107DOPC  C314 5648   7.224   2.931   6.924  0.4406  0.2889  0.4559
  107DOPC  H14X 5649   7.140   2.997   6.956  0.2041  1.1587 -1.7761
  107DOPC  H14Y 5650   7.286   2.976   6.843  0.6727  0.3737  0.6788
  107DOPC  C315 5651   7.169   2.798   6.869  0.3294  0.0507 -0.1700
  107DOPC  H15X 5652   7.139   2.747   6.963 -1.5569  1.6422  0.1701
  107DOPC  H15Y 5653   7.235   2.726   6.816 -1.7776 -0.7795 -1.8274
  107DOPC  C316 5654   7.038   2.803   6.797  0.1217  0.5184  0.7665
  107DOPC  H16X 5655   7.015   2.698   6.770  1.4947  0.4680 -0.2853
  107DOPC  H16Y 5656   6.953   2.848   6.853 -3.4433 -2.1148 -2.0257
  107DOPC  C317 5657   7.058   2.893   6.671 -0.3086 -0.5709  0.1592
  107DOPC  H17X 5658   7.074   2.998   6.701 -0.4915 -0.7585  0.9463
  107DOPC  H17Y 5659   7.144   2.849   6.616 -0.7817 -2.1371  0.6095
  107DOPC  C318 5660   6.938   2.885   6.578  0.3467  0.1365 -0.4799
  107DOPC  H18X 5661   6.954   2.924   6.475 -0.1839  1.4783 -0.0725
  107DOPC  H18Y 5662   6.926   2.775   6.571 -1.5015  0.3061 -0.4175
  107DOPC  H18Z 5663   6.839   2.919   6.614 -0.2661 -1.4904 -0.5843
  108DOPC     N 5664   5.291   6.776   8.684 -0.2316 -0.5215  0.6292
  108DOPC   C12 5665   5.327   6.922   8.632  0.0898  1.0765 -0.0289
  108DOPC  H12A 5666   5.388   6.970   8.706 -0.6062  1.4324  0.3295
  108DOPC  H12B 5667   5.232   6.974   8.639 -1.4836 -1.6960  1.0307
  108DOPC   C13 5668   5.204   6.779   8.805 -0.0255 -0.2181 -0.6629
  108DOPC  H13A 5669   5.254   6.817   8.893  0.1846 -2.8640  0.4585
  108DOPC  H13B 5670   5.114   6.838   8.809 -0.5925 -1.0311 -1.2479
  108DOPC  H13C 5671   5.166   6.682   8.834 -0.9139  0.5448  0.8955
  108DOPC   C14 5672   5.406   6.706   8.726 -1.1699 -0.4510  0.1503
  108DOPC  H14A 5673   5.467   6.696   8.638 -1.4654  0.8274 -0.2241
  108DOPC  H14B 5674   5.465   6.763   8.797 -1.6983  0.5203 -0.1682
  108DOPC  H14C 5675   5.382   6.611   8.770 -0.4648 -0.2437  1.0127
  108DOPC   C15 5676   5.234   6.699   8.571 -0.6234  0.4372 -0.4190
  108DOPC  H15A 5677   5.209   6.599   8.606 -3.1351  1.4776  1.0202
  108DOPC  H15B 5678   5.302   6.702   8.487  2.4010  2.5754  1.9147
  108DOPC  H15C 5679   5.143   6.745   8.535  1.2735  3.6210 -1.4950
  108DOPC   C11 5680   5.385   6.931   8.485 -0.3348  0.2893 -0.5005
  108DOPC  H11A 5681   5.321   6.880   8.409  0.4804  0.6725 -1.4719
  108DOPC  H11B 5682   5.389   7.038   8.456 -1.1084 -0.0603 -2.0381
  108DOPC     P 5683   5.654   6.963   8.483 -0.1860  0.5233  0.0313
  108DOPC   O13 5684   5.775   6.884   8.455  0.1982  0.1748 -0.4502
  108DOPC   O14 5685   5.655   7.049   8.604 -0.1573 -0.6824 -0.2742
  108DOPC   O12 5686   5.522   6.871   8.487  0.4269  0.0094 -0.0553
  108DOPC   O11 5687   5.637   7.057   8.358 -0.0594 -0.7294 -0.3402
  108DOPC    C1 5688   5.620   6.993   8.231  0.4994  0.6069  0.3348
  108DOPC    HA 5689   5.537   7.039   8.173  0.1698 -1.0714 -0.6078
  108DOPC    HB 5690   5.588   6.886   8.238 -1.8221  0.9274 -3.0194
  108DOPC    C2 5691   5.750   6.991   8.150 -0.0036 -0.1164  0.1014
  108DOPC    HS 5692   5.835   6.982   8.220  0.3594 -2.0971 -0.5413
  108DOPC   O21 5693   5.752   7.109   8.064  0.1647 -0.4154  0.0325
  108DOPC   C21 5694   5.779   7.219   8.124 -0.0980 -0.1703 -0.3827
  108DOPC   O22 5695   5.830   7.228   8.235  0.5808  0.3014 -0.5273
  108DOPC   C22 5696   5.753   7.341   8.038 -0.6511 -0.0954  0.2100
  108DOPC   H2R 5697   5.735   7.425   8.108 -0.5000 -0.0103  0.1482
  108DOPC   H2S 5698   5.666   7.330   7.970 -0.6475  1.9889 -0.1914
  108DOPC    C3 5699   5.750   6.868   8.056 -0.6755  0.5757 -0.1078
  108DOPC    HX 5700   5.646   6.854   8.021 -0.5652  3.8209 -2.1173
  108DOPC    HY 5701   5.782   6.777   8.111 -2.5322  0.5241  0.9559
  108DOPC   O31 5702   5.840   6.885   7.942 -0.4146  1.0269 -0.0843
  108DOPC   C31 5703   5.847   6.774   7.865 -0.8597 -0.1753  0.2111
  108DOPC   O32 5704   5.783   6.669   7.886  0.4748 -0.7571  0.7906
  108DOPC   C32 5705   5.924   6.807   7.733 -0.1097 -0.0718  0.2789
  108DOPC   H2X 5706   5.995   6.888   7.760  1.6589 -0.9263 -1.5297
  108DOPC   H2Y 5707   5.974   6.709   7.717 -1.7087 -0.8843  0.0674
  108DOPC   C23 5708   5.888   7.385   7.960 -0.0005  0.3824 -0.1130
  108DOPC   H3R 5709   5.981   7.352   8.011  0.2734 -1.0654 -1.4784
  108DOPC   H3S 5710   5.905   7.495   7.956  3.4534 -0.0586 -0.6075
  108DOPC   C24 5711   5.885   7.344   7.810 -0.0365  0.0122  0.6112
  108DOPC   H4R 5712   5.792   7.387   7.767  0.1317  1.4549  1.6198
  108DOPC   H4S 5713   5.872   7.234   7.807 -1.5758  0.1845  0.0676
  108DOPC   C25 5714   5.998   7.391   7.723  0.1796 -0.4654 -0.3476
  108DOPC   H5R 5715   6.012   7.500   7.733  0.7355 -0.5965  0.3313
  108DOPC   H5S 5716   5.993   7.367   7.614  1.8991  0.2664 -0.6020
  108DOPC   C26 5717   6.124   7.324   7.770 -0.3919 -0.7273 -0.1381
  108DOPC   H6R 5718   6.143   7.343   7.878 -1.3668  0.4645 -0.1443
  108DOPC   H6S 5719   6.208   7.374   7.718  1.0562  0.3568  2.9774
  108DOPC   C27 5720   6.141   7.169   7.757  0.5970 -0.6882  0.4759
  108DOPC   H7R 5721   6.070   7.116   7.824 -1.8569  3.3546  1.3956
  108DOPC   H7S 5722   6.245   7.146   7.790  0.7903  0.9131  1.0562
  108DOPC   C28 5723   6.123   7.119   7.614 -0.2866 -0.1020  0.3897
  108DOPC   H8R 5724   6.022   7.144   7.575  0.4248 -1.5820 -2.8435
  108DOPC   H8S 5725   6.117   7.008   7.622  0.0990 -0.0344  1.6464
  108DOPC   C29 5726   6.231   7.154   7.517  0.1023 -0.3772  0.2869
  108DOPC   H9R 5727   6.305   7.221   7.563  0.5025 -0.2373 -0.5445
  108DOPC  C210 5728   6.220   7.159   7.384  0.1691 -0.4329  0.6389
  108DOPC  H10R 5729   6.294   7.219   7.329 -0.5409 -1.5352 -1.6882
  108DOPC  C211 5730   6.100   7.103   7.307 -0.4194  0.4457  0.3480
  108DOPC  H11R 5731   6.026   7.054   7.374 -0.2260 -0.7847 -0.3194
  108DOPC  H11S 5732   6.137   7.019   7.245  1.6870  2.3328 -1.1584
  108DOPC  C212 5733   6.022   7.205   7.216 -0.3739  0.1163  0.4134
  108DOPC  H12R 5734   5.930   7.152   7.184 -1.0950  0.6728  1.5531
  108DOPC  H12S 5735   6.080   7.250   7.132 -2.5098  0.1775 -1.1136
  108DOPC  C213 5736   5.962   7.325   7.295  0.1267  0.3657  0.4133
  108DOPC  H13R 5737   6.050   7.376   7.339  0.9184  0.2811 -1.0036
  108DOPC  H13S 5738   5.909   7.275   7.380  1.0036  0.6314  1.1307
  108DOPC  C214 5739   5.882   7.425   7.214  0.3311  0.7458  0.4976
  108DOPC  H14R 5740   5.783   7.381   7.189  1.2952 -1.3477  0.1890
  108DOPC  H14S 5741   5.945   7.440   7.124  0.0557 -0.9429 -0.0199
  108DOPC  C215 5742   5.864   7.565   7.278 -0.0193  0.1494 -0.1655
  108DOPC  H15R 5743   5.835   7.636   7.197 -0.1955  0.2795  0.0089
  108DOPC  H15S 5744   5.964   7.610   7.299 -0.2010 -0.4595  2.3211
  108DOPC  C216 5745   5.781   7.576   7.410  0.2179 -0.1199 -0.7321
  108DOPC  H16R 5746   5.783   7.479   7.463  2.8135 -0.2631 -0.9621
  108DOPC  H16S 5747   5.672   7.590   7.397  0.3779  1.2456 -0.7978
  108DOPC  C217 5748   5.823   7.688   7.502 -0.3318 -0.0506  0.0687
  108DOPC  H17R 5749   5.802   7.785   7.452  0.5076 -0.0062 -0.2028
  108DOPC  H17S 5750   5.933   7.688   7.511 -0.3795  1.0977  0.8484
  108DOPC  C218 5751   5.747   7.688   7.631 -0.4857  0.2692  0.1086
  108DOPC  H18R 5752   5.778   7.613   7.707 -4.5092  0.1300  1.8658
  108DOPC  H18S 5753   5.640   7.663   7.615 -0.5048  0.1076  0.5003
  108DOPC  H18T 5754   5.745   7.786   7.683  0.1985 -0.1758  0.9906
  108DOPC   C33 5755   5.829   6.854   7.620  0.6937  0.3382 -0.2691
  108DOPC   H3X 5756   5.814   6.964   7.612 -1.8306  0.1112  0.3050
  108DOPC   H3Y 5757   5.726   6.816   7.640  0.3899  1.1688 -0.2080
  108DOPC   C34 5758   5.878   6.789   7.487  0.4318  0.2598  0.1456
  108DOPC   H4X 5759   5.871   6.679   7.503  0.4367  0.1218 -0.7632
  108DOPC   H4Y 5760   5.980   6.830   7.470 -0.4463  2.3204 -0.5023
  108DOPC   C35 5761   5.799   6.837   7.376  0.1199 -0.3044 -0.9663
  108DOPC   H5X 5762   5.788   6.946   7.393  2.5668 -0.0408 -0.7633
  108DOPC   H5Y 5763   5.694   6.801   7.386  0.1513  0.0138  0.9081
  108DOPC   C36 5764   5.850   6.802   7.235 -0.1088 -0.1493 -0.3314
  108DOPC   H6X 5765   5.955   6.839   7.232 -0.3268  1.1574  3.3545
  108DOPC   H6Y 5766   5.861   6.692   7.231  1.6985 -0.0453  0.8442
  108DOPC   C37 5767   5.764   6.863   7.129  0.4432 -0.4788 -0.0155
  108DOPC   H7X 5768   5.668   6.806   7.131 -0.0508  0.3012 -0.7608
  108DOPC   H7Y 5769   5.749   6.969   7.158  0.0982 -0.8367  1.1914
  108DOPC   C38 5770   5.825   6.845   6.987 -1.1976 -0.0695  0.5210
  108DOPC   H8X 5771   5.918   6.905   6.996  0.4429 -2.7216  3.0165
  108DOPC   H8Y 5772   5.762   6.896   6.912  1.7925  0.5939 -1.7565
  108DOPC   C39 5773   5.852   6.703   6.948  0.4814 -0.0010 -0.3641
  108DOPC   H9X 5774   5.760   6.644   6.942  0.5212 -0.1733  0.5415
  108DOPC  C310 5775   5.968   6.647   6.909 -0.0234 -0.1723 -0.8638
  108DOPC  H10X 5776   5.951   6.538   6.903 -0.5059 -0.3763  2.4051
  108DOPC  C311 5777   6.107   6.703   6.903  0.5115  0.7029  0.3995
  108DOPC  H11X 5778   6.100   6.814   6.909  1.4385  0.7478  0.9658
  108DOPC  H11Y 5779   6.144   6.666   6.805 -1.5948 -0.5772  0.0293
  108DOPC  C312 5780   6.202   6.647   7.012 -0.1156 -0.1302  0.4919
  108DOPC  H12X 5781   6.217   6.537   7.008 -1.4247 -0.2942 -0.9531
  108DOPC  H12Y 5782   6.165   6.677   7.112  2.0524  0.5332  1.1463
  108DOPC  C313 5783   6.340   6.713   6.995  0.2984 -0.6418 -0.2400
  108DOPC  H13X 5784   6.355   6.717   6.885 -2.1119 -1.1824 -0.6588
  108DOPC  H13Y 5785   6.349   6.816   7.034 -0.6850 -0.8490  0.5644
  108DOPC  C314 5786   6.461   6.635   7.055 -0.4799  0.1645  0.4972
  108DOPC  H14X 5787   6.440   6.643   7.163 -0.5345  0.8645  0.4362
  108DOPC  H14Y 5788   6.453   6.529   7.021 -1.1226  0.1473  0.7003
  108DOPC  C315 5789   6.594   6.711   7.036  0.1131 -0.7973 -0.6593
  108DOPC  H15X 5790   6.676   6.665   7.093 -0.2469  0.8296  1.2757
  108DOPC  H15Y 5791   6.591   6.811   7.083 -1.5373 -0.8404 -0.6054
  108DOPC  C316 5792   6.633   6.715   6.891 -0.2206 -0.4439  0.4921
  108DOPC  H16X 5793   6.556   6.753   6.821  0.4653  1.1813  0.5795
  108DOPC  H16Y 5794   6.707   6.798   6.889 -0.8288  0.0900 -0.1151
  108DOPC  C317 5795   6.703   6.582   6.841  0.0577  0.2797  0.6675
  108DOPC  H17X 5796   6.766   6.544   6.924 -1.8781  0.3610  2.2409
[truncated: 12,566,864 more chars]
