# Supplementary material for: Structural basis for membrane attack complex inhibition by CD59
Source: Nat Commun. 2023 Feb 16;14:890. doi: 10.1038/s41467-023-36441-z (PMC9935631; doi:10.1038/s41467-023-36441-z)
Supplement: Supplementary file 10 — Supplementary Data File 7 [file 41467_2023_36441_MOESM10_ESM.txt]

Protein in INSANE! Membrane UpperLeaflet>DOPC:CHOL=7.0:3.0 LowerLeaflet>DOPC:CHOL=7.0:3.0
321500
    1GLN     BB    1  11.059  13.383  18.294  0.0728 -0.0479 -0.1179
    1GLN    SC1    2  10.738  13.278  18.374 -0.4803  0.0503  0.1573
    2GLU     BB    3  11.410  13.445  18.370  0.2617  0.1192  0.0069
    2GLU    SC1    4  11.509  13.427  18.108 -0.0936  0.0640  0.1582
    3GLN     BB    5  11.379  13.765  18.512  0.0454 -0.0160  0.2703
    3GLN    SC1    6  11.304  13.895  18.248 -0.0138 -0.0560  0.1221
    4THR     BB    7  11.253  13.580  18.910 -0.0821  0.3489 -0.1686
    4THR    SC1    8  11.242  13.400  18.837 -0.2978  0.3058 -0.0293
    5TYR     BB    9  11.099  13.721  19.251 -0.1556 -0.0880 -0.0506
    5TYR    SC1   10  10.858  13.865  19.123 -0.2923  0.0122 -0.4250
    5TYR    SC2   11  10.800  13.895  19.354 -0.0007  0.0516 -0.3553
    5TYR    SC3   12  10.553  13.896  19.166 -0.2119  0.3336 -0.0768
    6VAL     BB   13  11.009  13.517  19.594  0.0315  0.1311 -0.1300
    6VAL    SC1   14  11.053  13.335  19.523 -0.1745  0.0029  0.0673
    7ILE     BB   15  10.800  13.711  19.846 -0.0886 -0.0458  0.2227
    7ILE    SC1   16  10.788  13.907  19.891  0.2119  0.1295  0.3456
    8SER     BB   17  10.771  13.516  20.182  0.2514  0.3051 -0.2921
    8SER    SC1   18  10.892  13.389  20.265 -0.1024  0.1877  0.0551
    9ALA     BB   19  10.606  13.656  20.509  0.1405  0.6499  0.2139
   10PRO     BB   20  10.492  13.459  20.798  0.3079  0.1592  0.0753
   10PRO    SC1   21  10.496  13.509  20.982 -0.2315 -0.1351  0.1721
   11LYS     BB   22  10.124  13.265  20.748  0.3815 -0.0209 -0.0651
   11LYS    SC1   23   9.891  13.238  20.655 -0.1917 -0.1375  0.1624
   11LYS    SC2   24   9.628  13.182  20.697 -0.2251  0.0321 -0.0471
   12ILE     BB   25  10.009  13.564  20.953  0.0110  0.2223  0.2728
   12ILE    SC1   26   9.830  13.497  21.099 -0.0877 -0.1219 -0.3682
   13PHE     BB   27  10.087  13.921  21.050 -0.5403 -0.3064  0.0594
   13PHE    SC1   28  10.269  13.972  20.768  0.1791  0.0409  0.2443
   13PHE    SC2   29  10.205  14.175  20.878  0.0240  0.1903 -0.1164
   13PHE    SC3   30  10.398  14.172  20.736  0.0397  0.0770 -0.0943
   14ARG     BB   31  10.101  13.994  21.407  0.0149 -0.1200  0.2288
   14ARG    SC1   32  10.098  13.760  21.513 -0.0651 -0.1061  0.2328
   14ARG    SC2   33  10.294  13.529  21.441 -0.4795  0.2357 -0.1031
   15VAL     BB   34  10.004  14.306  21.411  0.0038  0.0182 -0.1641
   15VAL    SC1   35   9.907  14.353  21.242 -0.3129 -0.0544 -0.0057
   16GLY     BB   36  10.215  14.527  21.564 -0.4247  0.0377  0.0609
   17ALA     BB   37  10.515  14.338  21.553 -0.1116  0.0153  0.1336
   18SER     BB   38  10.870  14.328  21.352  0.1531 -0.2010  0.0528
   18SER    SC1   39  11.059  14.367  21.382  0.0714  0.2600 -0.0217
   19GLU     BB   40  10.765  14.119  21.112 -0.0488  0.3795 -0.0169
   19GLU    SC1   41  10.549  13.922  21.209 -0.1271 -0.2475  0.1805
   20ASN     BB   42  11.048  14.059  20.880  0.2852 -0.0729  0.1035
   20ASN    SC1   43  11.257  14.099  21.011  0.3170 -0.2769  0.1151
   21ILE     BB   44  10.993  14.011  20.525 -0.1292 -0.5404 -0.1559
   21ILE    SC1   45  10.868  14.048  20.351 -0.2909  0.1779 -0.0784
   22VAL     BB   46  11.245  13.817  20.276  0.0956  0.1482 -0.1683
   22VAL    SC1   47  11.288  13.623  20.254 -0.1221  0.0450  0.2975
   23ILE     BB   48  11.274  13.897  19.911  0.1731  0.1068  0.1771
   23ILE    SC1   49  11.206  14.104  19.825  0.1045  0.1279  0.1915
   24GLN     BB   50  11.459  13.716  19.677 -0.1876  0.0952  0.1107
   24GLN    SC1   51  11.558  13.490  19.559 -0.0241 -0.0031 -0.1275
   25VAL     BB   52  11.436  13.829  19.266 -0.1530 -0.1507  0.1317
   25VAL    SC1   53  11.460  14.022  19.314 -0.3652 -0.0471 -0.1703
   26TYR     BB   54  11.659  13.610  19.010  0.1124 -0.0673  0.0108
   26TYR    SC1   55  11.805  13.296  18.995 -0.1185 -0.1385  0.2061
   26TYR    SC2   56  11.904  13.441  19.159  0.1616 -0.0633 -0.0275
   26TYR    SC3   57  11.908  13.143  19.244  0.3396 -0.0294  0.0861
   27GLY     BB   58  11.737  13.719  18.776  0.1315  0.0430  0.2373
   28TYR     BB   59  11.888  13.995  18.753 -0.0198 -0.1476  0.1513
   28TYR    SC1   60  11.608  14.157  18.684 -0.0724  0.5998  0.1589
   28TYR    SC2   61  11.648  14.194  18.918  0.0841  0.1699  0.2036
   28TYR    SC3   62  11.351  14.129  18.856  0.1231 -0.1530  0.3411
   29THR     BB   63  12.188  14.222  18.800  0.1201  0.5892  0.0924
   29THR    SC1   64  12.373  14.177  18.759 -0.0949  0.0174 -0.2702
   30GLU     BB   65  12.002  14.626  18.759  0.1894  0.0430 -0.0345
   30GLU    SC1   66  11.921  14.568  18.471  0.3454  0.0479  0.0026
   31ALA     BB   67  11.988  14.701  19.043  0.1579  0.0252 -0.3125
   32PHE     BB   68  11.665  14.823  19.205  0.0888  0.0268  0.2712
   32PHE    SC1   69  11.474  14.679  18.955 -0.1551  0.4420  0.0308
   32PHE    SC2   70  11.513  14.516  19.127  0.1268  0.4991  0.0223
   32PHE    SC3   71  11.301  14.524  19.015  0.0474  0.2619  0.1536
   33ASP     BB   72  11.362  14.910  19.462  0.0996 -0.2877  0.3588
   33ASP    SC1   73  11.414  15.157  19.425  0.0576 -0.3044  0.1840
   34ALA     BB   74  11.105  14.717  19.523  0.1798 -0.2563  0.2379
   35THR     BB   75  10.884  14.827  19.722  0.0660 -0.1543  0.0608
   35THR    SC1   76  10.757  14.975  19.726 -0.0365 -0.2311 -0.2492
   36ILE     BB   77  10.696  14.537  19.993  0.0393  0.2226  0.0275
   36ILE    SC1   78  10.892  14.421  19.981 -0.1161 -0.0095 -0.3031
   37SER     BB   79  10.383  14.715  20.107 -0.1018  0.0823  0.0526
   37SER    SC1   80  10.338  14.813  19.945 -0.3020 -0.1641 -0.0426
   38ILE     BB   81  10.105  14.646  20.379 -0.2112  0.1736 -0.0286
   38ILE    SC1   82  10.088  14.468  20.496  0.3094 -0.3272 -0.1423
   39LYS     BB   83   9.778  14.776  20.255 -0.0673  0.0049  0.1093
   39LYS    SC1   84   9.862  14.802  20.033 -0.0247  0.4906 -0.0005
   39LYS    SC2   85   9.878  15.010  19.798  0.1163  0.0541  0.0497
   40SER     BB   86   9.397  14.885  20.378 -0.0340  0.0870  0.0269
   40SER    SC1   87   9.448  14.996  20.530  0.2439 -0.1485  0.1054
   41TYR     BB   88   9.177  14.598  20.315 -0.2018 -0.0324 -0.2827
   41TYR    SC1   89   8.917  14.487  20.498  0.0868 -0.1856 -0.1512
   41TYR    SC2   90   8.983  14.706  20.570 -0.0042 -0.1136 -0.2891
   41TYR    SC3   91   8.700  14.628  20.668  0.1288 -0.2693 -0.0302
   42PRO     BB   92   9.006  14.558  20.015 -0.0685 -0.0469 -0.0298
   42PRO    SC1   93   8.835  14.489  19.970 -0.1549  0.1428  0.0056
   43ASP     BB   94   9.032  14.912  19.887  0.2389  0.1024 -0.1468
   43ASP    SC1   95   8.963  15.072  20.073  0.1220 -0.2850  0.1438
   44LYS     BB   96   9.412  14.950  19.924  0.3405 -0.1398 -0.0628
   44LYS    SC1   97   9.422  14.863  19.712 -0.2469  0.2213 -0.0178
   44LYS    SC2   98   9.570  14.785  19.459 -0.0645  0.0806 -0.1261
   45LYS     BB   99   9.382  15.294  20.008  0.2936 -0.2186  0.3806
   45LYS    SC1  100   9.222  15.389  19.816 -0.2441 -0.4006  0.1973
   45LYS    SC2  101   8.959  15.423  19.714  0.0735  0.0538  0.1592
   46PHE     BB  102   9.602  15.405  20.279  0.0336 -0.0456 -0.0700
   46PHE    SC1  103   9.349  15.539  20.487  0.1575 -0.0701 -0.2063
   46PHE    SC2  104   9.547  15.453  20.592 -0.0987 -0.2624  0.1285
   46PHE    SC3  105   9.349  15.490  20.722 -0.0455  0.6772 -0.0455
   47SER     BB  106   9.925  15.210  20.348 -0.3335  0.2753  0.1112
   47SER    SC1  107  10.067  15.243  20.218 -0.1505 -0.1478  0.2013
   48TYR     BB  108   9.989  15.047  20.680  0.1865 -0.1006  0.1545
   48TYR    SC1  109   9.824  15.247  20.908 -0.0023 -0.0128 -0.0983
   48TYR    SC2  110  10.025  15.350  20.825 -0.1042  0.2700  0.0023
   48TYR    SC3  111  10.024  15.318  21.133  0.0169 -0.2286 -0.0458
   49SER     BB  112  10.334  15.049  20.602 -0.3464 -0.2957  0.1554
   49SER    SC1  113  10.439  15.043  20.766 -0.3192  0.0375  0.1526
   50SER     BB  114  10.635  15.053  20.298  0.3122  0.0847  0.1289
   50SER    SC1  115  10.546  15.197  20.202 -0.1471 -0.2083  0.1113
   51GLY     BB  116  10.985  14.920  20.296  0.2278  0.3923 -0.1117
   52HIS     BB  117  11.198  15.024  20.001  0.3510  0.0786  0.1078
   52HIS    SC1  118  11.158  15.200  19.927  0.2000 -0.0694 -0.1648
   52HIS    SC2  119  11.108  15.372  19.855  0.1011 -0.0965 -0.1557
   52HIS    SC3  120  11.040  15.442  20.049  0.4051 -0.0140 -0.0785
   53VAL     BB  121  11.425  14.782  19.961 -0.1642 -0.0347 -0.1769
   53VAL    SC1  122  11.352  14.604  20.013  0.1403 -0.1719 -0.2115
   54HIS     BB  123  11.720  14.796  19.785  0.1724 -0.0238 -0.0523
   54HIS    SC1  124  11.881  14.802  19.895  0.0240 -0.0731  0.1684
   54HIS    SC2  125  12.012  14.820  20.036  0.1172  0.0159  0.0675
   54HIS    SC3  126  12.103  14.991  19.940  0.0595 -0.0503 -0.1047
   55LEU     BB  127  11.756  14.501  19.548 -0.0414 -0.0817  0.4928
   55LEU    SC1  128  11.504  14.423  19.560 -0.0690 -0.0188  0.3380
   56SER     BB  129  12.176  14.539  19.434  0.0840  0.1095 -0.0134
   56SER    SC1  130  12.213  14.702  19.534  0.0140  0.0234  0.1515
   57SER     BB  131  12.414  14.281  19.332 -0.4759 -0.0116 -0.2976
   57SER    SC1  132  12.536  14.174  19.224  0.1397 -0.0136  0.3775
   58GLU     BB  133  12.604  14.352  19.677  0.1057  0.0373 -0.1035
   58GLU    SC1  134  12.830  14.247  19.725  0.1730 -0.0907  0.6701
   59ASN     BB  135  12.319  14.289  19.825  0.1704 -0.0580  0.2875
   59ASN    SC1  136  12.246  14.370  20.050  0.2436  0.1398  0.2401
   60LYS     BB  137  12.243  14.002  19.636 -0.0957  0.0904 -0.0934
   60LYS    SC1  138  12.427  13.892  19.605 -0.1875  0.0344 -0.1929
   60LYS    SC2  139  12.691  13.815  19.597 -0.2260  0.2954  0.1568
   61PHE     BB  140  11.933  14.066  19.553  0.0868 -0.0608  0.0624
   61PHE    SC1  141  11.985  14.063  19.223 -0.1832  0.0025 -0.2074
   61PHE    SC2  142  11.923  13.844  19.300  0.1809  0.1552  0.5473
   61PHE    SC3  143  12.115  13.871  19.159 -0.1091 -0.0526  0.1042
   62GLN     BB  144  11.784  13.941  19.844 -0.2372  0.2391 -0.0740
   62GLN    SC1  145  11.873  13.732  19.955  0.0956  0.0651 -0.1064
   63ASN     BB  146  11.611  14.157  20.093  0.0296  0.0200 -0.0421
   63ASN    SC1  147  11.763  14.355  20.109  0.2122 -0.1225 -0.0173
   64SER     BB  148  11.422  14.223  20.442  0.1352  0.0699 -0.1365
   64SER    SC1  149  11.511  14.231  20.615 -0.0932 -0.1258 -0.0093
   65ALA     BB  150  11.139  14.453  20.445 -0.1446 -0.2328 -0.1083
   66ILE     BB  151  11.071  14.524  20.787 -0.0768 -0.1454  0.1590
   66ILE    SC1  152  11.119  14.602  20.983 -0.0320 -0.0023 -0.0587
   67LEU     BB  153  10.676  14.558  20.772 -0.1096 -0.0582 -0.1127
   67LEU    SC1  154  10.667  14.550  20.508 -0.1750  0.1168 -0.1165
   68THR     BB  155  10.536  14.676  21.085 -0.1533 -0.0016  0.1069
   68THR    SC1  156  10.625  14.747  21.244 -0.0268  0.0773 -0.0006
   69ILE     BB  157  10.133  14.780  21.092  0.3628 -0.2711  0.1126
   69ILE    SC1  158  10.095  14.639  20.938  0.1541  0.1062 -0.2320
   70GLN     BB  159  10.138  14.938  21.400  0.2328 -0.4574 -0.0930
   70GLN    SC1  160  10.331  15.033  21.521 -0.5446 -0.1523  0.1138
   71PRO     BB  161   9.801  14.918  21.570 -0.2751  0.0180  0.1040
   71PRO    SC1  162   9.701  14.756  21.563 -0.1807 -0.0388  0.0730
   72LYS     BB  163   9.666  15.216  21.630  0.3594 -0.1560  0.1081
   72LYS    SC1  164   9.504  15.376  21.744  0.0091 -0.2377 -0.1676
   72LYS    SC2  165   9.325  15.338  21.981 -0.1682  0.0489 -0.0401
   73GLN     BB  166   9.525  15.181  21.267  0.3688 -0.0192  0.1487
   73GLN    SC1  167   9.365  15.458  21.216  0.1739  0.1097  0.0182
   74LEU     BB  168   9.408  14.938  21.117  0.0550 -0.1154  0.0495
   74LEU    SC1  169   9.549  14.714  21.127  0.2300 -0.0166 -0.1600
   75PRO     BB  170   9.039  14.978  21.208  0.0604 -0.3386 -0.0596
   75PRO    SC1  171   8.943  14.951  21.046  0.1484 -0.1302 -0.1478
   76GLY     BB  172   8.848  14.773  21.549  0.3406 -0.0900  0.2083
   77GLY     BB  173   8.690  14.892  21.579  0.1611  0.2192  0.1212
   78GLN     BB  174   8.309  14.711  21.619  0.2918  0.1487 -0.1371
   78GLN    SC1  175   8.131  14.730  21.809  0.0546  0.2754  0.1714
   79ASN     BB  176   8.310  14.443  21.426 -0.0686 -0.2036 -0.0610
   79ASN    SC1  177   8.140  14.260  21.432  0.2832 -0.5264  0.1894
   80PRO     BB  178   8.775  14.367  21.302 -0.0457  0.1247  0.2224
   80PRO    SC1  179   8.787  14.314  21.484  0.2210 -0.3193  0.0797
   81VAL     BB  180   8.978  14.356  20.979 -0.2215 -0.1390 -0.1418
   81VAL    SC1  181   9.153  14.448  20.951 -0.2389 -0.0213  0.1216
   82SER     BB  182   9.076  14.001  21.000  0.2122  0.1893  0.0560
   82SER    SC1  183   9.155  13.915  21.156 -0.0551 -0.1165  0.0261
   83TYR     BB  184   9.258  14.044  20.579  0.2199 -0.3834  0.1535
   83TYR    SC1  185   9.014  13.912  20.395  0.0134  0.2418 -0.2247
   83TYR    SC2  186   9.105  14.112  20.298 -0.1038  0.3412 -0.1295
   83TYR    SC3  187   8.795  14.105  20.289 -0.0927  0.0539 -0.3487
   84VAL     BB  188   9.517  14.348  20.490 -0.1452 -0.0946  0.1773
   84VAL    SC1  189   9.605  14.479  20.612  0.0836 -0.0212 -0.0649
   85TYR     BB  190   9.686  14.315  20.165  0.2771 -0.0169  0.5118
   85TYR    SC1  191   9.418  14.247  19.971  0.1755  0.0609 -0.1644
   85TYR    SC2  192   9.542  14.443  19.908  0.2202  0.0260 -0.1892
   85TYR    SC3  193   9.327  14.364  19.699  0.2859 -0.0234 -0.2391
   86LEU     BB  194  10.005  14.249  20.092  0.1121  0.2969 -0.0298
   86LEU    SC1  195  10.229  14.114  20.134 -0.1396 -0.0946  0.0611
   87GLU     BB  196  10.090  14.418  19.789 -0.1037  0.0288 -0.0735
   87GLU    SC1  197   9.991  14.598  19.595 -0.0812  0.2600 -0.1664
   88VAL     BB  198  10.463  14.451  19.632  0.4701  0.2917  0.1833
   88VAL    SC1  199  10.514  14.259  19.603  0.1470  0.2172  0.0980
   89VAL     BB  200  10.552  14.702  19.367  0.0622  0.0931  0.2651
   89VAL    SC1  201  10.420  14.852  19.377  0.1675  0.2315 -0.3174
   90SER     BB  202  10.856  14.829  19.146  0.0766  0.1255  0.0695
   90SER    SC1  203  10.895  14.998  19.234  0.1004  0.0624  0.1807
   91LYS     BB  204  10.974  14.871  18.793 -0.0837 -0.3163 -0.2019
   91LYS    SC1  205  11.158  15.020  18.781  0.0637  0.0142 -0.1967
   91LYS    SC2  206  11.338  15.159  18.932 -0.3097 -0.0186  0.2265
   92HIS     BB  207  10.938  14.573  18.658 -0.0258 -0.0512 -0.0290
   92HIS    SC1  208  11.101  14.488  18.591  0.0312 -0.0673  0.1254
   92HIS    SC2  209  11.258  14.396  18.526  0.0485  0.0861 -0.0395
   92HIS    SC3  210  11.381  14.572  18.553 -0.0093  0.0907  0.1966
   93PHE     BB  211  10.678  14.400  18.866 -0.0857  0.0112 -0.1595
   93PHE    SC1  212  10.764  14.303  19.170  0.0606 -0.3633  0.1949
   93PHE    SC2  213  10.954  14.260  19.029  0.0856  0.0763  0.0893
   93PHE    SC3  214  10.987  14.327  19.257  0.0504 -0.1565  0.1649
   94SER     BB  215  10.288  14.481  19.079  0.0377  0.2343 -0.1295
   94SER    SC1  216  10.148  14.616  19.072 -0.1759  0.0295  0.1726
   95LYS     BB  217  10.154  14.161  19.288  0.1100  0.0918  0.0190
   95LYS    SC1  218  10.084  13.956  19.163  0.1402 -0.0912  0.1705
   95LYS    SC2  219   9.924  13.820  18.921  0.0887 -0.2816 -0.0548
   96SER     BB  220   9.863  14.127  19.585  0.1103 -0.2970 -0.3681
   96SER    SC1  221   9.712  14.192  19.480 -0.1051 -0.0609  0.0813
   97LYS     BB  222   9.803  13.897  19.872  0.3161 -0.1847  0.1616
   97LYS    SC1  223   9.838  13.633  19.841  0.1825 -0.2345  0.0498
   97LYS    SC2  224  10.049  13.420  19.924  0.0026  0.1950  0.4055
   98ARG     BB  225   9.517  13.860  20.181 -0.1186 -0.0783  0.1349
   98ARG    SC1  226   9.342  13.725  20.110 -0.0169 -0.0566 -0.0022
   98ARG    SC2  227   9.232  13.483  19.859 -0.1470  0.2385  0.1032
   99MET     BB  228   9.719  13.835  20.484 -0.0413  0.1892  0.3295
   99MET    SC1  229   9.869  14.000  20.555  0.1799 -0.1465  0.1434
  100PRO     BB  230   9.580  13.695  20.786  0.2822 -0.1118 -0.0753
  100PRO    SC1  231   9.400  13.635  20.776  0.2474 -0.0293  0.0477
  101ILE     BB  232   9.645  13.980  21.069  0.2122  0.3381  0.3330
  101ILE    SC1  233   9.556  14.173  20.975 -0.0005 -0.0116  0.2684
  102THR     BB  234   9.588  13.813  21.372 -0.0681 -0.2448  0.1117
  102THR    SC1  235   9.535  13.688  21.511 -0.0917 -0.2777  0.0732
  103TYR     BB  236   9.579  14.079  21.729  0.0835 -0.0846  0.1764
  103TYR    SC1  237   9.505  14.313  21.492 -0.0600 -0.1081  0.0655
  103TYR    SC2  238   9.300  14.202  21.547 -0.0334 -0.0766  0.2263
  103TYR    SC3  239   9.256  14.492  21.446 -0.0705 -0.0761  0.2446
  104ASP     BB  240   9.797  13.764  21.945 -0.1586  0.1967  0.0016
  104ASP    SC1  241   9.723  13.521  21.925 -0.2922  0.2204  0.2026
  105ASN     BB  242  10.047  13.954  21.984  0.1409 -0.1636 -0.1728
  105ASN    SC1  243  10.184  14.135  21.878 -0.1887 -0.0051 -0.3303
  106GLY     BB  244  10.264  13.865  22.271 -0.0744  0.1557 -0.1456
  107PHE     BB  245  10.251  13.638  22.651 -0.1435  0.0468  0.1060
  107PHE    SC1  246  10.536  13.508  22.751  0.1210 -0.2176 -0.1683
  107PHE    SC2  247  10.523  13.561  22.517  0.1548 -0.3632 -0.2040
  107PHE    SC3  248  10.724  13.467  22.608  0.2716  0.0353 -0.0436
  108LEU     BB  249  10.082  13.673  22.956  0.1399 -0.0276 -0.5297
  108LEU    SC1  250   9.887  13.843  22.901  0.1354  0.1576  0.0332
  109PHE     BB  251  10.189  13.414  23.194  0.1292 -0.0320 -0.1932
  109PHE    SC1  252  10.045  13.160  23.080  0.3139  0.0618  0.1440
  109PHE    SC2  253  10.235  13.179  22.935  0.0099 -0.0534 -0.2755
  109PHE    SC3  254  10.026  13.101  22.848 -0.1883 -0.0828  0.2191
  110ILE     BB  255  10.005  13.435  23.487 -0.1119  0.1770  0.5846
  110ILE    SC1  256   9.802  13.438  23.484 -0.1138 -0.1746  0.0239
  111HIS     BB  257  10.203  13.398  23.753 -0.1061  0.2077 -0.2928
  111HIS    SC1  258  10.384  13.333  23.783 -0.0821  0.5477  0.3408
  111HIS    SC2  259  10.570  13.282  23.792 -0.2132 -0.0037  0.0044
  111HIS    SC3  260  10.576  13.310  24.006  0.2090 -0.1918  0.0201
  112THR     BB  261  10.004  13.246  24.052  0.1128 -0.0238  0.1529
  112THR    SC1  262   9.893  13.113  23.962 -0.1475  0.1526  0.2113
  113ASP     BB  263  10.135  13.286  24.388  0.1231  0.0125  0.3212
  113ASP    SC1  264  10.300  13.481  24.383  0.1337  0.0015  0.2750
  114LYS     BB  265  10.034  12.891  24.429  0.1087 -0.0166 -0.1824
  114LYS    SC1  266  10.133  12.834  24.639 -0.1018  0.0574  0.0769
  114LYS    SC2  267  10.102  12.773  24.904 -0.0518 -0.0732 -0.0787
  115PRO     BB  268   9.842  12.662  24.272 -0.0173  0.1480 -0.1609
  115PRO    SC1  269   9.819  12.644  24.084 -0.3331 -0.0228 -0.1050
  116VAL     BB  270   9.589  12.578  24.506  0.5128 -0.0009 -0.1734
  116VAL    SC1  271   9.583  12.414  24.620 -0.0344 -0.1013 -0.3344
  117TYR     BB  272   9.434  12.820  24.796 -0.0029  0.1060  0.0178
  117TYR    SC1  273   9.645  13.003  24.878  0.2996 -0.0578  0.0967
  117TYR    SC2  274   9.491  13.160  24.783  0.1265 -0.1992  0.1432
  117TYR    SC3  275   9.786  13.224  24.713  0.0484  0.0797  0.0678
  118THR     BB  276   9.242  12.817  25.180  0.4119 -0.1462 -0.1412
  118THR    SC1  277   9.324  12.866  25.350 -0.3965  0.3199  0.1281
  119PRO     BB  278   8.884  13.066  25.195  0.0143 -0.2199  0.0183
  119PRO    SC1  279   8.735  12.966  25.133 -0.3078  0.2162  0.0728
  120ASP     BB  280   9.006  13.223  25.371  0.1952 -0.0595 -0.3713
  120ASP    SC1  281   8.987  13.355  25.588  0.4907 -0.0566 -0.3466
  121GLN     BB  282   9.268  13.431  25.162 -0.1104 -0.2562  0.0424
  121GLN    SC1  283   9.493  13.335  25.280 -0.1826  0.0421 -0.1668
  122SER     BB  284   9.406  13.637  24.856 -0.1652  0.2265 -0.2530
  122SER    SC1  285   9.480  13.799  24.936 -0.3292  0.1891 -0.0207
  123VAL     BB  286   9.496  13.554  24.498  0.1409 -0.2849  0.1392
  123VAL    SC1  287   9.330  13.501  24.401  0.0139  0.0898  0.1504
  124LYS     BB  288   9.813  13.660  24.456 -0.4807 -0.1498  0.1488
  124LYS    SC1  289   9.924  13.657  24.684  0.1211 -0.0195 -0.3359
  124LYS    SC2  290   9.947  13.630  24.960 -0.3714 -0.1290  0.0691
  125VAL     BB  291   9.892  13.702  24.081 -0.0119  0.1685  0.2637
  125VAL    SC1  292   9.727  13.678  23.970  0.1576  0.1149  0.0183
  126ARG     BB  293  10.122  13.900  23.856 -0.1712  0.0143 -0.0718
  126ARG    SC1  294  10.376  13.843  23.931 -0.0974  0.0877  0.4545
  126ARG    SC2  295  10.575  13.776  24.162  0.0874  0.1424 -0.3506
  127VAL     BB  296  10.099  13.915  23.477  0.1920  0.1027 -0.0428
  127VAL    SC1  297   9.916  13.938  23.399  0.1838  0.1424 -0.0125
  128TYR     BB  298  10.397  13.899  23.337  0.3363 -0.2023 -0.0926
  128TYR    SC1  299  10.624  13.708  23.208 -0.0539 -0.0841 -0.2780
  128TYR    SC2  300  10.586  13.671  23.442 -0.1993  0.0344 -0.2830
  128TYR    SC3  301  10.723  13.430  23.304  0.0020  0.0149 -0.0492
  129SER     BB  302  10.352  14.041  22.975  0.0127  0.1568 -0.1810
  129SER    SC1  303  10.226  14.177  23.033 -0.0149  0.1871 -0.3132
  130LEU     BB  304  10.599  14.023  22.699 -0.2198  0.0921  0.0239
  130LEU    SC1  305  10.812  13.933  22.830 -0.2543  0.1958  0.1508
  131ASN     BB  306  10.531  14.101  22.393 -0.0602 -0.1073  0.0442
  131ASN    SC1  307  10.563  14.316  22.270  0.1097 -0.1683 -0.0170
  132ASP     BB  308  10.576  13.849  22.047  0.4168 -0.0000 -0.1550
  132ASP    SC1  309  10.497  13.720  21.842  0.0314  0.1221 -0.0858
  133ASP     BB  310  10.899  14.001  22.060  0.1783 -0.1263 -0.3131
  133ASP    SC1  311  10.912  14.217  21.925 -0.0292 -0.0440 -0.2030
  134LEU     BB  312  10.939  13.898  22.341 -0.0322 -0.2588 -0.0520
  134LEU    SC1  313  11.078  13.681  22.400 -0.0884 -0.2567  0.0900
  135LYS     BB  314  11.063  14.231  22.484 -0.2781  0.0116 -0.3269
  135LYS    SC1  315  11.094  14.467  22.367  0.5186  0.1037 -0.0335
  135LYS    SC2  316  10.974  14.657  22.175  0.0843 -0.1371  0.0239
  136PRO     BB  317  10.845  14.399  22.870 -0.2745 -0.0153  0.0496
  136PRO    SC1  318  11.007  14.395  22.970 -0.2784  0.1146  0.0603
  137ALA     BB  319  10.539  14.416  22.738  0.1929  0.1373 -0.1685
  138LYS     BB  320  10.419  14.742  22.833 -0.1718  0.1597 -0.0315
  138LYS    SC1  321  10.486  14.966  22.889 -0.0947  0.1058 -0.0322
  138LYS    SC2  322  10.348  15.231  22.882  0.1049 -0.1226 -0.1136
  139ARG     BB  323  10.090  14.752  22.771 -0.1764  0.2537 -0.0767
  139ARG    SC1  324  10.039  14.767  22.533  0.2661  0.0848 -0.1782
  139ARG    SC2  325   9.814  15.048  22.473 -0.1541  0.0615 -0.2592
  140GLU     BB  326   9.797  14.822  23.009 -0.1652 -0.0987  0.1566
  140GLU    SC1  327   9.582  15.005  22.875 -0.3192  0.2375 -0.0849
  141THR     BB  328   9.558  14.406  23.143  0.1035  0.1225 -0.4467
  141THR    SC1  329   9.738  14.377  23.212 -0.0354  0.3119  0.0098
  142VAL     BB  330   9.227  14.285  23.267 -0.2067 -0.0460 -0.0151
  142VAL    SC1  331   9.071  14.218  23.160 -0.2444 -0.0831  0.0604
  143LEU     BB  332   9.230  13.953  23.510  0.4605  0.2369 -0.2715
  143LEU    SC1  333   9.423  13.788  23.583 -0.0780 -0.3100 -0.0638
  144THR     BB  334   8.903  13.808  23.533  0.0212  0.0729  0.1125
  144THR    SC1  335   8.732  13.805  23.439 -0.0166  0.1193  0.1790
  145PHE     BB  336   8.892  13.539  23.805  0.3502  0.1205  0.1921
  145PHE    SC1  337   8.998  13.670  24.088  0.2198 -0.0206  0.0930
  145PHE    SC2  338   8.813  13.522  24.131 -0.0071  0.1625 -0.2442
  145PHE    SC3  339   8.876  13.686  24.295 -0.0874  0.0428 -0.0923
  146ILE     BB  340   8.616  13.276  23.774 -0.0808  0.1429 -0.0042
  146ILE    SC1  341   8.612  13.264  23.528  0.0169 -0.3592  0.2786
  147ASP     BB  342   8.373  13.170  23.974  0.2592 -0.2484  0.1255
  147ASP    SC1  343   8.346  13.246  24.216  0.0031  0.1562 -0.0267
  148PRO     BB  344   8.377  12.780  23.960  0.2023  0.0563  0.0820
  148PRO    SC1  345   8.373  12.590  23.974 -0.2367  0.0368 -0.2614
  149GLU     BB  346   7.975  12.818  23.843 -0.1539 -0.2799  0.1519
  149GLU    SC1  347   7.757  12.916  23.873  0.0091 -0.0952  0.4731
  150GLY     BB  348   8.146  12.982  23.595  0.1985  0.1940  0.3012
  151SER     BB  349   8.018  13.375  23.722  0.0583  0.1416 -0.1467
  151SER    SC1  350   7.964  13.448  23.895 -0.2008  0.1293 -0.2189
  152GLU     BB  351   8.269  13.667  23.594 -0.0622  0.0640  0.2960
  152GLU    SC1  352   8.099  13.771  23.370  0.1818  0.0994 -0.2056
  153VAL     BB  353   8.388  13.806  23.929  0.4037  0.0724 -0.0994
  153VAL    SC1  354   8.375  13.717  24.107 -0.0786 -0.0211 -0.1765
  154ASP     BB  355   8.652  14.078  23.933  0.1260 -0.1435  0.1278
  154ASP    SC1  356   8.682  14.134  24.180 -0.2133 -0.1161  0.1627
  155MET     BB  357   8.833  14.160  23.721  0.0527 -0.1752  0.1416
  155MET    SC1  358   8.712  14.263  23.507 -0.0820 -0.0330  0.2296
  156VAL     BB  359   9.079  14.409  23.846 -0.1462 -0.0303  0.0842
  156VAL    SC1  360   9.089  14.469  24.036  0.4280  0.0343  0.0403
  157GLU     BB  361   9.242  14.608  23.575  0.1123  0.0406  0.2456
  157GLU    SC1  362   8.970  14.706  23.456  0.3408  0.1265  0.0203
  158GLU     BB  363   9.587  14.755  23.580  0.2408 -0.0324  0.1981
  158GLU    SC1  364   9.601  14.877  23.845 -0.0870 -0.1164 -0.1436
  159ILE     BB  365   9.757  14.971  23.356 -0.1881  0.0760  0.1027
  159ILE    SC1  366   9.736  15.182  23.435 -0.1414  0.0254 -0.0841
  160ASP     BB  367  10.134  14.897  23.216  0.0469 -0.1899  0.0837
  160ASP    SC1  368  10.223  14.659  23.240  0.0409 -0.2187 -0.1794
  161HIS     BB  369  10.482  15.054  23.353 -0.1573 -0.0805 -0.1422
  161HIS    SC1  370  10.423  15.240  23.353  0.0520 -0.0049 -0.3088
  161HIS    SC2  371  10.383  15.428  23.345  0.0459 -0.0102 -0.1395
  161HIS    SC3  372  10.170  15.391  23.338  0.0354 -0.0038  0.1295
  162ILE     BB  373  10.709  14.770  23.312  0.2834 -0.1165  0.0004
  162ILE    SC1  374  10.868  14.836  23.163 -0.1712 -0.3343 -0.2203
  163GLY     BB  375  10.656  14.374  23.289 -0.0627  0.2609  0.0147
  164ILE     BB  376  10.557  14.280  23.545  0.1201  0.2507  0.1453
  164ILE    SC1  377  10.651  14.232  23.775 -0.0836  0.2508 -0.1826
  165ILE     BB  378  10.208  14.347  23.658 -0.4179  0.0116  0.1795
  165ILE    SC1  379  10.050  14.394  23.574 -0.0880  0.1047 -0.0660
  166SER     BB  380  10.167  14.331  24.039  0.1668 -0.1360  0.0745
  166SER    SC1  381  10.345  14.330  24.119  0.0579 -0.2874  0.3172
  167PHE     BB  382   9.846  14.349  24.073 -0.0307  0.0444 -0.1112
  167PHE    SC1  383   9.613  14.370  23.858  0.0255 -0.1923  0.0886
  167PHE    SC2  384   9.701  14.147  23.864  0.2581 -0.1167 -0.3867
  167PHE    SC3  385   9.624  14.240  23.656 -0.2514  0.0878 -0.1103
  168PRO     BB  386   9.594  14.420  24.358  0.2134 -0.1423  0.2306
  168PRO    SC1  387   9.557  14.607  24.356 -0.1343 -0.2098 -0.2785
  169ASP     BB  388   9.590  14.182  24.589 -0.0795  0.2602  0.2843
  169ASP    SC1  389   9.803  14.104  24.705 -0.0717 -0.1226  0.0196
  170PHE     BB  390   9.303  13.981  24.503 -0.1918 -0.0004 -0.1145
  170PHE    SC1  391   9.400  13.949  24.186 -0.0128 -0.0118  0.1543
  170PHE    SC2  392   9.176  14.033  24.199 -0.0023  0.0678 -0.1437
  170PHE    SC3  393   9.282  14.007  23.985  0.1819 -0.2136 -0.0211
  171LYS     BB  394   9.064  13.856  24.694 -0.2007  0.2993  0.0901
  171LYS    SC1  395   8.867  14.002  24.677  0.0292 -0.1936 -0.0700
  171LYS    SC2  396   8.628  14.115  24.671  0.0246 -0.1078  0.3141
  172ILE     BB  397   8.908  13.542  24.799  0.1740  0.3259 -0.2383
  172ILE    SC1  398   8.973  13.339  24.823  0.0346  0.4257  0.3130
  173PRO     BB  399   8.544  13.641  24.769 -0.0654  0.0391  0.0447
  173PRO    SC1  400   8.490  13.581  24.596 -0.0393 -0.3028  0.1538
  174SER     BB  401   8.312  13.631  25.044  0.1980 -0.1007 -0.1039
  174SER    SC1  402   8.243  13.678  25.220  0.2738 -0.3688 -0.0022
  175ASN     BB  403   8.149  13.293  24.957  0.0124  0.0970 -0.3326
  175ASN    SC1  404   7.928  13.315  25.073  0.0961  0.0730 -0.1694
  176PRO     BB  405   8.323  13.146  24.753  0.1630  0.1760  0.0462
  176PRO    SC1  406   8.513  13.130  24.747  0.1587  0.1566 -0.0446
  177ARG     BB  407   8.256  12.773  24.552 -0.2955  0.0752  0.0091
  177ARG    SC1  408   8.121  12.822  24.352 -0.1457 -0.0727  0.0226
  177ARG    SC2  409   7.927  13.053  24.283 -0.1486 -0.0645 -0.1781
  178TYR     BB  410   8.520  12.527  24.553 -0.1421 -0.0771  0.1117
  178TYR    SC1  411   8.587  12.524  24.868  0.0030 -0.0619  0.0719
  178TYR    SC2  412   8.372  12.423  24.838 -0.0702  0.0401  0.2565
  178TYR    SC3  413   8.508  12.339  25.103  0.3193 -0.3879 -0.0761
  179GLY     BB  414   8.688  12.414  24.330 -0.0100 -0.0843  0.2740
  180MET     BB  415   8.843  12.453  23.980 -0.0189 -0.1631 -0.1426
  180MET    SC1  416   8.789  12.248  23.847 -0.1560  0.1262 -0.1730
  181TRP     BB  417   8.848  12.790  23.909  0.0999  0.0238 -0.0392
  181TRP    SC1  418   8.874  12.960  24.108 -0.1313 -0.1296  0.2143
  181TRP    SC2  419   8.776  12.998  24.301  0.0477 -0.0184  0.2830
  181TRP    SC3  420   9.025  13.166  24.115 -0.0528 -0.1805  0.0086
  181TRP    SC4  421   8.906  13.201  24.366  0.2353 -0.0909  0.1327
  182THR     BB  422   9.011  12.977  23.624  0.3671  0.0588  0.2852
  182THR    SC1  423   8.969  12.960  23.434 -0.0068 -0.0585  0.3754
  183ILE     BB  424   9.184  13.340  23.630 -0.0218 -0.0937 -0.0781
  183ILE    SC1  425   9.323  13.354  23.816  0.0866 -0.2114 -0.1097
  184LYS     BB  426   9.164  13.502  23.282  0.0892  0.1973  0.1952
  184LYS    SC1  427   9.035  13.388  23.127  0.2625 -0.1154 -0.1506
  184LYS    SC2  428   8.864  13.313  22.921  0.0098  0.0675  0.2015
  185ALA     BB  429   9.353  13.808  23.141  0.0788  0.0076 -0.0638
  186LYS     BB  430   9.389  13.972  22.833 -0.0192 -0.0926  0.0830
  186LYS    SC1  431   9.241  13.968  22.617 -0.3638 -0.0961 -0.3812
  186LYS    SC2  432   9.152  14.192  22.446  0.0029  0.2120  0.0180
  187TYR     BB  433   9.507  14.321  22.756 -0.0829 -0.0720 -0.0526
  187TYR    SC1  434   9.844  14.341  22.748  0.1086  0.1322  0.2200
  187TYR    SC2  435   9.764  14.346  22.522  0.0168 -0.0221  0.2481
  187TYR    SC3  436  10.064  14.269  22.541 -0.0285 -0.2120  0.1920
  188LYS     BB  437   9.356  14.572  22.670  0.1335 -0.3912 -0.2379
  188LYS    SC1  438   9.171  14.660  22.836  0.0909 -0.3153 -0.4679
  188LYS    SC2  439   9.253  14.787  23.097 -0.3112  0.0154  0.0758
  189GLU     BB  440   9.420  14.647  22.382  0.1854  0.0504  0.1137
  189GLU    SC1  441   9.307  14.933  22.327  0.1149 -0.2393 -0.0808
  190ASP     BB  442   9.318  14.534  22.018 -0.1410  0.0709  0.1318
  190ASP    SC1  443   9.068  14.582  21.997 -0.0433  0.5562  0.0616
  191PHE     BB  444   9.470  14.275  22.036  0.2417 -0.0846 -0.1110
  191PHE    SC1  445   9.761  14.464  21.902 -0.1029 -0.1016 -0.1173
  191PHE    SC2  446   9.806  14.378  22.121 -0.3128 -0.0231 -0.0434
  191PHE    SC3  447   9.955  14.538  22.022 -0.1858 -0.1039  0.0163
  192SER     BB  448   9.403  13.784  22.176 -0.1730  0.0670 -0.2373
  192SER    SC1  449   9.260  13.751  22.048 -0.2095  0.0577 -0.1955
  193THR     BB  450   9.644  13.715  22.397  0.0962  0.0201  0.1848
  193THR    SC1  451   9.788  13.836  22.449  0.0206  0.0497  0.3224
  194THR     BB  452   9.458  13.457  22.684 -0.0866 -0.0124 -0.0175
  194THR    SC1  453   9.272  13.446  22.627 -0.1165  0.4143 -0.0066
  195GLY     BB  454   9.624  13.421  22.946  0.0794 -0.2017 -0.3550
  196THR     BB  455   9.476  13.158  23.146  0.1127 -0.0588  0.1051
  196THR    SC1  456   9.350  13.028  23.075 -0.0392  0.0280  0.2157
  197ALA     BB  457   9.569  12.997  23.524  0.0396  0.0241 -0.0473
  198TYR     BB  458   9.366  12.796  23.717  0.0122  0.1250  0.2068
  198TYR    SC1  459   9.226  12.517  23.637  0.3365 -0.0486 -0.1415
  198TYR    SC2  460   9.361  12.571  23.447 -0.2646  0.2754 -0.4860
  198TYR    SC3  461   9.085  12.456  23.368 -0.2620 -0.2227  0.2049
  199PHE     BB  462   9.353  12.733  24.106  0.4569  0.2129  0.3791
  199PHE    SC1  463   9.467  13.015  24.143 -0.1118  0.0156  0.3048
  199PHE    SC2  464   9.372  12.952  24.355  0.2058 -0.1205  0.4090
  199PHE    SC3  465   9.568  13.091  24.347 -0.0758  0.2709  0.1926
  200GLU     BB  466   9.137  12.544  24.323  0.1639 -0.0829  0.2216
  200GLU    SC1  467   9.193  12.280  24.362  0.2475 -0.1654 -0.0587
  201VAL     BB  468   8.998  12.687  24.651 -0.1471  0.0985 -0.1507
  201VAL    SC1  469   8.974  12.863  24.742 -0.0846 -0.1417  0.3340
  202LYS     BB  470   9.010  12.408  24.922  0.2249  0.1784 -0.1123
  202LYS    SC1  471   9.171  12.232  24.809 -0.3297  0.0341  0.1062
  202LYS    SC2  472   9.177  11.944  24.705 -0.0061  0.0240 -0.2206
  203GLU     BB  473   9.025  12.351  25.244  0.3713 -0.4744 -0.0228
  203GLU    SC1  474   8.877  12.525  25.389 -0.1213  0.1482 -0.2828
  204TYR     BB  475   9.344  12.223  25.308  0.2389  0.2012 -0.0393
  204TYR    SC1  476   9.528  12.430  25.175 -0.1197  0.1919  0.0978
  204TYR    SC2  477   9.542  12.461  25.412  0.2247 -0.1333  0.1213
  204TYR    SC3  478   9.748  12.632  25.256 -0.1453  0.2415  0.0408
  205VAL     BB  479   9.493  11.999  25.530  0.1287  0.4379 -0.0255
  205VAL    SC1  480   9.492  11.986  25.730  0.1222  0.3454 -0.0313
  206LEU     BB  481   9.861  12.043  25.421  0.0800 -0.0531  0.1417
  206LEU    SC1  482  10.038  12.237  25.457  0.0259 -0.0031  0.1396
  207PRO     BB  483   9.967  11.750  25.354 -0.0412 -0.0714 -0.0216
  207PRO    SC1  484  10.028  11.626  25.223  0.2803 -0.1136  0.1661
  208HIS     BB  485  10.286  11.645  25.593  0.0634 -0.0929  0.2785
  208HIS    SC1  486  10.388  11.810  25.615 -0.1094  0.0401  0.1369
  208HIS    SC2  487  10.485  11.977  25.611 -0.1585  0.0677  0.4681
  208HIS    SC3  488  10.648  11.893  25.725  0.0576 -0.2453 -0.0580
  209PHE     BB  489  10.438  11.391  25.406  0.3861 -0.2138 -0.0894
  209PHE    SC1  490  10.163  11.223  25.511  0.2932 -0.1232 -0.2240
  209PHE    SC2  491  10.352  11.083  25.461  0.1749 -0.3508 -0.0427
  209PHE    SC3  492  10.193  11.015  25.627  0.0185 -0.0843 -0.0809
  210SER     BB  493  10.389  11.313  25.049 -0.0453 -0.0576 -0.1678
  210SER    SC1  494  10.414  11.403  24.877  0.5425 -0.0383 -0.0772
  211VAL     BB  495  10.277  10.955  24.915 -0.0004  0.2849  0.1449
  211VAL    SC1  496  10.131  10.839  24.988  0.3422 -0.1397  0.1664
  212SER     BB  497  10.398  10.851  24.506 -0.0502  0.1101 -0.0739
  212SER    SC1  498  10.528  10.995  24.490  0.1118 -0.0202  0.0514
  213ILE     BB  499  10.281  10.589  24.450  0.3561 -0.3000  0.1489
  213ILE    SC1  500  10.054  10.481  24.439  0.2703  0.0892 -0.2863
  214GLU     BB  501  10.458  10.412  24.178 -0.1548 -0.0354  0.1315
  214GLU    SC1  502  10.717  10.374  23.998 -0.2900 -0.0549  0.2011
  215PRO     BB  503  10.243  10.179  23.912  0.0933  0.1618  0.0138
  215PRO    SC1  504  10.071  10.252  23.948 -0.1393 -0.1419 -0.4608
  216GLU     BB  505  10.438  10.022  23.684 -0.0739  0.2216 -0.3567
  216GLU    SC1  506  10.670  10.125  23.529  0.0325 -0.2819 -0.1937
  217TYR     BB  507  10.221  10.069  23.380 -0.0175 -0.0782  0.0798
  217TYR    SC1  508  10.146   9.729  23.338  0.1179 -0.1804  0.1082
  217TYR    SC2  509  10.288   9.839  23.178  0.0489 -0.0999  0.1031
  217TYR    SC3  510  10.169   9.574  23.070 -0.2340  0.1040 -0.0869
  218ASN     BB  511  10.022  10.240  23.349  0.0652 -0.0006 -0.2744
  218ASN    SC1  512   9.984  10.487  23.341  0.1262  0.0169 -0.0398
  219PHE     BB  513   9.800  10.044  23.183  0.3165 -0.2337  0.0318
  219PHE    SC1  514   9.931   9.907  22.905  0.0755 -0.0320  0.1102
  219PHE    SC2  515   9.698   9.955  22.874  0.0182 -0.1998  0.2774
  219PHE    SC3  516   9.806   9.792  22.735  0.0927  0.0465  0.0453
  220ILE     BB  517   9.674   9.716  23.251  0.0698  0.1499  0.3763
  220ILE    SC1  518   9.627   9.574  23.418  0.1048 -0.2032  0.2356
  221GLY     BB  519   9.663   9.441  23.008  0.1172 -0.0318  0.1977
  222TYR     BB  520   9.778   9.198  22.960  0.0114 -0.0924  0.1846
  222TYR    SC1  521   9.781   9.014  22.729 -0.0301  0.2847  0.2079
  222TYR    SC2  522   9.590   8.962  22.865 -0.1088  0.0246  0.0015
  222TYR    SC3  523   9.613   8.780  22.615  0.3403  0.1385 -0.0440
  223LYS     BB  524  10.046   9.095  23.105  0.0979 -0.1682  0.1872
  223LYS    SC1  525  10.066   8.849  23.143 -0.1162 -0.0018 -0.1083
  223LYS    SC2  526  10.014   8.562  23.101  0.0327  0.1144  0.1943
  224ASN     BB  527   9.982   9.256  23.440  0.0209  0.0379  0.1430
  224ASN    SC1  528  10.203   9.342  23.520  0.1102 -0.1401  0.0855
  225PHE     BB  529   9.673   9.100  23.467 -0.0613  0.0065  0.2358
  225PHE    SC1  530   9.390   9.052  23.335  0.0117 -0.1587  0.2287
  225PHE    SC2  531   9.543   8.883  23.259 -0.2747 -0.2678 -0.1098
  225PHE    SC3  532   9.308   8.860  23.216 -0.3175  0.2082 -0.1392
  226LYS     BB  533   9.765   8.861  23.666  0.1568  0.3298 -0.3523
  226LYS    SC1  534   9.660   8.608  23.654  0.2128 -0.1430  0.0654
  226LYS    SC2  535   9.546   8.445  23.872 -0.2997  0.0749 -0.0567
  227ASN     BB  536   9.982   9.042  23.858 -0.1744  0.3646  0.2517
  227ASN    SC1  537  10.175   8.979  24.003  0.0628  0.0118 -0.2093
  228PHE     BB  538   9.979   9.419  23.932  0.2197 -0.2491 -0.3110
  228PHE    SC1  539  10.009   9.697  23.778 -0.2287 -0.0988 -0.0830
  228PHE    SC2  540   9.806   9.713  23.904 -0.1875 -0.0802 -0.0217
  228PHE    SC3  541   9.850   9.869  23.727 -0.2658 -0.1339 -0.0870
  229GLU     BB  542  10.271   9.518  24.132 -0.0727 -0.0818  0.0694
  229GLU    SC1  543  10.487   9.573  23.928 -0.1276 -0.1826  0.0104
  230ILE     BB  544  10.328   9.894  24.274  0.0650  0.1075 -0.1087
  230ILE    SC1  545  10.120   9.922  24.335 -0.2251  0.2582  0.2661
  231THR     BB  546  10.581  10.122  24.464 -0.0567 -0.3170 -0.1352
  231THR    SC1  547  10.765  10.072  24.424  0.0266  0.0904 -0.2741
  232ILE     BB  548  10.498  10.328  24.730  0.0479  0.0415 -0.4370
  232ILE    SC1  549  10.341  10.375  24.875  0.0014  0.0203 -0.1710
  233LYS     BB  550  10.740  10.618  24.905  0.1096 -0.0572 -0.4228
  233LYS    SC1  551  10.883  10.676  24.701 -0.2596  0.0987  0.1030
  233LYS    SC2  552  10.855  10.584  24.410 -0.1003  0.1521  0.1122
  234ALA     BB  553  10.650  10.859  25.124  0.0099  0.2451 -0.1462
  235ARG     BB  554  10.834  11.065  25.266 -0.1414 -0.1015  0.0077
  235ARG    SC1  555  10.997  11.237  25.107 -0.1499 -0.0541 -0.2952
  235ARG    SC2  556  11.194  11.040  24.919 -0.3619 -0.1591  0.0110
  236TYR     BB  557  10.795  11.423  25.506  0.3058 -0.0923 -0.1568
  236TYR    SC1  558  10.717  11.388  25.808 -0.0716 -0.0761  0.2151
  236TYR    SC2  559  10.943  11.320  25.764 -0.1536 -0.1684 -0.0634
  236TYR    SC3  560  10.826  11.188  26.018  0.1338 -0.0588  0.1265
  237PHE     BB  561  10.916  11.723  25.326 -0.0222  0.2360 -0.0094
  237PHE    SC1  562  10.719  11.824  25.115  0.1245 -0.0562 -0.1598
  237PHE    SC2  563  10.846  11.657  24.998  0.0576  0.0781 -0.4208
  237PHE    SC3  564  10.674  11.779  24.884 -0.2367 -0.0292 -0.0955
  238TYR     BB  565  11.178  11.820  25.419  0.0047  0.3238  0.1359
  238TYR    SC1  566  11.101  11.745  25.734 -0.1759 -0.0341 -0.2977
  238TYR    SC2  567  11.331  11.766  25.666 -0.1156  0.1883 -0.0334
  238TYR    SC3  568  11.297  11.599  25.925 -0.2439  0.2627 -0.0021
  239ASN     BB  569  11.360  11.511  25.221  0.0508 -0.0429  0.0249
  239ASN    SC1  570  11.342  11.614  24.994  0.2264  0.0869  0.0707
  240LYS     BB  571  11.399  11.308  25.435 -0.0523 -0.0365 -0.3414
  240LYS    SC1  572  11.577  11.341  25.610  0.1675  0.0282 -0.0210
  240LYS    SC2  573  11.727  11.257  25.845  0.1191 -0.0614  0.3173
  241VAL     BB  574  11.158  10.912  25.444 -0.1201  0.0252  0.0021
  241VAL    SC1  575  11.328  10.841  25.365 -0.0658 -0.0157  0.1552
  242VAL     BB  576  10.871  10.845  25.625  0.0540 -0.0295  0.0821
  242VAL    SC1  577  10.695  10.760  25.666 -0.1811  0.4510  0.0853
  243THR     BB  578  11.094  10.536  25.765  0.1131  0.3409  0.1879
  243THR    SC1  579  11.243  10.472  25.873  0.0985 -0.1139 -0.0551
  244GLU     BB  580  10.743  10.336  25.906  0.4244  0.0061 -0.2116
  244GLU    SC1  581  10.910  10.197  26.147  0.0102 -0.4959  0.0514
  245ALA     BB  582  10.362  10.375  25.824  0.0150 -0.1385 -0.2600
  246ASP     BB  583  10.064  10.179  25.718  0.2196 -0.0438  0.1185
  246ASP    SC1  584  10.049   9.960  25.848  0.4617  0.0634  0.3284
  247VAL     BB  585  10.014  10.117  25.390  0.2931  0.0334  0.1613
  247VAL    SC1  586  10.169  10.136  25.265 -0.0174 -0.1244 -0.2551
  248TYR     BB  587   9.647  10.058  25.304  0.0247 -0.1667  0.1245
  248TYR    SC1  588   9.535  10.184  25.611 -0.0839  0.0816 -0.2931
  248TYR    SC2  589   9.374  10.074  25.471 -0.2702 -0.0774  0.0422
  248TYR    SC3  590   9.261  10.144  25.752  0.1077  0.2160  0.1222
  249ILE     BB  591   9.602   9.966  24.945  0.0198 -0.3501  0.0964
  249ILE    SC1  592   9.811   9.898  24.918 -0.1778 -0.0712 -0.0210
  250THR     BB  593   9.310   9.973  24.721 -0.0343 -0.0459 -0.1962
  250THR    SC1  594   9.187  10.065  24.841  0.0387 -0.0841 -0.0916
  251PHE     BB  595   9.194   9.863  24.399 -0.0465 -0.2146  0.2601
  251PHE    SC1  596   9.207   9.596  24.247  0.0161  0.1102  0.1736
  251PHE    SC2  597   9.145   9.579  24.478 -0.2457 -0.0832  0.0918
  251PHE    SC3  598   9.226   9.386  24.360  0.1586  0.0798  0.0957
  252GLY     BB  599   8.890   9.960  24.246 -0.1120  0.0993 -0.1537
  253ILE     BB  600   8.718  10.001  23.899 -0.0332  0.2207  0.0474
  253ILE    SC1  601   8.716   9.801  23.799 -0.0074 -0.0448  0.1927
  254ARG     BB  602   8.649  10.353  23.785  0.0175  0.2051 -0.1874
  254ARG    SC1  603   8.732  10.605  23.856 -0.1830  0.3630  0.0112
  254ARG    SC2  604   8.731  10.900  24.002  0.2589 -0.0358 -0.0825
  255GLU     BB  605   8.432  10.498  23.466  0.2319  0.1537  0.0058
  255GLU    SC1  606   8.192  10.355  23.507  0.1524  0.1705 -0.0479
  256ASP     BB  607   8.550  10.804  23.359  0.1236 -0.1845 -0.0420
  256ASP    SC1  608   8.510  10.854  23.112  0.3107  0.1238 -0.0136
  257LEU     BB  609   8.821  11.015  23.473  0.0222  0.1406  0.0778
  257LEU    SC1  610   9.084  11.042  23.479  0.0379  0.0209 -0.0850
  258LYS     BB  611   8.663  11.281  23.420  0.0760  0.0977  0.0216
  258LYS    SC1  612   8.579  11.450  23.265  0.1451 -0.1010 -0.1794
  258LYS    SC2  613   8.406  11.627  23.141 -0.0499 -0.1225  0.1323
  259ASP     BB  614   8.559  11.321  23.803  0.0274 -0.0571  0.1055
  259ASP    SC1  615   8.537  11.367  24.053  0.0129 -0.1288  0.1174
  260ASP     BB  616   8.246  10.917  24.068 -0.0108 -0.2090  0.0640
  260ASP    SC1  617   8.281  10.898  23.816 -0.2713  0.0204  0.0084
  261GLN     BB  618   8.268  10.736  24.297 -0.0907  0.0159 -0.1752
  261GLN    SC1  619   8.110  10.703  24.526  0.1635  0.1509  0.1606
  262LYS     BB  620   8.331  10.425  24.161  0.0986  0.0465  0.1761
  262LYS    SC1  621   8.151  10.434  23.992  0.0186 -0.4467  0.1127
  262LYS    SC2  622   7.938  10.582  23.858 -0.3964  0.3733 -0.0977
  263GLU     BB  623   8.380  10.025  24.378  0.0608 -0.0714  0.1098
  263GLU    SC1  624   8.200   9.815  24.496 -0.2615  0.2132 -0.3309
  264MET     BB  625   8.681   9.924  24.517  0.1222 -0.2022  0.1799
  264MET    SC1  626   8.704  10.148  24.722  0.0212 -0.2054  0.0713
  265MET     BB  627   8.674   9.599  24.639 -0.1982 -0.0071 -0.0705
  265MET    SC1  628   8.641   9.513  24.313 -0.3574 -0.1362 -0.1588
  266GLN     BB  629   8.729   9.491  24.898 -0.4564 -0.5798  0.1577
  266GLN    SC1  630   8.799   9.412  25.174 -0.0741  0.1608 -0.0032
  267THR     BB  631   8.985   9.172  24.790 -0.2911  0.1147  0.0277
  267THR    SC1  632   8.877   9.055  24.677  0.0086 -0.2020  0.0659
  268ALA     BB  633   9.290   9.244  24.828  0.1397 -0.3002 -0.0326
  269MET     BB  634   9.385   9.438  24.942 -0.2154  0.3449 -0.0362
  269MET    SC1  635   9.246   9.663  25.098  0.0043 -0.0295  0.0895
  270GLN     BB  636   9.700   9.484  25.134 -0.0221  0.0276 -0.0616
  270GLN    SC1  637   9.859   9.364  24.944 -0.5096  0.0377 -0.0343
  271ASN     BB  638   9.729   9.635  25.412  0.0793 -0.1321 -0.1795
  271ASN    SC1  639   9.642   9.661  25.645  0.1574 -0.2537 -0.1372
  272THR     BB  640  10.133   9.617  25.389  0.1007 -0.1499  0.2384
  272THR    SC1  641  10.206   9.651  25.212  0.0199 -0.1677  0.2009
  273MET     BB  642  10.465   9.806  25.603  0.2748 -0.0154 -0.1480
  273MET    SC1  643  10.539   9.829  25.843  0.0387 -0.2383 -0.0831
  274LEU     BB  644  10.654  10.129  25.457  0.0626 -0.0574 -0.0676
  274LEU    SC1  645  10.574  10.375  25.396  0.1565 -0.0052  0.0172
  275ILE     BB  646  10.953  10.036  25.593 -0.0014  0.0025 -0.2934
  275ILE    SC1  647  11.028   9.849  25.497 -0.1719  0.2064  0.0968
  276ASN     BB  648  11.225  10.297  25.418 -0.0708  0.1677  0.2653
  276ASN    SC1  649  11.460  10.383  25.429  0.1187 -0.3153  0.0423
  277GLY     BB  650  11.004  10.495  25.301  0.0242  0.1940  0.3170
  278ILE     BB  651  10.954  10.222  25.047  0.0462 -0.2037  0.1235
  278ILE    SC1  652  11.056  10.246  24.827  0.2626  0.1745  0.0339
  279ALA     BB  653  10.647   9.945  25.008  0.1816 -0.1237 -0.3332
  280GLN     BB  654  10.700   9.728  24.783  0.0127 -0.0318 -0.1892
  280GLN    SC1  655  10.987   9.720  24.703  0.3334 -0.1813 -0.1647
  281VAL     BB  656  10.383   9.591  24.645  0.0417  0.0677  0.0068
  281VAL    SC1  657  10.232   9.692  24.729 -0.1919 -0.1399 -0.1579
  282THR     BB  658  10.104   9.330  24.407  0.1874  0.0617 -0.0297
  282THR    SC1  659  10.134   9.167  24.510  0.0033  0.0037 -0.0663
  283PHE     BB  660   9.751   9.245  24.288 -0.0633  0.0298  0.1082
  283PHE    SC1  661   9.655   9.481  24.515  0.2130  0.0081 -0.1077
  283PHE    SC2  662   9.647   9.549  24.284  0.3955  0.4605  0.0186
  283PHE    SC3  663   9.659   9.714  24.458 -0.1101  0.1327  0.3710
  284ASP     BB  664   9.655   8.944  24.139  0.3796  0.1192 -0.0379
  284ASP    SC1  665   9.707   8.714  24.236  0.1637  0.0707 -0.0334
  285SER     BB  666   9.378   9.127  23.901  0.0911 -0.0829  0.1284
  285SER    SC1  667   9.424   9.316  23.889 -0.0375 -0.0764 -0.2831
  286GLU     BB  668   9.232   8.865  23.746  0.1710 -0.0238 -0.1781
  286GLU    SC1  669   9.196   8.600  23.607 -0.2809  0.0366  0.1595
  287THR     BB  670   9.115   8.711  24.045  0.0576 -0.0394  0.1551
  287THR    SC1  671   9.059   8.528  24.083  0.0522 -0.1505 -0.3688
  288ALA     BB  672   8.982   9.015  24.213 -0.1014 -0.1135 -0.3368
  289VAL     BB  673   8.829   9.161  23.942  0.2394  0.0385 -0.3779
  289VAL    SC1  674   8.902   9.342  23.896  0.1540  0.1245 -0.1847
  290LYS     BB  675   8.630   8.894  23.847  0.2545  0.1899 -0.2246
  290LYS    SC1  676   8.749   8.681  23.777  0.2057 -0.0848 -0.0748
  290LYS    SC2  677   8.732   8.430  23.737 -0.0820  0.1289 -0.1440
  291GLU     BB  678   8.568   8.763  24.206  0.1362  0.2085  0.0032
  291GLU    SC1  679   8.535   8.478  24.182  0.1850 -0.1513 -0.1234
  292LEU     BB  680   8.409   9.040  24.334 -0.1026 -0.2185  0.2753
  292LEU    SC1  681   8.376   9.175  24.559  0.2361  0.1454  0.1106
  293SER     BB  682   8.267   9.228  24.011 -0.3034 -0.0374 -0.0635
  293SER    SC1  683   8.263   9.416  24.060 -0.1532 -0.1226  0.2853
  294TYR     BB  684   8.087   9.109  23.651 -0.1186 -0.3327 -0.1195
  294TYR    SC1  685   7.879   8.905  23.447 -0.0471 -0.0854  0.0537
  294TYR    SC2  686   7.787   9.073  23.592 -0.1709 -0.1994  0.1069
  294TYR    SC3  687   7.644   8.800  23.620  0.0159 -0.3082  0.0036
  295TYR     BB  688   8.319   9.107  23.528  0.0018  0.1731 -0.0037
  295TYR    SC1  689   8.413   9.399  23.405  0.1792 -0.1917  0.0909
  295TYR    SC2  690   8.498   9.376  23.628  0.1317  0.1429  0.1436
  295TYR    SC3  691   8.702   9.507  23.435 -0.1553  0.6926  0.2076
  296SER     BB  692   8.450   8.862  23.410 -0.0463  0.0216 -0.1493
  296SER    SC1  693   8.439   8.671  23.369  0.1106 -0.0449  0.1135
  297LEU     BB  694   8.837   9.044  23.200 -0.1164  0.0352  0.1019
  297LEU    SC1  695   8.898   9.007  23.455  0.0402 -0.0170  0.0577
  298GLU     BB  696   8.963   9.171  23.014  0.3015  0.0649  0.2719
  298GLU    SC1  697   9.183   9.190  22.874 -0.0124 -0.1841  0.0705
  299ASP     BB  698   8.748   9.159  22.701 -0.0237 -0.0103  0.0324
  299ASP    SC1  699   8.786   8.961  22.545  0.0273 -0.2360  0.3296
  300LEU     BB  700   8.513   9.323  22.870  0.1422  0.0181 -0.0621
  300LEU    SC1  701   8.362   9.134  22.976  0.2586  0.1494  0.3413
  301ASN     BB  702   8.587   9.686  22.951  0.0486 -0.0352  0.1632
  301ASN    SC1  703   8.359   9.787  22.966  0.0152 -0.1011  0.0966
  302ASN     BB  704   8.862   9.907  22.984  0.1428 -0.1610  0.0464
  302ASN    SC1  705   8.845  10.095  22.820  0.2016  0.1199  0.3616
  303LYS     BB  706   8.777   9.991  23.276 -0.1768 -0.2657 -0.0185
  303LYS    SC1  707   8.560  10.026  23.384  0.0553  0.1961 -0.1746
  303LYS    SC2  708   8.317   9.883  23.448  0.0365  0.1060 -0.0852
  304TYR     BB  709   9.020  10.179  23.384  0.0768  0.0544 -0.4954
  304TYR    SC1  710   8.906  10.504  23.390  0.3015  0.1630  0.0747
  304TYR    SC2  711   8.905  10.388  23.180 -0.3020  0.1460  0.0810
  304TYR    SC3  712   9.030  10.670  23.160 -0.3017  0.1207 -0.2898
  305LEU     BB  713   9.121  10.101  23.742  0.0738  0.3349 -0.1973
  305LEU    SC1  714   9.300   9.925  23.826 -0.1377  0.1060 -0.2195
  306TYR     BB  715   9.182  10.320  24.111 -0.3666  0.2394 -0.2172
  306TYR    SC1  716   9.053  10.560  24.235  0.3393  0.1055  0.2195
  306TYR    SC2  717   9.028  10.396  24.409  0.0694 -0.1861 -0.0924
  306TYR    SC3  718   8.763  10.541  24.341  0.2138  0.0641 -0.1262
  307ILE     BB  719   9.478  10.216  24.236  0.0478  0.0743  0.0870
  307ILE    SC1  720   9.616  10.078  24.163  0.0161 -0.1265  0.0766
  308ALA     BB  721   9.519  10.367  24.553 -0.0340 -0.1647  0.0588
  309VAL     BB  722   9.628  10.395  24.899  0.0247  0.2105 -0.1843
  309VAL    SC1  723   9.809  10.452  24.963 -0.0635  0.0838  0.1907
  310THR     BB  724   9.538  10.555  25.297 -0.0689 -0.0557 -0.1151
  310THR    SC1  725   9.369  10.651  25.307 -0.0512 -0.0620  0.2437
  311VAL     BB  726   9.879  10.582  25.528 -0.0336 -0.0506  0.3769
  311VAL    SC1  727  10.025  10.600  25.393 -0.2844  0.1221  0.1268
  312ILE     BB  728   9.901  10.596  25.840  0.1075  0.0135 -0.0450
  312ILE    SC1  729   9.783  10.485  26.019 -0.2278 -0.2183  0.0632
  313GLU     BB  730  10.179  10.692  26.042 -0.2266  0.0428  0.1452
  313GLU    SC1  731  10.440  10.868  26.068  0.0543  0.1426 -0.1392
  314SER     BB  732  10.219  10.422  26.254  0.0150 -0.0335 -0.2188
  314SER    SC1  733  10.096  10.271  26.265  0.0253 -0.0374 -0.1556
  315THR     BB  734  10.501  10.578  26.469 -0.0138  0.1048 -0.1778
  315THR    SC1  735  10.648  10.470  26.538  0.0412  0.2358 -0.0908
  316GLY     BB  736  10.267  10.891  26.522 -0.0945  0.0618  0.0406
  317GLY     BB  737  10.021  11.082  26.389 -0.1411 -0.1366  0.2234
  318PHE     BB  738  10.042  11.173  26.095 -0.1786  0.2508 -0.0684
  318PHE    SC1  739  10.336  11.337  26.042 -0.0010 -0.0643  0.2910
  318PHE    SC2  740  10.144  11.479  26.070  0.0879  0.0923  0.1140
  318PHE    SC3  741  10.364  11.575  26.057  0.1534 -0.0664  0.0346
  319SER     BB  742   9.740  11.022  25.731  0.0818 -0.3818  0.3413
  319SER    SC1  743   9.636  11.054  25.893  0.2506 -0.1810  0.4120
  320GLU     BB  744   9.745  11.079  25.327  0.0321 -0.2641 -0.1778
  320GLU    SC1  745   9.606  11.382  25.350 -0.0418  0.1741  0.1071
  321GLU     BB  746   9.578  10.972  25.059  0.0301  0.0108 -0.0228
  321GLU    SC1  747   9.280  11.081  25.028 -0.2007 -0.1758  0.0608
  322ALA     BB  748   9.662  10.876  24.771  0.0982 -0.1382 -0.1393
  323GLU     BB  749   9.536  10.792  24.444 -0.1012 -0.1015  0.2320
  323GLU    SC1  750   9.287  10.894  24.421  0.0828 -0.4554  0.0674
  324ILE     BB  751   9.597  10.686  24.091  0.0876 -0.2047  0.1955
  324ILE    SC1  752   9.772  10.605  23.960 -0.0178  0.1476  0.0497
  325PRO     BB  753   9.280  10.730  23.895  0.3170 -0.0630  0.1503
  325PRO    SC1  754   9.181  10.887  23.939  0.0220 -0.1164 -0.3059
  326GLY     BB  755   9.310  10.604  23.551 -0.0050  0.2207  0.1567
  327ILE     BB  756   9.467  10.367  23.486 -0.0092  0.3263 -0.0260
  327ILE    SC1  757   9.576  10.252  23.676  0.2472  0.0810 -0.0319
  328LYS     BB  758   9.350  10.172  23.239 -0.0592  0.0686  0.0555
  328LYS    SC1  759   9.348  10.280  22.985 -0.0622  0.3782 -0.1055
  328LYS    SC2  760   9.250  10.405  22.746  0.0160  0.0661  0.0128
  329TYR     BB  761   9.261   9.832  23.123 -0.0993 -0.1656 -0.1087
  329TYR    SC1  762   9.150   9.559  23.215 -0.0940  0.1292  0.0873
  329TYR    SC2  763   9.139   9.679  23.422 -0.2200  0.0573  0.1233
  329TYR    SC3  764   9.164   9.372  23.462  0.1006  0.0706  0.0331
  330VAL     BB  765   9.273   9.782  22.787 -0.0993  0.1942  0.1614
  330VAL    SC1  766   9.256   9.951  22.682  0.0005 -0.0373 -0.2357
  331LEU     BB  767   9.321   9.545  22.442  0.0399 -0.0004  0.0584
  331LEU    SC1  768   9.501   9.392  22.563 -0.2012 -0.1720  0.2023
  332SER     BB  769   9.546   9.763  22.280  0.0343 -0.0840  0.2403
  332SER    SC1  770   9.714   9.724  22.187 -0.1432 -0.1497 -0.0574
  333PRO     BB  771   9.692  10.134  22.439 -0.0275 -0.2249  0.0984
  333PRO    SC1  772   9.566  10.223  22.329  0.1419 -0.0372  0.0534
  334TYR     BB  773  10.039  10.113  22.267  0.1901 -0.0630  0.1461
  334TYR    SC1  774  10.232   9.857  22.357  0.0388  0.1798 -0.0106
  334TYR    SC2  775  10.131   9.978  22.538  0.0022  0.2856 -0.1023
  334TYR    SC3  776  10.264   9.714  22.630 -0.4383  0.1016  0.0074
  335LYS     BB  777  10.011  10.364  22.062  0.1309  0.0201 -0.1067
  335LYS    SC1  778   9.832  10.560  22.096 -0.1179  0.1848  0.2607
  335LYS    SC2  779   9.554  10.615  22.005 -0.0348  0.1004 -0.2601
  336LEU     BB  780  10.323  10.362  21.822  0.0582 -0.1383 -0.1954
  336LEU    SC1  781  10.218  10.231  21.616 -0.1235  0.0815 -0.2421
  337ASN     BB  782  10.389  10.710  21.717 -0.0995 -0.0130  0.0612
  337ASN    SC1  783  10.285  10.828  21.912 -0.2062 -0.0858  0.0481
  338LEU     BB  784  10.622  10.805  21.513  0.0399 -0.2139  0.0528
  338LEU    SC1  785  10.738  10.763  21.278 -0.1569  0.0737 -0.0971
  339VAL     BB  786  10.983  11.162  21.700  0.1356 -0.1228 -0.0872
  339VAL    SC1  787  11.116  11.164  21.850 -0.0730 -0.2646  0.1021
  340ALA     BB  788  10.930  11.284  21.469  0.1296  0.0659  0.0088
  341THR     BB  789  11.065  11.172  21.172 -0.0706 -0.1767 -0.1582
  341THR    SC1  790  11.191  11.047  21.091  0.3095  0.0474  0.0789
  342PRO     BB  791  10.919  11.393  20.845  0.1025 -0.0619  0.0001
  342PRO    SC1  792  11.069  11.470  20.757  0.1304  0.0284  0.1259
  343LEU     BB  793  10.758  11.057  20.621 -0.1308 -0.2167 -0.3226
  343LEU    SC1  794  10.778  10.871  20.809  0.1033  0.0802 -0.0501
  344PHE     BB  795  10.867  11.270  20.337  0.0867 -0.0498 -0.1684
  344PHE    SC1  796  10.602  11.473  20.494 -0.0169 -0.0138  0.0130
  344PHE    SC2  797  10.602  11.430  20.258 -0.0833  0.0611 -0.0000
  344PHE    SC3  798  10.396  11.424  20.381 -0.0677  0.1531  0.0322
  345LEU     BB  799  11.024  11.087  20.173  0.0915  0.0676  0.2935
  345LEU    SC1  800  11.043  10.846  20.065 -0.1959  0.1940 -0.0438
  346LYS     BB  801  11.375  11.203  20.049 -0.0416 -0.2429 -0.1322
  346LYS    SC1  802  11.357  11.410  20.153 -0.2613  0.1221  0.3877
  346LYS    SC2  803  11.386  11.544  20.394 -0.1379 -0.3427 -0.2607
  347PRO     BB  804  11.435  10.910  19.743 -0.0745  0.0854  0.1641
  347PRO    SC1  805  11.290  10.964  19.634  0.1175 -0.0380 -0.1544
  348GLY     BB  806  11.713  10.788  19.732 -0.0678 -0.1686  0.0990
  349ILE     BB  807  11.822  10.887  20.081  0.3148 -0.0875  0.0633
  349ILE    SC1  808  12.019  10.930  20.064 -0.3432  0.1768  0.2528
  350PRO     BB  809  11.834  10.625  20.369  0.1232  0.0970  0.1715
  350PRO    SC1  810  11.960  10.571  20.501  0.1681  0.0206  0.0976
  351TYR     BB  811  11.534  10.659  20.564 -0.0313  0.1560 -0.0196
  351TYR    SC1  812  11.244  10.783  20.530 -0.0256  0.3088  0.2784
  351TYR    SC2  813  11.405  10.915  20.410 -0.0139  0.0599  0.0186
  351TYR    SC3  814  11.258  11.076  20.631  0.1606  0.4458 -0.1434
  352PRO     BB  815  11.525  10.678  20.966 -0.2680 -0.0683 -0.2700
  352PRO    SC1  816  11.643  10.701  21.113  0.0092  0.1384 -0.5204
  353ILE     BB  817  11.206  10.571  21.125  0.0399 -0.1743 -0.1151
  353ILE    SC1  818  11.071  10.425  21.019 -0.0169 -0.0089 -0.1197
  354LYS     BB  819  11.177  10.643  21.439 -0.1820  0.3511 -0.0657
  354LYS    SC1  820  11.290  10.835  21.540 -0.1245 -0.1179  0.2649
  354LYS    SC2  821  11.512  11.011  21.582 -0.0811  0.3446  0.0329
  355VAL     BB  822  10.897  10.497  21.669  0.1014  0.0103 -0.0888
  355VAL    SC1  823  10.776  10.363  21.582 -0.1417  0.3059 -0.2123
  356GLN     BB  824  10.812  10.592  22.001  0.0224 -0.2241  0.0330
  356GLN    SC1  825  10.753  10.848  21.999  0.1830  0.1946  0.0940
  357VAL     BB  826  10.530  10.379  22.204  0.2037 -0.4708  0.1517
  357VAL    SC1  827  10.548  10.180  22.206  0.1709 -0.4757 -0.0076
  358LYS     BB  828  10.308  10.510  22.451  0.0082  0.4436  0.3435
  358LYS    SC1  829  10.240  10.715  22.373  0.1272 -0.1384 -0.3466
  358LYS    SC2  830  10.384  10.988  22.405 -0.3822 -0.1392  0.0391
  359ASP     BB  831  10.035  10.426  22.688 -0.0791  0.0657  0.0138
  359ASP    SC1  832  10.169  10.337  22.885 -0.3318  0.2886  0.2881
  360SER     BB  833   9.750  10.545  22.673 -0.1860 -0.1877 -0.1075
  360SER    SC1  834   9.655  10.666  22.553  0.0912 -0.0406 -0.1821
  361LEU     BB  835   9.766  10.742  22.975  0.1525 -0.0470 -0.3071
  361LEU    SC1  836   9.523  10.723  23.080  0.1618  0.0094 -0.2755
  362ASP     BB  837  10.130  10.874  22.850  0.1165 -0.1701  0.0272
  362ASP    SC1  838  10.103  11.108  22.751  0.0602 -0.1862  0.0022
  363GLN     BB  839  10.500  10.805  22.878 -0.0202 -0.0046  0.0134
  363GLN    SC1  840  10.613  10.877  23.114  0.0611  0.2239 -0.1853
  364LEU     BB  841  10.671  10.602  22.685  0.1410  0.0888  0.1341
  364LEU    SC1  842  10.775  10.767  22.506 -0.0455  0.2822  0.2025
  365VAL     BB  843  10.644  10.227  22.682  0.0973  0.2273 -0.1432
  365VAL    SC1  844  10.559  10.060  22.752  0.1158  0.1643 -0.2696
  366GLY     BB  845  11.041  10.170  22.674 -0.0154  0.1042  0.1376
  367GLY     BB  846  10.993   9.822  22.665 -0.1268  0.2108 -0.0934
  368VAL     BB  847  10.870   9.667  22.392  0.2278 -0.1313 -0.4531
  368VAL    SC1  848  10.692   9.736  22.333  0.3695  0.3716 -0.3018
  369PRO     BB  849  11.025   9.441  22.026  0.0402 -0.0740  0.2587
  369PRO    SC1  850  10.994   9.269  22.101 -0.3953  0.0084  0.2779
  370VAL     BB  851  10.876   9.628  21.705 -0.1881 -0.1248  0.2042
  370VAL    SC1  852  10.910   9.814  21.768  0.2188 -0.0863 -0.1227
  371THR     BB  853  10.856   9.505  21.353 -0.1470  0.1746 -0.2128
  371THR    SC1  854  10.743   9.360  21.287  0.1244 -0.0416 -0.2026
  372LEU     BB  855  10.815   9.695  20.970  0.1256 -0.0498  0.2030
  372LEU    SC1  856  10.892   9.919  20.852  0.1518 -0.2006 -0.0660
  373ASN     BB  857  10.684   9.522  20.660 -0.3091 -0.1023 -0.0477
  373ASN    SC1  858  10.622   9.306  20.771  0.0981 -0.0659  0.2558
  374ALA     BB  859  10.752   9.698  20.401 -0.0958  0.0109 -0.2455
  375GLN     BB  860  10.680   9.750  20.059  0.0750 -0.0464 -0.0814
  375GLN    SC1  861  10.405   9.808  19.959 -0.1143 -0.0155 -0.1441
  376THR     BB  862  10.845  10.053  19.765 -0.0217 -0.0083 -0.2167
  376THR    SC1  863  11.040  10.063  19.762 -0.0114  0.0646  0.3549
  377ILE     BB  864  10.602  10.139  19.484  0.2675 -0.0927  0.1159
  377ILE    SC1  865  10.398  10.218  19.457  0.1775  0.0357 -0.0403
  378ASP     BB  866  10.892  10.225  19.249  0.1865  0.1280 -0.2454
  378ASP    SC1  867  11.067  10.050  19.189  0.1043 -0.0623  0.0701
  379VAL     BB  868  10.888  10.358  18.836  0.0909  0.0132  0.0770
  379VAL    SC1  869  11.045  10.480  18.860  0.0934 -0.0155  0.2066
  380ASN     BB  870  10.524  10.326  18.666 -0.1473  0.5476  0.0567
  380ASN    SC1  871  10.577  10.260  18.431  0.0924  0.2152  0.2043
  381GLU     BB  872  10.378  10.059  18.983  0.1697  0.1890  0.1671
  381GLU    SC1  873  10.090   9.859  19.027 -0.5341 -0.1755 -0.2022
  382GLU     BB  874  10.608   9.932  18.947 -0.1270 -0.0286  0.0627
  382GLU    SC1  875  10.716   9.808  18.678 -0.0455 -0.1012 -0.1989
  383THR     BB  876  10.670   9.761  19.306 -0.2230  0.1576  0.2748
  383THR    SC1  877  10.554   9.608  19.342 -0.0017 -0.1131 -0.1471
  384SER     BB  878  10.959   9.620  19.571 -0.1134 -0.0704 -0.1229
  384SER    SC1  879  11.126   9.628  19.471  0.0703 -0.0042  0.1855
  385ASP     BB  880  10.839   9.460  19.901 -0.1693 -0.2343 -0.1075
  385ASP    SC1  881  10.643   9.326  19.806 -0.3259 -0.0705 -0.0152
  386LEU     BB  882  11.107   9.418  20.058  0.1397  0.0498  0.0970
  386LEU    SC1  883  11.282   9.232  19.986 -0.1001 -0.1069 -0.0881
  387ASP     BB  884  11.459   9.513  20.354 -0.3423  0.2226 -0.1491
  387ASP    SC1  885  11.546   9.274  20.367 -0.1514  0.2970 -0.0449
  388PRO     BB  886  11.283   9.676  20.756 -0.1399  0.0431  0.0254
  388PRO    SC1  887  11.366   9.847  20.758 -0.2505  0.1014 -0.2226
  389SER     BB  888  11.215   9.405  21.020 -0.4610  0.1750 -0.2599
  389SER    SC1  889  11.177   9.215  20.997 -0.0077  0.0480  0.0031
  390LYS     BB  890  11.243   9.505  21.406 -0.0140 -0.1981  0.2533
  390LYS    SC1  891  11.255   9.269  21.488  0.1735  0.0465  0.1157
  390LYS    SC2  892  11.085   9.053  21.583  0.0618 -0.0005  0.0684
  391SER     BB  893  11.414   9.675  21.626 -0.1409 -0.1244  0.1052
  391SER    SC1  894  11.502   9.845  21.591 -0.1992 -0.0869  0.1379
  392VAL     BB  895  11.318   9.711  22.016 -0.0543 -0.1284  0.0099
  392VAL    SC1  896  11.478   9.619  22.093 -0.0684 -0.0102  0.1806
  393THR     BB  897  11.252  10.030  22.217  0.0842  0.0925  0.2770
  393THR    SC1  898  11.067  10.089  22.194  0.1577  0.1956 -0.0670
  394ARG     BB  899  11.500  10.195  22.427 -0.0091 -0.0262 -0.1941
  394ARG    SC1  900  11.618  10.327  22.317  0.0753 -0.1526  0.0141
  394ARG    SC2  901  11.750  10.461  22.081  0.2349  0.2624  0.1579
  395VAL     BB  902  11.403  10.157  22.810 -0.3274 -0.2806 -0.0092
  395VAL    SC1  903  11.476  10.034  22.950  0.0152  0.2072  0.2504
  396ASP     BB  904  11.480  10.604  22.898 -0.0939  0.1459 -0.1063
  396ASP    SC1  905  11.494  10.555  23.147  0.2485  0.1828 -0.1171
  397ASP     BB  906  11.367  10.705  22.597 -0.1603 -0.2389  0.0975
  397ASP    SC1  907  11.561  10.800  22.461 -0.0619 -0.0347  0.3791
  398GLY     BB  908  11.132  10.506  22.431  0.1822 -0.1956  0.0862
  399VAL     BB  909  11.247  10.552  22.070 -0.0072 -0.1332 -0.0185
  399VAL    SC1  910  11.356  10.699  21.990 -0.0727 -0.1901 -0.2140
  400ALA     BB  911  11.397  10.222  21.872 -0.1478  0.0426  0.0451
  401SER     BB  912  11.565  10.387  21.586 -0.2346 -0.0860  0.1054
  401SER    SC1  913  11.675  10.546  21.568 -0.1755 -0.1517 -0.1123
  402PHE     BB  914  11.476  10.191  21.237 -0.4300  0.0217 -0.1750
  402PHE    SC1  915  11.183  10.130  21.389 -0.1204  0.2926  0.0638
  402PHE    SC2  916  11.207   9.976  21.206  0.1475  0.2247  0.1572
  402PHE    SC3  917  11.010   9.970  21.342 -0.0497  0.2719 -0.1253
  403VAL     BB  918  11.689  10.202  20.903  0.0967 -0.1470  0.0875
  403VAL    SC1  919  11.881  10.218  20.851 -0.0345  0.3539 -0.2637
  404LEU     BB  920  11.501  10.252  20.513  0.2080  0.1323  0.0627
  404LEU    SC1  921  11.246  10.279  20.582  0.2640  0.4046  0.1688
  405ASN     BB  922  11.710  10.170  20.144 -0.1989 -0.1423 -0.2536
  405ASN    SC1  923  11.738   9.932  20.213  0.1747 -0.0739 -0.1686
  406LEU     BB  924  11.475  10.317  19.963 -0.0829 -0.2069 -0.1535
  406LEU    SC1  925  11.417  10.552  20.070 -0.1093 -0.1856 -0.2127
  407PRO     BB  926  11.514  10.327  19.544 -0.4303 -0.0305 -0.0695
  407PRO    SC1  927  11.463  10.152  19.492 -0.1625 -0.1791  0.1637
  408SER     BB  928  11.624  10.657  19.386  0.0074 -0.0101 -0.0475
  408SER    SC1  929  11.766  10.632  19.256 -0.1189  0.0287 -0.1943
  409GLY     BB  930  11.273  10.649  19.265  0.0770 -0.1212 -0.1007
  410VAL     BB  931  11.029  10.561  19.534  0.2486 -0.0047  0.2426
  410VAL    SC1  932  11.091  10.490  19.710  0.1690 -0.1465  0.2133
  411THR     BB  933  10.735  10.759  19.473 -0.0897 -0.0147 -0.1479
  411THR    SC1  934  10.725  10.949  19.432 -0.1442  0.0319  0.0751
  412VAL     BB  935  10.557  10.594  19.829  0.0529 -0.1172 -0.3687
  412VAL    SC1  936  10.362  10.594  19.782  0.0065  0.1907 -0.1834
  413LEU     BB  937  10.654  10.385  20.071 -0.1085 -0.0336  0.1882
  413LEU    SC1  938  10.907  10.355  20.145  0.0150  0.1501 -0.1528
  414GLU     BB  939  10.333  10.232  20.201  0.1490 -0.1088 -0.0388
  414GLU    SC1  940  10.051  10.181  20.241 -0.2443 -0.0648 -0.0340
  415PHE     BB  941  10.392   9.963  20.493  0.0761  0.2074 -0.1317
  415PHE    SC1  942  10.567  10.207  20.693  0.1069  0.1261  0.1545
  415PHE    SC2  943  10.696  10.127  20.507 -0.3308 -0.1384 -0.0388
  415PHE    SC3  944  10.757  10.332  20.616  0.0479 -0.0845 -0.3467
  416ASN     BB  945  10.356   9.820  20.843 -0.3251  0.2425  0.1262
  416ASN    SC1  946  10.153   9.679  20.808 -0.1895  0.0417  0.1468
  417VAL     BB  947  10.488   9.976  21.143  0.3151 -0.0381  0.1983
  417VAL    SC1  948  10.564  10.153  21.195  0.2661  0.0841 -0.1418
  418LYS     BB  949  10.351   9.718  21.408 -0.0833  0.0436 -0.2390
  418LYS    SC1  950  10.300   9.496  21.353  0.0345  0.2175 -0.2991
  418LYS    SC2  951  10.306   9.216  21.468  0.1297  0.1139 -0.2474
  419THR     BB  952  10.442   9.683  21.828  0.0009 -0.0155 -0.2814
  419THR    SC1  953  10.377   9.858  21.885  0.0075 -0.0034 -0.3082
  420ASP     BB  954  10.547   9.384  21.899 -0.1068  0.1048 -0.1646
  420ASP    SC1  955  10.652   9.196  21.761  0.2601  0.2160 -0.0389
  421ALA     BB  956  10.534   9.300  22.241  0.0700 -0.0528  0.1435
  422PRO     BB  957  10.502   8.880  22.323 -0.0804  0.1107  0.3082
  422PRO    SC1  958  10.655   8.805  22.408  0.2323  0.2274 -0.1371
  423ASP     BB  959  10.151   8.849  22.405  0.0355  0.0421 -0.0819
  423ASP    SC1  960  10.137   8.681  22.597  0.3847  0.1636  0.0521
  424LEU     BB  961  10.004   9.132  22.287 -0.3073 -0.2212  0.3167
  424LEU    SC1  962   9.945   9.374  22.378  0.0394 -0.1180  0.2719
  425PRO     BB  963   9.800   8.915  22.075 -0.2830  0.0053  0.0349
  425PRO    SC1  964   9.649   8.819  22.140 -0.2274 -0.2239 -0.1677
  426GLU     BB  965   9.851   9.016  21.645 -0.0206 -0.1263 -0.1144
  426GLU    SC1  966  10.045   8.842  21.401 -0.0512 -0.1081 -0.2957
  427GLU     BB  967   9.646   9.120  21.622  0.0899  0.0593  0.2328
  427GLU    SC1  968   9.570   9.401  21.355 -0.3294 -0.1615  0.4219
  428ASN     BB  969   9.578   9.395  21.856  0.1514 -0.1253  0.0089
  428ASN    SC1  970   9.484   9.303  22.068  0.1248  0.0781  0.0868
  429GLN     BB  971   9.916   9.504  21.790  0.2875  0.0500 -0.1693
  429GLN    SC1  972  10.079   9.375  21.874  0.1011 -0.3385  0.1712
  430ALA     BB  973   9.877   9.824  21.697 -0.0540  0.0076  0.0770
  431ARG     BB  974  10.001   9.895  21.370  0.1516 -0.0568 -0.4209
  431ARG    SC1  975   9.903   9.718  21.216  0.0822 -0.2967  0.0357
  431ARG    SC2  976   9.659   9.764  20.982 -0.1671 -0.0559  0.0547
  432GLU     BB  977   9.957  10.186  21.205  0.0942  0.4162  0.0744
  432GLU    SC1  978   9.635  10.217  21.181 -0.0631  0.0012  0.1965
  433GLY     BB  979  10.044  10.193  20.811  0.1550  0.0628  0.0059
  434TYR     BB  980  10.161  10.456  20.709  0.2247 -0.0051 -0.2607
  434TYR    SC1  981  10.400  10.519  20.956 -0.2638 -0.1605  0.2472
  434TYR    SC2  982  10.235  10.691  20.930 -0.0580  0.0150  0.0892
  434TYR    SC3  983  10.274  10.606  21.226 -0.2983  0.1017  0.1468
  435ARG     BB  984  10.296  10.603  20.404 -0.1967 -0.2270  0.2237
  435ARG    SC1  985  10.095  10.728  20.310 -0.2693 -0.0624 -0.1360
  435ARG    SC2  986   9.799  10.568  20.245 -0.0494 -0.0704  0.1095
  436ALA     BB  987  10.609  10.797  20.351  0.0146 -0.1269  0.0949
  437ILE     BB  988  10.522  11.013  20.035  0.0538  0.0474 -0.0304
  437ILE    SC1  989  10.323  11.065  19.942  0.0120  0.2480 -0.0195
  438ALA     BB  990  10.784  11.234  19.835 -0.0621 -0.2606  0.1618
  439TYR     BB  991  10.822  11.571  19.759  0.2347 -0.1261  0.1615
  439TYR    SC1  992  10.973  11.763  19.922  0.4910 -0.1262  0.1099
  439TYR    SC2  993  11.099  11.768  19.718  0.0066 -0.0965 -0.1910
  439TYR    SC3  994  11.018  12.050  19.815 -0.0454 -0.1301 -0.1370
  440SER     BB  995  10.767  11.492  19.399  0.2075 -0.0115  0.1806
  440SER    SC1  996  10.882  11.363  19.308  0.1521  0.2096 -0.2084
  441SER     BB  997  10.861  11.871  19.143 -0.0251 -0.1938 -0.0266
  441SER    SC1  998  10.954  11.946  19.298 -0.4373  0.0707  0.0969
  442LEU     BB  999  10.686  11.889  18.839  0.1330  0.1163 -0.2200
  442LEU    SC1 1000  10.550  11.849  18.615  0.0447 -0.2166 -0.1075
  443SER     BB 1001  11.051  11.956  18.640 -0.2073  0.3119 -0.1129
  443SER    SC1 1002  11.162  11.983  18.482  0.0130 -0.0922 -0.0313
  444GLN     BB 1003  11.225  11.698  18.897  0.2105  0.1456 -0.1738
  444GLN    SC1 1004  11.051  11.522  18.824 -0.0700 -0.3108 -0.0343
  445SER     BB 1005  11.413  11.975  19.055  0.1156 -0.0884 -0.0550
  445SER    SC1 1006  11.395  12.166  19.022  0.2297 -0.0464  0.1269
  446TYR     BB 1007  11.519  11.877  19.444  0.0536  0.0377  0.1418
  446TYR    SC1 1008  11.551  11.576  19.402  0.0480 -0.1789  0.1216
  446TYR    SC2 1009  11.322  11.640  19.375  0.0456 -0.1235  0.2680
  446TYR    SC3 1010  11.358  11.404  19.573  0.1152 -0.1293  0.2473
  447LEU     BB 1011  11.632  12.041  19.693 -0.1069 -0.1945  0.0885
  447LEU    SC1 1012  11.683  12.271  19.813 -0.0171  0.0368 -0.3861
  448TYR     BB 1013  11.776  11.788  19.996  0.0194  0.2534 -0.0076
  448TYR    SC1 1014  11.927  11.580  19.829  0.0558 -0.1905  0.0538
  448TYR    SC2 1015  11.688  11.557  19.829  0.0484 -0.1080 -0.1059
  448TYR    SC3 1016  11.834  11.288  19.778 -0.0027 -0.2306  0.3890
  449ILE     BB 1017  11.833  11.874  20.330  0.1316  0.1482 -0.3933
  449ILE    SC1 1018  11.705  12.047  20.432 -0.2231 -0.0026 -0.0618
  450ASP     BB 1019  12.115  11.725  20.428  0.2517 -0.2528  0.1301
  450ASP    SC1 1020  12.228  11.575  20.255  0.2629 -0.0632 -0.0277
  451TRP     BB 1021  12.018  11.619  20.771 -0.2304 -0.1694 -0.1999
  451TRP    SC1 1022  11.971  11.852  20.896 -0.0643  0.0454 -0.1297
  451TRP    SC2 1023  11.834  11.884  21.065  0.0299  0.0275 -0.0496
  451TRP    SC3 1024  11.987  12.098  20.828  0.2359  0.1056  0.1571
  451TRP    SC4 1025  11.811  12.132  21.043  0.1351  0.0484  0.0818
  452THR     BB 1026  12.122  11.363  20.963 -0.0786  0.1663 -0.0802
  452THR    SC1 1027  12.252  11.227  21.015 -0.2470  0.0354 -0.0006
  453ASP     BB 1028  11.846  11.399  21.234  0.1559 -0.1252  0.0231
  453ASP    SC1 1029  11.710  11.188  21.189 -0.0936  0.0122  0.1257
  454ASN     BB 1030  12.009  11.427  21.566 -0.0306  0.0352 -0.3118
  454ASN    SC1 1031  12.249  11.384  21.514 -0.0727 -0.0634 -0.4286
  455HIS     BB 1032  11.794  11.460  21.734 -0.0610 -0.1456 -0.0522
  455HIS    SC1 1033  11.638  11.448  21.850  0.0384 -0.3864  0.0504
  455HIS    SC2 1034  11.477  11.440  21.955 -0.0729 -0.2518 -0.1077
  455HIS    SC3 1035  11.559  11.289  22.085 -0.1358  0.0504  0.2914
  456LYS     BB 1036  12.012  11.713  22.063  0.0821  0.3362  0.0111
  456LYS    SC1 1037  12.147  11.504  22.104 -0.2284  0.2133  0.1457
  456LYS    SC2 1038  12.473  11.501  22.102 -0.1051  0.4000 -0.1806
  457ALA     BB 1039  11.983  12.032  22.059 -0.1617 -0.0801 -0.0944
  458LEU     BB 1040  12.143  12.285  21.951 -0.0997  0.0228  0.0460
  458LEU    SC1 1041  12.207  12.308  21.695  0.1285 -0.0875  0.0906
  459LEU     BB 1042  12.387  12.481  22.172  0.1319 -0.0723 -0.0332
  459LEU    SC1 1043  12.651  12.500  22.185  0.1395 -0.3772  0.2703
  460VAL     BB 1044  12.334  12.861  22.132 -0.0060  0.3801  0.1436
  460VAL    SC1 1045  12.160  12.943  22.076 -0.2201 -0.1500  0.0200
  461GLY     BB 1046  12.604  12.911  21.851 -0.2531 -0.0560 -0.0278
  462GLU     BB 1047  12.743  12.801  21.852  0.0871 -0.2648  0.0593
  462GLU    SC1 1048  13.042  12.653  21.864 -0.1311 -0.1527  0.0841
  463HIS     BB 1049  12.756  12.720  21.418 -0.0771 -0.0459 -0.0143
  463HIS    SC1 1050  12.894  12.842  21.356 -0.0874 -0.0929 -0.1304
  463HIS    SC2 1051  13.022  12.968  21.282 -0.4451  0.3736  0.0401
  463HIS    SC3 1052  13.129  12.980  21.470 -0.1116 -0.0680 -0.1160
  464LEU     BB 1053  12.495  12.421  21.318  0.0365 -0.1987  0.0521
  464LEU    SC1 1054  12.256  12.354  21.225 -0.0169 -0.2770  0.2445
  465ASN     BB 1055  12.679  12.289  20.981  0.0705  0.0017 -0.0048
  465ASN    SC1 1056  12.924  12.307  21.028  0.1370 -0.1280 -0.3061
  466ILE     BB 1057  12.441  12.118  20.702 -0.0734 -0.0935 -0.0430
  466ILE    SC1 1058  12.410  11.953  20.831 -0.1457  0.4988  0.1699
  467ILE     BB 1059  12.516  11.974  20.348  0.1643 -0.1197 -0.2057
  467ILE    SC1 1060  12.670  11.854  20.307  0.0295  0.1825  0.0436
  468VAL     BB 1061  12.283  12.077  20.107  0.2527 -0.0358  0.2920
  468VAL    SC1 1062  12.125  12.188  20.158  0.1824 -0.0297  0.0634
  469THR     BB 1063  12.321  11.928  19.762 -0.0005  0.0898 -0.0552
  469THR    SC1 1064  12.398  11.780  19.661 -0.0013 -0.1394  0.2750
  470PRO     BB 1065  12.063  12.093  19.524  0.0385  0.2491 -0.0542
  470PRO    SC1 1066  12.146  12.260  19.488  0.3683  0.0728 -0.1124
  471LYS     BB 1067  11.989  11.828  19.293 -0.0831 -0.2714 -0.1749
  471LYS    SC1 1068  12.057  11.605  19.343 -0.0075  0.1333 -0.0730
  471LYS    SC2 1069  12.190  11.350  19.401 -0.0012  0.0756 -0.1937
  472SER     BB 1070  11.736  11.767  18.911 -0.2870  0.0512  0.1422
  472SER    SC1 1071  11.727  11.572  18.916  0.0453  0.0186 -0.3328
  473PRO     BB 1072  11.764  11.908  18.535  0.1016 -0.0850  0.1516
  473PRO    SC1 1073  11.622  11.806  18.461  0.0120  0.2822 -0.1966
  474TYR     BB 1074  11.989  12.202  18.520  0.2013 -0.1886  0.0617
  474TYR    SC1 1075  11.792  12.450  18.515  0.1144 -0.2385  0.0333
  474TYR    SC2 1076  11.793  12.351  18.733  0.2255 -0.1384  0.0785
  474TYR    SC3 1077  11.526  12.305  18.583  0.1678 -0.2520  0.2145
  475ILE     BB 1078  12.232  12.218  18.824 -0.1999 -0.0415  0.2034
  475ILE    SC1 1079  12.225  12.141  19.003 -0.1399  0.3552  0.0304
  476ASP     BB 1080  12.410  12.469  18.624  0.0098 -0.2810 -0.2705
  476ASP    SC1 1081  12.644  12.489  18.524  0.0063 -0.0818 -0.2382
  477LYS     BB 1082  12.214  12.707  18.658 -0.1544  0.1956 -0.1074
  477LYS    SC1 1083  12.133  12.851  18.494 -0.1358 -0.0865  0.0275
  477LYS    SC2 1084  12.031  12.914  18.200  0.0883 -0.0815 -0.0757
  478ILE     BB 1085  12.242  12.691  19.030  0.4592 -0.1143  0.2932
  478ILE    SC1 1086  12.302  12.644  19.215  0.0633 -0.0045  0.0209
  479THR     BB 1087  12.458  13.066  19.102  0.2489 -0.1903 -0.1890
  479THR    SC1 1088  12.371  13.208  19.001 -0.0628 -0.3147 -0.1012
  480HIS     BB 1089  12.302  13.075  19.516 -0.2276 -0.0334 -0.2578
  480HIS    SC1 1090  12.286  13.266  19.480  0.2860  0.1312  0.3284
  480HIS    SC2 1091  12.247  13.452  19.443 -0.0674 -0.0124 -0.0416
  480HIS    SC3 1092  12.065  13.445  19.560 -0.1231 -0.1590 -0.1343
  481TYR     BB 1093  12.061  12.889  19.703  0.2246  0.0788  0.1051
  481TYR    SC1 1094  12.297  12.657  19.742 -0.1292 -0.2518 -0.1786
  481TYR    SC2 1095  12.113  12.621  19.892  0.0684  0.1378  0.1631
  481TYR    SC3 1096  12.387  12.552  20.020  0.1924 -0.0948 -0.2218
  482ASN     BB 1097  11.937  13.074  19.979  0.1640  0.1909 -0.1490
  482ASN    SC1 1098  11.807  13.288  19.988 -0.1425  0.0088 -0.2037
  483TYR     BB 1099  11.783  13.042  20.386 -0.0285  0.0074 -0.0889
  483TYR    SC1 1100  12.007  12.969  20.629 -0.1202 -0.5908 -0.3377
  483TYR    SC2 1101  12.118  12.942  20.418  0.4254 -0.1347 -0.1145
  483TYR    SC3 1102  12.282  13.112  20.619 -0.2860 -0.1964  0.5276
  484LEU     BB 1103  11.539  13.115  20.594 -0.0587  0.1833 -0.1990
  484LEU    SC1 1104  11.303  13.183  20.496 -0.2117 -0.3656 -0.2247
  485ILE     BB 1105  11.551  13.071  20.922  0.2702 -0.0722 -0.1365
  485ILE    SC1 1106  11.740  13.015  21.051 -0.2213  0.0869  0.6182
  486LEU     BB 1107  11.251  13.091  21.105  0.2155  0.0979  0.3460
  486LEU    SC1 1108  10.992  13.035  21.117  0.2152  0.0691  0.2089
  487SER     BB 1109  11.208  13.130  21.532 -0.1784 -0.1964 -0.1108
  487SER    SC1 1110  11.288  13.307  21.542  0.0186 -0.2854 -0.0866
  488LYS     BB 1111  10.840  13.148  21.671 -0.2765  0.0596  0.0025
  488LYS    SC1 1112  10.745  13.323  21.850 -0.1371  0.3587 -0.0605
  488LYS    SC2 1113  10.654  13.323  22.127 -0.2653 -0.2439  0.0512
  489GLY     BB 1114  10.723  13.319  21.371 -0.1081 -0.0761  0.2903
  490LYS     BB 1115  10.886  13.508  21.261  0.3466  0.0763  0.0614
  490LYS    SC1 1116  10.971  13.756  21.353 -0.1752  0.0890  0.0166
  490LYS    SC2 1117  10.829  13.880  21.571  0.1368  0.0169 -0.3282
  491ILE     BB 1118  11.208  13.505  20.977  0.4234 -0.4909 -0.0869
  491ILE    SC1 1119  11.048  13.567  20.846  0.1646 -0.3517  0.0632
  492ILE     BB 1120  11.487  13.567  21.154  0.1223  0.3832  0.1899
  492ILE    SC1 1121  11.537  13.680  21.330  0.0680  0.4280  0.0468
  493HIS     BB 1122  11.823  13.495  21.019 -0.0758 -0.2476 -0.2495
  493HIS    SC1 1123  11.997  13.428  21.076  0.0321  0.2333 -0.0046
  493HIS    SC2 1124  12.169  13.365  21.135 -0.1527 -0.3017 -0.0188
  493HIS    SC3 1125  12.254  13.387  20.938  0.0190 -0.1294  0.0738
  494PHE     BB 1126  11.872  13.508  20.612  0.3473 -0.1876 -0.2185
  494PHE    SC1 1127  11.589  13.579  20.638 -0.0666  0.0356 -0.2554
  494PHE    SC2 1128  11.702  13.779  20.570  0.3945 -0.1766 -0.1227
  494PHE    SC3 1129  11.520  13.792  20.726  0.4589  0.1325 -0.0711
  495GLY     BB 1130  12.081  13.473  20.393  0.1861 -0.1463 -0.1125
  496THR     BB 1131  12.274  13.361  20.089 -0.0012 -0.2326 -0.0504
  496THR    SC1 1132  12.361  13.491  19.972 -0.2052 -0.2131 -0.1818
  497ARG     BB 1133  12.519  13.020  20.003  0.1680  0.0411 -0.0216
  497ARG    SC1 1134  12.584  12.986  20.243 -0.1242  0.3492 -0.4032
  497ARG    SC2 1135  12.821  13.051  20.446 -0.1112  0.0212  0.0068
  498GLU     BB 1136  12.665  13.028  19.683 -0.1815  0.3267  0.0156
  498GLU    SC1 1137  12.786  13.293  19.583  0.2088  0.0025  0.1419
  499LYS     BB 1138  12.815  12.783  19.485  0.1873  0.1358 -0.2171
  499LYS    SC1 1139  12.732  12.734  19.267  0.3083 -0.1146  0.1165
  499LYS    SC2 1140  12.728  12.614  19.008  0.0607  0.3498 -0.2548
  500PHE     BB 1141  13.173  12.833  19.430 -0.0254 -0.1032  0.0657
  500PHE    SC1 1142  13.328  12.623  19.655  0.3103 -0.2310 -0.2635
  500PHE    SC2 1143  13.460  12.807  19.578 -0.0322  0.2032  0.1682
  500PHE    SC3 1144  13.552  12.652  19.736  0.2350  0.0348 -0.1465
  501SER     BB 1145  13.281  12.701  19.088  0.1556 -0.3036  0.0101
  501SER    SC1 1146  13.234  12.801  18.927  0.1599 -0.1588  0.0979
  502ASP     BB 1147  13.341  12.387  19.184 -0.0362 -0.0844 -0.3134
  502ASP    SC1 1148  13.562  12.338  19.302 -0.0686 -0.0267 -0.2284
  503ALA     BB 1149  13.054  12.275  19.198 -0.0119  0.0683  0.0638
  504SER     BB 1150  12.830  12.299  19.447 -0.0143 -0.0523 -0.2308
  504SER    SC1 1151  12.642  12.258  19.419 -0.1805  0.4686  0.0873
  505TYR     BB 1152  12.822  12.503  19.825  0.0511 -0.2484  0.0075
  505TYR    SC1 1153  12.711  12.198  19.921  0.1303 -0.0251  0.1796
  505TYR    SC2 1154  12.949  12.216  19.941  0.1921 -0.3826 -0.1910
  505TYR    SC3 1155  12.856  11.929  19.871 -0.3430 -0.2299 -0.1183
  506GLN     BB 1156  12.922  12.686  20.074  0.1845 -0.0935 -0.2358
  506GLN    SC1 1157  13.067  12.903  19.986 -0.0263 -0.0511  0.4031
  507SER     BB 1158  12.687  12.463  20.405 -0.1643  0.0874  0.1864
  507SER    SC1 1159  12.824  12.341  20.472 -0.1145  0.1567  0.2113
  508ILE     BB 1160  12.432  12.600  20.630  0.0722  0.3581  0.2242
  508ILE    SC1 1161  12.215  12.513  20.561 -0.0848  0.1559 -0.3459
  509ASN     BB 1162  12.621  12.718  20.905  0.1109  0.0063  0.1916
  509ASN    SC1 1163  12.857  12.731  20.822 -0.0019  0.0002 -0.1313
  510ILE     BB 1164  12.432  12.899  21.086 -0.1712 -0.1228  0.3036
  510ILE    SC1 1165  12.207  12.837  21.108  0.0068 -0.0390  0.0747
  511PRO     BB 1166  12.500  13.116  21.427  0.3184  0.0240 -0.1735
  511PRO    SC1 1167  12.518  13.305  21.416 -0.0083  0.0638 -0.0581
  512VAL     BB 1168  12.232  12.969  21.613  0.1773  0.1069  0.1567
  512VAL    SC1 1169  12.090  12.829  21.619 -0.0995  0.3807  0.0613
  513THR     BB 1170  12.204  13.387  21.842 -0.1148 -0.1186 -0.0059
  513THR    SC1 1171  12.388  13.359  21.903 -0.0575 -0.2073 -0.2228
  514GLN     BB 1172  11.958  13.375  22.107 -0.0159 -0.1561 -0.0219
  514GLN    SC1 1173  11.989  13.349  22.335 -0.3482 -0.2626 -0.2217
  515ASN     BB 1174  11.645  13.449  21.971  0.3299 -0.1232 -0.1957
  515ASN    SC1 1175  11.660  13.671  21.856  0.0786 -0.0204 -0.0332
  516MET     BB 1176  11.671  13.123  21.826 -0.4772 -0.1519  0.0186
  516MET    SC1 1177  11.796  13.230  21.515  0.2753  0.2808 -0.1149
  517VAL     BB 1178  11.659  12.948  22.196 -0.1280  0.1661 -0.2436
  517VAL    SC1 1179  11.592  13.100  22.308  0.0845 -0.0242  0.1494
  518PRO     BB 1180  11.322  12.750  22.239  0.0886 -0.3046 -0.2429
  518PRO    SC1 1181  11.253  12.616  22.353 -0.0454 -0.0926 -0.0748
  519SER     BB 1182  11.341  12.598  21.859  0.1596  0.0929  0.3346
  519SER    SC1 1183  11.182  12.487  21.840  0.1197  0.2300 -0.1702
  520SER     BB 1184  11.418  12.742  21.484 -0.0657 -0.0499  0.1085
  520SER    SC1 1185  11.592  12.828  21.463 -0.0657 -0.1109 -0.1583
  521ARG     BB 1186  11.340  12.569  21.125  0.3823  0.1328 -0.2364
  521ARG    SC1 1187  11.110  12.536  21.086 -0.2046 -0.5060 -0.0762
  521ARG    SC2 1188  10.913  12.310  21.172 -0.1525 -0.2535  0.1441
  522LEU     BB 1189  11.570  12.555  20.886 -0.1441  0.0256  0.1712
  522LEU    SC1 1190  11.828  12.581  20.940 -0.1461  0.1164  0.1367
  523LEU     BB 1191  11.385  12.660  20.532  0.3874 -0.1989  0.2962
  523LEU    SC1 1192  11.211  12.765  20.702  0.3068  0.0921  0.0355
  524VAL     BB 1193  11.572  12.619  20.231 -0.1913 -0.1955  0.0258
  524VAL    SC1 1194  11.767  12.581  20.254 -0.0924  0.1135 -0.2847
  525TYR     BB 1195  11.546  12.756  19.851  0.0754 -0.1189  0.0663
  525TYR    SC1 1196  11.372  13.059  19.789  0.0038  0.1863  0.3681
  525TYR    SC2 1197  11.396  13.030  20.026 -0.3125 -0.0112  0.3773
  525TYR    SC3 1198  11.236  13.285  19.952 -0.2291  0.0405  0.3773
  526TYR     BB 1199  11.624  12.780  19.523  0.1325  0.0451 -0.1616
  526TYR    SC1 1200  11.842  12.625  19.297  0.1199  0.0359 -0.3688
  526TYR    SC2 1201  11.701  12.459  19.396  0.4217  0.0349  0.0667
  526TYR    SC3 1202  11.831  12.364  19.131 -0.1671 -0.0668 -0.1892
  527ILE     BB 1203  11.464  12.936  19.221  0.0991  0.2103 -0.0343
  527ILE    SC1 1204  11.407  13.137  19.192  0.2708  0.0154 -0.0428
  528VAL     BB 1205  11.619  12.780  18.882 -0.1471 -0.0356 -0.1087
  528VAL    SC1 1206  11.807  12.845  18.854 -0.1237  0.0358  0.2080
  529THR     BB 1207  11.480  12.803  18.503 -0.1463 -0.0671 -0.0257
  529THR    SC1 1208  11.554  12.966  18.427 -0.1136 -0.0844 -0.0287
  530GLY     BB 1209  11.329  12.535  18.262  0.2053  0.0946  0.2590
  531GLU     BB 1210  11.370  12.620  17.915  0.0918 -0.0442 -0.2789
  531GLU    SC1 1211  11.313  12.449  17.768 -0.2656  0.2437 -0.0995
  532GLN     BB 1212  11.188  12.906  17.975 -0.0215  0.2495  0.1995
  532GLN    SC1 1213  10.911  12.967  17.854 -0.0561  0.3355 -0.1799
  533THR     BB 1214  11.050  12.831  18.274  0.0173 -0.1117 -0.1339
  533THR    SC1 1215  10.861  12.786  18.282  0.0177 -0.1010 -0.0494
  534ALA     BB 1216  11.125  12.951  18.684  0.3040  0.2769 -0.0614
  535GLU     BB 1217  11.076  12.654  18.902  0.0256  0.0683 -0.0365
  535GLU    SC1 1218  11.017  12.474  18.657 -0.0122  0.5989  0.0785
  536LEU     BB 1219  11.123  12.723  19.254 -0.0500  0.0349  0.3582
  536LEU    SC1 1220  10.910  12.862  19.327 -0.2066  0.1110 -0.2295
  537VAL     BB 1221  11.205  12.468  19.468 -0.1770  0.0031 -0.1899
  537VAL    SC1 1222  11.262  12.276  19.468 -0.2355 -0.0152 -0.0637
  538SER     BB 1223  11.217  12.456  19.898  0.1434  0.0371 -0.0658
  538SER    SC1 1224  11.119  12.623  19.923  0.3062  0.1050  0.1331
  539ASP     BB 1225  11.291  12.214  20.185 -0.1980 -0.0145 -0.4732
  539ASP    SC1 1226  11.322  11.961  20.172 -0.0592 -0.0497  0.3861
  540SER     BB 1227  11.208  12.292  20.519  0.0070  0.2044 -0.1260
  540SER    SC1 1228  11.029  12.343  20.578 -0.0002  0.2189 -0.1605
  541VAL     BB 1229  11.341  12.069  20.854 -0.0384 -0.1025 -0.2169
  541VAL    SC1 1230  11.444  11.911  20.789  0.0143 -0.3072  0.3537
  542TRP     BB 1231  11.332  12.087  21.242  0.2377  0.1216 -0.1004
  542TRP    SC1 1232  11.392  11.826  21.292 -0.1160  0.0361 -0.0803
  542TRP    SC2 1233  11.489  11.708  21.450  0.1988  0.0625 -0.2527
  542TRP    SC3 1234  11.260  11.633  21.192  0.1943 -0.1264 -0.1776
  542TRP    SC4 1235  11.381  11.489  21.399 -0.4101  0.1992  0.4140
  543LEU     BB 1236  11.547  12.241  21.467  0.2687 -0.1801  0.0483
  543LEU    SC1 1237  11.764  12.387  21.423  0.2219 -0.1242  0.0038
  544ASN     BB 1238  11.514  12.149  21.795  0.0271  0.1863  0.1496
  544ASN    SC1 1239  11.462  11.945  21.930  0.1615 -0.0296 -0.1215
  545ILE     BB 1240  11.766  12.435  22.043  0.1269  0.3327  0.1711
  545ILE    SC1 1241  11.795  12.602  21.923 -0.1081 -0.3611 -0.2535
  546GLU     BB 1242  11.927  12.498  22.426  0.1197 -0.1058 -0.3011
  546GLU    SC1 1243  12.050  12.189  22.532  0.1940 -0.0972 -0.0831
  547GLU     BB 1244  11.738  12.631  22.587 -0.1735  0.0664 -0.0653
  547GLU    SC1 1245  11.591  12.642  22.815 -0.1716 -0.2961 -0.2442
  548LYS     BB 1246  11.987  12.945  22.714  0.2783 -0.3591  0.0458
  548LYS    SC1 1247  12.181  12.781  22.727 -0.0524 -0.2304 -0.1409
  548LYS    SC2 1248  12.351  12.555  22.686 -0.0910  0.1304  0.5663
  549CYS     BB 1249  11.823  13.223  22.827  0.2416 -0.3460  0.3655
  549CYS    SC1 1250  11.593  13.159  22.805  0.1859 -0.0595  0.1013
  550GLY     BB 1251  11.951  13.551  22.806 -0.0012 -0.1043 -0.0997
  551ASN     BB 1252  12.015  13.732  23.103 -0.0212 -0.0877 -0.0173
  551ASN    SC1 1253  11.819  13.878  23.159  0.1103  0.0390  0.1152
  552GLN     BB 1254  12.117  13.393  23.244 -0.0970 -0.0144  0.0379
  552GLN    SC1 1255  12.255  13.209  23.086  0.0676 -0.2126 -0.2237
  553LEU     BB 1256  12.001  13.488  23.578  0.1923 -0.0568 -0.1499
  553LEU    SC1 1257  11.790  13.540  23.730  0.3143 -0.1383  0.0504
  554GLN     BB 1258  12.059  13.142  23.802  0.1113  0.2453  0.1740
  554GLN    SC1 1259  12.310  13.034  23.767 -0.2425  0.2347  0.5333
  555VAL     BB 1260  11.942  13.196  24.119 -0.1831  0.1006 -0.2140
  555VAL    SC1 1261  11.753  13.131  24.125 -0.2660  0.3602  0.0032
  556HIS     BB 1262  12.143  13.009  24.407 -0.0768  0.0748 -0.4311
  556HIS    SC1 1263  12.283  12.882  24.361 -0.0809 -0.2149  0.3020
  556HIS    SC2 1264  12.414  12.747  24.317  0.0034 -0.0950  0.2071
  556HIS    SC3 1265  12.568  12.847  24.431 -0.1027 -0.1532  0.4038
  557LEU     BB 1266  12.189  13.022  24.809 -0.2515  0.5197  0.3580
  557LEU    SC1 1267  11.990  12.853  24.858  0.0659  0.0405  0.0227
  558SER     BB 1268  12.472  13.163  24.866  0.0719  0.1469  0.1805
  558SER    SC1 1269  12.634  13.242  24.792  0.1060 -0.1144 -0.0257
  559PRO     BB 1270  12.488  12.862  25.162  0.1084 -0.2111 -0.1299
  559PRO    SC1 1271  12.613  12.907  25.299 -0.2302 -0.0916  0.1424
  560ASP     BB 1272  12.418  12.534  25.039 -0.2904 -0.1268 -0.1037
  560ASP    SC1 1273  12.402  12.504  24.786  0.0011  0.0241 -0.1403
  561ALA     BB 1274  12.427  12.356  25.291  0.0497 -0.0810  0.0731
  562ASP     BB 1275  12.178  12.155  25.327 -0.1946 -0.0767 -0.2960
  562ASP    SC1 1276  12.222  11.905  25.351 -0.0524 -0.0385 -0.1440
  563ALA     BB 1277  11.949  12.274  25.476 -0.0067  0.0172  0.0599
  564TYR     BB 1278  11.884  12.485  25.685 -0.1595  0.1588  0.0647
  564TYR    SC1 1279  11.901  12.769  25.566  0.2339  0.0575  0.1580
  564TYR    SC2 1280  12.129  12.692  25.569  0.2558  0.1193  0.0998
  564TYR    SC3 1281  12.028  12.757  25.283  0.1276 -0.0208  0.1124
  565SER     BB 1282  11.724  12.524  26.046 -0.0753  0.0056 -0.1261
  565SER    SC1 1283  11.801  12.451  26.210  0.0547  0.2076 -0.0968
  566PRO     BB 1284  11.347  12.759  26.072 -0.0181  0.3277 -0.1401
  566PRO    SC1 1285  11.300  12.597  26.160  0.2474  0.1921 -0.2432
  567GLY     BB 1286  11.454  13.016  26.066 -0.0083  0.3222  0.1229
  568GLN     BB 1287  11.782  13.058  25.967 -0.0150  0.0841 -0.2925
  568GLN    SC1 1288  12.097  13.043  25.979 -0.1525 -0.0567  0.0009
  569THR     BB 1289  11.819  13.399  25.808 -0.2340 -0.0510 -0.0162
  569THR    SC1 1290  11.919  13.542  25.895  0.0386 -0.0503 -0.3215
  570VAL     BB 1291  12.072  13.277  25.521 -0.1809 -0.1779  0.0597
  570VAL    SC1 1292  12.260  13.209  25.528 -0.1441 -0.1158 -0.2804
  571SER     BB 1293  12.189  13.421  25.127 -0.0503 -0.0146 -0.2790
  571SER    SC1 1294  12.330  13.553  25.156 -0.0508 -0.0448 -0.1405
  572LEU     BB 1295  12.034  13.401  24.743  0.0323 -0.0161  0.1063
  572LEU    SC1 1296  11.822  13.299  24.621  0.0540 -0.1243  0.1590
  573ASN     BB 1297  12.217  13.538  24.547 -0.0691  0.0914 -0.1954
  573ASN    SC1 1298  12.443  13.643  24.520 -0.0777  0.1297 -0.1206
  574MET     BB 1299  12.077  13.586  24.216 -0.0077 -0.1493  0.0352
  574MET    SC1 1300  11.784  13.628  24.247  0.1577  0.0280 -0.0863
  575ALA     BB 1301  12.248  13.693  23.995 -0.0154  0.0003 -0.0527
  576THR     BB 1302  12.324  13.765  23.616 -0.2010 -0.0525 -0.1325
  576THR    SC1 1303  12.448  13.621  23.571 -0.2686 -0.1981  0.1384
  577GLY     BB 1304  12.310  13.972  23.288  0.1213 -0.0115 -0.0714
  578MET     BB 1305  12.306  14.196  23.284  0.1647 -0.2071  0.1444
  578MET    SC1 1306  12.484  14.346  23.078 -0.1400 -0.0574 -0.1200
  579ASP     BB 1307  12.108  14.406  23.523 -0.1969  0.0615  0.1802
  579ASP    SC1 1308  12.206  14.634  23.465  0.0767 -0.0598  0.1622
  580SER     BB 1309  11.688  14.176  23.596 -0.0468 -0.0843 -0.0263
  580SER    SC1 1310  11.819  14.032  23.611 -0.0914 -0.1113  0.1036
  581TRP     BB 1311  11.399  14.242  23.736  0.2529 -0.4041 -0.1783
  581TRP    SC1 1312  11.211  14.418  23.711 -0.1285 -0.3646 -0.0252
  581TRP    SC2 1313  11.071  14.500  23.563  0.0725 -0.1941 -0.1208
  581TRP    SC3 1314  11.112  14.540  23.912  0.1460  0.0759 -0.1535
  581TRP    SC4 1315  10.939  14.645  23.719  0.1114 -0.0720 -0.2019
  582VAL     BB 1316  11.362  13.971  23.883 -0.1572 -0.1495  0.2737
  582VAL    SC1 1317  11.516  13.862  23.949  0.0139 -0.1949 -0.1903
  583ALA     BB 1318  11.046  13.892  24.048 -0.0596  0.5235 -0.2436
  584LEU     BB 1319  11.101  13.616  24.266  0.1198  0.0222 -0.2550
  584LEU    SC1 1320  11.305  13.504  24.394 -0.2550 -0.3210  0.0471
  585ALA     BB 1321  10.837  13.416  24.428  0.0092  0.1147 -0.0691
  586ALA     BB 1322  10.874  13.139  24.695  0.0293  0.0547 -0.2314
  587VAL     BB 1323  10.600  12.873  24.825  0.1361 -0.1422  0.3248
  587VAL    SC1 1324  10.640  12.736  24.685  0.1092  0.0310  0.1452
  588ASP     BB 1325  10.577  12.558  25.122  0.1133 -0.1012 -0.1145
  588ASP    SC1 1326  10.390  12.605  25.289  0.1363 -0.0440 -0.1056
  589SER     BB 1327  10.640  12.294  24.944  0.3070  0.1171 -0.0899
  589SER    SC1 1328  10.654  12.250  24.755 -0.1796  0.2674 -0.1625
  590ALA     BB 1329  10.331  12.099  25.131  0.0264  0.1375 -0.0042
  591VAL     BB 1330  10.155  12.278  24.868  0.0150  0.1807 -0.1482
  591VAL    SC1 1331   9.981  12.357  24.926 -0.0293 -0.1333  0.1530
  592TYR     BB 1332  10.196  12.052  24.630 -0.0402 -0.1380 -0.2518
  592TYR    SC1 1333  10.127  12.260  24.393 -0.0565  0.1003  0.2782
  592TYR    SC2 1334  10.357  12.194  24.372 -0.1295 -0.1261  0.1890
  592TYR    SC3 1335  10.315  12.497  24.323  0.1226 -0.1202  0.0049
  593GLY     BB 1336  10.118  11.813  24.765 -0.1623  0.0076  0.2461
  594VAL     BB 1337   9.740  11.888  24.733 -0.0801  0.0810 -0.0286
  594VAL    SC1 1338   9.683  11.949  24.915  0.0356  0.1409 -0.0126
  595GLN     BB 1339   9.690  11.885  24.452  0.1048 -0.0937 -0.0726
  595GLN    SC1 1340   9.665  12.090  24.283  0.0187  0.2826 -0.1593
  596ARG     BB 1341   9.795  11.570  24.358 -0.3520 -0.0530  0.0904
  596ARG    SC1 1342   9.684  11.347  24.348 -0.2972  0.3673 -0.2790
  596ARG    SC2 1343   9.528  11.217  24.055 -0.1019  0.0439  0.3596
  597GLY     BB 1344  10.135  11.693  24.006 -0.0151  0.0755 -0.0094
  598ALA     BB 1345  10.086  11.949  24.023 -0.0032  0.2337 -0.0869
  599LYS     BB 1346  10.313  12.214  23.846 -0.2415  0.1961 -0.0444
  599LYS    SC1 1347  10.139  12.360  23.779 -0.1057  0.2718  0.1860
  599LYS    SC2 1348  10.019  12.470  23.532  0.0269 -0.2553 -0.0062
  600LYS     BB 1349  10.611  12.381  23.906  0.4674 -0.1115 -0.1217
  600LYS    SC1 1350  10.736  12.480  24.088 -0.1269 -0.0075  0.1656
  600LYS    SC2 1351  10.841  12.688  24.268 -0.0069  0.1120  0.0879
  601PRO     BB 1352  10.406  12.749  23.802  0.2659  0.1104  0.2293
  601PRO    SC1 1353  10.308  12.830  23.943 -0.0376 -0.4787  0.3658
  602LEU     BB 1354  10.632  12.831  23.531 -0.2671 -0.0001 -0.2064
  602LEU    SC1 1355  10.484  12.995  23.386 -0.1987  0.0974 -0.1661
  603GLU     BB 1356  10.626  12.546  23.437  0.4018  0.1626 -0.1127
  603GLU    SC1 1357  10.446  12.312  23.380  0.0597  0.3186  0.1232
  604ARG     BB 1358  10.901  12.578  23.113 -0.2492 -0.0704  0.3361
  604ARG    SC1 1359  11.107  12.468  23.041 -0.2159 -0.1804  0.4244
  604ARG    SC2 1360  11.366  12.390  23.252 -0.1565 -0.2642 -0.2390
  605VAL     BB 1361  10.799  12.866  22.967 -0.0749 -0.1653 -0.0172
  605VAL    SC1 1362  10.773  13.061  23.002  0.0900 -0.0897 -0.3105
  606PHE     BB 1363  10.966  12.784  22.632  0.0277 -0.1388 -0.1706
  606PHE    SC1 1364  11.163  13.013  22.680 -0.1686  0.2269 -0.0431
  606PHE    SC2 1365  10.994  13.090  22.529 -0.0616  0.2536 -0.1483
  606PHE    SC3 1366  11.199  13.212  22.551 -0.0193  0.1709 -0.0872
  607GLN     BB 1367  10.768  12.523  22.559 -0.0495  0.0245  0.2282
  607GLN    SC1 1368  10.740  12.320  22.364  0.0688  0.0894  0.1098
  608PHE     BB 1369  10.436  12.705  22.628  0.0881 -0.2051  0.1996
  608PHE    SC1 1370  10.240  12.725  22.896  0.0025  0.2637 -0.2306
  608PHE    SC2 1371  10.438  12.602  22.952 -0.1504  0.0531 -0.1485
  608PHE    SC3 1372  10.277  12.652  23.122 -0.2314  0.1092 -0.2416
  609LEU     BB 1373  10.539  12.990  22.450  0.1444 -0.1012  0.0472
  609LEU    SC1 1374  10.323  13.139  22.487  0.0162 -0.3112  0.1442
  610GLU     BB 1375  10.646  12.801  22.207 -0.2334 -0.1041  0.4751
  610GLU    SC1 1376  10.851  12.873  22.064 -0.2855  0.3396 -0.1041
  611LYS     BB 1377  10.377  12.776  22.027  0.1490  0.0084  0.3705
  611LYS    SC1 1378  10.226  12.556  22.072 -0.0488 -0.0959 -0.4165
  611LYS    SC2 1379  10.261  12.291  22.169 -0.0560  0.0449 -0.0794
  612SER     BB 1380  10.396  13.004  21.804  0.3141 -0.1109 -0.4444
  612SER    SC1 1381  10.268  13.118  21.711  0.2718  0.0902 -0.1440
  613ASP     BB 1382  10.619  12.825  21.574 -0.1061 -0.1543  0.1235
  613ASP    SC1 1383  10.788  12.678  21.452  0.1012  0.1488  0.0423
  614LEU     BB 1384  10.302  12.818  21.279  0.0339  0.0501  0.1402
  614LEU    SC1 1385  10.255  13.075  21.231 -0.0645 -0.0363 -0.2292
  615GLY     BB 1386  10.445  12.528  21.117  0.0573 -0.2098  0.0114
  616CYS     BB 1387  10.431  12.155  21.236 -0.1081 -0.2768  0.0319
  616CYS    SC1 1388  10.265  12.058  21.091 -0.0088  0.0627 -0.3116
  617GLY     BB 1389  10.633  11.818  21.255  0.2119  0.1811 -0.1043
  618ALA     BB 1390  10.821  11.788  21.141  0.2708 -0.0073  0.0125
  619GLY     BB 1391  10.901  11.932  20.822 -0.1315 -0.1597 -0.1417
  620GLY     BB 1392  10.949  11.871  20.477 -0.1274  0.1497 -0.1899
  621GLY     BB 1393  10.594  11.891  20.229 -0.1217  0.1116 -0.1691
  622LEU     BB 1394  10.486  11.725  19.916 -0.0222 -0.0484 -0.1772
  622LEU    SC1 1395  10.299  11.550  19.849 -0.0850 -0.0058 -0.1117
  623ASN     BB 1396  10.559  11.999  19.717 -0.1209  0.1915  0.1385
  623ASN    SC1 1397  10.454  11.958  19.493  0.0121  0.0519  0.1013
  624ASN     BB 1398  10.669  12.388  19.753  0.2521 -0.1920  0.2509
  624ASN    SC1 1399  10.681  12.498  19.529  0.0945 -0.2851  0.1961
  625ALA     BB 1400  10.398  12.564  19.908  0.1283  0.1148  0.0134
  626ASN     BB 1401  10.334  12.293  20.151 -0.1820  0.1016  0.0110
  626ASN    SC1 1402  10.197  12.139  20.010 -0.0817  0.1895 -0.1829
  627VAL     BB 1403  10.635  12.311  20.251  0.0317  0.2458 -0.1561
  627VAL    SC1 1404  10.808  12.301  20.152 -0.0748  0.2021 -0.3393
  628PHE     BB 1405  10.577  12.677  20.364  0.1667 -0.0699 -0.0862
  628PHE    SC1 1406  10.754  12.846  20.182 -0.2535 -0.0210  0.3403
  628PHE    SC2 1407  10.915  12.730  20.316 -0.0277  0.1264  0.1975
  628PHE    SC3 1408  10.979  12.927  20.195 -0.1608 -0.1498 -0.3324
  629HIS     BB 1409  10.299  12.606  20.475 -0.1604 -0.0359 -0.0165
  629HIS    SC1 1410  10.131  12.688  20.533 -0.2408 -0.2047  0.0101
  629HIS    SC2 1411   9.966  12.769  20.591 -0.2649 -0.2068 -0.0828
  629HIS    SC3 1412  10.026  12.761  20.799 -0.2482  0.0797 -0.0772
  630LEU     BB 1413  10.412  12.325  20.701 -0.1227 -0.1220  0.0591
  630LEU    SC1 1414  10.519  12.083  20.694 -0.2179 -0.1609 -0.0532
  631ALA     BB 1415  10.679  12.555  20.793  0.2423  0.0243 -0.0377
  632GLY     BB 1416  10.527  12.823  20.898  0.1337 -0.0430  0.0161
  633LEU     BB 1417  10.511  13.055  20.609 -0.2111  0.0960 -0.2632
  633LEU    SC1 1418  10.766  13.120  20.643 -0.2259  0.0377 -0.0332
  634THR     BB 1419  10.340  13.170  20.280 -0.0680  0.4797 -0.2196
  634THR    SC1 1420  10.173  13.074  20.247  0.2383 -0.1522  0.0478
  635PHE     BB 1421  10.516  13.352  19.955 -0.2144 -0.3804 -0.0100
  635PHE    SC1 1422  10.746  13.114  19.858  0.0080  0.0813  0.1235
  635PHE    SC2 1423  10.514  13.080  19.806  0.0657  0.3259 -0.2951
  635PHE    SC3 1424  10.676  12.913  19.746 -0.0304  0.0512  0.2013
  636LEU     BB 1425  10.456  13.568  19.673 -0.0820  0.0244 -0.1197
  636LEU    SC1 1426  10.301  13.777  19.621 -0.2705 -0.0459  0.1524
  637THR     BB 1427  10.602  13.402  19.359  0.1789  0.1157 -0.3133
  637THR    SC1 1428  10.567  13.211  19.348  0.0935  0.1123  0.0015
  638ASN     BB 1429  10.650  13.445  18.932 -0.0441 -0.2176  0.2622
  638ASN    SC1 1430  10.783  13.587  18.775 -0.2592 -0.0342  0.2447
  639ALA     BB 1431  10.818  13.149  18.923 -0.4015 -0.0944 -0.1282
  640ASN     BB 1432  10.516  12.934  18.854 -0.0091  0.0585  0.1719
  640ASN    SC1 1433  10.540  12.739  18.700 -0.1894  0.1177  0.0691
  641ALA     BB 1434  10.342  12.806  19.244 -0.1526  0.2654  0.1887
  642ASP     BB 1435  10.068  12.947  19.555 -0.2987 -0.2361  0.0599
  642ASP    SC1 1436  10.060  13.190  19.479 -0.0412 -0.2302  0.0517
  643ASP     BB 1437  10.015  12.858  19.857 -0.0722  0.1495  0.2254
  643ASP    SC1 1438   9.948  12.689  20.036 -0.1540 -0.1879 -0.1222
  644SER     BB 1439   9.633  12.983  19.772 -0.2006  0.0564 -0.0359
  644SER    SC1 1440   9.615  13.178  19.767  0.0374  0.0811  0.0191
  645GLN     BB 1441   9.495  12.684  19.661 -0.0898  0.0675  0.0785
  645GLN    SC1 1442   9.340  12.658  19.531 -0.2902 -0.2980  0.0592
  646GLU     BB 1443   9.543  12.414  19.933  0.0507  0.1602  0.0020
  646GLU    SC1 1444   9.658  12.134  19.931  0.1514  0.3143  0.4872
  647ASN     BB 1445   9.340  12.507  20.158  0.3342 -0.0359  0.2209
  647ASN    SC1 1446   9.109  12.473  20.248  0.1431  0.1750 -0.1831
  648ALA     BB 1447   9.497  12.524  20.540 -0.1398  0.0532 -0.1977
  649ASP     BB 1448   9.684  12.383  20.815 -0.1555  0.0513 -0.0542
  649ASP    SC1 1449   9.917  12.282  20.794 -0.1364  0.1094 -0.1319
  650PRO     BB 1450   9.456  12.213  20.963  0.1835 -0.1999  0.3708
  650PRO    SC1 1451   9.300  12.234  21.070  0.0197 -0.0287  0.1031
  651CYS     BB 1452   9.787  11.895  21.067  0.0437  0.0375  0.2764
  651CYS    SC1 1453   9.872  11.693  20.968  0.0394  0.2912 -0.2505
  652LYS     BB 1454   9.901  11.867  21.438  0.3711 -0.0209  0.0311
  652LYS    SC1 1455   9.807  12.025  21.583 -0.0258  0.0972  0.2272
  652LYS    SC2 1456   9.815  12.280  21.732 -0.1784  0.1722 -0.0425
  653ASP     BB 1457  10.289  11.633  21.468 -0.1095  0.1404  0.0912
  653ASP    SC1 1458  10.161  11.470  21.318 -0.0648  0.1977 -0.0078
  654ILE     BB 1459  10.450  11.452  21.749 -0.0517  0.0251  0.1396
  654ILE    SC1 1460  10.484  11.231  21.768 -0.3671 -0.0343 -0.0798
  655LEU     BB 1461  10.798  11.672  21.828 -0.1590 -0.0252 -0.0073
  655LEU    SC1 1462  11.056  11.632  21.786 -0.2398 -0.4266 -0.1340
  656VAL     BB 1463  12.595  13.248  11.189  0.0366  0.6477 -0.2729
  656VAL    SC1 1464  12.667  13.192  11.011  0.1892  0.3232 -0.1109
  657THR     BB 1465  12.704  13.520  11.504 -0.0249 -0.0844 -0.0072
  657THR    SC1 1466  12.585  13.674  11.490 -0.3096 -0.2773  0.2755
  658LEU     BB 1467  12.754  13.307  11.760  0.3159 -0.0103 -0.0421
  658LEU    SC1 1468  12.604  13.219  11.960 -0.1698  0.2157 -0.3045
  659MET     BB 1469  13.023  13.397  11.908 -0.0627  0.0267 -0.0060
  659MET    SC1 1470  13.262  13.290  11.756  0.1304  0.1350 -0.2817
  660PRO     BB 1471  13.094  13.241  12.203  0.1313  0.0694 -0.0594
  660PRO    SC1 1472  13.196  13.081  12.193  0.1133  0.0452  0.1255
  661ILE     BB 1473  13.335  13.353  12.600  0.2549  0.1494  0.1447
  661ILE    SC1 1474  13.266  13.543  12.534 -0.1077 -0.1791 -0.1191
  662ASP     BB 1475  13.483  13.235  12.869 -0.0725  0.0631  0.1324
  662ASP    SC1 1476  13.710  13.315  12.954  0.0586  0.0642 -0.2156
  663CYS     BB 1477  13.417  13.301  13.328 -0.0595 -0.0438  0.1067
  663CYS    SC1 1478  13.297  13.239  13.527  0.1137  0.0218  0.2329
  664GLU     BB 1479  13.595  13.592  13.457 -0.1095 -0.0612  0.3186
  664GLU    SC1 1480  13.640  13.914  13.402  0.1686  0.0642  0.2167
  665LEU     BB 1481  13.651  13.563  13.780 -0.0578 -0.0407 -0.0119
  665LEU    SC1 1482  13.599  13.330  13.896 -0.1946 -0.0988 -0.1891
  666SER     BB 1483  13.805  13.823  13.994 -0.1352  0.0141  0.1262
  666SER    SC1 1484  13.882  13.994  13.942  0.1842 -0.1051  0.2042
  667SER     BB 1485  14.218  13.669  14.182 -0.1495  0.0604  0.0223
  667SER    SC1 1486  14.341  13.660  14.032 -0.0784  0.2960  0.0660
  668TRP     BB 1487  14.153  13.628  14.504  0.0360 -0.1038 -0.2975
  668TRP    SC1 1488  14.411  13.578  14.586 -0.0244  0.1001 -0.0724
  668TRP    SC2 1489  14.549  13.633  14.748  0.0721  0.0718 -0.1468
  668TRP    SC3 1490  14.548  13.380  14.501 -0.1806 -0.0152 -0.0549
  668TRP    SC4 1491  14.720  13.455  14.709 -0.0667 -0.0651 -0.1315
  669SER     BB 1492  14.023  13.850  14.777 -0.0554  0.0567 -0.2749
  669SER    SC1 1493  13.930  14.021  14.767  0.1710  0.1890 -0.1203
  670SER     BB 1494  14.306  13.800  15.133 -0.2103  0.2185 -0.0165
  670SER    SC1 1495  14.321  13.991  15.167 -0.1233  0.2340 -0.1346
  671TRP     BB 1496  14.365  13.492  15.327  0.3422 -0.1240  0.3239
  671TRP    SC1 1497  14.606  13.413  15.242 -0.1944  0.1255 -0.3328
  671TRP    SC2 1498  14.740  13.240  15.227 -0.2041  0.0920 -0.0344
  671TRP    SC3 1499  14.777  13.586  15.165  0.0721  0.1161  0.2343
  671TRP    SC4 1500  14.945  13.362  15.151 -0.1161 -0.0131  0.0334
  672THR     BB 1501  14.139  13.664  15.568 -0.2279 -0.2515 -0.0837
  672THR    SC1 1502  14.033  13.820  15.617  0.1360 -0.0491  0.0713
  673THR     BB 1503  14.300  13.547  16.001 -0.1070 -0.1248 -0.0790
  673THR    SC1 1504  14.170  13.671  16.076 -0.0289 -0.0788 -0.0209
  674CYS     BB 1505  14.243  13.180  16.092  0.1525  0.2437  0.0787
  674CYS    SC1 1506  14.467  13.096  16.105  0.0421 -0.0276  0.2758
  675ASP     BB 1507  13.985  13.160  16.232 -0.1296 -0.2178 -0.0974
  675ASP    SC1 1508  13.836  13.338  16.337  0.0231 -0.1710  0.0388
  676PRO     BB 1509  14.001  12.935  16.557 -0.1537  0.1263  0.3066
  676PRO    SC1 1510  14.180  12.896  16.604  0.0020  0.1997 -0.2056
  677CYS     BB 1511  13.773  12.638  16.572 -0.1445  0.3298  0.2049
  677CYS    SC1 1512  13.602  12.625  16.740 -0.0760 -0.1002  0.2443
  678GLN     BB 1513  13.805  12.632  16.185  0.2745 -0.2729  0.2626
  678GLN    SC1 1514  13.549  12.548  16.121 -0.0700 -0.1828  0.0264
  679LYS     BB 1515  14.135  12.665  16.160  0.0853 -0.1181  0.4177
  679LYS    SC1 1516  14.259  12.498  16.303 -0.0489 -0.0698 -0.0787
  679LYS    SC2 1517  14.362  12.405  16.561  0.1099  0.0956  0.0147
  680LYS     BB 1518  14.073  12.788  15.803  0.0196  0.0421  0.0042
  680LYS    SC1 1519  13.881  12.655  15.734 -0.0188  0.1308 -0.2862
  680LYS    SC2 1520  13.829  12.373  15.661 -0.1665  0.3583 -0.3764
  681ARG     BB 1521  14.201  13.094  15.597  0.0437  0.1576 -0.4348
  681ARG    SC1 1522  14.444  13.111  15.618 -0.4704 -0.0962  0.0030
  681ARG    SC2 1523  14.665  13.308  15.735 -0.3679 -0.1149  0.0166
  682TYR     BB 1524  13.978  13.110  15.364 -0.2729  0.0273 -0.1169
  682TYR    SC1 1525  13.715  13.057  15.519  0.0748  0.4812  0.2047
  682TYR    SC2 1526  13.652  13.011  15.292  0.6501  0.1366  0.1087
  682TYR    SC3 1527  13.508  12.827  15.496  0.0630  0.5079  0.0352
  683ARG     BB 1528  13.993  13.267  15.035  0.1710 -0.1529  0.3210
  683ARG    SC1 1529  14.189  13.301  14.927 -0.1767 -0.0711 -0.0489
  683ARG    SC2 1530  14.408  13.034  14.864  0.1132 -0.1327  0.0256
  684TYR     BB 1531  13.761  13.368  14.703  0.0569  0.2021  0.1417
  684TYR    SC1 1532  13.621  13.631  14.891  0.1182 -0.0469 -0.1995
  684TYR    SC2 1533  13.461  13.594  14.716 -0.1313 -0.1889  0.0584
  684TYR    SC3 1534  13.439  13.877  14.841 -0.2423 -0.2390  0.1528
  685ALA     BB 1535  13.787  13.444  14.365  0.1812 -0.1881  0.1495
  686TYR     BB 1536  13.365  13.665  14.259  0.2949 -0.1988 -0.0201
  686TYR    SC1 1537  13.381  14.009  14.380 -0.0043  0.0856 -0.0003
  686TYR    SC2 1538  13.581  13.884  14.423  0.0760  0.0382 -0.4992
  686TYR    SC3 1539  13.629  14.190  14.418 -0.0757  0.0857  0.4714
  687LEU     BB 1540  13.229  13.617  13.993 -0.2374  0.1995  0.2107
  687LEU    SC1 1541  13.053  13.420  13.969  0.1489 -0.1355  0.0813
  688LEU     BB 1542  13.301  13.873  13.785  0.1699 -0.0322 -0.2694
  688LEU    SC1 1543  13.330  14.119  13.878 -0.1371 -0.0945 -0.0046
  689GLN     BB 1544  13.142  13.730  13.452 -0.3392 -0.0284 -0.0652
  689GLN    SC1 1545  13.135  13.982  13.346  0.0675  0.1900 -0.0547
  690PRO     BB 1546  12.941  13.494  13.351 -0.1494 -0.0514  0.0495
  690PRO    SC1 1547  12.789  13.425  13.440 -0.1712 -0.1999 -0.0992
  691SER     BB 1548  13.039  13.198  13.096 -0.1283  0.0331  0.1968
  691SER    SC1 1549  13.092  13.011  13.114  0.0538  0.0577 -0.0740
  692GLN     BB 1550  12.823  13.244  12.781  0.1654  0.4717 -0.0463
  692GLN    SC1 1551  12.870  13.455  12.784 -0.2235 -0.2438 -0.4471
  693PHE     BB 1552  12.757  13.129  12.456 -0.1575 -0.0670  0.2222
  693PHE    SC1 1553  12.519  13.356  12.404  0.1645 -0.0447  0.0174
  693PHE    SC2 1554  12.427  13.198  12.559  0.2350  0.0047  0.1087
  693PHE    SC3 1555  12.405  13.433  12.601 -0.2891  0.0273 -0.2681
  694HIS     BB 1556  12.898  12.818  12.559 -0.0078  0.1958  0.2108
  694HIS    SC1 1557  12.939  12.712  12.718 -0.1544  0.1908  0.2526
  694HIS    SC2 1558  12.961  12.624  12.888  0.0522 -0.0068  0.1151
  694HIS    SC3 1559  13.131  12.512  12.816 -0.0315  0.0807 -0.2257
  695GLY     BB 1560  13.270  13.044  12.647 -0.1068 -0.0449  0.0150
  696GLU     BB 1561  13.477  12.862  12.865 -0.1413  0.4777  0.1380
  696GLU    SC1 1562  13.677  12.731  12.749  0.1718 -0.1202  0.3045
  697PRO     BB 1563  13.400  12.736  13.308  0.0165  0.0914 -0.3520
  697PRO    SC1 1564  13.271  12.599  13.280 -0.1439  0.1736 -0.0249
  698CYS     BB 1565  13.576  12.869  13.567  0.0971 -0.0946 -0.0293
  698CYS    SC1 1566  13.748  13.035  13.566  0.0800 -0.0764 -0.0438
  699ASN     BB 1567  13.664  12.646  13.812  0.0509  0.3267  0.0116
  699ASN    SC1 1568  13.904  12.579  13.833 -0.0263  0.0792  0.1137
  700PHE     BB 1569  13.435  12.490  14.035 -0.0260  0.0870  0.1853
  700PHE    SC1 1570  13.117  12.350  13.992  0.1968  0.1728  0.2588
  700PHE    SC2 1571  13.191  12.484  13.807 -0.0440 -0.1891 -0.1038
  700PHE    SC3 1572  12.959  12.428  13.829 -0.0921  0.2367  0.5657
  701SER     BB 1573  13.441  12.585  14.360  0.1127  0.0327  0.0782
  701SER    SC1 1574  13.287  12.576  14.479 -0.0504 -0.1587 -0.1442
  702ASP     BB 1575  13.648  12.915  14.392  0.0173  0.1511  0.0755
  702ASP    SC1 1576  13.779  12.943  14.174  0.0134 -0.1803  0.0298
  703LYS     BB 1577  13.698  12.988  14.741 -0.2096 -0.3506  0.1288
  703LYS    SC1 1578  13.486  12.862  14.824  0.0137 -0.1242  0.0750
  703LYS    SC2 1579  13.337  12.724  15.028 -0.1145  0.3883 -0.3628
  704GLU     BB 1580  13.974  12.785  14.854  0.3439  0.2847 -0.0379
  704GLU    SC1 1581  14.062  12.683  14.644  0.0680 -0.3441 -0.2681
  705VAL     BB 1582  14.057  12.697  15.196  0.1708 -0.0682  0.1190
  705VAL    SC1 1583  13.891  12.601  15.252 -0.0162  0.3296  0.2562
  706GLU     BB 1584  14.341  12.615  15.416 -0.0957  0.0025  0.0320
  706GLU    SC1 1585  14.557  12.798  15.281  0.1453 -0.2216  0.1035
  707ASP     BB 1586  14.328  12.506  15.736  0.0226  0.1099 -0.0619
  707ASP    SC1 1587  14.296  12.270  15.828  0.2437  0.1550  0.1361
  708CYS     BB 1588  14.609  12.658  15.957  0.1388 -0.0687 -0.0734
  708CYS    SC1 1589  14.736  12.714  15.761 -0.0313 -0.0127 -0.1679
  709VAL     BB 1590  14.721  12.560  16.238 -0.2724 -0.0865 -0.2821
  709VAL    SC1 1591  14.855  12.455  16.344 -0.4161 -0.0126 -0.0236
  710THR     BB 1592  14.686  12.839  16.561 -0.2742  0.3526  0.0569
  710THR    SC1 1593  14.713  13.030  16.589  0.0638  0.2609  0.3832
  711ASN     BB 1594  14.559  12.728  16.929 -0.2673 -0.0312  0.1653
  711ASN    SC1 1595  14.728  12.573  17.028 -0.1449  0.1025  0.1675
  712ARG     BB 1596  14.406  12.981  17.050  0.0080  0.2654 -0.0710
  712ARG    SC1 1597  14.341  13.206  16.936  0.0109  0.5004  0.1788
  712ARG    SC2 1598  14.539  13.449  16.884  0.1301 -0.0748 -0.0703
  713PRO     BB 1599  13.985  12.918  17.310 -0.0198  0.3797 -0.1297
  713PRO    SC1 1600  14.029  13.068  17.419 -0.0688 -0.0677  0.5224
  714CYS     BB 1601  13.699  13.030  17.055 -0.0432  0.1359 -0.0338
  714CYS    SC1 1602  13.837  13.207  16.970  0.2969 -0.2048 -0.2012
  715ARG     BB 1603  13.446  13.003  17.217  0.4931 -0.0793  0.0064
  715ARG    SC1 1604  13.418  13.037  17.463  0.4060  0.0091 -0.1305
  715ARG    SC2 1605  13.315  13.309  17.673 -0.3072  0.1020  0.1999
  716SER     BB 1606  13.179  12.802  16.980  0.1276 -0.1347 -0.3089
  716SER    SC1 1607  13.149  12.898  16.813 -0.0453  0.0853 -0.1522
  717GLN     BB 1608  13.003  12.683  17.279 -0.2497  0.1394 -0.1282
  717GLN    SC1 1609  13.202  12.582  17.491  0.0272 -0.3308 -0.0624
  718VAL     BB 1610  12.677  12.796  17.318 -0.0195 -0.1178  0.0506
  718VAL    SC1 1611  12.530  12.923  17.271  0.0146 -0.1017 -0.0135
  719ARG     BB 1612  12.532  12.674  17.684 -0.2307 -0.1685  0.0858
  719ARG    SC1 1613  12.694  12.529  17.804 -0.0939 -0.3943  0.2060
  719ARG    SC2 1614  12.751  12.399  18.098 -0.3792  0.2037 -0.2727
  720CYS     BB 1615  12.212  12.399  17.614 -0.0232 -0.2362 -0.0455
  720CYS    SC1 1616  12.162  12.514  17.410 -0.3215  0.0458  0.1843
  721GLU     BB 1617  11.929  12.362  17.832 -0.3356  0.1031 -0.3189
  721GLU    SC1 1618  11.808  12.521  18.007  0.0748  0.1141  0.5828
  722GLY     BB 1619  11.801  12.115  17.630 -0.2405 -0.0912  0.1383
  723PHE     BB 1620  11.857  11.904  17.565 -0.0198  0.1107 -0.0030
  723PHE    SC1 1621  11.651  11.643  17.593  0.4662 -0.3258 -0.0620
  723PHE    SC2 1622  11.737  11.640  17.369  0.0844  0.2338 -0.2222
  723PHE    SC3 1623  11.506  11.588  17.409  0.1673  0.0706  0.0490
  724VAL     BB 1624  12.164  11.881  17.321 -0.0351  0.0416  0.0812
  724VAL    SC1 1625  12.256  12.058  17.339 -0.2929  0.1829  0.0328
  725CYS     BB 1626  12.203  11.591  17.151  0.2591  0.1134 -0.0594
  725CYS    SC1 1627  12.068  11.591  16.952 -0.1137  0.0037  0.1912
  726ALA     BB 1628  12.504  11.465  17.054 -0.1658 -0.2822  0.1190
  727GLN     BB 1629  12.571  11.493  16.763 -0.2298  0.1572  0.0653
  727GLN    SC1 1630  12.797  11.508  16.661 -0.0306  0.3037 -0.0279
  728THR     BB 1631  12.332  11.704  16.522  0.2140 -0.2627 -0.1867
  728THR    SC1 1632  12.230  11.605  16.389 -0.1679 -0.1206 -0.0012
  729GLY     BB 1633  12.351  11.951  16.769 -0.4059 -0.0240 -0.0189
  730ARG     BB 1634  12.048  12.057  16.804 -0.0751  0.1957  0.0375
  730ARG    SC1 1635  11.849  11.897  16.697 -0.2299  0.1224  0.0021
  730ARG    SC2 1636  11.571  11.894  16.500 -0.0659 -0.0280  0.1409
  731CYS     BB 1637  11.849  12.143  17.119 -0.0542  0.0547 -0.3231
  731CYS    SC1 1638  11.861  12.382  17.095 -0.0746  0.0583 -0.2912
  732VAL     BB 1639  11.534  12.008  17.125  0.0400  0.2538  0.0087
  732VAL    SC1 1640  11.479  11.852  17.013 -0.1460  0.2320  0.1308
  733ASN     BB 1641  11.298  12.035  17.518 -0.3771 -0.1009  0.3313
  733ASN    SC1 1642  11.085  12.057  17.389 -0.2100 -0.4405 -0.0090
  734ARG     BB 1643  11.305  11.850  17.793  0.1869  0.1101 -0.4027
  734ARG    SC1 1644  11.387  11.929  18.004 -0.0386 -0.0823  0.0745
  734ARG    SC2 1645  11.534  12.158  18.077  0.1572  0.1871  0.0826
  735ARG     BB 1646  11.053  11.693  17.820 -0.1137 -0.0963 -0.2058
  735ARG    SC1 1647  10.826  11.820  17.769 -0.3501  0.0051  0.1941
  735ARG    SC2 1648  10.650  11.902  17.557  0.1537  0.1099 -0.0577
  736LEU     BB 1649  11.050  11.534  17.431  0.0340 -0.2089 -0.2287
  736LEU    SC1 1650  10.986  11.571  17.177  0.2165  0.0889 -0.2324
  737LEU     BB 1651  11.242  11.263  17.558 -0.4164  0.0541  0.2371
  737LEU    SC1 1652  11.336  11.253  17.805  0.0958  0.0564  0.0463
  738CYS     BB 1653  11.077  10.950  17.537 -0.2388 -0.0564 -0.1273
  738CYS    SC1 1654  11.124  10.800  17.718 -0.0973  0.3203  0.1491
  739ASN     BB 1655  10.783  11.103  17.341  0.2029  0.1868  0.3249
  739ASN    SC1 1656  10.640  11.254  17.202  0.2022  0.0690  0.1974
  740GLY     BB 1657  10.825  10.805  17.060 -0.0867  0.1692  0.3679
  741ASP     BB 1658  10.890  11.020  16.801  0.0485  0.0967 -0.2528
  741ASP    SC1 1659  10.724  10.970  16.615 -0.0867  0.0239 -0.1128
  742ASN     BB 1660  11.211  11.182  16.823  0.0749  0.0871 -0.0440
  742ASN    SC1 1661  11.228  11.171  17.072 -0.0220  0.2437 -0.0294
  743ASP     BB 1662  11.276  11.444  16.670 -0.1460  0.0202 -0.0694
  743ASP    SC1 1663  11.321  11.440  16.419  0.1722  0.3142 -0.0199
  744CYS     BB 1664  11.671  11.421  16.733 -0.0126  0.2164  0.0116
  744CYS    SC1 1665  11.651  11.381  16.969 -0.1342 -0.2000 -0.0676
  745GLY     BB 1666  11.797  11.419  16.505 -0.2232 -0.1197  0.1380
  746ASP     BB 1667  11.993  11.042  16.618  0.2081 -0.1170  0.1537
  746ASP    SC1 1668  12.215  11.166  16.631  0.0572  0.1603  0.0973
  747GLN     BB 1669  11.758  10.925  16.829  0.2045 -0.1892 -0.0358
  747GLN    SC1 1670  11.553  10.823  16.737 -0.2037 -0.1410  0.0548
  748SER     BB 1671  11.973  11.048  17.102  0.1147 -0.2663  0.2279
  748SER    SC1 1672  12.132  11.128  17.183  0.1074  0.0556 -0.0709
  749ASP     BB 1673  11.630  11.141  17.397 -0.2494  0.1159  0.0667
  749ASP    SC1 1674  11.798  11.194  17.581 -0.0021  0.2108 -0.1851
  750GLU     BB 1675  11.499  10.797  17.282  0.3443 -0.3278  0.3475
  750GLU    SC1 1676  11.295  10.651  17.136  0.0341  0.2267  0.0130
  751ALA     BB 1677  11.825  10.655  17.358  0.2177 -0.0205  0.1417
  752ASN     BB 1678  11.723  10.418  17.646  0.0135 -0.2210  0.3429
  752ASN    SC1 1679  11.860  10.210  17.660  0.1695 -0.1363  0.0934
  753CYS     BB 1680  11.401  10.415  17.590 -0.0428  0.0313 -0.0305
  753CYS    SC1 1681  11.278  10.218  17.529  0.1548 -0.1280  0.0862
  754ARG     BB 1682  11.323  10.368  17.976  0.2379 -0.0344  0.1810
  754ARG    SC1 1683  11.428  10.164  18.013 -0.1461 -0.2147  0.1807
  754ARG    SC2 1684  11.419   9.875  18.152 -0.0689  0.2151 -0.4312
  755ARG     BB 1685  10.918  10.381  17.855 -0.0603  0.0114  0.0446
  755ARG    SC1 1686  10.706  10.295  17.945  0.0486 -0.1143 -0.1151
  755ARG    SC2 1687  10.377  10.184  17.976  0.1585  0.3206  0.2130
  756ILE     BB 1688  10.764  10.520  17.518 -0.0716 -0.2266  0.0148
  756ILE    SC1 1689  10.901  10.460  17.399 -0.1044  0.0385  0.0284
  757TYR     BB 1690  10.504  10.776  17.567  0.0027 -0.0723 -0.1064
  757TYR    SC1 1691  10.657  10.884  17.799  0.1878 -0.0564  0.0188
  757TYR    SC2 1692  10.486  10.737  17.882  0.0640  0.2043  0.2307
  757TYR    SC3 1693  10.708  10.794  18.091  0.1789  0.2177  0.1052
  758LYS     BB 1694  10.352  10.784  17.328 -0.1927 -0.0145 -0.0686
  758LYS    SC1 1695  10.177  10.608  17.258 -0.0338 -0.2166  0.0439
  758LYS    SC2 1696   9.999  10.401  17.147  0.2828  0.2763 -0.0015
  759LYS     BB 1697  10.145  11.087  17.146  0.6979 -0.1968  0.0389
  759LYS    SC1 1698  10.183  11.248  17.322 -0.2235  0.0376  0.1605
  759LYS    SC2 1699  10.137  11.562  17.359 -0.2570  0.3666  0.4677
  760CYS     BB 1700  10.009  11.082  16.851 -0.0632 -0.2416 -0.0551
  760CYS    SC1 1701   9.819  11.221  16.807  0.1032  0.0129  0.0240
  761GLN     BB 1702  10.034  10.691  16.785 -0.0529 -0.0468 -0.3311
  761GLN    SC1 1703  10.334  10.692  16.813 -0.1037 -0.4459  0.0228
  762HIS     BB 1704   9.822  10.740  16.547 -0.0913 -0.3041 -0.1740
  762HIS    SC1 1705   9.644  10.819  16.560 -0.0316 -0.2135  0.3319
  762HIS    SC2 1706   9.479  10.918  16.552  0.0192 -0.1964 -0.2009
  762HIS    SC3 1707   9.434  10.877  16.759 -0.4165  0.2151 -0.2099
  763GLU     BB 1708   9.902  10.799  16.075 -0.0032 -0.1081  0.2054
  763GLU    SC1 1709   9.825  10.639  15.879  0.2603  0.2247 -0.1301
  764MET     BB 1710   9.917  11.138  16.044  0.0206 -0.1188  0.1713
  764MET    SC1 1711   9.847  11.251  16.306  0.1902 -0.0999 -0.1404
  765ASP     BB 1712   9.910  11.285  15.785 -0.0417  0.1283 -0.1658
  765ASP    SC1 1713   9.728  11.312  15.607 -0.2661 -0.0647  0.0321
  766GLN     BB 1714  10.175  11.465  15.673 -0.0825 -0.1602 -0.0847
  766GLN    SC1 1715  10.322  11.358  15.371  0.0278 -0.1480  0.0782
  767TYR     BB 1716  10.063  11.746  15.550 -0.1232 -0.2821 -0.2104
  767TYR    SC1 1717  10.004  12.037  15.733 -0.0762 -0.2168  0.2803
  767TYR    SC2 1718  10.233  11.974  15.705 -0.0401 -0.1028  0.3211
  767TYR    SC3 1719  10.199  12.275  15.769 -0.2153 -0.0747  0.0962
  768TRP     BB 1720  10.010  11.767  15.184  0.1979 -0.0232 -0.0665
  768TRP    SC1 1721   9.753  11.760  15.233 -0.0539  0.0716  0.1836
  768TRP    SC2 1722   9.586  11.641  15.313  0.0164  0.0641  0.3194
  768TRP    SC3 1723   9.613  11.964  15.171 -0.0685  0.0924  0.2902
  768TRP    SC4 1724   9.407  11.815  15.289 -0.1619 -0.1924 -0.2279
  769GLY     BB 1725  10.224  11.847  15.102 -0.2850 -0.2022 -0.0910
  770ILE     BB 1726  10.431  12.077  15.311 -0.3679 -0.0700 -0.0444
  770ILE    SC1 1727  10.374  12.302  15.276  0.2900 -0.0632 -0.2352
  771GLY     BB 1728  10.792  11.988  15.289 -0.2258  0.0307  0.3108
  772SER     BB 1729  10.879  12.165  15.016  0.1981 -0.1466  0.2164
  772SER    SC1 1730  10.957  12.181  14.838 -0.0683 -0.2131  0.0925
  773LEU     BB 1731  10.865  12.515  15.235 -0.0449 -0.2438 -0.3296
  773LEU    SC1 1732  10.696  12.648  15.081 -0.2100  0.2712  0.2857
  774ALA     BB 1733  11.068  12.449  15.435 -0.1802  0.0973 -0.0316
  775SER     BB 1734  11.397  12.479  15.193 -0.1671 -0.0697  0.4265
  775SER    SC1 1735  11.319  12.384  15.042  0.2621  0.2769 -0.0178
  776GLY     BB 1736  11.401  12.887  15.130 -0.1175 -0.0214 -0.1049
  777ILE     BB 1737  11.369  13.030  14.812 -0.0019 -0.2528  0.1992
  777ILE    SC1 1738  11.191  13.161  14.727 -0.3271  0.0300  0.1778
  778ASN     BB 1739  11.680  13.250  14.587  0.2533 -0.2153 -0.1349
  778ASN    SC1 1740  11.770  13.189  14.362 -0.0777 -0.0319 -0.3202
  779LEU     BB 1741  11.533  13.571  14.559 -0.1565  0.2985 -0.2538
  779LEU    SC1 1742  11.553  13.828  14.623  0.0140  0.2457 -0.0946
  780PHE     BB 1743  11.694  13.664  14.222  0.1019  0.1459 -0.2056
  780PHE    SC1 1744  11.712  13.915  13.981 -0.1022 -0.2009 -0.2702
  780PHE    SC2 1745  11.850  13.735  13.904  0.5226  0.1399  0.0319
  780PHE    SC3 1746  11.771  13.899  13.749  0.3624 -0.1148 -0.1599
  781THR     BB 1747  11.514  13.431  14.017  0.4869 -0.2790  0.2204
  781THR    SC1 1748  11.503  13.401  13.824  0.0457 -0.0990  0.2156
  782ASN     BB 1749  11.313  13.278  14.261  0.1852 -0.1099  0.3180
  782ASN    SC1 1750  11.123  13.426  14.328  0.0481 -0.1241 -0.0384
  783SER     BB 1751  11.406  12.908  14.289 -0.0823  0.1755  0.0457
  783SER    SC1 1752  11.507  12.817  14.150 -0.2827 -0.0466  0.0431
  784PHE     BB 1753  11.362  12.728  14.607  0.0276  0.0428  0.0447
  784PHE    SC1 1754  11.064  12.652  14.763 -0.0515  0.0753 -0.1245
  784PHE    SC2 1755  11.067  12.611  14.527 -0.1682 -0.3464 -0.0528
  784PHE    SC3 1756  10.858  12.622  14.644 -0.1372  0.3841 -0.0564
  785GLU     BB 1757  11.682  12.597  14.720 -0.2028 -0.2283 -0.0893
  785GLU    SC1 1758  11.845  12.697  14.494 -0.1997 -0.0433 -0.3466
  786GLY     BB 1759  11.778  12.444  14.941 -0.1713  0.1658  0.0458
  787PRO     BB 1760  11.710  12.301  15.290 -0.2962 -0.1065 -0.1183
  787PRO    SC1 1761  11.887  12.291  15.357 -0.2784 -0.1453 -0.1722
  788VAL     BB 1762  11.561  12.527  15.642  0.2965  0.2190  0.0330
  788VAL    SC1 1763  11.517  12.716  15.592 -0.3224  0.0364 -0.1305
  789LEU     BB 1764  11.285  12.437  15.901  0.0740 -0.2308  0.1641
  789LEU    SC1 1765  11.146  12.661  15.888  0.1692 -0.1744  0.1202
  790ASP     BB 1766  11.199  12.135  15.981  0.0028  0.2150 -0.0971
  790ASP    SC1 1767  11.345  11.973  16.112 -0.3183  0.0617  0.0753
  791HIS     BB 1768  10.890  12.085  15.891  0.0326 -0.1425  0.0590
  791HIS    SC1 1769  10.771  12.202  15.791  0.1114  0.1374  0.3016
  791HIS    SC2 1770  10.639  12.294  15.684  0.0188 -0.0494  0.2451
  791HIS    SC3 1771  10.662  12.476  15.799  0.1096  0.1533 -0.0912
  792ARG     BB 1772  10.851  11.763  16.124 -0.2376  0.1992  0.0483
  792ARG    SC1 1773  11.010  11.609  15.976  0.0502 -0.2394 -0.2605
  792ARG    SC2 1774  11.323  11.575  15.888  0.1514  0.3582 -0.2839
  793TYR     BB 1775  10.965  11.835  16.420  0.1636  0.0764 -0.4129
  793TYR    SC1 1776  11.143  11.960  16.701  0.2338  0.2149 -0.0503
  793TYR    SC2 1777  11.045  12.125  16.556  0.0254  0.0196 -0.1326
  793TYR    SC3 1778  11.108  12.236  16.839 -0.1993  0.2162 -0.1592
  794TYR     BB 1779  10.689  11.862  16.646 -0.0049 -0.0098  0.1856
  794TYR    SC1 1780  10.711  11.535  16.725  0.0555 -0.2082  0.0009
  794TYR    SC2 1781  10.546  11.584  16.557 -0.0058 -0.4755 -0.0196
  794TYR    SC3 1782  10.434  11.411  16.789  0.0922 -0.1519  0.2724
  795ALA     BB 1783  10.745  11.934  16.979 -0.1060  0.1522 -0.1038
  796GLY     BB 1784  10.444  11.823  17.063  0.1151  0.0519 -0.2052
  797GLY     BB 1785  10.270  11.915  16.866  0.1010  0.1922 -0.0142
  798CYS     BB 1786   9.979  11.644  16.837  0.0154 -0.0329 -0.0358
  798CYS    SC1 1787  10.026  11.586  16.609 -0.2020  0.2039 -0.1421
  799SER     BB 1788   9.635  11.835  16.833  0.1337 -0.2747  0.0895
  799SER    SC1 1789   9.682  12.021  16.798  0.0215 -0.2279  0.1881
  800PRO     BB 1790   9.499  11.651  16.497 -0.0310 -0.1858  0.0404
  800PRO    SC1 1791   9.502  11.477  16.571 -0.1108 -0.2224 -0.0438
  801HIS     BB 1792   9.345  11.886  16.332 -0.4624 -0.1142 -0.0416
  801HIS    SC1 1793   9.214  12.028  16.357 -0.0612  0.2441  0.0815
  801HIS    SC2 1794   9.096  12.180  16.376 -0.1965  0.1588 -0.1211
  801HIS    SC3 1795   9.072  12.198  16.162  0.2730  0.2345 -0.1691
  802TYR     BB 1796   9.125  11.708  16.014  0.0668 -0.1840 -0.1961
  802TYR    SC1 1797   8.866  11.807  16.112  0.0287  0.2321  0.1395
  802TYR    SC2 1798   8.918  11.586  16.192  0.0253  0.1011 -0.2192
  802TYR    SC3 1799   8.618  11.621  16.120  0.0213  0.2292 -0.1406
  803ILE     BB 1800   9.082  11.813  15.671  0.2422  0.0587  0.0027
  803ILE    SC1 1801   9.059  12.015  15.704 -0.0424  0.2745 -0.0169
  804LEU     BB 1802   8.791  11.619  15.583  0.0473  0.0387 -0.1485
  804LEU    SC1 1803   8.559  11.506  15.643  0.1142  0.0762  0.1851
  805ASN     BB 1804   8.895  11.231  15.862 -0.1669  0.2117  0.3839
  805ASN    SC1 1805   8.712  11.152  16.013 -0.0587 -0.0946  0.3568
  806THR     BB 1806   9.205  11.360  15.720  0.1603  0.1285  0.0811
  806THR    SC1 1807   9.271  11.343  15.538 -0.2667 -0.0428 -0.0614
  807ARG     BB 1808   9.380  11.454  16.036 -0.0808 -0.0173 -0.1468
  807ARG    SC1 1809   9.385  11.244  16.150  0.0437  0.2110 -0.4602
  807ARG    SC2 1810   9.131  11.188  16.394  0.0814 -0.0129  0.0427
  808PHE     BB 1811   9.681  11.630  16.016  0.0711 -0.1943  0.2368
  808PHE    SC1 1812   9.575  11.951  15.895  0.1968 -0.0288 -0.0779
  808PHE    SC2 1813   9.579  11.782  15.724  0.1093 -0.0408 -0.0685
  808PHE    SC3 1814   9.530  12.010  15.667 -0.1284 -0.0814 -0.0272
  809ARG     BB 1815   9.950  11.723  16.184  0.0650 -0.1876  0.2291
  809ARG    SC1 1816  10.157  11.605  16.151 -0.1737 -0.1766 -0.1179
  809ARG    SC2 1817  10.445  11.465  16.053 -0.0122  0.3088  0.1065
  810LYS     BB 1818  10.015  12.080  16.215 -0.2245 -0.1056 -0.0364
  810LYS    SC1 1819   9.799  12.243  16.213  0.0102  0.0058 -0.0248
  810LYS    SC2 1820   9.609  12.390  16.378  0.1466 -0.0084  0.0839
  811PRO     BB 1821  10.455  12.105  16.255  0.2784  0.0066 -0.0851
  811PRO    SC1 1822  10.460  11.990  16.104 -0.1296  0.0924 -0.1672
  812TYR     BB 1823  10.570  12.316  16.487  0.3352 -0.0159  0.0547
  812TYR    SC1 1824  10.760  12.469  16.702  0.2572 -0.0947  0.3058
  812TYR    SC2 1825  10.579  12.334  16.786  0.2322 -0.0589  0.3109
  812TYR    SC3 1826  10.626  12.591  16.954 -0.0001  0.1551  0.0504
  813ASN     BB 1827  10.662  12.559  16.268 -0.0673 -0.0018  0.1644
  813ASN    SC1 1828  10.900  12.495  16.225 -0.0854 -0.0091  0.0786
  814VAL     BB 1829  10.372  12.652  16.155 -0.1441  0.2385  0.2712
  814VAL    SC1 1830  10.220  12.521  16.150  0.0856 -0.0235  0.0979
  815GLU     BB 1831  10.127  12.956  16.226 -0.3276 -0.2544 -0.0907
  815GLU    SC1 1832  10.033  13.130  16.407  0.0663 -0.3892  0.0003
  816SER     BB 1833   9.836  12.749  16.035  0.0494  0.0963 -0.2067
  816SER    SC1 1834   9.668  12.823  16.101  0.0357  0.0113 -0.1465
  817TYR     BB 1835   9.800  12.517  15.733  0.0839  0.0046 -0.1174
  817TYR    SC1 1836   9.746  12.297  15.459 -0.0221 -0.0031 -0.1995
  817TYR    SC2 1837   9.943  12.434  15.447 -0.1963  0.2735  0.0647
  817TYR    SC3 1838   9.895  12.269  15.189  0.4103  0.1663  0.0183
  818THR     BB 1839   9.431  12.545  15.705 -0.1125 -0.0033 -0.0537
  818THR    SC1 1840   9.334  12.473  15.858  0.3115 -0.0469  0.1975
  819PRO     BB 1841   9.262  12.438  15.360  0.0673  0.0932 -0.0789
  819PRO    SC1 1842   9.227  12.266  15.287  0.2900 -0.2209  0.5329
  820GLN     BB 1843   9.147  12.729  15.318  0.4160 -0.0119 -0.1158
  820GLN    SC1 1844   9.026  12.893  15.555 -0.0432 -0.0297 -0.1101
  821THR     BB 1845   9.017  12.669  14.910 -0.1033 -0.0702 -0.1885
  821THR    SC1 1846   8.956  12.484  14.903 -0.0920 -0.0831  0.0187
  822GLN     BB 1847   8.913  12.898  14.561  0.4106  0.1210  0.1512
  822GLN    SC1 1848   8.978  13.134  14.670  0.2565  0.0761  0.1254
  823GLY     BB 1849   8.922  12.897  14.201 -0.0683  0.0723  0.0257
  824LYS     BB 1850   8.946  13.128  13.940  0.2398 -0.0123  0.1015
  824LYS    SC1 1851   9.097  13.330  13.883  0.2506  0.1023  0.0799
  824LYS    SC2 1852   9.108  13.604  13.840 -0.0888  0.3067 -0.0862
  825TYR     BB 1853   8.871  13.070  13.551  0.2396  0.0365 -0.2406
  825TYR    SC1 1854   8.953  12.791  13.338 -0.0921 -0.2090 -0.0751
  825TYR    SC2 1855   8.783  12.939  13.255  0.0703  0.0522  0.0545
  825TYR    SC3 1856   8.894  12.749  13.036 -0.1369  0.1233 -0.1135
  826GLU     BB 1857   8.924  13.400  13.381  0.1945  0.1338 -0.0633
  826GLU    SC1 1858   9.129  13.683  13.389  0.1307 -0.2089 -0.0230
  827PHE     BB 1859   8.867  13.392  13.056  0.2778  0.2842 -0.0760
  827PHE    SC1 1860   8.604  13.234  12.952  0.0491 -0.1156  0.1121
  827PHE    SC2 1861   8.801  13.170  12.831 -0.0762 -0.2341 -0.0303
  827PHE    SC3 1862   8.597  13.048  12.801 -0.1832 -0.0842  0.0829
  828ILE     BB 1863   8.920  13.665  12.801  0.1454  0.1140 -0.0257
  828ILE    SC1 1864   9.057  13.795  12.896 -0.0573  0.1420 -0.0949
  829LEU     BB 1865   8.844  13.528  12.460 -0.0120 -0.2125  0.2296
  829LEU    SC1 1866   8.691  13.330  12.372  0.0299 -0.1785  0.0787
  830LYS     BB 1867   8.876  13.820  12.212 -0.0857 -0.0278  0.3018
  830LYS    SC1 1868   9.006  14.032  12.177 -0.1793  0.0436  0.0749
  830LYS    SC2 1869   9.256  14.212  12.131  0.1027  0.0018 -0.4477
  831GLU     BB 1870   8.806  13.706  11.876  0.0059  0.1260  0.2685
  831GLU    SC1 1871   8.757  13.433  11.906 -0.0210  0.2986 -0.2732
  832TYR     BB 1872   8.802  13.968  11.551  0.2159 -0.0734  0.1614
  832TYR    SC1 1873   8.904  14.268  11.653  0.5093 -0.0327 -0.0596
  832TYR    SC2 1874   8.774  14.347  11.468  0.0904 -0.0106  0.2414
  832TYR    SC3 1875   9.069  14.442  11.457  0.0081  0.1914 -0.2850
  833GLU     BB 1876   8.770  13.913  11.333  0.0344  0.1026  0.1734
  833GLU    SC1 1877   8.682  13.649  11.164 -0.1465  0.0494 -0.1304
  834SER     BB 1878   8.766  14.129  10.958  0.1617 -0.0104  0.1710
  834SER    SC1 1879   8.857  14.301  10.963 -0.0735  0.1273 -0.1207
  835TYR     BB 1880   8.728  14.021  10.617 -0.3865  0.2134 -0.0618
  835TYR    SC1 1881   8.586  13.704  10.703  0.0604 -0.1184 -0.2187
  835TYR    SC2 1882   8.456  13.847  10.561 -0.0088  0.3909  0.3482
  835TYR    SC3 1883   8.281  13.686  10.760  0.1379  0.1769  0.3047
  836SER     BB 1884   8.667  14.145  10.295 -0.0423 -0.0896 -0.0573
  836SER    SC1 1885   8.773  14.280  10.203  0.0484 -0.1395 -0.0254
  837ASP     BB 1886   8.514  13.896  10.001 -0.2422  0.4051 -0.0789
  837ASP    SC1 1887   8.368  13.690  10.037  0.0820  0.1956  0.0567
  838PHE     BB 1888   8.517  14.031   9.642  0.3548  0.1466 -0.0271
  838PHE    SC1 1889   8.688  14.288   9.626 -0.0680 -0.5982  0.2561
  838PHE    SC2 1890   8.487  14.308   9.756 -0.1527  0.0673  0.0347
  838PHE    SC3 1891   8.650  14.484   9.759  0.0402 -0.1000 -0.4336
  839GLU     BB 1892   8.458  13.941   9.363 -0.1879  0.2254  0.2632
  839GLU    SC1 1893   8.363  13.648   9.327 -0.2576 -0.2606  0.0775
  840ARG     BB 1894   8.493  14.134   9.112  0.3527 -0.3309  0.0138
  840ARG    SC1 1895   8.576  14.355   9.000 -0.1994  0.1616 -0.0736
  840ARG    SC2 1896   8.676  14.682   9.160 -0.2146 -0.1385 -0.2423
  841ASN     BB 1897   8.351  13.955   8.831  0.0023  0.0486 -0.0718
  841ASN    SC1 1898   8.341  13.737   8.708 -0.1832  0.0400 -0.0426
  842VAL     BB 1899   8.404  14.169   8.492  0.1069 -0.1328  0.1824
  842VAL    SC1 1900   8.513  14.335   8.512 -0.0572 -0.0175  0.1301
  843THR     BB 1901   8.294  13.974   8.265 -0.5094 -0.1141 -0.1054
  843THR    SC1 1902   8.253  13.795   8.199  0.0593 -0.2928  0.0113
  844GLU     BB 1903   8.252  14.123   7.852  0.0862 -0.1243 -0.1023
  844GLU    SC1 1904   8.342  14.383   7.754  0.2584  0.1821  0.2704
  845LYS     BB 1905   8.087  13.931   7.580 -0.2225  0.0425 -0.3027
  845LYS    SC1 1906   7.991  13.760   7.691  0.2839 -0.0051 -0.1777
  845LYS    SC2 1907   7.846  13.693   7.942 -0.0486 -0.1895 -0.0626
  846MET     BB 1908   8.045  13.925   7.240 -0.0570 -0.0249 -0.1648
  846MET    SC1 1909   8.194  14.208   7.230  0.1239 -0.1889  0.0902
  847ALA     BB 1910   7.952  13.804   6.983  0.1546 -0.0498  0.2776
  848SER     BB 1911   7.970  13.978   6.664 -0.1547 -0.1179 -0.1946
  848SER    SC1 1912   8.111  14.105   6.707 -0.2511 -0.0394 -0.1084
  849LYS     BB 1913   7.893  13.848   6.312 -0.2187 -0.2016 -0.0058
  849LYS    SC1 1914   7.735  13.665   6.308 -0.1117 -0.0339 -0.3065
  849LYS    SC2 1915   7.605  13.444   6.441 -0.0560  0.0187 -0.1158
  850SER     BB 1916   7.878  13.960   5.931 -0.0878 -0.1502  0.0113
  850SER    SC1 1917   7.947  14.092   5.805 -0.1285  0.1650  0.3155
  851GLY     BB 1918   7.681  13.650   5.741  0.3185  0.2545  0.1685
  852PHE     BB 1919   7.405  13.442   5.552 -0.0521  0.0780 -0.1616
  852PHE    SC1 1920   7.358  13.614   5.255 -0.0987 -0.1216  0.1777
  852PHE    SC2 1921   7.562  13.488   5.261 -0.2174 -0.3180  0.1273
  852PHE    SC3 1922   7.523  13.646   5.084 -0.0257 -0.1360  0.2451
  853SER     BB 1923   7.223  13.138   5.382  0.0378  0.1630  0.2672
  853SER    SC1 1924   7.114  13.031   5.503 -0.1075  0.2288  0.1959
  854PHE     BB 1925   7.173  13.207   5.033  0.0810 -0.1166  0.1866
  854PHE    SC1 1926   7.142  13.431   4.809 -0.0840  0.2723 -0.2670
  854PHE    SC2 1927   7.333  13.296   4.758 -0.3245 -0.1375 -0.0972
  854PHE    SC3 1928   7.322  13.523   4.680  0.0979 -0.2023 -0.3555
  855GLY     BB 1929   7.038  12.958   4.869 -0.3732  0.0223 -0.1257
  856PHE     BB 1930   6.921  13.066   4.537  0.3442  0.0980 -0.0062
  856PHE    SC1 1931   6.911  13.229   4.242  0.1198  0.2608  0.2360
  856PHE    SC2 1932   7.137  13.247   4.320  0.2847  0.0646 -0.1881
  856PHE    SC3 1933   7.084  13.299   4.092 -0.0944  0.0834 -0.0976
  857LYS     BB 1934   6.747  12.818   4.393  0.0092  0.0551 -0.0819
  857LYS    SC1 1935   6.594  12.754   4.583  0.1725  0.1333  0.2506
  857LYS    SC2 1936   6.571  12.697   4.885 -0.1318 -0.1239  0.0243
  858ILE     BB 1937   6.630  12.749   4.106 -0.2556  0.0846  0.1329
  858ILE    SC1 1938   6.500  12.570   4.102 -0.2683 -0.0232  0.0038
  859PRO     BB 1939   6.576  12.983   3.865  0.0630  0.0769 -0.2168
  859PRO    SC1 1940   6.490  13.152   3.877  0.0531  0.0563  0.0232
  860GLY     BB 1941   6.917  13.039   3.697 -0.1074  0.0785  0.1945
  861ILE     BB 1942   6.892  12.731   3.661  0.1364 -0.1102 -0.1615
  861ILE    SC1 1943   6.818  12.551   3.565 -0.0984  0.2572 -0.1139
  862PHE     BB 1944   7.016  12.526   4.066  0.1596 -0.1922  0.2499
  862PHE    SC1 1945   7.297  12.692   3.989 -0.1094  0.2075 -0.0504
  862PHE    SC2 1946   7.136  12.852   4.067 -0.0856  0.2206 -0.0273
  862PHE    SC3 1947   7.334  12.927   3.954 -0.1995  0.1938 -0.2458
  863GLU     BB 1948   7.050  12.496   4.394  0.1388 -0.0089 -0.0629
  863GLU    SC1 1949   6.971  12.450   4.642 -0.2735  0.0756 -0.3825
  864LEU     BB 1950   7.355  12.733   4.514  0.0698  0.1405  0.2118
  864LEU    SC1 1951   7.491  12.955   4.465  0.2977 -0.0745 -0.1499
  865GLY     BB 1952   7.393  12.694   4.869  0.3290 -0.0096 -0.0976
  866ILE     BB 1953   7.596  12.851   5.131 -0.0352  0.0812 -0.0485
  866ILE    SC1 1954   7.664  13.028   5.012  0.1538  0.2583 -0.0677
  867SER     BB 1955   7.646  12.987   5.483  0.3122  0.2158  0.2593
  867SER    SC1 1956   7.592  12.934   5.663 -0.0774 -0.1435  0.0412
  868SER     BB 1957   7.929  13.272   5.478 -0.1437 -0.0371 -0.1597
  868SER    SC1 1958   7.964  13.273   5.286  0.0414 -0.2087 -0.1266
  869GLN     BB 1959   7.969  13.344   5.799  0.1015 -0.1665  0.0658
  869GLN    SC1 1960   7.889  13.231   6.003  0.0392 -0.0434  0.0869
  870SER     BB 1961   8.200  13.599   5.931 -0.0189 -0.0712 -0.0001
  870SER    SC1 1962   8.309  13.715   5.819 -0.1330  0.2554  0.2247
  871ASP     BB 1963   8.255  13.562   6.332 -0.0651  0.2700  0.1940
  871ASP    SC1 1964   8.097  13.381   6.415 -0.1580  0.1770 -0.1827
  872ARG     BB 1965   8.474  13.774   6.538  0.1413 -0.0057  0.0737
  872ARG    SC1 1966   8.532  13.997   6.447  0.3327  0.0551  0.0722
  872ARG    SC2 1967   8.316  14.053   6.177  0.0092  0.1034  0.0346
  873GLY     BB 1968   8.402  13.763   6.867  0.3192 -0.0650  0.0070
  874LYS     BB 1969   8.487  13.771   7.253 -0.1214  0.0832  0.0829
  874LYS    SC1 1970   8.622  13.972   7.279 -0.0720  0.0159  0.0134
  874LYS    SC2 1971   8.602  14.195   7.461 -0.2163  0.1676  0.0984
  875HIS     BB 1972   8.503  13.739   7.651  0.0112 -0.1012  0.2135
  875HIS    SC1 1973   8.431  13.561   7.684 -0.0160 -0.1599 -0.1286
  875HIS    SC2 1974   8.358  13.385   7.714 -0.1042 -0.1074 -0.0790
  875HIS    SC3 1975   8.481  13.355   7.889 -0.4932  0.0838  0.2315
  876TYR     BB 1976   8.707  13.865   7.931  0.0920 -0.2468 -0.3098
  876TYR    SC1 1977   8.690  14.157   8.041 -0.1214 -0.2533  0.1053
  876TYR    SC2 1978   8.913  14.076   8.007 -0.1662 -0.3074 -0.0591
  876TYR    SC3 1979   8.864  14.353   7.876 -0.1665 -0.2523  0.0585
  877ILE     BB 1980   8.713  13.741   8.283 -0.4588  0.3489  0.2265
  877ILE    SC1 1981   8.634  13.539   8.361  0.1162 -0.4549  0.0443
  878ARG     BB 1982   8.863  13.960   8.475 -0.1211  0.0081  0.0753
  878ARG    SC1 1983   8.959  14.191   8.492  0.1908  0.3506 -0.5191
  878ARG    SC2 1984   9.206  14.297   8.674 -0.0462  0.0857  0.1287
  879ARG     BB 1985   8.822  13.908   8.862  0.0087 -0.1253 -0.1390
  879ARG    SC1 1986   8.772  13.701   8.958  0.0551 -0.0990 -0.1509
  879ARG    SC2 1987   8.598  13.395   9.019  0.1499 -0.1016 -0.0706
  880THR     BB 1988   8.974  14.091   9.170  0.0094 -0.0349 -0.1959
  880THR    SC1 1989   9.027  14.278   9.157  0.0839 -0.0367  0.0613
  881LYS     BB 1990   8.927  13.836   9.445 -0.0700 -0.2141  0.0283
  881LYS    SC1 1991   8.830  13.630   9.499  0.2417 -0.0249 -0.1598
  881LYS    SC2 1992   8.693  13.494   9.706 -0.0795  0.0329 -0.1957
  882ARG     BB 1993   9.019  13.928   9.772 -0.0522  0.2826 -0.0101
  882ARG    SC1 1994   9.149  14.120   9.804 -0.1358 -0.1200  0.2552
  882ARG    SC2 1995   9.501  14.250   9.894  0.2179 -0.0316 -0.0673
  883PHE     BB 1996   8.925  13.767  10.051  0.0540 -0.1683  0.1730
  883PHE    SC1 1997   8.814  13.429  10.167  0.3283  0.3232 -0.0016
  883PHE    SC2 1998   8.761  13.594  10.334  0.0919  0.0482  0.1974
  883PHE    SC3 1999   8.761  13.361  10.391  0.1831 -0.0371 -0.1449
  884SER     BB 2000   9.103  13.926  10.305 -0.0073 -0.0662 -0.1682
  884SER    SC1 2001   9.200  14.095  10.321  0.0384 -0.1325  0.2863
  885HIS     BB 2002   9.063  13.807  10.683 -0.1075 -0.0512 -0.2047
  885HIS    SC1 2003   9.086  13.614  10.687 -0.0578 -0.0369  0.2434
  885HIS    SC2 2004   9.121  13.424  10.690 -0.0089 -0.0402 -0.2860
  885HIS    SC3 2005   8.941  13.385  10.804  0.2224 -0.3526 -0.0218
  886THR     BB 2006   9.256  13.965  10.986  0.1304  0.2657 -0.2445
  886THR    SC1 2007   9.318  14.149  11.000  0.0226  0.2872 -0.0509
  887LYS     BB 2008   9.225  13.736  11.246  0.2223 -0.2613  0.5812
  887LYS    SC1 2009   9.134  13.488  11.313 -0.0682 -0.0924 -0.0423
  887LYS    SC2 2010   8.940  13.354  11.504  0.1038  0.3716  0.2644
  888SER     BB 2011   9.301  13.865  11.612  0.2078 -0.0490 -0.0629
  888SER    SC1 2012   9.346  14.054  11.595  0.1267 -0.0447 -0.2288
  889VAL     BB 2013   9.291  13.639  11.903  0.0530  0.0998 -0.1544
  889VAL    SC1 2014   9.216  13.454  11.906 -0.0359  0.1381  0.0127
  890PHE     BB 2015   9.399  13.696  12.270  0.0151  0.1009 -0.0709
  890PHE    SC1 2016   9.607  13.876  12.448  0.1388 -0.0666 -0.1019
  890PHE    SC2 2017   9.376  13.878  12.511  0.0750 -0.2572 -0.3257
  890PHE    SC3 2018   9.546  13.859  12.679 -0.0672  0.0285 -0.1489
  891LEU     BB 2019   9.295  13.410  12.502 -0.1555 -0.0744  0.0232
  891LEU    SC1 2020   9.157  13.184  12.495  0.0045 -0.1786  0.2038
  892HIS     BB 2021   9.379  13.405  12.864  0.1521  0.1843 -0.1627
  892HIS    SC1 2022   9.477  13.527  12.980 -0.2046 -0.0055  0.3533
  892HIS    SC2 2023   9.572  13.635  13.110  0.0245  0.2763 -0.0487
  892HIS    SC3 2024   9.734  13.492  13.121  0.0909  0.3468 -0.0976
  893ALA     BB 2025   9.248  13.116  13.051 -0.0575 -0.0507 -0.0121
  894ARG     BB 2026   9.334  13.099  13.374 -0.0758 -0.1769 -0.1493
  894ARG    SC1 2027   9.410  13.287  13.499  0.1258  0.2492  0.0414
  894ARG    SC2 2028   9.719  13.297  13.575 -0.1933  0.3100 -0.0929
  895SER     BB 2029   9.278  12.877  13.677  0.0556 -0.0125  0.2366
  895SER    SC1 2030   9.228  12.690  13.702 -0.0619 -0.0771 -0.4225
  896ASP     BB 2031   9.426  12.972  14.016 -0.0097 -0.1933  0.2465
  896ASP    SC1 2032   9.581  13.174  14.034  0.0244 -0.1765 -0.2044
  897LEU     BB 2033   9.336  12.672  14.205  0.0350  0.1490 -0.0648
  897LEU    SC1 2034   9.239  12.432  14.263 -0.0907  0.2200  0.0212
  898GLU     BB 2035   9.407  12.786  14.591 -0.0458 -0.3174 -0.3044
  898GLU    SC1 2036   9.488  13.046  14.583  0.0744 -0.3105 -0.4896
  899VAL     BB 2037   9.437  12.517  14.844  0.1854 -0.0915 -0.0470
  899VAL    SC1 2038   9.388  12.335  14.778 -0.0004 -0.1289  0.1933
  900ALA     BB 2039   9.568  12.603  15.122 -0.0288  0.2167  0.1131
  901HIS     BB 2040   9.724  12.900  15.317  0.0264 -0.0585  0.2359
  901HIS    SC1 2041   9.605  12.979  15.449 -0.0546  0.1204  0.0617
  901HIS    SC2 2042   9.496  13.048  15.593  0.0794  0.3059  0.0672
  901HIS    SC3 2043   9.426  13.213  15.473 -0.0582  0.1289 -0.0974
  902TYR     BB 2044  10.034  12.874  15.561 -0.2953  0.2780 -0.0475
  902TYR    SC1 2045  10.253  12.807  15.426 -0.1308 -0.0606  0.0295
  902TYR    SC2 2046  10.274  12.691  15.635 -0.1015  0.0558  0.0918
  902TYR    SC3 2047  10.547  12.782  15.520 -0.0966 -0.2264 -0.1210
  903LYS     BB 2048  10.247  13.159  15.787  0.1689  0.0029 -0.0973
  903LYS    SC1 2049  10.194  13.392  15.880 -0.1011 -0.2568  0.3588
  903LYS    SC2 2050  10.219  13.481  16.162 -0.1899 -0.1505 -0.1665
  904LEU     BB 2051  10.465  13.009  15.989  0.0380  0.0876  0.1380
  904LEU    SC1 2052  10.717  12.944  15.939 -0.0338 -0.1177  0.0412
  905LYS     BB 2053  10.532  13.084  16.356 -0.0990  0.4628 -0.2142
  905LYS    SC1 2054  10.501  12.929  16.551  0.2355 -0.0871 -0.0402
  905LYS    SC2 2055  10.278  12.786  16.682 -0.0610  0.0082  0.1470
  906PRO     BB 2056  10.667  13.396  16.394  0.0414  0.0762  0.1021
  906PRO    SC1 2057  10.775  13.505  16.283  0.2541 -0.0815  0.1518
  907ARG     BB 2058  10.931  13.261  16.707 -0.0607  0.1551  0.1388
  907ARG    SC1 2059  10.934  13.435  16.878  0.4532 -0.3305  0.2504
  907ARG    SC2 2060  10.775  13.579  17.111  0.1008  0.2866  0.1572
  908SER     BB 2061  11.088  12.941  16.847 -0.0218 -0.0888  0.1567
  908SER    SC1 2062  11.058  12.890  17.032  0.1825 -0.0659  0.1957
  909LEU     BB 2063  11.160  12.808  16.537 -0.4051  0.1489  0.1804
  909LEU    SC1 2064  11.009  12.941  16.365  0.3097  0.4349 -0.2377
  910MET     BB 2065  11.351  12.555  16.457  0.1241  0.0634  0.0667
  910MET    SC1 2066  11.523  12.362  16.680  0.1767 -0.2235 -0.2220
  911LEU     BB 2067  11.593  12.500  16.177 -0.1133 -0.1900 -0.1049
  911LEU    SC1 2068  11.592  12.761  16.135 -0.6392 -0.1646  0.0541
  912HIS     BB 2069  11.662  12.192  15.816  0.0435 -0.2613 -0.0547
  912HIS    SC1 2070  11.567  12.069  15.698  0.1646  0.1246 -0.5534
  912HIS    SC2 2071  11.482  11.939  15.584 -0.1057 -0.1242 -0.0861
  912HIS    SC3 2072  11.336  12.082  15.516 -0.3192 -0.2935  0.0134
  913TYR     BB 2073  11.983  11.997  15.923 -0.3476 -0.2345  0.0370
  913TYR    SC1 2074  11.829  11.734  15.827  0.1116  0.1300  0.1629
  913TYR    SC2 2075  11.873  11.765  16.061 -0.0785 -0.2694  0.2549
  913TYR    SC3 2076  11.812  11.470  15.988  0.2212 -0.1900 -0.3418
  914GLU     BB 2077  12.194  12.094  15.707 -0.1234  0.3950  0.3083
  914GLU    SC1 2078  12.411  11.971  15.512  0.2083 -0.0335  0.1011
  915PHE     BB 2079  12.104  12.465  15.755  0.0449  0.0408 -0.0657
  915PHE    SC1 2080  12.189  12.771  15.645  0.0749  0.2184 -0.2437
  915PHE    SC2 2081  11.986  12.781  15.771  0.1182 -0.1032 -0.1492
  915PHE    SC3 2082  12.109  12.982  15.727 -0.1503  0.0749 -0.0933
  916LEU     BB 2083  12.209  12.486  16.075  0.0622  0.2686 -0.1721
  916LEU    SC1 2084  12.131  12.690  16.225  0.0926  0.1883 -0.0464
  917GLN     BB 2085  12.516  12.292  15.997 -0.2576 -0.2014 -0.0714
  917GLN    SC1 2086  12.483  12.069  16.188 -0.1750  0.0801 -0.0828
  918ARG     BB 2087  12.588  12.474  15.769  0.3494  0.1501 -0.0269
  918ARG    SC1 2088  12.588  12.455  15.540 -0.0357 -0.2649 -0.0754
  918ARG    SC2 2089  12.368  12.380  15.292 -0.0857  0.0992 -0.0630
  919VAL     BB 2090  12.627  12.771  15.925  0.0323  0.0229 -0.3513
  919VAL    SC1 2091  12.552  12.957  15.920 -0.0264  0.0097 -0.0188
  920LYS     BB 2092  12.796  12.624  16.197  0.4199 -0.0394 -0.1279
  920LYS    SC1 2093  12.885  12.523  16.382  0.0532 -0.2951  0.1030
  920LYS    SC2 2094  13.133  12.442  16.523 -0.1198  0.0804 -0.3763
  921ARG     BB 2095  13.108  12.569  15.970  0.2693  0.1085 -0.0193
  921ARG    SC1 2096  13.049  12.483  15.758  0.2221 -0.1852  0.0452
  921ARG    SC2 2097  13.131  12.322  15.502  0.0174  0.0011 -0.5326
  922LEU     BB 2098  13.165  12.940  15.865  0.1158 -0.1366  0.0978
  922LEU    SC1 2099  12.983  13.049  16.024  0.1939 -0.0030  0.0963
  923PRO     BB 2100  13.447  13.103  15.973 -0.1025 -0.0037 -0.1369
  923PRO    SC1 2101  13.618  13.019  15.972 -0.0756  0.0510 -0.0539
  924LEU     BB 2102  13.335  13.383  16.160  0.1172 -0.0889  0.1782
  924LEU    SC1 2103  13.140  13.394  16.340 -0.1431 -0.3224 -0.0887
  925GLU     BB 2104  13.549  13.686  16.061 -0.0105 -0.1941 -0.2664
  925GLU    SC1 2105  13.492  13.940  16.177 -0.1013  0.0414  0.0547
  926TYR     BB 2106  13.431  13.765  15.727 -0.0650 -0.0791 -0.1730
  926TYR    SC1 2107  13.321  14.071  15.659  0.0090  0.3969 -0.1201
  926TYR    SC2 2108  13.560  14.048  15.669 -0.0366  0.0102  0.1427
  926TYR    SC3 2109  13.470  14.341  15.625  0.4907  0.1344 -0.1337
  927SER     BB 2110  13.496  13.587  15.390 -0.1315 -0.3727  0.0725
  927SER    SC1 2111  13.684  13.550  15.350 -0.0660 -0.0397  0.0613
  928TYR     BB 2112  13.250  13.584  15.180 -0.1354  0.1558 -0.0158
  928TYR    SC1 2113  13.115  13.841  15.307 -0.0143 -0.2893  0.0657
  928TYR    SC2 2114  13.106  13.850  15.068 -0.1307 -0.2812  0.0698
  928TYR    SC3 2115  13.226  14.107  15.194 -0.4460 -0.1177  0.0395
  929GLY     BB 2116  13.305  13.280  15.034  0.1606  0.1486 -0.0530
  930GLU     BB 2117  13.118  13.071  15.275  0.0192 -0.0128  0.0134
  930GLU    SC1 2118  13.011  12.781  15.375 -0.0753 -0.1394 -0.1372
  931TYR     BB 2119  12.854  13.259  15.293 -0.0726 -0.3127  0.1080
  931TYR    SC1 2120  12.820  13.271  15.591  0.2296 -0.0472 -0.0062
  931TYR    SC2 2121  12.894  13.476  15.491  0.5425 -0.1949 -0.0809
  931TYR    SC3 2122  13.087  13.375  15.712  0.0611 -0.0799  0.3974
  932ARG     BB 2123  12.829  13.258  14.975 -0.1279 -0.1386  0.0385
  932ARG    SC1 2124  12.818  13.462  14.842 -0.0913  0.0714  0.2752
  932ARG    SC2 2125  12.976  13.627  14.582 -0.7045  0.0600 -0.0909
  933ASP     BB 2126  12.809  12.913  14.923 -0.1093  0.2742  0.1208
  933ASP    SC1 2127  12.982  12.911  14.736 -0.1198  0.0341  0.1122
  934LEU     BB 2128  12.549  12.885  15.104  0.3997  0.0065  0.2906
  934LEU    SC1 2129  12.527  12.893  15.368 -0.0165 -0.2689  0.2661
  935PHE     BB 2130  12.367  13.099  14.925  0.1970  0.1339  0.2230
  935PHE    SC1 2131  12.294  13.280  15.210  0.1791 -0.0394  0.1207
  935PHE    SC2 2132  12.330  13.408  15.010 -0.0972 -0.4034 -0.1634
  935PHE    SC3 2133  12.450  13.462  15.210  0.0728  0.0556 -0.3876
  936ARG     BB 2134  12.331  12.932  14.666  0.2285 -0.2020  0.0459
  936ARG    SC1 2135  12.292  12.928  14.441 -0.0246  0.0408  0.0443
  936ARG    SC2 2136  12.201  13.126  14.167  0.0220  0.1360  0.0488
  937ASP     BB 2137  12.265  12.614  14.882 -0.2714  0.0459 -0.1119
  937ASP    SC1 2138  12.405  12.405  14.843  0.1310  0.2867  0.0277
  938PHE     BB 2139  12.011  12.741  15.013  0.0845 -0.0969 -0.0450
  938PHE    SC1 2140  12.022  12.955  15.276 -0.1253  0.2795 -0.1482
  938PHE    SC2 2141  11.870  12.772  15.309  0.1851  0.0855  0.2211
  938PHE    SC3 2142  11.822  12.986  15.405 -0.0187  0.1121  0.0588
  939GLY     BB 2143  11.876  13.096  14.866  0.1627 -0.2298 -0.2343
  940THR     BB 2144  11.827  13.419  15.015 -0.0542  0.0587 -0.0471
  940THR    SC1 2145  11.829  13.610  14.978 -0.3417  0.0429 -0.1479
  941HIS     BB 2146  11.442  13.423  15.154  0.0430  0.0313  0.2732
  941HIS    SC1 2147  11.339  13.560  15.061  0.0547 -0.1465  0.0158
  941HIS    SC2 2148  11.251  13.706  14.970  0.0959 -0.1426 -0.0302
  941HIS    SC3 2149  11.105  13.573  14.882  0.1062 -0.1362 -0.0570
  942TYR     BB 2150  11.296  13.202  15.393  0.2207  0.1280 -0.0410
  942TYR    SC1 2151  11.176  13.090  15.680  0.2206  0.0622 -0.3008
  942TYR    SC2 2152  11.195  13.329  15.692 -0.1855  0.0838  0.0022
  942TYR    SC3 2153  11.211  13.195  15.970  0.4207 -0.2778 -0.2023
  943ILE     BB 2154  10.892  13.168  15.291  0.1103  0.1586 -0.0793
  943ILE    SC1 2155  10.880  13.048  15.134 -0.4151 -0.3210 -0.0813
  944THR     BB 2156  10.728  13.329  15.554  0.0982  0.1167 -0.1095
  944THR    SC1 2157  10.713  13.382  15.741  0.2986  0.1148 -0.0931
  945GLU     BB 2158  10.368  13.285  15.421  0.0125 -0.1909  0.1704
  945GLU    SC1 2159  10.340  13.564  15.440  0.0754 -0.1425  0.2294
  946ALA     BB 2160  10.264  13.207  15.096  0.2083 -0.0367  0.1191
  947VAL     BB 2161   9.866  13.100  14.960 -0.0155  0.2927  0.2294
  947VAL    SC1 2162   9.776  13.278  14.956 -0.3110  0.1415  0.0583
  948LEU     BB 2163   9.909  12.721  14.795  0.1832 -0.0424  0.3044
  948LEU    SC1 2164  10.077  12.639  14.983  0.2944  0.1953  0.3091
  949GLY     BB 2165   9.718  12.559  14.482  0.1190  0.0152  0.0172
  950GLY     BB 2166   9.820  12.539  14.170  0.1472  0.2275 -0.0570
  951ILE     BB 2167   9.795  12.745  13.789 -0.5409 -0.0810 -0.0421
  951ILE    SC1 2168   9.916  12.916  13.828  0.0330 -0.2502 -0.2356
  952TYR     BB 2169   9.694  12.687  13.460 -0.3023 -0.2646 -0.2224
  952TYR    SC1 2170   9.501  12.413  13.409 -0.0345  0.2090 -0.0928
  952TYR    SC2 2171   9.625  12.426  13.204 -0.0242 -0.0247 -0.1020
  952TYR    SC3 2172   9.321  12.475  13.165 -0.0348 -0.1599 -0.1875
  953GLU     BB 2173   9.770  12.934  13.218  0.1347  0.2285 -0.0950
  953GLU    SC1 2174  10.028  13.112  13.292 -0.3239  0.0221 -0.2512
  954TYR     BB 2175   9.613  12.836  12.885  0.2373  0.1818 -0.1956
  954TYR    SC1 2176   9.401  12.801  12.662  0.1278 -0.0362  0.1131
  954TYR    SC2 2177   9.598  12.676  12.604  0.2644  0.2420 -0.0284
  954TYR    SC3 2178   9.388  12.682  12.376  0.2969  0.3446 -0.0550
  955THR     BB 2179   9.770  13.125  12.688  0.1306 -0.0055  0.0211
  955THR    SC1 2180   9.898  13.239  12.782 -0.1947  0.2999  0.0999
  956LEU     BB 2181   9.678  13.128  12.352 -0.0940 -0.0305  0.0882
  956LEU    SC1 2182   9.525  13.053  12.150 -0.0176  0.0562 -0.0015
  957VAL     BB 2183   9.803  13.444  12.113  0.1316 -0.1846  0.0611
  957VAL    SC1 2184   9.908  13.557  12.240  0.1500  0.1403 -0.2385
  958MET     BB 2185   9.724  13.481  11.787  0.1595 -0.2302  0.0677
  958MET    SC1 2186   9.561  13.297  11.587 -0.1592  0.3394 -0.1927
  959ASN     BB 2187   9.732  13.713  11.428  0.1645  0.1406 -0.1771
  959ASN    SC1 2188   9.826  13.924  11.521  0.1435  0.0892 -0.0386
  960LYS     BB 2189   9.644  13.609  11.107  0.0277 -0.0751 -0.0992
  960LYS    SC1 2190   9.513  13.409  11.043  0.0172 -0.1516  0.1039
  960LYS    SC2 2191   9.420  13.128  11.104 -0.1377  0.1642  0.1333
  961GLU     BB 2192   9.608  13.745  10.753 -0.2481 -0.1845  0.1443
  961GLU    SC1 2193   9.828  13.930  10.730  0.0823  0.2660 -0.3724
  962ALA     BB 2194   9.529  13.590  10.481 -0.0496  0.0818  0.0755
  963MET     BB 2195   9.346  13.565  10.202  0.1820 -0.0677 -0.0354
  963MET    SC1 2196   9.512  13.764  10.031  0.1186 -0.1271  0.3348
  964GLU     BB 2197   9.227  13.383   9.846  0.0753 -0.0526 -0.0449
  964GLU    SC1 2198   9.104  13.173   9.718 -0.0013  0.0528 -0.0234
  965ARG     BB 2199   9.347  13.632   9.575  0.2191  0.3299  0.0608
  965ARG    SC1 2200   9.491  13.844   9.548  0.0299 -0.1126 -0.1166
  965ARG    SC2 2201   9.739  13.884   9.315  0.1250  0.2675 -0.1222
  966GLY     BB 2202   9.253  13.641   9.202 -0.0840  0.0100  0.0422
  967ASP     BB 2203   9.366  13.799   8.984  0.0553 -0.1966  0.1677
  967ASP    SC1 2204   9.441  14.042   8.976  0.4236 -0.3081  0.1885
  968TYR     BB 2205   9.275  13.690   8.691 -0.0184  0.0152 -0.1556
  968TYR    SC1 2206   9.074  13.456   8.586  0.1353  0.0626  0.0459
  968TYR    SC2 2207   9.124  13.393   8.813  0.0889  0.0030  0.0392
  968TYR    SC3 2208   8.918  13.204   8.678  0.1822 -0.0133 -0.0818
  969THR     BB 2209   9.265  13.800   8.320  0.0313 -0.0067  0.0712
  969THR    SC1 2210   9.314  13.984   8.277 -0.1125  0.0826  0.2806
  970LEU     BB 2211   9.137  13.576   8.062  0.0517  0.2547  0.0369
  970LEU    SC1 2212   8.968  13.375   8.096  0.1519  0.1409 -0.1390
  971ASN     BB 2213   9.056  13.611   7.678  0.2892  0.3307  0.1079
  971ASN    SC1 2214   9.088  13.851   7.614  0.0537  0.3183 -0.0627
  972ASN     BB 2215   8.885  13.413   7.504 -0.0263 -0.0640 -0.2025
  972ASN    SC1 2216   8.715  13.249   7.421 -0.1582 -0.0163 -0.0311
  973VAL     BB 2217   8.886  13.584   7.136 -0.0565 -0.0999  0.1742
  973VAL    SC1 2218   9.026  13.714   7.079  0.1226 -0.3677 -0.0064
  974HIS     BB 2219   8.769  13.414   6.841  0.0398  0.0886  0.1847
  974HIS    SC1 2220   8.642  13.278   6.899  0.0077  0.0439  0.0177
  974HIS    SC2 2221   8.505  13.160   6.966  0.0046 -0.0156 -0.1060
  974HIS    SC3 2222   8.608  12.985   6.894 -0.0768  0.0637 -0.4188
  975ALA     BB 2223   8.779  13.515   6.492  0.0074  0.1582 -0.0086
  976CYS     BB 2224   8.651  13.241   6.202  0.0575  0.1645 -0.0610
  976CYS    SC1 2225   8.542  13.143   6.392 -0.1392  0.2661 -0.1219
  977ALA     BB 2226   8.444  13.207   5.900  0.3191  0.0485  0.1874
  978LYS     BB 2227   8.304  12.928   5.741  0.0883  0.0592  0.0004
  978LYS    SC1 2228   8.084  12.827   5.784  0.0510 -0.0944 -0.0136
  978LYS    SC2 2229   7.978  12.564   5.839 -0.0688  0.2374  0.0133
  979ASN     BB 2230   8.250  12.871   5.334 -0.0692 -0.2130 -0.1797
  979ASN    SC1 2231   8.331  12.986   5.127 -0.0415  0.0876 -0.0036
  980ASP     BB 2232   7.961  12.668   5.256  0.3360 -0.0698  0.0315
  980ASP    SC1 2233   7.833  12.502   5.402  0.3284  0.0659  0.1794
  981PHE     BB 2234   7.943  12.550   4.913 -0.1494 -0.1942  0.0371
  981PHE    SC1 2235   8.133  12.635   4.678  0.1003 -0.1125  0.0293
  981PHE    SC2 2236   8.032  12.841   4.750  0.0761 -0.1407  0.0763
  981PHE    SC3 2237   8.264  12.837   4.687  0.1490 -0.1552  0.3423
  982LYS     BB 2238   7.745  12.346   4.755  0.1253  0.0332  0.2260
  982LYS    SC1 2239   7.509  12.275   4.664 -0.0650  0.0409  0.2175
  982LYS    SC2 2240   7.273  12.110   4.680  0.1564  0.1090 -0.2575
  983ILE     BB 2241   7.745  12.509   4.322 -0.0897 -0.0325 -0.0848
  983ILE    SC1 2242   7.838  12.691   4.239  0.2416  0.1694  0.1778
  984GLY     BB 2243   7.481  12.306   4.126 -0.0593 -0.0802 -0.3498
  985GLY     BB 2244   7.287  12.225   3.799  0.2249  0.0729  0.0627
  986ALA     BB 2245   7.280  12.371   3.510  0.1451 -0.2539 -0.0188
  987ILE     BB 2246   7.169  12.317   3.203  0.3606  0.0324 -0.2475
  987ILE    SC1 2247   6.940  12.271   3.159  0.1380 -0.0010  0.1378
  988GLU     BB 2248   7.386  12.520   2.903 -0.2890 -0.4008  0.2983
  988GLU    SC1 2249   7.383  12.822   2.783  0.0539  0.1483  0.0659
  989GLU     BB 2250   7.657  12.386   2.889  0.0814  0.1083 -0.1226
  989GLU    SC1 2251   7.707  12.246   2.611  0.2406 -0.3183  0.0050
  990VAL     BB 2252   7.769  12.408   3.197 -0.0423  0.0946  0.1553
  990VAL    SC1 2253   7.933  12.419   3.310  0.2248 -0.1822 -0.2011
  991TYR     BB 2254   7.596  12.056   3.404 -0.1062 -0.1085 -0.2270
  991TYR    SC1 2255   7.689  11.837   3.185 -0.1550 -0.5534 -0.1570
  991TYR    SC2 2256   7.532  11.997   3.098  0.3196  0.0079  0.0044
  991TYR    SC3 2257   7.599  11.772   2.895  0.0889  0.3359 -0.4383
  992VAL     BB 2258   7.614  11.881   3.768 -0.0138  0.0996  0.1850
  992VAL    SC1 2259   7.575  11.689   3.731  0.0410  0.0694  0.2817
  993SER     BB 2260   7.628  11.948   4.163 -0.0591  0.0756 -0.3317
  993SER    SC1 2261   7.484  11.851   4.252  0.1062 -0.0040 -0.1492
  994LEU     BB 2262   8.009  12.039   4.299  0.2957 -0.1221  0.3207
  994LEU    SC1 2263   8.192  11.922   4.148  0.1386 -0.0094  0.0429
  995GLY     BB 2264   8.137  12.148   4.662  0.2706  0.3575 -0.0699
  996VAL     BB 2265   8.418  12.305   4.929  0.1711  0.0449 -0.2554
  996VAL    SC1 2266   8.525  12.468   4.887 -0.0002  0.2649  0.1433
  997SER     BB 2267   8.412  12.408   5.324  0.0580  0.4075  0.0621
  997SER    SC1 2268   8.321  12.420   5.496  0.0290 -0.0530  0.0834
  998VAL     BB 2269   8.665  12.666   5.336  0.0647 -0.0454  0.1174
  998VAL    SC1 2270   8.774  12.742   5.187  0.0246 -0.1756  0.0218
  999GLY     BB 2271   8.669  12.780   5.668  0.0190 -0.0749  0.0911
 1000LYS     BB 2272   8.978  12.853   5.976  0.3450  0.2683 -0.3617
 1000LYS    SC1 2273   9.132  12.951   5.858 -0.1106  0.2144  0.2758
 1000LYS    SC2 2274   9.159  13.052   5.567 -0.0825 -0.0731  0.1845
 1001CYS     BB 2275   8.897  12.842   6.351 -0.4669  0.1194 -0.1438
 1001CYS    SC1 2276   8.780  12.729   6.527 -0.1630  0.2689  0.1577
 1002ARG     BB 2277   9.062  13.066   6.414  0.1317  0.0032  0.1841
 1002ARG    SC1 2278   9.156  13.249   6.265  0.1065  0.1153 -0.1016
 1002ARG    SC2 2279   9.195  13.561   6.111 -0.0286 -0.0578  0.1069
 1003GLY     BB 2280   9.082  13.114   6.774  0.0452  0.0498 -0.2842
 1004ILE     BB 2281   9.154  13.115   7.195 -0.0154  0.0924  0.0154
 1004ILE    SC1 2282   9.286  13.286   7.172  0.2316  0.0279  0.0839
 1005LEU     BB 2283   9.248  13.086   7.566 -0.0743 -0.0088 -0.1524
 1005LEU    SC1 2284   9.113  13.031   7.787  0.0955  0.0116 -0.0442
 1006ASN     BB 2285   9.485  13.336   7.696  0.0183 -0.2821  0.0908
 1006ASN    SC1 2286   9.478  13.522   7.529 -0.1974 -0.1979  0.1923
 1007GLU     BB 2287   9.517  13.375   8.037  0.0062 -0.0682 -0.4196
 1007GLU    SC1 2288   9.400  13.166   8.192 -0.3402 -0.2830 -0.0477
 1008ILE     BB 2289   9.746  13.504   8.316 -0.2409 -0.2471  0.1157
 1008ILE    SC1 2290   9.810  13.697   8.229  0.1051  0.3366  0.2476
 1009LYS     BB 2291   9.654  13.422   8.632 -0.1038  0.0409  0.1821
 1009LYS    SC1 2292   9.533  13.219   8.664 -0.0752  0.1776  0.2954
 1009LYS    SC2 2293   9.430  12.965   8.667  0.3571  0.0940 -0.1944
 1010ASP     BB 2294   9.788  13.501   8.965  0.1749  0.1371 -0.0644
 1010ASP    SC1 2295  10.004  13.604   9.053  0.1084  0.2172  0.0042
 1011ARG     BB 2296   9.619  13.316   9.218  0.3955 -0.1340 -0.0391
 1011ARG    SC1 2297   9.432  13.131   9.192 -0.1135 -0.0860  0.0970
 1011ARG    SC2 2298   9.454  12.904   9.445  0.4779 -0.3506  0.0461
 1012ASN     BB 2299   9.712  13.326   9.534  0.0784  0.0984 -0.1772
 1012ASN    SC1 2300   9.872  13.492   9.630 -0.0644  0.2415 -0.1837
 1013LYS     BB 2301   9.609  13.172   9.871  0.1310  0.0108 -0.3222
 1013LYS    SC1 2302   9.598  12.952   9.956  0.3220  0.1247  0.0637
 1013LYS    SC2 2303   9.535  12.768  10.219  0.0027  0.0128  0.1682
 1014ARG     BB 2304   9.781  13.281  10.225 -0.2674  0.1328  0.2762
 1014ARG    SC1 2305   9.903  13.455  10.136 -0.0447  0.0893 -0.1705
 1014ARG    SC2 2306   9.974  13.790  10.285 -0.0914 -0.0658 -0.1257
 1015ASP     BB 2307   9.720  13.129  10.521 -0.1297 -0.0971 -0.0829
 1015ASP    SC1 2308   9.511  13.086  10.660 -0.0526 -0.1457  0.0193
 1016THR     BB 2309   9.992  13.287  10.738  0.4042 -0.1409 -0.2050
 1016THR    SC1 2310  10.016  13.467  10.666 -0.0736  0.1544  0.3497
 1017MET     BB 2311  10.020  13.322  11.112  0.0815 -0.1168 -0.3852
 1017MET    SC1 2312   9.868  13.118  11.239 -0.2657  0.4148 -0.1885
 1018VAL     BB 2313  10.208  13.385  11.439 -0.2974 -0.1207 -0.0594
 1018VAL    SC1 2314  10.275  13.573  11.448  0.0388 -0.2310 -0.2115
 1019GLU     BB 2315   9.998  13.122  11.693 -0.1379 -0.0056  0.0828
 1019GLU    SC1 2316   9.805  12.935  11.801 -0.0838 -0.1531 -0.3249
 1020ASP     BB 2317  10.151  13.137  12.044 -0.0095  0.0923 -0.0819
 1020ASP    SC1 2318  10.314  13.328  11.995 -0.0214  0.0887 -0.1347
 1021LEU     BB 2319  10.022  12.912  12.252  0.2242 -0.0813  0.0081
 1021LEU    SC1 2320   9.850  12.714  12.213 -0.1369  0.2245  0.0323
 1022VAL     BB 2321  10.202  12.880  12.618 -0.3338  0.3252 -0.1311
 1022VAL    SC1 2322  10.315  13.031  12.684  0.1412 -0.1053  0.0518
 1023VAL     BB 2323  10.096  12.673  12.897 -0.2072  0.0827  0.1523
 1023VAL    SC1 2324   9.952  12.536  12.877  0.0680 -0.2397  0.3546
 1024LEU     BB 2325  10.203  12.662  13.280  0.0384  0.3733 -0.3205
 1024LEU    SC1 2326  10.349  12.767  13.475  0.1756 -0.7238  0.1880
 1025VAL     BB 2327  10.068  12.395  13.452  0.2636  0.1693 -0.1767
 1025VAL    SC1 2328  10.012  12.218  13.377  0.0467  0.1854 -0.0563
 1026ARG     BB 2329  10.171  12.379  13.831  0.0912  0.2400  0.1425
 1026ARG    SC1 2330  10.240  12.611  13.896 -0.1255  0.2531 -0.2209
 1026ARG    SC2 2331  10.390  12.868  14.032  0.0826  0.0207  0.0957
 1027GLY     BB 2332  10.093  12.158  14.104 -0.2675 -0.2189  0.0029
 1028GLY     BB 2333   9.957  11.757  14.045  0.1513 -0.1628 -0.0066
 1029ALA     BB 2334  10.056  11.491  13.911 -0.0958  0.2042 -0.0521
 1030SER     BB 2335  10.223  11.342  13.645  0.2251  0.0321 -0.1234
 1030SER    SC1 2336  10.415  11.380  13.647  0.2352 -0.0231 -0.0588
 1031GLU     BB 2337   9.994  11.216  13.425  0.1142 -0.4660  0.1355
 1031GLU    SC1 2338   9.815  11.006  13.566  0.1294  0.1576  0.0464
 1032HIS     BB 2339   9.776  11.568  13.453 -0.1282 -0.1143  0.2130
 1032HIS    SC1 2340   9.629  11.474  13.541 -0.3451  0.0099 -0.0135
 1032HIS    SC2 2341   9.480  11.380  13.621  0.0307 -0.3587  0.2561
 1032HIS    SC3 2342   9.580  11.368  13.812  0.2814  0.1692  0.1642
 1033ILE     BB 2343  10.026  11.744  13.423  0.0931  0.0269 -0.0906
 1033ILE    SC1 2344  10.151  11.809  13.556  0.2075  0.3525 -0.0208
 1034THR     BB 2345  10.097  11.626  13.091  0.3148  0.0637  0.3303
 1034THR    SC1 2346  10.254  11.685  12.992  0.1686 -0.2064 -0.0672
 1035THR     BB 2347   9.748  11.565  13.034  0.3010 -0.3116  0.2621
 1035THR    SC1 2348   9.664  11.529  12.862  0.3038 -0.0359  0.2017
 1036LEU     BB 2349   9.673  11.937  13.099  0.1418  0.0888 -0.2719
 1036LEU    SC1 2350   9.500  11.927  13.299  0.1232 -0.3825 -0.3087
 1037ALA     BB 2351   9.937  12.063  12.927  0.0080 -0.0100 -0.2453
 1038TYR     BB 2352   9.846  11.894  12.582 -0.0865 -0.0741  0.1108
 1038TYR    SC1 2353   9.756  11.716  12.318  0.0484  0.1882  0.2559
 1038TYR    SC2 2354   9.556  11.781  12.434 -0.1231  0.0222  0.0548
 1038TYR    SC3 2355   9.499  11.651  12.158  0.2486 -0.2927  0.1234
 1039GLN     BB 2356   9.734  12.226  12.346  0.2548  0.1757 -0.3332
 1039GLN    SC1 2357   9.925  12.180  12.166  0.0108  0.1068 -0.1636
 1040GLU     BB 2358   9.429  12.195  12.289  0.1092  0.0843  0.1204
 1040GLU    SC1 2359   9.330  12.168  12.061 -0.1919 -0.0613  0.1640
 1041LEU     BB 2360   9.202  12.257  12.606 -0.0445  0.1142 -0.1802
 1041LEU    SC1 2361   9.418  12.214  12.754 -0.2644  0.0080  0.1117
 1042PRO     BB 2362   9.071  11.910  12.787 -0.1276 -0.2930  0.2684
 1042PRO    SC1 2363   9.203  11.818  12.887  0.0414 -0.4396 -0.0876
 1043THR     BB 2364   8.694  11.842  12.871 -0.2197  0.0450  0.0174
 1043THR    SC1 2365   8.592  11.944  12.740 -0.0432  0.0926 -0.0839
 1044ALA     BB 2366   8.617  11.890  13.241  0.1438 -0.1712  0.0109
 1045ASP     BB 2367   8.665  11.561  13.320 -0.1139 -0.1318 -0.2475
 1045ASP    SC1 2368   8.469  11.449  13.200 -0.5119  0.1049  0.1739
 1046ILE     BB 2369   9.061  11.625  13.367 -0.2152  0.5045  0.1345
 1046ILE    SC1 2370   9.194  11.500  13.282 -0.3041 -0.1659  0.0296
 1047MET     BB 2371   9.029  11.923  13.521 -0.1330  0.0357 -0.0245
 1047MET    SC1 2372   9.130  12.134  13.466  0.1684 -0.0221  0.1218
 1048GLN     BB 2373   8.847  11.818  13.753 -0.2686 -0.0357  0.1960
 1048GLN    SC1 2374   8.645  11.664  13.773 -0.1689 -0.0679 -0.0599
 1049GLU     BB 2375   9.110  11.527  13.850 -0.1871  0.0148 -0.1060
 1049GLU    SC1 2376   9.017  11.296  13.782 -0.1412  0.0199 -0.1151
 1050TRP     BB 2377   9.364  11.784  13.837 -0.2121 -0.3264  0.3339
 1050TRP    SC1 2378   9.527  11.981  13.764 -0.2154  0.0359  0.0569
 1050TRP    SC2 2379   9.736  12.046  13.739 -0.1804 -0.1409 -0.1058
 1050TRP    SC3 2380   9.435  12.212  13.821 -0.0024  0.1444 -0.0380
 1050TRP    SC4 2381   9.702  12.288  13.791  0.0592 -0.1048 -0.1198
 1051GLY     BB 2382   9.207  11.932  14.122 -0.1800 -0.1743  0.0468
 1052ASP     BB 2383   9.187  11.657  14.300 -0.1201  0.0274 -0.2872
 1052ASP    SC1 2384   9.019  11.514  14.426  0.3456  0.0359  0.3558
 1053ALA     BB 2385   9.548  11.606  14.258  0.1708 -0.3180  0.1862
 1054VAL     BB 2386   9.650  11.918  14.362 -0.2210 -0.1659 -0.1161
 1054VAL    SC1 2387   9.624  12.108  14.305 -0.0270 -0.0414  0.2029
 1055GLN     BB 2388   9.537  11.890  14.694  0.0514 -0.0066  0.0941
 1055GLN    SC1 2389   9.271  11.820  14.775  0.3947 -0.1264  0.3267
 1056TYR     BB 2390   9.832  11.669  14.768  0.1066 -0.1850  0.0514
 1056TYR    SC1 2391   9.721  11.341  14.695 -0.1508  0.0034  0.1027
 1056TYR    SC2 2392   9.584  11.437  14.866 -0.1546 -0.2733  0.2557
 1056TYR    SC3 2393   9.421  11.275  14.658 -0.1561  0.1095 -0.0452
 1057ASN     BB 2394  10.056  11.794  14.540  0.0129 -0.1112 -0.2753
 1057ASN    SC1 2395  10.275  11.831  14.425  0.1141 -0.1566 -0.0989
 1058PRO     BB 2396   9.983  12.188  14.563 -0.1862  0.0650  0.0128
 1058PRO    SC1 2397   9.914  12.217  14.737 -0.1077  0.3554 -0.0038
 1059ALA     BB 2398  10.215  12.482  14.377 -0.0079  0.2132 -0.1223
 1060ILE     BB 2399  10.286  12.717  14.542  0.0175  0.1282  0.0293
 1060ILE    SC1 2400  10.437  12.801  14.703  0.1311  0.0911  0.2273
 1061ILE     BB 2401  10.136  13.056  14.467 -0.3271 -0.0949 -0.2653
 1061ILE    SC1 2402   9.967  12.975  14.348  0.1148 -0.0417 -0.1495
 1062LYS     BB 2403  10.165  13.372  14.635 -0.2328 -0.1108 -0.2659
 1062LYS    SC1 2404   9.985  13.480  14.505 -0.1540 -0.0341 -0.3389
 1062LYS    SC2 2405   9.707  13.410  14.410  0.0780  0.2965 -0.0321
 1063VAL     BB 2406  10.501  13.337  14.849  0.0752 -0.1099  0.1095
 1063VAL    SC1 2407  10.644  13.235  14.754  0.1220 -0.1635  0.2356
 1064LYS     BB 2408  10.638  13.633  15.029  0.1030 -0.0922  0.0453
 1064LYS    SC1 2409  10.516  13.823  14.961  0.1944 -0.2424 -0.0111
 1064LYS    SC2 2410  10.424  14.112  15.034  0.0489  0.2094 -0.5397
 1065VAL     BB 2411  10.884  13.702  15.308 -0.3817 -0.0629 -0.0014
 1065VAL    SC1 2412  10.760  13.786  15.441  0.1275  0.4246  0.1746
 1066GLU     BB 2413  11.217  13.793  15.518 -0.1131  0.1360  0.1477
 1066GLU    SC1 2414  11.076  14.102  15.540  0.2719  0.1491 -0.1695
 1067PRO     BB 2415  11.553  13.778  15.437 -0.0628 -0.0355 -0.1645
 1067PRO    SC1 2416  11.618  13.896  15.302  0.3083 -0.0498 -0.0001
 1068LEU     BB 2417  11.704  13.482  15.532 -0.0618  0.1351  0.0305
 1068LEU    SC1 2418  11.948  13.486  15.428 -0.1032  0.1386 -0.0678
 1069TYR     BB 2419  11.892  13.742  15.870  0.1251 -0.0223 -0.4537
 1069TYR    SC1 2420  11.882  13.992  15.719 -0.3107  0.0519  0.2699
 1069TYR    SC2 2421  11.992  13.992  15.933 -0.1554 -0.1007  0.1899
 1069TYR    SC3 2422  11.889  14.273  15.851 -0.0819 -0.0132  0.3974
 1070GLU     BB 2423  11.659  13.616  16.067 -0.2687  0.2123  0.2629
 1070GLU    SC1 2424  11.582  13.774  16.296  0.2440  0.3157  0.1540
 1071LEU     BB 2425  11.733  13.343  16.132 -0.1447  0.0170  0.0397
 1071LEU    SC1 2426  11.704  13.196  15.913 -0.0874  0.0447  0.0129
 1072VAL     BB 2427  12.062  13.274  16.256 -0.1891  0.0528 -0.2279
 1072VAL    SC1 2428  12.214  13.243  16.130 -0.0346 -0.0199 -0.0254
 1073THR     BB 2429  11.950  13.343  16.697  0.0554  0.0687 -0.2268
 1073THR    SC1 2430  11.836  13.483  16.625 -0.1615  0.1179  0.2012
 1074ALA     BB 2431  12.188  13.253  17.003 -0.0594  0.1253  0.0773
 1075THR     BB 2432  11.979  13.048  17.090 -0.0341  0.3791 -0.0643
 1075THR    SC1 2433  11.861  13.022  17.243  0.0900  0.1994  0.0024
 1076ASP     BB 2434  12.105  12.827  16.830 -0.3378  0.0013 -0.0002
 1076ASP    SC1 2435  12.014  12.636  16.688  0.2953 -0.1927 -0.1515
 1077PHE     BB 2436  12.380  12.936  16.746  0.1305 -0.0890 -0.0263
 1077PHE    SC1 2437  12.668  12.880  16.593  0.1043  0.0398  0.1110
 1077PHE    SC2 2438  12.510  12.961  16.431  0.1156  0.0243  0.0921
 1077PHE    SC3 2439  12.723  13.070  16.456  0.0944  0.0562  0.1310
 1078ALA     BB 2440  12.732  13.184  16.927  0.3642 -0.0530 -0.0534
 1079TYR     BB 2441  12.886  13.492  16.775  0.3354 -0.1770  0.1107
 1079TYR    SC1 2442  13.101  13.572  17.018 -0.0277  0.0716 -0.2489
 1079TYR    SC2 2443  13.187  13.365  16.932 -0.0263 -0.0980  0.1520
 1079TYR    SC3 2444  13.364  13.484  17.157 -0.2442  0.1344  0.2030
 1080SER     BB 2445  12.524  13.520  16.675  0.0650 -0.0349  0.0278
 1080SER    SC1 2446  12.397  13.426  16.561  0.0377 -0.0322  0.0563
 1081SER     BB 2447  12.541  13.898  16.600  0.0116  0.0410 -0.0297
 1081SER    SC1 2448  12.419  14.050  16.595 -0.2083 -0.1442 -0.4366
 1082THR     BB 2449  12.842  13.815  16.408 -0.1824 -0.1036 -0.1128
 1082THR    SC1 2450  13.022  13.868  16.458 -0.3511  0.1699  0.2193
 1083VAL     BB 2451  12.672  13.580  16.168 -0.0378 -0.1510  0.3420
 1083VAL    SC1 2452  12.725  13.437  16.038  0.0585  0.0306  0.1832
 1084ARG     BB 2453  12.388  13.784  16.143  0.1816  0.0577 -0.5106
 1084ARG    SC1 2454  12.152  13.768  16.298 -0.2079 -0.1082  0.2296
 1084ARG    SC2 2455  11.991  13.957  16.455  0.2123 -0.2553  0.5293
 1085GLN     BB 2456  12.568  14.077  16.056 -0.1796  0.1546 -0.0864
 1085GLN    SC1 2457  12.686  14.271  16.227  0.0598 -0.1501  0.0199
 1086ASN     BB 2458  12.775  13.872  15.830 -0.0533 -0.1546  0.1854
 1086ASN    SC1 2459  13.009  13.843  15.911 -0.0657 -0.0570  0.2572
 1087MET     BB 2460  12.488  13.734  15.693  0.1147 -0.0061 -0.2935
 1087MET    SC1 2461  12.360  13.461  15.702  0.0731  0.0651 -0.1289
 1088LYS     BB 2462  12.372  14.088  15.608  0.0680 -0.2800  0.2308
 1088LYS    SC1 2463  12.247  14.282  15.514 -0.3555 -0.0718 -0.1541
 1088LYS    SC2 2464  12.037  14.367  15.336 -0.0716  0.2482  0.2817
 1089GLN     BB 2465  12.682  14.165  15.388  0.0069  0.2464 -0.1430
 1089GLN    SC1 2466  12.866  14.280  15.564 -0.1968 -0.3119 -0.1390
 1090ALA     BB 2467  12.651  13.883  15.239  0.2186  0.3738 -0.1901
 1091LEU     BB 2468  12.350  13.921  15.107  0.1502  0.1859  0.1525
 1091LEU    SC1 2469  12.135  13.886  15.259 -0.0574  0.1834 -0.1379
 1092GLU     BB 2470  12.483  14.211  14.924  0.1511 -0.0361  0.0066
 1092GLU    SC1 2471  12.288  14.456  14.941 -0.1995 -0.0805  0.0456
 1093GLU     BB 2472  12.726  14.055  14.783 -0.0623  0.0115  0.1551
 1093GLU    SC1 2473  12.994  14.123  14.683  0.1626  0.1245 -0.2006
 1094PHE     BB 2474  12.514  13.812  14.648 -0.1613 -0.1419 -0.0029
 1094PHE    SC1 2475  12.226  13.645  14.701  0.2380 -0.0726 -0.1234
 1094PHE    SC2 2476  12.373  13.509  14.569 -0.0332 -0.3112 -0.1781
 1094PHE    SC3 2477  12.140  13.452  14.589 -0.1296  0.0922 -0.1282
 1095GLN     BB 2478  12.299  14.088  14.467 -0.1679 -0.0124 -0.0158
 1095GLN    SC1 2479  12.043  13.993  14.388  0.2326 -0.2479 -0.2668
 1096LYS     BB 2480  12.511  14.172  14.333 -0.0522 -0.1217 -0.1198
 1096LYS    SC1 2481  12.654  14.292  14.163  0.0451 -0.4102 -0.2759
 1096LYS    SC2 2482  12.949  14.333  14.151  0.1202 -0.1718  0.0433
 1097GLU     BB 2483  12.655  13.846  14.204  0.1819  0.1075  0.0317
 1097GLU    SC1 2484  12.880  13.872  14.213 -0.1133 -0.2335 -0.3226
 1098VAL     BB 2485  12.418  13.717  14.112  0.1768 -0.0646  0.1043
 1098VAL    SC1 2486  12.232  13.667  14.166  0.1141 -0.0810 -0.1267
 1099SER     BB 2487  12.242  13.996  13.861  0.0210  0.0792  0.1156
 1099SER    SC1 2488  12.178  14.170  13.921  0.0400  0.0234  0.2999
 1100SER     BB 2489  12.219  13.863  13.560  0.0267 -0.0645  0.0424
 1100SER    SC1 2490  12.283  13.711  13.455  0.0731  0.0856 -0.1468
 1101CYS     BB 2491  12.291  14.194  13.382  0.0480 -0.1388 -0.1137
 1101CYS    SC1 2492  12.200  14.171  13.161 -0.1336  0.1299 -0.0681
 1102HIS     BB 2493  12.629  14.066  13.417 -0.2591  0.1282  0.0603
 1102HIS    SC1 2494  12.724  14.039  13.585  0.2139 -0.0935 -0.2331
 1102HIS    SC2 2495  12.797  14.019  13.763  0.3855  0.1441 -0.2830
 1102HIS    SC3 2496  12.759  13.806  13.762  0.2021  0.1718  0.1123
 1103CYS     BB 2497  12.571  13.866  13.109  0.1163  0.2163  0.2090
 1103CYS    SC1 2498  12.805  13.830  13.069  0.0176 -0.0045 -0.1832
 1104ALA     BB 2499  12.555  13.959  12.690 -0.0834 -0.0355  0.1406
 1105PRO     BB 2500  12.196  14.040  12.568  0.3314  0.0859  0.0069
 1105PRO    SC1 2501  12.028  14.094  12.640  0.2601 -0.0456 -0.0607
 1106CYS     BB 2502  12.094  13.738  12.357 -0.3604  0.1721  0.0864
 1106CYS    SC1 2503  11.928  13.626  12.489 -0.0450 -0.0816  0.2716
 1107GLN     BB 2504  11.913  13.844  12.000 -0.1247 -0.2198 -0.0040
 1107GLN    SC1 2505  11.972  14.081  12.018 -0.3869  0.0844 -0.0965
 1108GLY     BB 2506  11.545  13.778  11.993  0.1180 -0.0598 -0.4535
 1109ASN     BB 2507  11.473  13.956  12.275  0.2214 -0.0613 -0.0112
 1109ASN    SC1 2508  11.600  14.091  12.444 -0.1665  0.2502  0.0359
 1110GLY     BB 2509  11.471  13.615  12.513  0.0488 -0.2240 -0.0054
 1111VAL     BB 2510  11.611  13.739  12.848 -0.0072  0.2369 -0.0532
 1111VAL    SC1 2511  11.497  13.714  13.010  0.1623  0.3540  0.0858
 1112PRO     BB 2512  12.008  13.577  12.975 -0.2909  0.0053 -0.1251
 1112PRO    SC1 2513  12.135  13.719  12.974 -0.0218 -0.2302 -0.0354
 1113VAL     BB 2514  11.919  13.393  13.297 -0.1773  0.2039  0.0190
 1113VAL    SC1 2515  11.760  13.478  13.385 -0.1016  0.0670  0.2891
 1114LEU     BB 2516  12.223  13.261  13.538  0.3392  0.1536 -0.0206
 1114LEU    SC1 2517  12.135  13.392  13.751 -0.1392  0.0231 -0.1340
 1115LYS     BB 2518  12.274  12.916  13.583  0.3680 -0.4947 -0.1936
 1115LYS    SC1 2519  12.146  12.729  13.520 -0.3190  0.0236 -0.2801
 1115LYS    SC2 2520  12.164  12.507  13.305 -0.2393  0.1037  0.2984
 1116GLY     BB 2521  12.551  12.860  13.792 -0.4960  0.0237  0.0593
 1117SER     BB 2522  12.891  12.995  13.697 -0.0988 -0.1946 -0.2387
 1117SER    SC1 2523  13.032  12.876  13.634  0.1995 -0.0059  0.0636
 1118ARG     BB 2524  12.657  13.009  13.312  0.0986  0.1086  0.0006
 1118ARG    SC1 2525  12.630  12.737  13.309  0.2934  0.0346 -0.0735
 1118ARG    SC2 2526  12.831  12.470  13.385  0.1903 -0.3535  0.2093
 1119CYS     BB 2527  12.430  13.222  13.196  0.2046 -0.1070  0.1365
 1119CYS    SC1 2528  12.480  13.415  13.063  0.0539 -0.1484  0.0200
 1120ASP     BB 2529  12.133  13.094  12.955  0.0243  0.1072  0.0289
 1120ASP    SC1 2530  12.024  12.925  13.111  0.4443 -0.0590  0.1465
 1121CYS     BB 2531  11.896  13.205  12.693  0.0187  0.1703 -0.0842
 1121CYS    SC1 2532  11.893  13.022  12.539 -0.0104 -0.0571  0.1844
 1122ILE     BB 2533  11.568  13.216  12.826  0.0130  0.0004 -0.1695
 1122ILE    SC1 2534  11.447  13.205  13.033  0.0285 -0.0300 -0.1787
 1123CYS     BB 2535  11.375  13.217  12.559 -0.0456 -0.0880 -0.3791
 1123CYS    SC1 2536  11.322  13.069  12.378 -0.0484 -0.4261 -0.1046
 1124PRO     BB 2537  10.993  13.413  12.420 -0.0084  0.0526  0.1657
 1124PRO    SC1 2538  10.965  13.590  12.356  0.1110  0.0269  0.0424
 1125VAL     BB 2539  10.779  13.152  12.193 -0.2113  0.1053 -0.4516
 1125VAL    SC1 2540  10.623  13.095  12.303 -0.0249 -0.2958 -0.3911
 1126GLY     BB 2541  10.930  13.059  11.946 -0.1294  0.1512  0.1902
 1127SER     BB 2542  11.217  13.216  11.914 -0.1424 -0.2242  0.2576
 1127SER    SC1 2543  11.246  13.389  11.998 -0.0899 -0.2833  0.3611
 1128GLN     BB 2544  11.489  12.943  11.959 -0.2017 -0.3045 -0.1175
 1128GLN    SC1 2545  11.347  12.732  11.858 -0.5415 -0.0453  0.0044
 1129GLY     BB 2546  11.874  12.860  12.013  0.0968  0.1687  0.0982
 1130LEU     BB 2547  12.239  12.997  12.170 -0.0296  0.1225  0.0262
 1130LEU    SC1 2548  12.306  12.806  12.341  0.1676  0.0796 -0.0993
 1131ALA     BB 2549  12.112  13.274  12.170 -0.0923 -0.1543 -0.0487
 1132CYS     BB 2550  11.826  13.279  12.012  0.1947 -0.1053  0.0391
 1132CYS    SC1 2551  11.678  13.301  12.199 -0.0636 -0.0632 -0.1684
 1133GLU     BB 2552  11.913  13.332  11.683 -0.0740 -0.2447 -0.1887
 1133GLU    SC1 2553  12.173  13.439  11.599 -0.0764 -0.0062  0.4118
 1134VAL     BB 2554  11.659  13.159  11.573  0.0896 -0.1453 -0.0768
 1134VAL    SC1 2555  11.644  13.052  11.404 -0.0936 -0.0444 -0.1246
 1135SER     BB 2556  11.269  13.398  11.507  0.0422 -0.0752  0.0269
 1135SER    SC1 2557  11.374  13.559  11.541 -0.1151  0.0026  0.1480
 1136TYR     BB 2558  11.079  13.380  11.209 -0.0992  0.1134  0.1347
 1136TYR    SC1 2559  11.281  13.172  11.051  0.0360 -0.0457 -0.1024
 1136TYR    SC2 2560  11.312  13.407  11.011  0.0899  0.0369  0.4105
 1136TYR    SC3 2561  11.342  13.237  10.754  0.2478  0.5712  0.0700
 1137ARG     BB 2562  10.908  13.616  11.235 -0.2968 -0.0704 -0.1742
 1137ARG    SC1 2563  10.738  13.635  11.416 -0.1027 -0.2620  0.0490
 1137ARG    SC2 2564  10.740  13.415  11.675  0.0540  0.0356  0.0291
 1138LYS     BB 2565  11.062  13.972  11.185  0.0544 -0.0145  0.1970
 1138LYS    SC1 2566  11.248  13.865  11.041 -0.3020 -0.1688  0.0118
 1138LYS    SC2 2567  11.553  13.806  11.095  0.2923  0.2058 -0.0882
 1139ASN     BB 2568  11.047  14.254  11.222 -0.0689  0.0324 -0.0042
 1139ASN    SC1 2569  11.007  14.494  11.166  0.2223  0.0697 -0.0542
 1140THR     BB 2570  11.242  14.189  11.572  0.0602 -0.0227 -0.1685
 1140THR    SC1 2571  11.388  14.063  11.545  0.1623  0.0718 -0.0630
 1141PRO     BB 2572  11.116  14.399  11.809  0.0111 -0.2014 -0.2810
 1141PRO    SC1 2573  10.948  14.426  11.892  0.1274  0.1579 -0.1583
 1142ILE     BB 2574  11.459  14.447  12.068  0.2557 -0.1663  0.1335
 1142ILE    SC1 2575  11.562  14.355  11.922  0.0351 -0.0627  0.0301
 1143ASP     BB 2576  11.329  14.539  12.462 -0.1557 -0.2152  0.2307
 1143ASP    SC1 2577  11.160  14.365  12.545 -0.2701 -0.2786 -0.1327
 1144GLY     BB 2578  11.544  14.739  12.605 -0.1032  0.1153  0.0920
 1145LYS     BB 2579  11.781  14.575  12.859  0.0237 -0.1224  0.2107
 1145LYS    SC1 2580  11.673  14.368  12.875 -0.2012  0.0183  0.3642
 1145LYS    SC2 2581  11.462  14.196  12.954  0.1483  0.1539 -0.1579
 1146TRP     BB 2582  11.937  14.763  13.168 -0.1952 -0.0423 -0.1298
 1146TRP    SC1 2583  11.888  14.585  13.366  0.2544 -0.0491 -0.1528
 1146TRP    SC2 2584  11.971  14.494  13.548  0.0262 -0.0840 -0.0662
 1146TRP    SC3 2585  11.686  14.430  13.351  0.0225  0.2569 -0.1967
 1146TRP    SC4 2586  11.790  14.327  13.589  0.0024 -0.1288 -0.3543
 1147ASN     BB 2587  12.320  14.711  13.244 -0.3104  0.1109 -0.0921
 1147ASN    SC1 2588  12.422  14.925  13.165  0.0157  0.0031  0.0329
 1148CYS     BB 2589  12.470  14.593  13.516  0.0015  0.0250  0.5904
 1148CYS    SC1 2590  12.528  14.453  13.703  0.2303 -0.3451  0.2472
 1149TRP     BB 2591  12.437  14.986  13.733 -0.1377 -0.0411  0.3224
 1149TRP    SC1 2592  12.359  14.859  13.941  0.0313 -0.0453 -0.0141
 1149TRP    SC2 2593  12.457  14.762  14.112  0.2035  0.1653  0.0060
 1149TRP    SC3 2594  12.161  14.699  13.932  0.1421 -0.1951  0.2110
 1149TRP    SC4 2595  12.275  14.601  14.168  0.4233 -0.0365  0.1426
 1150SER     BB 2596  12.738  15.200  13.898  0.0182 -0.0197 -0.1854
 1150SER    SC1 2597  12.828  15.328  13.782 -0.0717  0.1089 -0.1137
 1151ASN     BB 2598  12.821  15.075  14.251  0.3129  0.1656  0.3095
 1151ASN    SC1 2599  12.944  14.862  14.293  0.1902  0.0287 -0.0144
 1152TRP     BB 2600  12.692  15.271  14.525  0.2378  0.0003 -0.0705
 1152TRP    SC1 2601  12.648  15.506  14.403  0.3193 -0.0000 -0.1123
 1152TRP    SC2 2602  12.667  15.613  14.211  0.3369  0.1661 -0.0180
 1152TRP    SC3 2603  12.608  15.714  14.545  0.1184 -0.1399  0.0359
 1152TRP    SC4 2604  12.632  15.845  14.299  0.1693  0.0759  0.1556
 1153SER     BB 2605  12.679  15.090  14.769 -0.2332 -0.0868 -0.1692
 1153SER    SC1 2606  12.595  14.942  14.865 -0.0843 -0.0591  0.0040
 1154SER     BB 2607  12.811  15.517  14.983  0.1815  0.0078 -0.1229
 1154SER    SC1 2608  12.979  15.477  14.892  0.1734 -0.1368 -0.0767
 1155CYS     BB 2609  12.654  15.724  15.223  0.1359  0.1811 -0.1956
 1155CYS    SC1 2610  12.666  15.700  15.461 -0.1654  0.1924 -0.1795
 1156SER     BB 2611  12.580  15.987  15.038  0.1507  0.0794  0.0651
 1156SER    SC1 2612  12.672  16.103  14.910 -0.2979  0.0835 -0.2590
 1157GLY     BB 2613  12.239  15.807  14.919  0.1943  0.1827  0.0474
 1158ARG     BB 2614  12.267  15.492  14.814 -0.0741  0.0704 -0.1891
 1158ARG    SC1 2615  12.242  15.323  14.972  0.2013  0.0317  0.1138
 1158ARG    SC2 2616  12.460  15.254  15.268 -0.0882 -0.0802  0.1022
 1159ARG     BB 2617  12.199  15.485  14.509  0.0817 -0.3031 -0.1914
 1159ARG    SC1 2618  12.100  15.681  14.398  0.3114 -0.1360 -0.0148
 1159ARG    SC2 2619  12.144  15.895  14.112  0.0302 -0.0506  0.1217
 1160LYS     BB 2620  12.280  15.226  14.300 -0.2777 -0.1231  0.0804
 1160LYS    SC1 2621  12.257  15.022  14.454 -0.1573  0.2853  0.0740
 1160LYS    SC2 2622  12.176  14.811  14.623 -0.0824 -0.2521 -0.0871
 1161THR     BB 2623  12.164  15.364  13.940 -0.1268  0.2257 -0.3411
 1161THR    SC1 2624  12.305  15.474  13.863  0.1636  0.0973  0.0036
 1162ARG     BB 2625  12.083  15.179  13.513  0.0588  0.1660 -0.0356
 1162ARG    SC1 2626  11.963  14.996  13.636  0.0550 -0.0687  0.2466
 1162ARG    SC2 2627  11.683  14.864  13.788  0.0339 -0.1477 -0.2554
 1163GLN     BB 2628  12.053  15.310  13.227 -0.1157 -0.1147 -0.1374
 1163GLN    SC1 2629  11.891  15.564  13.212  0.1739 -0.1135 -0.1201
 1164ARG     BB 2630  11.966  15.128  12.952  0.1466  0.0596  0.3374
 1164ARG    SC1 2631  11.743  15.123  12.828  0.0257 -0.2601 -0.1179
 1164ARG    SC2 2632  11.642  15.448  12.719  0.2268  0.0700  0.3994
 1165GLN     BB 2633  12.189  15.015  12.715  0.2409  0.2084  0.2740
 1165GLN    SC1 2634  12.373  15.224  12.644  0.1166 -0.0294 -0.0584
 1166CYS     BB 2635  12.275  14.628  12.760  0.1724  0.1356 -0.0541
 1166CYS    SC1 2636  12.406  14.433  12.809 -0.0624 -0.0345 -0.1026
 1167ASN     BB 2637  12.026  14.550  12.507 -0.2426 -0.1728  0.0848
 1167ASN    SC1 2638  11.927  14.448  12.301 -0.0981 -0.1133 -0.0152
 1168ASN     BB 2639  12.006  14.912  12.395 -0.2959  0.1259  0.1337
 1168ASN    SC1 2640  12.110  14.921  12.168  0.1043  0.2443  0.3195
 1169PRO     BB 2641  11.553  14.935  12.334  0.0257 -0.0306 -0.1309
 1169PRO    SC1 2642  11.527  15.123  12.339  0.0538 -0.0332  0.1723
 1170PRO     BB 2643  11.409  15.095  11.860  0.1533 -0.0064  0.3522
 1170PRO    SC1 2644  11.369  15.280  11.868 -0.1265 -0.0589  0.2153
 1171PRO     BB 2645  11.692  14.803  11.713  0.2058  0.1023  0.0770
 1171PRO    SC1 2646  11.766  14.819  11.887 -0.0248 -0.0283  0.1891
 1172GLN     BB 2647  11.470  14.650  11.452 -0.1608  0.2133  0.2232
 1172GLN    SC1 2648  11.515  14.471  11.271  0.2656  0.2982 -0.1436
 1173ASN     BB 2649  11.231  14.768  11.548  0.1157  0.0973 -0.0461
 1173ASN    SC1 2650  10.984  14.804  11.526  0.0773 -0.1990 -0.1164
 1174GLY     BB 2651  11.216  14.809  11.975  0.4689  0.2204 -0.0613
 1175GLY     BB 2652  10.971  14.801  12.161  0.1373  0.0422 -0.1651
 1176SER     BB 2653  10.967  14.848  12.541 -0.1701  0.0838 -0.1852
 1176SER    SC1 2654  10.898  14.793  12.714  0.0488 -0.2611 -0.2059
 1177PRO     BB 2655  11.246  15.120  12.712 -0.2458 -0.0396  0.1846
 1177PRO    SC1 2656  11.149  15.269  12.780 -0.0213  0.1214  0.1554
 1178CYS     BB 2657  11.248  14.888  13.049  0.0200  0.0158 -0.2457
 1178CYS    SC1 2658  11.334  14.664  13.061 -0.1674 -0.0414  0.0723
 1179SER     BB 2659  11.006  15.090  13.244  0.0800 -0.0023 -0.1154
 1179SER    SC1 2660  10.828  15.047  13.175 -0.0337  0.0914  0.1166
 1180GLY     BB 2661  11.090  15.240  13.577 -0.4193  0.0144  0.0050
 1181PRO     BB 2662  11.323  15.242  13.839  0.2189  0.0742  0.2595
 1181PRO    SC1 2663  11.331  15.146  14.003  0.2679  0.0039  0.2164
 1182ALA     BB 2664  11.614  15.399  13.701  0.1340  0.1638  0.3739
 1183SER     BB 2665  11.773  15.410  14.047  0.0593 -0.0618 -0.0028
 1183SER    SC1 2666  11.729  15.566  14.155  0.0710 -0.2341  0.2509
 1184GLU     BB 2667  11.787  15.163  14.351 -0.0080  0.2112  0.1806
 1184GLU    SC1 2668  11.854  14.946  14.200  0.1907 -0.0150  0.0458
 1185THR     BB 2669  11.823  15.197  14.645  0.2939 -0.1202 -0.0562
 1185THR    SC1 2670  11.835  15.071  14.794 -0.1163 -0.1088 -0.0089
 1186LEU     BB 2671  11.768  15.535  14.872 -0.2339 -0.2275  0.1196
 1186LEU    SC1 2672  11.637  15.667  14.683 -0.3849 -0.0325  0.3587
 1187ASP     BB 2673  11.823  15.727  15.168 -0.0101 -0.1149  0.2391
 1187ASP    SC1 2674  11.649  15.880  15.274 -0.0129 -0.0572  0.1512
 1188CYS     BB 2675  12.189  15.644  15.364 -0.1571 -0.0927  0.0958
 1188CYS    SC1 2676  12.232  15.613  15.598  0.0089  0.2948  0.1174
 1189ILE     BB 2677   8.456   8.351  16.037  0.0491  0.3415  0.2996
 1189ILE    SC1 2678   8.291   8.474  15.925  0.0241 -0.0453 -0.3973
 1190SER     BB 2679   8.228   8.034  15.848 -0.2908  0.1337 -0.0340
 1190SER    SC1 2680   8.323   7.891  15.939 -0.1292  0.1866 -0.1168
 1191THR     BB 2681   8.107   8.109  15.455 -0.1707  0.0717 -0.1734
 1191THR    SC1 2682   8.238   8.244  15.404 -0.0899  0.0313 -0.0696
 1192ILE     BB 2683   7.844   8.018  15.295  0.1245 -0.0948 -0.3008
 1192ILE    SC1 2684   7.676   8.112  15.198  0.2940  0.0110  0.1476
 1193GLN     BB 2685   7.861   7.632  15.023 -0.0347 -0.0201 -0.0314
 1193GLN    SC1 2686   7.778   7.367  14.921 -0.2379 -0.1543 -0.0490
 1194PRO     BB 2687   7.777   7.876  14.736 -0.0918 -0.0608  0.1091
 1194PRO    SC1 2688   7.919   7.892  14.611  0.0361 -0.1390  0.2433
 1195LYS     BB 2689   7.500   7.838  14.390  0.1401  0.2925  0.0341
 1195LYS    SC1 2690   7.288   7.857  14.241 -0.0398  0.2108  0.0570
 1195LYS    SC2 2691   6.995   7.865  14.192  0.0049  0.0849  0.0995
 1196ALA     BB 2692   7.564   7.473  14.311 -0.1289 -0.3642 -0.0427
 1197ASN     BB 2693   7.492   7.499  13.997  0.0904  0.0787 -0.2686
 1197ASN    SC1 2694   7.273   7.451  13.888  0.0925  0.1284 -0.2943
 1198PHE     BB 2695   7.628   7.808  13.918  0.1008  0.1601  0.1561
 1198PHE    SC1 2696   7.830   8.033  13.816  0.0584  0.2315 -0.2913
 1198PHE    SC2 2697   7.615   8.132  13.856  0.0527  0.2011 -0.2456
 1198PHE    SC3 2698   7.803   8.271  13.804  0.0401  0.2340 -0.2034
 1199ASP     BB 2699   7.599   7.836  13.468 -0.0886 -0.0815  0.1479
 1199ASP    SC1 2700   7.437   7.658  13.384  0.1185 -0.1318 -0.1502
 1200ALA     BB 2701   7.890   8.085  13.331 -0.0698  0.0887  0.2830
 1201GLN     BB 2702   7.797   8.148  13.034  0.1417  0.0561 -0.0099
 1201GLN    SC1 2703   7.703   7.944  12.879 -0.0854 -0.1584 -0.1134
 1202GLN     BB 2704   7.482   8.242  13.214 -0.2788 -0.1479  0.0430
 1202GLN    SC1 2705   7.289   8.116  13.100  0.0365 -0.0934  0.2251
 1203PHE     BB 2706   7.579   8.472  13.401 -0.1086  0.0942  0.0023
 1203PHE    SC1 2707   7.517   8.562  13.752 -0.2386 -0.0530 -0.1092
 1203PHE    SC2 2708   7.700   8.675  13.645 -0.0892 -0.2293 -0.0405
 1203PHE    SC3 2709   7.656   8.712  13.878 -0.1577 -0.1667 -0.0634
 1204ALA     BB 2710   7.734   8.751  13.179 -0.2724 -0.1211  0.4434
 1205GLY     BB 2711   7.703   9.067  13.089  0.3106 -0.2372 -0.1808
 1206THR     BB 2712   7.619   9.365  13.238 -0.0502 -0.1208 -0.0811
 1206THR    SC1 2713   7.527   9.526  13.177  0.0311 -0.0972 -0.1422
 1207TRP     BB 2714   7.500   9.375  13.636  0.0492  0.3442  0.0649
 1207TRP    SC1 2715   7.424   9.127  13.627  0.1199  0.0046  0.4450
 1207TRP    SC2 2716   7.332   8.980  13.763 -0.7041  0.2805  0.1977
 1207TRP    SC3 2717   7.355   9.009  13.412  0.1757  0.3516  0.2368
 1207TRP    SC4 2718   7.232   8.831  13.589 -0.1723  0.2604 -0.0942
 1208LEU     BB 2719   7.432   9.625  13.831  0.3162  0.0194 -0.1055
 1208LEU    SC1 2720   7.204   9.759  13.808  0.2866 -0.0042  0.0436
 1209LEU     BB 2721   7.535   9.684  14.208 -0.2398 -0.0291 -0.0094
 1209LEU    SC1 2722   7.729   9.607  14.371 -0.0178  0.4501 -0.0451
 1210VAL     BB 2723   7.228   9.685  14.469  0.1219  0.3124 -0.0232
 1210VAL    SC1 2724   7.058   9.682  14.363 -0.0112 -0.2148  0.1986
 1211ALA     BB 2725   7.326   9.683  14.811  0.1410 -0.0896  0.0128
 1212VAL     BB 2726   7.620   9.653  15.016  0.1317 -0.0625 -0.1031
 1212VAL    SC1 2727   7.815   9.691  14.995  0.1167  0.0407 -0.0572
 1213GLY     BB 2728   7.575   9.578  15.378 -0.0691  0.1844  0.0027
 1214SER     BB 2729   7.848   9.439  15.594 -0.0895 -0.0184 -0.0016
 1214SER    SC1 2730   7.774   9.277  15.672 -0.0315 -0.1288 -0.1739
 1215ALA     BB 2731   8.059   9.573  15.963 -0.0777 -0.0669  0.0402
 1216CYS     BB 2732   8.306   9.743  15.716  0.0039 -0.3214  0.0105
 1216CYS    SC1 2733   8.317   9.562  15.560 -0.4483 -0.1196 -0.2620
 1217ARG     BB 2734   8.452  10.105  15.748 -0.3693 -0.0314 -0.4873
 1217ARG    SC1 2735   8.491  10.240  15.972 -0.0361  0.0370 -0.1785
 1217ARG    SC2 2736   8.341  10.284  16.279  0.1042  0.1672  0.0756
 1218PHE     BB 2737   8.373  10.274  15.510  0.3254  0.1053 -0.2689
 1218PHE    SC1 2738   8.605  10.493  15.381 -0.1667  0.2262  0.2144
 1218PHE    SC2 2739   8.398  10.493  15.258 -0.0031 -0.0821 -0.0657
 1218PHE    SC3 2740   8.574  10.645  15.198  0.0114 -0.1134 -0.1008
 1219LEU     BB 2741   8.033  10.212  15.511 -0.0750  0.2276 -0.0109
 1219LEU    SC1 2742   7.883   9.994  15.531  0.1930  0.0242 -0.1978
 1220GLN     BB 2743   7.917  10.466  15.712 -0.0364 -0.0381  0.3897
 1220GLN    SC1 2744   7.624  10.313  15.815 -0.0379  0.2333  0.1333
 1221GLU     BB 2745   8.136  10.594  15.855 -0.1433  0.3176 -0.0715
 1221GLU    SC1 2746   8.343  10.722  16.134 -0.0196  0.1568 -0.2531
 1222GLN     BB 2747   8.180  10.863  15.571 -0.1118 -0.1336 -0.0042
 1222GLN    SC1 2748   8.400  11.016  15.513  0.2295 -0.1135 -0.2573
 1223GLY     BB 2749   7.961  10.682  15.376  0.0384  0.0377 -0.1875
 1224HIS     BB 2750   7.793  10.950  15.213  0.1812  0.1220  0.1168
 1224HIS    SC1 2751   7.693  11.115  15.243 -0.3663 -0.2044  0.0445
 1224HIS    SC2 2752   7.595  11.275  15.290 -0.0565  0.0461 -0.1170
 1224HIS    SC3 2753   7.513  11.293  15.090 -0.2563 -0.1721 -0.0583
 1225ARG     BB 2754   7.907  10.923  14.848 -0.1740  0.0731 -0.0267
 1225ARG    SC1 2755   7.924  11.137  14.768  0.1699  0.2930  0.0967
 1225ARG    SC2 2756   7.831  11.450  14.644 -0.1215  0.0211  0.2198
 1226ALA     BB 2757   7.804  10.655  14.768  0.2297 -0.1833 -0.1925
 1227GLU     BB 2758   7.825  10.572  14.415  0.1407  0.1141 -0.0073
 1227GLU    SC1 2759   8.050  10.744  14.339 -0.0881 -0.0069 -0.1290
 1228ALA     BB 2760   7.702  10.352  14.224 -0.2275  0.1192 -0.2409
 1229THR     BB 2761   7.819  10.085  14.028 -0.0083  0.1348  0.2540
 1229THR    SC1 2762   7.961   9.962  14.078  0.0711  0.0975 -0.0562
 1230THR     BB 2763   7.751   9.856  13.695 -0.0130 -0.0411 -0.1895
 1230THR    SC1 2764   7.712   9.993  13.562 -0.0551 -0.1327 -0.2731
 1231LEU     BB 2765   7.998   9.555  13.649  0.1572 -0.2656 -0.0817
 1231LEU    SC1 2766   7.971   9.426  13.878 -0.1549 -0.1012 -0.0244
 1232HIS     BB 2767   8.069   9.449  13.301 -0.0266  0.1671  0.1920
 1232HIS    SC1 2768   8.074   9.552  13.136 -0.2623 -0.3110 -0.1099
 1232HIS    SC2 2769   8.101   9.635  12.963 -0.1626 -0.1177 -0.0045
 1232HIS    SC3 2770   7.939   9.774  12.996 -0.1405 -0.1118  0.0856
 1233VAL     BB 2771   8.036   9.055  13.355  0.0674 -0.1820  0.0611
 1233VAL    SC1 2772   7.934   9.060  13.527 -0.0392 -0.2148 -0.0015
 1234ALA     BB 2773   8.188   8.812  13.111 -0.4549 -0.0353  0.0828
 1235PRO     BB 2774   8.361   8.503  13.124  0.0111  0.1094  0.0851
 1235PRO    SC1 2775   8.278   8.361  13.219  0.2313  0.0184  0.1431
 1236GLN     BB 2776   8.753   8.481  13.163  0.0145 -0.2783  0.0741
 1236GLN    SC1 2777   9.026   8.474  13.251  0.0769 -0.0207 -0.0946
 1237GLY     BB 2778   8.766   8.060  13.067 -0.3977 -0.0308  0.0791
 1238THR     BB 2779   8.725   7.978  13.410  0.0458  0.0688 -0.0285
 1238THR    SC1 2780   8.664   7.808  13.483  0.1607  0.1744  0.3199
 1239ALA     BB 2781   8.687   8.325  13.581 -0.0906  0.0373 -0.1789
 1240MET     BB 2782   8.489   8.641  13.554  0.0343 -0.3050  0.1176
 1240MET    SC1 2783   8.220   8.692  13.608 -0.2095 -0.0911 -0.1693
 1241ALA     BB 2784   8.570   8.895  13.394 -0.2396  0.1926  0.0243
 1242VAL     BB 2785   8.492   9.191  13.596  0.0924 -0.0298  0.0423
 1242VAL    SC1 2786   8.340   9.162  13.722  0.1676  0.1944  0.1859
 1243SER     BB 2787   8.466   9.595  13.556 -0.0974  0.1292  0.0969
 1243SER    SC1 2788   8.549   9.627  13.383 -0.1009 -0.0815  0.0552
 1244THR     BB 2789   8.351   9.750  13.839 -0.1148 -0.0666  0.1355
 1244THR    SC1 2790   8.352   9.666  14.016 -0.0072 -0.1516  0.0954
 1245PHE     BB 2791   8.246  10.068  13.685 -0.1505  0.1017 -0.0468
 1245PHE    SC1 2792   8.277  10.172  13.376  0.0169  0.0220 -0.1184
 1245PHE    SC2 2793   8.167   9.960  13.409  0.0279  0.0567  0.1413
 1245PHE    SC3 2794   8.274  10.009  13.200  0.0500 -0.2077  0.0903
 1246ARG     BB 2795   8.194  10.367  13.887 -0.1139  0.4017 -0.0597
 1246ARG    SC1 2796   8.336  10.394  14.082  0.0003  0.0893 -0.0216
 1246ARG    SC2 2797   8.201  10.268  14.410 -0.2011  0.3346  0.1845
 1247LYS     BB 2798   8.155  10.744  13.826 -0.1565  0.1590  0.1476
 1247LYS    SC1 2799   7.891  10.754  13.897  0.0830 -0.0987 -0.0202
 1247LYS    SC2 2800   7.720  10.946  14.067 -0.0796 -0.2165  0.0850
 1248LEU     BB 2801   8.399  10.922  14.058 -0.2461 -0.1562  0.0101
 1248LEU    SC1 2802   8.576  10.801  14.213 -0.1612  0.0317  0.0618
 1249ASP     BB 2803   8.167  11.186  14.074 -0.3897 -0.2711  0.0034
 1249ASP    SC1 2804   8.016  11.310  14.238 -0.0096  0.0039  0.1491
 1250GLY     BB 2805   8.075  11.272  13.745 -0.0847  0.1406 -0.0282
 1251ILE     BB 2806   8.420  11.078  13.601  0.1349 -0.0888  0.3822
 1251ILE    SC1 2807   8.570  11.220  13.670 -0.2812 -0.0696 -0.2672
 1252CYS     BB 2808   8.303  10.783  13.489  0.0924  0.4240  0.2428
 1252CYS    SC1 2809   8.237  10.757  13.260 -0.0687  0.1531  0.3171
 1253TRP     BB 2810   8.570  10.506  13.628 -0.2441  0.0348  0.1291
 1253TRP    SC1 2811   8.740  10.654  13.757 -0.0131  0.0502  0.1193
 1253TRP    SC2 2812   8.822  10.858  13.773 -0.4386  0.2010  0.4375
 1253TRP    SC3 2813   8.899  10.549  13.925  0.1799  0.0918 -0.0374
 1253TRP    SC4 2814   8.982  10.814  13.960 -0.0920  0.1545  0.1312
 1254GLN     BB 2815   8.684  10.185  13.572  0.0471 -0.3994 -0.0093
 1254GLN    SC1 2816   8.767  10.021  13.276  0.0323  0.2191 -0.0850
 1255VAL     BB 2817   8.802   9.956  13.858  0.2098 -0.1191 -0.0434
 1255VAL    SC1 2818   8.696  10.047  14.001 -0.0055 -0.0098 -0.2706
 1256ARG     BB 2819   8.922   9.640  13.634  0.5225  0.0840  0.1592
 1256ARG    SC1 2820   9.099   9.700  13.491  0.1094 -0.0302 -0.0015
 1256ARG    SC2 2821   9.399   9.594  13.381 -0.0021  0.0986  0.1574
 1257GLN     BB 2822   8.929   9.287  13.906  0.0129  0.0772  0.0350
 1257GLN    SC1 2823   8.770   9.405  14.020  0.1174  0.0380 -0.1658
 1258LEU     BB 2824   8.897   8.960  13.784  0.1702 -0.0469  0.1711
 1258LEU    SC1 2825   8.981   8.774  13.615  0.0120 -0.0904  0.1407
 1259TYR     BB 2826   8.692   8.720  13.969 -0.1790  0.0607  0.0646
 1259TYR    SC1 2827   8.576   8.989  14.136  0.1665 -0.1716  0.0867
 1259TYR    SC2 2828   8.371   8.865  14.120  0.3472 -0.4427 -0.1302
 1259TYR    SC3 2829   8.324   9.163  14.190 -0.1027 -0.5739  0.1389
 1260GLY     BB 2830   8.883   8.422  14.009 -0.0968 -0.3952  0.1754
 1261ASP     BB 2831   8.817   8.141  14.045  0.0841 -0.1048  0.1858
 1261ASP    SC1 2832   8.657   7.964  13.956  0.2866 -0.1422 -0.1058
 1262THR     BB 2833   8.930   7.916  14.359  0.1442  0.3019 -0.0164
 1262THR    SC1 2834   8.969   7.914  14.550  0.0462  0.0859  0.0022
 1263GLY     BB 2835   8.842   7.529  14.153 -0.2796 -0.2153 -0.3201
 1264VAL     BB 2836   8.523   7.582  14.277  0.1100 -0.1156 -0.0816
 1264VAL    SC1 2837   8.452   7.509  14.449 -0.1717  0.1748 -0.0720
 1265LEU     BB 2838   8.213   7.743  14.117  0.1326  0.1027  0.0235
 1265LEU    SC1 2839   8.053   7.545  14.044  0.2417  0.1321 -0.2971
 1266GLY     BB 2840   8.118   8.004  14.222  0.1224 -0.0316 -0.0570
 1267ARG     BB 2841   8.391   8.074  14.455  0.1529  0.4587 -0.1583
 1267ARG    SC1 2842   8.482   7.943  14.619  0.0456 -0.2697 -0.0361
 1267ARG    SC2 2843   8.349   7.714  14.852 -0.1301  0.0448  0.2351
 1268PHE     BB 2844   8.517   8.334  14.319 -0.3139 -0.2732  0.1324
 1268PHE    SC1 2845   8.237   8.481  14.238 -0.0233 -0.0543  0.3073
 1268PHE    SC2 2846   8.351   8.415  14.037 -0.1770  0.3019  0.1039
 1268PHE    SC3 2847   8.124   8.495  14.027 -0.1831  0.3258  0.4169
 1269LEU     BB 2848   8.878   8.588  14.421  0.1381 -0.2581 -0.1573
 1269LEU    SC1 2849   8.997   8.399  14.565  0.0386 -0.1555  0.0610
 1270LEU     BB 2850   9.045   8.809  14.384 -0.1702  0.0407  0.1067
 1270LEU    SC1 2851   8.952   9.051  14.443  0.1269  0.2759 -0.3771
 1271GLN     BB 2852   9.379   8.737  14.290 -0.0763 -0.3004  0.0395
 1271GLN    SC1 2853   9.343   8.743  14.008  0.2868 -0.2063  0.3030
 1272ALA     BB 2854   9.509   8.884  14.550 -0.1589 -0.0692  0.0768
 1273ARG     BB 2855   9.732   9.118  14.410 -0.1457 -0.1269  0.1161
 1273ARG    SC1 2856   9.620   9.151  14.180  0.0089 -0.2668 -0.1994
 1273ARG    SC2 2857   9.299   9.264  14.214 -0.2967  0.2967 -0.0820
 1274ASP     BB 2858   9.755   9.420  14.629  0.1643 -0.1397  0.0621
 1274ASP    SC1 2859   9.552   9.556  14.554  0.3154  0.0473 -0.0093
 1275ALA     BB 2860   9.861   9.293  14.850 -0.0067  0.1948 -0.1554
 1276ARG     BB 2861   9.616   9.302  15.104  0.2584 -0.1244  0.1418
 1276ARG    SC1 2862   9.515   9.494  15.094  0.0013  0.2594  0.1692
 1276ARG    SC2 2863   9.456   9.783  14.942 -0.1483 -0.0816 -0.0252
 1277GLY     BB 2864   9.605   8.943  15.055  0.1025  0.0584 -0.2105
 1278ALA     BB 2865   9.351   8.778  14.895 -0.3021  0.1412 -0.0760
 1279VAL     BB 2866   8.957   8.761  14.939 -0.1250 -0.0945  0.0593
 1279VAL    SC1 2867   8.830   8.906  14.886 -0.0308 -0.0715 -0.1041
 1280HIS     BB 2868   8.643   8.461  14.902  0.2017 -0.0416  0.1581
 1280HIS    SC1 2869   8.613   8.292  14.995  0.2918 -0.0702  0.1336
 1280HIS    SC2 2870   8.590   8.126  15.089  0.0520 -0.2024 -0.1578
 1280HIS    SC3 2871   8.786   8.056  15.032 -0.0243 -0.3622 -0.2278
 1281VAL     BB 2872   8.420   8.581  14.670  0.2498 -0.0591  0.1415
 1281VAL    SC1 2873   8.478   8.745  14.573 -0.0302 -0.0040  0.0640
 1282VAL     BB 2874   8.134   8.353  14.720 -0.3562  0.0188  0.0321
 1282VAL    SC1 2875   8.119   8.243  14.886 -0.2381  0.0267  0.0478
 1283VAL     BB 2876   7.772   8.347  14.468 -0.0948 -0.1373 -0.1855
 1283VAL    SC1 2877   7.726   8.455  14.306 -0.2012 -0.0110 -0.0711
 1284ALA     BB 2878   7.443   8.254  14.679 -0.1462 -0.2208  0.1490
 1285GLU     BB 2879   7.178   8.255  14.576 -0.3940  0.0003 -0.0438
 1285GLU    SC1 2880   6.862   8.200  14.591 -0.1247 -0.1592  0.0342
 1286THR     BB 2881   7.092   8.373  14.156 -0.1492 -0.0946 -0.0312
 1286THR    SC1 2882   7.276   8.328  14.108 -0.1337  0.1806 -0.2368
 1287ASP     BB 2883   6.828   8.374  13.931 -0.1072  0.1710  0.0524
 1287ASP    SC1 2884   6.680   8.167  13.955  0.0864  0.0409  0.1339
 1288TYR     BB 2885   6.996   8.470  13.688  0.1275  0.1433  0.1613
 1288TYR    SC1 2886   7.227   8.237  13.653  0.1001 -0.0731 -0.3400
 1288TYR    SC2 2887   7.014   8.178  13.560  0.0034 -0.2093 -0.0332
 1288TYR    SC3 2888   7.149   7.943  13.710  0.0507  0.0743  0.3732
 1289GLN     BB 2889   6.756   8.666  13.395  0.0218 -0.0783 -0.4184
 1289GLN    SC1 2890   6.513   8.710  13.266  0.1637  0.2312  0.2876
 1290SER     BB 2891   6.741   8.925  13.706  0.1938  0.0539  0.2059
 1290SER    SC1 2892   6.645   9.095  13.705  0.0467 -0.0277 -0.0368
 1291PHE     BB 2893   6.967   8.889  14.049 -0.0088  0.2690  0.1150
 1291PHE    SC1 2894   6.707   9.011  14.208 -0.0087  0.1414 -0.2129
 1291PHE    SC2 2895   6.685   8.778  14.152 -0.0112  0.0387  0.2064
 1291PHE    SC3 2896   6.490   8.911  14.192 -0.0078  0.0978  0.0334
 1292ALA     BB 2897   7.205   8.774  14.269  0.1175  0.0416  0.0996
 1293VAL     BB 2898   7.342   8.731  14.640 -0.4011 -0.0947 -0.1753
 1293VAL    SC1 2899   7.281   8.704  14.829  0.0022 -0.2664 -0.0676
 1294LEU     BB 2900   7.767   8.759  14.658 -0.0060  0.1823 -0.2579
 1294LEU    SC1 2901   7.995   8.826  14.541  0.1346  0.0076 -0.0842
 1295TYR     BB 2902   7.920   8.743  14.983 -0.1347 -0.1421  0.0200
 1295TYR    SC1 2903   7.921   8.523  15.225 -0.2187 -0.2174 -0.0187
 1295TYR    SC2 2904   7.710   8.575  15.123 -0.2687 -0.1319  0.1282
 1295TYR    SC3 2905   7.688   8.527  15.429 -0.0462  0.0562  0.1743
 1296LEU     BB 2906   8.266   8.835  15.032 -0.0508 -0.0696 -0.1850
 1296LEU    SC1 2907   8.301   9.037  14.864  0.0531  0.2170  0.1787
 1297GLU     BB 2908   8.565   8.791  15.326 -0.1457  0.5303 -0.0154
 1297GLU    SC1 2909   8.540   8.579  15.545  0.0468 -0.1762 -0.4451
 1298ARG     BB 2910   8.886   8.972  15.372 -0.1655  0.1041 -0.3003
 1298ARG    SC1 2911   9.038   9.160  15.299 -0.0871 -0.0725 -0.1858
 1298ARG    SC2 2912   9.079   9.443  15.511  0.1716  0.1109 -0.0648
 1299ALA     BB 2913   9.014   8.981  15.720 -0.2585  0.0551  0.0498
 1300GLY     BB 2914   8.650   8.858  15.894  0.2027  0.2006  0.2391
 1301GLN     BB 2915   8.530   9.089  15.748  0.0863  0.0034 -0.0774
 1301GLN    SC1 2916   8.615   9.347  15.822 -0.1966 -0.0840 -0.0045
 1302LEU     BB 2917   8.225   9.021  15.559  0.1977 -0.0845  0.1693
 1302LEU    SC1 2918   8.048   8.826  15.593 -0.1684  0.1618 -0.3020
 1303SER     BB 2919   8.045   9.152  15.281  0.1113 -0.1558 -0.1830
 1303SER    SC1 2920   8.073   9.307  15.165  0.1814  0.0045  0.0459
 1304VAL     BB 2921   7.676   9.068  15.109  0.2454  0.0971  0.2554
 1304VAL    SC1 2922   7.596   9.017  15.285  0.1264 -0.2162  0.1128
 1305LYS     BB 2923   7.601   9.180  14.807  0.2353 -0.1094 -0.0842
 1305LYS    SC1 2924   7.786   9.290  14.709  0.0291 -0.0911  0.2735
 1305LYS    SC2 2925   8.063   9.318  14.609 -0.2155 -0.2261 -0.0349
 1306LEU     BB 2926   7.297   9.198  14.584  0.0541 -0.3333 -0.2209
 1306LEU    SC1 2927   7.037   9.163  14.548 -0.0843  0.3065  0.1326
 1307TYR     BB 2928   7.356   9.266  14.255 -0.3360 -0.0688  0.0672
 1307TYR    SC1 2929   7.627   9.055  14.267 -0.0962 -0.0493 -0.1008
 1307TYR    SC2 2930   7.627   9.195  14.072  0.1989  0.5255  0.3055
 1307TYR    SC3 2931   7.888   9.029  14.100 -0.0727  0.0281 -0.0755
 1308ALA     BB 2932   7.036   9.275  13.979  0.2485  0.0860  0.0949
 1309ARG     BB 2933   7.036   9.354  13.608 -0.1349 -0.0075 -0.0632
 1309ARG    SC1 2934   6.957   9.240  13.373  0.2821  0.2635  0.0583
 1309ARG    SC2 2935   6.857   9.051  13.117  0.0212  0.4185 -0.2591
 1310SER     BB 2936   6.722   9.561  13.690  0.1948  0.1343  0.0792
 1310SER    SC1 2937   6.651   9.618  13.518  0.0834  0.2945  0.1772
 1311LEU     BB 2938   6.681   9.862  13.948  0.1098  0.0130  0.4924
 1311LEU    SC1 2939   6.800  10.053  13.808 -0.0951 -0.1586  0.0792
 1312PRO     BB 2940   6.382   9.832  14.125  0.0625  0.0892 -0.0809
 1312PRO    SC1 2941   6.296   9.987  14.192  0.1240 -0.0099  0.2279
 1313VAL     BB 2942   6.391   9.517  14.225  0.1896 -0.2236 -0.1055
 1313VAL    SC1 2943   6.563   9.451  14.303  0.2176 -0.1642 -0.1175
 1314SER     BB 2944   6.125   9.270  14.313  0.0627 -0.2164  0.3925
 1314SER    SC1 2945   5.993   9.183  14.199  0.2610 -0.0707  0.0477
 1315ASP     BB 2946   6.056   9.185  14.724  0.1353  0.0659 -0.0552
 1315ASP    SC1 2947   5.950   9.219  14.953  0.1448 -0.0788 -0.0287
 1316SER     BB 2948   6.160   8.881  14.655 -0.0363 -0.2367  0.1569
 1316SER    SC1 2949   6.116   8.715  14.562 -0.2753  0.0048 -0.1623
 1317VAL     BB 2950   6.502   8.949  14.674 -0.2374 -0.3312  0.1308
 1317VAL    SC1 2951   6.649   8.815  14.650  0.0307 -0.0013 -0.0990
 1318LEU     BB 2952   6.460   9.263  14.865 -0.1316 -0.0542 -0.1033
 1318LEU    SC1 2953   6.661   9.419  14.794 -0.2226  0.2162  0.2280
 1319SER     BB 2954   6.389   9.109  15.200 -0.1614  0.1491 -0.0409
 1319SER    SC1 2955   6.290   9.157  15.361 -0.2357 -0.1190 -0.0067
 1320GLY     BB 2956   6.644   8.851  15.131  0.0845 -0.1525 -0.2147
 1321PHE     BB 2957   6.861   9.051  15.164  0.2901 -0.1094 -0.1451
 1321PHE    SC1 2958   7.031   9.347  15.105  0.2009  0.0448 -0.1533
 1321PHE    SC2 2959   7.154   9.146  15.063  0.3250  0.0928 -0.0259
 1321PHE    SC3 2960   7.268   9.341  15.143  0.1540  0.1170  0.1617
 1322GLU     BB 2961   6.802   9.158  15.478  0.0956  0.3307 -0.1007
 1322GLU    SC1 2962   6.724   9.376  15.526 -0.2181 -0.2060 -0.1842
 1323GLN     BB 2963   6.802   8.854  15.591  0.3735  0.2441  0.2296
 1323GLN    SC1 2964   6.587   8.728  15.617  0.0487  0.4449 -0.1184
 1324ARG     BB 2965   7.110   8.804  15.463 -0.1316  0.0669  0.0625
 1324ARG    SC1 2966   7.133   8.604  15.340  0.0718 -0.4108  0.1171
 1324ARG    SC2 2967   6.903   8.388  15.421 -0.3352  0.0482 -0.2174
 1325VAL     BB 2968   7.279   9.068  15.632 -0.2613 -0.1270 -0.0807
 1325VAL    SC1 2969   7.286   9.268  15.634 -0.5185 -0.1165  0.0002
 1326GLN     BB 2970   7.183   8.960  15.949 -0.1848 -0.2155 -0.2392
 1326GLN    SC1 2971   6.988   8.972  16.094 -0.3556 -0.0302  0.1510
 1327GLU     BB 2972   7.299   8.608  15.873 -0.0551 -0.1672 -0.0465
 1327GLU    SC1 2973   7.054   8.468  15.912 -0.2072 -0.2506  0.1047
 1328ALA     BB 2974   7.591   8.706  15.882 -0.0382  0.1286  0.0507
 1329HIS     BB 2975   7.573   8.823  16.236 -0.0390 -0.0112 -0.0324
 1329HIS    SC1 2976   7.666   8.873  16.401  0.3006  0.0475 -0.2367
 1329HIS    SC2 2977   7.760   8.937  16.557  0.0237  0.2103 -0.1400
 1329HIS    SC3 2978   7.628   8.831  16.690  0.2183 -0.2255 -0.2896
 1330LEU     BB 2979   7.521   9.177  16.082  0.2670 -0.1219  0.2236
 1330LEU    SC1 2980   7.722   9.322  16.176 -0.0375  0.3496  0.1486
 1331THR     BB 2981   7.247   9.501  16.190  0.1126  0.0363 -0.0187
 1331THR    SC1 2982   7.345   9.601  16.326  0.0911  0.0589 -0.0187
 1332GLU     BB 2983   7.015   9.601  15.928 -0.3126 -0.1440 -0.2267
 1332GLU    SC1 2984   6.759   9.553  16.015  0.2271  0.2914 -0.1280
 1333ASP     BB 2985   7.108   9.939  15.967  0.0898  0.1444 -0.3135
 1333ASP    SC1 2986   7.114  10.171  16.074  0.0873 -0.1401  0.3067
 1334GLN     BB 2987   7.412   9.855  15.771 -0.1412 -0.0750 -0.1268
 1334GLN    SC1 2988   7.592   9.729  15.909  0.2262  0.3472  0.0480
 1335ILE     BB 2989   7.288   9.851  15.480  0.1738 -0.1412 -0.0807
 1335ILE    SC1 2990   7.101   9.691  15.442 -0.1050  0.0396  0.2569
 1336PHE     BB 2991   7.340  10.007  15.204  0.0519  0.2025 -0.1508
 1336PHE    SC1 2992   7.579  10.261  15.331 -0.1077 -0.0761  0.0335
 1336PHE    SC2 2993   7.634  10.171  15.115 -0.1310  0.1249 -0.0562
 1336PHE    SC3 2994   7.644  10.408  15.153 -0.0589  0.0860  0.1838
 1337TYR     BB 2995   7.152  10.015  14.939 -0.4584  0.2909  0.2941
 1337TYR    SC1 2996   6.896   9.850  14.844 -0.0142 -0.4382 -0.1911
 1337TYR    SC2 2997   6.912  10.061  14.730 -0.2046 -0.2095  0.2016
 1337TYR    SC3 2998   6.711   9.867  14.595 -0.2102 -0.0501 -0.0220
 1338PHE     BB 2999   7.322  10.242  14.609 -0.1088  0.0473 -0.1633
 1338PHE    SC1 3000   7.566  10.011  14.554  0.0520 -0.1164 -0.2210
 1338PHE    SC2 3001   7.621  10.197  14.695  0.2195 -0.0279 -0.3999
 1338PHE    SC3 3002   7.789  10.034  14.641  0.0169 -0.3503 -0.0693
 1339PRO     BB 3003   7.149  10.492  14.450  0.3169 -0.0015  0.1611
 1339PRO    SC1 3004   7.253  10.628  14.367  0.0476 -0.0320 -0.2295
 1340LYS     BB 3005   6.911  10.396  14.137  0.2668 -0.0463 -0.1302
 1340LYS    SC1 3006   6.755  10.256  14.287  0.2054 -0.0854 -0.1651
 1340LYS    SC2 3007   6.490  10.333  14.473  0.2137 -0.1791 -0.0927
 1341TYR     BB 3008   7.007  10.559  13.943  0.1961 -0.1701 -0.1624
 1341TYR    SC1 3009   6.877  10.706  13.678 -0.2769  0.1107 -0.3598
 1341TYR    SC2 3010   6.855  10.829  13.883  0.1731  0.0094 -0.2489
 1341TYR    SC3 3011   6.893  11.013  13.637  0.2370  0.1107 -0.1640
 1342GLY     BB 3012   7.333  10.683  13.876  0.3127  0.0168 -0.1237
 1343PHE     BB 3013   7.487  10.418  13.703  0.1191 -0.0788 -0.2183
 1343PHE    SC1 3014   7.321  10.356  13.447 -0.0650 -0.0474 -0.0562
 1343PHE    SC2 3015   7.226  10.225  13.625 -0.3262  0.3605  0.1068
 1343PHE    SC3 3016   7.089  10.295  13.441 -0.0974  0.0848 -0.1701
 1344CYS     BB 3017   7.796  10.509  13.384  0.2016  0.1544  0.1275
 1344CYS    SC1 3018   7.741  10.731  13.310 -0.1004  0.0437  0.0173
 1345GLU     BB 3019   7.911  10.329  13.120  0.0139  0.2182 -0.1387
 1345GLU    SC1 3020   7.868  10.286  12.852  0.1056  0.0748  0.0799
 1346ALA     BB 3021   8.355  10.446  12.939 -0.1377  0.2585  0.0058
 1347ALA     BB 3022   8.563  10.471  13.080 -0.1092 -0.2328  0.1980
 1348ASP     BB 3023   8.824  10.602  12.891  0.1798 -0.0883  0.0728
 1348ASP    SC1 3024   8.864  10.675  12.650  0.2479 -0.1181  0.0754
 1349GLN     BB 3025   9.167  10.430  12.942 -0.5005 -0.2138  0.1425
 1349GLN    SC1 3026   9.147  10.137  12.969 -0.2488 -0.0245  0.3910
 1350PHE     BB 3027   9.338  10.625  13.146 -0.5206 -0.1015 -0.2869
 1350PHE    SC1 3028   9.678  10.611  13.150 -0.2741 -0.3215 -0.0136
 1350PHE    SC2 3029   9.615  10.547  13.372  0.0641 -0.2444  0.1061
 1350PHE    SC3 3030   9.788  10.427  13.257  0.0827 -0.1085 -0.0083
 1351HIS     BB 3031   9.015  10.626  13.388  0.0563 -0.1129  0.2246
 1351HIS    SC1 3032   8.898  10.777  13.350  0.2680  0.0083  0.0364
 1351HIS    SC2 3033   8.771  10.910  13.291 -0.0332 -0.1532  0.3271
 1351HIS    SC3 3034   8.919  11.067  13.300 -0.1570 -0.0039 -0.2014
 1352VAL     BB 3035   9.070  10.352  13.509  0.0007 -0.0961 -0.0134
 1352VAL    SC1 3036   9.185  10.203  13.441 -0.0391 -0.0684 -0.1416
 1353LEU     BB 3037   9.147  10.131  13.865  0.1598 -0.0274  0.0974
 1353LEU    SC1 3038   9.184  10.180  14.123 -0.3729  0.1262  0.1492
 1354ASP     BB 3039   9.455   9.891  13.793  0.1768  0.2143  0.0191
 1354ASP    SC1 3040   9.608  10.043  13.656  0.1990  0.1248 -0.0556
 1355GLU     BB 3041   9.507   9.587  13.907  0.0228 -0.0698  0.1606
 1355GLU    SC1 3042   9.725   9.456  13.809 -0.4123 -0.5275 -0.0109
 1356VAL     BB 3043   9.264   9.258  13.742  0.0571  0.1548 -0.1917
 1356VAL    SC1 3044   9.311   9.118  13.607  0.1559  0.0305 -0.0283
 1357TYR     BB 3045  10.542  13.168  26.159  0.0322  0.2143 -0.0339
 1357TYR    SC1 3046  10.802  13.369  26.158 -0.0759  0.2442  0.3106
 1357TYR    SC2 3047  10.691  13.397  26.369  0.1230  0.0621  0.4411
 1357TYR    SC3 3048  10.992  13.331  26.401  0.1876  0.1885  0.0964
 1358PHE     BB 3049  10.458  13.045  26.005 -0.0655  0.1139  0.1665
 1358PHE    SC1 3050  10.111  13.069  26.007  0.2998  0.2320 -0.1101
 1358PHE    SC2 3051  10.182  12.867  26.115  0.1232  0.2078 -0.0409
 1358PHE    SC3 3052   9.959  12.949  26.148  0.2274  0.4723  0.0171
 1359PRO     BB 3053  10.322  13.231  25.570 -0.2308 -0.1176  0.1530
 1359PRO    SC1 3054  10.510  13.258  25.589 -0.2323  0.0373 -0.0420
 1360GLU     BB 3055  10.192  13.056  25.282  0.3381 -0.0580  0.1503
 1360GLU    SC1 3056   9.939  13.124  25.210 -0.0022  0.0266 -0.1090
 1361SER     BB 3057  10.415  13.166  25.008 -0.2900 -0.1659  0.0727
 1361SER    SC1 3058  10.326  13.268  24.868 -0.1507 -0.1791 -0.0274
 1362TRP     BB 3059  10.710  13.445  25.060  0.0272  0.1606  0.0111
 1362TRP    SC1 3060  10.569  13.589  25.226  0.0898  0.0180  0.0967
 1362TRP    SC2 3061  10.354  13.606  25.269  0.0823  0.2381 -0.0302
 1362TRP    SC3 3062  10.646  13.731  25.424  0.0865  0.1788 -0.0160
 1362TRP    SC4 3063  10.371  13.741  25.478  0.1041  0.0391  0.0955
 1363LEU     BB 3064  10.931  13.580  24.883  0.0819  0.0376 -0.1661
 1363LEU    SC1 3065  11.189  13.551  24.933 -0.0135 -0.4065  0.0948
 1364TRP     BB 3066  10.635  13.800  24.631 -0.1399  0.1917  0.2427
 1364TRP    SC1 3067  10.535  13.890  24.848 -0.0330  0.1221 -0.0014
 1364TRP    SC2 3068  10.360  13.980  24.946  0.0224  0.1923  0.0314
 1364TRP    SC3 3069  10.705  13.969  25.021 -0.0137 -0.1766  0.1151
 1364TRP    SC4 3070  10.480  14.090  25.135  0.0935  0.0913  0.0434
 1365GLU     BB 3071  10.939  14.052  24.534 -0.0895  0.5752 -0.0330
 1365GLU    SC1 3072  11.098  14.076  24.769 -0.0066 -0.0517 -0.1563
 1366VAL     BB 3073  10.939  14.225  24.246  0.1713  0.2466  0.1553
 1366VAL    SC1 3074  10.832  14.393  24.224 -0.0965  0.0732  0.1202
 1367HIS     BB 3075  11.304  14.319  24.272 -0.0778  0.3470 -0.0064
 1367HIS    SC1 3076  11.387  14.154  24.335 -0.0152  0.4807  0.2563
 1367HIS    SC2 3077  11.458  13.984  24.393 -0.2759  0.2093 -0.2104
 1367HIS    SC3 3078  11.643  14.075  24.457 -0.1550 -0.2422  0.0898
 1368LEU     BB 3079  11.607  14.521  24.094  0.1737 -0.1255 -0.0818
 1368LEU    SC1 3080  11.506  14.743  24.199  0.2920 -0.0923 -0.0387
 1369VAL     BB 3081  11.815  14.298  24.045 -0.2032 -0.0698 -0.0314
 1369VAL    SC1 3082  11.890  14.113  24.063  0.2650  0.1532  0.3606
 1370PRO     BB 3083  12.111  14.531  23.925  0.0420 -0.0904  0.2783
 1370PRO    SC1 3084  12.151  14.672  24.047  0.0667 -0.1448  0.3338
 1371ARG     BB 3085  12.310  14.253  23.879  0.0858 -0.0033  0.2066
 1371ARG    SC1 3086  12.525  14.224  23.755 -0.0926 -0.2469  0.1672
 1371ARG    SC2 3087  12.666  14.434  23.549  0.0232  0.1898 -0.0679
 1372ARG     BB 3088  12.336  14.129  24.200 -0.0824  0.0005 -0.0834
 1372ARG    SC1 3089  12.569  14.014  24.222 -0.0206  0.1694 -0.0452
 1372ARG    SC2 3090  12.728  13.816  24.063  0.1972  0.0724  0.0443
 1373LYS     BB 3091  12.160  14.155  24.492  0.0715 -0.0612  0.3426
 1373LYS    SC1 3092  12.062  14.368  24.552 -0.0325 -0.2213  0.2228
 1373LYS    SC2 3093  11.826  14.528  24.558  0.1269  0.0057  0.1495
 1374GLN     BB 3094  12.146  13.922  24.763 -0.1891  0.2105  0.1431
 1374GLN    SC1 3095  12.310  14.016  24.986 -0.1959 -0.0225 -0.0756
 1375LEU     BB 3096  11.832  13.829  24.934 -0.0115 -0.0042 -0.0548
 1375LEU    SC1 3097  11.663  13.707  24.769 -0.4060  0.2883  0.1261
 1376GLN     BB 3098  11.848  13.706  25.245 -0.2332 -0.2233 -0.1488
 1376GLN    SC1 3099  12.032  13.821  25.467 -0.0289 -0.1315  0.0777
 1377PHE     BB 3100  11.630  13.488  25.300 -0.1948 -0.1234 -0.3742
 1377PHE    SC1 3101  11.756  13.185  25.168  0.1141 -0.3885 -0.0414
 1377PHE    SC2 3102  11.577  13.290  25.048  0.1621  0.1212  0.3231
 1377PHE    SC3 3103  11.597  13.051  25.048 -0.2489  0.0822 -0.0938
 1378ALA     BB 3104  11.488  13.340  25.561  0.1542 -0.0370 -0.0040
 1379LEU     BB 3105  11.433  13.102  25.593 -0.2030  0.1092  0.0249
 1379LEU    SC1 3106  11.417  12.858  25.493  0.0346  0.0871  0.0416
 1380PRO     BB 3107  10.988  13.105  25.781 -0.1044  0.0306 -0.0189
 1380PRO    SC1 3108  10.995  13.285  25.721  0.3711 -0.0017 -0.0710
 1381ASP     BB 3109  10.953  12.900  26.069 -0.1448  0.1060  0.1253
 1381ASP    SC1 3110  10.878  12.831  26.303 -0.2734  0.2135  0.1166
 1382SER     BB 3111  10.809  12.595  25.856 -0.1520 -0.0246 -0.1321
 1382SER    SC1 3112  10.706  12.690  25.720 -0.3223 -0.1652 -0.1013
 1383LEU     BB 3113  10.953  12.294  25.943  0.0375 -0.0587  0.0979
 1383LEU    SC1 3114  11.146  12.132  26.027  0.2958  0.0996 -0.1832
 1384THR     BB 3115  10.988  12.166  25.474 -0.0727  0.3155 -0.0237
 1384THR    SC1 3116  10.832  12.283  25.467 -0.2711  0.0502 -0.0340
 1385THR     BB 3117  11.142  12.127  25.125 -0.0114  0.0403  0.1358
 1385THR    SC1 3118  11.128  12.076  24.937 -0.3284 -0.0828  0.1931
 1386TRP     BB 3119  11.005  12.551  25.027 -0.0473 -0.0089 -0.2786
 1386TRP    SC1 3120  11.009  12.779  25.149 -0.2327  0.1682 -0.3411
 1386TRP    SC2 3121  10.900  12.905  25.292 -0.1130  0.1282 -0.2150
 1386TRP    SC3 3122  11.180  12.956  25.084  0.0620  0.0135  0.0018
 1386TRP    SC4 3123  11.044  13.109  25.275  0.3201 -0.1288  0.3027
 1387GLU     BB 3124  11.048  12.585  24.693  0.1348  0.0460 -0.0581
 1387GLU    SC1 3125  11.071  12.318  24.488  0.2152 -0.1353  0.0115
 1388ILE     BB 3126  11.213  12.915  24.571  0.0578  0.2629  0.0402
 1388ILE    SC1 3127  11.373  13.041  24.633  0.0066 -0.3018  0.3232
 1389GLN     BB 3128  11.186  13.057  24.150  0.2725 -0.3847  0.0862
 1389GLN    SC1 3129  11.000  12.987  23.948 -0.1724 -0.0405  0.3002
 1390GLY     BB 3130  11.311  13.387  23.939  0.0715 -0.0126  0.1981
 1391VAL     BB 3131  11.122  13.545  23.675  0.0704  0.1072 -0.1655
 1391VAL    SC1 3132  10.931  13.585  23.718  0.0646 -0.2128  0.1098
 1392GLY     BB 3133  11.359  13.761  23.530  0.0757  0.0171  0.2689
 1393ILE     BB 3134  11.208  13.976  23.308  0.2858 -0.1405  0.1826
 1393ILE    SC1 3135  11.026  14.043  23.347  0.2569  0.0090  0.1431
 1394SER     BB 3136  11.431  14.228  23.157  0.1832 -0.1279  0.0322
 1394SER    SC1 3137  11.438  14.409  23.230 -0.1920  0.0589 -0.3862
 1395ASN     BB 3138  11.445  14.414  22.734 -0.1823 -0.1547 -0.0118
 1395ASN    SC1 3139  11.464  14.657  22.787 -0.1738 -0.1336 -0.1147
 1396THR     BB 3140  11.571  14.002  22.719  0.1661  0.0125  0.0541
 1396THR    SC1 3141  11.762  13.978  22.688  0.1680  0.3215 -0.1898
 1397GLY     BB 3142  11.311  13.874  22.770  0.4649  0.1636  0.1758
 1398ILE     BB 3143  11.251  13.623  22.956 -0.3117 -0.0947 -0.0363
 1398ILE    SC1 3144  11.046  13.524  22.980  0.0414 -0.3989 -0.0130
 1399CYS     BB 3145  11.390  13.396  23.240  0.0526  0.0021 -0.0074
 1399CYS    SC1 3146  11.630  13.394  23.246  0.0525 -0.0357 -0.0285
 1400VAL     BB 3147  11.226  13.181  23.479  0.1116 -0.1614  0.0953
 1400VAL    SC1 3148  11.039  13.111  23.467 -0.0281  0.1919  0.1932
 1401ALA     BB 3149  11.534  13.064  23.628 -0.2201 -0.3835 -0.1796
 1402ASP     BB 3150  11.594  12.720  23.699  0.3392 -0.0306  0.1879
 1402ASP    SC1 3151  11.732  12.524  23.614  0.2290 -0.1060  0.1819
 1403THR     BB 3152  11.355  12.659  24.119 -0.1321  0.1740 -0.1985
 1403THR    SC1 3153  11.268  12.495  24.060  0.0361 -0.0120  0.0644
 1404VAL     BB 3154  11.547  12.649  24.453  0.0278  0.1042  0.1352
 1404VAL    SC1 3155  11.700  12.776  24.436 -0.0719  0.2138  0.0634
 1405LYS     BB 3156  11.548  12.388  24.726 -0.0321 -0.2244  0.3864
 1405LYS    SC1 3157  11.545  12.162  24.590  0.0603  0.1002 -0.0417
 1405LYS    SC2 3158  11.469  12.121  24.327  0.0785 -0.0623  0.0327
 1406ALA     BB 3159  11.515  12.488  25.004  0.0627 -0.1514  0.3729
 1407LYS     BB 3160  11.482  12.259  25.319 -0.0061  0.2241  0.2670
 1407LYS    SC1 3161  11.581  12.025  25.243 -0.2171  0.1116  0.2914
 1407LYS    SC2 3162  11.800  11.901  25.110  0.0143 -0.1752 -0.1690
 1408VAL     BB 3163  11.458  12.318  25.684  0.0208  0.0189  0.4491
 1408VAL    SC1 3164  11.305  12.447  25.685  0.0949  0.1079  0.4952
 1409PHE     BB 3165  11.579  12.107  25.900  0.3109  0.0648 -0.0122
 1409PHE    SC1 3166  11.880  11.964  25.844  0.5397 -0.2857 -0.1203
 1409PHE    SC2 3167  11.739  11.863  25.677  0.0077  0.1645  0.0505
 1409PHE    SC3 3168  11.943  11.755  25.742  0.0249 -0.2123 -0.6045
 1410LYS     BB 3169  11.510  11.961  26.262 -0.1760 -0.3596 -0.1135
 1410LYS    SC1 3170  11.446  12.158  26.396  0.0635 -0.1287  0.3492
 1410LYS    SC2 3171  11.416  12.298  26.631 -0.1408  0.1152  0.1939
 1411ASP     BB 3172  11.646  11.681  26.319 -0.0543 -0.1027  0.0989
 1411ASP    SC1 3173  11.827  11.571  26.177 -0.0603 -0.2421  0.2004
 1412VAL     BB 3174  11.303  11.713  26.698  0.0266 -0.1039 -0.0161
 1412VAL    SC1 3175  11.483  11.786  26.748 -0.0020  0.0013 -0.0632
 1413PHE     BB 3176  10.977  11.862  26.664 -0.0276  0.0472  0.0538
 1413PHE    SC1 3177  10.924  12.094  26.423 -0.2560  0.0924 -0.3163
 1413PHE    SC2 3178  10.936  12.182  26.646 -0.0650 -0.4626 -0.1032
 1413PHE    SC3 3179  10.945  12.331  26.458 -0.0172 -0.0095  0.2530
 1414LEU     BB 3180  10.617  11.817  26.752 -0.0946 -0.2119 -0.1496
 1414LEU    SC1 3181  10.464  11.811  26.968 -0.1585  0.3246 -0.1769
 1415GLU     BB 3182  10.394  11.867  26.462 -0.0028 -0.0970 -0.2920
 1415GLU    SC1 3183  10.465  12.060  26.241  0.3275 -0.1040  0.0883
 1416MET     BB 3184  10.075  11.817  26.457  0.0556 -0.1765  0.1442
 1416MET    SC1 3185  10.010  11.791  26.811 -0.0535 -0.1173 -0.1792
 1417ASN     BB 3186   9.786  11.729  26.281  0.2498 -0.1778  0.1995
 1417ASN    SC1 3187   9.661  11.513  26.263 -0.3193  0.1467  0.1881
 1418ILE     BB 3188   9.579  11.994  26.229  0.0274 -0.1685  0.2324
 1418ILE    SC1 3189   9.532  12.201  26.323 -0.1546  0.0516 -0.1071
 1419PRO     BB 3190   9.155  11.947  26.102  0.0124  0.1028 -0.2187
 1419PRO    SC1 3191   9.048  11.812  26.184  0.3795 -0.0066  0.0839
 1420TYR     BB 3192   9.041  12.177  25.876 -0.2618 -0.1845 -0.1422
 1420TYR    SC1 3193   9.266  12.395  25.967 -0.0535 -0.3008 -0.1578
 1420TYR    SC2 3194   9.193  12.408  25.738 -0.1720 -0.0809 -0.1072
 1420TYR    SC3 3195   9.324  12.671  25.838  0.1450 -0.2738 -0.0122
 1421SER     BB 3196   8.787  12.356  25.992 -0.2374 -0.0927  0.0700
 1421SER    SC1 3197   8.673  12.450  25.865 -0.0015 -0.0316 -0.0986
 1422VAL     BB 3198   8.620  12.256  26.295 -0.0698  0.0971  0.2420
 1422VAL    SC1 3199   8.713  12.094  26.368  0.2096 -0.0302 -0.3811
 1423VAL     BB 3200   8.298  12.298  26.386  0.2202  0.0154  0.3533
 1423VAL    SC1 3201   8.132  12.228  26.299  0.2876  0.2538  0.0261
 1424ARG     BB 3202   8.182  12.502  26.703  0.2699  0.1002  0.0215
 1424ARG    SC1 3203   8.096  12.731  26.752 -0.1815  0.0532  0.0812
 1424ARG    SC2 3204   7.800  12.768  26.885 -0.0495  0.1209  0.1154
 1425GLY     BB 3205   8.101  12.315  26.935  0.0201 -0.0678 -0.2364
 1426GLU     BB 3206   8.157  12.024  26.854  0.2144  0.1234 -0.0525
 1426GLU    SC1 3207   8.044  11.830  26.731 -0.3600  0.2351 -0.1541
 1427GLN     BB 3208   8.574  11.782  27.058  0.2870  0.0264  0.1525
 1427GLN    SC1 3209   8.552  11.635  27.229  0.0875 -0.1601 -0.0944
 1428ILE     BB 3210   8.887  11.747  26.859  0.1653  0.0211 -0.1110
 1428ILE    SC1 3211   8.951  11.853  26.691  0.0263  0.2638 -0.1545
 1429GLN     BB 3212   9.149  11.533  26.996  0.0051  0.3202  0.0468
 1429GLN    SC1 3213   9.154  11.242  27.067 -0.0957  0.1634 -0.1334
 1430LEU     BB 3214   9.459  11.605  26.847 -0.1700  0.1678 -0.2417
 1430LEU    SC1 3215   9.549  11.810  26.704  0.0996  0.1277 -0.1322
 1431LYS     BB 3216   9.670  11.348  26.739  0.3119  0.0728  0.1068
 1431LYS    SC1 3217   9.504  11.158  26.686  0.1766 -0.1197 -0.4350
 1431LYS    SC2 3218   9.428  10.876  26.758 -0.2715 -0.0180 -0.1728
 1432GLY     BB 3219   9.925  11.376  26.624 -0.0778  0.0123  0.4530
 1433THR     BB 3220  10.352  11.323  26.686 -0.0330  0.0074 -0.2953
 1433THR    SC1 3221  10.403  11.406  26.517  0.0856  0.3164 -0.1111
 1434VAL     BB 3222  10.757  11.427  26.833  0.3807 -0.0077  0.0834
 1434VAL    SC1 3223  10.660  11.367  26.997 -0.0626  0.0808 -0.1440
 1435TYR     BB 3224  10.984  11.403  26.636 -0.0757 -0.1536 -0.0929
 1435TYR    SC1 3225  11.088  11.541  26.332 -0.0532 -0.0204 -0.1138
 1435TYR    SC2 3226  10.856  11.485  26.351 -0.0102 -0.3239 -0.4553
 1435TYR    SC3 3227  10.908  11.713  26.148 -0.0595  0.1231  0.0276
 1436ASN     BB 3228  11.287  11.284  26.702  0.1739 -0.0583 -0.0133
 1436ASN    SC1 3229  11.415  11.270  26.916 -0.2022 -0.2236  0.2053
 1437TYR     BB 3230  11.497  11.174  26.427  0.1296  0.4182 -0.1497
 1437TYR    SC1 3231  11.380  11.217  26.156  0.0526 -0.2205  0.1437
 1437TYR    SC2 3232  11.216  11.056  26.225  0.2832 -0.4403  0.1840
 1437TYR    SC3 3233  11.287  11.033  25.925 -0.3161  0.1549 -0.0099
 1438ARG     BB 3234  11.786  11.160  26.567 -0.0760 -0.0452 -0.1657
 1438ARG    SC1 3235  11.933  11.338  26.646  0.0531 -0.4268  0.0477
 1438ARG    SC2 3236  12.147  11.623  26.557 -0.1930  0.2553 -0.2685
 1439THR     BB 3237  11.950  10.891  26.711 -0.0702 -0.0014 -0.0327
 1439THR    SC1 3238  12.032  10.716  26.690 -0.1146  0.0325 -0.5238
 1440SER     BB 3239  11.840  10.919  27.104 -0.1420 -0.0042  0.0267
 1440SER    SC1 3240  12.024  10.951  27.162 -0.0855 -0.0106 -0.1476
 1441GLY     BB 3241  11.506  10.914  27.263 -0.3950  0.2647  0.2597
 1442MET     BB 3242  11.515  11.139  27.481  0.1105  0.3649  0.2374
 1442MET    SC1 3243  11.717  11.081  27.691 -0.2072 -0.1427 -0.0644
 1443GLN     BB 3244  11.247  11.301  27.737 -0.2031  0.0043  0.0108
 1443GLN    SC1 3245  11.457  11.458  27.858 -0.0316 -0.0511 -0.2309
 1444PHE     BB 3246  11.015  11.553  27.673 -0.1162  0.0114 -0.3824
 1444PHE    SC1 3247  10.924  11.651  27.388  0.2310  0.0395  0.2186
 1444PHE    SC2 3248  11.108  11.509  27.328  0.0827  0.0225 -0.1987
 1444PHE    SC3 3249  11.035  11.681  27.177 -0.1717  0.1044  0.0162
 1445CYS     BB 3250  10.778  11.812  27.845  0.0688 -0.0250  0.0557
 1445CYS    SC1 3251  10.933  11.882  28.015 -0.0172  0.2269  0.0311
 1446VAL     BB 3252  10.419  11.891  27.556  0.1980 -0.2193 -0.1100
 1446VAL    SC1 3253  10.503  11.734  27.464  0.0792 -0.1514 -0.3373
 1447LYS     BB 3254  10.120  12.152  27.676  0.1778 -0.0808 -0.0888
 1447LYS    SC1 3255  10.256  12.314  27.847  0.0025  0.0662  0.0761
 1447LYS    SC2 3256  10.547  12.244  27.909  0.2392 -0.1401 -0.1682
 1448MET     BB 3257   9.895  12.370  27.507  0.0900  0.1029 -0.1639
 1448MET    SC1 3258   9.646  12.345  27.391 -0.0548 -0.3307  0.1527
 1449SER     BB 3259   9.855  12.751  27.590 -0.0879 -0.0207  0.0952
 1449SER    SC1 3260  10.037  12.822  27.601 -0.0562 -0.1070  0.1148
 1450ALA     BB 3261   9.519  12.795  27.422 -0.0808 -0.2677  0.0743
 1451VAL     BB 3262   9.332  13.075  27.336 -0.0318 -0.0677  0.2125
 1451VAL    SC1 3263   9.373  13.165  27.162 -0.0509 -0.0907  0.1967
 1452GLU     BB 3264   9.035  13.101  27.531 -0.3225 -0.0421  0.2901
 1452GLU    SC1 3265   9.130  12.872  27.733 -0.0076 -0.1209 -0.0020
 1453GLY     BB 3266   8.818  13.008  27.305  0.0265 -0.0099 -0.2622
 1454ILE     BB 3267   8.914  12.616  27.313 -0.0245  0.1329  0.1493
 1454ILE    SC1 3268   9.111  12.546  27.209 -0.1650 -0.0167  0.0726
 1455CYS     BB 3269   8.810  12.413  27.554 -0.1546  0.2254  0.0904
 1455CYS    SC1 3270   8.591  12.394  27.650 -0.1566 -0.2117  0.0051
 1456THR     BB 3271   9.074  12.158  27.648  0.0063  0.4015 -0.3293
 1456THR    SC1 3272   9.239  12.121  27.551  0.0251 -0.0198 -0.1429
 1457SER     BB 3273   9.129  11.953  27.991 -0.1648 -0.0621  0.0115
 1457SER    SC1 3274   8.972  11.959  28.107 -0.0313  0.0037  0.1900
 1458GLU     BB 3275   9.473  11.998  28.036  0.0804  0.2241  0.2470
 1458GLU    SC1 3276   9.678  12.078  27.872  0.1077 -0.0511 -0.0512
 1459SER     BB 3277   9.450  12.195  28.345 -0.0020 -0.0703  0.2739
 1459SER    SC1 3278   9.336  12.350  28.310  0.0677 -0.0175  0.2819
 1460PRO     BB 3279   9.530  12.201  28.684  0.0969  0.0393 -0.1687
 1460PRO    SC1 3280   9.583  12.078  28.819 -0.2174  0.1089  0.0205
 1461VAL     BB 3281   9.857  12.496  28.648 -0.0799 -0.0050 -0.0396
 1461VAL    SC1 3282   9.702  12.610  28.596 -0.1252 -0.1800 -0.2961
 1462ILE     BB 3283  10.076  12.374  28.835  0.1134  0.1634  0.4106
 1462ILE    SC1 3284  10.041  12.203  28.977 -0.1527  0.3054  0.1834
 1463ASP     BB 3285  10.412  12.577  28.799 -0.0207 -0.2191  0.1775
 1463ASP    SC1 3286  10.636  12.531  28.686  0.0135  0.0964  0.1137
 1464HIS     BB 3287  10.303  12.923  28.710  0.2001 -0.0319 -0.0353
 1464HIS    SC1 3288  10.424  12.977  28.567 -0.0765  0.2706 -0.1507
 1464HIS    SC2 3289  10.549  13.011  28.424  0.3106 -0.1421  0.0861
 1464HIS    SC3 3290  10.533  13.225  28.449  0.4267 -0.0723 -0.4124
 1465GLN     BB 3291   9.905  13.020  28.502 -0.1232  0.0672 -0.3069
 1465GLN    SC1 3292   9.654  13.112  28.618  0.0784 -0.2947 -0.3302
 1466GLY     BB 3293  10.044  13.015  28.223  0.1105  0.1878 -0.1189
 1467THR     BB 3294  10.208  12.700  28.202  0.0941 -0.4513  0.2160
 1467THR    SC1 3295  10.368  12.603  28.256  0.1803 -0.2569  0.3153
 1468LYS     BB 3296   9.896  12.453  28.176  0.0934  0.1762  0.3867
 1468LYS    SC1 3297   9.735  12.601  28.050 -0.2300 -0.1627 -0.0581
 1468LYS    SC2 3298   9.492  12.501  27.851 -0.0836 -0.0137  0.0682
 1469SER     BB 3299  10.023  12.139  28.258 -0.1793 -0.1924  0.1304
 1469SER    SC1 3300  10.200  12.145  28.341 -0.0393 -0.1337 -0.1703
 1470SER     BB 3301   9.895  11.826  28.527  0.0163 -0.2641 -0.0899
 1470SER    SC1 3302   9.755  11.756  28.412 -0.1557 -0.3074  0.1430
 1471LYS     BB 3303  10.237  11.732  28.605  0.0407 -0.4069  0.2406
 1471LYS    SC1 3304  10.330  11.918  28.750 -0.0180  0.0781 -0.1742
 1471LYS    SC2 3305  10.532  12.067  28.841  0.0400 -0.0235  0.1414
 1472CYS     BB 3306  10.316  11.651  28.297 -0.0068  0.1508 -0.0047
 1472CYS    SC1 3307  10.384  11.782  28.108  0.2705  0.0454  0.0201
 1473VAL     BB 3308  10.541  11.330  28.284  0.2116 -0.0230  0.0275
 1473VAL    SC1 3309  10.427  11.177  28.345 -0.0577  0.2429  0.1969
 1474ARG     BB 3310  10.849  11.362  28.132 -0.0282  0.2227  0.0455
 1474ARG    SC1 3311  11.089  11.460  28.182 -0.0071  0.0131  0.0050
 1474ARG    SC2 3312  11.282  11.367  28.453 -0.0263 -0.0403  0.2548
 1475GLN     BB 3313  10.813  11.152  27.893  0.0693 -0.1887  0.0311
 1475GLN    SC1 3314  10.644  10.965  27.964  0.3073 -0.1729  0.2180
 1476LYS     BB 3315  11.013  10.997  27.617 -0.2129  0.1607  0.1233
 1476LYS    SC1 3316  11.174  10.842  27.708  0.3248  0.0718 -0.1758
 1476LYS    SC2 3317  11.298  10.571  27.683 -0.1789  0.0986 -0.1046
 1477VAL     BB 3318  11.041  10.972  27.263  0.2146  0.0785 -0.1418
 1477VAL    SC1 3319  11.038  11.073  27.091  0.0418 -0.1931 -0.2997
 1478GLU     BB 3320  11.281  10.593  27.184 -0.2170 -0.0865  0.0171
 1478GLU    SC1 3321  11.427  10.432  27.244 -0.1489  0.0086 -0.2445
 1479GLY     BB 3322  11.503  10.784  26.900  0.1436 -0.2512 -0.2258
 1480SER     BB 3323  11.548  10.783  26.532 -0.3729 -0.0188  0.0504
 1480SER    SC1 3324  11.512  10.644  26.400 -0.0299 -0.1760  0.1202
 1481SER     BB 3325  11.096  10.695  26.645  0.1512 -0.0234  0.1450
 1481SER    SC1 3326  11.115  10.505  26.604 -0.0378 -0.0527  0.1906
 1482SER     BB 3327  10.851  10.930  26.639  0.0872 -0.0165 -0.0706
 1482SER    SC1 3328  10.745  11.029  26.508 -0.2680 -0.1425  0.1184
 1483HIS     BB 3329  10.544  10.887  26.941  0.0812  0.0021  0.3872
 1483HIS    SC1 3330  10.573  10.711  27.018 -0.1429 -0.1150  0.2117
 1483HIS    SC2 3331  10.602  10.536  27.095  0.0048 -0.1093  0.1614
 1483HIS    SC3 3332  10.811  10.538  27.041 -0.0107  0.0557  0.1068
 1484LEU     BB 3333  10.195  10.971  26.880  0.0699  0.1116 -0.2537
 1484LEU    SC1 3334   9.941  10.903  26.851  0.0857 -0.0129 -0.0998
 1485VAL     BB 3335  10.076  11.301  27.097 -0.1243  0.2223  0.3246
 1485VAL    SC1 3336  10.211  11.398  27.208  0.0587  0.1803  0.1415
 1486THR     BB 3337   9.686  11.294  27.155  0.1444 -0.0785  0.0498
 1486THR    SC1 3338   9.650  11.106  27.192  0.2533 -0.1042  0.0211
 1487PHE     BB 3339   9.547  11.606  27.302  0.1207 -0.0232  0.2768
 1487PHE    SC1 3340   9.736  11.880  27.269  0.1710 -0.1392 -0.2811
 1487PHE    SC2 3341   9.836  11.726  27.424  0.2070 -0.0155 -0.1829
 1487PHE    SC3 3342   9.972  11.833  27.257  0.1302 -0.3104 -0.4361
 1488THR     BB 3343   9.203  11.707  27.336  0.0639 -0.1667  0.1185
 1488THR    SC1 3344   9.054  11.662  27.454 -0.2470 -0.0516 -0.2248
 1489VAL     BB 3345   9.007  12.042  27.157  0.0733 -0.1273 -0.1842
 1489VAL    SC1 3346   9.183  12.090  27.075 -0.0326  0.1014 -0.2755
 1490LEU     BB 3347   8.682  12.178  27.214 -0.2005  0.2336 -0.1232
 1490LEU    SC1 3348   8.430  12.130  27.283 -0.0885 -0.0670  0.0839
 1491PRO     BB 3349   8.659  12.503  27.007 -0.1621  0.4058  0.0883
 1491PRO    SC1 3350   8.701  12.430  26.837 -0.4512 -0.0351  0.2018
 1492LEU     BB 3351   8.417  12.746  27.154 -0.0630  0.0932  0.1185
 1492LEU    SC1 3352   8.291  12.616  27.348  0.2173 -0.1404  0.1459
 1493GLU     BB 3353   8.397  13.059  26.970 -0.2884 -0.0171  0.1597
 1493GLU    SC1 3354   8.130  13.191  26.997  0.0166 -0.2633  0.0597
 1494LEU     BB 3355   8.421  13.169  26.572  0.0070  0.2593 -0.4441
 1494LEU    SC1 3356   8.165  13.168  26.503 -0.1542  0.2191  0.1356
 1495GLY     BB 3357   8.704  13.194  26.381  0.1585 -0.0163  0.1102
 1496LEU     BB 3358   8.983  13.242  26.375 -0.3566 -0.0061 -0.2074
 1496LEU    SC1 3359   9.152  13.314  26.183 -0.2446  0.0338 -0.0934
 1497HIS     BB 3360   9.228  13.105  26.656 -0.1115  0.0884  0.0417
 1497HIS    SC1 3361   9.112  12.995  26.768 -0.1238 -0.1546 -0.2295
 1497HIS    SC2 3362   9.009  12.898  26.899 -0.2224  0.3139  0.0591
 1497HIS    SC3 3363   8.829  12.915  26.781 -0.2669  0.3698  0.1329
 1498ASN     BB 3364   9.611  13.076  26.753 -0.0011 -0.0013  0.2201
 1498ASN    SC1 3365   9.833  13.191  26.758  0.0971 -0.1809  0.0218
 1499ILE     BB 3366   9.683  12.722  26.926 -0.0440 -0.0044  0.3111
 1499ILE    SC1 3367   9.473  12.637  26.903  0.1201 -0.1552 -0.0367
 1500ASN     BB 3368  10.016  12.745  27.086  0.0228 -0.0953  0.0528
 1500ASN    SC1 3369  10.173  12.939  27.085 -0.0506 -0.0366 -0.0157
 1501PHE     BB 3370  10.131  12.445  27.125 -0.1114  0.5722 -0.2137
 1501PHE    SC1 3371   9.873  12.227  26.996 -0.0125 -0.2886 -0.1846
 1501PHE    SC2 3372  10.046  12.278  26.837 -0.1323  0.0805 -0.2002
 1501PHE    SC3 3373   9.822  12.239  26.762 -0.1151 -0.1102 -0.1539
 1502SER     BB 3374  10.456  12.423  27.310  0.2158  0.0249  0.0004
 1502SER    SC1 3375  10.435  12.555  27.452 -0.0129 -0.0035 -0.0068
 1503LEU     BB 3376  10.729  12.149  27.400  0.1538  0.0557 -0.2225
 1503LEU    SC1 3377  10.773  12.079  27.148  0.1208  0.0611 -0.2308
 1504GLU     BB 3378  11.018  12.130  27.564  0.3909  0.1788  0.2344
 1504GLU    SC1 3379  11.002  12.292  27.809  0.3396 -0.0765 -0.0080
 1505THR     BB 3380  11.304  11.909  27.566 -0.4316  0.3216  0.0876
 1505THR    SC1 3381  11.404  11.907  27.734 -0.2071 -0.0394 -0.0474
 1506TRP     BB 3382  11.501  11.814  27.248 -0.1783  0.0378 -0.1851
 1506TRP    SC1 3383  11.657  11.607  27.293 -0.0154 -0.2956  0.0361
 1506TRP    SC2 3384  11.766  11.452  27.181  0.0430 -0.2664  0.0553
 1506TRP    SC3 3385  11.803  11.595  27.502  0.2281  0.0559 -0.1117
 1506TRP    SC4 3386  11.937  11.398  27.355  0.2642  0.0461 -0.0647
 1507PHE     BB 3387  11.679  12.068  27.241 -0.2875 -0.1256  0.0856
 1507PHE    SC1 3388  11.968  12.170  27.350  0.2152 -0.0103  0.1925
 1507PHE    SC2 3389  11.848  12.056  27.524  0.0900 -0.0840  0.0602
 1507PHE    SC3 3390  12.040  12.190  27.578 -0.1459  0.1630  0.2939
 1508GLY     BB 3391  11.461  12.298  27.384 -0.3980  0.2431  0.1693
 1509LYS     BB 3392  11.129  12.488  27.323 -0.1445  0.2407  0.0982
 1509LYS    SC1 3393  11.096  12.643  27.481 -0.0685  0.2095 -0.0006
 1509LYS    SC2 3394  11.164  12.744  27.774 -0.0190  0.0378  0.0173
 1510GLU     BB 3395  10.918  12.508  27.069 -0.1389  0.3854 -0.1367
 1510GLU    SC1 3396  11.116  12.599  26.843  0.1741  0.2938 -0.0444
 1511ILE     BB 3397  10.637  12.704  27.042  0.0196 -0.3045 -0.1868
 1511ILE    SC1 3398  10.624  12.879  27.145  0.2459 -0.1639  0.2431
 1512LEU     BB 3399  10.484  12.583  26.792  0.0746 -0.1937 -0.0077
 1512LEU    SC1 3400  10.507  12.319  26.779 -0.1844 -0.2209  0.0962
 1513VAL     BB 3401  10.193  12.799  26.619 -0.0359  0.2243  0.0634
 1513VAL    SC1 3402  10.279  12.977  26.584  0.2173  0.1076  0.0878
 1514LYS     BB 3403   9.853  12.706  26.525 -0.2817 -0.1439  0.0937
 1514LYS    SC1 3404   9.887  12.528  26.331  0.0680 -0.1362  0.0982
 1514LYS    SC2 3405  10.069  12.309  26.314 -0.0951 -0.0269 -0.0142
 1515THR     BB 3406   9.563  12.873  26.418  0.1869  0.2550 -0.1391
 1515THR    SC1 3407   9.461  12.955  26.273 -0.1160 -0.0060 -0.0771
 1516LEU     BB 3408   9.177  12.638  26.456  0.0386  0.1383 -0.1038
 1516LEU    SC1 3409   9.102  12.433  26.606  0.0822  0.1696 -0.0382
 1517ARG     BB 3410   8.914  12.790  26.228 -0.1952  0.4550 -0.1376
 1517ARG    SC1 3411   8.944  12.880  26.003  0.0496  0.0558  0.3282
 1517ARG    SC2 3412   8.812  12.869  25.660  0.2689 -0.2441 -0.0065
 1518VAL     BB 3413   8.537  12.797  26.319 -0.1307 -0.0101 -0.1336
 1518VAL    SC1 3414   8.541  12.690  26.488  0.2004 -0.0474 -0.1654
 1519VAL     BB 3415   8.247  12.724  26.104 -0.3395  0.0719 -0.2359
 1519VAL    SC1 3416   8.322  12.743  25.920 -0.0077  0.0286 -0.1061
 1520PRO     BB 3417   7.912  12.725  26.231 -0.0639  0.0592 -0.2487
 1520PRO    SC1 3418   7.829  12.873  26.315  0.2724 -0.0075  0.2101
 1521GLU     BB 3419   7.708  12.398  26.223  0.0030 -0.0020  0.1396
 1521GLU    SC1 3420   7.720  12.384  26.577  0.0961 -0.0437  0.4313
 1522GLY     BB 3421   7.551  12.390  25.994  0.0919  0.1944  0.1122
 1523VAL     BB 3422   7.300  12.390  25.764 -0.2303  0.2471  0.3595
 1523VAL    SC1 3423   7.157  12.254  25.727 -0.0194  0.2226 -0.4253
 1524LYS     BB 3424   7.445  12.663  25.483 -0.1554  0.0495  0.1277
 1524LYS    SC1 3425   7.627  12.672  25.284  0.2003  0.1984  0.1373
 1524LYS    SC2 3426   7.562  12.610  25.001  0.2299  0.0488 -0.2448
 1525ARG     BB 3427   7.163  12.770  25.361 -0.1402 -0.1265  0.0771
 1525ARG    SC1 3428   6.968  12.639  25.454 -0.2966  0.0424  0.0276
 1525ARG    SC2 3429   6.704  12.776  25.588 -0.2319  0.0525 -0.2466
 1526GLU     BB 3430   7.134  13.055  25.044 -0.4370 -0.1806 -0.0696
 1526GLU    SC1 3431   7.262  12.881  24.846  0.0780  0.0053  0.2249
 1527SER     BB 3432   6.884  13.263  25.017  0.1518  0.2140  0.0172
 1527SER    SC1 3433   6.744  13.261  25.152  0.0667  0.0094 -0.0723
 1528TYR     BB 3434   6.940  13.434  24.738 -0.0783 -0.0376  0.3194
 1528TYR    SC1 3435   7.125  13.255  24.516  0.3247  0.1061 -0.0612
 1528TYR    SC2 3436   7.021  13.444  24.411  0.0536  0.0501  0.1033
 1528TYR    SC3 3437   6.971  13.179  24.257 -0.4082 -0.0468  0.4107
 1529SER     BB 3438   6.715  13.735  24.767  0.0008  0.1757  0.1112
 1529SER    SC1 3439   6.698  13.775  24.957 -0.0810  0.1496  0.1100
 1530GLY     BB 3440   6.763  13.988  24.440  0.1110  0.2804 -0.3163
 1531VAL     BB 3441   6.592  14.215  24.216  0.0038  0.0604 -0.0006
 1531VAL    SC1 3442   6.610  14.414  24.231 -0.0304  0.0903 -0.3429
 1532THR     BB 3443   6.695  14.338  23.822 -0.1029 -0.3441  0.1649
 1532THR    SC1 3444   6.651  14.249  23.654 -0.1598 -0.0871  0.0410
 1533LEU     BB 3445   6.735  14.694  23.840 -0.2957 -0.0840 -0.0103
 1533LEU    SC1 3446   6.836  14.828  24.045  0.1543  0.0736 -0.3312
 1534ASP     BB 3447   6.494  14.791  23.574  0.0184  0.1302 -0.2030
 1534ASP    SC1 3448   6.305  14.630  23.513 -0.3523  0.4411  0.1107
 1535PRO     BB 3449   6.520  15.186  23.625 -0.0147 -0.2755  0.1250
 1535PRO    SC1 3450   6.710  15.194  23.622 -0.0294  0.0982  0.1361
 1536ARG     BB 3451   6.358  15.225  23.326  0.0020 -0.1394  0.0060
 1536ARG    SC1 3452   6.470  15.368  23.146  0.1138  0.2646  0.1657
 1536ARG    SC2 3453   6.274  15.620  23.000 -0.0400 -0.5508  0.2651
 1537GLY     BB 3454   6.038  15.013  23.327 -0.0028  0.0009  0.2280
 1538ILE     BB 3455   6.219  14.792  23.018 -0.0587 -0.1090  0.1852
 1538ILE    SC1 3456   6.438  14.887  23.043 -0.0134 -0.2105 -0.1078
 1539TYR     BB 3457   5.998  14.586  23.132 -0.0088  0.0756  0.0555
 1539TYR    SC1 3458   5.998  14.294  22.931  0.0966  0.5723 -0.1323
 1539TYR    SC2 3459   5.822  14.448  22.878 -0.0402  0.3103 -0.4428
 1539TYR    SC3 3460   5.724  14.154  22.897  0.2113  0.2641  0.1910
 1540GLY     BB 3461   5.714  14.796  23.187 -0.0851  0.1748  0.1828
 1541THR     BB 3462   5.735  14.800  23.555 -0.0272 -0.3740 -0.2697
 1541THR    SC1 3463   5.822  14.691  23.691 -0.0109 -0.0939 -0.0537
 1542ILE     BB 3464   6.102  15.076  23.732  0.2894  0.1163  0.0523
 1542ILE    SC1 3465   6.041  15.277  23.692 -0.1106  0.0761  0.2809
 1543SER     BB 3466   6.271  14.917  23.967 -0.0032 -0.0941 -0.2907
 1543SER    SC1 3467   6.263  14.751  24.069  0.0158  0.2144  0.2213
 1544ARG     BB 3468   6.517  15.155  24.130 -0.1219  0.1524 -0.1539
 1544ARG    SC1 3469   6.468  15.375  24.084 -0.2642 -0.5237  0.0676
 1544ARG    SC2 3470   6.480  15.638  24.258 -0.1534 -0.0980 -0.4019
 1545ARG     BB 3471   6.518  15.097  24.487 -0.1187  0.1484 -0.2194
 1545ARG    SC1 3472   6.408  15.251  24.657  0.1451 -0.1100 -0.4533
 1545ARG    SC2 3473   6.165  15.186  24.892 -0.0201  0.0692  0.1393
 1546LYS     BB 3474   6.509  14.778  24.674  0.0162 -0.1650 -0.3543
 1546LYS    SC1 3475   6.380  14.591  24.601 -0.3515  0.1305  0.3049
 1546LYS    SC2 3476   6.217  14.389  24.768 -0.0440 -0.1376 -0.0438
 1547GLU     BB 3477   6.509  14.748  25.027 -0.1256  0.0205  0.2142
 1547GLU    SC1 3478   6.260  14.778  25.101  0.0272  0.2842  0.1535
 1548PHE     BB 3479   6.609  14.451  25.104  0.0000 -0.1483 -0.2220
 1548PHE    SC1 3480   6.695  14.288  24.830  0.1365  0.0841  0.0571
 1548PHE    SC2 3481   6.857  14.454  24.893 -0.0813  0.3299 -0.0273
 1548PHE    SC3 3482   6.835  14.389  24.663  0.1885 -0.0110  0.0432
 1549PRO     BB 3483   6.782  14.214  25.341 -0.1008  0.0478 -0.0100
 1549PRO    SC1 3484   6.855  14.043  25.300  0.1751  0.1710 -0.0402
 1550TYR     BB 3485   6.817  14.163  25.753 -0.3601  0.0338 -0.1191
 1550TYR    SC1 3486   7.089  13.967  25.825 -0.2166  0.3896 -0.0089
 1550TYR    SC2 3487   6.950  14.079  25.985 -0.1236  0.2524  0.1701
 1550TYR    SC3 3488   7.133  13.866  26.115 -0.1343  0.0543 -0.1359
 1551ARG     BB 3489   6.500  13.979  25.837 -0.1867  0.1128 -0.0348
 1551ARG    SC1 3490   6.332  14.130  25.746  0.2511  0.1608 -0.1783
 1551ARG    SC2 3491   6.344  14.336  25.499  0.0224  0.0096  0.2784
 1552ILE     BB 3492   6.677  13.650  26.032  0.1767 -0.1867 -0.2136
 1552ILE    SC1 3493   6.778  13.562  25.880 -0.0879  0.2203 -0.0841
 1553PRO     BB 3494   6.581  13.468  26.366 -0.1715 -0.1409  0.1967
 1553PRO    SC1 3495   6.492  13.568  26.501 -0.0611 -0.0101  0.1736
 1554LEU     BB 3496   6.327  13.148  26.284  0.1511  0.0263 -0.2646
 1554LEU    SC1 3497   6.077  13.128  26.199  0.0118  0.2499  0.0874
 1555ASP     BB 3498   6.618  12.898  26.385 -0.0459  0.0417 -0.1089
 1555ASP    SC1 3499   6.510  12.716  26.528 -0.0753  0.1793  0.0436
 1556LEU     BB 3500   6.875  13.026  26.311  0.0765  0.0471  0.1014
 1556LEU    SC1 3501   6.951  13.178  26.108  0.2085 -0.2415 -0.0661
 1557VAL     BB 3502   7.184  12.855  26.459 -0.1631  0.1610 -0.2937
 1557VAL    SC1 3503   7.350  12.749  26.425 -0.1065  0.1882 -0.1022
 1558PRO     BB 3504   7.275  13.080  26.747  0.0902 -0.0314 -0.0897
 1558PRO    SC1 3505   7.248  13.005  26.919  0.1595  0.0751 -0.0332
 1559LYS     BB 3506   7.573  13.301  26.680  0.0923 -0.0993  0.0350
 1559LYS    SC1 3507   7.742  13.379  26.832 -0.0467 -0.1770  0.0802
 1559LYS    SC2 3508   7.776  13.668  26.912 -0.4878 -0.3563  0.3177
 1560THR     BB 3509   7.548  13.292  26.333 -0.0877 -0.0426  0.1692
 1560THR    SC1 3510   7.384  13.234  26.244  0.1162 -0.0574 -0.2034
 1561GLU     BB 3511   7.629  13.608  26.115 -0.4435  0.2079 -0.0067
 1561GLU    SC1 3512   7.834  13.678  26.050 -0.1437  0.2192  0.0322
 1562ILE     BB 3513   7.420  13.550  25.830 -0.0455  0.2529 -0.0925
 1562ILE    SC1 3514   7.242  13.536  25.798  0.2984  0.0390 -0.1658
 1563LYS     BB 3515   7.613  13.620  25.519  0.0859  0.0498  0.0160
 1563LYS    SC1 3516   7.813  13.503  25.561 -0.2305 -0.0752  0.2766
 1563LYS    SC2 3517   8.113  13.502  25.664  0.1629 -0.1567 -0.1203
 1564ARG     BB 3518   7.534  13.907  25.251 -0.0995 -0.5801  0.0296
 1564ARG    SC1 3519   7.333  14.044  25.351  0.2324 -0.0924 -0.0047
 1564ARG    SC2 3520   7.260  14.308  25.534  0.3072  0.1292 -0.1147
 1565ILE     BB 3521   7.697  13.937  24.965 -0.0206 -0.0697  0.0176
 1565ILE    SC1 3522   7.833  13.771  24.950  0.0430 -0.0648  0.0753
 1566LEU     BB 3523   7.540  14.218  24.805  0.1519 -0.0014 -0.1047
 1566LEU    SC1 3524   7.457  14.410  24.641  0.0187  0.1260  0.1096
 1567SER     BB 3525   7.684  14.137  24.392  0.1475  0.0036  0.1351
 1567SER    SC1 3526   7.702  13.949  24.439  0.1851 -0.0690 -0.1676
 1568VAL     BB 3527   7.603  14.298  24.133  0.2338  0.1228 -0.0426
 1568VAL    SC1 3528   7.584  14.495  24.105  0.3490  0.1408  0.0013
 1569LYS     BB 3529   7.619  14.187  23.715  0.1081  0.1311  0.0142
 1569LYS    SC1 3530   7.701  13.992  23.610  0.0411 -0.1402  0.1507
 1569LYS    SC2 3531   7.691  13.728  23.601 -0.1338  0.0801  0.1789
 1570GLY     BB 3532   7.514  14.416  23.449 -0.0392 -0.0285 -0.0539
 1571LEU     BB 3533   7.376  14.224  23.208 -0.0020  0.0115 -0.0918
 1571LEU    SC1 3534   7.288  13.975  23.225 -0.1094  0.0377 -0.2699
 1572LEU     BB 3535   7.437  14.357  22.815 -0.0568 -0.2799 -0.0256
 1572LEU    SC1 3536   7.261  14.533  22.905  0.1068  0.0152 -0.2776
 1573VAL     BB 3537   7.351  14.537  22.459 -0.0548 -0.0774  0.0396
 1573VAL    SC1 3538   7.192  14.609  22.361  0.0500  0.3642  0.1883
 1574GLY     BB 3539   7.484  14.274  22.253 -0.0077  0.0995  0.3534
 1575GLU     BB 3540   7.444  14.270  21.952 -0.0256 -0.0333 -0.2210
 1575GLU    SC1 3541   7.816  14.299  21.844  0.0356  0.0894 -0.1427
 1576ILE     BB 3542   7.358  14.554  21.748  0.0658 -0.0071  0.1675
 1576ILE    SC1 3543   7.362  14.744  21.870  0.0168 -0.0714 -0.0959
 1577LEU     BB 3544   7.242  14.633  21.324 -0.1298  0.2349 -0.2522
 1577LEU    SC1 3545   7.064  14.482  21.198  0.0796  0.0001 -0.2704
 1578SER     BB 3546   7.120  15.024  21.341  0.0562 -0.1816  0.1540
 1578SER    SC1 3547   7.084  15.127  21.502 -0.1455 -0.0156  0.0053
 1579ALA     BB 3548   6.940  14.981  21.078  0.1373  0.0908 -0.1042
 1580VAL     BB 3549   6.797  15.415  20.990  0.0503 -0.1936 -0.0946
 1580VAL    SC1 3550   6.793  15.472  21.181  0.0304  0.3393 -0.2487
 1581LEU     BB 3551   6.710  15.618  20.743 -0.1091  0.0986  0.1107
 1581LEU    SC1 3552   6.527  15.799  20.806 -0.0946  0.1007  0.1453
 1582SER     BB 3553   6.968  15.761  20.431  0.0947  0.2385  0.1310
 1582SER    SC1 3554   7.114  15.800  20.555  0.0606  0.1388  0.2019
 1583GLN     BB 3555   6.805  16.024  20.262 -0.1473 -0.0941  0.1396
 1583GLN    SC1 3556   6.853  16.248  20.267  0.1375 -0.3077 -0.3442
 1584GLU     BB 3557   6.530  15.834  20.142  0.2618  0.0672 -0.3320
 1584GLU    SC1 3558   6.469  15.791  19.903  0.3016  0.2338 -0.3606
 1585GLY     BB 3559   6.340  15.976  20.388 -0.2158 -0.2356  0.2835
 1586ILE     BB 3560   6.353  16.275  20.154 -0.0983  0.0890 -0.2445
 1586ILE    SC1 3561   6.483  16.399  20.019 -0.1398 -0.0053 -0.0165
 1587ASN     BB 3562   6.057  16.149  19.940 -0.0541  0.1687 -0.0657
 1587ASN    SC1 3563   6.093  16.084  19.702  0.1098  0.1144 -0.0258
 1588ILE     BB 3564   5.898  16.081  20.192 -0.0023 -0.0949 -0.3091
 1588ILE    SC1 3565   5.834  15.924  20.330  0.0402  0.0961  0.0904
 1589LEU     BB 3566   5.945  16.464  20.313  0.0101 -0.2670 -0.0507
 1589LEU    SC1 3567   5.998  16.418  20.569 -0.0792  0.2290  0.0619
 1590THR     BB 3568   5.943  16.658  19.934 -0.0436 -0.0086  0.3349
 1590THR    SC1 3569   6.050  16.819  19.958 -0.0004  0.0128  0.0158
 1591HIS     BB 3570   5.638  16.482  19.891 -0.0655  0.0169  0.0130
 1591HIS    SC1 3571   5.492  16.546  20.002  0.0245 -0.0659  0.1680
 1591HIS    SC2 3572   5.356  16.605  20.127 -0.1221 -0.0410  0.0019
 1591HIS    SC3 3573   5.202  16.594  19.976  0.0800  0.0840 -0.2178
 1592LEU     BB 3574   5.456  16.258  19.636 -0.0023  0.1383  0.0794
 1592LEU    SC1 3575   5.572  16.035  19.722 -0.1505  0.0685  0.1008
 1593PRO     BB 3576   5.109  16.500  19.483 -0.2744  0.0859 -0.0321
 1593PRO    SC1 3577   5.092  16.409  19.317  0.1420 -0.1557  0.0510
 1594LYS     BB 3578   4.787  16.580  19.639 -0.0937 -0.0518  0.1135
 1594LYS    SC1 3579   4.868  16.829  19.651  0.0762 -0.1724 -0.0359
 1594LYS    SC2 3580   4.724  17.069  19.803 -0.0057 -0.2870 -0.1804
 1595GLY     BB 3581   4.501  16.432  19.468  0.0813  0.1482 -0.1813
 1596SER     BB 3582   4.204  16.021  19.449  0.2539  0.0569  0.0107
 1596SER    SC1 3583   4.259  15.986  19.265 -0.1096 -0.1686 -0.0580
 1597ALA     BB 3584   4.115  15.878  19.713 -0.0202 -0.1821 -0.0192
 1598GLU     BB 3585   4.234  16.074  19.916 -0.0266 -0.3051 -0.2516
 1598GLU    SC1 3586   3.919  16.257  19.837  0.2160 -0.1345 -0.2116
 1599ALA     BB 3587   4.596  16.159  19.780 -0.2455  0.1170 -0.2127
 1600GLU     BB 3588   4.633  16.354  20.014 -0.0236 -0.1300  0.0334
 1600GLU    SC1 3589   4.685  16.629  20.100  0.0414  0.1602  0.0719
 1601LEU     BB 3590   4.642  16.095  20.273 -0.0204  0.1804  0.0501
 1601LEU    SC1 3591   4.497  15.971  20.457 -0.0371 -0.0587 -0.1232
 1602MET     BB 3592   4.885  15.909  20.177  0.0021 -0.2997  0.2182
 1602MET    SC1 3593   4.891  15.682  20.057 -0.1349 -0.0151 -0.1143
 1603SER     BB 3594   5.131  16.129  20.152 -0.1655 -0.3112 -0.0093
 1603SER    SC1 3595   5.322  16.095  20.131 -0.1565 -0.3596  0.1504
 1604VAL     BB 3596   5.029  16.269  20.493 -0.0845  0.1661 -0.1643
 1604VAL    SC1 3597   4.929  16.440  20.463 -0.1483  0.1295 -0.1517
 1605VAL     BB 3598   5.060  15.967  20.646 -0.0942 -0.0877 -0.1158
 1605VAL    SC1 3599   4.909  15.841  20.681 -0.1303  0.1142  0.4765
 1606PRO     BB 3600   5.437  15.891  20.595 -0.4125 -0.2121 -0.2979
 1606PRO    SC1 3601   5.463  15.704  20.612 -0.0829 -0.1440 -0.0068
 1607VAL     BB 3602   5.487  16.258  20.714 -0.0142 -0.1847 -0.0547
 1607VAL    SC1 3603   5.436  16.426  20.617  0.1228 -0.1068  0.0095
 1608PHE     BB 3604   5.388  16.206  21.047  0.3783 -0.0171  0.0780
 1608PHE    SC1 3605   5.073  16.194  21.172 -0.0579  0.1510 -0.0085
 1608PHE    SC2 3606   5.082  16.334  20.978 -0.0635 -0.0344 -0.1419
 1608PHE    SC3 3607   4.875  16.231  21.043 -0.0424 -0.0439 -0.0893
 1609TYR     BB 3608   5.581  15.893  21.060  0.0976 -0.0065 -0.1383
 1609TYR    SC1 3609   5.420  15.627  21.157  0.3894  0.0342  0.0094
 1609TYR    SC2 3610   5.601  15.695  21.299  0.0936  0.3528  0.2418
 1609TYR    SC3 3611   5.377  15.547  21.454  0.1600 -0.0583 -0.0496
 1610VAL     BB 3612   5.877  16.041  20.948 -0.0165 -0.2086  0.1892
 1610VAL    SC1 3613   5.974  15.953  20.796 -0.0404 -0.2515  0.1973
 1611PHE     BB 3614   5.854  16.304  21.156  0.4378  0.0730  0.4507
 1611PHE    SC1 3615   6.008  16.601  21.182 -0.0054  0.0577 -0.2696
 1611PHE    SC2 3616   5.796  16.591  21.294  0.0305 -0.1540 -0.2212
 1611PHE    SC3 3617   5.963  16.745  21.370 -0.0660 -0.0646 -0.1913
 1612HIS     BB 3618   5.844  16.077  21.479 -0.0328  0.4435 -0.0135
 1612HIS    SC1 3619   5.660  16.129  21.514 -0.1812  0.0774 -0.2978
 1612HIS    SC2 3620   5.477  16.171  21.560 -0.1242  0.1202 -0.0662
 1612HIS    SC3 3621   5.522  16.381  21.582 -0.0608  0.1180 -0.1717
 1613TYR     BB 3622   6.102  15.942  21.394  0.2015 -0.2740  0.2601
 1613TYR    SC1 3623   6.023  15.692  21.186 -0.0655 -0.1088  0.0717
 1613TYR    SC2 3624   6.232  15.809  21.175  0.0239 -0.2498  0.2893
 1613TYR    SC3 3625   6.251  15.520  21.065 -0.0901 -0.2135  0.1733
 1614LEU     BB 3626   6.304  16.239  21.406  0.3623 -0.1063  0.2223
 1614LEU    SC1 3627   6.382  16.273  21.155 -0.4604  0.2899  0.0088
 1615GLU     BB 3628   6.181  16.356  21.690 -0.3955 -0.1967 -0.0732
 1615GLU    SC1 3629   5.957  16.518  21.870 -0.1575 -0.1449  0.1646
 1616THR     BB 3630   6.362  15.981  21.846  0.0111 -0.0024  0.1877
 1616THR    SC1 3631   6.248  15.866  21.954 -0.0598  0.1589  0.2844
 1617GLY     BB 3632   6.686  16.198  21.798  0.3439  0.2926  0.1743
 1618ASN     BB 3633   6.949  16.154  21.610 -0.0953 -0.4021  0.1024
 1618ASN    SC1 3634   7.193  16.136  21.662 -0.0649 -0.5346 -0.0842
 1619HIS     BB 3635   6.860  16.194  21.278  0.0148 -0.1679 -0.0347
 1619HIS    SC1 3636   6.927  16.069  21.143 -0.2076 -0.0660 -0.2423
 1619HIS    SC2 3637   6.998  15.932  21.028 -0.1293 -0.3826  0.1805
 1619HIS    SC3 3638   7.201  15.975  21.089 -0.1527 -0.0618  0.0371
 1620TRP     BB 3639   6.778  16.520  21.312 -0.2537  0.3644  0.1771
 1620TRP    SC1 3640   6.624  16.635  21.484 -0.1445 -0.0248  0.2174
 1620TRP    SC2 3641   6.630  16.724  21.686 -0.2067  0.1439  0.1450
 1620TRP    SC3 3642   6.392  16.723  21.423 -0.3052 -0.4343  0.2278
 1620TRP    SC4 3643   6.404  16.832  21.681 -0.1370  0.2781 -0.0747
 1621ASN     BB 3644   7.087  16.585  21.486 -0.0050  0.2264  0.2265
 1621ASN    SC1 3645   7.157  16.606  21.725  0.2359 -0.0608  0.1821
 1622ILE     BB 3646   7.277  16.450  21.205  0.0270  0.1046  0.2085
 1622ILE    SC1 3647   7.478  16.347  21.253 -0.1929 -0.0793  0.0890
 1623PHE     BB 3648   7.135  16.469  20.913 -0.1172 -0.3754  0.0832
 1623PHE    SC1 3649   6.815  16.420  20.827  0.1628  0.1626 -0.4352
 1623PHE    SC2 3650   6.939  16.236  20.736 -0.2262 -0.2048 -0.2325
 1623PHE    SC3 3651   6.699  16.231  20.734 -0.2408  0.0166  0.3402
 1624HIS     BB 3652   7.411  16.315  20.749  0.1879  0.2992  0.1408
 1624HIS    SC1 3653   7.504  16.156  20.812  0.0770  0.3308  0.3690
 1624HIS    SC2 3654   7.552  15.982  20.881 -0.2051  0.1144  0.0356
 1624HIS    SC3 3655   7.740  15.983  20.775 -0.1461  0.0694  0.1393
 1625SER     BB 3656   7.369  16.177  20.384 -0.1323 -0.0906  0.3532
 1625SER    SC1 3657   7.401  16.069  20.225  0.2718  0.0573  0.3304
 1626ASP     BB 3658   7.365  16.538  20.314  0.0830  0.2170 -0.0480
 1626ASP    SC1 3659   7.498  16.590  20.102  0.2711 -0.2029 -0.0338
 1627PRO     BB 3660   7.090  16.789  20.558  0.0518  0.0191  0.1766
 1627PRO    SC1 3661   7.220  16.888  20.653  0.1443 -0.1024  0.1759
 1628LEU     BB 3662   6.729  16.794  20.544 -0.0662 -0.2119 -0.1355
 1628LEU    SC1 3663   6.603  16.608  20.403 -0.3268 -0.0422 -0.1303
 1629ILE     BB 3664   6.612  16.864  20.836  0.0530 -0.0962  0.1545
 1629ILE    SC1 3665   6.443  16.721  20.929  0.2959 -0.2009 -0.0472
 1630GLU     BB 3666   6.375  17.178  20.868 -0.0531 -0.0265  0.2589
 1630GLU    SC1 3667   6.369  17.360  20.640  0.0068  0.0331 -0.0899
 1631LYS     BB 3668   6.187  17.175  21.084  0.1695  0.2357  0.0270
 1631LYS    SC1 3669   6.156  17.220  21.330 -0.0454 -0.3868  0.0983
 1631LYS    SC2 3670   6.299  17.314  21.566  0.0481  0.1777  0.1418
 1632GLN     BB 3671   5.932  17.437  20.982  0.0618  0.3488  0.0318
 1632GLN    SC1 3672   6.056  17.680  20.903 -0.0172  0.0774 -0.0843
 1633LYS     BB 3673   5.817  17.262  20.730 -0.4865 -0.1966 -0.1951
 1633LYS    SC1 3674   5.900  17.302  20.515 -0.2163  0.3524 -0.0760
 1633LYS    SC2 3675   5.960  17.322  20.252 -0.3718  0.0571 -0.0914
 1634LEU     BB 3676   5.757  17.015  20.913 -0.1092 -0.1131 -0.2305
 1634LEU    SC1 3677   5.703  16.760  20.865  0.0842 -0.2086  0.0523
 1635LYS     BB 3678   5.599  17.154  21.135 -0.4028 -0.1614  0.1990
 1635LYS    SC1 3679   5.464  17.187  21.344 -0.0616 -0.0770  0.2201
 1635LYS    SC2 3680   5.373  17.251  21.635  0.0277  0.3726  0.1903
 1636LYS     BB 3681   5.358  17.281  20.893  0.0865 -0.5349 -0.0079
 1636LYS    SC1 3682   5.233  17.504  20.917  0.1192 -0.1590  0.2357
 1636LYS    SC2 3683   5.127  17.770  20.842 -0.1628  0.0689  0.1985
 1637LYS     BB 3684   5.297  16.989  20.758  0.0782  0.0658 -0.2303
 1637LYS    SC1 3685   5.198  16.901  20.545 -0.0619  0.2011  0.2493
 1637LYS    SC2 3686   4.957  16.892  20.381 -0.2634  0.0460  0.3542
 1638LEU     BB 3687   5.185  16.817  21.058  0.0434 -0.1435  0.1000
 1638LEU    SC1 3688   5.333  16.698  21.243  0.0971  0.2826  0.3341
 1639LYS     BB 3689   4.987  17.031  21.151  0.1817  0.2642 -0.0428
 1639LYS    SC1 3690   4.820  17.140  21.299  0.0028  0.1771 -0.2778
 1639LYS    SC2 3691   4.564  17.107  21.453  0.0918 -0.0487  0.0727
 1640GLU     BB 3692   4.802  17.045  20.837 -0.0404 -0.2532  0.0030
 1640GLU    SC1 3693   4.857  17.270  20.685 -0.4963  0.0524 -0.1773
 1641GLY     BB 3694   4.801  16.688  20.850  0.2271 -0.3638 -0.0764
 1642MET     BB 3695   4.641  16.681  21.119 -0.0914 -0.0200  0.2158
 1642MET    SC1 3696   4.708  16.633  21.351  0.0093  0.2249 -0.1957
 1643LEU     BB 3697   4.355  16.872  20.972  0.0714 -0.2693 -0.1799
 1643LEU    SC1 3698   4.155  17.045  20.989  0.2036 -0.1202 -0.1373
 1644SER     BB 3699   4.378  16.708  20.689  0.1513 -0.3559 -0.0370
 1644SER    SC1 3700   4.470  16.775  20.531 -0.0990 -0.3763 -0.1918
 1645ILE     BB 3701   4.285  16.383  20.822  0.1228  0.0994 -0.0197
 1645ILE    SC1 3702   4.393  16.231  20.889 -0.0083  0.1536  0.1266
 1646MET     BB 3703   4.028  16.526  20.945 -0.0031  0.3750  0.0288
 1646MET    SC1 3704   3.861  16.582  21.123 -0.2467 -0.1330  0.2393
 1647SER     BB 3705   3.920  16.686  20.621 -0.0740 -0.0049  0.1158
 1647SER    SC1 3706   3.974  16.782  20.460 -0.1215 -0.0078  0.0973
 1648TYR     BB 3707   3.713  16.337  20.598 -0.2533 -0.2610  0.1335
 1648TYR    SC1 3708   3.958  16.159  20.496  0.2031 -0.0792  0.0622
 1648TYR    SC2 3709   3.866  16.302  20.327  0.0518 -0.2775 -0.0239
 1648TYR    SC3 3710   4.174  16.330  20.354  0.0127  0.1249  0.0185
 1649ARG     BB 3711   3.478  16.369  20.824 -0.0392  0.1076 -0.1640
 1649ARG    SC1 3712   3.420  16.618  20.849 -0.3067  0.2109 -0.0187
 1649ARG    SC2 3713   3.148  16.757  20.691 -0.0049  0.1946 -0.0913
 1650ASN     BB 3714   3.233  16.169  20.854 -0.1221 -0.0735 -0.0044
 1650ASN    SC1 3715   3.070  16.036  20.719  0.0995  0.0859 -0.4358
 1651ALA     BB 3716   3.001  16.389  20.998 -0.5140  0.1359  0.1334
 1652ASP     BB 3717   2.932  16.097  21.272 -0.1150  0.1198  0.0237
 1652ASP    SC1 3718   2.684  16.119  21.328 -0.1171 -0.1695  0.1297
 1653TYR     BB 3719   3.204  16.107  21.366  0.0642 -0.1568 -0.0849
 1653TYR    SC1 3720   3.448  16.321  21.317 -0.0555  0.1465 -0.1171
 1653TYR    SC2 3721   3.276  16.379  21.475  0.2374  0.0859  0.2257
 1653TYR    SC3 3722   3.377  16.623  21.313 -0.1221  0.1341  0.0751
 1654SER     BB 3723   3.357  15.808  21.073  0.1956  0.1098  0.2258
 1654SER    SC1 3724   3.344  15.641  21.172 -0.1252  0.0563  0.0965
 1655TYR     BB 3725   3.616  15.887  20.835 -0.0140 -0.1379 -0.1669
 1655TYR    SC1 3726   3.901  15.998  20.961  0.0504 -0.3155  0.1700
 1655TYR    SC2 3727   3.722  16.080  21.098  0.0263 -0.0403 -0.0276
 1655TYR    SC3 3728   4.001  16.127  21.224 -0.0116 -0.0313  0.0549
 1656SER     BB 3729   3.565  15.848  20.514  0.0348  0.2782 -0.3640
 1656SER    SC1 3730   3.393  15.804  20.433 -0.0358 -0.1617  0.0148
 1657VAL     BB 3731   3.783  15.820  20.159 -0.3913  0.0375  0.0909
 1657VAL    SC1 3732   3.858  15.641  20.113 -0.0328  0.2059  0.0111
 1658TRP     BB 3733   3.520  15.998  19.969 -0.0922 -0.1820  0.3478
 1658TRP    SC1 3734   3.502  15.841  19.765 -0.0530  0.2403 -0.1054
 1658TRP    SC2 3735   3.616  15.687  19.656 -0.1703  0.0049  0.1047
 1658TRP    SC3 3736   3.297  15.835  19.614 -0.0772  0.1774 -0.0680
 1658TRP    SC4 3737   3.443  15.636  19.482  0.0073  0.3006 -0.1627
 1659LYS     BB 3738   3.458  16.241  19.999  0.2973  0.3058 -0.3142
 1659LYS    SC1 3739   3.511  16.496  20.014 -0.0355  0.1114 -0.2895
 1659LYS    SC2 3740   3.726  16.674  19.956  0.0971 -0.1109 -0.1155
 1660GLY     BB 3741   3.004  16.069  20.070 -0.0495 -0.0951  0.1570
 1661GLY     BB 3742   3.071  15.919  20.034  0.2399 -0.0456 -0.1052
 1662SER     BB 3743   2.960  15.533  20.354  0.1274 -0.0376 -0.2486
 1662SER    SC1 3744   2.834  15.466  20.222 -0.2425 -0.0269  0.0927
 1663ALA     BB 3745   3.099  15.526  20.660  0.2483  0.2325 -0.3096
 1664SER     BB 3746   3.471  15.356  20.698 -0.0094 -0.1811 -0.0591
 1664SER    SC1 3747   3.529  15.309  20.517  0.1553  0.0398 -0.0642
 1665THR     BB 3748   3.533  15.140  21.026  0.1117 -0.1510 -0.1528
 1665THR    SC1 3749   3.489  14.955  21.068 -0.1197 -0.0499  0.0591
 1666TRP     BB 3750   3.883  15.059  20.837 -0.0296 -0.0239  0.5177
 1666TRP    SC1 3751   4.114  14.946  20.796  0.0321  0.1907  0.0596
 1666TRP    SC2 3752   4.173  14.746  20.726  0.0349  0.1016  0.3108
 1666TRP    SC3 3753   4.328  15.063  20.723  0.1051  0.0670  0.0748
 1666TRP    SC4 3754   4.398  14.806  20.636 -0.0549  0.0359  0.0378
 1667LEU     BB 3755   3.945  15.401  20.761 -0.1484  0.0074 -0.0392
 1667LEU    SC1 3756   4.053  15.601  20.625  0.2308 -0.1176  0.0742
 1668THR     BB 3757   3.900  15.521  21.079  0.0253  0.1303  0.0526
 1668THR    SC1 3758   3.790  15.586  21.226 -0.3297  0.1979 -0.2412
 1669ALA     BB 3759   4.163  15.300  21.224 -0.1545 -0.1693  0.0364
 1670PHE     BB 3760   4.388  15.418  21.038 -0.1755  0.1970 -0.0816
 1670PHE    SC1 3761   4.515  15.519  20.722  0.1160  0.1599  0.0126
 1670PHE    SC2 3762   4.631  15.337  20.827  0.0015 -0.0120 -0.1563
 1670PHE    SC3 3763   4.680  15.394  20.599  0.1352  0.2574 -0.0607
 1671ALA     BB 3764   4.293  15.768  21.109  0.0357 -0.3143  0.3043
 1672LEU     BB 3765   4.253  15.688  21.480  0.0509  0.0679 -0.3081
 1672LEU    SC1 3766   4.027  15.665  21.617  0.0932  0.0490 -0.2406
 1673ARG     BB 3767   4.585  15.511  21.487  0.1121  0.2245 -0.3239
 1673ARG    SC1 3768   4.745  15.317  21.475  0.1131  0.1312 -0.1797
 1673ARG    SC2 3769   5.026  15.147  21.396 -0.2931 -0.1330  0.0337
 1674VAL     BB 3770   4.780  15.778  21.296 -0.0752  0.2802  0.2768
 1674VAL    SC1 3771   4.877  15.713  21.134 -0.2447  0.1511  0.2253
 1675LEU     BB 3772   4.654  16.015  21.557 -0.2528  0.1050  0.1524
 1675LEU    SC1 3773   4.502  16.164  21.398 -0.1528  0.0113 -0.0295
 1676GLY     BB 3774   4.759  15.816  21.810  0.1147  0.4390  0.0005
 1677GLN     BB 3775   5.110  15.886  21.737  0.2811 -0.2226 -0.2075
 1677GLN    SC1 3776   5.251  15.879  21.918 -0.0575  0.0308 -0.0478
 1678VAL     BB 3777   5.040  16.291  21.695  0.2903 -0.2739 -0.1796
 1678VAL    SC1 3778   5.029  16.413  21.537 -0.0478 -0.1045 -0.0285
 1679ASN     BB 3779   5.072  16.378  22.039 -0.0894 -0.0932  0.2355
 1679ASN    SC1 3780   4.921  16.230  22.173 -0.1261 -0.2203  0.0535
 1680LYS     BB 3781   5.386  16.388  22.028 -0.1727 -0.1575  0.1443
 1680LYS    SC1 3782   5.579  16.214  22.091  0.0098 -0.3689 -0.1028
 1680LYS    SC2 3783   5.798  16.076  22.019 -0.0268 -0.2456 -0.4288
 1681TYR     BB 3784   5.476  16.708  21.939  0.0621  0.3846 -0.0646
 1681TYR    SC1 3785   5.673  16.961  21.910 -0.2643  0.0206  0.0840
 1681TYR    SC2 3786   5.673  16.847  21.699 -0.4258 -0.2392  0.2219
 1681TYR    SC3 3787   5.864  17.092  21.703 -0.4091 -0.2424 -0.2177
 1682VAL     BB 3788   5.128  16.799  21.870 -0.0141  0.0468 -0.1258
 1682VAL    SC1 3789   5.110  16.867  21.683  0.1469 -0.2212 -0.2402
 1683GLU     BB 3790   4.722  16.795  21.974  0.3959 -0.0852  0.4950
 1683GLU    SC1 3791   4.788  17.073  22.193 -0.0444 -0.1951 -0.0739
 1684GLN     BB 3792   4.482  16.750  21.841  0.0867  0.3191  0.0932
 1684GLN    SC1 3793   4.506  16.386  21.831  0.0860  0.1615  0.1782
 1685ASN     BB 3794   4.176  16.750  21.890  0.0509  0.1880 -0.0490
 1685ASN    SC1 3795   4.020  16.945  21.909 -0.0812  0.0637  0.1253
 1686GLN     BB 3796   3.982  16.475  22.177  0.0187 -0.0646 -0.1989
 1686GLN    SC1 3797   4.178  16.429  22.270  0.0850  0.0524 -0.0831
 1687ASN     BB 3798   3.658  16.548  22.059 -0.2552 -0.3499 -0.1463
 1687ASN    SC1 3799   3.499  16.551  22.252 -0.0649  0.0380  0.0071
 1688SER     BB 3800   3.728  16.464  21.755  0.2501  0.2208  0.0604
 1688SER    SC1 3801   3.796  16.544  21.591  0.0384 -0.0360 -0.1522
 1689ILE     BB 3802   3.899  16.151  21.881  0.0719 -0.2310  0.0031
 1689ILE    SC1 3803   4.124  16.134  21.816 -0.0097  0.0917 -0.2194
 1690CYS     BB 3804   3.614  16.058  22.123  0.1796  0.0639 -0.0050
 1690CYS    SC1 3805   3.560  16.005  22.351  0.1657  0.1693  0.0163
 1691ASN     BB 3806   3.360  16.116  21.923  0.2168  0.0142  0.2502
 1691ASN    SC1 3807   3.117  16.149  21.971  0.0658 -0.3621 -0.2353
 1692SER     BB 3808   3.491  15.878  21.642  0.0460 -0.0732 -0.1097
 1692SER    SC1 3809   3.644  15.938  21.537  0.0579 -0.0423 -0.0750
 1693LEU     BB 3810   3.568  15.605  21.892 -0.0293 -0.0970  0.4303
 1693LEU    SC1 3811   3.794  15.603  22.030  0.2796 -0.0253 -0.0687
 1694LEU     BB 3812   3.266  15.592  21.963 -0.0402 -0.0554  0.0618
 1694LEU    SC1 3813   3.124  15.617  22.185  0.0351  0.0825  0.0961
 1695TRP     BB 3814   3.165  15.594  21.633  0.1755 -0.0887 -0.0333
 1695TRP    SC1 3815   2.920  15.666  21.601  0.0753  0.0260  0.2263
 1695TRP    SC2 3816   2.740  15.609  21.487  0.1786 -0.0012  0.0789
 1695TRP    SC3 3817   2.795  15.794  21.783 -0.0993 -0.0560  0.1661
 1695TRP    SC4 3818   2.570  15.705  21.642  0.0324 -0.0620 -0.0430
 1696LEU     BB 3819   3.281  15.311  21.584  0.0841 -0.1950  0.0316
 1696LEU    SC1 3820   3.533  15.304  21.501  0.0069  0.0450 -0.2266
 1697VAL     BB 3821   3.148  15.138  21.884 -0.0840  0.1728 -0.0622
 1697VAL    SC1 3822   3.298  15.088  22.007 -0.0427  0.0966 -0.1424
 1698GLU     BB 3823   2.841  15.222  21.853  0.1999 -0.2824 -0.0102
 1698GLU    SC1 3824   2.601  14.986  21.983  0.2219  0.0176  0.0687
 1699ASN     BB 3825   2.809  15.124  21.534  0.0206 -0.0033 -0.2129
 1699ASN    SC1 3826   2.564  15.148  21.487 -0.0285  0.5403  0.3005
 1700TYR     BB 3827   2.928  14.769  21.562 -0.1155  0.1034  0.1902
 1700TYR    SC1 3828   2.826  14.663  21.277 -0.1921  0.0080 -0.2391
 1700TYR    SC2 3829   2.967  14.842  21.202  0.0037 -0.1734 -0.3041
 1700TYR    SC3 3830   2.694  14.836  21.056 -0.1417  0.2838 -0.0534
 1701GLN     BB 3831   2.975  14.669  21.848  0.1370 -0.1852  0.0732
 1701GLN    SC1 3832   3.041  14.652  22.128 -0.1352  0.0501 -0.0519
 1702LEU     BB 3833   2.891  14.259  21.854 -0.3512  0.0692  0.0756
 1702LEU    SC1 3834   2.839  14.298  21.597 -0.1834  0.3569  0.0834
 1703ASP     BB 3835   2.956  13.933  21.931  0.3540 -0.0005 -0.0745
 1703ASP    SC1 3836   2.927  13.784  22.136  0.0348 -0.0406 -0.1486
 1704ASN     BB 3837   3.278  13.752  21.764  0.2652 -0.0455 -0.0069
 1704ASN    SC1 3838   3.210  13.512  21.781 -0.0915  0.0649  0.1302
 1705GLY     BB 3839   3.487  13.980  21.697 -0.0738  0.0840  0.0944
 1706SER     BB 3840   3.340  14.310  21.720 -0.1256  0.0818 -0.0764
 1706SER    SC1 3841   3.369  14.368  21.904  0.0104 -0.1889 -0.0102
 1707PHE     BB 3842   3.381  14.548  21.351  0.0792  0.1402  0.0595
 1707PHE    SC1 3843   3.609  14.711  21.513  0.2428  0.3950  0.2151
 1707PHE    SC2 3844   3.398  14.799  21.588  0.1365  0.0067  0.3749
 1707PHE    SC3 3845   3.588  14.800  21.735  0.2412  0.3400  0.2377
 1708LYS     BB 3846   3.246  14.494  21.084 -0.1045  0.0587 -0.2286
 1708LYS    SC1 3847   3.051  14.356  21.040  0.1549  0.1468 -0.0695
 1708LYS    SC2 3848   2.768  14.231  21.075 -0.0380 -0.1129 -0.2948
 1709GLU     BB 3849   3.309  14.604  20.771  0.1886 -0.3110 -0.3870
 1709GLU    SC1 3850   3.469  14.398  20.658  0.0417 -0.1313  0.1125
 1710ASN     BB 3851   3.099  14.794  20.666 -0.0654 -0.1749  0.1017
 1710ASN    SC1 3852   3.092  15.038  20.718 -0.0216 -0.1438 -0.0369
 1711SER     BB 3853   3.113  14.694  20.329  0.0035 -0.1506  0.2224
 1711SER    SC1 3854   3.219  14.573  20.219 -0.0298  0.0995 -0.0851
 1712GLN     BB 3855   3.148  15.075  20.215  0.3173 -0.0421  0.2295
 1712GLN    SC1 3856   2.953  15.071  20.002  0.0890  0.3489 -0.0306
 1713TYR     BB 3857   3.433  15.012  19.971 -0.1666  0.3003 -0.0776
 1713TYR    SC1 3858   3.464  15.281  19.833 -0.0147  0.2338  0.0622
 1713TYR    SC2 3859   3.577  15.274  20.045 -0.0893 -0.1664  0.0896
 1713TYR    SC3 3860   3.359  15.494  20.032  0.0694  0.0067  0.3516
 1714GLN     BB 3861   3.649  14.823  19.886  0.3530  0.0539  0.0670
 1714GLN    SC1 3862   3.553  14.623  19.655 -0.2211  0.2558  0.1057
 1715PRO     BB 3863   3.944  14.788  19.973  0.0736  0.1551 -0.2330
 1715PRO    SC1 3864   4.099  14.700  20.039 -0.1324  0.1024  0.1928
 1716ILE     BB 3865   4.190  15.128  19.852 -0.2536  0.0298 -0.0411
 1716ILE    SC1 3866   4.018  15.253  19.856  0.2441  0.4621 -0.0295
 1717LYS     BB 3867   4.393  15.005  19.655  0.2769  0.1245  0.3481
 1717LYS    SC1 3868   4.424  14.982  19.417  0.2530 -0.1203  0.2289
 1717LYS    SC2 3869   4.277  15.105  19.175 -0.0382  0.1916  0.3519
 1718LEU     BB 3870   4.686  15.176  19.763 -0.0413 -0.0130 -0.2457
 1718LEU    SC1 3871   4.857  15.324  19.625  0.1059  0.1209  0.0785
 1719GLN     BB 3872   4.580  15.310  20.096 -0.1340  0.0936  0.1033
 1719GLN    SC1 3873   4.425  15.541  20.202  0.1706  0.2591 -0.0528
 1720GLY     BB 3874   4.477  15.078  20.240  0.3582 -0.1690  0.3409
 1721THR     BB 3875   4.591  14.717  20.152  0.2283 -0.2187 -0.0694
 1721THR    SC1 3876   4.645  14.725  19.965  0.2028  0.1672 -0.0619
 1722LEU     BB 3877   4.457  14.305  20.074 -0.2601  0.1121 -0.2878
 1722LEU    SC1 3878   4.586  14.102  19.961  0.1953  0.2070  0.0525
 1723PRO     BB 3879   4.190  14.197  20.357  0.2913  0.1499  0.1888
 1723PRO    SC1 3880   4.080  14.328  20.439  0.0871 -0.0721  0.2750
 1724VAL     BB 3881   4.165  13.848  20.472 -0.2457  0.0490  0.0898
 1724VAL    SC1 3882   4.154  13.785  20.662  0.1164 -0.3676 -0.0239
 1725GLU     BB 3883   3.962  13.776  20.209  0.0276 -0.5862  0.0461
 1725GLU    SC1 3884   3.884  13.966  20.031 -0.1497  0.4801 -0.1006
 1726ALA     BB 3885   3.726  13.571  20.324 -0.1550  0.0571 -0.0479
 1727ARG     BB 3886   3.649  13.347  20.537 -0.0815 -0.2213 -0.0616
 1727ARG    SC1 3887   3.477  13.145  20.534 -0.0366  0.3708  0.2209
 1727ARG    SC2 3888   3.457  12.801  20.637 -0.1005 -0.0297  0.0681
 1728GLU     BB 3889   3.710  13.524  20.845  0.1425 -0.1595 -0.2990
 1728GLU    SC1 3890   3.740  13.380  21.110  0.1335 -0.0101  0.1917
 1729ASN     BB 3891   3.729  13.876  20.823  0.2036  0.3380  0.0070
 1729ASN    SC1 3892   3.681  14.002  20.613  0.0680  0.1872 -0.0527
 1730SER     BB 3893   3.694  14.009  21.124 -0.2041 -0.1489 -0.0879
 1730SER    SC1 3894   3.540  14.096  21.206  0.0146  0.2582 -0.1040
 1731LEU     BB 3895   4.018  13.896  21.221  0.0167  0.1365  0.1945
 1731LEU    SC1 3896   3.937  13.797  21.453  0.2012 -0.0992  0.1596
 1732TYR     BB 3897   4.173  14.110  21.010  0.0967  0.1756  0.1322
 1732TYR    SC1 3898   4.428  14.141  20.798 -0.1951 -0.0147  0.0482
 1732TYR    SC2 3899   4.344  14.362  20.839  0.0944  0.1233 -0.0941
 1732TYR    SC3 3900   4.564  14.356  20.621  0.0884 -0.3049 -0.0896
 1733LEU     BB 3901   3.934  14.390  21.099  0.1131  0.2364 -0.0836
 1733LEU    SC1 3902   3.775  14.562  20.975 -0.4823 -0.0620  0.2577
 1734THR     BB 3903   3.961  14.351  21.453  0.3515  0.3409  0.1305
 1734THR    SC1 3904   3.839  14.286  21.591  0.3404  0.1049  0.0112
 1735ALA     BB 3905   4.305  14.341  21.469 -0.0273 -0.3710 -0.0138
 1736PHE     BB 3906   4.332  14.657  21.262 -0.1036 -0.0705  0.1559
 1736PHE    SC1 3907   4.595  14.746  21.071  0.4943  0.1443  0.2022
 1736PHE    SC2 3908   4.460  14.935  21.132  0.2591  0.0554 -0.0426
 1736PHE    SC3 3909   4.698  14.957  21.119  0.2306  0.3405 -0.0862
 1737THR     BB 3910   4.083  14.818  21.438  0.1094  0.2269 -0.2018
 1737THR    SC1 3911   3.959  14.900  21.311 -0.0325  0.0581 -0.1744
 1738VAL     BB 3912   4.195  14.696  21.764 -0.3484 -0.0180  0.0151
 1738VAL    SC1 3913   4.180  14.528  21.871 -0.1597 -0.0621 -0.0268
 1739ILE     BB 3914   4.486  14.885  21.745 -0.1369 -0.1695 -0.4451
 1739ILE    SC1 3915   4.663  14.858  21.610  0.1289  0.2773  0.1057
 1740GLY     BB 3916   4.324  15.200  21.628 -0.0329 -0.1716  0.1211
 1741ILE     BB 3917   4.130  15.210  21.897 -0.0772  0.0480 -0.0200
 1741ILE    SC1 3918   3.924  15.182  21.865  0.1797 -0.1755 -0.0000
 1742ARG     BB 3919   4.396  15.103  22.138  0.0049 -0.1939 -0.2551
 1742ARG    SC1 3920   4.332  14.886  22.237 -0.0913 -0.2126 -0.3122
 1742ARG    SC2 3921   4.270  14.800  22.538 -0.0446 -0.2949  0.1792
 1743LYS     BB 3922   4.621  15.366  22.022  0.0967 -0.0788  0.1566
 1743LYS    SC1 3923   4.814  15.372  22.222 -0.0220 -0.0714 -0.0734
 1743LYS    SC2 3924   4.949  15.622  22.289  0.0478  0.0629 -0.2393
 1744ALA     BB 3925   4.414  15.619  22.056  0.3283 -0.1674 -0.1523
 1745PHE     BB 3926   4.312  15.538  22.439  0.3388 -0.0103 -0.1109
 1745PHE    SC1 3927   4.122  15.279  22.514 -0.2161 -0.1713 -0.1678
 1745PHE    SC2 3928   3.978  15.464  22.463 -0.1128 -0.0029  0.1414
 1745PHE    SC3 3929   3.953  15.256  22.345 -0.4461  0.1026  0.0202
 1746ASP     BB 3930   4.517  15.707  22.569  0.0989 -0.0113 -0.1685
 1746ASP    SC1 3931   4.687  15.596  22.723 -0.0170  0.2969  0.1873
 1747ILE     BB 3932   4.484  16.045  22.446 -0.0280 -0.0452 -0.1671
 1747ILE    SC1 3933   4.499  16.114  22.261  0.0766 -0.6003 -0.1007
 1748CYS     BB 3934   4.076  15.989  22.527 -0.2136  0.2972 -0.0931
 1748CYS    SC1 3935   4.031  15.938  22.296 -0.1378  0.0341 -0.0502
 1749PRO     BB 3936   3.972  15.742  22.829  0.0017 -0.0260  0.2888
 1749PRO    SC1 3937   4.129  15.677  22.914  0.2075 -0.2792 -0.2741
 1750LEU     BB 3938   3.667  15.652  22.851  0.0649 -0.0677  0.0735
 1750LEU    SC1 3939   3.472  15.758  22.707  0.1464  0.3612  0.2728
 1751VAL     BB 3940   3.210  15.353  22.922 -0.1849 -0.2491  0.3756
 1751VAL    SC1 3941   3.363  15.398  23.042  0.0980 -0.0662 -0.0458
 1752LYS     BB 3942   3.184  15.228  22.632  0.1166  0.1433 -0.0518
 1752LYS    SC1 3943   3.055  15.140  22.431 -0.1423 -0.3394 -0.0814
 1752LYS    SC2 3944   2.782  15.031  22.422 -0.0525  0.0575 -0.0529
 1753ILE     BB 3945   3.488  15.285  22.522  0.2105  0.1036 -0.0793
 1753ILE    SC1 3946   3.484  15.433  22.371  0.0133 -0.2105  0.1184
 1754ASP     BB 3947   3.656  15.050  22.733  0.0681 -0.2167 -0.1731
 1754ASP    SC1 3948   3.875  14.963  22.832  0.0632  0.0325  0.0624
 1755THR     BB 3949   3.405  14.801  22.708  0.2547  0.0419 -0.5312
 1755THR    SC1 3950   3.375  14.653  22.831  0.1414  0.2297 -0.3279
 1756ALA     BB 3951   3.451  14.792  22.368  0.3593  0.0867 -0.0721
 1757LEU     BB 3952   3.817  14.725  22.388  0.0380  0.0042 -0.0436
 1757LEU    SC1 3953   3.864  14.772  22.131  0.1377 -0.1920 -0.0622
 1758ILE     BB 3954   3.791  14.519  22.574 -0.1660  0.0398  0.0853
 1758ILE    SC1 3955   3.854  14.466  22.775  0.1667 -0.2500 -0.3182
 1759LYS     BB 3956   3.579  14.313  22.377  0.1743  0.0807 -0.0923
 1759LYS    SC1 3957   3.366  14.288  22.462 -0.0814 -0.2244 -0.0434
 1759LYS    SC2 3958   3.097  14.204  22.365 -0.0320 -0.1157  0.1101
 1760ALA     BB 3959   3.782  14.299  22.106 -0.1858  0.0416 -0.4045
 1761ASP     BB 3960   4.047  14.201  22.295  0.1390 -0.0234  0.3035
 1761ASP    SC1 3961   4.235  14.371  22.324  0.3897 -0.1689 -0.4176
 1762ASN     BB 3962   3.898  13.939  22.431  0.0361  0.0546 -0.0634
 1762ASN    SC1 3963   3.825  13.893  22.665  0.0403  0.0417 -0.0639
 1763PHE     BB 3964   3.765  13.791  22.116 -0.0967 -0.1687  0.0481
 1763PHE    SC1 3965   3.452  13.867  22.165 -0.1528 -0.0828 -0.0439
 1763PHE    SC2 3966   3.509  13.645  22.239  0.0480 -0.0174  0.0013
 1763PHE    SC3 3967   3.350  13.776  22.363  0.1245 -0.0377  0.1228
 1764LEU     BB 3968   4.048  13.807  21.966  0.2432 -0.2109 -0.1257
 1764LEU    SC1 3969   4.143  14.031  21.861  0.0587  0.0268  0.2096
 1765LEU     BB 3970   4.209  13.594  22.144  0.0707 -0.1743  0.1593
 1765LEU    SC1 3971   4.462  13.516  22.139  0.0350 -0.2863  0.1012
 1766GLU     BB 3972   4.001  13.356  22.105  0.1324 -0.3798  0.2252
 1766GLU    SC1 3973   3.988  13.127  22.223 -0.0488  0.0684  0.0845
 1767ASN     BB 3974   3.918  13.405  21.777 -0.0524 -0.1986  0.2852
 1767ASN    SC1 3975   3.701  13.473  21.674  0.1458 -0.1248 -0.0851
 1768THR     BB 3976   4.294  13.307  21.648 -0.0377  0.1513  0.0023
 1768THR    SC1 3977   4.325  13.467  21.540  0.3370  0.0986  0.0306
 1769LEU     BB 3978   4.307  13.066  21.808 -0.0006  0.0367  0.2711
 1769LEU    SC1 3979   4.458  13.037  22.023  0.2631  0.3262  0.1278
 1770PRO     BB 3980   4.401  12.775  21.464  0.0373 -0.0620  0.0406
 1770PRO    SC1 3981   4.358  12.659  21.608 -0.0999 -0.0868 -0.0207
 1771ALA     BB 3982   4.588  12.971  21.267  0.3545  0.0980  0.1637
 1772GLN     BB 3983   4.409  13.098  21.022 -0.1818  0.1072 -0.2627
 1772GLN    SC1 3984   4.187  13.291  20.998  0.1099 -0.0251  0.1229
 1773SER     BB 3985   4.626  13.211  20.783  0.1560  0.1134  0.0611
 1773SER    SC1 3986   4.676  13.272  20.605 -0.1949  0.0524 -0.0584
 1774THR     BB 3987   5.035  13.412  20.932  0.0507  0.0311  0.0542
 1774THR    SC1 3988   5.216  13.354  20.976 -0.0157 -0.1628  0.0746
 1775PHE     BB 3989   4.897  13.694  20.813 -0.2635  0.2994 -0.1365
 1775PHE    SC1 3990   4.649  13.743  20.577 -0.1887 -0.0970 -0.2168
 1775PHE    SC2 3991   4.822  13.908  20.598 -0.1794 -0.1720  0.3397
 1775PHE    SC3 3992   4.642  13.942  20.444  0.3258 -0.0922 -0.2456
 1776THR     BB 3993   4.660  13.729  21.078 -0.0440 -0.0636  0.0661
 1776THR    SC1 3994   4.475  13.671  21.057 -0.0823  0.0884 -0.0168
 1777LEU     BB 3995   4.862  13.604  21.307  0.4570 -0.0390  0.0537
 1777LEU    SC1 3996   4.753  13.385  21.409 -0.0419  0.2284  0.1022
 1778ALA     BB 3997   5.098  13.857  21.280 -0.0001  0.0441  0.0594
 1779ILE     BB 3998   4.826  14.140  21.309 -0.0825 -0.0334  0.1523
 1779ILE    SC1 3999   4.719  14.263  21.152 -0.3093  0.0026 -0.2367
 1780SER     BB 4000   4.658  13.979  21.576 -0.0650  0.1349 -0.2326
 1780SER    SC1 4001   4.488  13.906  21.515  0.1271 -0.3057 -0.2544
 1781ALA     BB 4002   4.945  13.950  21.790  0.0229 -0.1476 -0.0778
 1782TYR     BB 4003   5.013  14.338  21.794  0.1147 -0.4308 -0.0359
 1782TYR    SC1 4004   5.076  14.668  21.731 -0.1393 -0.0559  0.1492
 1782TYR    SC2 4005   5.245  14.595  21.885 -0.1117 -0.0581  0.1166
 1782TYR    SC3 4006   5.242  14.902  21.847  0.1244 -0.0879 -0.1569
 1783ALA     BB 4007   4.714  14.407  21.862  0.0247 -0.1713 -0.2939
 1784LEU     BB 4008   4.726  14.196  22.177  0.1827  0.0832 -0.0463
 1784LEU    SC1 4009   4.572  14.001  22.082  0.2694  0.0131 -0.0439
 1785SER     BB 4010   5.023  14.290  22.255 -0.1752 -0.0038  0.1629
 1785SER    SC1 4011   5.214  14.313  22.288 -0.2028  0.2501  0.1464
 1786LEU     BB 4012   4.869  14.623  22.371  0.0886  0.4672  0.0318
 1786LEU    SC1 4013   4.823  14.801  22.180  0.0114  0.1654 -0.2314
 1787GLY     BB 4014   4.656  14.527  22.579  0.0371  0.3552  0.0385
 1788ASP     BB 4015   4.767  14.289  22.838 -0.1355  0.3524  0.0812
 1788ASP    SC1 4016   4.750  14.352  23.085 -0.0440  0.2863  0.1060
 1789LYS     BB 4017   5.107  14.208  22.766 -0.0105 -0.0747 -0.4314
 1789LYS    SC1 4018   5.251  14.281  22.942 -0.0455 -0.2312  0.3213
 1789LYS    SC2 4019   5.212  14.414  23.199  0.0884 -0.0724  0.0092
 1790THR     BB 4020   5.054  13.864  22.962  0.2173 -0.0959 -0.0015
 1790THR    SC1 4021   5.158  13.749  22.845  0.0937  0.1087 -0.3175
 1791HIS     BB 4022   4.637  13.743  22.935  0.0531  0.0662 -0.2615
 1791HIS    SC1 4023   4.617  13.835  22.764  0.1071  0.5006 -0.0332
 1791HIS    SC2 4024   4.597  13.934  22.599  0.1794  0.0007 -0.3447
 1791HIS    SC3 4025   4.426  13.816  22.540  0.1227 -0.0956  0.0028
 1792PRO     BB 4026   4.804  13.421  22.911  0.0086  0.0679 -0.0803
 1792PRO    SC1 4027   4.796  13.281  23.040 -0.0471  0.0340 -0.1211
 1793GLN     BB 4028   4.646  13.342  22.559 -0.0589 -0.1932 -0.3505
 1793GLN    SC1 4029   4.639  13.081  22.589  0.2586  0.1415 -0.1529
 1794PHE     BB 4030   4.836  13.555  22.444  0.1370  0.2875  0.0923
 1794PHE    SC1 4031   4.986  13.729  22.250 -0.2175 -0.2362  0.3698
 1794PHE    SC2 4032   4.979  13.852  22.455 -0.1444  0.1920  0.1199
 1794PHE    SC3 4033   5.185  13.834  22.334 -0.2411  0.1440 -0.0369
 1795ARG     BB 4034   5.130  13.386  22.519 -0.0119  0.1874 -0.2379
 1795ARG    SC1 4035   5.299  13.280  22.704  0.0260 -0.0277  0.1464
 1795ARG    SC2 4036   5.570  13.057  22.719 -0.2802  0.2099 -0.0638
 1796SER     BB 4037   5.072  13.099  22.279  0.0178 -0.1737  0.0725
 1796SER    SC1 4038   5.140  12.927  22.343  0.1373 -0.0493  0.2851
 1797ILE     BB 4039   5.018  13.302  21.996 -0.2509 -0.1565  0.2047
 1797ILE    SC1 4040   4.859  13.448  21.898 -0.2222 -0.3118  0.1454
 1798VAL     BB 4041   5.358  13.448  22.025 -0.2319 -0.2636 -0.1194
 1798VAL    SC1 4042   5.436  13.624  21.971 -0.1425 -0.2445  0.0730
 1799SER     BB 4043   5.530  13.137  22.048 -0.1215  0.1486 -0.0498
 1799SER    SC1 4044   5.646  13.114  22.203 -0.1797 -0.4665 -0.0902
 1800ALA     BB 4045   5.364  13.019  21.778  0.1177  0.0772 -0.0916
 1801LEU     BB 4046   5.443  13.281  21.569 -0.1075 -0.0640  0.1805
 1801LEU    SC1 4047   5.269  13.481  21.561 -0.0785 -0.0385  0.1759
 1802LYS     BB 4048   5.788  13.269  21.653  0.1679 -0.3221  0.1532
 1802LYS    SC1 4049   5.911  13.346  21.836  0.0649 -0.1418 -0.2169
 1802LYS    SC2 4050   5.968  13.464  22.114 -0.0542 -0.0184 -0.2036
 1803ARG     BB 4051   5.832  12.951  21.503  0.0367  0.2894  0.0014
 1803ARG    SC1 4052   5.792  12.731  21.593  0.1180  0.1670 -0.0350
 1803ARG    SC2 4053   5.672  12.507  21.322  0.0851 -0.0285 -0.1373
 1804GLU     BB 4054   5.667  13.086  21.197 -0.2138  0.1689 -0.0532
 1804GLU    SC1 4055   5.459  12.901  21.216  0.0461 -0.0128  0.2171
 1805ALA     BB 4056   5.937  13.170  21.037 -0.1774  0.1205 -0.1352
 1806LEU     BB 4057   6.142  13.137  20.809 -0.1030  0.0874 -0.1543
 1806LEU    SC1 4058   6.084  13.025  20.576 -0.1455  0.0165 -0.1104
 1807VAL     BB 4059   6.509  13.144  20.912  0.4222  0.0182 -0.0107
 1807VAL    SC1 4060   6.536  13.036  21.079  0.0092  0.3221  0.2562
 1808LYS     BB 4061   6.911  13.051  20.758  0.4603  0.2388  0.2200
 1808LYS    SC1 4062   6.947  13.073  20.548  0.1755 -0.3099  0.1089
 1808LYS    SC2 4063   7.000  13.202  20.272 -0.0769  0.1094 -0.2284
 1809GLY     BB 4064   7.135  13.042  20.980 -0.0082 -0.0450  0.0647
 1810ASN     BB 4065   7.153  12.857  21.228 -0.0669  0.0237  0.1037
 1810ASN    SC1 4066   7.174  12.641  21.353 -0.0391  0.0451  0.1355
 1811PRO     BB 4067   7.248  13.131  21.473 -0.4047  0.1990  0.0235
 1811PRO    SC1 4068   7.326  13.240  21.607 -0.0317 -0.0056 -0.0210
 1812PRO     BB 4069   6.932  13.288  21.281 -0.1257  0.1294  0.1082
 1812PRO    SC1 4070   6.776  13.288  21.388 -0.0912  0.2487  0.1582
 1813ILE     BB 4071   7.052  13.576  20.975 -0.0376  0.0125 -0.0307
 1813ILE    SC1 4072   7.207  13.611  20.831  0.1043  0.0051  0.1580
 1814TYR     BB 4073   6.684  13.653  20.898 -0.0501 -0.1706 -0.0209
 1814TYR    SC1 4074   6.755  13.500  20.591  0.0760  0.2544  0.4132
 1814TYR    SC2 4075   6.753  13.740  20.588 -0.2077  0.2494  0.1074
 1814TYR    SC3 4076   6.688  13.616  20.311  0.3707 -0.1788  0.1610
 1815ARG     BB 4077   6.400  13.598  20.993  0.1215  0.3775 -0.0821
 1815ARG    SC1 4078   6.385  13.499  21.232 -0.1225  0.2135 -0.0477
 1815ARG    SC2 4079   6.255  13.229  21.414 -0.2054  0.1379  0.1759
 1816PHE     BB 4080   6.125  13.602  20.735  0.1967  0.0151 -0.0396
 1816PHE    SC1 4081   6.113  13.488  20.423 -0.0624 -0.2935  0.0912
 1816PHE    SC2 4082   6.337  13.548  20.486 -0.0408 -0.3087  0.0304
 1816PHE    SC3 4083   6.246  13.625  20.277  0.0474 -0.6317 -0.1285
 1817TRP     BB 4084   5.740  13.558  20.778 -0.1800 -0.1772 -0.0325
 1817TRP    SC1 4085   5.712  13.590  21.028 -0.1798  0.2521 -0.1932
 1817TRP    SC2 4086   5.570  13.590  21.195 -0.0351 -0.1567 -0.0679
 1817TRP    SC3 4087   5.919  13.638  21.169 -0.0870  0.0889 -0.2767
 1817TRP    SC4 4088   5.733  13.640  21.378  0.0178  0.1009 -0.1838
 1818LYS     BB 4089   5.548  13.413  20.495  0.1757  0.0155 -0.0442
 1818LYS    SC1 4090   5.627  13.165  20.535 -0.4723 -0.0038 -0.0582
 1818LYS    SC2 4091   5.596  12.950  20.715  0.0590  0.5356  0.0629
 1819ASP     BB 4092   5.206  13.215  20.378  0.3588 -0.0518  0.0304
 1819ASP    SC1 4093   5.137  13.054  20.564  0.2792 -0.2017 -0.1274
 1820ASN     BB 4094   5.026  13.111  20.034 -0.1058 -0.0883  0.0286
 1820ASN    SC1 4095   4.794  13.147  20.119 -0.1124  0.1587 -0.0916
 1821LEU     BB 4096   5.233  13.044  19.835  0.0817 -0.1873  0.1170
 1821LEU    SC1 4097   5.286  12.799  19.748  0.1087 -0.1056 -0.0980
 1822GLN     BB 4098   5.496  13.301  19.856 -0.0208 -0.1171  0.5708
 1822GLN    SC1 4099   5.518  13.544  19.999  0.0546 -0.2636  0.3572
 1823HIS     BB 4100   5.743  13.217  19.569 -0.1167  0.1880 -0.0347
 1823HIS    SC1 4101   5.922  13.153  19.614 -0.1638  0.0732 -0.0284
 1823HIS    SC2 4102   6.099  13.086  19.651 -0.1791  0.1538  0.2060
 1823HIS    SC3 4103   6.192  13.249  19.543 -0.1098  0.1946  0.3232
 1824LYS     BB 4104   5.678  13.441  19.316 -0.1948 -0.1084  0.0316
 1824LYS    SC1 4105   5.477  13.574  19.414 -0.0573 -0.2908  0.0445
 1824LYS    SC2 4106   5.273  13.775  19.330 -0.0201  0.1110 -0.0224
 1825ASP     BB 4107   5.929  13.591  19.230 -0.1903  0.1053 -0.0099
 1825ASP    SC1 4108   6.149  13.705  19.291 -0.0991 -0.0358 -0.0733
 1826SER     BB 4109   5.860  13.966  18.954  0.1320  0.1461 -0.3053
 1826SER    SC1 4110   5.665  13.960  18.941  0.1224 -0.2160 -0.0500
 1827SER     BB 4111   6.155  14.228  19.054 -0.1534  0.2537  0.1232
 1827SER    SC1 4112   6.258  14.275  18.896 -0.0957 -0.0669  0.0645
 1828VAL     BB 4113   5.866  14.478  19.102  0.1987  0.1295  0.1565
 1828VAL    SC1 4114   5.805  14.610  18.965  0.0323 -0.4034 -0.2926
 1829PRO     BB 4115   5.665  14.492  19.400  0.0037 -0.1606 -0.1301
 1829PRO    SC1 4116   5.766  14.497  19.561 -0.0803  0.0332 -0.0833
 1830ASN     BB 4117   5.336  14.310  19.392  0.3238  0.4454 -0.1572
 1830ASN    SC1 4118   5.229  14.263  19.171 -0.1178 -0.1236  0.1713
 1831THR     BB 4119   5.112  14.261  19.664 -0.1376  0.1019  0.1433
 1831THR    SC1 4120   4.977  14.360  19.763 -0.0892  0.4104 -0.0934
 1832GLY     BB 4121   5.265  13.944  19.799  0.1435  0.0037  0.0587
 1833THR     BB 4122   5.583  14.156  19.892 -0.0908 -0.3437  0.2751
 1833THR    SC1 4123   5.773  14.115  19.907 -0.0604 -0.3185 -0.0199
 1834ALA     BB 4124   5.389  14.375  20.064 -0.0701  0.0800  0.1622
 1835ARG     BB 4125   5.235  14.103  20.235 -0.1213  0.0989  0.1909
 1835ARG    SC1 4126   5.011  14.213  20.310  0.1344 -0.0531  0.2153
 1835ARG    SC2 4127   5.035  14.528  20.331  0.3844  0.1357  0.1272
 1836MET     BB 4128   5.541  14.005  20.359  0.1712 -0.1924  0.2897
 1836MET    SC1 4129   5.758  13.855  20.298 -0.2128 -0.0550  0.1648
 1837VAL     BB 4130   5.646  14.335  20.441  0.3554 -0.1919  0.2201
 1837VAL    SC1 4131   5.817  14.430  20.403  0.2960 -0.0041  0.4140
 1838GLU     BB 4132   5.344  14.396  20.680 -0.4353 -0.0292 -0.1154
 1838GLU    SC1 4133   5.040  14.392  20.766  0.1720  0.0473  0.3243
 1839THR     BB 4134   5.382  14.045  20.836 -0.0819  0.0193 -0.1496
 1839THR    SC1 4135   5.340  13.860  20.793 -0.1415  0.0045 -0.0275
 1840THR     BB 4136   5.732  14.120  20.933 -0.1383 -0.0858 -0.0699
 1840THR    SC1 4137   5.909  14.069  20.871 -0.0169 -0.0619  0.2549
 1841ALA     BB 4138   5.651  14.442  21.074  0.0314 -0.0350  0.0920
 1842TYR     BB 4139   5.393  14.262  21.333 -0.0710  0.0654 -0.0131
 1842TYR    SC1 4140   5.183  14.435  21.204 -0.0817  0.0696  0.1154
 1842TYR    SC2 4141   5.269  14.582  21.373  0.2210  0.0754 -0.0436
 1842TYR    SC3 4142   4.973  14.640  21.305  0.1715  0.2385  0.3044
 1843ALA     BB 4143   5.566  14.073  21.375 -0.1159 -0.2070 -0.0180
 1844LEU     BB 4144   5.844  14.305  21.496  0.2478  0.1663 -0.1231
 1844LEU    SC1 4145   6.049  14.439  21.395  0.5647 -0.1631  0.0755
 1845LEU     BB 4146   5.642  14.485  21.659 -0.1618 -0.0737 -0.3322
 1845LEU    SC1 4147   5.718  14.730  21.726 -0.5253 -0.0513  0.0074
 1846THR     BB 4148   5.536  14.237  21.900 -0.2527 -0.0671  0.2258
 1846THR    SC1 4149   5.418  14.082  21.902  0.0362 -0.2883  0.2928
 1847SER     BB 4150   5.899  14.145  21.974 -0.1862  0.0735 -0.4376
 1847SER    SC1 4151   5.914  13.951  21.974 -0.2352  0.0637  0.1507
 1848LEU     BB 4152   5.970  14.456  22.047 -0.0966  0.1289 -0.1000
 1848LEU    SC1 4153   6.202  14.582  22.023 -0.1058  0.1868  0.1208
 1849ASN     BB 4154   5.680  14.498  22.242 -0.0136  0.0743 -0.3490
 1849ASN    SC1 4155   5.526  14.695  22.243  0.0998  0.1639  0.2437
 1850LEU     BB 4156   5.732  14.236  22.391 -0.1502  0.0059 -0.4544
 1850LEU    SC1 4157   5.611  14.000  22.382 -0.2088  0.0016  0.2651
 1851LYS     BB 4158   6.168  14.399  22.443 -0.1557  0.1669 -0.0723
 1851LYS    SC1 4159   6.126  14.575  22.564  0.5321  0.1370 -0.1683
 1851LYS    SC2 4160   5.988  14.842  22.581  0.2046 -0.0213  0.0230
 1852ASP     BB 4161   6.333  14.144  22.282 -0.2870 -0.0458 -0.4134
 1852ASP    SC1 4162   6.371  13.897  22.331 -0.3434  0.0256  0.0015
 1853ILE     BB 4163   6.607  14.277  22.137  0.2799 -0.1006 -0.1295
 1853ILE    SC1 4164   6.716  14.474  22.163 -0.0353  0.2936 -0.0173
 1854ASN     BB 4165   6.809  13.978  22.047 -0.0490 -0.0951 -0.0972
 1854ASN    SC1 4166   7.055  13.997  22.090 -0.0760  0.0394 -0.0019
 1855TYR     BB 4167   6.610  13.845  21.901  0.2269  0.1043 -0.2078
 1855TYR    SC1 4168   6.437  13.678  21.648 -0.1752  0.1194 -0.1949
 1855TYR    SC2 4169   6.303  13.710  21.844  0.0125 -0.2053 -0.0140
 1855TYR    SC3 4170   6.139  13.729  21.583 -0.2295  0.2773  0.1716
 1856VAL     BB 4171   6.500  14.159  21.675  0.0725 -0.1659 -0.2456
 1856VAL    SC1 4172   6.314  14.174  21.746  0.2415 -0.0670  0.1847
 1857ASN     BB 4173   6.782  14.185  21.505  0.1592  0.1385 -0.0899
 1857ASN    SC1 4174   7.028  14.179  21.550  0.0800  0.2454  0.3660
 1858PRO     BB 4175   6.700  13.918  21.249 -0.1959 -0.1082  0.0998
 1858PRO    SC1 4176   6.803  13.781  21.331 -0.1526  0.0212  0.2617
 1859VAL     BB 4177   6.403  14.084  21.190 -0.1744 -0.1263 -0.1011
 1859VAL    SC1 4178   6.218  14.027  21.242 -0.1218 -0.2693 -0.0679
 1860ILE     BB 4179   6.579  14.378  21.131 -0.2447  0.0805 -0.3206
 1860ILE    SC1 4180   6.615  14.600  21.130 -0.2372 -0.3075  0.0383
 1861LYS     BB 4181   6.774  14.236  20.869  0.2521 -0.4393  0.2007
 1861LYS    SC1 4182   6.957  14.351  20.773 -0.0493  0.2962  0.2188
 1861LYS    SC2 4183   7.152  14.159  20.590  0.0829  0.0783  0.3115
 1862TRP     BB 4184   6.532  14.172  20.673 -0.0622 -0.0781 -0.1945
 1862TRP    SC1 4185   6.393  14.088  20.469  0.1414  0.4582 -0.0930
 1862TRP    SC2 4186   6.406  14.004  20.266 -0.0662  0.0712  0.0526
 1862TRP    SC3 4187   6.138  14.105  20.471  0.0848 -0.3496  0.3002
 1862TRP    SC4 4188   6.167  14.040  20.200 -0.1016  0.0696  0.1777
 1863LEU     BB 4189   6.384  14.502  20.689  0.0491 -0.4000 -0.2502
 1863LEU    SC1 4190   6.148  14.479  20.808  0.1094 -0.1251 -0.0743
 1864SER     BB 4191   6.681  14.660  20.619 -0.3820 -0.2198 -0.0866
 1864SER    SC1 4192   6.714  14.840  20.688 -0.1580 -0.3088  0.0388
 1865GLU     BB 4193   6.731  14.495  20.337 -0.4190  0.0269 -0.2036
 1865GLU    SC1 4194   7.057  14.519  20.261 -0.2035 -0.3557 -0.0847
 1866GLU     BB 4195   6.529  14.492  20.086 -0.0236  0.0151  0.1082
 1866GLU    SC1 4196   6.239  14.501  20.188  0.2131  0.2084  0.0605
 1867GLU     BB 4197   6.541  14.299  19.877 -0.1857  0.1351 -0.0476
 1867GLU    SC1 4198   6.753  14.089  19.703 -0.2548  0.0145  0.2026
 1868ARG     BB 4199   6.210  14.288  19.723 -0.0315  0.0210 -0.2547
 1868ARG    SC1 4200   6.217  14.062  19.633  0.1606 -0.2709 -0.0556
 1868ARG    SC2 4201   6.389  13.811  19.819  0.0205 -0.4715 -0.0496
 1869TYR     BB 4202   6.189  14.602  19.694  0.0939  0.0676  0.0751
 1869TYR    SC1 4203   6.190  14.646  19.374  0.0216 -0.1188 -0.1617
 1869TYR    SC2 4204   6.313  14.832  19.462  0.0501 -0.1211 -0.1960
 1869TYR    SC3 4205   6.157  14.903  19.204 -0.2876 -0.0288  0.0314
 1870GLY     BB 4206   6.077  14.870  19.855  0.0535 -0.1418 -0.0181
 1871GLY     BB 4207   5.777  14.932  19.967 -0.1130 -0.1428 -0.1270
 1872GLY     BB 4208   5.552  14.709  19.905  0.0486  0.0127  0.1003
 1873PHE     BB 4209   5.315  14.758  19.620 -0.1711 -0.2045 -0.1756
 1873PHE    SC1 4210   4.989  14.806  19.576  0.0070  0.0515  0.1624
 1873PHE    SC2 4211   5.068  14.684  19.385 -0.0372 -0.0775  0.2281
 1873PHE    SC3 4212   4.836  14.741  19.402 -0.0280 -0.0409  0.2271
 1874TYR     BB 4213   5.364  15.118  19.701  0.0823  0.0204 -0.0680
 1874TYR    SC1 4214   5.509  15.321  19.901  0.1626  0.1245  0.2014
 1874TYR    SC2 4215   5.314  15.423  19.804  0.3206  0.1404 -0.1004
 1874TYR    SC3 4216   5.438  15.594  20.031 -0.0473  0.1047  0.1290
 1875SER     BB 4217   5.102  15.076  20.038 -0.0256 -0.0752  0.2439
 1875SER    SC1 4218   5.083  14.882  20.029 -0.2000 -0.0371 -0.2905
 1876THR     BB 4219   5.080  15.269  20.292 -0.2751 -0.0375  0.1389
 1876THR    SC1 4220   5.142  15.444  20.351 -0.6080  0.0827  0.1406
 1877GLN     BB 4221   4.991  15.019  20.500 -0.1239 -0.0329 -0.0854
 1877GLN    SC1 4222   4.841  14.886  20.584  0.1421  0.0060  0.0237
 1878ASP     BB 4223   5.306  14.856  20.529 -0.1531 -0.2061 -0.2034
 1878ASP    SC1 4224   5.467  14.761  20.356  0.2754 -0.0302  0.0954
 1879THR     BB 4225   5.521  15.187  20.517  0.1736 -0.0152  0.3815
 1879THR    SC1 4226   5.638  15.258  20.377  0.0567 -0.1759  0.2012
 1880ILE     BB 4227   5.368  15.286  20.781 -0.1629 -0.2042  0.0990
 1880ILE    SC1 4228   5.183  15.368  20.846 -0.3156  0.1509 -0.1649
 1881ASN     BB 4229   5.451  14.953  21.009  0.1086 -0.0126  0.1838
 1881ASN    SC1 4230   5.202  14.933  21.010  0.0874  0.1966 -0.2076
 1882ALA     BB 4231   5.764  14.948  20.914 -0.3422  0.1594  0.0634
 1883ILE     BB 4232   5.810  15.266  21.005  0.0190 -0.0107 -0.0233
 1883ILE    SC1 4233   5.819  15.411  20.823 -0.0907  0.1810  0.0152
 1884GLU     BB 4234   5.752  15.196  21.334 -0.1156  0.2928 -0.0639
 1884GLU    SC1 4235   5.492  15.092  21.434  0.2690 -0.3574  0.0366
 1885GLY     BB 4236   5.959  14.925  21.342  0.0893 -0.0963 -0.0032
 1886LEU     BB 4237   6.253  15.126  21.320  0.0517 -0.0288 -0.2071
 1886LEU    SC1 4238   6.453  15.096  21.149  0.2137  0.0323 -0.0292
 1887THR     BB 4239   6.177  15.359  21.505  0.0821 -0.1259  0.0523
 1887THR    SC1 4240   6.168  15.514  21.623  0.1281 -0.0618 -0.0268
 1888GLU     BB 4241   6.062  15.096  21.809 -0.1249 -0.4952 -0.3104
 1888GLU    SC1 4242   5.997  15.000  22.105  0.1219  0.1066  0.0334
 1889TYR     BB 4243   6.368  14.940  21.762  0.3753  0.0964  0.4158
 1889TYR    SC1 4244   6.509  14.678  21.674  0.0395 -0.0320  0.2094
 1889TYR    SC2 4245   6.632  14.868  21.596 -0.0235 -0.0248  0.1262
 1889TYR    SC3 4246   6.815  14.633  21.681  0.0430 -0.0623 -0.1173
 1890SER     BB 4247   6.595  15.272  21.819 -0.1344  0.0186  0.1012
 1890SER    SC1 4248   6.681  15.354  21.665  0.0000  0.0726  0.2065
 1891LEU     BB 4249   6.416  15.367  22.075 -0.1820  0.0403 -0.1420
 1891LEU    SC1 4250   6.442  15.529  22.283  0.0758 -0.0343 -0.1158
 1892LEU     BB 4251   6.446  15.051  22.234  0.1136  0.1578  0.2583
 1892LEU    SC1 4252   6.467  14.826  22.373 -0.0331 -0.2290 -0.3336
 1893VAL     BB 4253   6.849  15.064  22.181 -0.0305  0.1522 -0.0180
 1893VAL    SC1 4254   6.905  14.906  22.071 -0.0539  0.1611 -0.0422
 1894LYS     BB 4255   6.887  15.312  22.356  0.2482  0.0187 -0.2354
 1894LYS    SC1 4256   6.958  15.544  22.380 -0.3874  0.1821  0.2801
 1894LYS    SC2 4257   7.179  15.687  22.291 -0.0698  0.0488  0.0371
 1895GLN     BB 4258   6.667  15.176  22.665 -0.2232 -0.1044  0.2892
 1895GLN    SC1 4259   6.395  15.231  22.661 -0.1264 -0.2878 -0.3285
 1896LEU     BB 4260   6.853  14.894  22.729  0.0255 -0.0580 -0.0602
 1896LEU    SC1 4261   6.846  14.632  22.695  0.2176 -0.0244 -0.3604
 1897ARG     BB 4262   7.196  14.988  22.729  0.1631 -0.1679 -0.1443
 1897ARG    SC1 4263   7.318  15.132  22.563  0.1109 -0.2029  0.0732
 1897ARG    SC2 4264   7.444  15.029  22.319  0.1251  0.1985 -0.0773
 1898LEU     BB 4265   7.303  14.979  23.064  0.2596  0.0652 -0.1316
 1898LEU    SC1 4266   7.415  14.838  23.259 -0.0099  0.1917  0.1178
 1899SER     BB 4267   7.444  15.321  23.275  0.0567  0.0516  0.0695
 1899SER    SC1 4268   7.494  15.477  23.169  0.1647 -0.0954 -0.0952
 1900MET     BB 4269   7.353  15.324  23.620  0.0400  0.0389 -0.2119
 1900MET    SC1 4270   7.183  15.080  23.634  0.0180 -0.2801  0.1137
 1901ASP     BB 4271   7.489  15.436  23.919 -0.0163  0.1853  0.0268
 1901ASP    SC1 4272   7.674  15.607  23.886  0.1282 -0.0089 -0.1746
 1902ILE     BB 4273   7.435  15.201  24.165  0.0277  0.0891 -0.0284
 1902ILE    SC1 4274   7.323  15.008  24.209 -0.0869  0.0849  0.1095
 1903ASP     BB 4275   7.380  15.332  24.543 -0.0852 -0.0043 -0.0568
 1903ASP    SC1 4276   7.336  15.581  24.519 -0.1794 -0.0041  0.1118
 1904VAL     BB 4277   7.418  15.056  24.824  0.2587 -0.1192 -0.2858
 1904VAL    SC1 4278   7.518  14.887  24.784 -0.0848 -0.3917 -0.0073
 1905SER     BB 4279   7.293  15.290  25.163  0.1685 -0.1836 -0.1273
 1905SER    SC1 4280   7.164  15.376  25.045  0.0354 -0.1908  0.0119
 1906TYR     BB 4281   7.194  15.063  25.475  0.1794 -0.0011 -0.1258
 1906TYR    SC1 4282   7.394  14.816  25.651  0.3087 -0.6960  0.0475
 1906TYR    SC2 4283   7.463  14.927  25.449  0.0264 -0.1189  0.2625
 1906TYR    SC3 4284   7.688  14.914  25.661  0.0864 -0.0348  0.2031
 1907LYS     BB 4285   6.950  15.123  25.628  0.0253  0.4031  0.3915
 1907LYS    SC1 4286   6.739  15.117  25.557 -0.0597 -0.3052 -0.0309
 1907LYS    SC2 4287   6.448  15.039  25.516 -0.2570  0.0983  0.0416
 1908HIS     BB 4288   7.069  15.365  25.922 -0.1749  0.0584  0.0938
 1908HIS    SC1 4289   6.900  15.456  25.957 -0.0685  0.2407  0.1191
 1908HIS    SC2 4290   6.723  15.531  25.970 -0.0852  0.2267 -0.0404
 1908HIS    SC3 4291   6.799  15.717  26.048 -0.1569  0.2898 -0.1226
 1909LYS     BB 4292   7.316  15.261  25.933  0.1023  0.2755 -0.1600
 1909LYS    SC1 4293   7.474  15.138  26.071 -0.0853  0.3174 -0.2241
 1909LYS    SC2 4294   7.441  15.041  26.375 -0.1865 -0.0623  0.0170
 1910GLY     BB 4295   7.602  15.391  25.686 -0.1264  0.1903 -0.0564
 1911ALA     BB 4296   7.661  15.340  25.326  0.2598  0.2783 -0.3085
 1912LEU     BB 4297   7.821  15.105  25.180  0.1966 -0.2296  0.2354
 1912LEU    SC1 4298   7.839  14.842  25.198  0.1043 -0.2538 -0.0197
 1913HIS     BB 4299   7.912  15.091  24.800 -0.0628 -0.1674  0.1209
 1913HIS    SC1 4300   8.067  14.976  24.774 -0.1326 -0.2045 -0.1429
 1913HIS    SC2 4301   8.233  14.878  24.767  0.1925  0.2731  0.5689
 1913HIS    SC3 4302   8.305  14.996  24.601  0.2464  0.0055  0.3984
 1914ASN     BB 4303   7.857  15.314  24.433  0.3553  0.0850 -0.1664
 1914ASN    SC1 4304   7.841  15.553  24.364 -0.1950  0.0340 -0.2257
 1915TYR     BB 4305   7.935  15.095  24.150  0.0332 -0.2416  0.3958
 1915TYR    SC1 4306   7.773  14.863  24.324 -0.2009 -0.0959 -0.2886
 1915TYR    SC2 4307   8.010  14.832  24.338 -0.1589  0.2952 -0.0873
 1915TYR    SC3 4308   7.852  14.625  24.506  0.0522  0.2210  0.0202
 1916LYS     BB 4309   7.973  15.228  23.879 -0.0192  0.2521  0.0230
 1916LYS    SC1 4310   8.179  15.342  23.749 -0.0295  0.1262  0.0323
 1916LYS    SC2 4311   8.366  15.391  23.554 -0.1743  0.1013  0.0512
 1917MET     BB 4312   7.786  15.022  23.625 -0.0808 -0.0361 -0.2413
 1917MET    SC1 4313   7.627  14.876  23.714  0.0600  0.2545  0.0196
 1918THR     BB 4314   7.869  15.081  23.257 -0.2327  0.1202  0.1434
 1918THR    SC1 4315   7.994  15.230  23.247 -0.1604  0.0545  0.0531
 1919ASP     BB 4316   7.892  14.871  22.917 -0.1612 -0.2588 -0.0852
 1919ASP    SC1 4317   7.683  14.820  22.782 -0.2976 -0.0258  0.0367
 1920LYS     BB 4318   8.166  14.821  22.921  0.0338  0.1510  0.0586
 1920LYS    SC1 4319   8.296  14.690  22.756 -0.0272  0.3367 -0.1612
 1920LYS    SC2 4320   8.365  14.550  22.516  0.0793  0.0826  0.0156
 1921ASN     BB 4321   8.203  14.758  23.293 -0.1439  0.0766  0.2943
 1921ASN    SC1 4322   8.348  14.911  23.427  0.0632  0.0793  0.0709
 1922PHE     BB 4323   7.976  14.562  23.403  0.3051  0.2283 -0.0058
 1922PHE    SC1 4324   7.979  14.264  23.241 -0.0636 -0.0934 -0.3204
 1922PHE    SC2 4325   7.881  14.432  23.100 -0.0099  0.1565 -0.0668
 1922PHE    SC3 4326   8.024  14.263  23.006 -0.1617  0.1801 -0.3416
 1923LEU     BB 4327   8.123  14.430  23.696 -0.2750 -0.1911  0.2890
 1923LEU    SC1 4328   8.214  14.182  23.668 -0.0153 -0.0787  0.1261
 1924GLY     BB 4329   8.036  14.484  24.026 -0.1030  0.0946 -0.1097
 1925ARG     BB 4330   8.268  14.338  24.323 -0.0162 -0.1494 -0.0151
 1925ARG    SC1 4331   8.399  14.512  24.462 -0.1379  0.1697  0.0148
 1925ARG    SC2 4332   8.682  14.667  24.367 -0.2139 -0.0544  0.0169
 1926PRO     BB 4333   8.150  14.120  24.545 -0.6035 -0.0441 -0.3292
 1926PRO    SC1 4334   8.154  13.937  24.596 -0.4106  0.1286  0.2973
 1927VAL     BB 4335   8.038  14.275  24.882  0.1690  0.0965  0.1829
 1927VAL    SC1 4336   7.990  14.468  24.906 -0.4036 -0.0441  0.1967
 1928GLU     BB 4337   8.023  14.135  25.242  0.1789 -0.1098 -0.2309
 1928GLU    SC1 4338   7.991  13.953  25.501 -0.2001 -0.1015 -0.1950
 1929VAL     BB 4339   7.713  14.370  25.387 -0.1488  0.1467 -0.0611
 1929VAL    SC1 4340   7.615  14.423  25.221 -0.1337  0.0122 -0.1138
 1930LEU     BB 4341   7.815  14.395  25.680  0.0398  0.0936 -0.3922
 1930LEU    SC1 4342   8.051  14.512  25.699  0.1351 -0.1961  0.2712
 1931LEU     BB 4343   7.618  14.486  25.945  0.1103  0.1794 -0.3590
 1931LEU    SC1 4344   7.722  14.689  26.080 -0.0525  0.0712 -0.0651
 1932ASN     BB 4345   7.328  14.385  26.063  0.1787 -0.2054  0.0644
 1932ASN    SC1 4346   7.336  14.291  26.294 -0.2757  0.2080  0.2551
 1933ASP     BB 4347   7.063  14.592  25.922  0.1275  0.2206  0.1351
 1933ASP    SC1 4348   7.099  14.821  26.028 -0.1515  0.3093  0.0398
 1934ASP     BB 4349   6.861  14.626  25.613 -0.0291  0.0401 -0.1776
 1934ASP    SC1 4350   6.617  14.658  25.681  0.0446  0.0743  0.0706
 1935LEU     BB 4351   6.979  14.766  25.313  0.0516 -0.0311  0.1651
 1935LEU    SC1 4352   7.177  14.668  25.168  0.1588  0.2515  0.1202
 1936ILE     BB 4353   6.839  14.963  25.048  0.1126  0.2028 -0.1566
 1936ILE    SC1 4354   6.743  15.173  25.041 -0.3007 -0.0721  0.0681
 1937VAL     BB 4355   7.003  14.961  24.705 -0.0442 -0.2771  0.2052
 1937VAL    SC1 4356   7.001  14.840  24.545  0.1010 -0.1338  0.0946
 1938SER     BB 4357   6.878  15.317  24.505 -0.2140 -0.2694 -0.0851
 1938SER    SC1 4358   6.913  15.427  24.662 -0.3517 -0.2449 -0.0717
 1939THR     BB 4359   6.968  15.462  24.169 -0.2005  0.1879 -0.0916
 1939THR    SC1 4360   6.982  15.323  24.033 -0.2169  0.0450  0.0517
 1940GLY     BB 4361   6.830  15.788  23.900  0.2621  0.0103 -0.1999
 1941PHE     BB 4362   6.727  15.697  23.698  0.0434  0.2184 -0.0416
 1941PHE    SC1 4363   6.420  15.655  23.571  0.1291 -0.2942  0.2045
 1941PHE    SC2 4364   6.392  15.826  23.738  0.0337 -0.1302  0.0205
 1941PHE    SC3 4365   6.212  15.775  23.587  0.1643 -0.1883 -0.1158
 1942GLY     BB 4366   7.005  15.551  23.437  0.0905  0.0069 -0.3721
 1943SER     BB 4367   6.968  15.413  23.132 -0.0107 -0.2455  0.0649
 1943SER    SC1 4368   6.996  15.469  22.947  0.0384 -0.1286  0.1070
 1944GLY     BB 4369   7.002  14.990  23.103 -0.0464  0.0468  0.0043
 1945LEU     BB 4370   6.942  14.705  23.353 -0.3170  0.0264 -0.2527
 1945LEU    SC1 4371   6.807  14.486  23.289  0.0619 -0.2655 -0.0638
 1946ALA     BB 4372   7.170  14.595  23.588 -0.2438  0.0245  0.0154
 1947THR     BB 4373   7.081  14.267  23.823  0.1044  0.1852 -0.0481
 1947THR    SC1 4374   7.129  14.123  23.701  0.2172 -0.1677  0.4063
 1948VAL     BB 4375   7.129  14.304  24.185 -0.0206 -0.2600 -0.0953
 1948VAL    SC1 4376   7.112  14.463  24.304  0.3062 -0.1376 -0.2134
 1949HIS     BB 4377   7.147  13.954  24.389 -0.1577 -0.0904  0.0966
 1949HIS    SC1 4378   7.213  13.831  24.254 -0.2343  0.1530 -0.1653
 1949HIS    SC2 4379   7.265  13.703  24.119  0.5908 -0.3823  0.6261
 1949HIS    SC3 4380   7.404  13.841  24.029 -0.0496 -0.1385 -0.0224
 1950VAL     BB 4381   7.262  13.918  24.751 -0.0491 -0.0966 -0.2930
 1950VAL    SC1 4382   7.126  14.011  24.865  0.3470  0.0772  0.0450
 1951THR     BB 4383   7.339  13.597  24.935  0.1683  0.1001  0.1444
 1951THR    SC1 4384   7.467  13.466  24.868  0.0596  0.0700 -0.0067
 1952THR     BB 4385   7.241  13.567  25.285  0.2021  0.0320 -0.0905
 1952THR    SC1 4386   7.055  13.610  25.326  0.1556 -0.2902  0.0418
 1953VAL     BB 4387   7.397  13.271  25.394  0.0085  0.0087 -0.0141
 1953VAL    SC1 4388   7.516  13.118  25.342 -0.1529 -0.1251  0.0073
 1954VAL     BB 4389   7.113  13.114  25.675 -0.0169  0.2305  0.0127
 1954VAL    SC1 4390   6.946  13.160  25.574  0.0634  0.0483 -0.2059
 1955HIS     BB 4391   7.229  12.867  25.885  0.0677 -0.0502 -0.0974
 1955HIS    SC1 4392   7.424  12.877  25.873  0.0561  0.0845 -0.1576
 1955HIS    SC2 4393   7.616  12.873  25.883  0.0471  0.1649  0.0215
 1955HIS    SC3 4394   7.630  13.088  25.876 -0.0424  0.1750  0.1482
 1956LYS     BB 4395   6.963  12.718  25.964  0.0219  0.1604 -0.0028
 1956LYS    SC1 4396   6.926  12.579  26.150  0.0054  0.0030 -0.1342
 1956LYS    SC2 4397   6.878  12.403  26.401 -0.0983 -0.0471  0.4231
 1957SER     BB 4398   9.609  15.986  13.450 -0.1372 -0.0213  0.1111
 1957SER    SC1 4399   9.573  15.798  13.486  0.1943 -0.0239  0.4586
 1958SER     BB 4400   9.859  16.112  13.741  0.2789  0.2281 -0.1623
 1958SER    SC1 4401   9.824  16.183  13.919  0.0079 -0.0566 -0.1013
 1959PRO     BB 4402  10.223  15.760  13.789  0.0132  0.1120  0.0536
 1959PRO    SC1 4403  10.185  15.691  13.616  0.1166  0.1060  0.0332
 1960VAL     BB 4404  10.298  15.900  14.071 -0.1967 -0.0263  0.1071
 1960VAL    SC1 4405  10.238  15.994  14.237  0.2352  0.1922  0.1420
 1961ASN     BB 4406  10.589  15.690  14.310 -0.0238  0.0741  0.1219
 1961ASN    SC1 4407  10.800  15.813  14.255 -0.0834  0.1346  0.0287
 1962CYS     BB 4408  10.523  15.650  14.654 -0.3716 -0.4126 -0.2611
 1962CYS    SC1 4409  10.514  15.578  14.883 -0.2780  0.0188 -0.1190
 1963GLN     BB 4410  10.729  15.971  14.793  0.1354 -0.1641  0.3705
 1963GLN    SC1 4411  10.921  16.055  14.740  0.1421 -0.2274  0.1513
 1964TRP     BB 4412  10.771  15.898  15.231 -0.1069 -0.0104 -0.2264
 1964TRP    SC1 4413  10.956  15.722  15.180 -0.1750 -0.2084 -0.3742
 1964TRP    SC2 4414  10.991  15.530  15.281  0.0161 -0.1288 -0.2871
 1964TRP    SC3 4415  11.188  15.738  15.075 -0.0482  0.1837 -0.0400
 1964TRP    SC4 4416  11.227  15.495  15.208  0.0481  0.0677 -0.2785
 1965ASP     BB 4417  10.931  16.184  15.447 -0.1575 -0.0130 -0.4854
 1965ASP    SC1 4418  11.151  16.221  15.325  0.0684  0.2112 -0.0160
 1966PHE     BB 4419  10.941  16.345  15.769  0.1203 -0.0376  0.0863
 1966PHE    SC1 4420  10.889  16.677  15.803  0.0266  0.1447  0.3445
 1966PHE    SC2 4421  10.800  16.593  15.597  0.1293 -0.0188  0.3659
 1966PHE    SC3 4422  10.828  16.829  15.628 -0.3864  0.0415  0.3971
 1967TYR     BB 4423  10.892  16.143  16.056  0.0542 -0.0338 -0.0996
 1967TYR    SC1 4424  11.171  16.239  16.200  0.1212 -0.1434  0.3801
 1967TYR    SC2 4425  11.226  16.040  16.079  0.0044  0.0168  0.0596
 1967TYR    SC3 4426  11.456  16.249  16.076  0.0273 -0.0067  0.1727
 1968ALA     BB 4427  10.767  16.116  16.360 -0.1192  0.1408  0.1300
 1969PRO     BB 4428  10.968  16.220  16.637  0.0797 -0.1016  0.2063
 1969PRO    SC1 4429  11.083  16.367  16.671 -0.0199  0.0093  0.0726
 1970TRP     BB 4430  10.999  15.928  16.888 -0.3240  0.1229  0.2600
 1970TRP    SC1 4431  11.178  16.044  17.059 -0.0564  0.2721 -0.0080
 1970TRP    SC2 4432  11.224  16.064  17.273 -0.0864  0.2651 -0.0022
 1970TRP    SC3 4433  11.420  16.028  16.981 -0.0393  0.3521  0.0303
 1970TRP    SC4 4434  11.472  16.046  17.256 -0.1133 -0.2115  0.0838
 1971SER     BB 4435  10.802  15.726  17.107 -0.0352  0.1996 -0.0538
 1971SER    SC1 4436  10.610  15.715  17.138 -0.0191  0.2473  0.0639
 1972GLU     BB 4437  10.955  15.650  17.439  0.2260  0.2674  0.1976
 1972GLU    SC1 4438  10.832  15.867  17.542  0.0619 -0.0760  0.2573
 1973CYS     BB 4439  11.191  15.479  17.566  0.0205 -0.5007 -0.1689
 1973CYS    SC1 4440  11.410  15.577  17.554  0.0749 -0.6168 -0.1184
 1974ASN     BB 4441  11.075  15.151  17.583  0.1590 -0.0232 -0.1434
 1974ASN    SC1 4442  11.022  15.046  17.362 -0.0685 -0.3352  0.0567
 1975GLY     BB 4443  11.223  14.911  17.827 -0.3153  0.2923  0.0236
 1976CYS     BB 4444  11.198  14.647  17.632  0.0902  0.1341 -0.1516
 1976CYS    SC1 4445  11.003  14.508  17.617  0.1453  0.0311  0.0795
 1977THR     BB 4446  11.348  14.694  17.348  0.1068  0.3443 -0.0523
 1977THR    SC1 4447  11.356  14.606  17.174  0.2775  0.1263  0.0635
 1978LYS     BB 4448  11.542  14.988  17.419 -0.3170  0.1964  0.2581
 1978LYS    SC1 4449  11.692  14.919  17.628  0.0282  0.1209  0.1509
 1978LYS    SC2 4450  11.987  14.884  17.678 -0.0914 -0.1837 -0.2573
 1979THR     BB 4451  11.431  15.113  17.079 -0.2017  0.1210  0.0007
 1979THR    SC1 4452  11.434  14.996  16.923 -0.1031  0.0575  0.0491
 1980GLN     BB 4453  11.214  15.414  17.064 -0.1559 -0.1229 -0.1140
 1980GLN    SC1 4454  11.303  15.592  17.101 -0.1599 -0.1340  0.1246
 1981THR     BB 4455  11.111  15.428  16.685  0.0212  0.1292 -0.0373
 1981THR    SC1 4456  11.061  15.274  16.575 -0.4611  0.0335  0.3107
 1982ARG     BB 4457  11.089  15.766  16.478  0.0232 -0.0696  0.0763
 1982ARG    SC1 4458  11.309  15.833  16.511  0.1325  0.0865 -0.1511
 1982ARG    SC2 4459  11.670  15.846  16.440  0.0397 -0.4214 -0.0723
 1983ARG     BB 4460  10.898  15.619  16.208 -0.0266  0.0514 -0.2190
 1983ARG    SC1 4461  10.699  15.533  16.279  0.1080  0.2311  0.1196
 1983ARG    SC2 4462  10.635  15.597  16.633 -0.0939  0.2218  0.2374
 1984ARG     BB 4463  10.868  15.802  15.861  0.2370 -0.1944  0.3560
 1984ARG    SC1 4464  11.047  15.703  15.754 -0.6788  0.1743  0.0874
 1984ARG    SC2 4465  11.297  15.855  15.584  0.2109  0.2760 -0.4912
 1985SER     BB 4466  10.497  15.761  15.746 -0.0938  0.0427  0.2303
 1985SER    SC1 4467  10.405  15.662  15.887 -0.0629  0.0536  0.2577
 1986VAL     BB 4468  10.497  15.715  15.378 -0.1610  0.2345 -0.0642
 1986VAL    SC1 4469  10.499  15.515  15.387 -0.1049  0.2332 -0.0868
 1987ALA     BB 4470  10.447  16.014  15.190 -0.2841  0.1181  0.0455
 1988VAL     BB 4471  10.257  16.075  14.912  0.1066 -0.0394 -0.2578
 1988VAL    SC1 4472  10.265  16.218  14.773 -0.0884  0.0700 -0.1586
 1989TYR     BB 4473  10.059  15.749  14.819  0.1016  0.0198  0.0367
 1989TYR    SC1 4474   9.884  15.631  14.994 -0.1530  0.0529  0.1406
 1989TYR    SC2 4475  10.071  15.697  15.129  0.1845 -0.3425 -0.1264
 1989TYR    SC3 4476   9.923  15.450  15.243 -0.4038  0.1845  0.2765
 1990GLY     BB 4477  10.191  15.528  14.504  0.0681 -0.4105  0.0858
 1991GLN     BB 4478   9.987  15.583  14.238  0.1257  0.2133  0.3213
 1991GLN    SC1 4479   9.827  15.807  14.369  0.1302 -0.0364  0.2820
 1992TYR     BB 4480   9.864  15.439  13.899 -0.0923  0.1580 -0.0119
 1992TYR    SC1 4481   9.569  15.390  14.039 -0.0831 -0.0155 -0.3722
 1992TYR    SC2 4482   9.596  15.617  13.965  0.2315  0.0846  0.0469
 1992TYR    SC3 4483   9.382  15.588  14.188 -0.0739 -0.0861 -0.2668
 1993GLY     BB 4484  10.069  15.272  13.850  0.0016  0.1477 -0.0665
 1994GLY     BB 4485  10.371  15.415  14.008  0.0055  0.1261  0.2472
 1995GLN     BB 4486  10.612  15.257  14.173  0.0323 -0.0633  0.1695
 1995GLN    SC1 4487  10.875  15.340  14.094 -0.0935 -0.1232 -0.0635
 1996PRO     BB 4488  10.591  15.206  14.515  0.0583 -0.0583 -0.0827
 1996PRO    SC1 4489  10.524  15.043  14.586 -0.2281 -0.0177 -0.2561
 1997CYS     BB 4490  10.854  15.263  14.844 -0.0779  0.2772  0.1091
 1997CYS    SC1 4491  10.959  15.456  14.748  0.0455  0.0655 -0.1848
 1998VAL     BB 4492  11.202  15.088  14.935  0.2074  0.3521 -0.1206
 1998VAL    SC1 4493  11.360  15.175  14.849  0.1617  0.3601 -0.1950
 1999GLY     BB 4494  11.173  15.017  15.261 -0.2688  0.2331 -0.0908
 2000ASN     BB 4495  11.150  15.112  15.552  0.1215  0.0327 -0.1323
 2000ASN    SC1 4496  11.356  15.223  15.638 -0.0718  0.0537  0.3088
 2001ALA     BB 4497  10.814  15.262  15.800  0.2531 -0.0296  0.2305
 2002PHE     BB 4498  11.089  15.336  16.078  0.1027 -0.2202 -0.1741
 2002PHE    SC1 4499  11.000  15.010  16.184  0.0368 -0.0883 -0.0738
 2002PHE    SC2 4500  11.203  15.034  16.058  0.0052  0.1946 -0.0715
 2002PHE    SC3 4501  11.111  14.816  16.098  0.3223  0.0634 -0.0505
 2003GLU     BB 4502  11.374  15.478  16.176 -0.2101  0.0846  0.0662
 2003GLU    SC1 4503  11.522  15.673  16.021 -0.0303  0.2271  0.0662
 2004THR     BB 4504  11.541  15.339  16.491 -0.0242 -0.0839  0.2019
 2004THR    SC1 4505  11.618  15.160  16.502  0.0016 -0.0884 -0.0312
 2005GLN     BB 4506  11.744  15.430  16.829  0.0300 -0.2310  0.2822
 2005GLN    SC1 4507  11.986  15.597  16.756  0.0224  0.1792 -0.0528
 2006SER     BB 4508  11.923  15.185  17.084 -0.0287 -0.1587  0.3075
 2006SER    SC1 4509  11.985  15.002  17.114  0.1782 -0.1247  0.0960
 2007CYS     BB 4510  11.827  15.395  17.365  0.1639  0.2293  0.1693
 2007CYS    SC1 4511  11.811  15.622  17.289  0.3706  0.1322 -0.1709
 2008GLU     BB 4512  11.864  15.387  17.700 -0.2637 -0.0643 -0.1056
 2008GLU    SC1 4513  12.106  15.343  17.875  0.1634 -0.2507 -0.1515
 2009PRO     BB 4514  11.552  15.304  17.927 -0.1297 -0.0932  0.1179
 2009PRO    SC1 4515  11.531  15.168  18.058 -0.1537 -0.0530  0.1548
 2010THR     BB 4516  11.327  15.558  18.221 -0.0828  0.0548  0.0335
 2010THR    SC1 4517  11.298  15.745  18.173  0.0162  0.0508 -0.0425
 2011ARG     BB 4518  11.081  15.267  18.265 -0.2247 -0.2042  0.2861
 2011ARG    SC1 4519  10.957  15.295  18.050  0.0896 -0.0260  0.0804
 2011ARG    SC2 4520  10.786  15.565  17.918 -0.0160 -0.1509  0.2654
 2012GLY     BB 4521  11.148  14.897  18.300  0.1218  0.1873  0.1229
 2013CYS     BB 4522  11.053  14.635  18.127 -0.2272  0.0177  0.0410
 2013CYS    SC1 4523  11.227  14.482  18.067 -0.1958 -0.0313  0.2548
 2014PRO     BB 4524  10.743  14.409  18.274  0.0292  0.2660  0.0205
 2014PRO    SC1 4525  10.601  14.503  18.191 -0.0018  0.0990 -0.1183
 2015THR     BB 4526  10.819  14.036  18.429 -0.1134 -0.2198 -0.0927
 2015THR    SC1 4527  10.924  14.003  18.590 -0.0562  0.0725 -0.0688
 2016GLU     BB 4528  10.581  13.779  18.303 -0.0085  0.0929  0.2442
 2016GLU    SC1 4529  10.771  13.676  18.046 -0.1646 -0.2156  0.0650
 2017GLU     BB 4530  10.335  13.567  18.596 -0.0705 -0.1912 -0.0683
 2017GLU    SC1 4531  10.092  13.745  18.482  0.0167 -0.4049  0.2448
 2018GLY     BB 4532  10.366  13.308  18.610  0.1848 -0.1072 -0.2859
 2019CYS     BB 4533  10.118  13.039  18.672  0.0126 -0.0004  0.1165
 2019CYS    SC1 4534  10.143  12.937  18.456  0.1875 -0.1591  0.2107
 2020GLY     BB 4535  10.072  12.973  18.972  0.0017 -0.3819  0.0876
 2021GLU     BB 4536   9.893  12.685  19.091 -0.0264 -0.1844  0.1400
 2021GLU    SC1 4537   9.726  12.572  19.230 -0.1228  0.3118 -0.2333
 2022ARG     BB 4538   9.724  12.674  18.744 -0.0749 -0.0545 -0.0511
 2022ARG    SC1 4539   9.681  12.891  18.624 -0.1402 -0.0202  0.2647
 2022ARG    SC2 4540   9.446  13.142  18.545 -0.0243 -0.1829  0.0311
 2023PHE     BB 4541   9.959  12.474  18.437 -0.2472  0.1189 -0.3247
 2023PHE    SC1 4542  10.141  12.224  18.611 -0.1899  0.1358  0.1901
 2023PHE    SC2 4543  10.165  12.441  18.712  0.2176  0.1393  0.0902
 2023PHE    SC3 4544  10.312  12.262  18.774  0.0401 -0.0427 -0.0077
 2024ARG     BB 4545  10.209  12.569  18.188  0.4764  0.0321 -0.0858
 2024ARG    SC1 4546  10.423  12.534  18.284  0.0145  0.1916 -0.1623
 2024ARG    SC2 4547  10.688  12.299  18.420  0.0804 -0.1608 -0.0733
 2025CYS     BB 4548  10.200  12.545  17.882  0.0523  0.0469 -0.0928
 2025CYS    SC1 4549  10.123  12.520  17.657  0.0735  0.1617 -0.1125
 2026PHE     BB 4550  10.576  12.443  17.811  0.4055 -0.4228 -0.0177
 2026PHE    SC1 4551  10.842  12.252  17.825 -0.2504  0.0206 -0.0898
 2026PHE    SC2 4552  10.856  12.441  17.972 -0.0748 -0.1270  0.0867
 2026PHE    SC3 4553  10.968  12.237  18.029  0.3195 -0.0624 -0.4421
 2027SER     BB 4554  10.516  12.805  17.574  0.2242 -0.2656 -0.1487
 2027SER    SC1 4555  10.444  12.798  17.393 -0.0584 -0.2065 -0.0401
 2028GLY     BB 4556  10.383  12.986  17.900 -0.0457 -0.3355  0.1970
 2029GLN     BB 4557  10.145  12.990  17.838 -0.3314 -0.1252  0.2410
 2029GLN    SC1 4558   9.987  12.964  17.616  0.1142  0.1744 -0.0359
 2030CYS     BB 4559   9.779  12.864  18.118  0.0437 -0.2686  0.2167
 2030CYS    SC1 4560   9.593  12.986  18.029  0.2343 -0.1914 -0.0772
 2031ILE     BB 4561   9.556  12.550  18.230  0.1953  0.1354 -0.1457
 2031ILE    SC1 4562   9.540  12.307  18.182  0.0279 -0.1269 -0.5397
 2032SER     BB 4563   9.351  12.518  18.568  0.1099  0.0055  0.0918
 2032SER    SC1 4564   9.229  12.669  18.574 -0.0383 -0.0992 -0.2586
 2033LYS     BB 4565   9.461  12.191  18.664 -0.1656  0.2840  0.1922
 2033LYS    SC1 4566   9.673  12.208  18.819  0.3305  0.1344  0.1261
 2033LYS    SC2 4567   9.791  12.122  19.087 -0.0540 -0.2428 -0.2306
 2034SER     BB 4568   9.184  11.993  18.577 -0.0952  0.1479 -0.2547
 2034SER    SC1 4569   9.080  11.851  18.661 -0.0418  0.3322  0.1266
 2035LEU     BB 4570   9.293  11.944  18.246 -0.1875 -0.0611  0.1447
 2035LEU    SC1 4571   9.167  12.054  18.041  0.0215  0.4827  0.3044
 2036VAL     BB 4572   9.579  11.815  18.312 -0.1081  0.1008  0.0902
 2036VAL    SC1 4573   9.719  11.846  18.451  0.0524 -0.1774 -0.0059
 2037CYS     BB 4574   9.647  11.577  18.101  0.1957 -0.0799 -0.2541
 2037CYS    SC1 4575   9.767  11.407  18.221  0.1587  0.0377 -0.0481
 2038ASN     BB 4576   9.266  11.610  18.004  0.1336 -0.1620 -0.1235
 2038ASN    SC1 4577   9.056  11.506  18.094 -0.0373  0.0929 -0.2272
 2039GLY     BB 4578   9.298  11.413  17.677  0.3053  0.0679  0.0086
 2040ASP     BB 4579   9.283  11.566  17.423  0.1927  0.0809 -0.0196
 2040ASP    SC1 4580   9.127  11.590  17.223  0.3352 -0.1941 -0.1654
 2041SER     BB 4581   9.557  11.859  17.419 -0.2389  0.1138  0.2254
 2041SER    SC1 4582   9.635  11.861  17.598  0.1976  0.2324  0.0389
 2042ASP     BB 4583   9.350  12.241  17.527 -0.0821  0.0218  0.1349
 2042ASP    SC1 4584   9.162  12.080  17.587 -0.1223  0.0820  0.1686
 2043CYS     BB 4585   9.649  12.357  17.603 -0.2853 -0.0743  0.1435
 2043CYS    SC1 4586   9.687  12.510  17.783 -0.1270  0.1588 -0.0887
 2044ASP     BB 4587   9.765  12.509  17.232  0.0234 -0.0924  0.2244
 2044ASP    SC1 4588   9.593  12.397  17.081  0.2879 -0.0901 -0.0815
 2045GLU     BB 4589  10.083  12.448  16.982 -0.1743 -0.0157  0.4913
 2045GLU    SC1 4590  10.088  12.360  16.615 -0.1241 -0.1812 -0.1309
 2046ASP     BB 4591  10.295  12.333  17.277 -0.2788  0.0765 -0.1365
 2046ASP    SC1 4592  10.538  12.311  17.351 -0.3253  0.0031 -0.0062
 2047SER     BB 4593  10.054  12.083  17.395  0.1474  0.3258 -0.1167
 2047SER    SC1 4594   9.950  12.028  17.239  0.1874 -0.0055 -0.0282
 2048ALA     BB 4595  10.198  12.004  17.677 -0.0659  0.0781  0.0294
 2049ASP     BB 4596   9.972  11.905  17.931 -0.0275 -0.1872 -0.0165
 2049ASP    SC1 4597   9.990  12.077  18.119  0.0046 -0.0857 -0.1127
 2050GLU     BB 4598   9.965  11.558  17.815 -0.1049  0.2085  0.0440
 2050GLU    SC1 4599   9.829  11.403  17.678 -0.0874  0.0915  0.0884
 2051ASP     BB 4600  10.301  11.527  17.831  0.0495  0.0393  0.2923
 2051ASP    SC1 4601  10.479  11.484  17.653 -0.1161 -0.0210  0.1404
 2052ARG     BB 4602  10.381  11.238  18.055 -0.3456  0.0336 -0.0732
 2052ARG    SC1 4603  10.425  11.214  18.309  0.2811  0.0598 -0.2272
 2052ARG    SC2 4604  10.143  11.131  18.509  0.2632 -0.1016 -0.1200
 2053CYS     BB 4605  10.057  11.109  17.975  0.0066  0.0951  0.0798
 2053CYS    SC1 4606  10.080  10.971  17.780  0.0967 -0.2456  0.3290
 2054GLU     BB 4607  10.016  10.708  18.182 -0.2643  0.1447 -0.3304
 2054GLU    SC1 4608  10.209  10.584  18.255  0.0613  0.2018  0.1896
 2055ASP     BB 4609   9.726  10.632  18.063 -0.0991  0.1311 -0.0741
 2055ASP    SC1 4610   9.642  10.551  17.836 -0.0978 -0.1419  0.0223
 2056SER     BB 4611   9.585  10.583  18.346 -0.1053 -0.0519 -0.3273
 2056SER    SC1 4612   9.478  10.467  18.461  0.0213  0.0347 -0.1215
 2057GLU     BB 4613   9.517  10.934  18.446  0.4001  0.1373 -0.1136
 2057GLU    SC1 4614   9.707  10.973  18.598 -0.2286  0.1531  0.1159
 2058ARG     BB 4615   9.407  11.014  18.162  0.0552  0.3021 -0.0065
 2058ARG    SC1 4616   9.492  11.109  17.971 -0.1876 -0.3197  0.2426
 2058ARG    SC2 4617   9.578  11.000  17.668 -0.0866 -0.3354  0.0017
 2059ARG     BB 4618   9.047  10.958  18.193  0.2570  0.1265 -0.1040
 2059ARG    SC1 4619   9.057  10.799  18.367  0.1480 -0.0432 -0.0687
 2059ARG    SC2 4620   8.993  10.869  18.729 -0.2081  0.1987 -0.3351
 2060PRO     BB 4621   8.845  10.924  17.933 -0.1314  0.0076  0.1392
 2060PRO    SC1 4622   8.803  10.771  17.829  0.0072  0.1305 -0.0993
 2061SER     BB 4623   8.716  11.203  17.864 -0.0637  0.0402  0.0352
 2061SER    SC1 4624   8.614  11.355  17.931 -0.0884  0.1531 -0.2578
 2062CYS     BB 4625   8.434  11.100  17.532  0.0908  0.2883 -0.2243
 2062CYS    SC1 4626   8.305  11.018  17.718  0.2067  0.1956 -0.1849
 2063ASP     BB 4627   8.362  10.936  17.263  0.2611  0.2158 -0.3358
 2063ASP    SC1 4628   8.224  10.723  17.239  0.1090  0.2599  0.1235
 2064ILE     BB 4629   8.517  11.052  16.999 -0.4205 -0.0353 -0.1839
 2064ILE    SC1 4630   8.526  10.924  16.808  0.2545  0.1972  0.0458
 2065ASP     BB 4631   8.836  11.345  16.836  0.0103  0.0444 -0.0086
 2065ASP    SC1 4632   9.078  11.267  16.842 -0.0243 -0.0687 -0.0660
 2066LYS     BB 4633   8.680  11.455  16.592  0.0604  0.1775  0.0945
 2066LYS    SC1 4634   8.482  11.321  16.546  0.0075 -0.0041 -0.0580
 2066LYS    SC2 4635   8.329  11.156  16.365 -0.3230  0.2299  0.0207
 2067PRO     BB 4636   8.627  11.785  16.590  0.0021  0.0271  0.0814
 2067PRO    SC1 4637   8.716  11.951  16.611  0.1894 -0.0451 -0.1261
 2068PRO     BB 4638   8.332  12.085  16.266  0.1275  0.3449  0.0312
 2068PRO    SC1 4639   8.265  12.072  16.443 -0.0144 -0.1873 -0.0565
 2069PRO     BB 4640   8.407  12.050  15.942 -0.0474 -0.0154 -0.0168
 2069PRO    SC1 4641   8.388  11.915  15.809 -0.2372  0.1402 -0.1496
 2070ASN     BB 4642   8.633  12.361  15.908 -0.0971 -0.0179  0.0985
 2070ASN    SC1 4643   8.835  12.427  15.777 -0.0429  0.1535  0.2675
 2071ILE     BB 4644   8.642  12.458  16.276  0.0228  0.2937 -0.0232
 2071ILE    SC1 4645   8.634  12.413  16.496  0.0025 -0.0136  0.3413
 2072GLU     BB 4646   8.969  12.640  16.294 -0.3013  0.0244  0.0116
 2072GLU    SC1 4647   9.239  12.695  16.324 -0.0717  0.0482  0.1970
 2073LEU     BB 4648   8.853  12.841  16.031 -0.0856  0.2187 -0.0641
 2073LEU    SC1 4649   8.661  12.812  15.851 -0.0849  0.2424 -0.0691
 2074THR     BB 4650   8.628  13.019  16.280 -0.0274  0.0956  0.0374
 2074THR    SC1 4651   8.568  12.920  16.437  0.4861 -0.2243  0.0348
 2075GLY     BB 4652   8.968  13.161  16.489  0.2356  0.0391  0.3023
 2076ASN     BB 4653   9.139  13.274  16.216  0.2884  0.1122 -0.0870
 2076ASN    SC1 4654   9.214  13.143  16.016 -0.3075 -0.1898 -0.1166
 2077GLY     BB 4655   9.187  13.665  16.201  0.2134 -0.0134  0.0712
 2078TYR     BB 4656   9.081  13.926  15.947 -0.0531  0.2265 -0.2560
 2078TYR    SC1 4657   8.792  13.959  15.726  0.0582  0.2781 -0.1552
 2078TYR    SC2 4658   8.732  13.901  15.951  0.1018  0.3313 -0.1295
 2078TYR    SC3 4659   8.522  14.082  15.813  0.0436  0.2451 -0.1533
 2079ASN     BB 4660   9.185  14.316  15.814  0.1629  0.0877  0.4487
 2079ASN    SC1 4661   9.388  14.430  15.725  0.0310  0.0579  0.1064
 2080GLU     BB 4662   8.895  14.515  15.661 -0.0299  0.0012  0.0814
 2080GLU    SC1 4663   8.580  14.594  15.612 -0.1606 -0.2545  0.1099
 2081LEU     BB 4664   9.063  14.743  15.514  0.0476  0.0908 -0.0769
 2081LEU    SC1 4665   9.111  14.925  15.327 -0.0582  0.1634 -0.0340
 2082THR     BB 4666   9.228  14.385  15.242 -0.1104  0.1346  0.0006
 2082THR    SC1 4667   9.375  14.496  15.178 -0.1705  0.2059 -0.0147
 2083GLY     BB 4668   8.977  14.236  15.358  0.0222  0.0757  0.2123
 2084GLN     BB 4669   9.112  13.928  15.378 -0.0404 -0.0104 -0.2120
 2084GLN    SC1 4670   9.115  13.834  15.130 -0.3679  0.3986 -0.0278
 2085PHE     BB 4671   9.131  13.646  15.615 -0.2742 -0.0707 -0.0944
 2085PHE    SC1 4672   8.828  13.504  15.754 -0.3031 -0.1163  0.0678
 2085PHE    SC2 4673   8.989  13.352  15.660 -0.4431 -0.2401  0.0277
 2085PHE    SC3 4674   8.818  13.270  15.808 -0.2699 -0.0566  0.3333
 2086ARG     BB 4675   9.421  13.662  15.886  0.0668 -0.2218 -0.0445
 2086ARG    SC1 4676   9.583  13.773  15.745  0.5357  0.0878 -0.1760
 2086ARG    SC2 4677   9.657  14.050  15.590 -0.1652 -0.1010 -0.2965
 2087ASN     BB 4678   9.655  13.435  16.084 -0.4873 -0.2368 -0.0848
 2087ASN    SC1 4679   9.763  13.254  15.950 -0.0001 -0.1038  0.1210
 2088ARG     BB 4680   9.525  13.183  16.396 -0.0854  0.1445 -0.2969
 2088ARG    SC1 4681   9.592  13.020  16.571 -0.0441  0.1817  0.2201
 2088ARG    SC2 4682   9.787  12.762  16.728  0.0312  0.2610 -0.1272
 2089VAL     BB 4683   9.375  13.431  16.718 -0.1636  0.0523  0.0753
 2089VAL    SC1 4684   9.316  13.622  16.724 -0.0210  0.0914  0.2301
 2090ILE     BB 4685   9.162  13.223  16.906  0.1725  0.1416 -0.2957
 2090ILE    SC1 4686   9.049  13.361  17.045  0.1609  0.0768 -0.0267
 2091ASN     BB 4687   9.208  12.919  17.073 -0.2527  0.2168 -0.2204
 2091ASN    SC1 4688   9.327  12.734  16.954  0.1023  0.3523 -0.0788
 2092THR     BB 4689   8.835  12.752  16.884  0.0469 -0.1557  0.2858
 2092THR    SC1 4690   8.715  12.902  16.918  0.1332 -0.0272  0.0292
 2093LYS     BB 4691   8.924  12.370  16.934 -0.1459 -0.0776  0.0905
 2093LYS    SC1 4692   9.171  12.283  16.883  0.0259  0.0025 -0.3496
 2093LYS    SC2 4693   9.255  12.058  17.089  0.0286  0.2112  0.0997
 2094SER     BB 4694   8.933  12.446  17.287  0.1610 -0.1267 -0.1129
 2094SER    SC1 4695   9.008  12.591  17.394  0.1188  0.1448 -0.4482
 2095PHE     BB 4696   8.684  12.168  17.523 -0.0453 -0.0412  0.0613
 2095PHE    SC1 4697   8.575  11.945  17.269 -0.2166  0.0457 -0.0711
 2095PHE    SC2 4698   8.812  11.978  17.253 -0.1636 -0.2250  0.1454
 2095PHE    SC3 4699   8.693  11.871  17.074 -0.1869  0.2728 -0.1402
 2096GLY     BB 4700   8.718  12.200  17.834 -0.0859 -0.3845 -0.0896
 2097GLY     BB 4701   8.717  11.924  17.990 -0.1799 -0.0047 -0.0543
 2098GLN     BB 4702   8.363  11.852  17.807  0.0322  0.3911  0.0958
 2098GLN    SC1 4703   8.243  12.148  17.984 -0.0784  0.2653  0.0345
 2099CYS     BB 4704   8.262  11.595  17.606  0.0376 -0.1015 -0.1706
 2099CYS    SC1 4705   8.107  11.427  17.532  0.1903 -0.2483 -0.1577
 2100ARG     BB 4706   7.990  11.869  17.401  0.0092 -0.5117 -0.0751
 2100ARG    SC1 4707   7.892  12.077  17.349  0.2837  0.2364  0.3016
 2100ARG    SC2 4708   7.546  12.089  17.267 -0.1786  0.0003  0.1638
 2101LYS     BB 4709   7.845  11.612  17.143  0.4409 -0.0023  0.0022
 2101LYS    SC1 4710   7.667  11.557  17.312 -0.0532 -0.1607 -0.2718
 2101LYS    SC2 4711   7.616  11.626  17.617  0.4114  0.2501 -0.3279
 2102VAL     BB 4712   7.656  11.754  16.807 -0.0805 -0.1158  0.0208
 2102VAL    SC1 4713   7.777  11.913  16.821 -0.3423  0.1007 -0.1560
 2103PHE     BB 4714   7.550  11.513  16.626 -0.0321  0.2656  0.3041
 2103PHE    SC1 4715   7.218  11.518  16.611  0.0388 -0.0228 -0.0649
 2103PHE    SC2 4716   7.286  11.288  16.625  0.2016  0.0076 -0.3386
 2103PHE    SC3 4717   7.125  11.355  16.461 -0.0013  0.0528 -0.1220
 2104SER     BB 4718   7.480  11.777  16.276  0.1561  0.3560 -0.0044
 2104SER    SC1 4719   7.435  11.932  16.386  0.1712  0.2362  0.1731
 2105GLY     BB 4720   7.302  11.597  16.039 -0.0850  0.0285  0.0416
 2106ASP     BB 4721   7.421  11.757  15.753 -0.0798 -0.0796 -0.0912
 2106ASP    SC1 4722   7.386  11.989  15.653  0.1228 -0.0820 -0.1671
 2107GLY     BB 4723   7.687  11.598  15.700  0.0427 -0.3074 -0.1991
 2108LYS     BB 4724   7.694  11.346  15.882 -0.1374 -0.0602  0.0814
 2108LYS    SC1 4725   7.711  11.121  15.768 -0.3217 -0.3279 -0.0947
 2108LYS    SC2 4726   7.609  10.890  15.750  0.2278 -0.1569 -0.1538
 2109ASP     BB 4727   7.824  11.213  16.261  0.0220 -0.1281 -0.0683
 2109ASP    SC1 4728   7.904  10.990  16.166 -0.1020 -0.1678 -0.0827
 2110PHE     BB 4729   7.887  11.311  16.598 -0.0506 -0.1183  0.1931
 2110PHE    SC1 4730   7.841  11.190  16.893  0.0644 -0.1793 -0.2110
 2110PHE    SC2 4731   8.025  11.078  16.788  0.2320  0.1407 -0.2646
 2110PHE    SC3 4732   8.043  11.149  17.016  0.0301 -0.1678 -0.1507
 2111TYR     BB 4733   8.115  11.618  16.619  0.0599  0.0245 -0.0934
 2111TYR    SC1 4734   8.120  11.599  16.310 -0.0391 -0.1264 -0.0615
 2111TYR    SC2 4735   7.941  11.747  16.370  0.0982  0.0528 -0.0928
 2111TYR    SC3 4736   7.981  11.724  16.063 -0.0906 -0.2523 -0.0948
 2112ARG     BB 4737   8.253  11.716  16.873 -0.0197 -0.0994  0.0490
 2112ARG    SC1 4738   8.337  11.531  17.058 -0.0590 -0.0847  0.1674
 2112ARG    SC2 4739   8.590  11.461  17.282 -0.1813  0.0697  0.1725
 2113LEU     BB 4740   8.212  12.073  16.966  0.0603  0.2535 -0.1490
 2113LEU    SC1 4741   8.102  12.284  16.850 -0.1890  0.0688 -0.2505
 2114SER     BB 4742   8.429  12.365  17.208  0.0912  0.0954  0.0800
 2114SER    SC1 4743   8.476  12.485  17.061 -0.0506 -0.0513 -0.0882
 2115GLY     BB 4744   8.336  12.454  17.538 -0.0360 -0.1219  0.2363
 2116ASN     BB 4745   8.326  12.846  17.400  0.1159  0.1270 -0.3150
 2116ASN    SC1 4746   8.575  12.864  17.420  0.0930  0.0034  0.1242
 2117VAL     BB 4747   8.167  12.910  17.100 -0.0966 -0.1684 -0.0358
 2117VAL    SC1 4748   8.148  12.851  16.910  0.1222 -0.0557 -0.0940
 2118LEU     BB 4749   7.769  13.027  17.159 -0.1474 -0.0261  0.2548
 2118LEU    SC1 4750   7.734  13.287  17.193 -0.0455  0.0492 -0.1958
 2119SER     BB 4751   7.641  12.794  16.855 -0.1466  0.0780 -0.2198
 2119SER    SC1 4752   7.464  12.842  16.786 -0.2041  0.0794 -0.0728
 2120TYR     BB 4753   7.834  12.666  16.542  0.3659 -0.3926  0.0234
 2120TYR    SC1 4754   7.992  12.457  16.392  0.0367  0.0495  0.0968
 2120TYR    SC2 4755   8.156  12.617  16.464  0.1140  0.0582 -0.0967
 2120TYR    SC3 4756   8.199  12.523  16.171  0.0589 -0.3068  0.0080
 2121THR     BB 4757   7.470  12.497  16.391  0.0445 -0.0361 -0.0658
 2121THR    SC1 4758   7.301  12.461  16.480 -0.0014  0.1797 -0.0666
 2122PHE     BB 4759   7.463  12.279  16.045 -0.0983 -0.3231 -0.2187
 2122PHE    SC1 4760   7.777  12.169  16.130 -0.0124 -0.2169  0.1812
 2122PHE    SC2 4761   7.742  12.089  15.906  0.3566  0.0330  0.0321
 2122PHE    SC3 4762   7.920  12.243  15.952  0.5098 -0.2952  0.5634
 2123GLN     BB 4763   7.160  12.347  15.937 -0.0932  0.0026 -0.0916
 2123GLN    SC1 4764   7.002  12.579  16.019 -0.1260 -0.1359  0.0282
 2124VAL     BB 4765   7.208  12.521  15.572 -0.1568 -0.2196  0.2350
 2124VAL    SC1 4766   7.117  12.430  15.419  0.2510 -0.3412  0.0635
 2125LYS     BB 4767   7.013  12.852  15.244 -0.0422 -0.0050 -0.1410
 2125LYS    SC1 4768   6.994  13.078  15.339  0.0685 -0.4459  0.2690
 2125LYS    SC2 4769   6.924  13.376  15.259 -0.1702 -0.0677  0.1256
 2126ILE     BB 4770   7.115  12.849  14.933  0.3409 -0.1164  0.1601
 2126ILE    SC1 4771   7.077  12.670  14.804  0.2860 -0.2903  0.1176
 2127ASN     BB 4772   7.105  13.140  14.793 -0.1310  0.0130 -0.0026
 2127ASN    SC1 4773   7.140  13.387  14.803 -0.1561  0.0083  0.2091
 2128ASN     BB 4774   7.047  13.095  14.408 -0.0380  0.1584 -0.2920
 2128ASN    SC1 4775   7.051  12.849  14.362  0.1988  0.1283 -0.1180
 2129ASN     BB 4776   7.064  13.296  14.100 -0.0085  0.1575 -0.3575
 2129ASN    SC1 4777   7.103  13.533  14.171 -0.2937  0.0607  0.1319
 2130PHE     BB 4778   7.039  13.306  13.763  0.0008 -0.3540  0.2308
 2130PHE    SC1 4779   7.201  13.180  13.457  0.1308 -0.1407 -0.2776
 2130PHE    SC2 4780   6.979  13.090  13.464  0.0652  0.0337 -0.0759
 2130PHE    SC3 4781   7.111  13.070  13.265 -0.0806 -0.1908 -0.1503
 2131ASN     BB 4782   7.036  13.618  13.571  0.0428 -0.1100 -0.0076
 2131ASN    SC1 4783   7.048  13.820  13.718 -0.0732  0.0679 -0.2392
 2132TYR     BB 4784   7.066  13.601  13.224  0.1924 -0.3202  0.1247
 2132TYR    SC1 4785   6.974  13.410  12.969  0.1042  0.4036 -0.0607
 2132TYR    SC2 4786   7.213  13.412  12.993  0.0836 -0.1921  0.2236
 2132TYR    SC3 4787   7.120  13.272  12.733  0.0430  0.0052  0.1324
 2133GLU     BB 4788   7.072  13.885  13.042  0.1517  0.2863 -0.3409
 2133GLU    SC1 4789   6.992  14.121  13.178  0.1124  0.1749 -0.2890
 2134PHE     BB 4790   7.082  14.038  12.717 -0.0635 -0.2473  0.0224
 2134PHE    SC1 4791   6.860  13.764  12.630 -0.2555  0.1101  0.0978
 2134PHE    SC2 4792   7.085  13.749  12.550 -0.2117  0.0714  0.2270
 2134PHE    SC3 4793   6.927  13.577  12.495 -0.1872  0.0548  0.2075
 2135TYR     BB 4794   7.015  14.203  12.429  0.2876  0.5464 -0.2236
 2135TYR    SC1 4795   6.965  14.552  12.390 -0.0069 -0.0390 -0.0377
 2135TYR    SC2 4796   7.197  14.491  12.375  0.0336  0.0727  0.1337
 2135TYR    SC3 4797   7.144  14.785  12.292 -0.0647  0.0085 -0.0308
 2136ASN     BB 4798   6.990  14.056  12.152  0.1477  0.0463  0.1586
 2136ASN    SC1 4799   6.937  13.840  12.037  0.0432  0.0134  0.2666
 2137SER     BB 4800   7.006  14.302  11.910  0.1584 -0.2191  0.3810
 2137SER    SC1 4801   7.103  14.471  11.905 -0.0273 -0.1286 -0.4762
 2138THR     BB 4802   6.989  14.157  11.488  0.0325 -0.3095 -0.4594
 2138THR    SC1 4803   6.955  13.971  11.535  0.1754 -0.2020  0.0899
 2139TRP     BB 4804   6.888  14.380  11.209 -0.1975  0.1089 -0.0795
 2139TRP    SC1 4805   6.987  14.635  11.199 -0.0488  0.0580 -0.2041
 2139TRP    SC2 4806   7.063  14.788  11.060  0.3303 -0.1113 -0.1865
 2139TRP    SC3 4807   7.101  14.732  11.406 -0.1659  0.0162 -0.1224
 2139TRP    SC4 4808   7.177  14.934  11.228  0.1275 -0.0649 -0.0884
 2140SER     BB 4809   6.852  14.347  10.821 -0.0347  0.1125 -0.1018
 2140SER    SC1 4810   6.872  14.171  10.740  0.1007  0.2051 -0.2717
 2141TYR     BB 4811   6.834  14.641  10.650  0.4294  0.1659 -0.0749
 2141TYR    SC1 4812   6.853  14.970  10.692 -0.0979 -0.2054 -0.4917
 2141TYR    SC2 4813   6.673  14.910  10.545 -0.3771 -0.1420 -0.1790
 2141TYR    SC3 4814   6.629  15.183  10.683  0.1102  0.0212 -0.3394
 2142VAL     BB 4815   6.851  14.551  10.325 -0.0368  0.0228 -0.1435
 2142VAL    SC1 4816   6.785  14.380  10.244  0.2001 -0.1692  0.0661
 2143LYS     BB 4817   6.814  14.797  10.018 -0.2961  0.2973  0.0945
 2143LYS    SC1 4818   6.898  15.014  10.103 -0.3125  0.4614 -0.0193
 2143LYS    SC2 4819   7.095  15.175  10.243  0.0096 -0.3052 -0.0718
 2144HIS     BB 4820   6.770  14.781   9.656 -0.2112  0.1108  0.0801
 2144HIS    SC1 4821   6.678  14.613   9.621 -0.0978  0.0674 -0.0295
 2144HIS    SC2 4822   6.599  14.442   9.578 -0.0348  0.0757 -0.1581
 2144HIS    SC3 4823   6.638  14.365   9.776 -0.5388  0.1376 -0.0318
 2145THR     BB 4824   6.782  14.992   9.399  0.2181  0.0650  0.0201
 2145THR    SC1 4825   6.860  15.164   9.350  0.0981  0.1283  0.0504
 2146SER     BB 4826   6.733  14.770   9.051 -0.0990  0.1126  0.1814
 2146SER    SC1 4827   6.638  14.601   9.075  0.1309 -0.0372  0.0541
 2147THR     BB 4828   6.709  14.999   8.748  0.2324 -0.1110 -0.1566
 2147THR    SC1 4829   6.741  15.191   8.759 -0.0495 -0.0538 -0.2985
 2148GLU     BB 4830   6.640  14.964   8.370 -0.0337 -0.0758 -0.2391
 2148GLU    SC1 4831   6.516  14.679   8.265 -0.1697 -0.0953 -0.0434
 2149HIS     BB 4832   6.692  15.089   8.075  0.1668 -0.0939 -0.0186
 2149HIS    SC1 4833   6.769  15.256   8.011 -0.1151 -0.0464 -0.2248
 2149HIS    SC2 4834   6.849  15.422   7.955 -0.1645 -0.0266 -0.2454
 2149HIS    SC3 4835   6.660  15.501   7.889 -0.2716  0.1078  0.2147
 2150THR     BB 4836   6.580  14.976   7.735  0.2158 -0.3156  0.0316
 2150THR    SC1 4837   6.432  14.867   7.670  0.0088  0.0210 -0.0695
 2151SER     BB 4838   6.653  15.196   7.445 -0.0437  0.1332 -0.0946
 2151SER    SC1 4839   6.796  15.327   7.461  0.0520  0.0141  0.0303
 2152SER     BB 4840   6.504  14.992   7.138 -0.3206 -0.0510  0.1850
 2152SER    SC1 4841   6.396  14.837   7.186 -0.4227 -0.0305  0.0254
 2153SER     BB 4842   6.426  15.067   6.796  0.1776 -0.0905  0.0875
 2153SER    SC1 4843   6.484  15.114   6.615 -0.0128  0.3281  0.1348
 2154ARG     BB 4844   6.226  14.710   6.673 -0.0279 -0.2952 -0.3683
 2154ARG    SC1 4845   6.129  14.593   6.871  0.1755 -0.1494  0.0611
 2154ARG    SC2 4846   6.018  14.361   7.073 -0.1278 -0.0818 -0.2994
 2155LYS     BB 4847   6.127  14.661   6.378 -0.2610  0.3062  0.3005
 2155LYS    SC1 4848   6.165  14.741   6.139  0.0123  0.0307  0.1412
 2155LYS    SC2 4849   6.127  14.756   5.857  0.0951  0.2518 -0.1605
 2156ARG     BB 4850   5.972  14.327   6.138 -0.0283 -0.0005  0.3543
 2156ARG    SC1 4851   5.860  14.145   6.224 -0.2928  0.0393 -0.2279
 2156ARG    SC2 4852   5.676  13.897   6.138  0.1078  0.2223 -0.0544
 2157SER     BB 4853   5.854  14.289   5.758 -0.0038  0.2615  0.1701
 2157SER    SC1 4854   5.670  14.226   5.771  0.0121  0.1837  0.0209
 2158PHE     BB 4855   6.143  14.157   5.647  0.0454 -0.2066 -0.3011
 2158PHE    SC1 4856   6.085  13.837   5.567 -0.0122 -0.1294 -0.1635
 2158PHE    SC2 4857   6.037  13.863   5.801 -0.0749 -0.1885 -0.1695
 2158PHE    SC3 4858   6.051  13.643   5.705  0.0018 -0.1658 -0.2111
 2159PHE     BB 4859   6.380  14.268   5.740 -0.1573  0.1455  0.1017
 2159PHE    SC1 4860   6.543  14.547   5.563 -0.2993  0.2040 -0.2214
 2159PHE    SC2 4861   6.622  14.547   5.790 -0.0441  0.0109 -0.3105
 2159PHE    SC3 4862   6.675  14.730   5.645  0.0602 -0.0153 -0.3065
 2160ARG     BB 4863   6.396  14.266   6.119 -0.0767  0.0395 -0.0790
 2160ARG    SC1 4864   6.443  14.067   6.176  0.1150 -0.4462 -0.2120
 2160ARG    SC2 4865   6.601  13.933   6.427  0.3721  0.1542  0.1008
 2161SER     BB 4866   6.647  14.576   6.266  0.0359 -0.1862 -0.1102
 2161SER    SC1 4867   6.632  14.769   6.293  0.0081 -0.1934 -0.0766
 2162SER     BB 4868   6.671  14.505   6.665  0.1428 -0.0736 -0.0802
 2162SER    SC1 4869   6.630  14.332   6.744  0.5091 -0.0168  0.2424
 2163SER     BB 4870   6.840  14.739   6.837 -0.0349  0.2366  0.3155
 2163SER    SC1 4871   6.863  14.918   6.765  0.2681  0.1156  0.1052
 2164SER     BB 4872   6.823  14.647   7.171 -0.3601 -0.0425  0.2784
 2164SER    SC1 4873   6.720  14.488   7.216 -0.3086 -0.1575 -0.0035
 2165SER     BB 4874   6.971  14.788   7.525  0.1056 -0.0662  0.0776
 2165SER    SC1 4875   7.094  14.917   7.604  0.0030  0.0242  0.0898
 2166SER     BB 4876   6.846  14.595   7.842  0.1652 -0.0670 -0.1148
 2166SER    SC1 4877   6.721  14.453   7.797 -0.1367  0.1352  0.0749
 2167ARG     BB 4878   7.021  14.694   8.157  0.1387  0.1199  0.0767
 2167ARG    SC1 4879   7.156  14.893   8.122  0.3472  0.1152  0.0989
 2167ARG    SC2 4880   7.167  15.105   8.364 -0.0699 -0.0872  0.4365
 2168SER     BB 4881   6.995  14.604   8.517  0.1049  0.0385  0.0417
 2168SER    SC1 4882   6.848  14.485   8.567  0.0010 -0.0244 -0.4044
 2169TYR     BB 4883   7.176  14.766   8.779 -0.0410 -0.1664  0.0708
 2169TYR    SC1 4884   7.180  15.074   8.937  0.2285  0.0177 -0.1102
 2169TYR    SC2 4885   7.376  15.007   8.815  0.1101 -0.0685 -0.2543
 2169TYR    SC3 4886   7.340  15.315   8.825  0.1964 -0.0562 -0.3175
 2170THR     BB 4887   7.137  14.611   9.104  0.2417  0.0705  0.0747
 2170THR    SC1 4888   7.057  14.455   9.190  0.0771  0.0330 -0.1462
 2171SER     BB 4889   7.297  14.836   9.395  0.0359 -0.1537  0.2721
 2171SER    SC1 4890   7.358  15.021   9.403  0.2026 -0.1892 -0.1256
 2172HIS     BB 4891   7.225  14.637   9.696  0.3798 -0.0461  0.0592
 2172HIS    SC1 4892   7.147  14.459   9.708 -0.3153  0.2355 -0.1140
 2172HIS    SC2 4893   7.062  14.286   9.700 -0.0136  0.0846  0.0502
 2172HIS    SC3 4894   7.128  14.235   9.900  0.2746  0.2943  0.0089
 2173THR     BB 4895   7.329  14.710  10.079  0.0023  0.1888  0.1294
 2173THR    SC1 4896   7.449  14.860  10.108  0.1475  0.0567  0.2171
 2174ASN     BB 4897   7.275  14.455  10.369  0.0009  0.1391  0.0950
 2174ASN    SC1 4898   7.214  14.214  10.393  0.1900  0.1012  0.1962
 2175GLU     BB 4899   7.386  14.621  10.612  0.0163 -0.3424  0.1352
 2175GLU    SC1 4900   7.352  14.888  10.595  0.1644  0.3950  0.1370
 2176ILE     BB 4901   7.303  14.402  10.876  0.1367  0.1117  0.0553
 2176ILE    SC1 4902   7.353  14.177  10.830  0.1112 -0.0898 -0.2642
 2177HIS     BB 4903   7.429  14.477  11.185 -0.0185  0.1386  0.0105
 2177HIS    SC1 4904   7.525  14.574  11.324 -0.0553 -0.1674  0.2449
 2177HIS    SC2 4905   7.621  14.689  11.445  0.1716 -0.2063  0.1054
 2177HIS    SC3 4906   7.484  14.649  11.606  0.0445  0.3220  0.1346
 2178LYS     BB 4907   7.395  14.165  11.496  0.1436  0.0588  0.1649
 2178LYS    SC1 4908   7.388  14.031  11.295  0.1722 -0.4063 -0.2555
 2178LYS    SC2 4909   7.266  13.773  11.217 -0.3745  0.0361 -0.0391
 2179GLY     BB 4910   7.470  14.181  11.808 -0.1354  0.2789  0.0850
 2180LYS     BB 4911   7.414  14.036  12.170  0.1117  0.0776 -0.0965
 2180LYS    SC1 4912   7.403  13.775  12.148  0.3682  0.0417  0.2201
 2180LYS    SC2 4913   7.334  13.514  12.160 -0.1217 -0.0063  0.0952
 2181SER     BB 4914   7.560  14.112  12.514  0.2408 -0.1238  0.1841
 2181SER    SC1 4915   7.537  14.284  12.604  0.1201  0.0379 -0.1511
 2182TYR     BB 4916   7.520  13.804  12.751  0.1668  0.1663  0.1666
 2182TYR    SC1 4917   7.616  13.483  12.795  0.3040 -0.0587  0.0437
 2182TYR    SC2 4918   7.470  13.518  12.609 -0.0260  0.1262  0.3339
 2182TYR    SC3 4919   7.577  13.228  12.623 -0.0978  0.0777 -0.0701
 2183GLN     BB 4920   7.552  13.915  13.080 -0.0883 -0.0895  0.1099
 2183GLN    SC1 4921   7.488  14.178  13.113  0.1165 -0.4651  0.1363
 2184LEU     BB 4922   7.507  13.693  13.360 -0.2468 -0.0947 -0.0384
 2184LEU    SC1 4923   7.577  13.443  13.307 -0.0153 -0.0758  0.1731
 2185LEU     BB 4924   7.572  13.739  13.667  0.0091 -0.0262  0.0439
 2185LEU    SC1 4925   7.666  13.981  13.721 -0.2325  0.0580  0.0915
 2186VAL     BB 4926   7.541  13.438  13.913  0.1226 -0.2815  0.3110
 2186VAL    SC1 4927   7.488  13.275  13.811  0.0108 -0.0335 -0.0288
 2187VAL     BB 4928   7.611  13.395  14.248 -0.1290  0.0081 -0.1917
 2187VAL    SC1 4929   7.590  13.512  14.409 -0.0188 -0.1439 -0.0664
 2188GLU     BB 4930   7.530  13.068  14.322  0.1518  0.2114  0.0332
 2188GLU    SC1 4931   7.442  12.941  14.078 -0.0498 -0.3172  0.0249
 2189ASN     BB 4932   7.587  13.008  14.735 -0.0120  0.0682  0.0941
 2189ASN    SC1 4933   7.620  13.217  14.869  0.2028  0.0293  0.1031
 2190THR     BB 4934   7.572  12.727  14.950 -0.1751  0.1505  0.0468
 2190THR    SC1 4935   7.641  12.557  14.884  0.1296  0.3046 -0.0416
 2191VAL     BB 4936   7.568  12.788  15.323  0.0484  0.0720  0.0209
 2191VAL    SC1 4937   7.473  12.958  15.370 -0.0286 -0.0063  0.1480
 2192GLU     BB 4938   7.629  12.486  15.565 -0.1627  0.0080  0.2461
 2192GLU    SC1 4939   7.659  12.309  15.350  0.1206  0.3269  0.3137
 2193VAL     BB 4940   7.651  12.647  15.835  0.0398  0.1306 -0.1722
 2193VAL    SC1 4941   7.737  12.704  16.006 -0.1334  0.0964 -0.0747
 2194ALA     BB 4942   7.346  12.899  15.877 -0.2196 -0.1684  0.0173
 2195GLN     BB 4943   7.541  13.078  16.184 -0.1314 -0.3227 -0.2089
 2195GLN    SC1 4944   7.429  13.293  16.241  0.2067  0.1896 -0.1388
 2196PHE     BB 4945   7.838  12.986  16.404  0.0241  0.1901 -0.0635
 2196PHE    SC1 4946   8.142  13.136  16.355 -0.1677  0.0081  0.1327
 2196PHE    SC2 4947   8.059  13.004  16.172 -0.0950  0.1704 -0.0159
 2196PHE    SC3 4948   8.211  13.186  16.131  0.4326 -0.1992  0.2661
 2197ILE     BB 4949   7.819  13.245  16.678  0.1555 -0.0583  0.1062
 2197ILE    SC1 4950   7.633  13.353  16.755  0.1390  0.1227 -0.0788
 2198ASN     BB 4951   8.185  13.318  16.894  0.0182  0.2276 -0.3059
 2198ASN    SC1 4952   8.404  13.318  16.773 -0.0877  0.2265 -0.4972
 2199ASN     BB 4953   8.196  13.434  17.213  0.0022 -0.3200 -0.0100
 2199ASN    SC1 4954   8.171  13.320  17.435  0.0142  0.0210  0.1669
 2200ASN     BB 4955   8.227  13.773  17.322 -0.0396 -0.1197  0.2073
 2200ASN    SC1 4956   8.284  13.988  17.207  0.1848 -0.2265  0.1166
 2201PRO     BB 4957   8.564  13.752  17.513 -0.0320 -0.0502 -0.1512
 2201PRO    SC1 4958   8.699  13.850  17.422  0.0029  0.0105 -0.0333
 2202GLU     BB 4959   8.550  13.670  17.843  0.0954 -0.3617  0.3009
 2202GLU    SC1 4960   8.655  13.747  18.061 -0.1033 -0.2686 -0.2608
 2203PHE     BB 4961   8.564  13.340  17.778 -0.0571  0.0306 -0.4752
 2203PHE    SC1 4962   8.279  13.246  17.879 -0.0928  0.0792 -0.2438
 2203PHE    SC2 4963   8.404  13.056  17.957  0.1583  0.3567  0.0349
 2203PHE    SC3 4964   8.216  13.024  17.812  0.0419 -0.1234  0.2883
 2204LEU     BB 4965   8.773  13.340  17.492 -0.1106 -0.1723 -0.0603
 2204LEU    SC1 4966   8.654  13.307  17.258 -0.1112 -0.0625 -0.0755
 2205GLN     BB 4967   9.063  13.111  17.525 -0.2029 -0.2444  0.0516
 2205GLN    SC1 4968   9.138  13.076  17.743  0.2222  0.1810 -0.1445
 2206LEU     BB 4969   9.434  13.256  17.309 -0.1846 -0.2763  0.1004
 2206LEU    SC1 4970   9.372  13.505  17.376 -0.1102 -0.2353  0.0184
 2207ALA     BB 4971   9.625  13.124  17.049 -0.3585  0.0935  0.0392
 2208GLU     BB 4972   9.936  13.115  17.170  0.1048  0.1606  0.0423
 2208GLU    SC1 4973  10.108  12.935  17.083  0.1925 -0.1946 -0.0162
 2209PRO     BB 4974  10.102  13.355  16.832 -0.0124  0.0377  0.1470
 2209PRO    SC1 4975  10.261  13.401  16.739 -0.0680  0.0120  0.0410
 2210PHE     BB 4976   9.864  13.612  16.949 -0.0996  0.4662  0.1684
 2210PHE    SC1 4977   9.725  13.896  16.906  0.1343 -0.2278 -0.0444
 2210PHE    SC2 4978   9.637  13.816  17.114  0.2661 -0.3199 -0.0221
 2210PHE    SC3 4979   9.587  14.039  17.040  0.1679 -0.3082  0.0784
 2211TRP     BB 4980   9.921  13.509  17.284  0.1515 -0.0765  0.1413
 2211TRP    SC1 4981   9.913  13.486  17.552  0.0756  0.2299  0.1327
 2211TRP    SC2 4982  10.058  13.470  17.716 -0.0801 -0.0405  0.2471
 2211TRP    SC3 4983   9.713  13.403  17.687 -0.0500 -0.0502 -0.2203
 2211TRP    SC4 4984   9.907  13.366  17.885 -0.2840 -0.1692 -0.0133
 2212LYS     BB 4985  10.303  13.522  17.240 -0.1395  0.1984  0.2634
 2212LYS    SC1 4986  10.443  13.409  17.422  0.4562  0.0185  0.0890
 2212LYS    SC2 4987  10.538  13.401  17.709  0.0588 -0.0286 -0.1242
 2213GLU     BB 4988  10.280  13.846  17.050 -0.2000 -0.1987 -0.2539
 2213GLU    SC1 4989  10.432  13.820  16.831  0.0193 -0.1934 -0.3099
 2214LEU     BB 4990  10.091  13.988  17.300  0.0571  0.1122  0.0710
 2214LEU    SC1 4991   9.985  14.220  17.227  0.1819  0.1492  0.0082
 2215SER     BB 4992  10.381  13.934  17.555 -0.1542 -0.1605  0.1899
 2215SER    SC1 4993  10.375  13.856  17.734 -0.1496  0.2999  0.3960
 2216HIS     BB 4994  10.638  14.035  17.324 -0.0576 -0.1488  0.0756
 2216HIS    SC1 4995  10.803  14.125  17.271 -0.2270  0.1734  0.0747
 2216HIS    SC2 4996  10.979  14.195  17.236 -0.1177 -0.1483  0.0041
 2216HIS    SC3 4997  10.899  14.381  17.159  0.1807 -0.0811 -0.1502
 2217LEU     BB 4998  10.411  14.401  17.265 -0.0761 -0.0519  0.2395
 2217LEU    SC1 4999  10.459  14.357  17.008 -0.0590  0.0672  0.2215
 2218PRO     BB 5000  10.568  14.704  17.351 -0.1740 -0.2169 -0.2113
 2218PRO    SC1 5001  10.607  14.815  17.201  0.0751  0.2182  0.1717
 2219SER     BB 5002  10.368  14.843  17.616 -0.1075  0.0759  0.2570
 2219SER    SC1 5003  10.488  14.859  17.769  0.3598  0.1624 -0.1168
 2220LEU     BB 5004  10.385  15.228  17.489 -0.0691  0.0809  0.0054
 2220LEU    SC1 5005  10.639  15.286  17.537  0.0796 -0.3561 -0.2405
 2221TYR     BB 5006  10.314  15.313  17.218  0.0184 -0.2474  0.4533
 2221TYR    SC1 5007  10.133  15.577  17.183 -0.4750 -0.3219  0.1304
 2221TYR    SC2 5008  10.038  15.442  17.009 -0.0984 -0.0391 -0.3017
 2221TYR    SC3 5009  10.186  15.691  16.900  0.3909 -0.0091  0.4095
 2222ASP     BB 5010  10.499  15.252  16.940  0.1509  0.2151  0.0788
 2222ASP    SC1 5011  10.751  15.227  16.966  0.1246 -0.3182 -0.1398
 2223TYR     BB 5012  10.336  15.227  16.692 -0.0721 -0.0210 -0.0963
 2223TYR    SC1 5013  10.107  15.237  16.457  0.2289  0.3209  0.0582
 2223TYR    SC2 5014  10.206  15.455  16.437 -0.3619  0.5624 -0.2845
 2223TYR    SC3 5015  10.213  15.295  16.171 -0.1040  0.2361 -0.0828
 2224SER     BB 5016  10.556  15.015  16.495 -0.2138  0.2241 -0.0578
 2224SER    SC1 5017  10.568  15.032  16.301  0.1862  0.0318 -0.0528
 2225ALA     BB 5018  10.469  14.738  16.725  0.2629  0.1546  0.3438
 2226TYR     BB 5019  10.100  14.735  16.658  0.1105 -0.1135 -0.1383
 2226TYR    SC1 5020  10.048  14.904  16.893  0.1638 -0.1312 -0.0724
 2226TYR    SC2 5021  10.036  14.675  16.963  0.0312 -0.1239 -0.0680
 2226TYR    SC3 5022  10.112  14.867  17.194  0.2935 -0.1814 -0.1045
 2227ARG     BB 5023  10.093  14.747  16.402  0.0109 -0.2865 -0.4265
 2227ARG    SC1 5024  10.175  14.825  16.162 -0.0117  0.0893  0.2007
 2227ARG    SC2 5025  10.186  14.746  15.859 -0.1399 -0.0245  0.1156
 2228ARG     BB 5026  10.320  14.403  16.335 -0.4626  0.0533 -0.1165
 2228ARG    SC1 5027  10.514  14.442  16.280 -0.0712 -0.0175  0.1964
 2228ARG    SC2 5028  10.826  14.554  16.384  0.2639 -0.2722 -0.0561
 2229LEU     BB 5029  10.137  14.261  16.514  0.0608 -0.1069 -0.1140
 2229LEU    SC1 5030  10.050  14.225  16.762  0.1080 -0.1177 -0.1005
 2230ILE     BB 5031   9.788  14.436  16.330 -0.0416  0.0486  0.0839
 2230ILE    SC1 5032   9.655  14.478  16.507 -0.0213  0.1914  0.3714
 2231ASP     BB 5033   9.917  14.307  15.994  0.0330  0.0619  0.0420
 2231ASP    SC1 5034   9.906  14.396  15.755  0.2523 -0.1255 -0.0394
 2232GLN     BB 5035   9.931  13.983  16.071 -0.0370  0.3415  0.4401
 2232GLN    SC1 5036  10.032  13.846  15.908 -0.2383 -0.0960  0.1185
 2233TYR     BB 5037   9.601  13.975  16.215 -0.0187  0.1717 -0.1260
 2233TYR    SC1 5038   9.729  13.950  16.497 -0.3062  0.1939 -0.2117
 2233TYR    SC2 5039   9.645  13.738  16.420 -0.2975  0.2607 -0.4057
 2233TYR    SC3 5040   9.950  13.735  16.472 -0.3491  0.1369 -0.1052
 2234GLY     BB 5041   9.459  14.169  16.135  0.1597 -0.0740 -0.1361
 2235THR     BB 5042   9.237  14.426  16.276  0.1758  0.1618 -0.0119
 2235THR    SC1 5043   9.237  14.610  16.211  0.3208  0.2574  0.2558
 2236HIS     BB 5044   8.880  14.177  16.357 -0.1673 -0.3520 -0.0378
 2236HIS    SC1 5045   8.784  14.288  16.229  0.1895 -0.3299 -0.2771
 2236HIS    SC2 5046   8.677  14.365  16.088 -0.0776 -0.0717  0.0543
 2236HIS    SC3 5047   8.752  14.563  16.129 -0.0011 -0.1450  0.2720
 2237TYR     BB 5048   8.763  13.841  16.522 -0.3324  0.0160 -0.0917
 2237TYR    SC1 5049   8.795  13.917  16.799  0.2346 -0.0558  0.0067
 2237TYR    SC2 5050   8.847  13.690  16.738  0.2074 -0.0591 -0.0060
 2237TYR    SC3 5051   8.668  13.709  16.991 -0.2178 -0.0709 -0.3037
 2238LEU     BB 5052   8.490  13.662  16.366  0.2513  0.0339 -0.0658
 2238LEU    SC1 5053   8.633  13.471  16.251  0.1378  0.1295 -0.3670
 2239GLN     BB 5054   8.237  13.739  16.525  0.1398  0.0090 -0.2413
 2239GLN    SC1 5055   8.246  13.806  16.747  0.1732 -0.2770 -0.3813
 2240SER     BB 5056   7.910  13.588  16.382 -0.3941 -0.3338  0.1601
 2240SER    SC1 5057   7.772  13.702  16.459 -0.1130  0.0457  0.1064
 2241GLY     BB 5058   7.864  13.463  16.059 -0.2021  0.0232 -0.0295
 2242SER     BB 5059   7.802  13.184  15.821  0.0363  0.0801 -0.1904
 2242SER    SC1 5060   7.662  13.221  15.690 -0.0664 -0.0480 -0.1171
 2243LEU     BB 5061   8.022  12.901  15.609 -0.1510  0.0933 -0.1634
 2243LEU    SC1 5062   8.171  12.757  15.773 -0.4005  0.1186  0.0865
 2244GLY     BB 5063   7.963  12.745  15.271  0.1068  0.0623 -0.2011
 2245GLY     BB 5064   8.067  12.878  14.972 -0.2453 -0.1023 -0.1935
 2246GLU     BB 5065   8.053  13.087  14.675  0.4766  0.0537 -0.0506
 2246GLU    SC1 5066   8.071  13.371  14.783 -0.0381  0.0644 -0.0057
 2247TYR     BB 5067   7.974  13.102  14.339 -0.3276 -0.0755  0.1309
 2247TYR    SC1 5068   8.037  12.969  14.024 -0.0261 -0.1731  0.1465
 2247TYR    SC2 5069   7.908  12.826  14.167 -0.2671 -0.0214  0.0834
 2247TYR    SC3 5070   7.889  12.745  13.868 -0.3223  0.0811  0.0599
 2248ARG     BB 5071   8.028  13.403  14.115 -0.1318  0.2964  0.0099
 2248ARG    SC1 5072   8.155  13.595  14.186 -0.1380 -0.3178 -0.0421
 2248ARG    SC2 5073   8.274  13.705  14.461  0.1659 -0.1382  0.1825
 2249VAL     BB 5074   7.989  13.369  13.729  0.2687 -0.0514 -0.5308
 2249VAL    SC1 5075   7.936  13.215  13.612  0.1037 -0.1522 -0.3243
 2250LEU     BB 5076   8.035  13.680  13.518  0.0833 -0.0890 -0.2568
 2250LEU    SC1 5077   8.197  13.849  13.643 -0.0668 -0.0712 -0.0844
 2251PHE     BB 5078   8.005  13.610  13.201  0.0769  0.1680  0.3133
 2251PHE    SC1 5079   8.084  13.284  13.168 -0.1693  0.1979 -0.0667
 2251PHE    SC2 5080   8.021  13.376  12.956 -0.1028  0.0287 -0.1610
 2251PHE    SC3 5081   8.188  13.204  12.967  0.1605  0.2954  0.0620
 2252TYR     BB 5082   8.033  13.909  12.950  0.3000 -0.1718  0.1890
 2252TYR    SC1 5083   8.182  14.094  13.162 -0.0471 -0.1109  0.0912
 2252TYR    SC2 5084   7.987  14.180  13.051  0.1710 -0.0074 -0.2140
 2252TYR    SC3 5085   7.947  14.149  13.357 -0.2897  0.1140 -0.2602
 2253VAL     BB 5086   7.950  13.841  12.633 -0.1955  0.3152 -0.1846
 2253VAL    SC1 5087   7.911  13.723  12.476  0.0399 -0.1661  0.1137
 2254ASP     BB 5088   7.989  14.190  12.441 -0.4293  0.0110 -0.0157
 2254ASP    SC1 5089   7.982  14.444  12.463  0.0755  0.0323 -0.0816
 2255SER     BB 5090   7.976  14.137  12.058  0.2196  0.2560 -0.4773
 2255SER    SC1 5091   7.872  13.975  12.030 -0.0226  0.3055  0.0881
 2256GLU     BB 5092   7.895  14.293  11.693  0.2524  0.0300 -0.0508
 2256GLU    SC1 5093   8.060  14.486  11.618  0.1332  0.0286 -0.1197
 2257LYS     BB 5094   7.857  14.132  11.378 -0.0220  0.3613  0.2972
 2257LYS    SC1 5095   7.792  13.900  11.495  0.2299  0.0467 -0.1050
 2257LYS    SC2 5096   7.983  13.732  11.627  0.0774  0.2149 -0.1464
 2258LEU     BB 5097   7.843  14.250  11.004 -0.1573 -0.2143 -0.1540
 2258LEU    SC1 5098   7.943  14.494  11.032 -0.1662 -0.1892 -0.3324
 2259LYS     BB 5099   7.822  14.165  10.699 -0.0685  0.0495 -0.4320
 2259LYS    SC1 5100   7.864  13.958  10.553 -0.0555  0.0358  0.0972
 2259LYS    SC2 5101   7.971  13.800  10.353 -0.1398  0.1584 -0.0869
 2260GLN     BB 5102   7.809  14.453  10.500  0.0051  0.1604 -0.1861
 2260GLN    SC1 5103   7.830  14.692  10.412 -0.0027 -0.0241 -0.0364
 2261ASN     BB 5104   7.739  14.308  10.161  0.3899 -0.5031  0.0875
 2261ASN    SC1 5105   7.621  14.091  10.128 -0.2244 -0.1738  0.0878
 2262ASP     BB 5106   7.710  14.498   9.853  0.1025 -0.2146 -0.1016
 2262ASP    SC1 5107   7.887  14.682   9.861 -0.2500  0.1326 -0.1802
 2263PHE     BB 5108   7.626  14.322   9.604 -0.0952 -0.0906 -0.0157
 2263PHE    SC1 5109   7.448  14.115   9.431 -0.1694 -0.0392  0.1191
 2263PHE    SC2 5110   7.466  14.060   9.664  0.1419  0.0221  0.1119
 2263PHE    SC3 5111   7.326  13.928   9.520  0.0111 -0.0646  0.3170
 2264ASN     BB 5112   7.630  14.615   9.305 -0.1690  0.0209  0.2255
 2264ASN    SC1 5113   7.800  14.788   9.363 -0.1476  0.1336 -0.1622
 2265SER     BB 5114   7.607  14.523   8.906 -0.4521  0.1892  0.2588
 2265SER    SC1 5115   7.525  14.354   8.959 -0.0269  0.0146  0.3668
 2266VAL     BB 5116   7.576  14.693   8.559  0.0154  0.0376 -0.1916
 2266VAL    SC1 5117   7.625  14.846   8.439  0.1453 -0.0238 -0.2182
 2267GLU     BB 5118   7.493  14.425   8.304 -0.0378  0.0298 -0.2963
 2267GLU    SC1 5119   7.306  14.236   8.480  0.0146  0.2385 -0.0091
 2268GLU     BB 5120   7.391  14.490   7.971  0.0469  0.1585  0.1850
 2268GLU    SC1 5121   7.547  14.769   7.867 -0.2854  0.1858  0.1467
 2269LYS     BB 5122   7.289  14.426   7.623  0.3824 -0.2571 -0.0103
 2269LYS    SC1 5123   7.129  14.251   7.607  0.1042  0.0644 -0.0933
 2269LYS    SC2 5124   7.076  13.970   7.693 -0.0038 -0.1024  0.0452
 2270LYS     BB 5125   7.336  14.575   7.320  0.3579  0.1549  0.0354
 2270LYS    SC1 5126   7.483  14.794   7.297  0.3520 -0.0820  0.3331
 2270LYS    SC2 5127   7.547  15.006   7.461  0.2848 -0.0007  0.1681
 2271CYS     BB 5128   7.222  14.400   7.092  0.1592  0.1251 -0.2836
 2271CYS    SC1 5129   7.097  14.205   7.028 -0.3167  0.2578  0.2153
 2272LYS     BB 5130   7.240  14.551   6.770  0.1351  0.1229  0.1173
 2272LYS    SC1 5131   7.376  14.758   6.757  0.1736  0.1654  0.0606
 2272LYS    SC2 5132   7.604  14.867   6.785 -0.3315 -0.0909 -0.0078
 2273SER     BB 5133   7.117  14.340   6.498 -0.2739  0.2023  0.2364
 2273SER    SC1 5134   7.024  14.176   6.548 -0.0998 -0.0201 -0.1624
 2274SER     BB 5135   7.035  14.369   6.109 -0.2162 -0.2216 -0.0573
 2274SER    SC1 5136   7.107  14.535   6.036 -0.3594 -0.0014  0.2927
 2275GLY     BB 5137   6.896  14.095   5.961  0.1012  0.2307  0.1269
 2276TRP     BB 5138   6.701  14.081   5.638  0.2355  0.0491  0.0241
 2276TRP    SC1 5139   6.864  14.251   5.515  0.0366  0.1362  0.0152
 2276TRP    SC2 5140   7.034  14.383   5.558  0.1462 -0.0120  0.0352
 2276TRP    SC3 5141   6.899  14.243   5.263  0.0457  0.1619  0.0164
 2276TRP    SC4 5142   7.108  14.420   5.322 -0.1716  0.4234  0.0024
 2277HIS     BB 5143   6.557  13.718   5.499 -0.2213  0.0881 -0.0532
 2277HIS    SC1 5144   6.504  13.673   5.681  0.2504 -0.3092 -0.0016
 2277HIS    SC2 5145   6.442  13.637   5.860 -0.0118 -0.1700 -0.0735
 2277HIS    SC3 5146   6.628  13.703   5.947 -0.1919  0.0293  0.1623
 2278PHE     BB 5147   6.356  13.650   5.206 -0.2968  0.1954 -0.0134
 2278PHE    SC1 5148   6.096  13.781   5.093 -0.2808  0.0989 -0.1491
 2278PHE    SC2 5149   6.239  13.703   4.917 -0.2081 -0.1600  0.0227
 2278PHE    SC3 5150   6.044  13.833   4.865 -0.0157  0.0319 -0.2258
 2279VAL     BB 5151   6.361  13.386   5.256 -0.1102  0.2606 -0.0066
 2279VAL    SC1 5152   6.264  13.220   5.312  0.2755 -0.0205 -0.1643
 2280VAL     BB 5153   6.777  13.473   5.273  0.2748 -0.0408  0.3526
 2280VAL    SC1 5154   6.873  13.615   5.170 -0.0861 -0.0199  0.0367
 2281LYS     BB 5155   6.959  13.553   5.625 -0.1252  0.0862  0.3258
 2281LYS    SC1 5156   6.995  13.368   5.793 -0.0441 -0.1152 -0.3683
 2281LYS    SC2 5157   6.862  13.283   6.066 -0.2403  0.1925 -0.1295
 2282PHE     BB 5158   7.129  13.815   5.632  0.1415 -0.3446 -0.0228
 2282PHE    SC1 5159   7.281  14.014   5.405  0.1036  0.4232 -0.0363
 2282PHE    SC2 5160   7.352  14.057   5.630 -0.0048 -0.1625  0.1116
 2282PHE    SC3 5161   7.500  14.103   5.447  0.1801  0.0749  0.3183
 2283SER     BB 5162   7.201  13.850   6.014  0.3664 -0.0772  0.0443
 2283SER    SC1 5163   7.188  13.712   6.151 -0.3823 -0.2429 -0.1806
 2284SER     BB 5164   7.505  14.111   6.212 -0.4568  0.0358 -0.1748
 2284SER    SC1 5165   7.501  14.243   6.068  0.0755  0.2481 -0.0008
 2285HIS     BB 5166   7.528  14.122   6.529  0.0876 -0.0074  0.1078
 2285HIS    SC1 5167   7.456  13.981   6.643 -0.0859  0.0057  0.0300
 2285HIS    SC2 5168   7.402  13.844   6.768 -0.1097 -0.0299 -0.0367
 2285HIS    SC3 5169   7.258  13.763   6.629 -0.2209  0.1432 -0.0217
 2286GLY     BB 5170   7.738  14.398   6.723 -0.0617 -0.0384  0.4023
 2287CYS     BB 5171   7.694  14.354   7.091  0.1868 -0.0973 -0.1309
 2287CYS    SC1 5172   7.623  14.128   7.125  0.1120 -0.0639 -0.0642
 2288LYS     BB 5173   7.821  14.426   7.401 -0.1507 -0.2052  0.0519
 2288LYS    SC1 5174   7.922  14.624   7.476 -0.0825  0.0019 -0.0458
 2288LYS    SC2 5175   8.099  14.759   7.659 -0.0394 -0.1158  0.2492
 2289GLU     BB 5176   7.715  14.247   7.648 -0.0725  0.0658  0.1566
 2289GLU    SC1 5177   7.571  14.002   7.594 -0.0040 -0.1110  0.0503
 2290LEU     BB 5178   7.888  14.230   8.002  0.0374  0.0422 -0.0529
 2290LEU    SC1 5179   7.951  14.487   8.027  0.1619 -0.0040  0.1080
 2291GLU     BB 5180   7.807  14.127   8.340  0.2390  0.0748 -0.3083
 2291GLU    SC1 5181   7.790  13.861   8.382 -0.0746  0.1140  0.2273
 2292ASN     BB 5182   8.024  14.363   8.662  0.2867  0.0396 -0.1747
 2292ASN    SC1 5183   8.017  14.560   8.508  0.2123  0.0603 -0.1446
 2293ALA     BB 5184   8.034  14.429   8.994  0.2509 -0.1707 -0.3917
 2294LEU     BB 5185   8.168  14.470   9.232 -0.0707  0.0355 -0.3222
 2294LEU    SC1 5186   8.308  14.610   9.408  0.0924 -0.0843 -0.3550
 2295LYS     BB 5187   8.005  14.267   9.559 -0.1089 -0.1382  0.4716
 2295LYS    SC1 5188   7.983  14.078   9.387  0.1918 -0.3594  0.0330
 2295LYS    SC2 5189   7.873  13.814   9.357 -0.0947 -0.1904  0.0048
 2296ALA     BB 5190   8.087  14.095   9.858 -0.1090  0.1801 -0.0881
 2297ALA     BB 5191   8.123  14.234  10.142  0.0036  0.0466 -0.1146
 2298SER     BB 5192   8.277  14.318  10.457 -0.3916  0.1609  0.0422
 2298SER    SC1 5193   8.310  14.497  10.527 -0.0672 -0.0426  0.4155
 2299GLY     BB 5194   8.236  14.137  10.832  0.3682  0.1908  0.0116
 2300THR     BB 5195   8.391  14.315  11.095  0.2598 -0.3149 -0.1311
 2300THR    SC1 5196   8.414  14.506  11.125 -0.1586 -0.2507 -0.1984
 2301GLN     BB 5197   8.326  14.113  11.400 -0.1172 -0.1098  0.1578
 2301GLN    SC1 5198   8.251  13.848  11.253 -0.3498 -0.2507  0.0850
 2302ASN     BB 5199   8.365  14.029  11.692 -0.1754 -0.0503 -0.0210
 2302ASN    SC1 5200   8.440  14.219  11.836  0.0405  0.0366 -0.2484
 2303ASN     BB 5201   8.303  13.805  12.017  0.1743 -0.0996  0.0790
 2303ASN    SC1 5202   8.292  13.561  12.072  0.1002 -0.1215 -0.0306
 2304VAL     BB 5203   8.479  13.996  12.345 -0.0443 -0.0807 -0.1155
 2304VAL    SC1 5204   8.455  14.192  12.317 -0.1206 -0.0723  0.0034
 2305LEU     BB 5205   8.412  13.713  12.565  0.1413 -0.3934 -0.0885
 2305LEU    SC1 5206   8.266  13.494  12.595 -0.1625 -0.2122 -0.2241
 2306ARG     BB 5207   8.553  13.769  12.901  0.1648  0.1940  0.1080
 2306ARG    SC1 5208   8.637  13.989  13.021  0.2246 -0.2291 -0.1748
 2306ARG    SC2 5209   8.744  14.015  13.353 -0.0057 -0.2898  0.1958
 2307GLY     BB 5210   8.442  13.615  13.249 -0.1133 -0.0629  0.1620
 2308GLU     BB 5211   8.570  13.523  13.499  0.0936  0.1912  0.1154
 2308GLU    SC1 5212   8.649  13.732  13.695 -0.0805 -0.1656 -0.0653
 2309PRO     BB 5213   8.430  13.247  13.742 -0.0800 -0.0404  0.0528
 2309PRO    SC1 5214   8.383  13.124  13.604  0.2027  0.0394 -0.1171
 2310PHE     BB 5215   8.532  13.216  14.054  0.2460  0.0549 -0.1912
 2310PHE    SC1 5216   8.645  13.512  14.120 -0.0435 -0.3715  0.2558
 2310PHE    SC2 5217   8.718  13.381  14.307 -0.1500 -0.1582  0.4481
 2310PHE    SC3 5218   8.743  13.620  14.310 -0.3029 -0.1398  0.2598
 2311ILE     BB 5219   8.444  12.970  14.357 -0.4743 -0.1348 -0.1391
 2311ILE    SC1 5220   8.449  12.808  14.245 -0.2464 -0.3381 -0.1778
 2312ARG     BB 5221   8.499  12.892  14.738  0.1663 -0.1227 -0.1994
 2312ARG    SC1 5222   8.513  13.131  14.848  0.2410 -0.2795 -0.2217
 2312ARG    SC2 5223   8.399  13.303  15.087 -0.1080 -0.1209  0.0947
 2313GLY     BB 5224   8.474  12.645  14.929  0.3206  0.1612  0.0703
 2314GLY     BB 5225   8.513  12.226  14.877 -0.0529  0.1722 -0.0396
 2315GLY     BB 5226   8.754  12.026  14.731  0.1332 -0.0331 -0.0433
 2316ALA     BB 5227   8.975  12.107  14.494  0.0206  0.1331  0.1673
 2317GLY     BB 5228   8.838  11.894  14.220 -0.0507  0.0446  0.2635
 2318PHE     BB 5229   8.516  12.004  14.242  0.2524  0.0108 -0.2646
 2318PHE    SC1 5230   8.315  11.886  14.064  0.0547 -0.3159 -0.1142
 2318PHE    SC2 5231   8.358  11.704  14.215  0.1076 -0.1487  0.0741
 2318PHE    SC3 5232   8.245  11.663  14.007  0.0662 -0.3856  0.1430
 2319ILE     BB 5233   8.603  12.338  14.217  0.1331  0.0367  0.1510
 2319ILE    SC1 5234   8.660  12.462  14.403  0.2383 -0.2086 -0.1018
 2320SER     BB 5235   8.776  12.310  13.925 -0.1187 -0.1629  0.3635
 2320SER    SC1 5236   8.956  12.329  13.852 -0.1504 -0.0450  0.3162
 2321GLY     BB 5237   8.522  12.130  13.714 -0.1298  0.1277 -0.1011
 2322LEU     BB 5238   8.276  12.349  13.765  0.1295 -0.0361  0.0087
 2322LEU    SC1 5239   8.201  12.425  14.007 -0.2162 -0.0261 -0.0999
 2323SER     BB 5240   8.505  12.679  13.725  0.1318  0.2380 -0.4470
 2323SER    SC1 5241   8.663  12.741  13.820  0.0318 -0.1191 -0.0408
 2324TYR     BB 5242   8.556  12.568  13.381  0.1712  0.0312  0.1460
 2324TYR    SC1 5243   8.630  12.385  13.123 -0.0573 -0.0678  0.1327
 2324TYR    SC2 5244   8.784  12.381  13.307 -0.1767  0.0224  0.2369
 2324TYR    SC3 5245   8.915  12.296  13.039  0.1282  0.3881  0.2668
 2325LEU     BB 5246   8.348  12.747  13.162 -0.0686  0.1357 -0.1852
 2325LEU    SC1 5247   8.136  12.808  13.308  0.0972  0.1097  0.0683
 2326GLU     BB 5248   8.199  12.563  12.895 -0.1337  0.0043 -0.1891
 2326GLU    SC1 5249   8.203  12.287  12.778 -0.2298  0.0757  0.2241
 2327LEU     BB 5250   8.112  12.790  12.681 -0.0057 -0.0332 -0.0243
 2327LEU    SC1 5251   8.006  13.004  12.565 -0.0758  0.0223  0.1412
 2328ASP     BB 5252   7.681  12.610  12.578  0.2001  0.2317  0.2383
 2328ASP    SC1 5253   7.659  12.720  12.350 -0.0158 -0.2680  0.0147
 2329ASN     BB 5254   7.674  12.507  12.907  0.1350 -0.0722  0.0595
 2329ASN    SC1 5255   7.754  12.278  12.966 -0.3483 -0.3244 -0.2448
 2330PRO     BB 5256   7.746  12.911  13.129 -0.1829  0.0428 -0.3153
 2330PRO    SC1 5257   7.647  13.059  13.061 -0.1725  0.0840 -0.2397
 2331ALA     BB 5258   7.612  12.808  13.482 -0.0675 -0.1457  0.0942
 2332GLY     BB 5259   7.723  12.584  13.460  0.3028  0.2371 -0.4296
 2333ASN     BB 5260   7.533  12.280  13.477  0.0464 -0.1236  0.0302
 2333ASN    SC1 5261   7.680  12.095  13.393 -0.0587 -0.1900 -0.0057
 2334LYS     BB 5262   7.339  12.043  13.759 -0.2853  0.0790 -0.2204
 2334LYS    SC1 5263   7.112  12.067  13.872 -0.0333 -0.1279  0.1804
 2334LYS    SC2 5264   6.906  11.873  13.895  0.2687  0.2514  0.2129
 2335ARG     BB 5265   7.540  11.756  13.832 -0.3444 -0.0814  0.3770
 2335ARG    SC1 5266   7.709  11.594  13.921 -0.1396  0.1081  0.0350
 2335ARG    SC2 5267   7.554  11.412  14.151 -0.1213 -0.0524 -0.1541
 2336ARG     BB 5268   7.868  12.016  13.861  0.2424  0.1396  0.3875
 2336ARG    SC1 5269   8.013  11.955  13.674  0.1574 -0.0616 -0.0099
 2336ARG    SC2 5270   8.223  11.731  13.496  0.1150  0.1494  0.0305
 2337TYR     BB 5271   7.701  12.227  14.062  0.2030  0.2411  0.0294
 2337TYR    SC1 5272   7.579  12.506  14.161 -0.2656  0.0145 -0.1141
 2337TYR    SC2 5273   7.373  12.383  14.146  0.0300 -0.5178  0.1165
 2337TYR    SC3 5274   7.414  12.516  14.423 -0.1268 -0.1853 -0.0180
 2338SER     BB 5275   7.568  11.994  14.286  0.1534 -0.1359 -0.0152
 2338SER    SC1 5276   7.399  11.897  14.286  0.1394 -0.1119 -0.0674
 2339ALA     BB 5277   7.876  11.812  14.314 -0.2674 -0.0053  0.0482
 2340TRP     BB 5278   8.029  12.037  14.459 -0.3185  0.2234 -0.1790
 2340TRP    SC1 5279   8.083  12.294  14.448 -0.2612  0.0722  0.1416
 2340TRP    SC2 5280   8.233  12.426  14.540 -0.1160  0.0510 -0.0652
 2340TRP    SC3 5281   7.905  12.474  14.419 -0.1176  0.1945  0.0130
 2340TRP    SC4 5282   8.095  12.634  14.548  0.0018  0.1301 -0.0824
 2341ALA     BB 5283   7.704  12.123  14.674  0.1818 -0.2321 -0.0871
 2342GLU     BB 5284   7.777  11.884  14.879 -0.0478 -0.1292  0.1752
 2342GLU    SC1 5285   7.915  11.593  15.102  0.0002 -0.0561 -0.0237
 2343SER     BB 5286   8.182  11.887  14.833 -0.2447 -0.1564  0.4167
 2343SER    SC1 5287   8.302  11.747  14.768 -0.2664  0.0942 -0.1792
 2344VAL     BB 5288   8.165  12.200  15.035 -0.0131  0.1294 -0.1681
 2344VAL    SC1 5289   8.017  12.332  15.008  0.1129  0.2807 -0.1229
 2345THR     BB 5290   8.044  11.999  15.352  0.1321  0.2829 -0.0675
 2345THR    SC1 5291   7.964  11.952  15.524  0.0222  0.2987 -0.1150
 2346ASN     BB 5292   8.410  11.894  15.351  0.0831 -0.0199  0.1465
 2346ASN    SC1 5293   8.405  11.670  15.241  0.1169  0.1048 -0.1117
 2347LEU     BB 5294   8.533  12.171  15.271 -0.0636  0.1714 -0.0196
 2347LEU    SC1 5295   8.722  12.355  15.300 -0.0213  0.1291 -0.0270
 2348PRO     BB 5296   8.277  12.456  15.363  0.1193 -0.2417 -0.0549
 2348PRO    SC1 5297   8.205  12.372  15.517 -0.0164 -0.0394 -0.0068
 2349GLN     BB 5298   8.432  12.825  15.403  0.0793  0.0699  0.2504
 2349GLN    SC1 5299   8.649  12.909  15.286  0.0848  0.0459 -0.2261
 2350VAL     BB 5300   8.310  13.164  15.605  0.1021 -0.2753  0.4851
 2350VAL    SC1 5301   8.459  13.293  15.571 -0.1332 -0.1667 -0.1667
 2351ILE     BB 5302   8.032  13.352  15.394  0.2499  0.1769 -0.2377
 2351ILE    SC1 5303   7.871  13.259  15.259 -0.1528  0.1668 -0.0698
 2352LYS     BB 5304   7.901  13.625  15.572 -0.0331  0.3110 -0.3056
 2352LYS    SC1 5305   7.745  13.744  15.505 -0.0126  0.1631 -0.0951
 2352LYS    SC2 5306   7.533  13.970  15.478 -0.0313  0.0018  0.2152
 2353GLN     BB 5307   8.092  13.727  15.890 -0.0488 -0.2825  0.1086
 2353GLN    SC1 5308   8.330  13.598  15.876  0.1716  0.0448  0.2584
 2354LYS     BB 5309   8.053  13.969  15.991 -0.1133 -0.0226 -0.0506
 2354LYS    SC1 5310   7.831  14.068  16.003  0.1443  0.0182  0.1444
 2354LYS    SC2 5311   7.732  14.345  16.026 -0.1446  0.0532 -0.0505
 2355LEU     BB 5312   8.306  14.148  16.292  0.0938  0.1730  0.1664
 2355LEU    SC1 5313   8.087  14.264  16.386 -0.0098  0.0465  0.0826
 2356THR     BB 5314   8.514  14.246  16.651 -0.0718 -0.1422 -0.0291
 2356THR    SC1 5315   8.357  14.284  16.760 -0.1612 -0.2828 -0.1097
 2357PRO     BB 5316   8.851  14.469  16.696  0.0137  0.0513  0.2363
 2357PRO    SC1 5317   8.828  14.646  16.632 -0.0895 -0.0577 -0.0309
 2358LEU     BB 5318   9.116  14.257  16.773  0.3979  0.1263  0.1733
 2358LEU    SC1 5319   9.272  14.107  16.620  0.1146  0.1848 -0.1776
 2359TYR     BB 5320   9.152  14.475  17.104 -0.0087 -0.0100 -0.4537
 2359TYR    SC1 5321   8.894  14.705  17.139 -0.2836 -0.0363 -0.0460
 2359TYR    SC2 5322   9.064  14.766  17.297 -0.1044  0.0983 -0.2915
 2359TYR    SC3 5323   8.793  14.905  17.353 -0.0067  0.2415 -0.1744
 2360GLU     BB 5324   8.981  14.296  17.293 -0.1968  0.0710 -0.1863
 2360GLU    SC1 5325   8.721  14.262  17.146  0.1662 -0.1458 -0.0688
 2361LEU     BB 5326   9.116  14.028  17.332  0.2656 -0.0811 -0.1024
 2361LEU    SC1 5327   9.103  13.850  17.137  0.3813 -0.1304 -0.0661
 2362VAL     BB 5328   9.419  14.120  17.537 -0.0246  0.3243 -0.1736
 2362VAL    SC1 5329   9.593  14.207  17.490  0.1674  0.2606  0.4107
 2363LYS     BB 5330   9.441  13.893  17.834  0.1865  0.0621  0.3473
 2363LYS    SC1 5331   9.253  13.765  17.762  0.1509 -0.1230 -0.2912
 2363LYS    SC2 5332   9.053  13.561  17.826 -0.0131  0.1238 -0.0004
 2364GLU     BB 5333   9.646  13.705  18.092 -0.3630 -0.0331  0.1110
 2364GLU    SC1 5334   9.417  13.445  18.111 -0.1594 -0.0235 -0.3972
 2365VAL     BB 5335   9.923  13.887  17.963  0.1940  0.2697  0.1401
 2365VAL    SC1 5336   9.888  13.944  17.775 -0.0313 -0.0597  0.0789
 2366PRO     BB 5337  10.149  14.149  18.156  0.3029  0.2765  0.0588
 2366PRO    SC1 5338  10.327  14.135  18.091  0.2991  0.1968  0.0648
 2367CYS     BB 5339   9.989  14.502  18.119 -0.1772  0.1700  0.0948
 2367CYS    SC1 5340  10.121  14.691  18.052  0.1532 -0.0368  0.1541
 2368ALA     BB 5341   9.722  14.364  18.001 -0.0197 -0.1116  0.1031
 2369SER     BB 5342   9.497  14.676  18.101  0.0883  0.0786  0.2049
 2369SER    SC1 5343   9.312  14.731  18.127  0.0699  0.0080  0.2240
 2370VAL     BB 5344   9.717  14.951  17.928 -0.1161 -0.0831  0.0909
 2370VAL    SC1 5345   9.608  15.117  17.901 -0.0315 -0.0142  0.1715
 2371LYS     BB 5346   9.777  14.748  17.658 -0.0426 -0.1333  0.0660
 2371LYS    SC1 5347   9.947  14.599  17.555 -0.0055  0.1207 -0.2956
 2371LYS    SC2 5348  10.098  14.353  17.629  0.1658 -0.0589  0.4971
 2372LYS     BB 5349   9.448  14.732  17.574  0.0268  0.2040 -0.2092
 2372LYS    SC1 5350   9.306  14.587  17.666 -0.0554  0.3049  0.2752
 2372LYS    SC2 5351   9.022  14.531  17.728 -0.1631 -0.2546  0.0563
 2373LEU     BB 5352   9.399  15.069  17.484 -0.1831 -0.0202  0.0468
 2373LEU    SC1 5353   9.237  15.271  17.431 -0.0277  0.0975  0.0164
 2374TYR     BB 5354   9.691  15.052  17.272 -0.2872 -0.0509 -0.0036
 2374TYR    SC1 5355   9.889  15.198  17.500  0.1042  0.0831 -0.0078
 2374TYR    SC2 5356   9.764  15.353  17.366  0.0491 -0.0352 -0.0962
 2374TYR    SC3 5357   9.932  15.492  17.587  0.0349  0.1505 -0.2012
 2375LEU     BB 5358   9.576  14.878  17.076 -0.2565 -0.0180 -0.2207
 2375LEU    SC1 5359   9.603  14.618  17.120 -0.0191  0.0563  0.0807
 2376LYS     BB 5360   9.321  15.041  17.024 -0.0447  0.0759 -0.1831
 2376LYS    SC1 5361   9.109  15.106  16.966  0.0451  0.1807  0.3456
 2376LYS    SC2 5362   8.852  15.070  16.844 -0.3576 -0.0341  0.2955
 2377TRP     BB 5363   9.525  15.333  16.944  0.0255 -0.1254  0.0030
 2377TRP    SC1 5364   9.522  15.579  17.045  0.0599 -0.3266  0.1750
 2377TRP    SC2 5365   9.438  15.664  17.229  0.0996 -0.1221  0.0969
 2377TRP    SC3 5366   9.727  15.730  17.038 -0.2019  0.0125 -0.2518
 2377TRP    SC4 5367   9.628  15.817  17.285  0.1730 -0.1646 -0.0360
 2378ALA     BB 5368   9.691  15.187  16.711 -0.0346  0.2338  0.2128
 2379LEU     BB 5369   9.342  15.080  16.529  0.3768 -0.0007 -0.0797
 2379LEU    SC1 5370   9.366  14.827  16.603  0.5200 -0.0313 -0.2303
 2380GLU     BB 5371   9.232  15.405  16.472  0.1291  0.0364 -0.1848
 2380GLU    SC1 5372   8.940  15.429  16.580  0.0254  0.1291 -0.0632
 2381GLU     BB 5373   9.557  15.523  16.427  0.1090 -0.3594  0.0640
 2381GLU    SC1 5374   9.680  15.679  16.554 -0.1210  0.4416  0.2425
 2382TYR     BB 5375   9.657  15.262  16.182  0.2079  0.1593 -0.3701
 2382TYR    SC1 5376   9.794  15.032  16.026  0.0720  0.1344  0.2229
 2382TYR    SC2 5377   9.666  14.954  16.213 -0.1249  0.2763  0.1486
 2382TYR    SC3 5378   9.669  14.752  15.978 -0.0147  0.1694  0.2413
 2383LEU     BB 5379   9.359  15.265  15.993 -0.1099 -0.0411 -0.4407
 2383LEU    SC1 5380   9.269  15.037  15.892 -0.0503 -0.1885 -0.1634
 2384ASP     BB 5381   9.422  15.589  15.889  0.1875 -0.1425  0.1280
 2384ASP    SC1 5382   9.369  15.820  15.983 -0.0995 -0.1070 -0.1154
 2385GLU     BB 5383   9.702  15.473  15.724  0.3367  0.1846 -0.3386
 2385GLU    SC1 5384   9.985  15.464  15.758 -0.0098  0.0736 -0.0737
 2386PHE     BB 5385   9.550  15.240  15.576  0.2904 -0.0575 -0.2683
 2386PHE    SC1 5386   9.560  14.931  15.419 -0.0884 -0.1383  0.0859
 2386PHE    SC2 5387   9.742  14.990  15.564 -0.0319  0.0867 -0.0745
 2386PHE    SC3 5388   9.685  14.759  15.530  0.1438  0.0215  0.0732
 2387ASP     BB 5389   9.151  15.374  15.500  0.0898 -0.2086  0.2787
 2387ASP    SC1 5390   8.908  15.340  15.568 -0.0448 -0.2028 -0.1877
 2388PRO     BB 5391   9.076  15.468  15.102  0.1973 -0.1236 -0.0378
 2388PRO    SC1 5392   8.964  15.334  15.026  0.2131 -0.0381 -0.2109
 2389CYS     BB 5393   9.060  15.808  15.070  0.2872 -0.0049  0.1182
 2389CYS    SC1 5394   8.968  15.930  14.885  0.1214  0.0098  0.2091
 2390HIS     BB 5395   9.433  15.859  15.040  0.0237 -0.0153 -0.0446
 2390HIS    SC1 5396   9.514  15.807  15.209 -0.1360 -0.0773  0.0139
 2390HIS    SC2 5397   9.586  15.751  15.380 -0.0810 -0.1436 -0.0339
 2390HIS    SC3 5398   9.409  15.818  15.485  0.0359 -0.0065  0.0756
 2391CYS     BB 5399   9.427  15.799  14.681  0.0552 -0.2506 -0.1991
 2391CYS    SC1 5400   9.268  15.623  14.642 -0.0009 -0.1698 -0.3334
 2392ARG     BB 5401   9.348  16.025  14.426  0.1924 -0.0574  0.1390
 2392ARG    SC1 5402   9.475  16.183  14.296 -0.0309  0.0906  0.0945
 2392ARG    SC2 5403   9.548  16.499  14.365 -0.0066  0.0975  0.0270
 2393PRO     BB 5404   9.003  15.852  14.269  0.2393 -0.0409  0.0017
 2393PRO    SC1 5405   8.903  16.007  14.225  0.1059 -0.1592 -0.1148
 2394CYS     BB 5406   8.938  15.588  13.977  0.1163  0.0393 -0.1882
 2394CYS    SC1 5407   8.929  15.395  14.119  0.2398  0.2191  0.0662
 2395GLN     BB 5408   8.744  15.673  13.767 -0.2170  0.0063 -0.2934
 2395GLN    SC1 5409   8.626  15.895  13.823  0.0951  0.0813  0.0450
 2396ASN     BB 5410   8.414  15.398  13.723 -0.1006  0.0034  0.2116
 2396ASN    SC1 5411   8.367  15.497  13.498  0.0040 -0.4166  0.0030
 2397GLY     BB 5412   8.359  15.386  13.997  0.1817 -0.0249  0.2554
 2398GLY     BB 5413   8.568  15.122  14.055  0.2046 -0.0829  0.0163
 2399LEU     BB 5414   8.770  15.106  14.484 -0.1549  0.1498 -0.1570
 2399LEU    SC1 5415   8.700  14.994  14.714 -0.0523  0.2447 -0.0793
 2400ALA     BB 5416   9.073  15.217  14.526  0.1778 -0.4190  0.4490
 2401THR     BB 5417   9.225  15.026  14.731  0.1147  0.0144  0.1538
 2401THR    SC1 5418   9.228  14.878  14.857 -0.2373  0.0454  0.1998
 2402VAL     BB 5419   9.581  15.160  14.976 -0.0935 -0.2131  0.0930
 2402VAL    SC1 5420   9.505  15.321  15.067  0.3989  0.0846 -0.0108
 2403GLU     BB 5421   9.793  14.906  14.959 -0.1157  0.1912 -0.2626
 2403GLU    SC1 5422   9.776  14.678  14.833 -0.2175 -0.1595 -0.4172
 2404GLY     BB 5423  10.035  14.965  15.187 -0.1884  0.0076  0.0385
 2405THR     BB 5424  10.271  15.163  15.041 -0.2531 -0.0770 -0.1342
 2405THR    SC1 5425  10.455  15.122  15.089 -0.3061 -0.1778 -0.0173
 2406HIS     BB 5426  10.114  15.197  14.729 -0.1435 -0.1656 -0.1295
 2406HIS    SC1 5427  10.071  15.073  14.585 -0.1253 -0.0038 -0.2833
 2406HIS    SC2 5428  10.019  14.946  14.450  0.0379 -0.1839 -0.1645
 2406HIS    SC3 5429  10.123  15.055  14.295 -0.2281 -0.1027 -0.2872
 2407CYS     BB 5430   9.616  15.187  14.540 -0.0874 -0.0093 -0.0177
 2407CYS    SC1 5431   9.692  15.410  14.589 -0.1300 -0.0257  0.1245
 2408LEU     BB 5432   9.532  14.973  14.347 -0.2388  0.2635 -0.0730
 2408LEU    SC1 5433   9.503  14.738  14.464 -0.0141  0.3656  0.1901
 2409CYS     BB 5434   9.248  15.032  14.135  0.0720 -0.0324 -0.0654
 2409CYS    SC1 5435   9.267  14.989  13.900 -0.0353  0.3020 -0.1367
 2410HIS     BB 5436   8.934  14.788  14.153  0.2127 -0.3170  0.0048
 2410HIS    SC1 5437   8.962  14.703  14.326 -0.0284 -0.0216  0.1897
 2410HIS    SC2 5438   8.998  14.643  14.506 -0.4142 -0.3089  0.1711
 2410HIS    SC3 5439   9.074  14.453  14.437  0.3913  0.0727 -0.0174
 2411CYS     BB 5440   8.800  14.800  13.901 -0.0127  0.0445  0.0846
 2411CYS    SC1 5441   8.839  14.682  13.696  0.2674 -0.1382  0.2420
 2412LYS     BB 5442   8.381  14.795  13.786 -0.0990  0.0305 -0.0072
 2412LYS    SC1 5443   8.145  14.844  13.842 -0.0324 -0.1121 -0.1175
 2412LYS    SC2 5444   7.956  14.678  14.046 -0.0438  0.0309  0.0223
 2413PRO     BB 5445   8.390  14.455  13.515 -0.1502  0.1304 -0.3378
 2413PRO    SC1 5446   8.416  14.281  13.588  0.1382  0.2804 -0.0765
 2414TYR     BB 5447   8.454  14.592  13.226  0.0397  0.0470  0.0703
 2414TYR    SC1 5448   8.517  14.524  12.930  0.0646 -0.0912  0.2603
 2414TYR    SC2 5449   8.283  14.519  12.984 -0.0627  0.0588 -0.2638
 2414TYR    SC3 5450   8.362  14.304  12.775  0.2744 -0.0058 -0.0726
 2415THR     BB 5451   8.590  14.899  13.280  0.3891  0.3663  0.1628
 2415THR    SC1 5452   8.504  15.050  13.368 -0.0890  0.0857  0.1845
 2416PHE     BB 5453   8.949  14.842  13.269  0.0591  0.2514  0.0272
 2416PHE    SC1 5454   8.924  14.611  13.072  0.2812  0.0407  0.0616
 2416PHE    SC2 5455   8.992  14.525  13.286 -0.1352 -0.0797  0.1488
 2416PHE    SC3 5456   8.955  14.374  13.103  0.2784  0.0277 -0.0283
 2417GLY     BB 5457   9.263  15.024  13.286  0.0798 -0.1360  0.2798
 2418ALA     BB 5458   9.505  15.226  13.536 -0.2351 -0.3153  0.2268
 2419ALA     BB 5459   9.229  15.451  13.636  0.1557 -0.1087 -0.0817
 2420CYS     BB 5460   8.941  15.281  13.489  0.1975  0.0963 -0.1544
 2420CYS    SC1 5461   8.833  15.193  13.684 -0.0669  0.3799 -0.1713
 2421GLU     BB 5462   8.949  15.412  13.236  0.2113 -0.3040  0.2895
 2421GLU    SC1 5463   9.011  15.618  13.041 -0.4453  0.0857  0.0525
 2422GLN     BB 5464   8.895  15.129  12.974 -0.3311 -0.1541  0.0002
 2422GLN    SC1 5465   9.029  15.165  12.811  0.0637 -0.1093 -0.3881
 2423GLY     BB 5466   8.590  14.971  12.882  0.1080  0.3093 -0.0807
 2424VAL     BB 5467   8.246  14.988  12.948 -0.0873  0.0358  0.0326
 2424VAL    SC1 5468   8.127  14.968  12.788 -0.1854  0.2672  0.0751
 2425LEU     BB 5469   8.045  14.907  13.258  0.0793 -0.1696 -0.0044
 2425LEU    SC1 5470   8.028  15.117  13.418 -0.2214 -0.0230 -0.2266
 2426VAL     BB 5471   7.783  14.629  13.381 -0.1669  0.1361  0.2059
 2426VAL    SC1 5472   7.824  14.585  13.572 -0.4246  0.1626  0.2688
 2427GLY     BB 5473   7.461  14.653  13.254 -0.0476  0.2528  0.2529
 2428ASN     BB 5474   7.256  14.998  13.335 -0.0489  0.1234 -0.0436
 2428ASN    SC1 5475   7.062  15.115  13.230 -0.0138  0.2168 -0.0049
 2429GLN     BB 5476   7.422  15.348  13.501 -0.0281  0.3515 -0.0323
 2429GLN    SC1 5477   7.595  15.447  13.383  0.0182  0.0781 -0.2758
 2430ALA     BB 5478   7.352  15.651  13.736  0.3597 -0.1223 -0.1470
 2431GLY     BB 5479   7.463  15.788  13.727  0.4432  0.0454  0.0482
 2432GLY     BB 5480   7.720  16.028  13.844 -0.0985 -0.2619 -0.0887
 2433VAL     BB 5481   8.032  16.004  13.994 -0.0822 -0.1284 -0.0710
 2433VAL    SC1 5482   8.173  15.878  13.929 -0.2055 -0.2926 -0.0213
 2434ASP     BB 5483   7.985  15.930  14.368  0.2268  0.1508 -0.2221
 2434ASP    SC1 5484   7.959  15.688  14.445  0.1068  0.2255 -0.0266
 2435GLY     BB 5485   8.133  16.128  14.580  0.1001 -0.1415  0.3164
 2436GLY     BB 5486   8.457  16.061  14.785  0.1412  0.1672  0.1192
 2437TRP     BB 5487   8.576  16.115  15.100 -0.0600  0.1325  0.3356
 2437TRP    SC1 5488   8.504  15.892  15.244  0.1996  0.1650  0.0010
 2437TRP    SC2 5489   8.335  15.851  15.379 -0.0167  0.0439 -0.3066
 2437TRP    SC3 5490   8.642  15.688  15.313 -0.0264 -0.0525 -0.1886
 2437TRP    SC4 5491   8.421  15.638  15.478  0.1068  0.2799  0.0922
 2438SER     BB 5492   8.912  16.376  15.109  0.3014 -0.2935  0.2364
 2438SER    SC1 5493   9.011  16.536  15.059  0.0964 -0.2508 -0.0438
 2439CYS     BB 5494   9.169  16.273  15.429  0.1645  0.1563 -0.1642
 2439CYS    SC1 5495   9.397  16.305  15.358  0.2248 -0.1505 -0.1114
 2440TRP     BB 5496   9.114  16.247  15.797 -0.3845  0.0490  0.0438
 2440TRP    SC1 5497   8.983  16.020  15.807 -0.1037  0.0976 -0.1425
 2440TRP    SC2 5498   8.821  15.916  15.915  0.0378  0.0744  0.0473
 2440TRP    SC3 5499   8.975  15.873  15.599 -0.1140 -0.1007 -0.0018
 2440TRP    SC4 5500   8.767  15.747  15.738  0.1287 -0.1945  0.2769
 2441SER     BB 5501   9.208  16.492  15.950 -0.3638  0.2113  0.1181
 2441SER    SC1 5502   9.157  16.647  16.056 -0.1779  0.0929  0.3842
 2442SER     BB 5503   9.433  16.278  16.334 -0.0030 -0.0581 -0.1451
 2442SER    SC1 5504   9.524  16.106  16.343  0.2618  0.0932  0.1630
 2443TRP     BB 5505   9.216  16.349  16.634 -0.0635  0.0418  0.0371
 2443TRP    SC1 5506   9.212  16.117  16.726 -0.2622  0.1616  0.2940
 2443TRP    SC2 5507   9.317  15.949  16.822 -0.0813  0.2603  0.2671
 2443TRP    SC3 5508   8.977  16.032  16.775 -0.1714 -0.2574  0.0109
 2443TRP    SC4 5509   9.116  15.822  16.898  0.0560  0.0113  0.2160
 2444SER     BB 5510   9.246  16.709  16.813 -0.1507  0.0266 -0.0094
 2444SER    SC1 5511   9.136  16.841  16.720 -0.0910  0.1713  0.1276
 2445PRO     BB 5512   9.404  16.692  17.102 -0.0603  0.0882  0.1377
 2445PRO    SC1 5513   9.570  16.769  17.154  0.0239  0.1427 -0.2044
 2446CYS     BB 5514   9.097  16.791  17.314 -0.1827 -0.2355  0.3807
 2446CYS    SC1 5515   9.167  16.961  17.468 -0.0706  0.0532  0.0138
 2447VAL     BB 5516   8.800  17.064  17.182  0.1802 -0.2706  0.0256
 2447VAL    SC1 5517   8.781  16.983  17.000 -0.0047 -0.1620 -0.0033
 2448GLN     BB 5518   8.705  17.137  17.513 -0.3138  0.2085  0.1899
 2448GLN    SC1 5519   8.790  17.301  17.680 -0.0669 -0.1381 -0.3574
 2449GLY     BB 5520   8.658  16.827  17.572  0.0203 -0.0309  0.0454
 2450LYS     BB 5521   8.653  16.595  17.234 -0.3098 -0.0678 -0.0651
 2450LYS    SC1 5522   8.420  16.613  17.165 -0.0783 -0.1147  0.0719
 2450LYS    SC2 5523   8.160  16.482  17.142 -0.0817 -0.2854 -0.1251
 2451LYS     BB 5524   8.926  16.443  17.026  0.0615 -0.1363 -0.2179
 2451LYS    SC1 5525   9.068  16.333  17.177  0.2725 -0.2085  0.0206
 2451LYS    SC2 5526   9.253  16.134  17.296  0.2661 -0.1105  0.0788
 2452THR     BB 5527   8.775  16.516  16.674 -0.3028 -0.2716  0.2585
 2452THR    SC1 5528   8.638  16.653  16.660 -0.0688 -0.0692 -0.0845
 2453ARG     BB 5529   8.802  16.336  16.357  0.1037 -0.2703 -0.0194
 2453ARG    SC1 5530   8.949  16.187  16.298  0.3145  0.2596  0.1704
 2453ARG    SC2 5531   9.037  15.854  16.367  0.2497 -0.0224 -0.1674
 2454SER     BB 5532   8.693  16.501  15.984 -0.0929 -0.3351  0.0049
 2454SER    SC1 5533   8.648  16.666  16.079 -0.0416 -0.4492  0.2299
 2455ARG     BB 5534   8.672  16.435  15.568  0.2053 -0.1442 -0.1430
 2455ARG    SC1 5535   8.559  16.213  15.621 -0.0668  0.2503 -0.0176
 2455ARG    SC2 5536   8.364  16.052  15.838 -0.0424 -0.1486  0.1475
 2456GLU     BB 5537   8.474  16.658  15.306 -0.0384 -0.2082 -0.0801
 2456GLU    SC1 5538   8.670  16.869  15.264 -0.0280  0.0775 -0.1002
 2457CYS     BB 5539   8.401  16.490  15.076 -0.1674 -0.0495  0.2485
 2457CYS    SC1 5540   8.184  16.445  14.984 -0.1147  0.0525  0.0734
 2458ASN     BB 5541   8.619  16.598  14.759 -0.3094 -0.0242  0.3416
 2458ASN    SC1 5542   8.693  16.837  14.754 -0.3719 -0.0129 -0.0704
 2459ASN     BB 5543   8.789  16.355  14.633 -0.1617 -0.0363 -0.2050
 2459ASN    SC1 5544   9.023  16.360  14.545  0.0191 -0.0225  0.2695
 2460PRO     BB 5545   8.539  16.336  14.368 -0.0191 -0.0577  0.1143
 2460PRO    SC1 5546   8.466  16.248  14.216  0.0669  0.2048 -0.0814
 2461PRO     BB 5547   8.329  16.642  14.483  0.2912 -0.1831 -0.5489
 2461PRO    SC1 5548   8.321  16.773  14.346  0.0097  0.3647 -0.0181
 2462PRO     BB 5549   8.006  16.430  14.428 -0.4182 -0.0993 -0.0732
 2462PRO    SC1 5550   7.860  16.526  14.502 -0.2823  0.0699 -0.0264
 2463SER     BB 5551   7.966  16.449  13.981 -0.2057  0.0607  0.0595
 2463SER    SC1 5552   8.141  16.471  13.896 -0.1223 -0.4240  0.0936
 2464GLY     BB 5553   7.672  16.507  13.803  0.3456 -0.1079  0.3415
 2465GLY     BB 5554   7.458  16.378  14.010 -0.0676 -0.0915 -0.0005
 2466GLY     BB 5555   7.693  16.131  14.144  0.2282 -0.1827  0.1094
 2467ARG     BB 5556   7.559  16.044  14.457  0.0574 -0.1639 -0.2489
 2467ARG    SC1 5557   7.473  15.821  14.549 -0.1406  0.1491  0.1043
 2467ARG    SC2 5558   7.608  15.658  14.810  0.0000  0.0085 -0.2926
 2468SER     BB 5559   7.717  16.187  14.815 -0.0419  0.1059 -0.1196
 2468SER    SC1 5560   7.588  16.326  14.860 -0.2024 -0.1093  0.0970
 2469CYS     BB 5561   7.969  15.990  15.047  0.2841 -0.1458  0.0280
 2469CYS    SC1 5562   8.063  15.806  14.925  0.2319 -0.3171  0.2445
 2470VAL     BB 5563   7.779  15.831  15.357 -0.0065 -0.0404  0.0538
 2470VAL    SC1 5564   7.705  15.656  15.297 -0.0166 -0.0385  0.0599
 2471GLY     BB 5565   7.882  15.951  15.678 -0.1052  0.0294  0.0996
 2472GLU     BB 5566   7.888  16.260  15.878 -0.2408 -0.0323 -0.0128
 2472GLU    SC1 5567   7.586  16.347  15.822  0.0115  0.2730  0.0629
 2473THR     BB 5568   8.102  16.481  15.848  0.0952 -0.0543 -0.2963
 2473THR    SC1 5569   8.242  16.602  15.787  0.2730  0.1218  0.4285
 2474THR     BB 5570   8.319  16.323  16.227  0.1831  0.1918 -0.0267
 2474THR    SC1 5571   8.253  16.478  16.325 -0.0725  0.0275  0.0637
 2475GLU     BB 5572   8.444  16.030  16.341  0.2845 -0.1490 -0.2065
 2475GLU    SC1 5573   8.536  15.812  16.315  0.1020 -0.3087 -0.0989
 2476SER     BB 5574   8.475  16.208  16.814 -0.0553  0.0905  0.0953
 2476SER    SC1 5575   8.297  16.257  16.751 -0.0867 -0.2574 -0.0989
 2477THR     BB 5576   8.566  16.119  17.206 -0.0661 -0.0208  0.4143
 2477THR    SC1 5577   8.701  15.978  17.195  0.0106  0.0807  0.0025
 2478GLN     BB 5578   8.563  16.313  17.502 -0.1210  0.3328  0.0818
 2478GLN    SC1 5579   8.346  16.451  17.623  0.3284 -0.0226 -0.2164
 2479CYS     BB 5580   8.854  16.264  17.603 -0.1553  0.0614 -0.1121
 2479CYS    SC1 5581   8.990  16.439  17.694 -0.2574  0.0949 -0.0230
 2480GLU     BB 5582   9.049  15.912  17.655  0.0304  0.0191 -0.4400
 2480GLU    SC1 5583   9.004  15.757  17.464 -0.1587  0.3116  0.0354
 2481ASP     BB 5584   9.338  16.092  17.806  0.0204 -0.2357  0.1111
 2481ASP    SC1 5585   9.555  16.089  17.673 -0.0513 -0.0022 -0.0123
 2482GLU     BB 5586   9.118  15.882  18.125 -0.0947  0.1807  0.1847
 2482GLU    SC1 5587   8.892  15.982  18.165 -0.1377 -0.0355 -0.4776
 2483GLU     BB 5588   9.277  15.612  18.140 -0.1029 -0.0193  0.2801
 2483GLU    SC1 5589   9.238  15.365  18.020 -0.4098  0.0928 -0.3203
 2484LEU     BB 5590   9.603  15.780  18.179  0.2292  0.1706 -0.1649
 2484LEU    SC1 5591   9.757  15.587  18.081  0.0532  0.0645 -0.2297
 2485GLU     BB 5592   9.549  15.859  18.474 -0.2201  0.0338  0.0624
 2485GLU    SC1 5593   9.517  16.097  18.581  0.0686 -0.2055 -0.1008
 2486HIS     BB 5594   9.352  15.549  18.551  0.1025 -0.1124  0.1069
 2486HIS    SC1 5595   9.162  15.569  18.591  0.1016 -0.1777  0.1125
 2486HIS    SC2 5596   8.974  15.595  18.626  0.1055  0.0146  0.0078
 2486HIS    SC3 5597   8.991  15.506  18.823 -0.0597  0.1653  0.0911
 2487LEU     BB 5598   9.565  15.323  18.423 -0.1175 -0.0695  0.1377
 2487LEU    SC1 5599   9.434  15.098  18.469 -0.1112 -0.0582  0.2084
 2488ARG     BB 5600   9.842  15.426  18.569  0.3247 -0.1747 -0.1565
 2488ARG    SC1 5601  10.046  15.563  18.567 -0.0054 -0.0656  0.1181
 2488ARG    SC2 5602  10.216  15.637  18.869 -0.1376 -0.0037 -0.2936
 2489LEU     BB 5603   9.714  15.370  18.929 -0.2058  0.0383  0.0034
 2489LEU    SC1 5604   9.556  15.579  18.970 -0.3490 -0.0229 -0.2336
 2490LEU     BB 5605   9.685  15.085  18.887  0.2525  0.0081  0.2115
 2490LEU    SC1 5606   9.547  14.896  19.011 -0.0403 -0.0451 -0.1942
 2491GLU     BB 5607   9.945  14.981  18.715 -0.1213  0.0632 -0.2642
 2491GLU    SC1 5608   9.883  14.929  18.409 -0.1223  0.0778 -0.2548
 2492PRO     BB 5609  10.200  15.089  18.839 -0.1623 -0.0093  0.5348
 2492PRO    SC1 5610  10.270  15.113  19.014  0.3436  0.1224  0.3213
 2493HIS     BB 5611  10.456  14.809  18.693 -0.0685 -0.0817  0.0296
 2493HIS    SC1 5612  10.366  14.653  18.618  0.2438 -0.2926  0.0901
 2493HIS    SC2 5613  10.306  14.481  18.556 -0.1639 -0.0318 -0.2548
 2493HIS    SC3 5614  10.099  14.530  18.592 -0.0228  0.2595  0.1828
 2494CYS     BB 5615  10.417  14.989  18.319  0.2774  0.2721  0.0017
 2494CYS    SC1 5616  10.655  14.963  18.300  0.2389  0.0113 -0.1483
 2495PHE     BB 5617  10.465  15.369  18.300  0.1068 -0.5133  0.1962
 2495PHE    SC1 5618  10.365  15.294  17.991  0.2200  0.1611  0.0188
 2495PHE    SC2 5619  10.188  15.367  18.135  0.1562 -0.1415  0.0970
 2495PHE    SC3 5620  10.136  15.249  17.933  0.2559  0.0945 -0.0676
 2496PRO     BB 5621  10.735  15.564  18.441 -0.0880 -0.1510 -0.0214
 2496PRO    SC1 5622  10.844  15.715  18.400 -0.1379 -0.0210  0.3203
 2497LEU     BB 5623  10.734  15.512  18.863 -0.1143  0.0177  0.1183
 2497LEU    SC1 5624  10.699  15.258  18.792  0.0981  0.0131  0.0288
 2498SER     BB 5625  10.815  15.785  19.058 -0.3159  0.0416  0.0301
 2498SER    SC1 5626  10.781  15.973  19.018 -0.0743  0.0353 -0.2121
 2499LEU     BB 5627  10.922  15.573  19.364  0.0462 -0.1633  0.0912
 2499LEU    SC1 5628  11.094  15.457  19.198 -0.0495  0.0665 -0.1689
 2500VAL     BB 5629  11.233  15.736  19.544 -0.2008  0.1480 -0.0456
 2500VAL    SC1 5630  11.417  15.709  19.615 -0.3478  0.2209  0.3668
 2501PRO     BB 5631  11.009  15.960  19.852 -0.1591  0.1063 -0.0017
 2501PRO    SC1 5632  11.167  15.958  19.958 -0.0146  0.1872 -0.2106
 2502THR     BB 5633  10.832  16.383  19.784  0.0505 -0.1056  0.1520
 2502THR    SC1 5634  10.939  16.506  19.677  0.0867 -0.4272 -0.1852
 2503GLU     BB 5635  10.582  16.328  20.005  0.1092 -0.1656 -0.0359
 2503GLU    SC1 5636  10.496  16.027  19.954 -0.0032 -0.0916 -0.0435
 2504PHE     BB 5637  10.772  16.378  20.467 -0.2466  0.3039  0.0396
 2504PHE    SC1 5638  10.913  16.557  20.290  0.0836  0.0247  0.4240
 2504PHE    SC2 5639  11.049  16.360  20.270  0.3954  0.2907 -0.1261
 2504PHE    SC3 5640  11.112  16.562  20.156 -0.2923  0.5123 -0.1291
 2505CYS     BB 5641  10.696  16.617  20.731  0.1712 -0.1685 -0.0978
 2505CYS    SC1 5642  10.708  16.530  20.955 -0.0674  0.2653  0.0867
 2506PRO     BB 5643  10.971  16.922  20.882  0.1090 -0.1951  0.2716
 2506PRO    SC1 5644  11.012  17.104  20.844 -0.1798 -0.1593  0.1253
 2507SER     BB 5645  11.105  16.693  21.177 -0.0785  0.1433 -0.1737
 2507SER    SC1 5646  11.299  16.683  21.190 -0.0983  0.0606  0.0720
 2508PRO     BB 5647  10.930  16.495  21.440 -0.0130 -0.2216 -0.2651
 2508PRO    SC1 5648  10.790  16.367  21.447 -0.1846 -0.0174  0.0640
 2509PRO     BB 5649  10.944  16.701  21.784  0.1041 -0.0183  0.0935
 2509PRO    SC1 5650  10.825  16.848  21.765 -0.0321 -0.1420 -0.0188
 2510ALA     BB 5651  11.066  16.596  22.119 -0.1238  0.1494 -0.0188
 2511LEU     BB 5652  10.919  16.456  22.364  0.1365 -0.0359 -0.0058
 2511LEU    SC1 5653  10.669  16.371  22.386  0.0228  0.2687 -0.1091
 2512LYS     BB 5654  10.996  16.566  22.670  0.0409  0.1104 -0.0337
 2512LYS    SC1 5655  10.803  16.733  22.711 -0.1184  0.4430 -0.1143
 2512LYS    SC2 5656  10.562  16.656  22.882  0.1230 -0.0727 -0.0023
 2513ASP     BB 5657  11.176  16.331  22.793 -0.0643  0.0235 -0.0384
 2513ASP    SC1 5658  11.343  16.416  22.966 -0.0316 -0.2013  0.0409
 2514GLY     BB 5659  11.095  16.121  22.488 -0.0567  0.1196  0.0352
 2515PHE     BB 5660  11.267  16.105  22.171 -0.0894  0.0917  0.0540
 2515PHE    SC1 5661  11.598  16.068  22.214  0.3082  0.0143  0.1844
 2515PHE    SC2 5662  11.473  15.866  22.251  0.0199  0.0159 -0.7107
 2515PHE    SC3 5663  11.706  15.876  22.309 -0.1224 -0.3485 -0.0482
 2516VAL     BB 5664  11.242  15.946  21.814 -0.1454 -0.2165  0.0136
 2516VAL    SC1 5665  11.151  16.090  21.709  0.1941  0.0821  0.1261
 2517GLN     BB 5666  11.333  15.667  21.810  0.1012  0.1204  0.2107
 2517GLN    SC1 5667  11.500  15.485  21.888  0.2306  0.0405 -0.0259
 2518ASP     BB 5668  11.378  15.664  21.418 -0.2639  0.2358 -0.0134
 2518ASP    SC1 5669  11.262  15.437  21.420  0.4652 -0.1455  0.1611
 2519GLU     BB 5670  11.673  15.850  21.306 -0.1644 -0.0224  0.0905
 2519GLU    SC1 5671  11.889  16.075  21.364  0.1693 -0.2010 -0.3216
 2520GLY     BB 5672  11.583  15.877  20.971  0.2591  0.0619  0.2449
 2521THR     BB 5673  11.602  16.216  20.916  0.0514  0.1693  0.1867
 2521THR    SC1 5674  11.674  16.375  21.003  0.0501  0.1564  0.2096
 2522MET     BB 5675  11.406  16.317  20.621  0.0613  0.2877  0.0842
 2522MET    SC1 5676  11.398  16.601  20.607 -0.0682 -0.1940 -0.3785
 2523PHE     BB 5677  11.048  16.183  20.697  0.0078 -0.0554 -0.1494
 2523PHE    SC1 5678  11.097  16.254  21.010  0.1994  0.1231 -0.2327
 2523PHE    SC2 5679  11.109  16.017  20.973 -0.2316  0.0663 -0.0215
 2523PHE    SC3 5680  11.193  16.111  21.178 -0.2605  0.0704 -0.0121
 2524PRO     BB 5681  10.798  15.981  20.475 -0.0946 -0.0063  0.2034
 2524PRO    SC1 5682  10.871  15.845  20.364 -0.0528  0.1066  0.0925
 2525VAL     BB 5683  10.427  16.044  20.485 -0.0795  0.3684  0.0652
 2525VAL    SC1 5684  10.296  16.150  20.378  0.1108  0.3202 -0.2181
 2526GLY     BB 5685  10.340  15.771  20.636  0.1982  0.0710 -0.2090
 2527LYS     BB 5686  10.631  15.618  20.743 -0.3978  0.0391 -0.1752
 2527LYS    SC1 5687  10.763  15.418  20.626 -0.1717  0.1307 -0.0137
 2527LYS    SC2 5688  11.038  15.403  20.556 -0.0464 -0.1467  0.2186
 2528ASN     BB 5689  10.508  15.538  21.056 -0.0217 -0.2381  0.0878
 2528ASN    SC1 5690  10.540  15.307  21.146 -0.1056 -0.3066 -0.0556
 2529VAL     BB 5691  10.749  15.688  21.355  0.0236 -0.0379 -0.4393
 2529VAL    SC1 5692  10.805  15.879  21.376  0.4966 -0.2188  0.0045
 2530VAL     BB 5693  10.814  15.497  21.644  0.1216  0.0521 -0.0946
 2530VAL    SC1 5694  10.789  15.299  21.659 -0.0832  0.1054  0.2822
 2531TYR     BB 5695  10.949  15.685  21.968  0.2278 -0.1151 -0.1583
 2531TYR    SC1 5696  10.738  15.920  21.852  0.1333 -0.0781  0.3378
 2531TYR    SC2 5697  10.815  15.953  22.077  0.0137  0.1888  0.3396
 2531TYR    SC3 5698  10.738  16.218  21.937 -0.1281  0.0011  0.0591
 2532THR     BB 5699  11.051  15.538  22.278 -0.1159 -0.0172 -0.0030
 2532THR    SC1 5700  11.157  15.375  22.256  0.0650  0.0513  0.3335
 2533CYS     BB 5701  11.093  15.761  22.614  0.0500 -0.1322  0.2463
 2533CYS    SC1 5702  11.093  15.554  22.735 -0.0246 -0.1883  0.1501
 2534ASN     BB 5703  11.400  15.898  22.758  0.1974 -0.0686  0.2476
 2534ASN    SC1 5704  11.595  16.054  22.748  0.0592  0.1190  0.4365
 2535GLU     BB 5705  11.555  15.617  22.952  0.0238 -0.2728  0.2379
 2535GLU    SC1 5706  11.803  15.555  22.963  0.0994 -0.0144 -0.1978
 2536GLY     BB 5707  11.295  15.525  23.262  0.2469  0.0746  0.1531
 2537TYR     BB 5708  11.070  15.760  23.168 -0.1878 -0.0515 -0.1334
 2537TYR    SC1 5709  11.085  16.115  23.204 -0.1103 -0.2122  0.0015
 2537TYR    SC2 5710  11.264  15.966  23.263 -0.1615 -0.2231  0.1330
 2537TYR    SC3 5711  11.257  16.221  23.439  0.0670  0.0486 -0.2434
 2538SER     BB 5712  10.712  15.569  23.021 -0.0986  0.0344 -0.2096
 2538SER    SC1 5713  10.802  15.401  23.063  0.0401  0.1599  0.0002
 2539LEU     BB 5714  10.560  15.661  22.726 -0.0587  0.0674  0.0231
 2539LEU    SC1 5715  10.619  15.825  22.527  0.1930 -0.1442 -0.0774
 2540ILE     BB 5716  10.173  15.699  22.786  0.0484 -0.0179 -0.1749
 2540ILE    SC1 5717  10.131  15.750  22.976 -0.2137  0.0818  0.1781
 2541GLY     BB 5718  10.035  15.675  22.491  0.0679  0.1885  0.1931
 2542ASN     BB 5719  10.025  15.633  22.202  0.1220  0.1029 -0.0688
 2542ASN    SC1 5720   9.876  15.526  22.032 -0.0174  0.3332 -0.0933
 2543PRO     BB 5721  10.386  15.592  22.093 -0.0218 -0.1622 -0.0543
 2543PRO    SC1 5722  10.552  15.530  22.160  0.0084 -0.0446 -0.0196
 2544VAL     BB 5723  10.325  15.600  21.743 -0.2641  0.1359  0.0394
 2544VAL    SC1 5724  10.217  15.469  21.637 -0.0355  0.1600 -0.2265
 2545ALA     BB 5725  10.312  15.906  21.490 -0.1412 -0.4810  0.0248
 2546ARG     BB 5726  10.266  15.827  21.194  0.0498 -0.1500 -0.1743
 2546ARG    SC1 5727  10.065  15.796  21.036  0.2872 -0.0566 -0.1379
 2546ARG    SC2 5728   9.734  15.757  20.968 -0.1884 -0.0840 -0.1762
 2547CYS     BB 5729  10.383  16.163  20.908 -0.0258 -0.1273 -0.0048
 2547CYS    SC1 5730  10.597  16.067  20.960  0.0636  0.0510 -0.0416
 2548GLY     BB 5731  10.001  16.228  20.767  0.0696  0.0573  0.2046
 2549GLU     BB 5732   9.890  16.340  20.528 -0.3595 -0.0660  0.2533
 2549GLU    SC1 5733   9.718  16.234  20.323 -0.0613 -0.0305 -0.0402
 2550ASP     BB 5734   9.887  16.692  20.529 -0.0509 -0.3492 -0.2613
 2550ASP    SC1 5735   9.810  16.933  20.504  0.2491 -0.2047  0.1841
 2551LEU     BB 5736  10.303  16.679  20.597 -0.0313 -0.0078  0.1864
 2551LEU    SC1 5737  10.398  16.626  20.355 -0.2160 -0.1304  0.1415
 2552ARG     BB 5738  10.245  16.710  20.914  0.1124 -0.0095 -0.2070
 2552ARG    SC1 5739  10.044  16.776  21.007  0.0520  0.3594  0.1394
 2552ARG    SC2 5740   9.806  17.049  20.972 -0.1174  0.0344  0.2275
 2553TRP     BB 5741  10.324  16.437  21.260 -0.0242 -0.0216  0.0443
 2553TRP    SC1 5742  10.419  16.650  21.387  0.0006 -0.0199 -0.2169
 2553TRP    SC2 5743  10.547  16.826  21.354 -0.0139  0.0068 -0.1232
 2553TRP    SC3 5744  10.265  16.763  21.556 -0.2052 -0.0786 -0.3651
 2553TRP    SC4 5745  10.409  16.992  21.481  0.0085 -0.0834  0.0211
 2554LEU     BB 5746  10.025  16.277  21.383 -0.0300  0.4186 -0.1547
 2554LEU    SC1 5747   9.834  16.284  21.200 -0.0681  0.3974 -0.1160
 2555VAL     BB 5748  10.116  16.253  21.686  0.2168 -0.0361 -0.0525
 2555VAL    SC1 5749  10.278  16.257  21.803  0.0813  0.2440  0.1281
 2556GLY     BB 5750   9.860  16.011  21.918 -0.1742 -0.2198 -0.2835
 2557GLU     BB 5751   9.917  16.308  22.269  0.0871 -0.0057  0.0552
 2557GLU    SC1 5752   9.787  16.345  22.544  0.0255  0.0780 -0.4510
 2558MET     BB 5753  10.208  16.142  22.389 -0.2024 -0.2021  0.3221
 2558MET    SC1 5754  10.287  16.043  22.200 -0.1467 -0.1463  0.1422
 2559HIS     BB 5755  10.332  16.182  22.739  0.0124 -0.4335  0.2215
 2559HIS    SC1 5756  10.200  16.283  22.842 -0.1015 -0.3685  0.0177
 2559HIS    SC2 5757  10.077  16.385  22.950 -0.1476 -0.2841 -0.1228
 2559HIS    SC3 5758  10.017  16.210  23.061 -0.1783 -0.1885  0.0091
 2560CYS     BB 5759  10.590  16.037  22.930  0.0132 -0.0042  0.0962
 2560CYS    SC1 5760  10.755  16.205  22.887 -0.0508 -0.0433 -0.3110
 2561GLN     BB 5761  10.557  15.905  23.262 -0.2643 -0.0189 -0.0102
 2561GLN    SC1 5762  10.365  16.017  23.402  0.1246  0.2786  0.5499
 2562LYS     BB 5763  10.814  15.806  23.495 -0.1599 -0.0092  0.2490
 2562LYS    SC1 5764  10.810  16.039  23.619 -0.0060  0.1317 -0.0967
 2562LYS    SC2 5765  10.807  16.322  23.612 -0.3292 -0.2687  0.1894
 2563ILE     BB 5766  10.919  15.507  23.651 -0.0760 -0.2019 -0.1416
 2563ILE    SC1 5767  10.901  15.338  23.543 -0.1962  0.4244  0.2580
 2564ALA     BB 5768  10.901  15.510  23.995 -0.1505  0.0564  0.0064
 2565CYS     BB 5769  10.685  15.598  24.232  0.1375  0.0434  0.0594
 2565CYS    SC1 5770  10.471  15.565  24.336  0.0696  0.0478 -0.0788
 2566VAL     BB 5771  10.669  15.944  24.482  0.2843  0.0531  0.0110
 2566VAL    SC1 5772  10.715  16.073  24.335 -0.0085  0.1347 -0.0111
 2567LEU     BB 5773  10.633  15.983  24.784  0.1983  0.0061  0.0455
 2567LEU    SC1 5774  10.855  16.018  24.925  0.2619 -0.0457 -0.0427
 2568PRO     BB 5775  10.230  16.000  24.812 -0.2726  0.0347 -0.1562
 2568PRO    SC1 5776  10.194  15.853  24.697  0.2114 -0.0824 -0.1620
 2569VAL     BB 5777   9.999  16.175  24.990 -0.0853  0.1826  0.2454
 2569VAL    SC1 5778  10.026  16.373  25.005 -0.1334  0.2153 -0.0797
 2570LEU     BB 5779  10.057  16.098  25.381 -0.0303 -0.0827  0.0685
 2570LEU    SC1 5780  10.266  15.945  25.326 -0.0209 -0.1229  0.2152
 2571MET     BB 5781   9.787  16.029  25.508  0.1077 -0.1235  0.1640
 2571MET    SC1 5782   9.589  15.993  25.297  0.0099  0.1451  0.2249
 2572ASP     BB 5783   9.763  16.139  25.862  0.1443  0.0940  0.1043
 2572ASP    SC1 5784   9.535  16.249  25.894  0.1032  0.0977 -0.2007
 2573GLY     BB 5785  10.021  16.362  25.871 -0.0928  0.2526  0.1786
 2574ILE     BB 5786  10.345  16.012  25.918 -0.2861 -0.0202  0.1487
 2574ILE    SC1 5787  10.178  15.909  25.855  0.1059  0.1899  0.2123
 2575GLN     BB 5788  10.679  15.963  25.897  0.1143  0.0180  0.1653
 2575GLN    SC1 5789  10.809  16.037  26.115 -0.2709 -0.0572 -0.1312
 2576SER     BB 5790  10.851  15.898  25.578 -0.1721  0.1700  0.1971
 2576SER    SC1 5791  10.766  15.905  25.403 -0.1698 -0.0339  0.1872
 2577HIS     BB 5792  11.149  15.866  25.699  0.1460  0.1023 -0.0244
 2577HIS    SC1 5793  11.206  15.757  25.851 -0.0852 -0.1771 -0.1399
 2577HIS    SC2 5794  11.265  15.632  25.985 -0.3868 -0.2999 -0.1200
 2577HIS    SC3 5795  11.216  15.768  26.145 -0.3315 -0.2720 -0.1269
[truncated: 21,783,677 more chars]
