# Supplementary material for: Structural basis for membrane attack complex inhibition by CD59
Source: Nat Commun. 2023 Feb 16;14:890. doi: 10.1038/s41467-023-36441-z (PMC9935631; doi:10.1038/s41467-023-36441-z)
Supplement: Supplementary file 11 — Supplementary Data File 8 [file 41467_2023_36441_MOESM11_ESM.txt]

Protein in INSANE! Membrane UpperLeaflet>DOPC:CHOL=7.0:3.0 LowerLeaflet>DOPC:CHOL=7.0:3.0 t=   0.00000 step= 0
321500
    1GLN     BB    1  11.741   9.302  17.538
    1GLN    SC1    2  11.603   9.345  17.704
    2GLU     BB    3  11.921   8.972  17.638
    2GLU    SC1    4  12.054   8.941  17.406
    3GLN     BB    5  12.207   9.117  17.815
    3GLN    SC1    6  12.207   9.337  17.783
    4THR     BB    7  11.984   9.255  18.146
    4THR    SC1    8  11.819   9.156  18.110
    5TYR     BB    9  12.122   9.404  18.503
    5TYR    SC1   10  12.194   9.709  18.523
    5TYR    SC2   11  12.190   9.648  18.291
    5TYR    SC3   12  12.163   9.953  18.334
    6VAL     BB   13  11.950   9.452  18.834
    6VAL    SC1   14  11.782   9.348  18.803
    7ILE     BB   15  12.142   9.678  19.050
    7ILE    SC1   16  12.259   9.854  19.065
    8SER     BB   17  11.921   9.751  19.379
    8SER    SC1   18  11.881   9.577  19.458
    9ALA     BB   19  12.005   9.947  19.708
   10PRO     BB   20  11.832  10.026  20.002
   10PRO    SC1   21  11.907  10.055  20.174
   11LYS     BB   22  11.535  10.307  19.957
   11LYS    SC1   23  11.293  10.305  19.866
   11LYS    SC2   24  11.184  10.457  19.644
   12ILE     BB   25  11.700  10.531  20.155
   12ILE    SC1   26  11.526  10.613  20.287
   13PHE     BB   27  12.085  10.532  20.192
   13PHE    SC1   28  12.327  10.538  19.994
   13PHE    SC2   29  12.202  10.349  19.917
   13PHE    SC3   30  12.442  10.345  19.909
   14ARG     BB   31  12.220  10.619  20.536
   14ARG    SC1   32  12.168  10.404  20.646
   14ARG    SC2   33  11.839  10.368  20.677
   15VAL     BB   34  12.460  10.832  20.594
   15VAL    SC1   35  12.486  11.030  20.578
   16GLY     BB   36  12.743  10.661  20.668
   17ALA     BB   37  12.703  10.318  20.694
   18SER     BB   38  12.801  10.015  20.531
   18SER    SC1   39  12.964   9.909  20.533
   19GLU     BB   40  12.579   9.968  20.243
   19GLU    SC1   41  12.342  10.094  20.345
   20ASN     BB   42  12.585   9.655  20.063
   20ASN    SC1   43  12.695   9.500  20.226
   21ILE     BB   44  12.500   9.679  19.668
   21ILE    SC1   45  12.469   9.895  19.594
   22VAL     BB   46  12.415   9.421  19.437
   22VAL    SC1   47  12.265   9.307  19.503
   23ILE     BB   48  12.428   9.371  19.077
   23ILE    SC1   49  12.617   9.492  19.004
   24GLN     BB   50  12.290   8.992  18.896
   24GLN    SC1   51  12.070   8.918  18.803
   25VAL     BB   52  12.364   9.102  18.513
   25VAL    SC1   53  12.548   9.147  18.576
   26TYR     BB   54  12.206   8.838  18.224
   26TYR    SC1   55  11.911   8.697  18.295
   26TYR    SC2   56  12.098   8.573  18.378
   26TYR    SC3   57  11.829   8.479  18.500
   27GLY     BB   58  12.263   8.816  17.957
   28TYR     BB   59  12.642   8.757  17.972
   28TYR    SC1   60  12.705   9.041  17.930
   28TYR    SC2   61  12.754   8.997  18.161
   28TYR    SC3   62  12.576   9.248  18.122
   29THR     BB   63  12.886   8.569  17.935
   29THR    SC1   64  12.966   8.398  17.886
   30GLU     BB   65  13.184   8.837  17.941
   30GLU    SC1   66  13.158   8.997  17.716
   31ALA     BB   67  13.260   8.903  18.178
   32PHE     BB   68  13.336   9.266  18.291
   32PHE    SC1   69  12.986   9.359  18.287
   32PHE    SC2   70  13.100   9.381  18.077
   32PHE    SC3   71  12.964   9.561  18.159
   33ASP     BB   72  13.347   9.558  18.561
   33ASP    SC1   73  13.552   9.709  18.562
   34ALA     BB   74  13.076   9.738  18.597
   35THR     BB   75  13.129  10.044  18.870
   35THR    SC1   76  13.287  10.145  18.816
   36ILE     BB   77  12.890  10.092  19.099
   36ILE    SC1   78  12.739   9.949  19.133
   37SER     BB   79  12.946  10.484  19.213
   37SER    SC1   80  12.995  10.563  19.041
   38ILE     BB   81  12.801  10.718  19.464
   38ILE    SC1   82  12.661  10.708  19.611
   39LYS     BB   83  12.790  11.070  19.322
   39LYS    SC1   84  12.819  11.025  19.083
   39LYS    SC2   85  13.048  11.036  18.859
   40SER     BB   86  12.779  11.415  19.353
   40SER    SC1   87  12.905  11.548  19.420
   41TYR     BB   88  12.469  11.561  19.324
   41TYR    SC1   89  12.494  11.834  19.515
   41TYR    SC2   90  12.367  11.664  19.626
   41TYR    SC3   91  12.245  11.947  19.662
   42PRO     BB   92  12.331  11.658  19.044
   42PRO    SC1   93  12.169  11.754  19.017
   43ASP     BB   94  12.698  11.807  18.997
   43ASP    SC1   95  12.846  11.946  19.151
   44LYS     BB   96  12.815  11.504  18.949
   44LYS    SC1   97  12.680  11.344  18.796
   44LYS    SC2   98  12.536  11.220  18.542
   45LYS     BB   99  13.215  11.640  19.006
   45LYS    SC1  100  13.201  11.824  18.829
   45LYS    SC2  101  13.053  11.998  18.685
   46PHE     BB  102  13.348  11.424  19.321
   46PHE    SC1  103  13.598  11.258  19.515
   46PHE    SC2  104  13.555  11.475  19.608
   46PHE    SC3  105  13.600  11.289  19.753
   47SER     BB  106  13.220  11.073  19.400
   47SER    SC1  107  13.281  10.927  19.285
   48TYR     BB  108  13.194  10.993  19.744
   48TYR    SC1  109  13.015  11.261  19.856
   48TYR    SC2  110  12.871  11.091  19.766
   48TYR    SC3  111  12.715  11.341  19.863
   49SER     BB  112  13.179  10.635  19.732
   49SER    SC1  113  13.278  10.537  19.868
   50SER     BB  114  13.301  10.343  19.416
   50SER    SC1  115  13.409  10.457  19.300
   51GLY     BB  116  13.265   9.987  19.355
   52HIS     BB  117  13.498   9.828  19.167
   52HIS    SC1  118  13.661   9.920  19.112
   52HIS    SC2  119  13.820  10.020  19.065
   52HIS    SC3  120  13.706  10.199  19.027
   53VAL     BB  121  13.294   9.496  19.093
   53VAL    SC1  122  13.102   9.510  19.149
   54HIS     BB  123  13.434   9.201  18.846
   54HIS    SC1  124  13.608   9.156  18.770
   54HIS    SC2  125  13.786   9.094  18.730
   54HIS    SC3  126  13.790   9.203  18.543
   55LEU     BB  127  13.141   9.033  18.763
   55LEU    SC1  128  12.984   9.245  18.738
   56SER     BB  129  13.259   8.746  18.577
   56SER    SC1  130  13.445   8.700  18.611
   57SER     BB  131  13.110   8.324  18.530
   57SER    SC1  132  13.206   8.281  18.366
   58GLU     BB  133  13.257   8.176  18.837
   58GLU    SC1  134  13.184   7.867  18.948
   59ASN     BB  135  13.062   8.461  19.030
   59ASN    SC1  136  13.253   8.613  19.080
   60LYS     BB  137  12.793   8.391  18.872
   60LYS    SC1  138  12.747   8.167  18.819
   60LYS    SC2  139  12.720   7.913  18.911
   61PHE     BB  140  12.765   8.754  18.771
   61PHE    SC1  141  12.777   8.664  18.458
   61PHE    SC2  142  12.550   8.637  18.531
   61PHE    SC3  143  12.651   8.472  18.390
   62GLN     BB  144  12.663   8.853  19.063
   62GLN    SC1  145  12.538   8.712  19.259
   63ASN     BB  146  12.863   9.101  19.223
   63ASN    SC1  147  13.100   9.034  19.264
   64SER     BB  148  12.835   9.321  19.540
   64SER    SC1  149  12.914   9.321  19.718
   65ALA     BB  150  12.912   9.744  19.570
   66ILE     BB  151  12.976   9.781  19.955
   66ILE    SC1  152  13.079   9.676  20.104
   67LEU     BB  153  12.913  10.154  19.941
   67LEU    SC1  154  12.873  10.239  19.693
   68THR     BB  155  12.910  10.356  20.173
   68THR    SC1  156  13.008  10.418  20.330
   69ILE     BB  157  12.870  10.854  20.221
   69ILE    SC1  158  12.682  10.872  20.125
   70GLN     BB  159  13.125  10.964  20.459
   70GLN    SC1  160  13.275  10.717  20.613
   71PRO     BB  161  12.974  11.224  20.705
   71PRO    SC1  162  12.887  11.215  20.874
   72LYS     BB  163  13.238  11.490  20.628
   72LYS    SC1  164  13.086  11.708  20.678
   72LYS    SC2  165  12.996  11.789  20.955
   73GLN     BB  166  13.270  11.446  20.243
   73GLN    SC1  167  13.538  11.348  20.261
   74LEU     BB  168  12.889  11.600  20.240
   74LEU    SC1  169  12.750  11.401  20.346
   75PRO     BB  170  12.784  11.918  20.126
   75PRO    SC1  171  12.628  11.928  20.019
   76GLY     BB  172  12.734  12.141  20.470
   77GLY     BB  173  12.582  12.343  20.569
   78GLN     BB  174  12.283  12.428  20.628
   78GLN    SC1  175  12.256  12.516  20.939
   79ASN     BB  176  12.088  12.158  20.638
   79ASN    SC1  177  11.894  12.132  20.793
   80PRO     BB  178  12.250  11.934  20.455
   80PRO    SC1  179  12.412  11.836  20.470
   81VAL     BB  180  12.177  11.680  20.076
   81VAL    SC1  181  12.314  11.535  20.074
   82SER     BB  182  11.849  11.458  20.030
   82SER    SC1  183  11.714  11.389  20.152
   83TYR     BB  184  12.007  11.371  19.695
   83TYR    SC1  185  11.802  11.383  19.479
   83TYR    SC2  186  11.998  11.511  19.426
   83TYR    SC3  187  11.747  11.601  19.267
   84VAL     BB  188  12.331  11.116  19.592
   84VAL    SC1  189  12.317  11.036  19.775
   85TYR     BB  190  12.334  10.942  19.278
   85TYR    SC1  191  12.222  11.220  19.142
   85TYR    SC2  192  12.330  11.087  18.974
   85TYR    SC3  193  12.082  11.239  18.866
   86LEU     BB  194  12.374  10.623  19.204
   86LEU    SC1  195  12.328  10.398  19.336
   87GLU     BB  196  12.532  10.593  18.864
   87GLU    SC1  197  12.659  10.781  18.677
   88VAL     BB  198  12.618  10.260  18.748
   88VAL    SC1  199  12.499  10.112  18.687
   89VAL     BB  200  12.887  10.277  18.459
   89VAL    SC1  201  12.981  10.453  18.469
   90SER     BB  202  13.080   9.998  18.285
   90SER    SC1  203  13.264  10.063  18.283
   91LYS     BB  204  13.106   9.919  17.840
   91LYS    SC1  205  13.323   9.794  17.904
   91LYS    SC2  206  13.516   9.664  18.080
   92HIS     BB  207  12.789   9.839  17.767
   92HIS    SC1  208  12.729   9.653  17.756
   92HIS    SC2  209  12.663   9.474  17.727
   92HIS    SC3  210  12.862   9.396  17.700
   93PHE     BB  211  12.587  10.008  18.060
   93PHE    SC1  212  12.614   9.854  18.351
   93PHE    SC2  213  12.594   9.697  18.171
   93PHE    SC3  214  12.626   9.619  18.396
   94SER     BB  215  12.541  10.383  18.211
   94SER    SC1  216  12.638  10.543  18.157
   95LYS     BB  217  12.215  10.471  18.366
   95LYS    SC1  218  11.980  10.440  18.396
   95LYS    SC2  219  11.765  10.212  18.337
   96SER     BB  220  12.182  10.742  18.710
   96SER    SC1  221  12.153  10.886  18.582
   97LYS     BB  222  11.922  10.708  18.998
   97LYS    SC1  223  11.741  10.515  19.079
   97LYS    SC2  224  11.509  10.392  18.986
   98ARG     BB  225  11.827  10.957  19.190
   98ARG    SC1  226  11.683  11.154  19.050
   98ARG    SC2  227  11.450  11.221  18.819
   99MET     BB  228  11.906  10.857  19.545
   99MET    SC1  229  11.941  10.597  19.601
  100PRO     BB  230  11.786  10.928  19.894
  100PRO    SC1  231  11.601  10.967  19.918
  101ILE     BB  232  11.995  10.925  20.178
  101ILE    SC1  233  12.174  11.072  20.207
  102THR     BB  234  11.841  10.985  20.489
  102THR    SC1  235  11.658  11.019  20.547
  103TYR     BB  236  12.060  11.161  20.827
  103TYR    SC1  237  12.085  11.393  20.598
  103TYR    SC2  238  11.880  11.384  20.723
  103TYR    SC3  239  11.892  11.625  20.528
  104ASP     BB  240  11.960  10.853  20.998
  104ASP    SC1  241  11.741  10.733  20.951
  105ASN     BB  242  12.208  10.612  21.091
  105ASN    SC1  243  12.447  10.548  21.054
  106GLY     BB  244  12.188  10.375  21.417
  107PHE     BB  245  12.019  10.390  21.767
  107PHE    SC1  246  11.745  10.274  21.562
  107PHE    SC2  247  11.673  10.394  21.757
  107PHE    SC3  248  11.511  10.307  21.602
  108LEU     BB  249  12.026  10.591  22.031
  108LEU    SC1  250  12.096  10.839  22.089
  109PHE     BB  251  11.829  10.520  22.368
  109PHE    SC1  252  11.724  10.201  22.429
  109PHE    SC2  253  11.917  10.177  22.289
  109PHE    SC3  254  11.880  10.024  22.470
  110ILE     BB  255  11.813  10.706  22.647
  110ILE    SC1  256  11.823  10.912  22.621
  111HIS     BB  257  11.828  10.472  22.921
  111HIS    SC1  258  11.875  10.283  22.933
  111HIS    SC2  259  11.912  10.094  22.928
  111HIS    SC3  260  11.899  10.078  23.143
  112THR     BB  261  11.650  10.693  23.209
  112THR    SC1  262  11.514  10.751  23.082
  113ASP     BB  263  11.721  10.602  23.539
  113ASP    SC1  264  11.940  10.473  23.542
  114LYS     BB  265  11.396  10.585  23.616
  114LYS    SC1  266  11.296  10.510  23.838
  114LYS    SC2  267  11.234  10.515  24.125
  115PRO     BB  268  11.070  10.724  23.485
  115PRO    SC1  269  11.081  10.690  23.298
  116VAL     BB  270  10.949  10.939  23.761
  116VAL    SC1  271  10.766  11.010  23.798
  117TYR     BB  272  11.150  11.230  23.980
  117TYR    SC1  273  11.465  11.170  23.962
  117TYR    SC2  274  11.361  10.961  24.018
  117TYR    SC3  275  11.659  10.930  23.938
  118THR     BB  276  11.095  11.345  24.221
  118THR    SC1  277  11.096  11.401  24.408
  119PRO     BB  278  11.208  11.846  24.293
  119PRO    SC1  279  11.029  11.837  24.231
  120ASP     BB  280  11.442  11.769  24.503
  120ASP    SC1  281  11.498  11.950  24.674
  121GLN     BB  282  11.665  11.494  24.256
  121GLN    SC1  283  11.606  11.298  24.439
  122SER     BB  284  11.916  11.403  23.971
  122SER    SC1  285  12.066  11.300  24.040
  123VAL     BB  286  11.854  11.258  23.624
  123VAL    SC1  287  11.777  11.385  23.491
  124LYS     BB  288  12.065  10.966  23.569
  124LYS    SC1  289  12.110  10.885  23.791
  124LYS    SC2  290  12.149  10.710  24.004
  125VAL     BB  291  12.040  10.943  23.198
  125VAL    SC1  292  11.945  11.087  23.097
  126ARG     BB  293  12.267  10.754  23.000
  126ARG    SC1  294  12.279  10.522  23.117
  126ARG    SC2  295  12.330  10.256  23.282
  127VAL     BB  296  12.225  10.682  22.641
  127VAL    SC1  297  12.316  10.843  22.563
  128TYR     BB  298  12.383  10.352  22.457
  128TYR    SC1  299  12.346  10.047  22.486
  128TYR    SC2  300  12.277  10.196  22.661
  128TYR    SC3  301  12.446   9.958  22.765
  129SER     BB  302  12.481  10.447  22.110
  129SER    SC1  303  12.518  10.636  22.085
  130LEU     BB  304  12.425  10.197  21.866
  130LEU    SC1  305  12.274  10.023  21.996
  131ASN     BB  306  12.450  10.228  21.465
  131ASN    SC1  307  12.682  10.202  21.376
  132ASP     BB  308  12.246  10.129  21.178
  132ASP    SC1  309  12.040  10.140  21.028
  133ASP     BB  310  12.392   9.788  21.224
  133ASP    SC1  311  12.300   9.564  21.145
  134LEU     BB  312  12.451   9.758  21.573
  134LEU    SC1  313  12.218   9.689  21.680
  135LYS     BB  314  12.718   9.766  21.636
  135LYS    SC1  315  12.919   9.787  21.463
  135LYS    SC2  316  13.094   9.562  21.372
  136PRO     BB  317  12.894  10.045  21.905
  136PRO    SC1  318  13.063   9.958  21.906
  137ALA     BB  319  12.857  10.375  21.782
  138LYS     BB  320  13.122  10.562  21.892
  138LYS    SC1  321  13.286  10.383  21.900
  138LYS    SC2  322  13.447  10.192  21.708
  139ARG     BB  323  13.047  10.848  21.764
  139ARG    SC1  324  13.046  10.893  21.528
  139ARG    SC2  325  13.007  11.222  21.420
  140GLU     BB  326  13.029  11.107  21.960
  140GLU    SC1  327  13.211  11.325  21.829
  141THR     BB  328  12.675  11.245  22.164
  141THR    SC1  329  12.640  11.080  22.262
  142VAL     BB  330  12.401  11.540  22.290
  142VAL    SC1  331  12.419  11.666  22.135
  143LEU     BB  332  12.115  11.578  22.522
  143LEU    SC1  333  12.040  11.355  22.643
  144THR     BB  334  11.900  11.819  22.508
  144THR    SC1  335  11.789  11.952  22.419
  145PHE     BB  336  11.680  11.836  22.851
  145PHE    SC1  337  11.843  11.555  23.031
  145PHE    SC2  338  11.985  11.740  22.972
  145PHE    SC3  339  12.079  11.544  23.075
  146ILE     BB  340  11.362  11.954  22.718
  146ILE    SC1  341  11.313  11.958  22.521
  147ASP     BB  342  11.129  12.126  22.969
  147ASP    SC1  343  11.308  12.230  23.119
  148PRO     BB  344  10.800  12.063  23.062
  148PRO    SC1  345  10.610  12.056  23.057
  149GLU     BB  346  10.814  12.501  22.932
  149GLU    SC1  347  10.842  12.765  23.088
  150GLY     BB  348  10.967  12.424  22.660
  151SER     BB  349  11.263  12.587  22.803
  151SER    SC1  350  11.338  12.712  22.933
  152GLU     BB  351  11.582  12.387  22.633
  152GLU    SC1  352  11.543  12.472  22.374
  153VAL     BB  353  11.789  12.263  22.960
  153VAL    SC1  354  11.769  12.422  23.080
  154ASP     BB  355  12.117  12.208  22.867
  154ASP    SC1  356  12.306  12.253  23.032
  155MET     BB  357  12.254  12.047  22.598
  155MET    SC1  358  12.266  12.078  22.360
  156VAL     BB  359  12.509  11.796  22.777
  156VAL    SC1  360  12.466  11.780  22.971
  157GLU     BB  361  12.712  11.634  22.534
  157GLU    SC1  362  12.772  11.986  22.369
  158GLU     BB  363  12.984  11.401  22.554
  158GLU    SC1  364  13.197  11.451  22.742
  159ILE     BB  365  13.242  11.173  22.333
  159ILE    SC1  366  13.403  11.325  22.268
  160ASP     BB  367  13.182  10.815  22.288
  160ASP    SC1  368  12.959  10.694  22.300
  161HIS     BB  369  13.449  10.596  22.328
  161HIS    SC1  370  13.618  10.691  22.342
  161HIS    SC2  371  13.794  10.771  22.346
  161HIS    SC3  372  13.712  10.971  22.349
  162ILE     BB  373  13.222  10.272  22.402
  162ILE    SC1  374  13.396  10.147  22.442
  163GLY     BB  375  12.879  10.219  22.384
  164ILE     BB  376  12.757  10.357  22.646
  164ILE    SC1  377  12.699  10.354  22.871
  165ILE     BB  378  12.741  10.802  22.742
  165ILE    SC1  379  12.859  10.966  22.669
  166SER     BB  380  12.710  10.849  23.134
  166SER    SC1  381  12.768  10.680  23.211
  167PHE     BB  382  12.628  11.171  23.207
  167PHE    SC1  383  12.410  11.268  22.987
  167PHE    SC2  384  12.631  11.344  22.931
  167PHE    SC3  385  12.488  11.256  22.760
  168PRO     BB  386  12.729  11.438  23.370
  168PRO    SC1  387  12.886  11.487  23.466
  169ASP     BB  388  12.395  11.450  23.587
  169ASP    SC1  389  12.428  11.249  23.739
  170PHE     BB  390  12.178  11.676  23.542
  170PHE    SC1  391  12.165  11.960  23.362
  170PHE    SC2  392  11.947  11.873  23.411
  170PHE    SC3  393  11.984  12.110  23.409
  171LYS     BB  394  12.013  11.766  23.901
  171LYS    SC1  395  12.186  11.938  23.927
  171LYS    SC2  396  12.447  12.057  23.810
  172ILE     BB  397  11.674  11.848  23.855
  172ILE    SC1  398  11.504  11.745  23.861
  173PRO     BB  399  11.611  12.224  23.767
  173PRO    SC1  400  11.568  12.231  23.582
  174SER     BB  401  11.617  12.462  24.054
  174SER    SC1  402  11.707  12.510  24.219
  175ASN     BB  403  11.295  12.555  23.969
  175ASN    SC1  404  11.142  12.694  24.110
  176PRO     BB  405  11.141  12.298  23.823
  176PRO    SC1  406  11.136  12.108  23.838
  177ARG     BB  407  10.750  12.235  23.606
  177ARG    SC1  408  10.899  12.336  23.440
  177ARG    SC2  409  11.145  12.577  23.400
  178TYR     BB  410  10.618  11.952  23.642
  178TYR    SC1  411  10.582  11.919  23.966
  178TYR    SC2  412  10.403  12.068  23.905
  178TYR    SC3  413  10.403  11.997  24.207
  179GLY     BB  414  10.564  11.724  23.463
  180MET     BB  415  10.696  11.592  23.160
  180MET    SC1  416  10.460  11.556  22.978
  181TRP     BB  417  11.007  11.679  23.105
  181TRP    SC1  418  11.216  11.694  23.258
  181TRP    SC2  419  11.300  11.833  23.407
  181TRP    SC3  420  11.440  11.593  23.189
  181TRP    SC4  421  11.542  11.788  23.362
  182THR     BB  422  11.141  11.554  22.703
  182THR    SC1  423  10.997  11.539  22.572
  183ILE     BB  424  11.505  11.453  22.672
  183ILE    SC1  425  11.540  11.271  22.807
  184LYS     BB  426  11.641  11.468  22.306
  184LYS    SC1  427  11.523  11.633  22.186
  184LYS    SC2  428  11.257  11.764  22.093
  185ALA     BB  429  11.896  11.296  22.169
  186LYS     BB  430  12.084  11.365  21.869
  186LYS    SC1  431  12.103  11.569  21.658
  186LYS    SC2  432  12.243  11.712  21.442
  187TYR     BB  433  12.470  11.253  21.766
  187TYR    SC1  434  12.601  11.010  21.689
  187TYR    SC2  435  12.373  10.943  21.723
  187TYR    SC3  436  12.536  10.735  21.561
  188LYS     BB  437  12.668  11.481  21.724
  188LYS    SC1  438  12.816  11.624  21.881
  188LYS    SC2  439  12.975  11.607  22.130
  189GLU     BB  440  12.773  11.654  21.401
  189GLU    SC1  441  12.793  11.936  21.438
  190ASP     BB  442  12.603  11.549  21.143
  190ASP    SC1  443  12.534  11.544  20.897
  191PHE     BB  444  12.184  11.254  21.136
  191PHE    SC1  445  12.369  11.058  21.275
  191PHE    SC2  446  12.463  11.062  21.054
  191PHE    SC3  447  12.598  10.994  21.241
  192SER     BB  448  11.897  11.306  21.264
  192SER    SC1  449  11.779  11.461  21.256
  193THR     BB  450  11.860  10.994  21.461
  193THR    SC1  451  11.969  10.841  21.511
  194THR     BB  452  11.639  11.081  21.787
  194THR    SC1  453  11.547  11.253  21.792
  195GLY     BB  454  11.602  10.881  22.117
  196THR     BB  455  11.327  11.075  22.343
  196THR    SC1  456  11.222  11.196  22.232
  197ALA     BB  457  11.259  10.969  22.656
  198TYR     BB  458  11.068  11.115  22.858
  198TYR    SC1  459  10.701  11.167  22.776
  198TYR    SC2  460  10.821  11.124  22.573
  198TYR    SC3  461  10.543  11.253  22.524
  199PHE     BB  462  11.009  11.160  23.223
  199PHE    SC1  463  11.251  11.258  23.493
  199PHE    SC2  464  11.322  11.137  23.299
  199PHE    SC3  465  11.411  11.081  23.515
  200GLU     BB  466  10.784  11.301  23.407
  200GLU    SC1  467  10.483  11.155  23.300
  201VAL     BB  468  10.855  11.508  23.778
  201VAL    SC1  469  11.019  11.615  23.739
  202LYS     BB  470  10.627  11.447  24.049
  202LYS    SC1  471  10.412  11.393  23.887
  202LYS    SC2  472  10.221  11.191  23.727
  203GLU     BB  473  10.591  11.560  24.349
  203GLU    SC1  474  10.708  11.648  24.533
  204TYR     BB  475  10.464  11.182  24.464
  204TYR    SC1  476  10.700  11.000  24.292
  204TYR    SC2  477  10.773  11.047  24.516
  204TYR    SC3  478  10.966  10.858  24.363
  205VAL     BB  479  10.302  10.912  24.676
  205VAL    SC1  480  10.256  10.965  24.863
  206LEU     BB  481  10.538  10.559  24.595
  206LEU    SC1  482  10.766  10.445  24.521
  207PRO     BB  483  10.262  10.292  24.531
  207PRO    SC1  484  10.229  10.210  24.363
  208HIS     BB  485  10.296  10.087  24.835
  208HIS    SC1  486  10.414   9.937  24.876
  208HIS    SC2  487  10.526   9.784  24.913
  208HIS    SC3  488  10.571   9.854  25.112
  209PHE     BB  489  10.014   9.802  24.544
  209PHE    SC1  490   9.696   9.841  24.672
  209PHE    SC2  491   9.861   9.966  24.794
  209PHE    SC3  492   9.634   9.960  24.871
  210SER     BB  493   9.915   9.818  24.228
  210SER    SC1  494   9.973   9.885  24.054
  211VAL     BB  495   9.542   9.758  24.168
  211VAL    SC1  496   9.385   9.851  24.249
  212SER     BB  497   9.527   9.622  23.816
  212SER    SC1  498   9.681   9.630  23.696
  213ILE     BB  499   9.177   9.675  23.700
  213ILE    SC1  500   9.065   9.846  23.783
  214GLU     BB  501   9.066   9.426  23.479
  214GLU    SC1  502   9.277   9.202  23.533
  215PRO     BB  503   8.729   9.551  23.325
  215PRO    SC1  504   8.725   9.734  23.271
  216GLU     BB  505   8.437   9.353  23.142
  216GLU    SC1  506   8.276   9.025  23.142
  217TYR     BB  507   8.597   9.370  22.877
  217TYR    SC1  508   8.685   9.094  22.831
  217TYR    SC2  509   8.730   9.233  22.640
  217TYR    SC3  510   8.673   8.938  22.564
  218ASN     BB  511   8.677   9.663  22.752
  218ASN    SC1  512   8.869   9.819  22.724
  219PHE     BB  513   8.366   9.867  22.591
  219PHE    SC1  514   8.248   9.574  22.482
  219PHE    SC2  515   8.170   9.589  22.709
  219PHE    SC3  516   8.136   9.387  22.583
  220ILE     BB  517   7.962   9.972  22.673
  220ILE    SC1  518   7.895  10.059  22.870
  221GLY     BB  519   7.802   9.784  22.480
  222TYR     BB  520   7.607   9.590  22.440
  222TYR    SC1  521   7.458   9.521  22.178
  222TYR    SC2  522   7.336   9.717  22.242
  222TYR    SC3  523   7.264   9.618  21.957
  223LYS     BB  524   7.565   9.330  22.625
  223LYS    SC1  525   7.631   9.084  22.559
  223LYS    SC2  526   7.668   8.852  22.346
  224ASN     BB  527   7.671   9.446  22.966
  224ASN    SC1  528   7.877   9.308  23.003
  225PHE     BB  529   7.517   9.767  22.939
  225PHE    SC1  530   7.359  10.041  22.815
  225PHE    SC2  531   7.301   9.835  22.706
  225PHE    SC3  532   7.156  10.025  22.689
  226LYS     BB  533   7.267   9.753  23.198
  226LYS    SC1  534   7.081   9.648  23.275
  226LYS    SC2  535   6.830   9.729  23.444
  227ASN     BB  536   7.550   9.572  23.404
  227ASN    SC1  537   7.536   9.323  23.430
  228PHE     BB  538   7.902   9.601  23.409
  228PHE    SC1  539   8.154   9.855  23.312
  228PHE    SC2  540   8.047   9.710  23.154
  228PHE    SC3  541   8.265   9.798  23.106
  229GLU     BB  542   8.190   9.449  23.576
  229GLU    SC1  543   8.005   9.271  23.757
  230ILE     BB  544   8.507   9.426  23.703
  230ILE    SC1  545   8.619   9.614  23.802
  231THR     BB  546   8.826   9.211  23.866
  231THR    SC1  547   8.822   9.024  23.810
  232ILE     BB  548   8.991   9.434  24.080
  232ILE    SC1  549   8.927   9.551  24.238
  233LYS     BB  550   9.315   9.279  24.248
  233LYS    SC1  551   9.363   9.151  24.029
  233LYS    SC2  552   9.298   8.885  23.898
  234ALA     BB  553   9.479   9.397  24.464
  235ARG     BB  554   9.860   9.326  24.580
  235ARG    SC1  555   9.930   9.326  24.334
  235ARG    SC2  556   9.843   9.298  24.058
  236TYR     BB  557  10.190   9.479  24.744
  236TYR    SC1  558  10.204   9.435  25.086
  236TYR    SC2  559  10.042   9.599  25.020
  236TYR    SC3  560  10.008   9.510  25.315
  237PHE     BB  561  10.499   9.481  24.547
  237PHE    SC1  562  10.411   9.478  24.217
  237PHE    SC2  563  10.441   9.695  24.316
  237PHE    SC3  564  10.377   9.675  24.085
  238TYR     BB  565  10.675   9.245  24.678
  238TYR    SC1  566  10.691   9.104  24.962
  238TYR    SC2  567  10.686   9.336  25.023
  238TYR    SC3  568  10.547   9.154  25.232
  239ASN     BB  569  10.381   8.969  24.630
  239ASN    SC1  570  10.334   8.935  24.386
  240LYS     BB  571  10.237   8.856  24.890
  240LYS    SC1  572  10.268   8.692  25.080
  240LYS    SC2  573  10.488   8.647  25.274
  241VAL     BB  574   9.809   8.996  24.800
  241VAL    SC1  575   9.763   8.840  24.917
  242VAL     BB  576   9.638   9.334  24.957
  242VAL    SC1  577   9.494   9.472  24.941
  243THR     BB  578   9.495   9.130  25.252
  243THR    SC1  579   9.596   9.096  25.415
  244GLU     BB  580   9.168   9.316  25.362
  244GLU    SC1  581   9.065   9.050  25.513
  245ALA     BB  582   9.081   9.657  25.241
  246ASP     BB  583   8.772   9.863  25.129
  246ASP    SC1  584   8.624  10.045  25.230
  247VAL     BB  585   8.714   9.964  24.770
  247VAL    SC1  586   8.722   9.813  24.638
  248TYR     BB  587   8.513  10.225  24.742
  248TYR    SC1  588   8.415  10.531  24.778
  248TYR    SC2  589   8.462  10.427  24.989
  248TYR    SC3  590   8.530  10.730  24.986
  249ILE     BB  591   8.427  10.268  24.410
  249ILE    SC1  592   8.360  10.101  24.315
  250THR     BB  593   8.353  10.590  24.239
  250THR    SC1  594   8.442  10.752  24.301
  251PHE     BB  595   8.200  10.616  23.840
  251PHE    SC1  596   8.130  10.310  23.943
  251PHE    SC2  597   7.969  10.476  24.006
  251PHE    SC3  598   7.936  10.246  24.069
  252GLY     BB  599   8.150  10.775  23.599
  253ILE     BB  600   8.102  10.911  23.258
  253ILE    SC1  601   7.899  10.845  23.140
  254ARG     BB  602   8.365  11.089  22.997
  254ARG    SC1  603   8.567  11.069  23.137
  254ARG    SC2  604   8.866  11.191  23.192
  255GLU     BB  605   8.382  11.273  22.754
  255GLU    SC1  606   8.081  11.388  22.690
  256ASP     BB  607   8.736  11.341  22.622
  256ASP    SC1  608   8.822  11.416  22.394
  257LEU     BB  609   9.074  11.097  22.730
  257LEU    SC1  610   9.158  10.933  22.921
  258LYS     BB  611   9.292  11.336  22.736
  258LYS    SC1  612   9.496  11.302  22.842
  258LYS    SC2  613   9.695  11.365  23.053
  259ASP     BB  614   9.125  11.586  23.025
  259ASP    SC1  615   9.310  11.737  23.115
  260ASP     BB  616   8.821  11.671  23.168
  260ASP    SC1  617   8.617  11.691  23.017
  261GLN     BB  618   8.718  11.576  23.500
  261GLN    SC1  619   8.833  11.381  23.664
  262LYS     BB  620   8.392  11.447  23.443
  262LYS    SC1  621   8.229  11.452  23.233
  262LYS    SC2  622   7.948  11.422  23.134
  263GLU     BB  623   8.030  11.322  23.648
  263GLU    SC1  624   7.841  11.566  23.566
  264MET     BB  625   8.095  11.092  23.842
  264MET    SC1  626   8.367  11.124  23.933
  265MET     BB  627   7.808  10.931  23.999
  265MET    SC1  628   7.666  10.797  23.711
  266GLN     BB  629   7.662  10.964  24.301
  266GLN    SC1  630   7.633  11.139  24.551
  267THR     BB  631   7.418  10.652  24.256
  267THR    SC1  632   7.291  10.712  24.121
  268ALA     BB  633   7.572  10.384  24.316
  269MET     BB  634   7.946  10.375  24.545
  269MET    SC1  635   7.951  10.619  24.508
  270GLN     BB  636   7.957  10.104  24.597
  270GLN    SC1  637   7.973   9.789  24.424
  271ASN     BB  638   8.194  10.028  24.911
  271ASN    SC1  639   8.113  10.068  25.144
  272THR     BB  640   8.352   9.631  24.907
  272THR    SC1  641   8.305   9.557  24.733
  273MET     BB  642   8.588   9.463  25.115
  273MET    SC1  643   8.545   9.316  25.316
  274LEU     BB  644   8.875   9.312  24.960
  274LEU    SC1  645   9.008   9.399  24.748
  275ILE     BB  646   8.965   8.931  25.061
  275ILE    SC1  647   8.760   8.901  25.162
  276ASN     BB  648   9.238   8.791  25.045
  276ASN    SC1  649   9.415   8.644  25.144
  277GLY     BB  650   9.324   9.002  24.729
  278ILE     BB  651   8.998   8.946  24.518
  278ILE    SC1  652   8.981   8.819  24.316
  279ALA     BB  653   8.701   9.152  24.491
  280GLN     BB  654   8.479   9.123  24.250
  280GLN    SC1  655   8.500   8.854  24.166
  281VAL     BB  656   8.245   9.472  24.149
  281VAL    SC1  657   8.392   9.580  24.231
  282THR     BB  658   8.078   9.760  23.886
  282THR    SC1  659   8.236   9.874  23.879
  283PHE     BB  660   7.766   9.909  23.670
  283PHE    SC1  661   7.735  10.252  23.692
  283PHE    SC2  662   7.934  10.190  23.573
  283PHE    SC3  663   7.822  10.396  23.520
  284ASP     BB  664   7.392   9.852  23.582
  284ASP    SC1  665   7.268   9.906  23.798
  285SER     BB  666   7.429  10.136  23.347
  285SER    SC1  667   7.545  10.199  23.204
  286GLU     BB  668   7.075  10.172  23.236
  286GLU    SC1  669   6.815  10.092  23.116
  287THR     BB  670   6.966  10.304  23.567
  287THR    SC1  671   6.811  10.229  23.658
  288ALA     BB  672   7.284  10.440  23.638
  289VAL     BB  673   7.302  10.683  23.327
  289VAL    SC1  674   7.431  10.705  23.177
  290LYS     BB  675   6.951  10.756  23.308
  290LYS    SC1  676   6.762  10.612  23.256
  290LYS    SC2  677   6.525  10.479  23.224
  291GLU     BB  678   6.920  10.861  23.695
  291GLU    SC1  679   6.770  10.678  23.857
  292LEU     BB  680   7.139  11.040  23.697
  292LEU    SC1  681   7.305  11.131  23.882
  293SER     BB  682   7.350  11.183  23.312
  293SER    SC1  683   7.535  11.155  23.365
  294TYR     BB  684   7.117  11.357  23.027
  294TYR    SC1  685   6.858  11.256  23.186
  294TYR    SC2  686   6.861  11.495  23.200
  294TYR    SC3  687   6.776  11.361  23.466
  295TYR     BB  688   7.175  11.041  22.864
  295TYR    SC1  689   7.501  11.109  22.881
  295TYR    SC2  690   7.479  10.900  22.766
  295TYR    SC3  691   7.760  11.027  22.733
  296SER     BB  692   6.893  10.837  22.813
  296SER    SC1  693   6.716  10.762  22.780
  297LEU     BB  694   7.161  10.567  22.634
  297LEU    SC1  695   7.140  10.473  22.881
  298GLU     BB  696   7.299  10.393  22.438
  298GLU    SC1  697   7.500  10.150  22.345
  299ASP     BB  698   7.301  10.581  22.154
  299ASP    SC1  699   7.204  10.591  21.919
  300LEU     BB  700   7.448  10.896  22.258
  300LEU    SC1  701   7.248  11.017  22.382
  301ASN     BB  702   7.764  10.948  22.277
  301ASN    SC1  703   7.846  11.177  22.217
  302ASN     BB  704   7.976  10.710  22.123
  302ASN    SC1  705   8.082  10.766  21.904
  303LYS     BB  706   8.222  10.810  22.441
  303LYS    SC1  707   8.288  11.005  22.353
  303LYS    SC2  708   8.353  11.286  22.274
  304TYR     BB  709   8.407  10.681  22.735
  304TYR    SC1  710   8.716  10.676  22.560
  304TYR    SC2  711   8.662  10.890  22.654
  304TYR    SC3  712   8.762  10.909  22.361
  305LEU     BB  713   8.309  10.582  23.121
  305LEU    SC1  714   8.229  10.333  23.161
  306TYR     BB  715   8.534  10.643  23.409
  306TYR    SC1  716   8.633  10.713  23.707
  306TYR    SC2  717   8.624  10.913  23.574
  306TYR    SC3  718   8.832  10.931  23.803
  307ILE     BB  719   8.518  10.279  23.595
  307ILE    SC1  720   8.513  10.068  23.518
  308ALA     BB  721   8.721  10.279  23.942
  309VAL     BB  722   8.831  10.182  24.276
  309VAL    SC1  723   8.927  10.006  24.277
  310THR     BB  724   9.054  10.344  24.579
  310THR    SC1  725   8.919  10.477  24.626
  311VAL     BB  726   9.182  10.079  24.720
  311VAL    SC1  727   9.194   9.882  24.685
  312ILE     BB  728   9.217  10.187  25.082
  312ILE    SC1  729   9.027  10.264  25.122
  313GLU     BB  730   9.388   9.988  25.277
  313GLU    SC1  731   9.543   9.741  25.335
  314SER     BB  732   9.109   9.965  25.548
  314SER    SC1  733   8.964  10.066  25.631
  315THR     BB  734   9.357   9.717  25.830
  315THR    SC1  735   9.282   9.540  25.798
  316GLY     BB  736   9.574  10.005  25.807
  317GLY     BB  737   9.664  10.241  25.580
  318PHE     BB  738   9.795  10.245  25.297
  318PHE    SC1  739  10.149  10.154  25.339
  318PHE    SC2  740  10.001   9.988  25.247
  318PHE    SC3  741  10.220   9.925  25.322
  319SER     BB  742   9.568  10.395  25.022
  319SER    SC1  743   9.523  10.579  25.066
  320GLU     BB  744   9.597  10.371  24.567
  320GLU    SC1  745   9.783  10.284  24.451
  321GLU     BB  746   9.360  10.439  24.296
  321GLU    SC1  747   9.437  10.733  24.183
  322ALA     BB  748   9.267  10.281  23.999
  323GLU     BB  749   9.157  10.421  23.793
  323GLU    SC1  750   9.410  10.590  23.639
  324ILE     BB  751   9.046  10.348  23.391
  324ILE    SC1  752   8.975  10.135  23.375
  325PRO     BB  753   8.969  10.674  23.248
  325PRO    SC1  754   9.056  10.804  23.356
  326GLY     BB  755   8.828  10.595  22.989
  327ILE     BB  756   8.656  10.292  22.832
  327ILE    SC1  757   8.626  10.145  22.988
  328LYS     BB  758   8.449  10.323  22.560
  328LYS    SC1  759   8.537  10.337  22.313
  328LYS    SC2  760   8.509  10.497  22.086
  329TYR     BB  761   8.115  10.357  22.552
  329TYR    SC1  762   7.845  10.474  22.556
  329TYR    SC2  763   7.946  10.542  22.763
  329TYR    SC3  764   7.639  10.510  22.785
  330VAL     BB  765   8.023  10.268  22.130
  330VAL    SC1  766   8.150  10.114  22.144
  331LEU     BB  767   7.820  10.082  21.854
  331LEU    SC1  768   7.769   9.887  22.026
  332SER     BB  769   8.079   9.914  21.671
  332SER    SC1  770   8.210   9.920  21.527
  333PRO     BB  771   8.302   9.704  21.974
  333PRO    SC1  772   8.155   9.597  22.028
  334TYR     BB  773   8.494   9.526  21.683
  334TYR    SC1  774   8.370   9.251  21.750
  334TYR    SC2  775   8.202   9.358  21.617
  334TYR    SC3  776   8.093   9.114  21.773
  335LYS     BB  777   8.734   9.618  21.453
  335LYS    SC1  778   8.706   9.878  21.408
  335LYS    SC2  779   8.705  10.200  21.422
  336LEU     BB  780   8.904   9.424  21.166
  336LEU    SC1  781   8.788   9.209  21.063
  337ASN     BB  782   9.201   9.432  21.062
  337ASN    SC1  783   9.359   9.595  21.168
  338LEU     BB  784   9.471   9.211  20.911
  338LEU    SC1  785   9.537   9.052  20.709
  339VAL     BB  786   9.814   9.012  21.082
  339VAL    SC1  787   9.750   8.908  21.240
  340ALA     BB  788  10.039   8.967  20.872
  341THR     BB  789   9.924   8.835  20.581
  341THR    SC1  790   9.887   8.646  20.558
  342PRO     BB  791   9.989   8.972  20.216
  342PRO    SC1  792  10.117   8.853  20.141
  343LEU     BB  793   9.682   8.981  20.011
  343LEU    SC1  794   9.515   9.001  20.216
  344PHE     BB  795   9.851   9.035  19.734
  344PHE    SC1  796  10.015   9.306  19.907
  344PHE    SC2  797   9.824   9.388  19.786
  344PHE    SC3  798  10.016   9.529  19.817
  345LEU     BB  799   9.792   8.708  19.513
  345LEU    SC1  800   9.527   8.712  19.517
  346LYS     BB  801   9.934   8.456  19.498
  346LYS    SC1  802  10.140   8.423  19.615
  346LYS    SC2  803  10.375   8.598  19.689
  347PRO     BB  804   9.710   8.295  19.210
  347PRO    SC1  805   9.665   8.450  19.109
  348GLY     BB  806   9.616   7.961  19.300
  349ILE     BB  807   9.793   7.891  19.542
  349ILE    SC1  808   9.995   7.936  19.660
  350PRO     BB  809   9.544   7.838  19.837
  350PRO    SC1  810   9.527   7.692  19.958
  351TYR     BB  811   9.438   8.164  20.077
  351TYR    SC1  812   9.559   8.462  20.048
  351TYR    SC2  813   9.644   8.309  19.883
  351TYR    SC3  814   9.869   8.456  20.037
  352PRO     BB  815   9.559   8.244  20.466
  352PRO    SC1  816   9.646   8.088  20.532
  353ILE     BB  817   9.413   8.508  20.622
  353ILE    SC1  818   9.288   8.651  20.537
  354LYS     BB  819   9.493   8.578  20.963
  354LYS    SC1  820   9.707   8.486  21.025
  354LYS    SC2  821   9.904   8.329  20.893
  355VAL     BB  822   9.273   8.819  21.089
  355VAL    SC1  823   9.087   8.815  21.015
  356GLN     BB  824   9.256   8.987  21.426
  356GLN    SC1  825   9.404   9.189  21.431
  357VAL     BB  826   8.957   9.162  21.618
  357VAL    SC1  827   8.796   9.101  21.516
  358LYS     BB  828   9.025   9.455  21.831
  358LYS    SC1  829   9.192   9.602  21.754
  358LYS    SC2  830   9.509   9.616  21.694
  359ASP     BB  831   8.805   9.648  22.044
  359ASP    SC1  832   8.696   9.621  22.273
  360SER     BB  833   8.770  10.030  22.009
  360SER    SC1  834   8.652  10.061  21.857
  361LEU     BB  835   9.004  10.054  22.219
  361LEU    SC1  836   8.947  10.207  22.427
  362ASP     BB  837   9.287   9.837  22.143
  362ASP    SC1  838   9.497   9.915  22.021
  363GLN     BB  839   9.272   9.551  22.283
  363GLN    SC1  840   9.126   9.483  22.497
  364LEU     BB  841   9.291   9.180  22.091
  364LEU    SC1  842   9.478   9.183  21.904
  365VAL     BB  843   8.997   9.053  22.205
  365VAL    SC1  844   8.834   9.074  22.091
  366GLY     BB  845   8.950   8.644  22.205
  367GLY     BB  846   8.692   8.603  22.206
  368VAL     BB  847   8.468   8.683  21.924
  368VAL    SC1  848   8.434   8.759  21.742
  369PRO     BB  849   8.240   8.391  21.509
  369PRO    SC1  850   8.081   8.297  21.551
  370VAL     BB  851   8.373   8.577  21.190
  370VAL    SC1  852   8.573   8.573  21.200
  371THR     BB  853   8.302   8.528  20.783
  371THR    SC1  854   8.115   8.487  20.744
  372LEU     BB  855   8.530   8.483  20.460
  372LEU    SC1  856   8.634   8.271  20.339
  373ASN     BB  857   8.294   8.605  20.198
  373ASN    SC1  858   8.092   8.720  20.290
  374ALA     BB  859   8.466   8.651  19.881
  375GLN     BB  860   8.429   8.660  19.537
  375GLN    SC1  861   8.383   8.905  19.367
  376THR     BB  862   8.642   8.507  19.267
  376THR    SC1  863   8.763   8.362  19.315
  377ILE     BB  864   8.757   8.743  18.958
  377ILE    SC1  865   8.645   8.920  18.981
  378ASP     BB  866   8.963   8.606  18.594
  378ASP    SC1  867   9.002   8.415  18.429
  379VAL     BB  868   9.056   8.851  18.258
  379VAL    SC1  869   9.209   8.767  18.159
  380ASN     BB  870   8.767   9.018  18.168
  380ASN    SC1  871   8.771   9.267  18.193
  381GLU     BB  872   8.534   8.885  18.446
  381GLU    SC1  873   8.403   9.111  18.556
  382GLU     BB  874   8.469   8.572  18.443
  382GLU    SC1  875   8.328   8.378  18.318
  383THR     BB  876   8.313   8.591  18.855
  383THR    SC1  877   8.244   8.773  18.852
  384SER     BB  878   8.263   8.338  19.110
  384SER    SC1  879   8.302   8.147  19.112
  385ASP     BB  880   8.120   8.382  19.461
  385ASP    SC1  881   7.946   8.560  19.407
  386LEU     BB  882   8.293   8.062  19.666
  386LEU    SC1  883   8.515   8.196  19.723
  387ASP     BB  884   8.127   7.957  20.008
  387ASP    SC1  885   7.882   7.892  19.983
  388PRO     BB  886   8.141   8.213  20.285
  388PRO    SC1  887   7.963   8.270  20.321
  389SER     BB  888   8.341   8.000  20.561
  389SER    SC1  889   8.369   7.828  20.475
  390LYS     BB  890   8.325   8.044  20.908
  390LYS    SC1  891   8.108   8.131  21.010
  390LYS    SC2  892   7.864   8.138  21.151
  391SER     BB  893   8.592   8.041  21.227
  391SER    SC1  894   8.747   7.942  21.163
  392VAL     BB  895   8.647   8.164  21.597
  392VAL    SC1  896   8.531   8.100  21.747
  393THR     BB  897   8.903   8.463  21.731
  393THR    SC1  898   8.912   8.655  21.695
  394ARG     BB  899   9.232   8.272  21.927
  394ARG    SC1  900   9.261   8.102  21.729
  394ARG    SC2  901   9.121   7.862  21.588
  395VAL     BB  902   9.160   8.361  22.286
  395VAL    SC1  903   9.094   8.259  22.445
  396ASP     BB  904   9.566   8.383  22.246
  396ASP    SC1  905   9.645   8.409  22.487
  397ASP     BB  906   9.580   8.458  21.970
  397ASP    SC1  907   9.771   8.383  21.818
  398GLY     BB  908   9.335   8.716  21.922
  399VAL     BB  909   9.328   8.590  21.513
  399VAL    SC1  910   9.520   8.558  21.468
  400ALA     BB  911   9.021   8.374  21.329
  401SER     BB  912   9.247   8.173  21.082
  401SER    SC1  913   9.376   8.107  21.213
  402PHE     BB  914   9.141   8.023  20.780
  402PHE    SC1  915   8.832   8.138  20.757
  402PHE    SC2  916   8.966   8.324  20.687
  402PHE    SC3  917   8.777   8.360  20.829
  403VAL     BB  918   9.176   7.916  20.369
  403VAL    SC1  919   9.140   7.727  20.423
  404LEU     BB  920   9.076   8.050  20.080
  404LEU    SC1  921   8.961   8.246  19.943
  405ASN     BB  922   9.117   7.836  19.740
  405ASN    SC1  923   9.074   7.605  19.825
  406LEU     BB  924   9.188   8.019  19.448
  406LEU    SC1  925   9.292   8.246  19.537
  407PRO     BB  926   9.087   7.945  19.172
  407PRO    SC1  927   8.947   7.989  19.050
  408SER     BB  928   9.429   7.885  18.894
  408SER    SC1  929   9.476   7.698  18.865
  409GLY     BB  930   9.384   8.212  18.757
  410VAL     BB  931   9.234   8.444  18.967
  410VAL    SC1  932   9.189   8.466  19.161
  411THR     BB  933   9.364   8.827  18.933
  411THR    SC1  934   9.331   8.888  18.750
  412VAL     BB  935   9.124   8.932  19.249
  412VAL    SC1  936   9.081   9.109  19.166
  413LEU     BB  937   8.955   8.870  19.541
  413LEU    SC1  938   9.051   8.631  19.605
  414GLU     BB  939   8.740   9.037  19.669
  414GLU    SC1  940   8.563   9.238  19.759
  415PHE     BB  941   8.696   8.881  20.037
  415PHE    SC1  942   9.019   8.833  20.022
  415PHE    SC2  943   8.906   8.675  20.163
  415PHE    SC3  944   9.131   8.632  20.091
  416ASN     BB  945   8.507   9.029  20.279
  416ASN    SC1  946   8.325   9.195  20.237
  417VAL     BB  947   8.549   8.980  20.658
  417VAL    SC1  948   8.695   8.843  20.666
  418LYS     BB  949   8.234   8.977  20.832
  418LYS    SC1  950   8.006   8.951  20.748
  418LYS    SC2  951   7.749   8.995  20.901
  419THR     BB  952   8.193   9.001  21.240
  419THR    SC1  953   8.361   9.066  21.314
  420ASP     BB  954   7.956   8.774  21.340
  420ASP    SC1  955   7.878   8.620  21.153
  421ALA     BB  956   7.877   8.740  21.661
  422PRO     BB  957   7.546   8.719  21.852
  422PRO    SC1  958   7.424   8.598  21.934
  423ASP     BB  959   7.422   9.093  21.971
  423ASP    SC1  960   7.273   9.023  22.165
  424LEU     BB  961   7.576   9.214  21.779
  424LEU    SC1  962   7.735   9.426  21.781
  425PRO     BB  963   7.332   9.372  21.524
  425PRO    SC1  964   7.159   9.308  21.570
  426GLU     BB  965   7.394   9.374  21.160
  426GLU    SC1  966   7.298   9.153  21.007
  427GLU     BB  967   7.405   9.634  21.109
  427GLU    SC1  968   7.228   9.903  21.050
  428ASN     BB  969   7.678   9.775  21.338
  428ASN    SC1  970   7.555   9.813  21.553
  429GLN     BB  971   7.885   9.470  21.205
  429GLN    SC1  972   7.806   9.231  21.331
  430ALA     BB  973   8.167   9.483  21.140
  431ARG     BB  974   8.341   9.420  20.829
  431ARG    SC1  975   8.157   9.402  20.635
  431ARG    SC2  976   8.050   9.594  20.375
  432GLU     BB  977   8.620   9.467  20.541
  432GLU    SC1  978   8.494   9.780  20.506
  433GLY     BB  979   8.752   9.453  20.207
  434TYR     BB  980   9.020   9.303  20.098
  434TYR    SC1  981   9.163   9.302  20.369
  434TYR    SC2  982   9.089   9.074  20.362
  434TYR    SC3  983   9.066   9.200  20.645
  435ARG     BB  984   9.129   9.357  19.833
  435ARG    SC1  985   9.036   9.450  19.639
  435ARG    SC2  986   8.804   9.695  19.760
  436ALA     BB  987   9.370   9.112  19.749
  437ILE     BB  988   9.562   9.158  19.338
  437ILE    SC1  989   9.525   9.381  19.368
  438ALA     BB  990   9.738   8.972  19.109
  439TYR     BB  991  10.069   9.039  19.009
  439TYR    SC1  992  10.328   8.913  19.088
  439TYR    SC2  993  10.186   8.903  19.281
  439TYR    SC3  994  10.264   8.622  19.176
  440SER     BB  995   9.951   9.024  18.691
  440SER    SC1  996   9.829   8.925  18.574
  441SER     BB  997  10.321   9.020  18.494
  441SER    SC1  998  10.468   9.073  18.610
  442LEU     BB  999  10.267   9.140  18.125
  442LEU    SC1 1000  10.006   9.100  18.143
  443SER     BB 1001  10.458   8.928  17.957
  443SER    SC1 1002  10.523   8.954  17.775
  444GLN     BB 1003  10.323   8.641  18.153
  444GLN    SC1 1004  10.081   8.659  18.199
  445SER     BB 1005  10.613   8.551  18.383
  445SER    SC1 1006  10.729   8.699  18.433
  446TYR     BB 1007  10.583   8.465  18.810
  446TYR    SC1 1008  10.309   8.595  18.729
  446TYR    SC2 1009  10.285   8.361  18.681
  446TYR    SC3 1010  10.013   8.501  18.733
  447LEU     BB 1011  10.774   8.386  19.061
  447LEU    SC1 1012  11.012   8.417  19.173
  448TYR     BB 1013  10.612   8.259  19.358
  448TYR    SC1 1014  10.411   8.144  19.140
  448TYR    SC2 1015  10.372   8.038  19.351
  448TYR    SC3 1016  10.125   8.026  19.164
  449ILE     BB 1017  10.759   8.207  19.684
  449ILE    SC1 1018  10.883   8.371  19.743
  450ASP     BB 1019  10.630   7.888  19.878
  450ASP    SC1 1020  10.546   7.720  19.706
  451TRP     BB 1021  10.592   7.914  20.184
  451TRP    SC1 1022  10.749   8.129  20.253
  451TRP    SC2 1023  10.769   8.282  20.410
  451TRP    SC3 1024  10.990   8.147  20.169
  451TRP    SC4 1025  11.012   8.332  20.378
  452THR     BB 1026  10.389   7.784  20.394
  452THR    SC1 1027  10.266   7.665  20.488
  453ASP     BB 1028  10.341   8.108  20.650
  453ASP    SC1 1029  10.151   8.197  20.504
  454ASN     BB 1030  10.505   8.147  20.901
  454ASN    SC1 1031  10.713   8.282  20.934
  455HIS     BB 1032  10.274   8.247  21.195
  455HIS    SC1 1033  10.244   8.439  21.214
  455HIS    SC2 1034  10.202   8.627  21.222
  455HIS    SC3 1035  10.091   8.603  21.406
  456LYS     BB 1036  10.615   8.319  21.508
  456LYS    SC1 1037  10.524   8.515  21.608
  456LYS    SC2 1038  10.501   8.819  21.588
  457ALA     BB 1039  10.973   8.330  21.354
  458LEU     BB 1040  11.266   8.147  21.244
  458LEU    SC1 1041  11.226   8.115  20.984
  459LEU     BB 1042  11.546   8.021  21.448
  459LEU    SC1 1043  11.470   7.870  21.652
  460VAL     BB 1044  11.863   8.185  21.406
  460VAL    SC1 1045  11.901   8.373  21.349
  461GLY     BB 1046  12.081   7.894  21.181
  462GLU     BB 1047  11.970   7.702  21.180
  462GLU    SC1 1048  11.784   7.536  21.373
  463HIS     BB 1049  11.831   7.643  20.777
  463HIS    SC1 1050  11.936   7.502  20.692
  463HIS    SC2 1051  12.044   7.356  20.626
  463HIS    SC3 1052  12.153   7.487  20.493
  464LEU     BB 1053  11.529   7.783  20.617
  464LEU    SC1 1054  11.366   7.977  20.539
  465ASN     BB 1055  11.440   7.542  20.382
  465ASN    SC1 1056  11.527   7.312  20.426
  466ILE     BB 1057  11.119   7.658  20.181
  466ILE    SC1 1058  10.970   7.662  20.314
  467ILE     BB 1059  11.037   7.624  19.760
  467ILE    SC1 1060  10.998   7.419  19.800
  468VAL     BB 1061  11.046   7.839  19.525
  468VAL    SC1 1062  11.104   8.022  19.467
  469THR     BB 1063  10.816   7.761  19.205
  469THR    SC1 1064  10.635   7.698  19.167
  470PRO     BB 1065  10.905   8.002  18.881
  470PRO    SC1 1066  11.086   8.053  18.906
  471LYS     BB 1067  10.683   7.968  18.666
  471LYS    SC1 1068  10.485   7.804  18.654
  471LYS    SC2 1069  10.304   7.602  18.812
  472SER     BB 1070  10.608   8.163  18.244
  472SER    SC1 1071  10.416   8.138  18.267
  473PRO     BB 1072  10.691   8.036  17.879
  473PRO    SC1 1073  10.579   7.906  17.798
  474TYR     BB 1074  10.996   8.102  17.894
  474TYR    SC1 1075  11.027   8.434  17.853
  474TYR    SC2 1076  10.991   8.384  18.085
  474TYR    SC3 1077  10.915   8.675  18.011
  475ILE     BB 1078  11.103   7.894  18.178
  475ILE    SC1 1079  11.006   7.835  18.375
  476ASP     BB 1080  11.380   7.761  17.972
  476ASP    SC1 1081  11.430   7.536  17.863
  477LYS     BB 1082  11.541   8.063  17.945
  477LYS    SC1 1083  11.467   8.230  17.801
  477LYS    SC2 1084  11.355   8.342  17.534
  478ILE     BB 1085  11.583   8.066  18.324
  478ILE    SC1 1086  11.494   7.956  18.519
  479THR     BB 1087  11.931   7.960  18.383
  479THR    SC1 1088  12.047   8.042  18.249
  480HIS     BB 1089  11.943   8.052  18.768
  480HIS    SC1 1090  12.115   8.144  18.772
  480HIS    SC2 1091  12.294   8.216  18.773
  480HIS    SC3 1092  12.221   8.419  18.771
  481TYR     BB 1093  11.720   8.290  19.042
  481TYR    SC1 1094  11.480   8.221  19.243
  481TYR    SC2 1095  11.603   8.024  19.181
  481TYR    SC3 1096  11.583   8.061  19.488
  482ASN     BB 1097  11.882   8.481  19.301
  482ASN    SC1 1098  12.054   8.637  19.209
  483TYR     BB 1099  11.800   8.597  19.671
  483TYR    SC1 1100  11.748   8.314  19.811
  483TYR    SC2 1101  11.927   8.406  19.941
  483TYR    SC3 1102  11.982   8.114  19.851
  484LEU     BB 1103  11.861   8.867  19.835
  484LEU    SC1 1104  11.853   9.109  19.727
  485ILE     BB 1105  11.830   8.843  20.214
  485ILE    SC1 1106  11.849   8.658  20.341
  486LEU     BB 1107  11.762   9.176  20.377
  486LEU    SC1 1108  11.579   9.367  20.373
  487SER     BB 1109  11.795   9.287  20.766
  487SER    SC1 1110  11.965   9.306  20.859
  488LYS     BB 1111  11.684   9.661  20.857
  488LYS    SC1 1112  11.798   9.719  21.078
  488LYS    SC2 1113  11.888   9.807  21.321
  489GLY     BB 1114  11.792   9.831  20.587
  490LYS     BB 1115  12.033   9.639  20.488
  490LYS    SC1 1116  12.245   9.675  20.577
  490LYS    SC2 1117  12.361   9.868  20.763
  491ILE     BB 1118  12.063   9.343  20.231
  491ILE    SC1 1119  12.109   9.428  20.033
  492ILE     BB 1120  12.271   9.071  20.387
  492ILE    SC1 1121  12.372   9.117  20.559
  493HIS     BB 1122  12.339   8.760  20.226
  493HIS    SC1 1123  12.326   8.590  20.321
  493HIS    SC2 1124  12.349   8.422  20.412
  493HIS    SC3 1125  12.260   8.312  20.249
  494PHE     BB 1126  12.309   8.708  19.848
  494PHE    SC1 1127  12.530   8.922  19.783
  494PHE    SC2 1128  12.326   9.028  19.852
  494PHE    SC3 1129  12.537   9.106  19.937
  495GLY     BB 1130  12.288   8.449  19.646
  496THR     BB 1131  12.185   8.184  19.338
  496THR    SC1 1132  12.358   8.206  19.251
  497ARG     BB 1133  11.998   7.818  19.320
  497ARG    SC1 1134  11.984   7.697  19.565
  497ARG    SC2 1135  12.163   7.456  19.703
  498GLU     BB 1136  12.066   7.747  18.969
  498GLU    SC1 1137  12.330   7.652  18.887
  499LYS     BB 1138  11.853   7.525  18.773
  499LYS    SC1 1139  11.707   7.505  18.591
  499LYS    SC2 1140  11.633   7.541  18.330
  500PHE     BB 1141  11.831   7.064  18.852
  500PHE    SC1 1142  12.040   6.820  18.986
  500PHE    SC2 1143  11.815   6.738  18.999
  500PHE    SC3 1144  11.968   6.696  19.179
  501SER     BB 1145  11.840   6.976  18.470
  501SER    SC1 1146  11.940   7.087  18.345
  502ASP     BB 1147  11.490   6.847  18.578
  502ASP    SC1 1148  11.392   6.672  18.420
  503ALA     BB 1149  11.367   7.146  18.573
  504SER     BB 1150  11.382   7.177  18.962
  504SER    SC1 1151  11.364   6.994  19.027
  505TYR     BB 1152  11.585   7.477  19.084
  505TYR    SC1 1153  11.255   7.605  19.069
  505TYR    SC2 1154  11.401   7.691  18.898
  505TYR    SC3 1155  11.128   7.595  18.786
  506GLN     BB 1156  11.671   7.405  19.382
  506GLN    SC1 1157  11.764   7.093  19.398
  507SER     BB 1158  11.479   7.533  19.737
  507SER    SC1 1159  11.472   7.390  19.869
  508ILE     BB 1160  11.612   7.845  19.926
  508ILE    SC1 1161  11.437   7.964  19.993
  509ASN     BB 1162  11.789   7.715  20.202
  509ASN    SC1 1163  11.887   7.497  20.127
  510ILE     BB 1164  11.926   7.994  20.413
  510ILE    SC1 1165  11.816   8.187  20.389
  511PRO     BB 1166  12.164   7.966  20.662
  511PRO    SC1 1167  12.353   7.949  20.644
  512VAL     BB 1168  11.952   8.233  20.897
  512VAL    SC1 1169  11.766   8.160  20.884
  513THR     BB 1170  12.302   8.388  21.108
  513THR    SC1 1171  12.434   8.247  21.083
  514GLN     BB 1172  12.315   8.615  21.369
  514GLN    SC1 1173  12.294   8.607  21.574
  515ASN     BB 1174  12.265   8.951  21.230
  515ASN    SC1 1175  12.364   9.069  21.033
  516MET     BB 1176  11.915   8.890  21.095
  516MET    SC1 1177  12.030   8.743  20.774
  517VAL     BB 1178  11.760   8.870  21.429
  517VAL    SC1 1179  11.882   8.845  21.586
  518PRO     BB 1180  11.603   9.188  21.410
  518PRO    SC1 1181  11.698   9.331  21.328
  519SER     BB 1182  11.325   9.091  21.113
  519SER    SC1 1183  11.142   9.154  21.087
  520SER     BB 1184  11.453   9.021  20.721
  520SER    SC1 1185  11.562   8.870  20.778
  521ARG     BB 1186  11.303   8.969  20.420
  521ARG    SC1 1187  11.144   9.133  20.344
  521ARG    SC2 1188  10.956   9.251  20.596
  522LEU     BB 1189  11.384   8.746  20.206
  522LEU    SC1 1190  11.389   8.502  20.103
  523LEU     BB 1191  11.365   8.932  19.849
  523LEU    SC1 1192  11.451   9.143  19.984
  524VAL     BB 1193  11.402   8.658  19.524
  524VAL    SC1 1194  11.319   8.515  19.637
  525TYR     BB 1195  11.467   8.756  19.191
  525TYR    SC1 1196  11.679   8.956  19.331
  525TYR    SC2 1197  11.667   8.999  19.096
  525TYR    SC3 1198  11.924   9.114  19.226
  526TYR     BB 1199  11.475   8.631  18.826
  526TYR    SC1 1200  11.374   8.354  18.688
  526TYR    SC2 1201  11.181   8.484  18.747
  526TYR    SC3 1202  11.131   8.301  18.502
  527ILE     BB 1203  11.484   8.855  18.518
  527ILE    SC1 1204  11.648   8.975  18.558
  528VAL     BB 1205  11.390   8.685  18.226
  528VAL    SC1 1206  11.448   8.498  18.186
  529THR     BB 1207  11.336   8.816  17.778
  529THR    SC1 1208  11.514   8.751  17.732
  530GLY     BB 1209  11.049   8.755  17.522
  531GLU     BB 1210  11.092   8.760  17.303
  531GLU    SC1 1211  11.377   8.692  17.156
  532GLN     BB 1212  11.261   9.206  17.310
  532GLN    SC1 1213  11.269   9.377  17.198
  533THR     BB 1214  11.103   9.154  17.647
  533THR    SC1 1215  10.945   9.219  17.741
  534ALA     BB 1216  11.301   9.122  17.997
  535GLU     BB 1217  11.103   9.116  18.230
  535GLU    SC1 1218  10.799   9.183  18.253
  536LEU     BB 1219  11.160   9.116  18.600
  536LEU    SC1 1220  11.281   9.351  18.609
  537VAL     BB 1221  10.959   8.935  18.808
  537VAL    SC1 1222  10.772   8.885  18.858
  538SER     BB 1223  11.094   8.930  19.182
  538SER    SC1 1224  11.154   9.116  19.177
  539ASP     BB 1225  10.927   8.811  19.498
  539ASP    SC1 1226  10.688   8.762  19.424
  540SER     BB 1227  10.966   8.933  19.815
  540SER    SC1 1228  10.945   9.119  19.869
  541VAL     BB 1229  10.822   8.742  20.173
  541VAL    SC1 1230  10.675   8.634  20.091
  542TRP     BB 1231  10.854   8.795  20.533
  542TRP    SC1 1232  10.619   8.726  20.637
  542TRP    SC2 1233  10.510   8.738  20.828
  542TRP    SC3 1234  10.446   8.582  20.517
  542TRP    SC4 1235  10.309   8.604  20.760
  543LEU     BB 1236  11.100   8.694  20.750
  543LEU    SC1 1237  11.290   8.509  20.737
  544ASN     BB 1238  11.003   8.641  21.095
  544ASN    SC1 1239  10.827   8.765  21.223
  545ILE     BB 1240  11.334   8.606  21.303
  545ILE    SC1 1241  11.486   8.578  21.149
  546GLU     BB 1242  11.424   8.536  21.666
  546GLU    SC1 1243  11.287   8.291  21.798
  547GLU     BB 1244  11.463   8.753  21.878
  547GLU    SC1 1245  11.238   8.828  22.133
  548LYS     BB 1246  11.828   8.630  21.991
  548LYS    SC1 1247  11.895   8.416  21.907
  548LYS    SC2 1248  11.721   8.154  21.913
  549CYS     BB 1249  12.083   8.842  22.132
  549CYS    SC1 1250  12.045   8.785  22.362
  550GLY     BB 1251  12.406   8.824  22.014
  551ASN     BB 1252  12.607   8.699  22.309
  551ASN    SC1 1253  12.809   8.830  22.241
  552GLN     BB 1254  12.407   8.628  22.561
  552GLN    SC1 1255  12.351   8.349  22.533
  553LEU     BB 1256  12.339   8.792  22.835
  553LEU    SC1 1257  12.357   9.046  22.909
  554GLN     BB 1258  12.305   8.629  23.190
  554GLN    SC1 1259  12.381   8.365  23.076
  555VAL     BB 1260  12.225   8.838  23.461
  555VAL    SC1 1261  12.157   9.020  23.413
  556HIS     BB 1262  12.098   8.656  23.797
  556HIS    SC1 1263  12.110   8.470  23.740
  556HIS    SC2 1264  12.133   8.285  23.687
  556HIS    SC3 1265  12.323   8.327  23.594
  557LEU     BB 1266  12.119   8.702  24.190
  557LEU    SC1 1267  11.991   8.934  24.199
  558SER     BB 1268  12.291   8.398  24.218
  558SER    SC1 1269  12.442   8.304  24.138
  559PRO     BB 1270  12.183   8.363  24.569
  559PRO    SC1 1271  12.111   8.385  24.744
  560ASP     BB 1272  11.780   8.196  24.424
  560ASP    SC1 1273  11.832   8.162  24.177
  561ALA     BB 1274  11.492   8.214  24.714
  562ASP     BB 1275  11.187   8.394  24.843
  562ASP    SC1 1276  10.987   8.237  24.856
  563ALA     BB 1277  11.292   8.651  24.869
  564TYR     BB 1278  11.513   8.765  24.979
  564TYR    SC1 1279  11.717   8.861  24.736
  564TYR    SC2 1280  11.775   8.640  24.809
  564TYR    SC3 1281  11.712   8.655  24.505
  565SER     BB 1282  11.546   9.000  25.249
  565SER    SC1 1283  11.556   8.966  25.440
  566PRO     BB 1284  11.621   9.410  25.308
  566PRO    SC1 1285  11.464   9.448  25.409
  567GLY     BB 1286  11.951   9.404  25.309
  568GLN     BB 1287  12.142   9.123  25.174
  568GLN    SC1 1288  12.033   8.912  25.136
  569THR     BB 1289  12.465   9.095  25.065
  569THR    SC1 1290  12.656   9.085  25.028
  570VAL     BB 1291  12.378   8.847  24.698
  570VAL    SC1 1292  12.190   8.872  24.632
  571SER     BB 1293  12.603   8.779  24.394
  571SER    SC1 1294  12.747   8.653  24.353
  572LEU     BB 1295  12.473   8.939  24.067
  572LEU    SC1 1296  12.320   9.096  23.917
  573ASN     BB 1297  12.642   8.707  23.833
  573ASN    SC1 1298  12.816   8.528  23.842
  574MET     BB 1299  12.602   8.796  23.483
  574MET    SC1 1300  12.639   9.110  23.574
  575ALA     BB 1301  12.755   8.649  23.318
  576THR     BB 1302  12.783   8.588  22.892
  576THR    SC1 1303  12.810   8.780  22.873
  577GLY     BB 1304  12.898   8.431  22.512
  578MET     BB 1305  13.186   8.612  22.491
  578MET    SC1 1306  13.379   8.536  22.427
  579ASP     BB 1307  13.366   8.927  22.647
  579ASP    SC1 1308  13.566   9.044  22.540
  580SER     BB 1309  13.081   9.175  22.619
  580SER    SC1 1310  12.893   9.141  22.581
  581TRP     BB 1311  13.021   9.488  22.828
  581TRP    SC1 1312  13.087   9.746  22.796
  581TRP    SC2 1313  13.248   9.890  22.840
  581TRP    SC3 1314  12.901   9.920  22.788
  581TRP    SC4 1315  13.105  10.091  22.876
  582VAL     BB 1316  12.676   9.537  23.080
  582VAL    SC1 1317  12.662   9.368  23.185
  583ALA     BB 1318  12.520   9.824  23.249
  584LEU     BB 1319  12.339   9.764  23.484
  584LEU    SC1 1320  12.325   9.517  23.579
  585ALA     BB 1321  11.973   9.972  23.690
  586ALA     BB 1322  11.821   9.859  23.927
  587VAL     BB 1323  11.488  10.024  23.943
  587VAL    SC1 1324  11.406  10.003  23.762
  588ASP     BB 1325  11.203  10.007  24.261
  588ASP    SC1 1326  11.170  10.171  24.453
  589SER     BB 1327  10.911   9.867  24.074
  589SER    SC1 1328  10.850   9.732  23.947
  590ALA     BB 1329  10.698  10.108  24.223
  591VAL     BB 1330  10.799  10.343  23.992
  591VAL    SC1 1331  10.771  10.539  24.022
  592TYR     BB 1332  10.597  10.185  23.735
  592TYR    SC1 1333  10.830  10.053  23.578
  592TYR    SC2 1334  10.780  10.268  23.485
  592TYR    SC3 1335  11.081  10.197  23.468
  593GLY     BB 1336  10.301  10.226  23.898
  594VAL     BB 1337  10.288  10.610  24.011
  594VAL    SC1 1338  10.339  10.695  24.185
  595GLN     BB 1339  10.248  10.648  23.654
  595GLN    SC1 1340  10.558  10.693  23.562
  596ARG     BB 1341   9.927  10.493  23.476
  596ARG    SC1 1342   9.838  10.366  23.665
  596ARG    SC2 1343   9.766  10.348  23.974
  597GLY     BB 1344  10.124  10.367  23.165
  598ALA     BB 1345  10.416  10.358  23.190
  599LYS     BB 1346  10.645  10.235  22.920
  599LYS    SC1 1347  10.825  10.412  22.923
  599LYS    SC2 1348  10.870  10.597  22.706
  600LYS     BB 1349  10.876   9.983  23.022
  600LYS    SC1 1350  10.943   9.780  23.145
  600LYS    SC2 1351  11.222   9.649  23.185
  601PRO     BB 1352  11.278  10.139  23.023
  601PRO    SC1 1353  11.387  10.279  23.090
  602LEU     BB 1354  11.393   9.907  22.745
  602LEU    SC1 1355  11.570   9.733  22.839
  603GLU     BB 1356  11.123   9.884  22.628
  603GLU    SC1 1357  11.031  10.159  22.541
  604ARG     BB 1358  11.084   9.653  22.360
  604ARG    SC1 1359  10.922   9.528  22.250
  604ARG    SC2 1360  10.667   9.265  22.364
  605VAL     BB 1361  11.377   9.660  22.256
  605VAL    SC1 1362  11.563   9.724  22.292
  606PHE     BB 1363  11.361   9.465  21.945
  606PHE    SC1 1364  11.692   9.387  21.929
  606PHE    SC2 1365  11.566   9.200  22.009
  606PHE    SC3 1366  11.806   9.194  22.016
  607GLN     BB 1367  11.091   9.669  21.822
  607GLN    SC1 1368  10.866   9.617  21.722
  608PHE     BB 1369  11.268   9.936  21.857
  608PHE    SC1 1370  11.493  10.130  22.088
  608PHE    SC2 1371  11.275  10.212  22.031
  608PHE    SC3 1372  11.428  10.352  22.152
  609LEU     BB 1373  11.555   9.823  21.696
  609LEU    SC1 1374  11.785   9.855  21.825
  610GLU     BB 1375  11.399   9.715  21.414
  610GLU    SC1 1376  11.250   9.498  21.392
  611LYS     BB 1377  11.225  10.007  21.330
  611LYS    SC1 1378  11.018   9.900  21.264
  611LYS    SC2 1379  10.842   9.701  21.178
  612SER     BB 1380  11.463  10.095  21.041
  612SER    SC1 1381  11.573  10.255  21.067
  613ASP     BB 1382  11.321   9.811  20.803
  613ASP    SC1 1383  11.129   9.645  20.832
  614LEU     BB 1384  11.309   9.985  20.487
  614LEU    SC1 1385  11.494  10.135  20.370
  615GLY     BB 1386  11.013   9.819  20.366
  616CYS     BB 1387  10.674   9.625  20.541
  616CYS    SC1 1388  10.573   9.766  20.706
  617GLY     BB 1389  10.386   9.389  20.511
  618ALA     BB 1390  10.443   9.097  20.430
  619GLY     BB 1391  10.573   9.103  20.154
  620GLY     BB 1392  10.440   9.090  19.795
  621GLY     BB 1393  10.341   9.283  19.527
  622LEU     BB 1394  10.182   9.447  19.300
  622LEU    SC1 1395   9.973   9.609  19.310
  623ASN     BB 1396  10.390   9.429  19.054
  623ASN    SC1 1397  10.336   9.567  18.853
  624ASN     BB 1398  10.757   9.379  18.980
  624ASN    SC1 1399  10.807   9.442  18.743
  625ALA     BB 1400  10.822   9.757  19.113
  626ASN     BB 1401  10.640   9.703  19.410
  626ASN    SC1 1402  10.463   9.817  19.545
  627VAL     BB 1403  10.805   9.446  19.493
  627VAL    SC1 1404  10.815   9.257  19.431
  628PHE     BB 1405  11.123   9.642  19.540
  628PHE    SC1 1406  11.383   9.501  19.413
  628PHE    SC2 1407  11.293   9.374  19.595
  628PHE    SC3 1408  11.481   9.290  19.472
  629HIS     BB 1409  11.020   9.895  19.682
  629HIS    SC1 1410  10.910  10.053  19.711
  629HIS    SC2 1411  10.783  10.198  19.722
  629HIS    SC3 1412  10.802  10.210  19.937
  630LEU     BB 1413  10.760   9.693  19.943
  630LEU    SC1 1414  10.524   9.572  19.948
  631ALA     BB 1415  11.074   9.556  20.059
  632GLY     BB 1416  11.238   9.851  20.064
  633LEU     BB 1417  11.486   9.837  19.803
  633LEU    SC1 1418  11.598   9.609  19.881
  634THR     BB 1419  11.518  10.080  19.481
  634THR    SC1 1420  11.624  10.244  19.481
  635PHE     BB 1421  11.651   9.931  19.130
  635PHE    SC1 1422  11.499   9.657  19.052
  635PHE    SC2 1423  11.356   9.850  19.053
  635PHE    SC3 1424  11.285   9.649  18.943
  636LEU     BB 1425  11.833  10.032  18.849
  636LEU    SC1 1426  12.019  10.221  18.837
  637THR     BB 1427  11.690   9.781  18.553
  637THR    SC1 1428  11.496   9.771  18.569
  638ASN     BB 1429  11.714   9.747  18.128
  638ASN    SC1 1430  11.835   9.688  17.917
  639ALA     BB 1431  11.453   9.511  18.178
  640ASN     BB 1432  11.150   9.755  18.134
  640ASN    SC1 1433  10.964   9.615  18.044
  641ALA     BB 1434  11.010   9.850  18.486
  642ASP     BB 1435  11.170  10.161  18.727
  642ASP    SC1 1436  11.365  10.239  18.583
  643ASP     BB 1437  11.008  10.226  19.038
  643ASP    SC1 1438  11.029  10.196  19.290
  644SER     BB 1439  10.933  10.618  19.000
  644SER    SC1 1440  11.105  10.709  19.001
  645GLN     BB 1441  10.674  10.587  18.917
  645GLN    SC1 1442  10.537  10.705  18.686
  646GLU     BB 1443  10.550  10.442  19.276
  646GLU    SC1 1444  10.328  10.414  19.410
  647ASN     BB 1445  10.676  10.708  19.593
  647ASN    SC1 1446  10.840  10.819  19.441
  648ALA     BB 1447  10.511  10.593  19.840
  649ASP     BB 1448  10.446  10.570  20.140
  649ASP    SC1 1449  10.546  10.685  20.344
  650PRO     BB 1450  10.085  10.405  20.320
  650PRO    SC1 1451   9.901  10.453  20.304
  651CYS     BB 1452  10.293  10.186  20.481
  651CYS    SC1 1453  10.496  10.129  20.366
  652LYS     BB 1454  10.103   9.994  20.698
  652LYS    SC1 1455   9.882  10.049  20.612
  652LYS    SC2 1456   9.690   9.899  20.454
  653ASP     BB 1457  10.053   9.644  20.765
  653ASP    SC1 1458   9.815   9.626  20.857
  654ILE     BB 1459  10.254   9.457  21.115
  654ILE    SC1 1460  10.390   9.593  21.111
  655LEU     BB 1461  10.321   9.139  21.252
  655LEU    SC1 1462  10.166   9.103  21.464
  656VAL     BB 1463  11.604   7.568  10.624
  656VAL    SC1 1464  11.449   7.443  10.608
  657THR     BB 1465  11.931   7.592  10.865
  657THR    SC1 1466  12.116   7.654  10.848
  658LEU     BB 1467  11.733   7.449  11.127
  658LEU    SC1 1468  11.622   7.525  11.355
  659MET     BB 1469  11.975   7.183  11.281
  659MET    SC1 1470  12.091   6.902  11.229
  660PRO     BB 1471  11.698   7.019  11.587
  660PRO    SC1 1472  11.544   7.014  11.477
  661ILE     BB 1473  11.903   6.972  11.850
  661ILE    SC1 1474  12.137   7.016  11.780
  662ASP     BB 1475  11.776   6.721  12.085
  662ASP    SC1 1476  11.884   6.491  12.072
  663CYS     BB 1477  11.927   6.743  12.527
  663CYS    SC1 1478  11.766   6.566  12.506
  664GLU     BB 1479  12.203   6.714  12.701
  664GLU    SC1 1480  12.438   6.620  12.621
  665LEU     BB 1481  12.187   6.564  13.089
  665LEU    SC1 1482  11.965   6.518  13.226
  666SER     BB 1483  12.529   6.463  13.265
  666SER    SC1 1484  12.660   6.555  13.154
  667SER     BB 1485  12.608   6.159  13.484
  667SER    SC1 1486  12.765   6.049  13.446
  668TRP     BB 1487  12.440   6.115  13.793
  668TRP    SC1 1488  12.173   6.142  13.773
  668TRP    SC2 1489  11.980   6.224  13.839
  668TRP    SC3 1490  12.109   6.126  13.526
  668TRP    SC4 1491  11.858   6.203  13.622
  669SER     BB 1492  12.645   6.383  14.022
  669SER    SC1 1493  12.735   6.508  13.902
  670SER     BB 1494  12.887   6.313  14.384
  670SER    SC1 1495  12.986   6.479  14.359
  671TRP     BB 1496  12.628   6.182  14.616
  671TRP    SC1 1497  12.610   5.930  14.670
  671TRP    SC2 1498  12.713   5.773  14.785
  671TRP    SC3 1499  12.449   5.773  14.550
  671TRP    SC4 1500  12.589   5.577  14.693
  672THR     BB 1501  12.631   6.369  14.904
  672THR    SC1 1502  12.516   6.493  15.001
  673THR     BB 1503  12.642   6.085  15.198
  673THR    SC1 1504  12.817   6.013  15.244
  674CYS     BB 1505  12.354   6.170  15.416
  674CYS    SC1 1506  12.272   5.965  15.509
  675ASP     BB 1507  12.314   6.465  15.530
  675ASP    SC1 1508  12.524   6.607  15.561
  676PRO     BB 1509  12.176   6.438  15.919
  676PRO    SC1 1510  12.251   6.271  15.971
  677CYS     BB 1511  11.998   6.725  15.916
  677CYS    SC1 1512  12.107   6.935  15.956
  678GLN     BB 1513  11.773   6.643  15.659
  678GLN    SC1 1514  11.720   6.747  15.486
  679LYS     BB 1515  11.836   6.251  15.690
  679LYS    SC1 1516  11.709   6.057  15.769
  679LYS    SC2 1517  11.435   5.946  15.770
  680LYS     BB 1518  11.877   6.212  15.283
  680LYS    SC1 1519  11.757   6.423  15.179
  680LYS    SC2 1520  11.493   6.514  15.106
  681ARG     BB 1521  12.140   6.223  15.019
  681ARG    SC1 1522  12.234   6.030  14.974
  681ARG    SC2 1523  12.258   5.704  15.083
  682TYR     BB 1524  12.098   6.404  14.666
  682TYR    SC1 1525  11.915   6.649  14.794
  682TYR    SC2 1526  11.955   6.660  14.558
  682TYR    SC3 1527  11.663   6.731  14.633
  683ARG     BB 1528  12.224   6.308  14.370
  683ARG    SC1 1529  12.209   6.101  14.273
  683ARG    SC2 1530  11.997   5.848  14.294
  684TYR     BB 1531  12.213   6.593  14.073
  684TYR    SC1 1532  12.449   6.857  14.088
  684TYR    SC2 1533  12.436   6.709  14.277
  684TYR    SC3 1534  12.696   6.878  14.274
  685ALA     BB 1535  12.277   6.664  13.685
  686TYR     BB 1536  12.376   6.932  13.519
  686TYR    SC1 1537  12.700   6.891  13.465
  686TYR    SC2 1538  12.658   6.978  13.684
  686TYR    SC3 1539  12.949   7.027  13.589
  687LEU     BB 1540  12.288   6.997  13.263
  687LEU    SC1 1541  12.030   7.015  13.205
  688LEU     BB 1542  12.445   6.996  12.990
  688LEU    SC1 1543  12.697   6.972  12.910
  689GLN     BB 1544  12.259   7.110  12.743
  689GLN    SC1 1545  12.350   7.257  12.534
  690PRO     BB 1546  11.890   7.224  12.637
  690PRO    SC1 1547  11.908   7.411  12.662
  691SER     BB 1548  11.673   7.053  12.379
  691SER    SC1 1549  11.490   6.987  12.392
  692GLN     BB 1550  11.730   7.270  12.100
  692GLN    SC1 1551  11.985   7.358  12.164
  693PHE     BB 1552  11.469   7.401  11.823
  693PHE    SC1 1553  11.527   7.744  11.971
  693PHE    SC2 1554  11.734   7.695  11.860
  693PHE    SC3 1555  11.733   7.825  12.062
  694HIS     BB 1556  11.276   7.074  11.930
  694HIS    SC1 1557  11.154   7.058  12.081
  694HIS    SC2 1558  11.029   7.050  12.228
  694HIS    SC3 1559  11.034   6.834  12.231
  695GLY     BB 1560  11.521   6.805  11.918
  696GLU     BB 1561  11.394   6.552  12.170
  696GLU    SC1 1562  11.278   6.290  12.245
  697PRO     BB 1563  11.286   6.658  12.631
  697PRO    SC1 1564  11.118   6.591  12.688
  698CYS     BB 1565  11.562   6.582  12.932
  698CYS    SC1 1566  11.636   6.810  12.930
  699ASN     BB 1567  11.450   6.386  13.133
  699ASN    SC1 1568  11.500   6.188  13.278
  700PHE     BB 1569  11.281   6.676  13.427
  700PHE    SC1 1570  11.194   6.942  13.218
  700PHE    SC2 1571  11.114   6.727  13.149
  700PHE    SC3 1572  11.076   6.919  13.010
  701SER     BB 1573  11.482   6.488  13.700
  701SER    SC1 1574  11.404   6.323  13.766
  702ASP     BB 1575  11.738   6.679  13.679
  702ASP    SC1 1576  11.691   6.887  13.539
  703LYS     BB 1577  11.806   6.632  14.066
  703LYS    SC1 1578  11.654   6.848  14.122
  703LYS    SC2 1579  11.418   6.946  14.276
  704GLU     BB 1580  11.705   6.324  14.291
  704GLU    SC1 1581  11.629   6.117  14.175
  705VAL     BB 1582  11.739   6.138  14.669
  705VAL    SC1 1583  11.604   6.250  14.766
  706GLU     BB 1584  11.776   5.852  14.949
  706GLU    SC1 1585  11.909   5.643  14.763
  707ASP     BB 1586  11.606   5.903  15.225
  707ASP    SC1 1587  11.373   5.994  15.271
  708CYS     BB 1588  11.816   5.761  15.432
  708CYS    SC1 1589  11.909   5.546  15.380
  709VAL     BB 1590  11.905   5.607  15.864
  709VAL    SC1 1591  11.717   5.556  15.905
  710THR     BB 1592  12.244   5.780  15.966
  710THR    SC1 1593  12.383   5.646  15.990
  711ASN     BB 1594  12.386   5.934  16.411
  711ASN    SC1 1595  12.332   5.768  16.590
  712ARG     BB 1596  12.581   6.238  16.361
  712ARG    SC1 1597  12.781   6.272  16.279
  712ARG    SC2 1598  13.024   6.457  16.135
  713PRO     BB 1599  12.480   6.587  16.531
  713PRO    SC1 1600  12.544   6.579  16.710
  714CYS     BB 1601  12.225   6.820  16.410
  714CYS    SC1 1602  12.003   6.731  16.395
  715ARG     BB 1603  12.221   7.094  16.590
  715ARG    SC1 1604  12.302   7.194  16.798
  715ARG    SC2 1605  12.559   7.204  17.021
  716SER     BB 1606  11.904   7.259  16.408
  716SER    SC1 1607  11.792   7.118  16.333
  717GLN     BB 1608  11.801   7.428  16.731
  717GLN    SC1 1609  11.914   7.374  16.945
  718VAL     BB 1610  11.607   7.717  16.621
  718VAL    SC1 1611  11.705   7.828  16.487
  719ARG     BB 1612  11.366   7.689  16.898
  719ARG    SC1 1613  11.471   7.629  17.108
  719ARG    SC2 1614  11.599   7.499  17.442
  720CYS     BB 1615  11.102   7.930  16.961
  720CYS    SC1 1616  10.904   7.913  16.827
  721GLU     BB 1617  11.026   8.228  17.187
  721GLU    SC1 1618  10.890   8.250  17.425
  722GLY     BB 1619  10.662   8.315  17.015
  723PHE     BB 1620  10.446   8.050  16.964
  723PHE    SC1 1621  10.156   8.101  16.796
  723PHE    SC2 1622  10.160   8.188  17.019
  723PHE    SC3 1623  10.074   8.322  16.839
  724VAL     BB 1624  10.456   7.739  16.798
  724VAL    SC1 1625  10.514   7.563  16.871
  725CYS     BB 1626  10.241   7.680  16.550
  725CYS    SC1 1627  10.130   7.806  16.378
  726ALA     BB 1628  10.070   7.393  16.586
  727GLN     BB 1629  10.081   7.251  16.325
  727GLN    SC1 1630  10.187   7.058  16.214
  728THR     BB 1631  10.343   7.527  15.996
  728THR    SC1 1632  10.182   7.620  15.936
  729GLY     BB 1633  10.557   7.509  16.213
  730ARG     BB 1634  10.596   7.873  16.156
  730ARG    SC1 1635  10.448   8.049  16.071
  730ARG    SC2 1636  10.401   8.350  15.956
  731CYS     BB 1637  10.736   8.139  16.471
  731CYS    SC1 1638  10.926   8.247  16.372
  732VAL     BB 1639  10.490   8.355  16.560
  732VAL    SC1 1640  10.346   8.419  16.437
  733ASN     BB 1641  10.512   8.608  16.866
  733ASN    SC1 1642  10.504   8.839  16.771
  734ARG     BB 1643  10.322   8.573  17.216
  734ARG    SC1 1644  10.494   8.633  17.417
  734ARG    SC2 1645  10.557   8.490  17.721
  735ARG     BB 1646  10.114   8.899  17.181
  735ARG    SC1 1647  10.287   9.075  17.164
  735ARG    SC2 1648  10.255   9.258  16.890
  736LEU     BB 1649   9.915   8.761  16.899
  736LEU    SC1 1650   9.982   8.798  16.645
  737LEU     BB 1651   9.722   8.557  17.046
  737LEU    SC1 1652   9.834   8.495  17.278
  738CYS     BB 1653   9.435   8.663  17.010
  738CYS    SC1 1654   9.259   8.570  17.144
  739ASN     BB 1655   9.440   8.936  16.809
  739ASN    SC1 1656   9.593   9.076  16.669
  740GLY     BB 1657   9.151   8.807  16.636
  741ASP     BB 1658   9.342   8.858  16.297
  741ASP    SC1 1659   9.308   9.106  16.247
  742ASN     BB 1660   9.505   8.509  16.168
  742ASN    SC1 1661   9.441   8.416  15.945
  743ASP     BB 1662   9.916   8.545  16.129
  743ASP    SC1 1663   9.956   8.529  15.878
  744CYS     BB 1664   9.953   8.179  16.210
  744CYS    SC1 1665   9.876   8.225  16.433
  745GLY     BB 1666   9.855   7.991  15.968
  746ASP     BB 1667   9.687   7.789  16.130
  746ASP    SC1 1668   9.754   7.543  16.140
  747GLN     BB 1669   9.451   7.997  16.353
  747GLN    SC1 1670   9.255   7.990  16.189
  748SER     BB 1671   9.629   7.838  16.619
  748SER    SC1 1672   9.610   7.646  16.653
  749ASP     BB 1673   9.629   8.139  16.810
  749ASP    SC1 1674   9.641   8.073  17.056
  750GLU     BB 1675   9.305   8.257  16.723
  750GLU    SC1 1676   9.075   8.227  16.554
  751ALA     BB 1677   9.184   7.791  16.832
  752ASN     BB 1678   9.075   7.895  17.267
  752ASN    SC1 1679   9.014   7.748  17.460
  753CYS     BB 1680   8.960   8.171  17.155
  753CYS    SC1 1681   8.874   8.312  16.981
  754ARG     BB 1682   8.914   8.289  17.507
  754ARG    SC1 1683   8.975   8.178  17.724
  754ARG    SC2 1684   9.196   8.280  17.978
  755ARG     BB 1685   8.793   8.648  17.435
  755ARG    SC1 1686   8.641   8.811  17.502
  755ARG    SC2 1687   8.502   9.049  17.688
  756ILE     BB 1688   8.873   8.871  17.002
  756ILE    SC1 1689   8.658   8.834  16.952
  757TYR     BB 1690   9.025   9.100  17.069
  757TYR    SC1 1691   8.938   9.171  17.405
  757TYR    SC2 1692   9.146   9.057  17.368
  757TYR    SC3 1693   9.064   9.062  17.667
  758LYS     BB 1694   9.006   9.247  16.696
  758LYS    SC1 1695   8.861   9.192  16.481
  758LYS    SC2 1696   8.845   8.998  16.255
  759LYS     BB 1697   9.181   9.493  16.666
  759LYS    SC1 1698   9.385   9.535  16.793
  759LYS    SC2 1699   9.622   9.678  16.790
  760CYS     BB 1700   9.046   9.673  16.350
  760CYS    SC1 1701   8.956   9.538  16.173
  761GLN     BB 1702   8.799   9.796  16.542
  761GLN    SC1 1703   8.534   9.876  16.644
  762HIS     BB 1704   8.690  10.014  16.164
  762HIS    SC1 1705   8.830  10.148  16.141
  762HIS    SC2 1706   8.967  10.277  16.100
  762HIS    SC3 1707   9.117  10.164  16.206
  763GLU     BB 1708   8.689   9.680  15.796
  763GLU    SC1 1709   8.515   9.876  15.710
  764MET     BB 1710   9.012   9.679  15.625
  764MET    SC1 1711   9.148   9.854  15.804
  765ASP     BB 1712   9.158   9.482  15.374
  765ASP    SC1 1713   9.122   9.231  15.400
  766GLN     BB 1714   9.492   9.416  15.117
  766GLN    SC1 1715   9.648   9.256  15.332
  767TYR     BB 1716   9.625   9.606  14.955
  767TYR    SC1 1717   9.928   9.781  14.934
  767TYR    SC2 1718   9.882   9.666  15.140
  767TYR    SC3 1719  10.185   9.680  15.075
  768TRP     BB 1720   9.631   9.607  14.604
  768TRP    SC1 1721   9.519   9.844  14.578
  768TRP    SC2 1722   9.318   9.929  14.549
  768TRP    SC3 1723   9.630  10.064  14.645
  768TRP    SC4 1724   9.370  10.165  14.613
  769GLY     BB 1725   9.925   9.473  14.450
  770ILE     BB 1726  10.076   9.281  14.773
  770ILE    SC1 1727  10.007   9.245  14.966
  771GLY     BB 1728  10.135   8.964  14.643
  772SER     BB 1729  10.295   9.076  14.366
  772SER    SC1 1730  10.325   9.123  14.179
  773LEU     BB 1731  10.580   9.241  14.573
  773LEU    SC1 1732  10.751   9.262  14.371
  774ALA     BB 1733  10.695   8.905  14.824
  775SER     BB 1734  10.774   8.781  14.514
  775SER    SC1 1735  10.674   8.778  14.347
  776GLY     BB 1736  11.144   8.642  14.479
  777ILE     BB 1737  11.276   8.762  14.108
  777ILE    SC1 1738  11.335   8.958  14.131
  778ASN     BB 1739  11.499   8.608  13.840
  778ASN    SC1 1740  11.544   8.387  13.732
  779LEU     BB 1741  11.762   8.839  13.751
  779LEU    SC1 1742  11.658   9.082  13.762
  780PHE     BB 1743  11.896   8.730  13.504
  780PHE    SC1 1744  12.042   8.529  13.274
  780PHE    SC2 1745  12.122   8.756  13.269
  780PHE    SC3 1746  12.188   8.601  13.097
  781THR     BB 1747  11.561   8.664  13.262
  781THR    SC1 1748  11.495   8.500  13.181
  782ASN     BB 1749  11.390   8.918  13.422
  782ASN    SC1 1750  11.284   9.144  13.414
  783SER     BB 1751  11.100   8.676  13.573
  783SER    SC1 1752  11.001   8.571  13.442
  784PHE     BB 1753  10.909   8.745  13.898
  784PHE    SC1 1754  10.771   9.070  13.944
  784PHE    SC2 1755  10.916   9.059  13.754
  784PHE    SC3 1756  10.706   9.173  13.738
  785GLU     BB 1757  10.921   8.414  14.074
  785GLU    SC1 1758  11.086   8.269  13.876
  786GLY     BB 1759  10.799   8.279  14.299
  787PRO     BB 1760  10.643   8.376  14.662
  787PRO    SC1 1761  10.471   8.312  14.612
  788VAL     BB 1762  10.858   8.461  14.923
  788VAL    SC1 1763  11.046   8.522  14.896
  789LEU     BB 1764  10.736   8.683  15.223
  789LEU    SC1 1765  10.952   8.834  15.245
  790ASP     BB 1766  10.499   8.699  15.393
  790ASP    SC1 1767  10.355   8.573  15.562
  791HIS     BB 1768  10.334   9.045  15.278
  791HIS    SC1 1769  10.409   9.198  15.184
  791HIS    SC2 1770  10.483   9.355  15.100
  791HIS    SC3 1771  10.680   9.267  15.092
  792ARG     BB 1772  10.016   8.910  15.484
  792ARG    SC1 1773   9.932   8.728  15.338
  792ARG    SC2 1774   9.722   8.548  15.498
  793TYR     BB 1775  10.175   8.954  15.840
  793TYR    SC1 1776  10.499   8.854  15.957
  793TYR    SC2 1777  10.324   8.778  16.102
  793TYR    SC3 1778  10.603   8.773  16.238
  794TYR     BB 1779  10.112   9.233  16.009
  794TYR    SC1 1780   9.780   9.230  15.937
  794TYR    SC2 1781   9.785   9.091  16.132
  794TYR    SC3 1782   9.658   8.949  15.888
  795ALA     BB 1783  10.214   9.149  16.374
  796GLY     BB 1784   9.987   9.430  16.512
  797GLY     BB 1785   9.915   9.595  16.226
  798CYS     BB 1786   9.547   9.827  16.262
  798CYS    SC1 1787   9.467   9.603  16.293
  799SER     BB 1788   9.667  10.140  16.171
  799SER    SC1 1789   9.858  10.149  16.132
  800PRO     BB 1790   9.469  10.278  15.874
  800PRO    SC1 1791   9.428  10.458  15.919
  801HIS     BB 1792   9.615  10.406  15.509
  801HIS    SC1 1793   9.735  10.559  15.517
  801HIS    SC2 1794   9.853  10.712  15.525
  801HIS    SC3 1795   9.708  10.839  15.425
  802TYR     BB 1796   9.326  10.546  15.266
  802TYR    SC1 1797   9.056  10.711  15.357
  802TYR    SC2 1798   9.262  10.816  15.422
  802TYR    SC3 1799   9.058  11.016  15.302
  803ILE     BB 1800   9.456  10.573  14.941
  803ILE    SC1 1801   9.651  10.676  14.933
  804LEU     BB 1802   9.158  10.718  14.750
  804LEU    SC1 1803   9.164  10.700  14.486
  805ASN     BB 1804   8.907  10.738  14.869
  805ASN    SC1 1805   8.728  10.904  14.815
  806THR     BB 1806   9.021  10.265  15.070
  806THR    SC1 1807   8.999  10.257  14.876
  807ARG     BB 1808   9.132  10.191  15.373
  807ARG    SC1 1809   9.021  10.264  15.574
  807ARG    SC2 1810   8.690  10.303  15.604
  808PHE     BB 1811   9.413  10.015  15.380
  808PHE    SC1 1812   9.734  10.024  15.227
  808PHE    SC2 1813   9.557  10.114  15.092
  808PHE    SC3 1814   9.783  10.186  15.057
  809ARG     BB 1815   9.631   9.788  15.622
  809ARG    SC1 1816   9.535   9.598  15.711
  809ARG    SC2 1817   9.320   9.334  15.828
  810LYS     BB 1818  10.003   9.820  15.583
  810LYS    SC1 1819  10.059  10.038  15.654
  810LYS    SC2 1820  10.130  10.298  15.752
  811PRO     BB 1821  10.211   9.350  15.626
  811PRO    SC1 1822  10.091   9.385  15.482
  812TYR     BB 1823  10.438   9.417  15.866
  812TYR    SC1 1824  10.592   9.229  16.093
  812TYR    SC2 1825  10.651   9.445  16.179
  812TYR    SC3 1826  10.899   9.277  16.098
  813ASN     BB 1827  10.716   9.340  15.629
  813ASN    SC1 1828  10.704   9.094  15.590
  814VAL     BB 1829  10.638   9.696  15.394
  814VAL    SC1 1830  10.456   9.698  15.476
  815GLU     BB 1831  10.786   9.965  15.439
  815GLU    SC1 1832  10.927  10.145  15.596
  816SER     BB 1833  10.560  10.197  15.289
  816SER    SC1 1834  10.540  10.379  15.356
  817TYR     BB 1835  10.318  10.121  14.997
  817TYR    SC1 1836  10.107  10.108  14.707
  817TYR    SC2 1837  10.237   9.912  14.657
  817TYR    SC3 1838  10.014   9.964  14.448
  818THR     BB 1839  10.212  10.482  14.986
  818THR    SC1 1840  10.111  10.549  15.139
  819PRO     BB 1841  10.064  10.618  14.639
  819PRO    SC1 1842   9.926  10.528  14.546
  820GLN     BB 1843  10.350  10.787  14.525
  820GLN    SC1 1844  10.464  10.871  14.795
  821THR     BB 1845  10.214  10.886  14.151
  821THR    SC1 1846  10.032  10.954  14.158
  822GLN     BB 1847  10.362  11.017  13.798
  822GLN    SC1 1848  10.681  11.060  13.729
  823GLY     BB 1849  10.279  11.014  13.472
  824LYS     BB 1850  10.521  11.100  13.174
  824LYS    SC1 1851  10.745  11.005  13.233
  824LYS    SC2 1852  10.975  10.991  13.072
  825TYR     BB 1853  10.475  11.147  12.870
  825TYR    SC1 1854  10.209  11.011  12.692
  825TYR    SC2 1855  10.291  11.223  12.616
  825TYR    SC3 1856  10.132  11.070  12.398
  826GLU     BB 1857  10.744  11.168  12.622
  826GLU    SC1 1858  11.018  11.058  12.573
  827PHE     BB 1859  10.639  11.215  12.278
  827PHE    SC1 1860  10.413  11.426  12.269
  827PHE    SC2 1861  10.380  11.284  12.079
  827PHE    SC3 1862  10.222  11.457  12.128
  828ILE     BB 1863  10.862  11.211  11.992
  828ILE    SC1 1864  11.060  11.180  12.096
  829LEU     BB 1865  10.888  11.279  11.643
  829LEU    SC1 1866  10.636  11.333  11.581
  830LYS     BB 1867  11.082  11.313  11.436
  830LYS    SC1 1868  11.312  11.257  11.344
  830LYS    SC2 1869  11.442  11.012  11.229
  831GLU     BB 1870  10.903  11.268  11.093
  831GLU    SC1 1871  10.629  11.297  11.126
  832TYR     BB 1872  11.033  11.345  10.744
  832TYR    SC1 1873  11.367  11.338  10.835
  832TYR    SC2 1874  11.360  11.298  10.598
  832TYR    SC3 1875  11.617  11.188  10.731
  833GLU     BB 1876  10.889  11.348  10.433
  833GLU    SC1 1877  10.629  11.404  10.287
  834SER     BB 1878  11.102  11.402  10.108
  834SER    SC1 1879  11.296  11.416  10.098
  835TYR     BB 1880  10.932  11.373   9.787
  835TYR    SC1 1881  10.661  11.574   9.806
  835TYR    SC2 1882  10.629  11.405   9.639
  835TYR    SC3 1883  10.387  11.430   9.832
  836SER     BB 1884  11.157  11.500   9.500
  836SER    SC1 1885  11.294  11.362   9.492
  837ASP     BB 1886  11.051  11.597   9.131
  837ASP    SC1 1887  10.821  11.512   9.062
  838PHE     BB 1888  11.300  11.511   8.821
  838PHE    SC1 1889  11.658  11.493   8.834
  838PHE    SC2 1890  11.574  11.468   9.058
  838PHE    SC3 1891  11.749  11.324   8.978
  839GLU     BB 1892  11.267  11.489   8.541
  839GLU    SC1 1893  10.980  11.510   8.402
  840ARG     BB 1894  11.542  11.572   8.330
  840ARG    SC1 1895  11.762  11.646   8.343
  840ARG    SC2 1896  12.039  11.834   8.247
  841ASN     BB 1897  11.422  11.565   8.023
  841ASN    SC1 1898  11.254  11.709   7.906
  842VAL     BB 1899  11.760  11.615   7.781
  842VAL    SC1 1900  11.956  11.625   7.819
  843THR     BB 1901  11.570  11.616   7.502
  843THR    SC1 1902  11.420  11.657   7.385
  844GLU     BB 1903  11.812  11.716   7.118
  844GLU    SC1 1904  12.069  11.695   7.047
  845LYS     BB 1905  11.603  11.680   6.798
  845LYS    SC1 1906  11.362  11.701   6.891
  845LYS    SC2 1907  11.115  11.787   6.999
  846MET     BB 1908  11.748  11.758   6.449
  846MET    SC1 1909  12.004  11.720   6.516
  847ALA     BB 1910  11.669  11.781   6.162
  848SER     BB 1911  11.955  11.844   5.892
  848SER    SC1 1912  12.131  11.850   5.975
  849LYS     BB 1913  11.844  11.836   5.523
  849LYS    SC1 1914  11.589  11.855   5.587
  849LYS    SC2 1915  11.364  11.949   5.483
  850SER     BB 1916  11.875  11.924   5.175
  850SER    SC1 1917  12.037  11.921   5.068
  851GLY     BB 1918  11.539  11.913   4.983
  852PHE     BB 1919  11.444  12.052   4.637
  852PHE    SC1 1920  11.696  12.155   4.487
  852PHE    SC2 1921  11.718  11.919   4.523
  852PHE    SC3 1922  11.905  12.046   4.444
  853SER     BB 1923  11.261  12.071   4.298
  853SER    SC1 1924  11.072  12.090   4.252
  854PHE     BB 1925  11.459  12.111   3.970
  854PHE    SC1 1926  11.729  11.984   4.072
  854PHE    SC2 1927  11.799  12.180   3.952
  854PHE    SC3 1928  11.948  11.993   3.974
  855GLY     BB 1929  11.460  12.045   3.669
  856PHE     BB 1930  11.722  11.971   3.404
  856PHE    SC1 1931  12.004  11.749   3.477
  856PHE    SC2 1932  11.825  11.732   3.635
  856PHE    SC3 1933  12.044  11.654   3.693
  857LYS     BB 1934  11.717  11.986   3.103
  857LYS    SC1 1935  11.589  12.038   2.870
  857LYS    SC2 1936  11.476  11.838   2.687
  858ILE     BB 1937  12.056  11.798   3.011
  858ILE    SC1 1938  12.146  11.603   3.001
  859PRO     BB 1939  12.020  11.924   2.661
  859PRO    SC1 1940  12.024  12.113   2.674
  860GLY     BB 1941  12.058  11.620   2.501
  861ILE     BB 1942  11.757  11.451   2.541
  861ILE    SC1 1943  11.746  11.272   2.395
  862PHE     BB 1944  11.643  11.424   2.906
  862PHE    SC1 1945  11.610  11.146   3.076
  862PHE    SC2 1946  11.825  11.168   2.972
  862PHE    SC3 1947  11.781  10.983   3.119
  863GLU     BB 1948  11.498  11.580   3.160
  863GLU    SC1 1949  11.168  11.667   3.095
  864LEU     BB 1950  11.429  11.491   3.462
  864LEU    SC1 1951  11.581  11.288   3.541
  865GLY     BB 1952  11.247  11.710   3.679
  866ILE     BB 1953  11.315  11.588   4.074
  866ILE    SC1 1954  11.522  11.530   4.008
  867SER     BB 1955  11.274  11.643   4.445
  867SER    SC1 1956  11.118  11.686   4.553
  868SER     BB 1957  11.472  11.491   4.728
  868SER    SC1 1958  11.652  11.433   4.680
  869GLN     BB 1959  11.345  11.545   5.056
  869GLN    SC1 1960  11.098  11.673   5.111
  870SER     BB 1961  11.632  11.407   5.283
  870SER    SC1 1962  11.796  11.456   5.191
  871ASP     BB 1963  11.686  11.349   5.649
  871ASP    SC1 1964  11.482  11.434   5.776
  872ARG     BB 1965  11.937  11.257   5.885
  872ARG    SC1 1966  12.143  11.284   5.759
  872ARG    SC2 1967  12.079  11.119   5.433
  873GLY     BB 1968  11.825  11.300   6.248
  874LYS     BB 1969  11.888  11.221   6.547
  874LYS    SC1 1970  12.102  11.236   6.654
  874LYS    SC2 1971  12.259  11.283   6.909
  875HIS     BB 1972  11.606  11.218   6.854
  875HIS    SC1 1973  11.452  11.226   6.735
  875HIS    SC2 1974  11.282  11.254   6.648
  875HIS    SC3 1975  11.373  11.366   6.488
  876TYR     BB 1976  11.714  11.181   7.178
  876TYR    SC1 1977  12.050  11.139   7.334
  876TYR    SC2 1978  11.904  11.321   7.392
  876TYR    SC3 1979  12.202  11.382   7.452
  877ILE     BB 1980  11.477  11.152   7.460
  877ILE    SC1 1981  11.287  11.206   7.537
  878ARG     BB 1982  11.647  11.098   7.788
  878ARG    SC1 1983  11.885  11.145   7.885
  878ARG    SC2 1984  12.051  10.921   8.069
  879ARG     BB 1985  11.461  11.116   8.113
  879ARG    SC1 1986  11.209  11.134   8.106
  879ARG    SC2 1987  10.926  11.312   7.985
  880THR     BB 1988  11.587  11.111   8.472
  880THR    SC1 1989  11.779  11.137   8.451
  881LYS     BB 1990  11.371  11.043   8.728
  881LYS    SC1 1991  11.132  11.005   8.655
  881LYS    SC2 1992  10.836  11.118   8.698
  882ARG     BB 1993  11.353  11.028   9.032
  882ARG    SC1 1994  11.477  10.952   9.212
  882ARG    SC2 1995  11.756  10.999   9.394
  883PHE     BB 1996  11.009  11.041   9.214
  883PHE    SC1 1997  10.682  11.106   9.315
  883PHE    SC2 1998  10.686  10.953   9.129
  883PHE    SC3 1999  10.478  11.005   9.238
  884SER     BB 2000  11.101  10.941   9.559
  884SER    SC1 2001  11.253  10.933   9.681
  885HIS     BB 2002  10.796  11.013   9.818
  885HIS    SC1 2003  10.646  10.910   9.749
  885HIS    SC2 2004  10.504  10.794   9.688
  885HIS    SC3 2005  10.379  10.962   9.635
  886THR     BB 2006  10.938  10.896  10.141
  886THR    SC1 2007  11.128  10.931  10.166
  887LYS     BB 2008  10.758  10.939  10.494
  887LYS    SC1 2009  10.628  11.014  10.686
  887LYS    SC2 2010  10.433  11.229  10.712
  888SER     BB 2011  11.049  10.845  10.762
  888SER    SC1 2012  11.219  10.872  10.671
  889VAL     BB 2013  10.963  10.828  11.106
  889VAL    SC1 2014  10.767  10.800  11.133
  890PHE     BB 2015  11.080  10.807  11.461
  890PHE    SC1 2016  11.253  10.951  11.712
  890PHE    SC2 2017  11.324  10.723  11.689
  890PHE    SC3 2018  11.375  10.846  11.889
  891LEU     BB 2019  10.813  10.829  11.675
  891LEU    SC1 2020  10.561  10.852  11.597
  892HIS     BB 2021  10.784  10.737  12.047
  892HIS    SC1 2022  10.960  10.699  12.123
  892HIS    SC2 2023  11.141  10.687  12.189
  892HIS    SC3 2024  11.103  10.495  12.281
  893ALA     BB 2025  10.527  10.830  12.288
  894ARG     BB 2026  10.623  10.695  12.616
  894ARG    SC1 2027  10.822  10.600  12.698
  894ARG    SC2 2028  11.021  10.366  12.786
  895SER     BB 2029  10.380  10.664  12.904
  895SER    SC1 2030  10.203  10.602  12.956
  896ASP     BB 2031  10.582  10.572  13.258
  896ASP    SC1 2032  10.830  10.558  13.201
  897LEU     BB 2033  10.343  10.587  13.491
  897LEU    SC1 2034  10.080  10.584  13.519
  898GLU     BB 2035  10.444  10.565  13.850
  898GLU    SC1 2036  10.655  10.677  14.050
  899VAL     BB 2037  10.172  10.485  14.076
  899VAL    SC1 2038   9.995  10.442  13.992
  900ALA     BB 2039  10.343  10.359  14.365
  901HIS     BB 2040  10.636  10.363  14.585
  901HIS    SC1 2041  10.765  10.506  14.554
  901HIS    SC2 2042  10.878  10.658  14.521
  901HIS    SC3 2043  11.058  10.543  14.557
  902TYR     BB 2044  10.701  10.049  14.774
  902TYR    SC1 2045  10.687   9.742  14.624
  902TYR    SC2 2046  10.596   9.701  14.842
  902TYR    SC3 2047  10.870   9.562  14.798
  903LYS     BB 2048  10.936  10.011  15.016
  903LYS    SC1 2049  11.045  10.198  15.113
  903LYS    SC2 2050  11.295  10.200  15.267
  904LEU     BB 2051  11.045   9.697  15.267
  904LEU    SC1 2052  11.075   9.438  15.221
  905LYS     BB 2053  11.150   9.669  15.608
  905LYS    SC1 2054  11.009   9.692  15.793
  905LYS    SC2 2055  10.840   9.856  15.990
  906PRO     BB 2056  11.500   9.627  15.579
  906PRO    SC1 2057  11.555   9.575  15.405
  907ARG     BB 2058  11.533   9.397  15.865
  907ARG    SC1 2059  11.497   9.555  16.063
  907ARG    SC2 2060  11.219   9.648  16.247
  908SER     BB 2061  11.501   9.012  15.986
  908SER    SC1 2062  11.626   8.922  16.105
  909LEU     BB 2063  11.170   8.906  15.748
  909LEU    SC1 2064  11.187   9.164  15.689
  910MET     BB 2065  10.926   8.716  15.823
  910MET    SC1 2066  10.893   8.465  15.981
  911LEU     BB 2067  10.873   8.463  15.501
  911LEU    SC1 2068  11.134   8.431  15.534
  912HIS     BB 2069  10.599   8.278  15.248
  912HIS    SC1 2070  10.417   8.278  15.177
  912HIS    SC2 2071  10.245   8.254  15.093
  912HIS    SC3 2072  10.230   8.463  15.044
  913TYR     BB 2073  10.489   7.885  15.362
  913TYR    SC1 2074  10.160   7.939  15.392
  913TYR    SC2 2075  10.285   8.009  15.585
  913TYR    SC3 2076  10.034   8.184  15.535
  914GLU     BB 2077  10.646   7.747  15.085
  914GLU    SC1 2078  10.527   7.846  14.850
  915PHE     BB 2079  10.975   7.975  15.115
  915PHE    SC1 2080  11.282   8.182  15.142
  915PHE    SC2 2081  11.286   7.984  15.008
  915PHE    SC3 2082  11.472   8.136  15.003
  916LEU     BB 2083  11.030   7.842  15.451
  916LEU    SC1 2084  10.925   7.999  15.637
  917GLN     BB 2085  10.958   7.486  15.398
  917GLN    SC1 2086  10.777   7.315  15.369
  918ARG     BB 2087  11.191   7.479  15.090
  918ARG    SC1 2088  11.238   7.414  14.847
  918ARG    SC2 2089  11.129   7.324  14.469
  919VAL     BB 2090  11.488   7.594  15.259
  919VAL    SC1 2091  11.667   7.678  15.231
  920LYS     BB 2092  11.408   7.371  15.577
  920LYS    SC1 2093  11.413   7.446  15.826
  920LYS    SC2 2094  11.450   7.493  16.103
  921ARG     BB 2095  11.409   7.157  15.383
  921ARG    SC1 2096  11.301   6.931  15.365
  921ARG    SC2 2097  10.971   6.812  15.338
  922LEU     BB 2098  11.824   7.223  15.178
  922LEU    SC1 2099  11.776   7.025  15.009
  923PRO     BB 2100  12.175   6.979  15.286
  923PRO    SC1 2101  12.128   6.801  15.238
  924LEU     BB 2102  12.404   7.110  15.457
  924LEU    SC1 2103  12.475   7.066  15.709
  925GLU     BB 2104  12.722   6.988  15.255
  925GLU    SC1 2105  12.944   7.064  15.322
  926TYR     BB 2106  12.708   7.172  14.856
  926TYR    SC1 2107  12.641   7.430  14.674
  926TYR    SC2 2108  12.874   7.414  14.731
  926TYR    SC3 2109  12.827   7.454  14.427
  927SER     BB 2110  12.446   7.025  14.665
  927SER    SC1 2111  12.331   6.880  14.726
  928TYR     BB 2112  12.316   7.230  14.398
  928TYR    SC1 2113  12.345   7.421  14.139
  928TYR    SC2 2114  12.531   7.273  14.168
  928TYR    SC3 2115  12.473   7.335  13.870
  929GLY     BB 2116  12.054   7.059  14.332
  930GLU     BB 2117  11.893   7.155  14.564
  930GLU    SC1 2118  11.611   7.192  14.607
  931TYR     BB 2119  11.989   7.516  14.526
  931TYR    SC1 2120  12.025   7.534  14.833
  931TYR    SC2 2121  12.239   7.559  14.728
  931TYR    SC3 2122  12.246   7.364  14.969
  932ARG     BB 2123  11.886   7.514  14.181
  932ARG    SC1 2124  11.919   7.378  13.957
  932ARG    SC2 2125  12.016   7.073  13.827
  933ASP     BB 2126  11.535   7.475  14.234
  933ASP    SC1 2127  11.408   7.350  14.051
  934LEU     BB 2128  11.544   7.662  14.476
  934LEU    SC1 2129  11.593   7.730  14.727
  935PHE     BB 2130  11.612   7.975  14.270
  935PHE    SC1 2131  11.775   8.141  14.512
  935PHE    SC2 2132  11.945   8.017  14.397
  935PHE    SC3 2133  12.004   8.210  14.527
  936ARG     BB 2134  11.418   7.854  14.013
  936ARG    SC1 2135  11.440   7.792  13.794
  936ARG    SC2 2136  11.648   7.556  13.627
  937ASP     BB 2137  11.100   7.808  14.210
  937ASP    SC1 2138  10.892   7.661  14.226
  938PHE     BB 2139  11.178   8.139  14.420
  938PHE    SC1 2140  10.957   8.016  14.630
  938PHE    SC2 2141  11.166   7.897  14.631
  938PHE    SC3 2142  10.962   7.782  14.684
  939GLY     BB 2143  11.470   8.405  14.201
  940THR     BB 2144  11.831   8.497  14.182
  940THR    SC1 2145  11.995   8.558  14.096
  941HIS     BB 2146  11.714   8.887  14.410
  941HIS    SC1 2147  11.840   8.977  14.291
  941HIS    SC2 2148  11.941   9.066  14.153
  941HIS    SC3 2149  12.129   9.006  14.241
  942TYR     BB 2150  11.365   9.093  14.599
  942TYR    SC1 2151  11.514   9.011  14.856
  942TYR    SC2 2152  11.275   9.029  14.853
  942TYR    SC3 2153  11.398   9.111  15.125
  943ILE     BB 2154  11.276   9.418  14.515
  943ILE    SC1 2155  11.164   9.497  14.347
  944THR     BB 2156  11.361   9.623  14.804
  944THR    SC1 2157  11.483   9.616  14.955
  945GLU     BB 2158  11.213   9.964  14.691
  945GLU    SC1 2159  11.473  10.199  14.812
  946ALA     BB 2160  11.095   9.975  14.434
  947VAL     BB 2161  10.809  10.185  14.190
  947VAL    SC1 2162  10.941  10.318  14.121
  948LEU     BB 2163  10.529  10.076  14.062
  948LEU    SC1 2164  10.473   9.891  14.243
  949GLY     BB 2165  10.363  10.141  13.800
  950GLY     BB 2166  10.308  10.123  13.411
  951ILE     BB 2167  10.427  10.190  13.109
  951ILE    SC1 2168  10.640  10.085  13.032
  952TYR     BB 2169  10.304  10.212  12.692
  952TYR    SC1 2170  10.054  10.226  12.483
  952TYR    SC2 2171  10.175  10.433  12.493
  952TYR    SC3 2172   9.948  10.437  12.282
  953GLU     BB 2173  10.567  10.217  12.443
  953GLU    SC1 2174  10.811  10.065  12.466
  954TYR     BB 2175  10.444  10.303  12.130
  954TYR    SC1 2176  10.334  10.534  11.945
  954TYR    SC2 2177  10.216  10.332  11.892
  954TYR    SC3 2178  10.198  10.545  11.667
  955THR     BB 2179  10.763  10.283  11.901
  955THR    SC1 2180  10.881  10.149  11.980
  956LEU     BB 2181  10.677  10.341  11.555
  956LEU    SC1 2182  10.511  10.382  11.353
  957VAL     BB 2183  10.964  10.312  11.336
  957VAL    SC1 2184  11.107  10.244  11.459
  958MET     BB 2185  10.921  10.309  10.980
  958MET    SC1 2186  10.674  10.473  10.830
  959ASN     BB 2187  11.122  10.393  10.647
  959ASN    SC1 2188  11.372  10.378  10.647
  960LYS     BB 2189  10.908  10.426  10.315
  960LYS    SC1 2190  10.663  10.471  10.235
  960LYS    SC2 2191  10.478  10.340  10.069
  961GLU     BB 2192  11.052  10.454   9.952
  961GLU    SC1 2193  11.341  10.491   9.997
  962ALA     BB 2194  10.958  10.484   9.675
  963MET     BB 2195  11.069  10.561   9.436
  963MET    SC1 2196  11.374  10.495   9.440
  964GLU     BB 2197  11.055  10.581   9.096
  964GLU    SC1 2198  10.857  10.611   8.809
  965ARG     BB 2199  11.329  10.560   8.922
  965ARG    SC1 2200  11.564  10.488   8.961
  965ARG    SC2 2201  11.788  10.337   8.791
  966GLY     BB 2202  11.394  10.600   8.528
  967ASP     BB 2203  11.656  10.629   8.368
  967ASP    SC1 2204  11.904  10.625   8.431
  968TYR     BB 2205  11.599  10.636   7.989
  968TYR    SC1 2206  11.313  10.732   7.796
  968TYR    SC2 2207  11.256  10.674   8.022
  968TYR    SC3 2208  11.008  10.739   7.848
  969THR     BB 2209  11.814  10.703   7.665
  969THR    SC1 2210  11.996  10.749   7.614
  970LEU     BB 2211  11.611  10.691   7.338
  970LEU    SC1 2212  11.368  10.770   7.268
  971ASN     BB 2213  11.825  10.729   7.054
  971ASN    SC1 2214  12.071  10.732   7.098
  972ASN     BB 2215  11.631  10.749   6.731
  972ASN    SC1 2216  11.384  10.762   6.695
  973VAL     BB 2217  11.813  10.791   6.470
  973VAL    SC1 2218  12.001  10.732   6.436
  974HIS     BB 2219  11.657  10.860   6.132
  974HIS    SC1 2220  11.500  10.974   6.149
  974HIS    SC2 2221  11.357  11.103   6.157
  974HIS    SC3 2222  11.222  10.961   6.247
  975ALA     BB 2223  11.845  10.839   5.780
  976CYS     BB 2224  11.547  10.910   5.518
  976CYS    SC1 2225  11.373  10.959   5.677
  977ALA     BB 2226  11.484  11.040   5.179
  978LYS     BB 2227  11.243  11.081   4.923
  978LYS    SC1 2228  10.996  11.157   4.923
  978LYS    SC2 2229  10.852  11.385   4.812
  979ASN     BB 2230  11.244  11.146   4.535
  979ASN    SC1 2231  11.423  11.075   4.375
  980ASP     BB 2232  10.964  11.273   4.273
  980ASP    SC1 2233  10.748  11.353   4.383
  981PHE     BB 2234  11.022  11.246   3.976
  981PHE    SC1 2235  11.326  11.079   3.937
  981PHE    SC2 2236  11.147  10.919   3.943
  981PHE    SC3 2237  11.373  10.845   3.912
  982LYS     BB 2238  10.959  11.302   3.683
  982LYS    SC1 2239  10.811  11.473   3.560
  982LYS    SC2 2240  10.842  11.738   3.413
  983ILE     BB 2241  11.162  11.169   3.330
  983ILE    SC1 2242  11.246  10.980   3.402
  984GLY     BB 2243  11.106  11.172   2.972
  985GLY     BB 2244  11.271  11.243   2.673
  986ALA     BB 2245  11.272  11.321   2.414
  987ILE     BB 2246  11.326  11.121   2.149
  987ILE    SC1 2247  11.241  10.928   2.161
  988GLU     BB 2248  11.300  11.373   1.860
  988GLU    SC1 2249  11.520  11.177   1.666
  989GLU     BB 2250  10.860  11.422   1.879
  989GLU    SC1 2251  10.883  11.423   1.570
  990VAL     BB 2252  10.788  11.093   2.111
  990VAL    SC1 2253  10.758  10.896   2.105
  991TYR     BB 2254  10.785  11.248   2.423
  991TYR    SC1 2255  10.819  11.521   2.615
  991TYR    SC2 2256  10.845  11.556   2.379
  991TYR    SC3 2257  11.020  11.748   2.549
  992VAL     BB 2258  10.741  11.006   2.665
  992VAL    SC1 2259  10.826  10.834   2.608
  993SER     BB 2260  10.671  11.174   3.003
  993SER    SC1 2261  10.681  11.353   3.079
  994LEU     BB 2262  10.632  10.924   3.271
  994LEU    SC1 2263  10.827  10.767   3.185
  995GLY     BB 2264  10.673  10.970   3.620
  996VAL     BB 2265  10.662  10.870   3.993
  996VAL    SC1 2266  10.537  10.720   4.038
  997SER     BB 2267  10.833  10.867   4.406
  997SER    SC1 2268  10.775  10.875   4.592
  998VAL     BB 2269  11.124  10.609   4.447
  998VAL    SC1 2270  11.315  10.585   4.395
  999GLY     BB 2271  11.151  10.700   4.900
 1000LYS     BB 2272  11.248  10.528   5.136
 1000LYS    SC1 2273  11.489  10.513   5.238
 1000LYS    SC2 2274  11.734  10.339   5.250
 1001CYS     BB 2275  11.165  10.554   5.576
 1001CYS    SC1 2276  10.954  10.662   5.542
 1002ARG     BB 2277  11.374  10.469   5.799
 1002ARG    SC1 2278  11.588  10.406   5.714
 1002ARG    SC2 2279  11.732  10.081   5.819
 1003GLY     BB 2280  11.414  10.518   6.138
 1004ILE     BB 2281  11.483  10.300   6.424
 1004ILE    SC1 2282  11.703  10.240   6.431
 1005LEU     BB 2283  11.453  10.311   6.807
 1005LEU    SC1 2284  11.210  10.361   6.901
 1006ASN     BB 2285  11.647  10.201   7.066
 1006ASN    SC1 2286  11.887  10.238   7.128
 1007GLU     BB 2287  11.407  10.272   7.388
 1007GLU    SC1 2288  11.076  10.309   7.463
 1008ILE     BB 2289  11.610  10.188   7.628
 1008ILE    SC1 2290  11.804  10.182   7.610
 1009LYS     BB 2291  11.512  10.201   8.027
 1009LYS    SC1 2292  11.266  10.208   7.969
 1009LYS    SC2 2293  10.969  10.227   7.961
 1010ASP     BB 2294  11.589  10.128   8.345
 1010ASP    SC1 2295  11.822  10.030   8.380
 1011ARG     BB 2296  11.358  10.173   8.579
 1011ARG    SC1 2297  11.132  10.220   8.466
 1011ARG    SC2 2298  10.810  10.183   8.577
 1012ASN     BB 2299  11.212  10.057   8.903
 1012ASN    SC1 2300  11.424   9.981   9.012
 1013LYS     BB 2301  10.964  10.122   9.079
 1013LYS    SC1 2302  10.745  10.202   9.054
 1013LYS    SC2 2303  10.548  10.400   9.152
 1014ARG     BB 2304  11.021  10.068   9.385
 1014ARG    SC1 2305  11.213  10.008   9.508
 1014ARG    SC2 2306  11.449  10.112   9.737
 1015ASP     BB 2307  10.744  10.141   9.635
 1015ASP    SC1 2308  10.546  10.294   9.584
 1016THR     BB 2309  10.848   9.963  10.003
 1016THR    SC1 2310  11.032   9.939   9.944
 1017MET     BB 2311  10.772   9.974  10.335
 1017MET    SC1 2312  10.508  10.065  10.484
 1018VAL     BB 2313  10.910   9.874  10.599
 1018VAL    SC1 2314  11.091   9.935  10.658
 1019GLU     BB 2315  10.725   9.903  10.945
 1019GLU    SC1 2316  10.467  10.009  11.030
 1020ASP     BB 2317  10.817   9.793  11.305
 1020ASP    SC1 2318  11.066   9.760  11.348
 1021LEU     BB 2319  10.635   9.860  11.595
 1021LEU    SC1 2320  10.376   9.908  11.562
 1022VAL     BB 2321  10.583   9.691  11.911
 1022VAL    SC1 2322  10.671   9.517  11.956
 1023VAL     BB 2323  10.382   9.867  12.167
 1023VAL    SC1 2324  10.187   9.910  12.165
 1024LEU     BB 2325  10.490   9.688  12.459
 1024LEU    SC1 2326  10.646   9.597  12.653
 1025VAL     BB 2327  10.200   9.787  12.694
 1025VAL    SC1 2328  10.012   9.779  12.626
 1026ARG     BB 2329  10.222   9.718  13.109
 1026ARG    SC1 2330  10.448   9.627  13.158
 1026ARG    SC2 2331  10.418   9.291  13.312
 1027GLY     BB 2332  10.030   9.733  13.384
 1028GLY     BB 2333   9.622   9.767  13.384
 1029ALA     BB 2334   9.411   9.530  13.249
 1030SER     BB 2335   9.206   9.328  12.974
 1030SER    SC1 2336   9.114   9.208  13.097
 1031GLU     BB 2337   9.025   9.564  12.724
 1031GLU    SC1 2338   8.711   9.674  12.724
 1032HIS     BB 2339   9.250   9.866  12.808
 1032HIS    SC1 2340   9.166   9.883  12.983
 1032HIS    SC2 2341   9.090   9.874  13.161
 1032HIS    SC3 2342   8.896   9.938  13.090
 1033ILE     BB 2343   9.543   9.678  12.711
 1033ILE    SC1 2344   9.654   9.562  12.855
 1034THR     BB 2345   9.390   9.545  12.425
 1034THR    SC1 2346   9.374   9.408  12.288
 1035THR     BB 2347   9.258   9.848  12.334
 1035THR    SC1 2348   9.157  10.010  12.293
 1036LEU     BB 2349   9.613   9.983  12.378
 1036LEU    SC1 2350   9.614  10.129  12.599
 1037ALA     BB 2351   9.737   9.799  12.201
 1038TYR     BB 2352   9.563   9.828  11.902
 1038TYR    SC1 2353   9.382   9.994  11.732
 1038TYR    SC2 2354   9.462  10.113  11.925
 1038TYR    SC3 2355   9.248  10.272  11.765
 1039GLN     BB 2356   9.845  10.012  11.604
 1039GLN    SC1 2357   9.863   9.746  11.521
 1040GLU     BB 2358   9.701  10.345  11.615
 1040GLU    SC1 2359   9.519  10.389  11.341
 1041LEU     BB 2360   9.727  10.516  11.851
 1041LEU    SC1 2361   9.814  10.747  11.947
 1042PRO     BB 2362   9.353  10.581  12.145
 1042PRO    SC1 2363   9.411  10.451  12.270
 1043THR     BB 2364   9.234  10.916  12.172
 1043THR    SC1 2365   9.275  11.092  12.100
 1044ALA     BB 2366   9.271  10.992  12.536
 1045ASP     BB 2367   9.041  10.839  12.659
 1045ASP    SC1 2368   8.798  10.879  12.593
 1046ILE     BB 2369   9.200  10.547  12.690
 1046ILE    SC1 2370   9.155  10.329  12.659
 1047MET     BB 2371   9.453  10.659  12.850
 1047MET    SC1 2372   9.741  10.539  12.790
 1048GLN     BB 2373   9.276  10.735  13.141
 1048GLN    SC1 2374   9.049  10.870  13.233
 1049GLU     BB 2375   9.125  10.402  13.161
 1049GLU    SC1 2376   8.836  10.462  13.311
 1050TRP     BB 2377   9.435  10.256  13.188
 1050TRP    SC1 2378   9.671  10.159  13.132
 1050TRP    SC2 2379   9.773  10.022  12.994
 1050TRP    SC3 2380   9.878  10.295  13.191
 1050TRP    SC4 2381  10.005  10.110  13.023
 1051GLY     BB 2382   9.539  10.482  13.456
 1052ASP     BB 2383   9.349  10.398  13.643
 1052ASP    SC1 2384   9.203  10.432  13.850
 1053ALA     BB 2385   9.412  10.025  13.547
 1054VAL     BB 2386   9.705  10.044  13.633
 1054VAL    SC1 2387   9.888  10.125  13.631
 1055GLN     BB 2388   9.639  10.110  14.044
 1055GLN    SC1 2389   9.552  10.329  14.172
 1056TYR     BB 2390   9.612   9.786  14.111
 1056TYR    SC1 2391   9.315   9.729  14.163
 1056TYR    SC2 2392   9.324   9.781  13.929
 1056TYR    SC3 2393   9.144   9.977  14.088
 1057ASN     BB 2394   9.763   9.564  13.870
 1057ASN    SC1 2395   9.692   9.422  13.676
 1058PRO     BB 2396  10.053   9.730  13.881
 1058PRO    SC1 2397  10.052   9.880  13.998
 1059ALA     BB 2398  10.428   9.635  13.680
 1060ILE     BB 2399  10.750   9.686  13.815
 1060ILE    SC1 2400  10.841   9.600  14.008
 1061ILE     BB 2401  10.904   9.983  13.667
 1061ILE    SC1 2402  10.788  10.105  13.567
 1062LYS     BB 2403  11.306  10.206  13.849
 1062LYS    SC1 2404  11.172  10.413  13.724
 1062LYS    SC2 2405  10.926  10.567  13.655
 1063VAL     BB 2406  11.372   9.929  14.090
 1063VAL    SC1 2407  11.450   9.792  13.967
 1064LYS     BB 2408  11.594   9.865  14.430
 1064LYS    SC1 2409  11.791   9.912  14.555
 1064LYS    SC2 2410  11.910  10.008  14.829
 1065VAL     BB 2411  11.708   9.471  14.401
 1065VAL    SC1 2412  11.698   9.443  14.203
 1066GLU     BB 2413  11.879   9.295  14.658
 1066GLU    SC1 2414  12.032   9.532  14.763
 1067PRO     BB 2415  11.979   8.903  14.746
 1067PRO    SC1 2416  12.124   8.973  14.847
 1068LEU     BB 2417  11.841   8.627  14.773
 1068LEU    SC1 2418  11.594   8.532  14.770
 1069TYR     BB 2419  12.105   8.491  15.055
 1069TYR    SC1 2420  12.429   8.588  14.980
 1069TYR    SC2 2421  12.299   8.487  14.806
 1069TYR    SC3 2422  12.499   8.698  14.699
 1070GLU     BB 2423  12.005   8.695  15.250
 1070GLU    SC1 2424  12.111   8.876  15.410
 1071LEU     BB 2425  11.681   8.595  15.307
 1071LEU    SC1 2426  11.447   8.641  15.191
 1072VAL     BB 2427  11.763   8.268  15.392
 1072VAL    SC1 2428  11.873   8.132  15.295
 1073THR     BB 2429  11.878   8.473  15.898
 1073THR    SC1 2430  11.805   8.616  15.787
 1074ALA     BB 2431  11.844   8.253  16.147
 1075THR     BB 2432  11.460   8.335  16.148
 1075THR    SC1 2433  11.392   8.490  16.050
 1076ASP     BB 2434  11.372   8.003  16.156
 1076ASP    SC1 2435  11.166   7.911  16.038
 1077PHE     BB 2436  11.721   7.902  15.994
 1077PHE    SC1 2437  11.568   8.093  15.744
 1077PHE    SC2 2438  11.647   7.879  15.669
 1077PHE    SC3 2439  11.468   7.989  15.553
 1078ALA     BB 2440  11.969   7.643  16.172
 1079TYR     BB 2441  12.162   7.622  15.966
 1079TYR    SC1 2442  12.135   7.415  15.717
 1079TYR    SC2 2443  11.922   7.525  15.706
 1079TYR    SC3 2444  11.903   7.220  15.653
 1080SER     BB 2445  12.192   7.994  15.859
 1080SER    SC1 2446  12.103   8.090  15.714
 1081SER     BB 2447  12.548   8.044  15.822
 1081SER    SC1 2448  12.685   8.180  15.853
 1082THR     BB 2449  12.581   7.723  15.655
 1082THR    SC1 2450  12.613   7.542  15.720
 1083VAL     BB 2451  12.295   7.759  15.401
 1083VAL    SC1 2452  12.135   7.682  15.309
 1084ARG     BB 2453  12.394   8.070  15.338
 1084ARG    SC1 2454  12.371   8.278  15.357
 1084ARG    SC2 2455  12.328   8.531  15.587
 1085GLN     BB 2456  12.754   7.964  15.268
 1085GLN    SC1 2457  12.974   7.924  15.411
 1086ASN     BB 2458  12.672   7.739  15.028
 1086ASN    SC1 2459  12.647   7.540  15.177
 1087MET     BB 2460  12.451   7.957  14.899
 1087MET    SC1 2461  12.180   7.993  14.904
 1088LYS     BB 2462  12.662   8.178  14.781
 1088LYS    SC1 2463  12.842   8.360  14.912
 1088LYS    SC2 2464  12.973   8.613  14.933
 1089GLN     BB 2465  12.795   7.967  14.593
 1089GLN    SC1 2466  13.060   7.869  14.685
 1090ALA     BB 2467  12.462   7.873  14.453
 1091LEU     BB 2468  12.455   8.150  14.306
 1091LEU    SC1 2469  12.428   8.413  14.307
 1092GLU     BB 2470  12.779   8.091  14.082
 1092GLU    SC1 2471  13.069   8.205  14.085
 1093GLU     BB 2472  12.663   7.800  13.959
 1093GLU    SC1 2473  12.854   7.616  13.780
 1094PHE     BB 2474  12.338   7.877  13.944
 1094PHE    SC1 2475  11.986   7.866  13.873
 1094PHE    SC2 2476  12.035   8.057  14.010
 1094PHE    SC3 2477  11.863   8.070  13.842
 1095GLN     BB 2478  12.381   8.080  13.687
 1095GLN    SC1 2479  12.284   8.299  13.687
 1096LYS     BB 2480  12.501   7.830  13.473
 1096LYS    SC1 2481  12.648   7.715  13.324
 1096LYS    SC2 2482  12.614   7.386  13.378
 1097GLU     BB 2483  12.196   7.665  13.490
 1097GLU    SC1 2484  12.113   7.409  13.521
 1098VAL     BB 2485  12.016   7.970  13.364
 1098VAL    SC1 2486  11.842   8.069  13.357
 1099SER     BB 2487  12.272   8.092  13.175
 1099SER    SC1 2488  12.436   8.197  13.178
 1100SER     BB 2489  12.064   8.170  12.809
 1100SER    SC1 2490  11.902   8.248  12.885
 1101CYS     BB 2491  12.353   8.130  12.639
 1101CYS    SC1 2492  12.379   8.265  12.443
 1102HIS     BB 2493  12.376   7.743  12.675
 1102HIS    SC1 2494  12.274   7.698  12.835
 1102HIS    SC2 2495  12.168   7.664  12.993
 1102HIS    SC3 2496  12.264   7.473  13.027
 1103CYS     BB 2497  12.140   7.766  12.343
 1103CYS    SC1 2498  11.943   7.831  12.463
 1104ALA     BB 2499  12.275   7.761  12.090
 1105PRO     BB 2500  12.159   8.063  11.892
 1105PRO    SC1 2501  12.151   8.212  12.010
 1106CYS     BB 2502  11.842   8.229  11.641
 1106CYS    SC1 2503  11.723   8.252  11.848
 1107GLN     BB 2504  11.904   8.390  11.392
 1107GLN    SC1 2505  12.148   8.322  11.162
 1108GLY     BB 2506  11.792   8.599  11.281
 1109ASN     BB 2507  11.828   8.848  11.580
 1109ASN    SC1 2508  11.771   9.072  11.485
 1110GLY     BB 2509  11.648   8.742  11.807
 1111VAL     BB 2510  11.671   8.650  12.102
 1111VAL    SC1 2511  11.734   8.733  12.272
 1112PRO     BB 2512  11.676   8.215  12.335
 1112PRO    SC1 2513  11.852   8.252  12.396
 1113VAL     BB 2514  11.459   8.190  12.682
 1113VAL    SC1 2515  11.374   8.370  12.668
 1114LEU     BB 2516  11.523   7.927  12.804
 1114LEU    SC1 2517  11.692   7.784  12.950
 1115LYS     BB 2518  11.231   7.837  13.013
 1115LYS    SC1 2519  11.044   7.817  12.864
 1115LYS    SC2 2520  10.763   7.909  12.808
 1116GLY     BB 2521  11.253   7.491  13.206
 1117SER     BB 2522  11.552   7.260  13.017
 1117SER    SC1 2523  11.684   7.304  13.154
 1118ARG     BB 2524  11.429   7.298  12.738
 1118ARG    SC1 2525  11.194   7.239  12.687
 1118ARG    SC2 2526  10.935   7.426  12.569
 1119CYS     BB 2527  11.450   7.639  12.491
 1119CYS    SC1 2528  11.387   7.476  12.328
 1120ASP     BB 2529  11.272   7.944  12.347
 1120ASP    SC1 2530  11.022   7.953  12.397
 1121CYS     BB 2531  11.330   8.232  12.113
 1121CYS    SC1 2532  11.185   8.141  11.945
 1122ILE     BB 2533  11.214   8.565  12.157
 1122ILE    SC1 2534  11.245   8.716  12.318
 1123CYS     BB 2535  11.177   8.708  11.848
 1123CYS    SC1 2536  10.990   8.610  11.733
 1124PRO     BB 2537  11.256   9.096  11.723
 1124PRO    SC1 2538  11.252   9.233  11.854
 1125VAL     BB 2539  10.912   9.175  11.472
 1125VAL    SC1 2540  10.861   9.356  11.540
 1126GLY     BB 2541  10.905   9.011  11.210
 1127SER     BB 2542  11.118   8.781  11.243
 1127SER    SC1 2543  11.308   8.806  11.279
 1128GLN     BB 2544  10.936   8.436  11.287
 1128GLN    SC1 2545  10.712   8.499  11.153
 1129GLY     BB 2546  10.969   8.084  11.427
 1130LEU     BB 2547  11.200   7.791  11.581
 1130LEU    SC1 2548  11.038   7.583  11.557
 1131ALA     BB 2549  11.435   7.933  11.562
 1132CYS     BB 2550  11.298   8.238  11.389
 1132CYS    SC1 2551  11.398   8.387  11.548
 1133GLU     BB 2552  11.415   8.184  11.100
 1133GLU    SC1 2553  11.615   7.993  11.020
 1134VAL     BB 2554  11.121   8.260  10.914
 1134VAL    SC1 2555  10.929   8.242  10.860
 1135SER     BB 2556  11.299   8.609  10.797
 1135SER    SC1 2557  11.494   8.607  10.791
 1136TYR     BB 2558  11.191   8.945  10.496
 1136TYR    SC1 2559  11.052   8.683  10.348
 1136TYR    SC2 2560  11.290   8.678  10.319
 1136TYR    SC3 2561  11.164   8.395  10.328
 1137ARG     BB 2562  11.312   9.144  10.646
 1137ARG    SC1 2563  11.211   9.214  10.867
 1137ARG    SC2 2564  11.088   9.533  10.948
 1138LYS     BB 2565  11.522   9.399  10.525
 1138LYS    SC1 2566  11.376   9.537  10.391
 1138LYS    SC2 2567  11.147   9.520  10.206
 1139ASN     BB 2568  11.821   9.409  10.643
 1139ASN    SC1 2569  11.980   9.601  10.638
 1140THR     BB 2570  11.802   9.196  10.933
 1140THR    SC1 2571  11.691   9.043  10.979
 1141PRO     BB 2572  12.052   9.335  11.157
 1141PRO    SC1 2573  12.072   9.489  11.266
 1142ILE     BB 2574  12.278   9.066  11.381
 1142ILE    SC1 2575  12.302   8.844  11.372
 1143ASP     BB 2576  12.345   9.205  11.678
 1143ASP    SC1 2577  12.143   9.270  11.819
 1144GLY     BB 2578  12.575   8.931  11.792
 1145LYS     BB 2579  12.542   8.671  12.094
 1145LYS    SC1 2580  12.288   8.667  12.141
 1145LYS    SC2 2581  12.115   8.817  11.959
 1146TRP     BB 2582  12.744   8.566  12.367
 1146TRP    SC1 2583  12.610   8.712  12.559
 1146TRP    SC2 2584  12.567   8.910  12.646
 1146TRP    SC3 2585  12.568   8.580  12.773
 1146TRP    SC4 2586  12.509   8.833  12.877
 1147ASN     BB 2587  12.878   8.212  12.522
 1147ASN    SC1 2588  13.087   8.157  12.396
 1148CYS     BB 2589  12.840   8.150  12.832
 1148CYS    SC1 2590  12.767   7.937  12.917
 1149TRP     BB 2591  13.168   8.145  13.043
 1149TRP    SC1 2592  13.081   8.109  13.285
 1149TRP    SC2 2593  13.048   7.954  13.437
 1149TRP    SC3 2594  12.897   8.265  13.368
 1149TRP    SC4 2595  12.877   8.075  13.573
 1150SER     BB 2596  13.526   8.047  13.075
 1150SER    SC1 2597  13.681   8.055  12.958
 1151ASN     BB 2598  13.560   7.876  13.426
 1151ASN    SC1 2599  13.615   7.635  13.384
 1152TRP     BB 2600  13.715   8.062  13.665
 1152TRP    SC1 2601  13.799   7.863  13.813
 1152TRP    SC2 2602  13.770   7.787  14.018
 1152TRP    SC3 2603  13.996   7.711  13.757
 1152TRP    SC4 2604  13.947   7.611  14.014
 1153SER     BB 2605  14.072   8.218  13.678
 1153SER    SC1 2606  14.091   8.351  13.537
 1154SER     BB 2607  14.218   8.080  13.970
 1154SER    SC1 2608  14.235   8.016  14.153
 1155CYS     BB 2609  14.294   8.552  14.195
 1155CYS    SC1 2610  14.509   8.451  14.229
 1156SER     BB 2611  14.319   8.918  14.198
 1156SER    SC1 2612  14.456   9.014  14.298
 1157GLY     BB 2613  13.967   8.890  14.072
 1158ARG     BB 2614  13.838   8.616  13.976
 1158ARG    SC1 2615  13.725   8.414  13.989
 1158ARG    SC2 2616  13.524   8.188  14.169
 1159ARG     BB 2617  13.743   8.690  13.608
 1159ARG    SC1 2618  13.888   8.894  13.590
 1159ARG    SC2 2619  14.089   9.176  13.568
 1160LYS     BB 2620  13.608   8.492  13.392
 1160LYS    SC1 2621  13.400   8.359  13.477
 1160LYS    SC2 2622  13.248   8.442  13.726
 1161THR     BB 2623  13.492   8.548  12.998
 1161THR    SC1 2624  13.674   8.561  12.929
 1162ARG     BB 2625  13.305   8.623  12.621
 1162ARG    SC1 2626  13.095   8.605  12.758
 1162ARG    SC2 2627  12.947   8.605  13.045
 1163GLN     BB 2628  13.349   8.654  12.338
 1163GLN    SC1 2629  13.578   8.726  12.183
 1164ARG     BB 2630  13.059   8.634  12.129
 1164ARG    SC1 2631  13.033   8.854  11.981
 1164ARG    SC2 2632  13.298   8.859  11.742
 1165GLN     BB 2633  13.114   8.405  11.947
 1165GLN    SC1 2634  13.342   8.248  11.961
 1166CYS     BB 2635  12.732   8.291  11.980
 1166CYS    SC1 2636  12.642   8.100  12.094
 1167ASN     BB 2637  12.581   8.405  11.749
 1167ASN    SC1 2638  12.358   8.473  11.658
 1168ASN     BB 2639  12.843   8.626  11.558
 1168ASN    SC1 2640  12.757   8.597  11.325
 1169PRO     BB 2641  12.789   9.037  11.528
 1169PRO    SC1 2642  12.915   9.174  11.566
 1170PRO     BB 2643  12.830   9.203  11.063
 1170PRO    SC1 2644  12.990   9.297  11.021
 1171PRO     BB 2645  12.529   8.927  10.922
 1171PRO    SC1 2646  12.654   8.801  10.853
 1172GLN     BB 2647  12.331   9.168  10.760
 1172GLN    SC1 2648  12.227   9.104  10.563
 1173ASN     BB 2649  12.466   9.447  10.839
 1173ASN    SC1 2650  12.529   9.671  10.748
 1174GLY     BB 2651  12.539   9.334  11.212
 1175GLY     BB 2652  12.478   9.545  11.475
 1176SER     BB 2653  12.589   9.577  11.781
 1176SER    SC1 2654  12.521   9.624  11.958
 1177PRO     BB 2655  12.891   9.320  11.983
 1177PRO    SC1 2656  12.999   9.468  12.035
 1178CYS     BB 2657  12.652   9.220  12.219
 1178CYS    SC1 2658  12.426   9.140  12.214
 1179SER     BB 2659  12.727   9.452  12.479
 1179SER    SC1 2660  12.701   9.638  12.427
 1180GLY     BB 2661  12.713   9.340  12.850
 1181PRO     BB 2662  12.904   9.129  13.106
 1181PRO    SC1 2663  12.771   9.051  13.216
 1182ALA     BB 2664  13.165   9.021  12.917
 1183SER     BB 2665  13.462   8.994  13.145
 1183SER    SC1 2666  13.657   9.001  13.159
 1184GLU     BB 2667  13.302   8.912  13.459
 1184GLU    SC1 2668  13.119   8.782  13.434
 1185THR     BB 2669  13.428   8.967  13.814
 1185THR    SC1 2670  13.448   9.139  13.904
 1186LEU     BB 2671  13.334   8.683  14.149
 1186LEU    SC1 2672  13.100   8.799  14.103
 1187ASP     BB 2673  13.642   8.690  14.413
 1187ASP    SC1 2674  13.630   8.944  14.397
 1188CYS     BB 2675  13.807   8.449  14.495
 1188CYS    SC1 2676  13.916   8.236  14.494
 1189ILE     BB 2677   6.044   9.831  15.624
 1189ILE    SC1 2678   6.198   9.679  15.669
 1190SER     BB 2679   5.854  10.127  15.577
 1190SER    SC1 2680   5.727  10.198  15.707
 1191THR     BB 2681   5.777  10.058  15.261
 1191THR    SC1 2682   5.866   9.934  15.140
 1192ILE     BB 2683   5.535  10.329  15.196
 1192ILE    SC1 2684   5.426  10.361  15.391
 1193GLN     BB 2685   5.335  10.261  14.938
 1193GLN    SC1 2686   5.119  10.212  14.922
 1194PRO     BB 2687   5.421  10.390  14.563
 1194PRO    SC1 2688   5.328  10.273  14.446
 1195LYS     BB 2689   5.269  10.663  14.260
 1195LYS    SC1 2690   5.310  10.846  14.085
 1195LYS    SC2 2691   5.197  11.083  13.997
 1196ALA     BB 2692   4.930  10.527  14.226
 1197ASN     BB 2693   5.010  10.580  13.821
 1197ASN    SC1 2694   4.819  10.728  13.757
 1198PHE     BB 2695   5.289  10.507  13.737
 1198PHE    SC1 2696   5.558  10.282  13.655
 1198PHE    SC2 2697   5.339  10.202  13.597
 1198PHE    SC3 2698   5.533  10.091  13.512
 1199ASP     BB 2699   5.269  10.611  13.373
 1199ASP    SC1 2700   5.041  10.513  13.318
 1200ALA     BB 2701   5.548  10.493  13.199
 1201GLN     BB 2702   5.494  10.601  12.962
 1201GLN    SC1 2703   5.276  10.591  12.791
 1202GLN     BB 2704   5.559  10.929  13.048
 1202GLN    SC1 2705   5.504  11.160  12.994
 1203PHE     BB 2706   5.825  10.859  13.250
 1203PHE    SC1 2707   5.710  10.826  13.560
 1203PHE    SC2 2708   5.880  10.663  13.516
 1203PHE    SC3 2709   5.824  10.719  13.742
 1204ALA     BB 2710   6.021  10.838  13.063
 1205GLY     BB 2711   6.297  10.999  12.916
 1206THR     BB 2712   6.576  11.187  13.048
 1206THR    SC1 2713   6.756  11.190  12.972
 1207TRP     BB 2714   6.622  11.281  13.424
 1207TRP    SC1 2715   6.371  11.233  13.476
 1207TRP    SC2 2716   6.183  11.327  13.542
 1207TRP    SC3 2717   6.282  10.994  13.475
 1207TRP    SC4 2718   6.046  11.119  13.562
 1208LEU     BB 2719   6.857  11.400  13.599
 1208LEU    SC1 2720   6.848  11.665  13.583
 1209LEU     BB 2721   6.971  11.299  13.921
 1209LEU    SC1 2722   6.976  11.077  14.065
 1210VAL     BB 2723   6.945  11.566  14.182
 1210VAL    SC1 2724   6.820  11.714  14.130
 1211ALA     BB 2725   6.960  11.487  14.523
 1212VAL     BB 2726   7.012  11.215  14.734
 1212VAL    SC1 2727   7.114  11.052  14.677
 1213GLY     BB 2728   6.895  11.158  15.097
 1214SER     BB 2729   7.109  10.896  15.209
 1214SER    SC1 2730   7.301  10.922  15.189
 1215ALA     BB 2731   7.232  10.649  15.602
 1216CYS     BB 2732   7.431  10.468  15.379
 1216CYS    SC1 2733   7.306  10.376  15.197
 1217ARG     BB 2734   7.773  10.535  15.408
 1217ARG    SC1 2735   7.810  10.540  15.649
 1217ARG    SC2 2736   8.034  10.638  15.878
 1218PHE     BB 2737   7.889  10.588  15.087
 1218PHE    SC1 2738   8.172  10.730  15.010
 1218PHE    SC2 2739   8.055  10.684  14.806
 1218PHE    SC3 2740   8.279  10.769  14.799
 1219LEU     BB 2741   7.766  10.955  15.041
 1219LEU    SC1 2742   7.671  11.037  14.807
 1220GLN     BB 2743   7.897  11.060  15.345
 1220GLN    SC1 2744   7.621  10.982  15.553
 1221GLU     BB 2745   8.109  11.007  15.392
 1221GLU    SC1 2746   8.258  10.768  15.498
 1222GLN     BB 2747   8.364  11.162  15.196
 1222GLN    SC1 2748   8.599  11.329  15.164
 1223GLY     BB 2749   8.129  11.217  14.963
 1224HIS     BB 2750   8.331  11.285  14.713
 1224HIS    SC1 2751   8.503  11.377  14.699
 1224HIS    SC2 2752   8.672  11.469  14.691
 1224HIS    SC3 2753   8.755  11.323  14.555
 1225ARG     BB 2754   8.266  11.106  14.416
 1225ARG    SC1 2755   8.454  10.992  14.314
 1225ARG    SC2 2756   8.735  11.111  14.115
 1226ALA     BB 2757   7.974  11.226  14.352
 1227GLU     BB 2758   7.909  11.230  14.012
 1227GLU    SC1 2759   8.064  11.022  13.915
 1228ALA     BB 2760   7.699  11.375  13.810
 1229THR     BB 2761   7.406  11.154  13.656
 1229THR    SC1 2762   7.302  11.009  13.735
 1230THR     BB 2763   7.091  11.172  13.357
 1230THR    SC1 2764   7.160  11.296  13.223
 1231LEU     BB 2765   6.831  10.789  13.352
 1231LEU    SC1 2766   6.799  10.810  13.614
 1232HIS     BB 2767   6.704  10.723  13.040
 1232HIS    SC1 2768   6.735  10.736  12.848
 1232HIS    SC2 2769   6.791  10.771  12.667
 1232HIS    SC3 2770   6.692  10.593  12.594
 1233VAL     BB 2771   6.419  10.567  13.165
 1233VAL    SC1 2772   6.352  10.546  13.352
 1234ALA     BB 2773   6.252  10.419  12.792
 1235PRO     BB 2774   6.032  10.168  12.846
 1235PRO    SC1 2775   5.846  10.188  12.811
 1236GLN     BB 2776   6.045   9.802  12.905
 1236GLN    SC1 2777   6.300   9.709  12.762
 1237GLY     BB 2778   5.697   9.710  12.855
 1238THR     BB 2779   5.676   9.721  13.235
 1238THR    SC1 2780   5.512   9.626  13.283
 1239ALA     BB 2781   6.022   9.754  13.360
 1240MET     BB 2782   6.182  10.043  13.234
 1240MET    SC1 2783   5.990  10.232  13.329
 1241ALA     BB 2784   6.470  10.100  13.115
 1242VAL     BB 2785   6.789  10.272  13.290
 1242VAL    SC1 2786   6.820  10.330  13.479
 1243SER     BB 2787   7.067  10.371  13.076
 1243SER    SC1 2788   7.063  10.343  12.883
 1244THR     BB 2789   7.244  10.548  13.355
 1244THR    SC1 2790   7.266  10.555  13.548
 1245PHE     BB 2791   7.464  10.860  13.204
 1245PHE    SC1 2792   7.207  10.860  12.970
 1245PHE    SC2 2793   7.410  10.773  12.876
 1245PHE    SC3 2794   7.218  10.807  12.736
 1246ARG     BB 2795   7.721  10.889  13.436
 1246ARG    SC1 2796   7.714  10.769  13.646
 1246ARG    SC2 2797   7.673  10.774  13.949
 1247LYS     BB 2798   8.051  10.960  13.388
 1247LYS    SC1 2799   8.045  11.225  13.395
 1247LYS    SC2 2800   8.125  11.439  13.567
 1248LEU     BB 2801   8.287  10.800  13.536
 1248LEU    SC1 2802   8.379  10.644  13.730
 1249ASP     BB 2803   8.553  11.052  13.535
 1249ASP    SC1 2804   8.558  11.280  13.649
 1250GLY     BB 2805   8.476  11.215  13.188
 1251ILE     BB 2806   8.442  10.928  13.065
 1251ILE    SC1 2807   8.647  10.794  13.051
 1252CYS     BB 2808   8.147  10.924  12.968
 1252CYS    SC1 2809   7.942  10.991  12.862
 1253TRP     BB 2810   7.901  10.579  13.080
 1253TRP    SC1 2811   8.117  10.449  13.162
 1253TRP    SC2 2812   8.334  10.443  13.122
 1253TRP    SC3 2813   8.128  10.320  13.382
 1253TRP    SC4 2814   8.403  10.321  13.329
 1254GLN     BB 2815   7.633  10.414  13.022
 1254GLN    SC1 2816   7.505  10.304  12.779
 1255VAL     BB 2817   7.540  10.154  13.307
 1255VAL    SC1 2818   7.632  10.272  13.439
 1256ARG     BB 2819   7.256   9.949  13.248
 1256ARG    SC1 2820   7.316   9.900  13.018
 1256ARG    SC2 2821   7.287   9.650  12.811
 1257GLN     BB 2822   7.013   9.752  13.406
 1257GLN    SC1 2823   7.061   9.624  13.678
 1258LEU     BB 2824   6.671   9.739  13.390
 1258LEU    SC1 2825   6.498   9.620  13.228
 1259TYR     BB 2826   6.460   9.851  13.648
 1259TYR    SC1 2827   6.571  10.089  13.809
 1259TYR    SC2 2828   6.387  10.152  13.668
 1259TYR    SC3 2829   6.509  10.392  13.822
 1260GLY     BB 2830   6.195   9.579  13.679
 1261ASP     BB 2831   5.868   9.590  13.740
 1261ASP    SC1 2832   5.636   9.697  13.750
 1262THR     BB 2833   5.720   9.350  14.070
 1262THR    SC1 2834   5.868   9.341  14.196
 1263GLY     BB 2835   5.467   9.290  13.897
 1264VAL     BB 2836   5.276   9.606  14.118
 1264VAL    SC1 2837   5.243   9.522  14.297
 1265LEU     BB 2838   5.285   9.945  14.019
 1265LEU    SC1 2839   5.077  10.103  14.061
 1266GLY     BB 2840   5.555  10.093  14.069
 1267ARG     BB 2841   5.782   9.901  14.264
 1267ARG    SC1 2842   5.657   9.781  14.396
 1267ARG    SC2 2843   5.537   9.838  14.688
 1268PHE     BB 2844   6.082   9.807  14.089
 1268PHE    SC1 2845   6.111  10.176  14.003
 1268PHE    SC2 2846   6.006  10.044  13.832
 1268PHE    SC3 2847   5.991  10.284  13.826
 1269LEU     BB 2848   6.316   9.543  14.195
 1269LEU    SC1 2849   6.342   9.311  14.319
 1270LEU     BB 2850   6.608   9.526  14.009
 1270LEU    SC1 2851   6.812   9.666  14.104
 1271GLN     BB 2852   6.716   9.228  13.949
 1271GLN    SC1 2853   6.691   9.231  13.642
 1272ALA     BB 2854   6.947   9.183  14.120
 1273ARG     BB 2855   7.215   9.137  13.924
 1273ARG    SC1 2856   7.159   9.100  13.693
 1273ARG    SC2 2857   7.392   9.042  13.457
 1274ASP     BB 2858   7.496   9.079  14.095
 1274ASP    SC1 2859   7.690   8.932  14.020
 1275ALA     BB 2860   7.560   9.043  14.476
 1276ARG     BB 2861   7.379   9.335  14.630
 1276ARG    SC1 2862   7.372   9.473  14.397
 1276ARG    SC2 2863   7.424   9.549  14.050
 1277GLY     BB 2864   7.048   9.116  14.610
 1278ALA     BB 2865   6.874   9.353  14.481
 1279VAL     BB 2866   6.692   9.641  14.574
 1279VAL    SC1 2867   6.818   9.794  14.550
 1280HIS     BB 2868   6.313   9.768  14.654
 1280HIS    SC1 2869   6.171   9.634  14.661
 1280HIS    SC2 2870   6.041   9.492  14.669
 1280HIS    SC3 2871   5.951   9.574  14.848
 1281VAL     BB 2872   6.266  10.058  14.453
 1281VAL    SC1 2873   6.407  10.031  14.313
 1282VAL     BB 2874   5.967  10.215  14.556
 1282VAL    SC1 2875   5.860  10.222  14.725
 1283VAL     BB 2876   5.836  10.586  14.369
 1283VAL    SC1 2877   5.793  10.481  14.204
 1284ALA     BB 2878   5.677  10.867  14.551
 1285GLU     BB 2879   5.519  11.130  14.394
 1285GLU    SC1 2880   5.332  11.268  14.463
 1286THR     BB 2881   5.623  11.270  14.029
 1286THR    SC1 2882   5.705  11.112  13.950
 1287ASP     BB 2883   5.500  11.520  13.807
 1287ASP    SC1 2884   5.252  11.551  13.857
 1288TYR     BB 2885   5.617  11.389  13.474
 1288TYR    SC1 2886   5.427  11.110  13.446
 1288TYR    SC2 2887   5.301  11.313  13.429
 1288TYR    SC3 2888   5.125  11.068  13.499
 1289GLN     BB 2889   5.646  11.694  13.352
 1289GLN    SC1 2890   5.593  11.894  13.207
 1290SER     BB 2891   5.947  11.767  13.568
 1290SER    SC1 2892   5.971  11.961  13.576
 1291PHE     BB 2893   6.039  11.620  13.897
 1291PHE    SC1 2894   6.044  11.929  14.076
 1291PHE    SC2 2895   5.823  11.836  14.075
 1291PHE    SC3 2896   5.853  12.073  14.064
 1292ALA     BB 2897   6.055  11.363  14.113
 1293VAL     BB 2898   6.110  11.114  14.416
 1293VAL    SC1 2899   6.064  11.210  14.585
 1294LEU     BB 2900   6.204  10.741  14.486
 1294LEU    SC1 2901   6.306  10.543  14.342
 1295TYR     BB 2902   6.236  10.576  14.798
 1295TYR    SC1 2903   6.083  10.397  15.078
 1295TYR    SC2 2904   5.981  10.604  15.014
 1295TYR    SC3 2905   6.010  10.575  15.321
 1296LEU     BB 2906   6.506  10.288  14.787
 1296LEU    SC1 2907   6.646  10.350  14.570
 1297GLU     BB 2908   6.626  10.007  15.025
 1297GLU    SC1 2909   6.350  10.016  15.226
 1298ARG     BB 2910   6.844   9.774  15.049
 1298ARG    SC1 2911   7.047   9.690  14.961
 1298ARG    SC2 2912   7.357   9.757  14.997
 1299ALA     BB 2913   6.771   9.621  15.397
 1300GLY     BB 2914   6.673   9.843  15.590
 1301GLN     BB 2915   6.824  10.126  15.509
 1301GLN    SC1 2916   7.065  10.142  15.543
 1302LEU     BB 2917   6.718  10.384  15.330
 1302LEU    SC1 2918   6.471  10.474  15.358
 1303SER     BB 2919   6.783  10.666  15.066
 1303SER    SC1 2920   6.880  10.648  14.898
 1304VAL     BB 2921   6.462  10.896  14.917
 1304VAL    SC1 2922   6.374  10.942  15.091
 1305LYS     BB 2923   6.580  11.036  14.625
 1305LYS    SC1 2924   6.703  10.884  14.480
 1305LYS    SC2 2925   6.913  10.723  14.389
 1306LEU     BB 2926   6.495  11.368  14.395
 1306LEU    SC1 2927   6.415  11.618  14.358
 1307TYR     BB 2928   6.510  11.337  13.968
 1307TYR    SC1 2929   6.514  10.991  14.074
 1307TYR    SC2 2930   6.509  11.080  13.852
 1307TYR    SC3 2931   6.273  10.887  13.908
 1308ALA     BB 2932   6.418  11.664  13.757
 1309ARG     BB 2933   6.409  11.757  13.404
 1309ARG    SC1 2934   6.375  11.673  13.165
 1309ARG    SC2 2935   6.108  11.801  13.029
 1310SER     BB 2936   6.605  12.057  13.432
 1310SER    SC1 2937   6.577  12.219  13.327
 1311LEU     BB 2938   6.864  12.172  13.745
 1311LEU    SC1 2939   7.106  12.125  13.841
 1312PRO     BB 2940   6.738  12.434  13.797
 1312PRO    SC1 2941   6.669  12.601  13.854
 1313VAL     BB 2942   6.438  12.224  14.092
 1313VAL    SC1 2943   6.513  12.049  14.033
 1314SER     BB 2944   6.121  12.492  14.196
 1314SER    SC1 2945   6.028  12.566  14.042
 1315ASP     BB 2946   6.115  12.518  14.528
 1315ASP    SC1 2947   6.238  12.615  14.730
 1316SER     BB 2948   5.832  12.307  14.576
 1316SER    SC1 2949   5.652  12.380  14.556
 1317VAL     BB 2950   6.001  12.016  14.555
 1317VAL    SC1 2951   5.986  11.819  14.524
 1318LEU     BB 2952   6.271  12.125  14.741
 1318LEU    SC1 2953   6.472  12.064  14.579
 1319SER     BB 2954   6.074  12.177  15.039
 1319SER    SC1 2955   6.158  12.316  15.146
 1320GLY     BB 2956   5.897  11.896  14.992
 1321PHE     BB 2957   6.167  11.679  15.000
 1321PHE    SC1 2958   6.375  11.447  14.914
 1321PHE    SC2 2959   6.441  11.668  14.849
 1321PHE    SC3 2960   6.607  11.496  14.876
 1322GLU     BB 2961   6.254  11.796  15.318
 1322GLU    SC1 2962   6.482  11.943  15.367
 1323GLN     BB 2963   5.991  11.650  15.465
 1323GLN    SC1 2964   5.788  11.720  15.582
 1324ARG     BB 2965   6.049  11.346  15.280
 1324ARG    SC1 2966   5.925  11.139  15.186
 1324ARG    SC2 2967   5.582  11.057  15.299
 1325VAL     BB 2968   6.347  11.280  15.424
 1325VAL    SC1 2969   6.523  11.364  15.379
 1326GLN     BB 2970   6.224  11.316  15.747
 1326GLN    SC1 2971   6.319  11.577  15.835
 1327GLU     BB 2972   5.942  11.108  15.700
 1327GLU    SC1 2973   5.734  11.164  15.804
 1328ALA     BB 2974   6.187  10.857  15.587
 1329HIS     BB 2975   6.373  10.916  15.934
 1329HIS    SC1 2976   6.307  10.985  16.104
 1329HIS    SC2 2977   6.245  11.040  16.279
 1329HIS    SC3 2978   6.082  11.153  16.194
 1330LEU     BB 2979   6.629  11.047  15.728
 1330LEU    SC1 2980   6.710  10.874  15.544
 1331THR     BB 2981   6.761  11.285  15.918
 1331THR    SC1 2982   6.913  11.339  16.027
 1332GLU     BB 2983   6.810  11.729  15.728
 1332GLU    SC1 2984   6.685  11.835  16.000
 1333ASP     BB 2985   7.208  11.686  15.715
 1333ASP    SC1 2986   7.415  11.790  15.823
 1334GLN     BB 2987   7.266  11.448  15.485
 1334GLN    SC1 2988   7.169  11.228  15.556
 1335ILE     BB 2989   7.114  11.583  15.214
 1335ILE    SC1 2990   6.911  11.624  15.227
 1336PHE     BB 2991   7.331  11.528  14.884
 1336PHE    SC1 2992   7.557  11.410  15.102
 1336PHE    SC2 2993   7.611  11.634  15.034
 1336PHE    SC3 2994   7.782  11.490  15.121
 1337TYR     BB 2995   7.271  11.721  14.569
 1337TYR    SC1 2996   7.163  12.029  14.357
 1337TYR    SC2 2997   7.027  11.961  14.543
 1337TYR    SC3 2998   6.871  12.131  14.337
 1338PHE     BB 2999   7.499  11.646  14.284
 1338PHE    SC1 3000   7.409  11.338  14.165
 1338PHE    SC2 3001   7.483  11.310  14.392
 1338PHE    SC3 3002   7.454  11.118  14.250
 1339PRO     BB 3003   7.755  11.815  14.108
 1339PRO    SC1 3004   7.942  11.817  14.079
 1340LYS     BB 3005   7.603  12.120  13.859
 1340LYS    SC1 3006   7.498  12.263  14.013
 1340LYS    SC2 3007   7.594  12.452  14.218
 1341TYR     BB 3008   7.899  11.987  13.537
 1341TYR    SC1 3009   8.168  12.116  13.669
 1341TYR    SC2 3010   8.179  12.179  13.437
 1341TYR    SC3 3011   8.423  12.278  13.601
 1342GLY     BB 3012   7.843  11.797  13.455
 1343PHE     BB 3013   7.614  11.597  13.372
 1343PHE    SC1 3014   7.335  11.586  13.563
 1343PHE    SC2 3015   7.389  11.819  13.575
 1343PHE    SC3 3016   7.344  11.696  13.776
 1344CYS     BB 3017   7.608  11.291  13.002
 1344CYS    SC1 3018   7.759  11.468  12.945
 1345GLU     BB 3019   7.439  11.213  12.752
 1345GLU    SC1 3020   7.232  11.393  12.739
 1346ALA     BB 3021   7.591  10.902  12.427
 1347ALA     BB 3022   7.767  10.661  12.548
 1348ASP     BB 3023   7.920  10.494  12.309
 1348ASP    SC1 3024   7.940  10.566  12.065
 1349GLN     BB 3025   7.885  10.077  12.291
 1349GLN    SC1 3026   7.595  10.049  12.305
 1350PHE     BB 3027   8.211  10.009  12.438
 1350PHE    SC1 3028   8.308  10.036  12.113
 1350PHE    SC2 3029   8.371  10.241  12.222
 1350PHE    SC3 3030   8.322  10.240  11.987
 1351HIS     BB 3031   8.139  10.313  12.682
 1351HIS    SC1 3032   8.269  10.457  12.670
 1351HIS    SC2 3033   8.380  10.615  12.666
 1351HIS    SC3 3034   8.387  10.615  12.450
 1352VAL     BB 3035   7.924  10.026  12.916
 1352VAL    SC1 3036   7.824   9.930  12.772
 1353LEU     BB 3037   7.854   9.858  13.244
 1353LEU    SC1 3038   7.922   9.889  13.498
 1354ASP     BB 3039   7.692   9.548  13.136
 1354ASP    SC1 3040   7.736   9.443  12.908
 1355GLU     BB 3041   7.425   9.514  13.357
 1355GLU    SC1 3042   7.544   9.525  13.619
 1356VAL     BB 3043   7.095   9.437  13.227
 1356VAL    SC1 3044   6.976   9.396  13.072
 1357TYR     BB 3045  11.884  10.406  25.262
 1357TYR    SC1 3046  11.845  10.629  25.532
 1357TYR    SC2 3047  11.780  10.715  25.318
 1357TYR    SC3 3048  11.706  10.905  25.551
 1358PHE     BB 3049  11.581  10.341  25.088
 1358PHE    SC1 3050  11.293  10.196  25.250
 1358PHE    SC2 3051  11.436  10.309  25.406
 1358PHE    SC3 3052  11.299  10.126  25.479
 1359PRO     BB 3053  11.773  10.445  24.748
 1359PRO    SC1 3054  11.960  10.433  24.715
 1360GLU     BB 3055  11.551  10.516  24.475
 1360GLU    SC1 3056  11.498  10.752  24.415
 1361SER     BB 3057  11.739  10.367  24.193
 1361SER    SC1 3058  11.772  10.416  24.007
 1362TRP     BB 3059  12.118  10.200  24.293
 1362TRP    SC1 3060  12.245  10.065  24.470
 1362TRP    SC2 3061  12.279   9.857  24.535
 1362TRP    SC3 3062  12.411  10.171  24.632
 1362TRP    SC4 3063  12.451   9.905  24.710
 1363LEU     BB 3064  12.235  10.085  23.991
 1363LEU    SC1 3065  12.312   9.832  23.986
 1364TRP     BB 3066  12.378  10.247  23.779
 1364TRP    SC1 3067  12.494  10.491  23.790
 1364TRP    SC2 3068  12.637  10.615  23.903
 1364TRP    SC3 3069  12.482  10.644  23.586
 1364TRP    SC4 3070  12.663  10.798  23.734
 1365GLU     BB 3071  12.672  10.072  23.683
 1365GLU    SC1 3072  12.793   9.883  23.835
 1366VAL     BB 3073  12.830   9.995  23.309
 1366VAL    SC1 3074  12.900  10.181  23.283
 1367HIS     BB 3075  13.137   9.713  23.328
 1367HIS    SC1 3076  13.048   9.603  23.462
 1367HIS    SC2 3077  12.936   9.495  23.576
 1367HIS    SC3 3078  13.106   9.387  23.655
 1368LEU     BB 3079  13.330   9.436  23.137
 1368LEU    SC1 3080  13.546   9.587  23.165
 1369VAL     BB 3081  13.212   9.134  23.146
 1369VAL    SC1 3082  13.032   9.089  23.222
 1370PRO     BB 3083  13.479   8.932  23.010
 1370PRO    SC1 3084  13.663   8.975  23.027
 1371ARG     BB 3085  13.269   8.602  22.975
 1371ARG    SC1 3086  13.454   8.432  22.934
 1371ARG    SC2 3087  13.770   8.389  22.947
 1372ARG     BB 3088  13.127   8.587  23.331
 1372ARG    SC1 3089  13.224   8.403  23.496
 1372ARG    SC2 3090  13.194   8.165  23.722
 1373LYS     BB 3091  13.199   8.870  23.611
 1373LYS    SC1 3092  13.436   8.981  23.528
 1373LYS    SC2 3093  13.624   9.186  23.501
 1374GLN     BB 3094  13.019   9.022  23.970
 1374GLN    SC1 3095  13.182   8.946  24.220
 1375LEU     BB 3096  12.844   9.279  24.157
 1375LEU    SC1 3097  12.689   9.397  23.977
 1376GLN     BB 3098  12.815   9.186  24.499
 1376GLN    SC1 3099  12.934   8.995  24.650
 1377PHE     BB 3100  12.576   9.359  24.606
 1377PHE    SC1 3101  12.326   9.279  24.377
 1377PHE    SC2 3102  12.412   9.501  24.348
 1377PHE    SC3 3103  12.209   9.437  24.239
 1378ALA     BB 3104  12.295   9.432  24.864
 1379LEU     BB 3105  12.016   9.501  24.832
 1379LEU    SC1 3106  11.793   9.361  24.804
 1380PRO     BB 3107  11.908   9.801  24.911
 1380PRO    SC1 3108  11.905   9.960  24.808
 1381ASP     BB 3109  11.653   9.827  25.207
 1381ASP    SC1 3110  11.829   9.930  25.360
 1382SER     BB 3111  11.341   9.834  24.959
 1382SER    SC1 3112  11.368   9.898  24.777
 1383LEU     BB 3113  11.045   9.664  25.046
 1383LEU    SC1 3114  11.081   9.697  25.306
 1384THR     BB 3115  10.939   9.596  24.713
 1384THR    SC1 3116  10.892   9.733  24.582
 1385THR     BB 3117  11.039   9.369  24.345
 1385THR    SC1 3118  10.884   9.324  24.234
 1386TRP     BB 3119  11.281   9.604  24.208
 1386TRP    SC1 3120  11.522   9.598  24.295
 1386TRP    SC2 3121  11.703   9.473  24.311
 1386TRP    SC3 3122  11.628   9.809  24.393
 1386TRP    SC4 3123  11.857   9.648  24.401
 1387GLU     BB 3124  11.371   9.480  23.875
 1387GLU    SC1 3125  11.232   9.635  23.662
 1388ILE     BB 3126  11.726   9.521  23.804
 1388ILE    SC1 3127  11.891   9.395  23.845
 1389GLN     BB 3128  11.790   9.491  23.374
 1389GLN    SC1 3129  11.641   9.757  23.395
 1390GLY     BB 3130  12.104   9.501  23.184
 1391VAL     BB 3131  12.121   9.568  22.881
 1391VAL    SC1 3132  12.018   9.656  22.733
 1392GLY     BB 3133  12.475   9.443  22.719
 1393ILE     BB 3134  12.702   9.580  22.442
 1393ILE    SC1 3135  12.659   9.780  22.297
 1394SER     BB 3136  13.018   9.473  22.227
 1394SER    SC1 3137  13.172   9.571  22.295
 1395ASN     BB 3138  13.052   9.391  21.847
 1395ASN    SC1 3139  13.291   9.430  21.784
 1396THR     BB 3140  12.818   9.147  21.835
 1396THR    SC1 3141  12.806   8.970  21.752
 1397GLY     BB 3142  12.543   9.422  21.957
 1398ILE     BB 3143  12.286   9.507  22.193
 1398ILE    SC1 3144  12.084   9.583  22.166
 1399CYS     BB 3145  12.209   9.229  22.426
 1399CYS    SC1 3146  12.411   9.100  22.411
 1400VAL     BB 3147  11.856   9.218  22.638
 1400VAL    SC1 3148  11.728   9.309  22.514
 1401ALA     BB 3149  11.880   8.980  22.996
 1402ASP     BB 3150  11.555   8.931  23.086
 1402ASP    SC1 3151  11.336   8.807  23.049
 1403THR     BB 3152  11.523   9.234  23.401
 1403THR    SC1 3153  11.331   9.220  23.433
 1404VAL     BB 3154  11.597   9.006  23.771
 1404VAL    SC1 3155  11.765   8.943  23.682
 1405LYS     BB 3156  11.325   9.064  23.993
 1405LYS    SC1 3157  11.122   9.046  23.838
 1405LYS    SC2 3158  10.935   9.266  23.741
 1406ALA     BB 3159  11.434   9.057  24.324
 1407LYS     BB 3160  11.160   9.010  24.594
 1407LYS    SC1 3161  10.978   8.853  24.516
 1407LYS    SC2 3162  10.827   8.755  24.263
 1408VAL     BB 3163  11.200   9.182  24.917
 1408VAL    SC1 3164  11.334   9.328  24.948
 1409PHE     BB 3165  11.055   9.131  25.260
 1409PHE    SC1 3166  10.942   8.854  25.163
 1409PHE    SC2 3167  11.111   8.783  25.318
 1409PHE    SC3 3168  10.975   8.620  25.206
 1410LYS     BB 3169  11.013   9.226  25.536
 1410LYS    SC1 3170  11.155   9.202  25.738
 1410LYS    SC2 3171  11.371   9.286  25.927
 1411ASP     BB 3172  10.715   8.990  25.678
 1411ASP    SC1 3173  10.740   8.739  25.646
 1412VAL     BB 3174  10.681   9.229  26.022
 1412VAL    SC1 3175  10.637   9.273  26.212
 1413PHE     BB 3176  10.771   9.659  25.985
 1413PHE    SC1 3177  11.091   9.830  25.953
 1413PHE    SC2 3178  10.999   9.689  25.782
 1413PHE    SC3 3179  11.211   9.795  25.748
 1414LEU     BB 3180  10.602   9.915  25.913
 1414LEU    SC1 3181  10.591  10.125  26.074
 1415GLU     BB 3182  10.596  10.060  25.623
 1415GLU    SC1 3183  10.832  10.131  25.447
 1416MET     BB 3184  10.422  10.387  25.675
 1416MET    SC1 3185  10.679  10.574  25.620
 1417ASN     BB 3186  10.210  10.677  25.440
 1417ASN    SC1 3187   9.985  10.700  25.332
 1418ILE     BB 3188  10.373  11.033  25.417
 1418ILE    SC1 3189  10.605  11.012  25.392
 1419PRO     BB 3190  10.224  11.290  25.239
 1419PRO    SC1 3191  10.038  11.290  25.200
 1420TYR     BB 3192  10.456  11.411  24.950
 1420TYR    SC1 3193  10.753  11.298  24.897
 1420TYR    SC2 3194  10.720  11.387  25.117
 1420TYR    SC3 3195  11.000  11.260  25.080
 1421SER     BB 3196  10.581  11.817  25.121
 1421SER    SC1 3197  10.629  11.893  24.948
 1422VAL     BB 3198  10.410  11.909  25.407
 1422VAL    SC1 3199  10.458  11.768  25.540
 1423VAL     BB 3200  10.321  12.266  25.491
 1423VAL    SC1 3201  10.166  12.357  25.403
 1424ARG     BB 3202  10.542  12.398  25.790
 1424ARG    SC1 3203  10.763  12.529  25.805
 1424ARG    SC2 3204  10.836  12.781  25.991
 1425GLY     BB 3205  10.312  12.432  26.000
 1426GLU     BB 3206  10.021  12.256  25.935
 1426GLU    SC1 3207   9.798  12.319  25.919
 1427GLN     BB 3208   9.944  11.864  26.093
 1427GLN    SC1 3209   9.620  11.861  25.960
 1428ILE     BB 3210   9.993  11.541  25.976
 1428ILE    SC1 3211  10.124  11.549  25.809
 1429GLN     BB 3212   9.867  11.244  26.049
 1429GLN    SC1 3213   9.572  11.298  25.947
 1430LEU     BB 3214  10.090  10.981  25.985
 1430LEU    SC1 3215  10.330  11.041  25.891
 1431LYS     BB 3216   9.955  10.726  25.878
 1431LYS    SC1 3217   9.725  10.702  25.768
 1431LYS    SC2 3218   9.461  10.831  25.790
 1432GLY     BB 3219  10.086  10.427  25.775
 1433THR     BB 3220  10.035  10.080  25.939
 1433THR    SC1 3221  10.060   9.962  25.785
 1434VAL     BB 3222  10.223   9.732  26.150
 1434VAL    SC1 3223  10.384   9.687  26.258
 1435TYR     BB 3224  10.251   9.433  25.881
 1435TYR    SC1 3225  10.365   9.601  25.652
 1435TYR    SC2 3226  10.419   9.374  25.595
 1435TYR    SC3 3227  10.644   9.573  25.520
 1436ASN     BB 3228  10.224   9.134  26.019
 1436ASN    SC1 3229  10.190   9.108  26.265
 1437TYR     BB 3230  10.277   8.899  25.832
 1437TYR    SC1 3231  10.053   9.041  25.612
 1437TYR    SC2 3232  10.259   8.954  25.526
 1437TYR    SC3 3233  10.071   9.060  25.303
 1438ARG     BB 3234  10.409   8.668  26.101
 1438ARG    SC1 3235  10.609   8.764  26.167
 1438ARG    SC2 3236  10.931   8.816  26.066
 1439THR     BB 3237  10.210   8.374  26.169
 1439THR    SC1 3238  10.211   8.198  26.085
 1440SER     BB 3239  10.218   8.506  26.548
 1440SER    SC1 3240  10.374   8.517  26.664
 1441GLY     BB 3241   9.962   8.801  26.646
 1442MET     BB 3242  10.228   9.105  26.786
 1442MET    SC1 3243  10.406   8.996  26.646
 1443GLN     BB 3244  10.335   9.318  27.081
 1443GLN    SC1 3245  10.175   9.205  27.316
 1444PHE     BB 3246  10.370   9.618  26.952
 1444PHE    SC1 3247  10.239   9.767  26.679
 1444PHE    SC2 3248  10.078   9.832  26.844
 1444PHE    SC3 3249  10.042   9.888  26.613
 1445CYS     BB 3250  10.508   9.946  27.060
 1445CYS    SC1 3251  10.614  10.069  27.236
 1446VAL     BB 3252  10.562  10.195  26.751
 1446VAL    SC1 3253  10.492  10.174  26.565
 1447LYS     BB 3254  10.790  10.529  26.844
 1447LYS    SC1 3255  10.940  10.453  27.045
 1447LYS    SC2 3256  11.148  10.257  27.129
 1448MET     BB 3257  10.884  10.778  26.647
 1448MET    SC1 3258  10.734  11.048  26.579
 1449SER     BB 3259  11.185  10.938  26.756
 1449SER    SC1 3260  11.312  10.841  26.867
 1450ALA     BB 3261  11.166  11.224  26.546
 1451VAL     BB 3262  11.415  11.494  26.489
 1451VAL    SC1 3263  11.524  11.551  26.332
 1452GLU     BB 3264  11.323  11.766  26.717
 1452GLU    SC1 3265  11.201  11.713  26.923
 1453GLY     BB 3266  11.213  11.971  26.448
 1454ILE     BB 3267  10.852  11.752  26.457
 1454ILE    SC1 3268  10.810  11.535  26.394
 1455CYS     BB 3269  10.657  11.879  26.698
 1455CYS    SC1 3270  10.683  12.116  26.726
 1456THR     BB 3271  10.437  11.606  26.828
 1456THR    SC1 3272  10.451  11.433  26.738
 1457SER     BB 3273  10.182  11.472  27.174
 1457SER    SC1 3274   9.997  11.484  27.112
 1458GLU     BB 3275  10.308  11.152  27.253
 1458GLU    SC1 3276  10.494  11.038  27.117
 1459SER     BB 3277  10.623  11.432  27.506
 1459SER    SC1 3278  10.662  11.535  27.346
 1460PRO     BB 3279  10.854  11.343  27.769
 1460PRO    SC1 3280  10.831  11.277  27.946
 1461VAL     BB 3281  11.128  11.018  27.644
 1461VAL    SC1 3282  11.295  11.122  27.682
 1462ILE     BB 3283  11.034  10.767  27.965
 1462ILE    SC1 3284  10.867  10.752  28.094
 1463ASP     BB 3285  11.371  10.772  28.050
 1463ASP    SC1 3286  11.418  10.780  28.301
 1464HIS     BB 3287  11.678  10.744  27.831
 1464HIS    SC1 3288  11.830  10.713  27.948
 1464HIS    SC2 3289  11.974  10.665  28.067
 1464HIS    SC3 3290  12.081  10.847  28.025
 1465GLN     BB 3291  11.740  10.889  27.498
 1465GLN    SC1 3292  11.851  11.118  27.588
 1466GLY     BB 3293  11.698  10.728  27.296
 1467THR     BB 3294  11.360  10.633  27.407
 1467THR    SC1 3295  11.320  10.495  27.539
 1468LYS     BB 3296  11.031  10.918  27.287
 1468LYS    SC1 3297  10.956  11.116  27.136
 1468LYS    SC2 3298  10.880  11.312  26.952
 1469SER     BB 3299  10.805  10.699  27.455
 1469SER    SC1 3300  10.831  10.508  27.485
 1470SER     BB 3301  10.515  10.826  27.718
 1470SER    SC1 3302  10.457  11.010  27.688
 1471LYS     BB 3303  10.495  10.514  27.881
 1471LYS    SC1 3304  10.382  10.524  28.113
 1471LYS    SC2 3305  10.165  10.452  28.320
 1472CYS     BB 3306  10.432  10.217  27.655
 1472CYS    SC1 3307  10.513  10.002  27.727
 1473VAL     BB 3308  10.108  10.077  27.461
 1473VAL    SC1 3309  10.092  10.206  27.309
 1474ARG     BB 3310  10.137   9.740  27.432
 1474ARG    SC1 3311  10.351   9.660  27.443
 1474ARG    SC2 3312  10.671   9.577  27.358
 1475GLN     BB 3313   9.852   9.648  27.231
 1475GLN    SC1 3314   9.727   9.900  27.178
 1476LYS     BB 3315   9.857   9.377  26.968
 1476LYS    SC1 3316   9.817   9.155  27.040
 1476LYS    SC2 3317   9.610   8.912  27.004
 1477VAL     BB 3318   9.823   9.294  26.599
 1477VAL    SC1 3319   9.918   9.447  26.511
 1478GLU     BB 3320   9.698   8.962  26.471
 1478GLU    SC1 3321   9.400   8.874  26.453
 1479GLY     BB 3322   9.862   8.712  26.324
 1480SER     BB 3323   9.846   8.717  25.937
 1480SER    SC1 3324   9.864   8.539  25.860
 1481SER     BB 3325   9.674   9.107  25.964
 1481SER    SC1 3326   9.483   9.081  25.934
 1482SER     BB 3327   9.852   9.459  25.903
 1482SER    SC1 3328   9.788   9.513  25.728
 1483HIS     BB 3329   9.675   9.735  26.185
 1483HIS    SC1 3330   9.547   9.597  26.234
 1483HIS    SC2 3331   9.437   9.446  26.284
 1483HIS    SC3 3332   9.267   9.573  26.324
 1484LEU     BB 3333   9.712  10.080  26.152
 1484LEU    SC1 3334   9.526  10.190  26.305
 1485VAL     BB 3335   9.969  10.346  26.302
 1485VAL    SC1 3336  10.160  10.399  26.276
 1486THR     BB 3337   9.753  10.684  26.325
 1486THR    SC1 3338   9.565  10.699  26.275
 1487PHE     BB 3339   9.984  10.963  26.477
 1487PHE    SC1 3340  10.321  10.886  26.406
 1487PHE    SC2 3341  10.214  10.826  26.612
 1487PHE    SC3 3342  10.400  10.698  26.532
 1488THR     BB 3343  10.007  11.294  26.500
 1488THR    SC1 3344   9.965  11.374  26.673
 1489VAL     BB 3345  10.269  11.525  26.309
 1489VAL    SC1 3346  10.363  11.363  26.237
 1490LEU     BB 3347  10.342  11.888  26.332
 1490LEU    SC1 3348  10.266  12.135  26.394
 1491PRO     BB 3349  10.596  11.926  26.067
 1491PRO    SC1 3350  10.606  11.762  25.971
 1492LEU     BB 3351  10.865  12.163  26.179
 1492LEU    SC1 3352  10.689  12.334  26.281
 1493GLU     BB 3353  11.134  12.311  26.051
 1493GLU    SC1 3354  11.335  12.476  26.161
 1494LEU     BB 3355  11.192  12.328  25.705
 1494LEU    SC1 3356  11.227  12.546  25.558
 1495GLY     BB 3357  11.385  12.056  25.524
 1496LEU     BB 3358  11.489  11.810  25.544
 1496LEU    SC1 3359  11.665  11.640  25.443
 1497HIS     BB 3360  11.472  11.565  25.867
 1497HIS    SC1 3361  11.298  11.619  25.936
 1497HIS    SC2 3362  11.119  11.655  25.998
 1497HIS    SC3 3363  11.112  11.844  25.895
 1498ASN     BB 3364  11.498  11.141  25.983
 1498ASN    SC1 3365  11.744  11.149  26.029
 1499ILE     BB 3366  11.165  11.005  26.120
 1499ILE    SC1 3367  10.982  11.154  26.080
 1500ASN     BB 3368  11.310  10.744  26.268
 1500ASN    SC1 3369  11.517  10.694  26.398
 1501PHE     BB 3370  10.969  10.552  26.296
 1501PHE    SC1 3371  10.652  10.564  26.239
 1501PHE    SC2 3372  10.749  10.754  26.130
 1501PHE    SC3 3373  10.528  10.682  26.071
 1502SER     BB 3374  11.091  10.274  26.531
 1502SER    SC1 3375  11.222  10.339  26.660
 1503LEU     BB 3376  10.903   9.975  26.644
 1503LEU    SC1 3377  10.826   9.824  26.441
 1504GLU     BB 3378  10.967   9.796  26.919
 1504GLU    SC1 3379  11.090   9.806  27.147
 1505THR     BB 3380  10.815   9.476  26.870
 1505THR    SC1 3381  10.726   9.385  26.722
 1506TRP     BB 3382  10.926   9.187  27.114
 1506TRP    SC1 3383  10.774   8.975  27.159
 1506TRP    SC2 3384  10.564   8.913  27.143
 1506TRP    SC3 3385  10.870   8.739  27.166
 1506TRP    SC4 3386  10.602   8.666  27.130
 1507PHE     BB 3387  11.164   9.072  26.841
 1507PHE    SC1 3388  10.910   8.969  26.652
 1507PHE    SC2 3389  11.021   8.782  26.753
 1507PHE    SC3 3390  10.828   8.747  26.615
 1508GLY     BB 3391  11.285   9.333  26.722
 1509LYS     BB 3392  11.279   9.658  26.677
 1509LYS    SC1 3393  11.471   9.788  26.808
 1509LYS    SC2 3394  11.692   9.939  26.721
 1510GLU     BB 3395  11.314   9.754  26.358
 1510GLU    SC1 3396  11.511   9.599  26.224
 1511ILE     BB 3397  11.394  10.106  26.238
 1511ILE    SC1 3398  11.537  10.234  26.335
 1512LEU     BB 3399  11.282  10.292  25.932
 1512LEU    SC1 3400  11.029  10.302  25.853
 1513VAL     BB 3401  11.475  10.573  25.866
 1513VAL    SC1 3402  11.651  10.599  25.957
 1514LYS     BB 3403  11.214  10.836  25.655
 1514LYS    SC1 3404  11.103  10.682  25.479
 1514LYS    SC2 3405  10.959  10.558  25.255
 1515THR     BB 3406  11.208  11.205  25.541
 1515THR    SC1 3407  11.371  11.273  25.459
 1516LEU     BB 3408  10.967  11.469  25.554
 1516LEU    SC1 3409  10.759  11.372  25.686
 1517ARG     BB 3410  11.010  11.688  25.371
 1517ARG    SC1 3411  11.146  11.740  25.158
 1517ARG    SC2 3412  11.052  11.705  24.826
 1518VAL     BB 3413  10.912  12.060  25.444
 1518VAL    SC1 3414  10.811  12.090  25.614
 1519VAL     BB 3415  10.794  12.446  25.273
 1519VAL    SC1 3416  10.669  12.377  25.133
 1520PRO     BB 3417  10.714  12.780  25.396
 1520PRO    SC1 3418  10.835  12.909  25.463
 1521GLU     BB 3419  10.375  12.821  25.412
 1521GLU    SC1 3420  10.412  12.925  25.740
 1522GLY     BB 3421  10.272  13.098  25.174
 1523VAL     BB 3422  10.164  13.192  24.891
 1523VAL    SC1 3423   9.972  13.207  24.835
 1524LYS     BB 3424  10.400  13.108  24.586
 1524LYS    SC1 3425  10.454  12.882  24.479
 1524LYS    SC2 3426  10.378  12.770  24.238
 1525ARG     BB 3427  10.534  13.383  24.419
 1525ARG    SC1 3428  10.446  13.591  24.495
 1525ARG    SC2 3429  10.132  13.625  24.577
 1526GLU     BB 3430  10.631  13.373  24.085
 1526GLU    SC1 3431  10.552  13.118  23.944
 1527SER     BB 3432  10.762  13.663  24.032
 1527SER    SC1 3433  10.770  13.804  24.166
 1528TYR     BB 3434  10.954  13.602  23.710
 1528TYR    SC1 3435  11.010  13.478  23.440
 1528TYR    SC2 3436  10.868  13.347  23.583
 1528TYR    SC3 3437  10.868  13.247  23.290
 1529SER     BB 3438  11.186  13.941  23.655
 1529SER    SC1 3439  11.193  14.023  23.832
 1530GLY     BB 3440  11.324  13.890  23.331
 1531VAL     BB 3441  11.507  14.099  23.080
 1531VAL    SC1 3442  11.438  14.284  23.111
 1532THR     BB 3443  11.662  14.145  22.694
 1532THR    SC1 3444  11.507  14.206  22.592
 1533LEU     BB 3445  11.958  14.266  22.662
 1533LEU    SC1 3446  12.109  14.150  22.847
 1534ASP     BB 3447  12.017  14.474  22.417
 1534ASP    SC1 3448  11.806  14.591  22.332
 1535PRO     BB 3449  12.375  14.546  22.381
 1535PRO    SC1 3450  12.484  14.392  22.363
 1536ARG     BB 3451  12.432  14.773  22.063
 1536ARG    SC1 3452  12.536  14.827  21.827
 1536ARG    SC2 3453  12.838  14.948  21.689
 1537GLY     BB 3454  12.126  14.924  22.043
 1538ILE     BB 3455  11.871  14.662  21.836
 1538ILE    SC1 3456  12.016  14.473  21.886
 1539TYR     BB 3457  11.560  14.764  21.953
 1539TYR    SC1 3458  11.299  14.626  21.918
 1539TYR    SC2 3459  11.254  14.843  21.826
 1539TYR    SC3 3460  11.037  14.634  21.752
 1540GLY     BB 3461  11.742  15.111  22.040
 1541THR     BB 3462  11.717  15.122  22.352
 1541THR    SC1 3463  11.597  15.057  22.491
 1542ILE     BB 3464  12.119  15.000  22.434
 1542ILE    SC1 3465  12.314  15.071  22.454
 1543SER     BB 3466  12.063  14.761  22.782
 1543SER    SC1 3467  11.935  14.870  22.880
 1544ARG     BB 3468  12.318  14.586  22.850
 1544ARG    SC1 3469  12.524  14.725  22.853
 1544ARG    SC2 3470  12.818  14.707  22.997
 1545ARG     BB 3471  12.326  14.603  23.262
 1545ARG    SC1 3472  12.443  14.759  23.391
 1545ARG    SC2 3473  12.495  15.061  23.570
 1546LYS     BB 3474  12.031  14.535  23.476
 1546LYS    SC1 3475  11.843  14.553  23.343
 1546LYS    SC2 3476  11.614  14.728  23.262
 1547GLU     BB 3477  12.130  14.551  23.777
 1547GLU    SC1 3478  12.176  14.852  23.848
 1548PHE     BB 3479  11.910  14.272  23.905
 1548PHE    SC1 3480  11.858  14.065  23.686
 1548PHE    SC2 3481  11.654  14.181  23.740
 1548PHE    SC3 3482  11.693  14.105  23.516
 1549PRO     BB 3483  11.790  14.092  24.275
 1549PRO    SC1 3484  11.618  14.028  24.226
 1550TYR     BB 3485  11.779  14.204  24.631
 1550TYR    SC1 3486  11.730  13.908  24.707
 1550TYR    SC2 3487  11.837  14.048  24.870
 1550TYR    SC3 3488  11.724  13.787  24.993
 1551ARG     BB 3489  11.508  14.354  24.692
 1551ARG    SC1 3490  11.285  14.501  24.649
 1551ARG    SC2 3491  11.000  14.682  24.638
 1552ILE     BB 3492  11.307  14.205  25.039
 1552ILE    SC1 3493  11.269  14.026  24.893
 1553PRO     BB 3494  10.856  14.304  25.034
 1553PRO    SC1 3495  10.857  14.267  24.848
 1554LEU     BB 3496  10.908  14.318  25.332
 1554LEU    SC1 3497  11.070  14.134  25.433
 1555ASP     BB 3498  10.594  14.029  25.436
 1555ASP    SC1 3499  10.434  14.148  25.595
 1556LEU     BB 3500  10.734  13.819  25.319
 1556LEU    SC1 3501  10.888  13.807  25.103
 1557VAL     BB 3502  10.692  13.494  25.481
 1557VAL    SC1 3503  10.526  13.392  25.436
 1558PRO     BB 3504  10.906  13.535  25.788
 1558PRO    SC1 3505  10.974  13.663  25.911
 1559LYS     BB 3506  11.124  13.224  25.813
 1559LYS    SC1 3507  11.232  13.003  25.799
 1559LYS    SC2 3508  11.473  12.860  25.924
 1560THR     BB 3509  11.219  13.221  25.361
 1560THR    SC1 3510  11.072  13.299  25.260
 1561GLU     BB 3511  11.540  13.357  25.153
 1561GLU    SC1 3512  11.853  13.301  25.212
 1562ILE     BB 3513  11.406  13.378  24.856
 1562ILE    SC1 3514  11.402  13.552  24.730
 1563LYS     BB 3515  11.537  13.141  24.556
 1563LYS    SC1 3516  11.414  12.918  24.447
 1563LYS    SC2 3517  11.298  12.747  24.638
 1564ARG     BB 3518  11.654  13.296  24.273
 1564ARG    SC1 3519  11.761  13.523  24.292
 1564ARG    SC2 3520  12.025  13.682  24.426
 1565ILE     BB 3521  11.762  13.083  23.968
 1565ILE    SC1 3522  11.613  12.922  23.975
 1566LEU     BB 3523  11.801  13.223  23.577
 1566LEU    SC1 3524  12.002  13.396  23.581
 1567SER     BB 3525  11.831  13.075  23.238
 1567SER    SC1 3526  11.773  12.919  23.137
 1568VAL     BB 3527  11.949  13.305  22.939
 1568VAL    SC1 3528  12.119  13.409  22.937
 1569LYS     BB 3529  11.803  13.286  22.595
 1569LYS    SC1 3530  11.597  13.173  22.635
 1569LYS    SC2 3531  11.490  12.935  22.493
 1570GLY     BB 3532  11.986  13.385  22.368
 1571LEU     BB 3533  11.789  13.521  22.136
 1571LEU    SC1 3534  11.588  13.349  22.121
 1572LEU     BB 3535  11.858  13.381  21.746
 1572LEU    SC1 3536  11.661  13.216  21.681
 1573VAL     BB 3537  11.865  13.566  21.449
 1573VAL    SC1 3538  11.771  13.732  21.388
 1574GLY     BB 3539  11.705  13.324  21.190
 1575GLU     BB 3540  11.694  13.181  20.851
 1575GLU    SC1 3541  11.450  13.007  20.800
 1576ILE     BB 3542  11.939  13.394  20.693
 1576ILE    SC1 3543  11.960  13.587  20.762
 1577LEU     BB 3544  11.903  13.506  20.300
 1577LEU    SC1 3545  11.779  13.645  20.112
 1578SER     BB 3546  12.236  13.704  20.160
 1578SER    SC1 3547  12.393  13.635  20.254
 1579ALA     BB 3548  12.119  13.946  19.930
 1580VAL     BB 3549  12.427  14.091  19.751
 1580VAL    SC1 3550  12.567  13.951  19.777
 1581LEU     BB 3551  12.452  14.312  19.477
 1581LEU    SC1 3552  12.490  14.570  19.434
 1582SER     BB 3553  12.678  14.152  19.283
 1582SER    SC1 3554  12.846  14.096  19.365
 1583GLN     BB 3555  12.912  14.172  18.935
 1583GLN    SC1 3556  13.172  14.275  19.051
 1584GLU     BB 3557  12.758  14.377  18.853
 1584GLU    SC1 3558  12.641  14.416  18.586
 1585GLY     BB 3559  12.836  14.652  19.032
 1586ILE     BB 3560  13.111  14.726  18.825
 1586ILE    SC1 3561  13.311  14.700  18.827
 1587ASN     BB 3562  12.932  14.820  18.568
 1587ASN    SC1 3563  13.030  14.820  18.337
 1588ILE     BB 3564  12.748  15.069  18.766
 1588ILE    SC1 3565  12.547  15.058  18.871
 1589LEU     BB 3566  13.007  15.239  18.842
 1589LEU    SC1 3567  13.077  15.187  19.092
 1590THR     BB 3568  13.131  15.290  18.560
 1590THR    SC1 3569  13.257  15.232  18.423
 1591HIS     BB 3570  12.758  15.323  18.404
 1591HIS    SC1 3571  12.676  15.191  18.287
 1591HIS    SC2 3572  12.599  15.050  18.180
 1591HIS    SC3 3573  12.638  15.157  17.996
 1592LEU     BB 3574  12.761  15.613  18.088
 1592LEU    SC1 3575  12.993  15.658  18.209
 1593PRO     BB 3576  12.692  15.920  17.979
 1593PRO    SC1 3577  12.697  15.968  17.795
 1594LYS     BB 3578  12.765  16.226  18.177
 1594LYS    SC1 3579  13.005  16.207  18.128
 1594LYS    SC2 3580  13.288  16.178  18.159
 1595GLY     BB 3581  12.587  16.427  17.994
 1596SER     BB 3582  12.172  16.701  17.993
 1596SER    SC1 3583  12.160  16.759  17.807
 1597ALA     BB 3584  11.930  16.609  18.284
 1598GLU     BB 3585  12.275  16.640  18.500
 1598GLU    SC1 3586  12.424  16.862  18.416
 1599ALA     BB 3587  12.345  16.275  18.357
 1600GLU     BB 3588  12.641  16.304  18.626
 1600GLU    SC1 3589  12.970  16.205  18.629
 1601LEU     BB 3590  12.410  16.282  18.882
 1601LEU    SC1 3591  12.249  16.439  19.022
 1602MET     BB 3592  12.252  16.018  18.757
 1602MET    SC1 3593  12.019  15.900  18.586
 1603SER     BB 3594  12.529  15.836  18.672
 1603SER    SC1 3595  12.645  15.838  18.515
 1604VAL     BB 3596  12.727  15.976  19.014
 1604VAL    SC1 3597  12.792  16.134  19.118
 1605VAL     BB 3598  12.423  15.879  19.234
 1605VAL    SC1 3599  12.309  15.981  19.363
 1606PRO     BB 3600  12.443  15.524  19.249
 1606PRO    SC1 3601  12.369  15.356  19.202
 1607VAL     BB 3602  12.874  15.552  19.317
 1607VAL    SC1 3603  13.027  15.646  19.229
 1608PHE     BB 3604  12.820  15.591  19.667
 1608PHE    SC1 3605  12.711  15.883  19.748
 1608PHE    SC2 3606  12.890  15.948  19.602
 1608PHE    SC3 3607  12.708  16.099  19.644
 1609TYR     BB 3608  12.587  15.393  19.708
 1609TYR    SC1 3609  12.382  15.266  19.972
 1609TYR    SC2 3610  12.449  15.497  19.960
 1609TYR    SC3 3611  12.380  15.406  20.249
 1610VAL     BB 3612  12.753  15.122  19.598
 1610VAL    SC1 3613  12.735  15.072  19.405
 1611PHE     BB 3614  13.037  15.203  19.790
 1611PHE    SC1 3615  13.332  15.312  19.958
 1611PHE    SC2 3616  13.368  15.137  19.799
 1611PHE    SC3 3617  13.551  15.277  19.865
 1612HIS     BB 3618  12.871  15.247  20.043
 1612HIS    SC1 3619  12.856  15.335  20.216
 1612HIS    SC2 3620  12.850  15.424  20.388
 1612HIS    SC3 3621  12.755  15.254  20.481
 1613TYR     BB 3622  12.739  14.908  20.061
 1613TYR    SC1 3623  12.632  14.609  20.068
 1613TYR    SC2 3624  12.630  14.697  19.845
 1613TYR    SC3 3625  12.766  14.419  19.863
 1614LEU     BB 3626  13.078  14.803  20.045
 1614LEU    SC1 3627  13.121  14.742  19.791
 1615GLU     BB 3628  13.154  14.982  20.288
 1615GLU    SC1 3629  13.245  15.128  20.484
 1616THR     BB 3630  12.894  14.713  20.504
 1616THR    SC1 3631  12.761  14.572  20.528
 1617GLY     BB 3632  13.221  14.521  20.464
 1618ASN     BB 3633  13.194  14.218  20.409
 1618ASN    SC1 3634  13.234  13.982  20.480
 1619HIS     BB 3635  13.289  14.237  20.030
 1619HIS    SC1 3636  13.188  14.107  19.926
 1619HIS    SC2 3637  13.084  13.994  19.809
 1619HIS    SC3 3638  13.162  13.814  19.900
 1620TRP     BB 3639  13.607  14.403  20.062
 1620TRP    SC1 3640  13.615  14.648  20.153
 1620TRP    SC2 3641  13.590  14.864  20.122
 1620TRP    SC3 3642  13.700  14.667  20.393
 1620TRP    SC4 3643  13.688  14.942  20.338
 1621ASN     BB 3644  13.719  14.173  20.234
 1621ASN    SC1 3645  13.691  14.158  20.482
 1622ILE     BB 3646  13.598  13.857  20.072
 1622ILE    SC1 3647  13.695  13.666  20.098
 1623PHE     BB 3648  13.600  13.958  19.695
 1623PHE    SC1 3649  13.348  14.105  19.495
 1623PHE    SC2 3650  13.496  14.246  19.621
 1623PHE    SC3 3651  13.289  14.334  19.536
 1624HIS     BB 3652  13.614  13.649  19.536
 1624HIS    SC1 3653  13.653  13.479  19.624
 1624HIS    SC2 3654  13.667  13.313  19.722
 1624HIS    SC3 3655  13.871  13.355  19.780
 1625SER     BB 3656  13.315  13.670  19.361
 1625SER    SC1 3657  13.121  13.663  19.377
 1626ASP     BB 3658  13.448  13.807  19.067
 1626ASP    SC1 3659  13.601  13.672  18.914
 1627PRO     BB 3660  13.748  14.051  19.246
 1627PRO    SC1 3661  13.911  13.983  19.315
 1628LEU     BB 3662  13.703  14.392  19.204
 1628LEU    SC1 3663  13.819  14.555  19.030
 1629ILE     BB 3664  13.786  14.609  19.493
 1629ILE    SC1 3665  13.614  14.746  19.601
 1630GLU     BB 3666  14.034  14.892  19.424
 1630GLU    SC1 3667  14.260  14.895  19.266
 1631LYS     BB 3668  13.989  15.058  19.674
 1631LYS    SC1 3669  13.989  14.976  19.920
 1631LYS    SC2 3670  14.092  14.746  20.053
 1632GLN     BB 3671  14.175  15.367  19.478
 1632GLN    SC1 3672  14.380  15.382  19.603
 1633LYS     BB 3673  13.950  15.368  19.205
 1633LYS    SC1 3674  14.020  15.272  18.996
 1633LYS    SC2 3675  14.094  15.030  18.850
 1634LEU     BB 3676  13.661  15.373  19.427
 1634LEU    SC1 3677  13.404  15.328  19.380
 1635LYS     BB 3678  13.794  15.625  19.653
 1635LYS    SC1 3679  13.740  15.756  19.878
 1635LYS    SC2 3680  13.877  15.884  20.090
 1636LYS     BB 3681  13.871  15.838  19.350
 1636LYS    SC1 3682  14.134  15.803  19.253
 1636LYS    SC2 3683  14.348  15.669  19.087
 1637LYS     BB 3684  13.531  15.818  19.230
 1637LYS    SC1 3685  13.466  15.945  19.070
 1637LYS    SC2 3686  13.358  16.142  18.869
 1638LEU     BB 3687  13.396  15.889  19.543
 1638LEU    SC1 3688  13.293  15.678  19.666
 1639LYS     BB 3689  13.548  16.213  19.583
 1639LYS    SC1 3690  13.789  16.242  19.663
 1639LYS    SC2 3691  14.016  16.406  19.724
 1640GLU     BB 3692  13.464  16.346  19.298
 1640GLU    SC1 3693  13.543  16.560  19.054
 1641GLY     BB 3694  13.142  16.253  19.361
 1642MET     BB 3695  13.085  16.503  19.596
 1642MET    SC1 3696  13.044  16.356  19.882
 1643LEU     BB 3697  13.183  16.724  19.413
 1643LEU    SC1 3698  13.299  16.961  19.431
 1644SER     BB 3699  12.967  16.663  19.137
 1644SER    SC1 3700  13.038  16.602  18.966
 1645ILE     BB 3701  12.677  16.689  19.350
 1645ILE    SC1 3702  12.544  16.504  19.366
 1646MET     BB 3703  12.783  17.013  19.428
 1646MET    SC1 3704  12.869  17.112  19.623
 1647SER     BB 3705  12.823  17.122  19.110
 1647SER    SC1 3706  12.993  17.177  19.033
 1648TYR     BB 3707  12.436  17.220  19.112
 1648TYR    SC1 3708  12.335  17.056  18.868
 1648TYR    SC2 3709  12.295  16.910  19.054
 1648TYR    SC3 3710  12.528  16.813  18.874
 1649ARG     BB 3711  12.531  17.477  19.326
 1649ARG    SC1 3712  12.764  17.546  19.311
 1649ARG    SC2 3713  12.969  17.848  19.296
 1650ASN     BB 3714  12.315  17.693  19.336
 1650ASN    SC1 3715  12.103  17.821  19.302
 1651ALA     BB 3716  12.477  17.984  19.528
 1652ASP     BB 3717  12.195  18.027  19.800
 1652ASP    SC1 3718  12.174  18.279  19.771
 1653TYR     BB 3719  12.254  17.721  19.893
 1653TYR    SC1 3720  12.513  17.530  19.814
 1653TYR    SC2 3721  12.567  17.731  19.933
 1653TYR    SC3 3722  12.809  17.617  19.777
 1654SER     BB 3723  11.984  17.514  19.651
 1654SER    SC1 3724  11.821  17.522  19.757
 1655TYR     BB 3725  12.107  17.245  19.435
 1655TYR    SC1 3726  12.321  17.182  19.650
 1655TYR    SC2 3727  12.310  16.968  19.542
 1655TYR    SC3 3728  12.446  16.954  19.820
 1656SER     BB 3729  11.894  17.310  19.054
 1656SER    SC1 3730  11.999  17.472  19.025
 1657VAL     BB 3731  11.906  17.058  18.748
 1657VAL    SC1 3732  11.862  16.869  18.696
 1658TRP     BB 3733  11.969  17.332  18.549
 1658TRP    SC1 3734  12.011  17.228  18.315
 1658TRP    SC2 3735  12.184  17.251  18.180
 1658TRP    SC3 3736  11.837  17.211  18.130
 1658TRP    SC4 3737  12.063  17.218  17.964
 1659LYS     BB 3738  12.306  17.504  18.600
 1659LYS    SC1 3739  12.524  17.434  18.562
 1659LYS    SC2 3740  12.716  17.195  18.570
 1660GLY     BB 3741  12.019  17.854  18.573
 1661GLY     BB 3742  11.872  17.761  18.615
 1662SER     BB 3743  11.564  17.833  19.025
 1662SER    SC1 3744  11.459  17.896  18.874
 1663ALA     BB 3745  11.615  17.680  19.284
 1664SER     BB 3746  11.493  17.374  19.355
 1664SER    SC1 3747  11.430  17.216  19.259
 1665THR     BB 3748  11.390  17.139  19.726
 1665THR    SC1 3749  11.272  17.162  19.880
 1666TRP     BB 3750  11.371  16.833  19.555
 1666TRP    SC1 3751  11.244  16.602  19.534
 1666TRP    SC2 3752  11.257  16.408  19.638
 1666TRP    SC3 3753  11.181  16.504  19.307
 1666TRP    SC4 3754  11.232  16.261  19.437
 1667LEU     BB 3755  11.655  16.851  19.421
 1667LEU    SC1 3756  11.858  16.727  19.304
 1668THR     BB 3757  11.802  16.969  19.707
 1668THR    SC1 3758  11.883  17.069  19.853
 1669ALA     BB 3759  11.666  16.660  19.904
 1670PHE     BB 3760  11.795  16.451  19.695
 1670PHE    SC1 3761  11.678  16.202  19.491
 1670PHE    SC2 3762  11.916  16.187  19.515
 1670PHE    SC3 3763  11.813  16.138  19.304
 1671ALA     BB 3764  12.114  16.590  19.742
 1672LEU     BB 3765  12.122  16.577  20.063
 1672LEU    SC1 3766  12.004  16.757  20.218
 1673ARG     BB 3767  11.970  16.231  20.074
 1673ARG    SC1 3768  11.803  16.045  20.002
 1673ARG    SC2 3769  11.737  15.802  19.776
 1674VAL     BB 3770  12.256  16.080  19.881
 1674VAL    SC1 3771  12.238  15.890  19.822
 1675LEU     BB 3772  12.566  16.314  20.104
 1675LEU    SC1 3773  12.606  16.497  19.916
 1676GLY     BB 3774  12.451  16.233  20.362
 1677GLN     BB 3775  12.558  15.876  20.351
 1677GLN    SC1 3776  12.585  15.784  20.575
 1678VAL     BB 3777  12.896  15.945  20.209
 1678VAL    SC1 3778  13.013  15.816  20.111
 1679ASN     BB 3779  13.017  16.071  20.507
 1679ASN    SC1 3780  12.934  16.283  20.612
 1680LYS     BB 3781  13.105  15.801  20.632
 1680LYS    SC1 3782  13.118  15.591  20.781
 1680LYS    SC2 3783  12.879  15.476  20.919
 1681TYR     BB 3784  13.453  15.820  20.457
 1681TYR    SC1 3785  13.473  15.594  20.241
 1681TYR    SC2 3786  13.513  15.519  20.465
 1681TYR    SC3 3787  13.720  15.408  20.262
 1682VAL     BB 3788  13.429  16.209  20.275
 1682VAL    SC1 3789  13.425  16.121  20.096
 1683GLU     BB 3790  13.336  16.489  20.371
 1683GLU    SC1 3791  13.615  16.596  20.473
 1684GLN     BB 3792  13.163  16.673  20.332
 1684GLN    SC1 3793  12.900  16.702  20.291
 1685ASN     BB 3794  13.321  16.995  20.406
 1685ASN    SC1 3795  13.509  17.077  20.263
 1686GLN     BB 3796  12.980  17.069  20.565
 1686GLN    SC1 3797  12.972  17.138  20.835
 1687ASN     BB 3798  12.951  17.449  20.448
 1687ASN    SC1 3799  13.136  17.542  20.589
 1688SER     BB 3800  12.744  17.350  20.213
 1688SER    SC1 3801  12.799  17.243  20.060
 1689ILE     BB 3802  12.543  17.113  20.443
 1689ILE    SC1 3803  12.448  16.913  20.384
 1690CYS     BB 3804  12.447  17.390  20.661
 1690CYS    SC1 3805  12.619  17.502  20.785
 1691ASN     BB 3806  12.371  17.637  20.385
 1691ASN    SC1 3807  12.559  17.801  20.400
 1692SER     BB 3808  12.187  17.428  20.227
 1692SER    SC1 3809  12.225  17.271  20.118
 1693LEU     BB 3810  11.979  17.328  20.525
 1693LEU    SC1 3811  12.057  17.109  20.651
 1694LEU     BB 3812  11.903  17.602  20.604
 1694LEU    SC1 3813  11.810  17.702  20.830
 1695TRP     BB 3814  11.781  17.704  20.309
 1695TRP    SC1 3815  11.725  17.920  20.167
 1695TRP    SC2 3816  11.743  17.983  19.957
 1695TRP    SC3 3817  11.711  18.155  20.264
 1695TRP    SC4 3818  11.732  18.230  19.995
 1696LEU     BB 3819  11.522  17.457  20.301
 1696LEU    SC1 3820  11.637  17.235  20.212
 1697VAL     BB 3821  11.406  17.546  20.584
 1697VAL    SC1 3822  11.397  17.500  20.779
 1698GLU     BB 3823  11.385  17.892  20.553
 1698GLU    SC1 3824  11.552  18.082  20.719
 1699ASN     BB 3825  11.205  17.908  20.277
 1699ASN    SC1 3826  11.215  18.064  20.081
 1700TYR     BB 3827  10.974  17.648  20.342
 1700TYR    SC1 3828  10.754  17.679  20.119
 1700TYR    SC2 3829  10.949  17.570  20.029
 1700TYR    SC3 3830  10.816  17.764  19.827
 1701GLN     BB 3831  10.851  17.558  20.589
 1701GLN    SC1 3832  10.939  17.618  20.851
 1702LEU     BB 3833  10.462  17.554  20.593
 1702LEU    SC1 3834  10.376  17.760  20.451
 1703ASP     BB 3835  10.125  17.439  20.827
 1703ASP    SC1 3836  10.096  17.639  20.982
 1704ASN     BB 3837  10.007  17.127  20.616
 1704ASN    SC1 3838   9.758  17.102  20.610
 1705GLY     BB 3839  10.204  16.965  20.537
 1706SER     BB 3840  10.545  17.123  20.466
 1706SER    SC1 3841  10.600  17.114  20.653
 1707PHE     BB 3842  10.817  17.146  20.183
 1707PHE    SC1 3843  11.070  17.194  20.383
 1707PHE    SC2 3844  10.996  16.972  20.438
 1707PHE    SC3 3845  11.166  17.079  20.570
 1708LYS     BB 3846  10.658  17.195  19.866
 1708LYS    SC1 3847  10.479  17.095  19.679
 1708LYS    SC2 3848  10.434  17.089  19.346
 1709GLU     BB 3849  10.889  17.298  19.595
 1709GLU    SC1 3850  10.951  17.047  19.452
 1710ASN     BB 3851  10.926  17.580  19.388
 1710ASN    SC1 3852  11.114  17.744  19.407
 1711SER     BB 3853  10.867  17.429  19.065
 1711SER    SC1 3854  10.751  17.279  19.022
 1712GLN     BB 3855  11.182  17.447  18.851
 1712GLN    SC1 3856  11.491  17.402  18.799
 1713TYR     BB 3857  11.065  17.315  18.614
 1713TYR    SC1 3858  11.226  17.172  18.384
 1713TYR    SC2 3859  11.279  17.059  18.589
 1713TYR    SC3 3860  11.519  17.072  18.394
 1714GLN     BB 3861  10.857  16.924  18.648
 1714GLN    SC1 3862  10.594  17.065  18.432
 1715PRO     BB 3863  10.997  16.551  18.749
 1715PRO    SC1 3864  10.915  16.458  18.894
 1716ILE     BB 3865  11.274  16.441  18.495
 1716ILE    SC1 3866  11.288  16.607  18.346
 1717LYS     BB 3867  11.231  16.095  18.389
 1717LYS    SC1 3868  10.977  16.076  18.394
 1717LYS    SC2 3869  10.719  15.947  18.441
 1718LEU     BB 3870  11.502  15.886  18.516
 1718LEU    SC1 3871  11.564  15.686  18.353
 1719GLN     BB 3872  11.605  16.110  18.831
 1719GLN    SC1 3873  11.792  16.290  18.719
 1720GLY     BB 3874  11.362  16.193  18.978
 1721THR     BB 3875  11.069  15.929  18.962
 1721THR    SC1 3876  11.039  15.814  18.807
 1722LEU     BB 3877  10.657  16.005  19.000
 1722LEU    SC1 3878  10.496  15.835  18.876
 1723PRO     BB 3879  10.560  16.209  19.200
 1723PRO    SC1 3880  10.633  16.373  19.261
 1724VAL     BB 3881  10.217  16.113  19.340
 1724VAL    SC1 3882  10.125  16.065  19.510
 1725GLU     BB 3883  10.043  16.378  19.144
 1725GLU    SC1 3884  10.069  16.469  18.931
 1726ALA     BB 3885   9.737  16.521  19.334
 1727ARG     BB 3886   9.647  16.554  19.532
 1727ARG    SC1 3887   9.409  16.475  19.644
 1727ARG    SC2 3888   9.357  16.325  19.928
 1728GLU     BB 3889   9.838  16.509  19.846
 1728GLU    SC1 3890   9.757  16.627  20.086
 1729ASN     BB 3891  10.193  16.544  19.685
 1729ASN    SC1 3892  10.273  16.636  19.467
 1730SER     BB 3893  10.310  16.666  19.968
 1730SER    SC1 3894  10.275  16.842  20.046
 1731LEU     BB 3895  10.336  16.356  20.116
 1731LEU    SC1 3896  10.149  16.300  20.295
 1732TYR     BB 3897  10.572  16.238  19.870
 1732TYR    SC1 3898  10.622  16.015  19.671
 1732TYR    SC2 3899  10.828  16.138  19.689
 1732TYR    SC3 3900  10.851  15.892  19.503
 1733LEU     BB 3901  10.781  16.559  19.878
 1733LEU    SC1 3902  10.760  16.648  19.629
 1734THR     BB 3903  10.761  16.540  20.273
 1734THR    SC1 3904  10.648  16.678  20.352
 1735ALA     BB 3905  10.875  16.231  20.289
 1736PHE     BB 3906  11.128  16.272  20.079
 1736PHE    SC1 3907  11.258  15.976  20.082
 1736PHE    SC2 3908  11.337  16.071  19.876
 1736PHE    SC3 3909  11.224  15.859  19.875
 1737THR     BB 3910  11.242  16.579  20.206
 1737THR    SC1 3911  11.285  16.752  20.129
 1738VAL     BB 3912  11.255  16.464  20.532
 1738VAL    SC1 3913  11.166  16.589  20.662
 1739ILE     BB 3914  11.473  16.186  20.463
 1739ILE    SC1 3915  11.599  15.990  20.476
 1740GLY     BB 3916  11.690  16.401  20.316
 1741ILE     BB 3917  11.696  16.636  20.626
 1741ILE    SC1 3918  11.639  16.839  20.532
 1742ARG     BB 3919  11.753  16.371  20.833
 1742ARG    SC1 3920  11.564  16.314  20.986
 1742ARG    SC2 3921  11.211  16.290  20.983
 1743LYS     BB 3922  12.048  16.279  20.650
 1743LYS    SC1 3923  12.056  16.033  20.594
 1743LYS    SC2 3924  12.091  15.794  20.433
 1744ALA     BB 3925  12.196  16.556  20.658
 1745PHE     BB 3926  12.213  16.579  21.001
 1745PHE    SC1 3927  12.000  16.801  21.106
 1745PHE    SC2 3928  11.945  16.602  21.228
 1745PHE    SC3 3929  11.919  16.817  21.331
 1746ASP     BB 3930  12.456  16.479  21.170
 1746ASP    SC1 3931  12.584  16.281  21.267
 1747ILE     BB 3932  12.708  16.642  20.956
 1747ILE    SC1 3933  12.688  16.672  20.734
 1748CYS     BB 3934  12.598  16.949  21.084
 1748CYS    SC1 3935  12.401  17.032  20.976
 1749PRO     BB 3936  12.372  17.009  21.441
 1749PRO    SC1 3937  12.423  16.854  21.537
 1750LEU     BB 3938  12.093  17.264  21.401
 1750LEU    SC1 3939  12.141  17.403  21.181
 1751VAL     BB 3940  11.792  17.520  21.585
 1751VAL    SC1 3941  11.909  17.543  21.746
 1752LYS     BB 3942  11.621  17.577  21.343
 1752LYS    SC1 3943  11.460  17.730  21.230
 1752LYS    SC2 3944  11.296  17.988  21.219
 1753ILE     BB 3945  11.664  17.242  21.175
 1753ILE    SC1 3946  11.748  17.195  20.973
 1754ASP     BB 3947  11.521  17.093  21.408
 1754ASP    SC1 3948  11.474  16.926  21.595
 1755THR     BB 3949  11.213  17.274  21.368
 1755THR    SC1 3950  11.156  17.393  21.511
 1756ALA     BB 3951  11.177  17.193  21.057
 1757LEU     BB 3952  11.214  16.859  21.101
 1757LEU    SC1 3953  11.453  16.803  21.002
 1758ILE     BB 3954  10.998  16.850  21.325
 1758ILE    SC1 3955  10.987  16.865  21.549
 1759LYS     BB 3956  10.752  16.994  21.138
 1759LYS    SC1 3957  10.709  17.244  21.170
 1759LYS    SC2 3958  10.502  17.441  21.178
 1760ALA     BB 3959  10.743  16.771  20.918
 1761ASP     BB 3960  10.681  16.455  21.139
 1761ASP    SC1 3961  10.854  16.394  21.316
 1762ASN     BB 3962  10.383  16.546  21.248
 1762ASN    SC1 3963  10.313  16.415  21.449
 1763PHE     BB 3964  10.286  16.656  20.942
 1763PHE    SC1 3965  10.061  16.863  21.024
 1763PHE    SC2 3966  10.270  16.975  20.992
 1763PHE    SC3 3967  10.104  17.070  21.137
 1764LEU     BB 3968  10.336  16.371  20.774
 1764LEU    SC1 3969  10.594  16.340  20.725
 1765LEU     BB 3970  10.182  16.145  21.022
 1765LEU    SC1 3971  10.336  15.929  21.010
 1766GLU     BB 3972   9.893  16.353  21.047
 1766GLU    SC1 3973   9.642  16.310  21.217
 1767ASN     BB 3974   9.858  16.399  20.730
 1767ASN    SC1 3975   9.893  16.608  20.598
 1768THR     BB 3976   9.914  16.061  20.639
 1768THR    SC1 3977  10.040  15.931  20.567
 1769LEU     BB 3978   9.642  15.900  20.860
 1769LEU    SC1 3979   9.745  15.758  21.058
 1770PRO     BB 3980   9.356  15.866  20.591
 1770PRO    SC1 3981   9.181  15.929  20.629
 1771ALA     BB 3982   9.546  15.645  20.333
 1772GLN     BB 3983   9.678  15.817  20.089
 1772GLN    SC1 3984   9.812  16.030  19.916
 1773SER     BB 3985   9.768  15.568  19.823
 1773SER    SC1 3986   9.805  15.623  19.640
 1774THR     BB 3987  10.025  15.250  19.918
 1774THR    SC1 3988  10.010  15.070  19.992
 1775PHE     BB 3989  10.259  15.434  19.754
 1775PHE    SC1 3990  10.495  15.518  19.564
 1775PHE    SC2 3991  10.283  15.520  19.452
 1775PHE    SC3 3992  10.459  15.666  19.379
 1776THR     BB 3993  10.263  15.690  19.955
 1776THR    SC1 3994  10.268  15.884  19.944
 1777LEU     BB 3995  10.246  15.524  20.283
 1777LEU    SC1 3996   9.996  15.468  20.350
 1778ALA     BB 3997  10.537  15.316  20.206
 1779ILE     BB 3998  10.731  15.598  20.171
 1779ILE    SC1 3999  10.767  15.770  20.047
 1780SER     BB 4000  10.596  15.796  20.462
 1780SER    SC1 4001  10.472  15.944  20.438
 1781ALA     BB 4002  10.666  15.544  20.678
 1782TYR     BB 4003  11.013  15.568  20.595
 1782TYR    SC1 4004  11.364  15.621  20.531
 1782TYR    SC2 4005  11.339  15.454  20.701
 1782TYR    SC3 4006  11.636  15.524  20.644
 1783ALA     BB 4007  11.013  15.886  20.675
 1784LEU     BB 4008  10.882  15.832  21.008
 1784LEU    SC1 4009  10.762  15.939  21.219
 1785SER     BB 4010  11.081  15.576  21.087
 1785SER    SC1 4011  11.150  15.406  21.153
 1786LEU     BB 4012  11.384  15.794  21.146
 1786LEU    SC1 4013  11.615  15.817  21.019
 1787GLY     BB 4014  11.256  15.968  21.419
 1788ASP     BB 4015  11.098  15.822  21.646
 1788ASP    SC1 4016  11.125  15.868  21.896
 1789LYS     BB 4017  11.126  15.480  21.618
 1789LYS    SC1 4018  11.284  15.391  21.794
 1789LYS    SC2 4019  11.394  15.505  22.062
 1790THR     BB 4020  10.795  15.340  21.848
 1790THR    SC1 4021  10.792  15.151  21.802
 1791HIS     BB 4022  10.613  15.657  21.841
 1791HIS    SC1 4023  10.621  15.837  21.767
 1791HIS    SC2 4024  10.644  16.005  21.675
 1791HIS    SC3 4025  10.486  16.099  21.789
 1792PRO     BB 4026  10.158  15.573  21.769
 1792PRO    SC1 4027  10.162  15.574  21.959
 1793GLN     BB 4028  10.132  15.755  21.487
 1793GLN    SC1 4029   9.978  15.945  21.462
 1794PHE     BB 4030  10.368  15.589  21.348
 1794PHE    SC1 4031  10.577  15.419  21.172
 1794PHE    SC2 4032  10.671  15.486  21.382
 1794PHE    SC3 4033  10.715  15.267  21.296
 1795ARG     BB 4034  10.240  15.266  21.472
 1795ARG    SC1 4035  10.314  15.039  21.539
 1795ARG    SC2 4036   9.991  14.915  21.708
 1796SER     BB 4037   9.949  15.290  21.290
 1796SER    SC1 4038   9.790  15.182  21.320
 1797ILE     BB 4039  10.111  15.338  20.990
 1797ILE    SC1 4040  10.170  15.472  20.851
 1798VAL     BB 4041  10.345  15.010  21.007
 1798VAL    SC1 4042  10.534  14.963  20.962
 1799SER     BB 4043  10.091  14.808  21.067
 1799SER    SC1 4044  10.110  14.713  21.236
 1800ALA     BB 4045   9.859  14.935  20.801
 1801LEU     BB 4046  10.093  14.890  20.580
 1801LEU    SC1 4047  10.282  15.074  20.553
 1802LYS     BB 4048  10.179  14.538  20.671
 1802LYS    SC1 4049  10.400  14.485  20.823
 1802LYS    SC2 4050  10.475  14.445  21.102
 1803ARG     BB 4051   9.864  14.443  20.612
 1803ARG    SC1 4052   9.645  14.323  20.604
 1803ARG    SC2 4053   9.361  14.407  20.420
 1804GLU     BB 4054   9.924  14.573  20.268
 1804GLU    SC1 4055   9.734  14.732  20.251
 1805ALA     BB 4056  10.145  14.366  20.185
 1806LEU     BB 4057  10.070  14.171  19.919
 1806LEU    SC1 4058   9.909  14.113  19.717
 1807VAL     BB 4059  10.173  13.784  19.920
 1807VAL    SC1 4060  10.140  13.735  20.111
 1808LYS     BB 4061  10.251  13.372  19.799
 1808LYS    SC1 4062  10.297  13.479  19.583
 1808LYS    SC2 4063  10.367  13.425  19.313
 1809GLY     BB 4064  10.268  13.171  20.011
 1810ASN     BB 4065  10.113  13.049  20.336
 1810ASN    SC1 4066   9.912  12.991  20.472
 1811PRO     BB 4067  10.452  13.071  20.521
 1811PRO    SC1 4068  10.640  13.045  20.504
 1812PRO     BB 4069  10.477  13.452  20.296
 1812PRO    SC1 4070  10.446  13.585  20.428
 1813ILE     BB 4071  10.723  13.354  20.105
 1813ILE    SC1 4072  10.879  13.200  20.079
 1814TYR     BB 4073  10.718  13.694  19.869
 1814TYR    SC1 4074  10.954  13.568  19.759
 1814TYR    SC2 4075  10.794  13.605  19.584
 1814TYR    SC3 4076  11.065  13.498  19.478
 1815ARG     BB 4077  10.632  14.030  19.950
 1815ARG    SC1 4078  10.546  14.028  20.191
 1815ARG    SC2 4079  10.490  14.170  20.482
 1816PHE     BB 4080  10.520  14.246  19.732
 1816PHE    SC1 4081  10.527  14.113  19.417
 1816PHE    SC2 4082  10.334  14.032  19.535
 1816PHE    SC3 4083  10.464  13.882  19.400
 1817TRP     BB 4084  10.372  14.581  19.802
 1817TRP    SC1 4085  10.472  14.669  20.027
 1817TRP    SC2 4086  10.412  14.795  20.197
 1817TRP    SC3 4087  10.611  14.505  20.164
 1817TRP    SC4 4088  10.512  14.655  20.379
 1818LYS     BB 4089  10.198  14.691  19.520
 1818LYS    SC1 4090  10.133  14.489  19.415
 1818LYS    SC2 4091   9.918  14.322  19.319
 1819ASP     BB 4092   9.933  14.940  19.416
 1819ASP    SC1 4093   9.934  15.193  19.448
 1820ASN     BB 4094   9.652  14.793  19.353
 1820ASN    SC1 4095   9.406  14.774  19.393
 1821LEU     BB 4096   9.705  14.649  19.005
 1821LEU    SC1 4097   9.536  14.446  18.981
 1822GLN     BB 4098   9.990  14.700  18.908
 1822GLN    SC1 4099  10.211  14.777  19.002
 1823HIS     BB 4100  10.047  14.328  18.709
 1823HIS    SC1 4101  10.231  14.297  18.768
 1823HIS    SC2 4102  10.415  14.267  18.817
 1823HIS    SC3 4103  10.369  14.277  19.028
 1824LYS     BB 4104  10.192  14.356  18.299
 1824LYS    SC1 4105   9.987  14.490  18.236
 1824LYS    SC2 4106   9.755  14.609  18.087
 1825ASP     BB 4107  10.430  14.249  18.271
 1825ASP    SC1 4108  10.494  14.003  18.245
 1826SER     BB 4109  10.639  14.393  17.968
 1826SER    SC1 4110  10.599  14.561  17.877
 1827SER     BB 4111  10.911  14.218  18.019
 1827SER    SC1 4112  11.030  14.104  17.915
 1828VAL     BB 4113  11.174  14.552  17.977
 1828VAL    SC1 4114  11.213  14.567  17.781
 1829PRO     BB 4115  11.050  14.755  18.289
 1829PRO    SC1 4116  10.959  14.611  18.375
 1830ASN     BB 4117  10.831  15.076  18.292
 1830ASN    SC1 4118  10.701  15.057  18.079
 1831THR     BB 4119  10.670  15.309  18.529
 1831THR    SC1 4120  10.678  15.461  18.652
 1832GLY     BB 4121  10.456  15.062  18.714
 1833THR     BB 4122  10.734  14.844  18.775
 1833THR    SC1 4123  10.756  14.656  18.823
 1834ALA     BB 4124  10.939  15.116  18.905
 1835ARG     BB 4125  10.718  15.192  19.161
 1835ARG    SC1 4126  10.814  15.423  19.177
 1835ARG    SC2 4127  11.086  15.502  19.219
 1836MET     BB 4128  10.678  14.861  19.282
 1836MET    SC1 4129  10.604  14.610  19.345
 1837VAL     BB 4130  11.039  14.829  19.318
 1837VAL    SC1 4131  11.131  14.670  19.240
 1838GLU     BB 4132  11.048  15.141  19.517
 1838GLU    SC1 4133  10.972  15.469  19.682
 1839THR     BB 4134  10.736  15.062  19.707
 1839THR    SC1 4135  10.541  15.064  19.711
 1840THR     BB 4136  10.918  14.750  19.812
 1840THR    SC1 4137  10.887  14.585  19.712
 1841ALA     BB 4138  11.200  14.899  19.896
 1842TYR     BB 4139  11.048  15.185  20.148
 1842TYR    SC1 4140  11.337  15.327  20.180
 1842TYR    SC2 4141  11.194  15.500  20.095
 1842TYR    SC3 4142  11.484  15.598  20.145
 1843ALA     BB 4143  10.891  14.916  20.334
 1844LEU     BB 4144  11.164  14.708  20.342
 1844LEU    SC1 4145  11.373  14.557  20.279
 1845LEU     BB 4146  11.353  14.973  20.508
 1845LEU    SC1 4147  11.600  15.062  20.541
 1846THR     BB 4148  11.081  15.038  20.730
 1846THR    SC1 4149  10.946  15.141  20.827
 1847SER     BB 4150  11.063  14.705  20.863
 1847SER    SC1 4151  10.891  14.615  20.845
 1848LEU     BB 4152  11.381  14.703  20.952
 1848LEU    SC1 4153  11.526  14.625  20.744
 1849ASN     BB 4154  11.388  15.003  21.118
 1849ASN    SC1 4155  11.560  15.169  21.044
 1850LEU     BB 4156  11.130  14.873  21.314
 1850LEU    SC1 4157  10.881  14.783  21.313
 1851LYS     BB 4158  11.343  14.543  21.331
 1851LYS    SC1 4159  11.560  14.660  21.425
 1851LYS    SC2 4160  11.815  14.782  21.338
 1852ASP     BB 4161  11.134  14.277  21.176
 1852ASP    SC1 4162  10.893  14.314  21.249
 1853ILE     BB 4163  11.337  14.026  21.073
 1853ILE    SC1 4164  11.548  13.975  20.993
 1854ASN     BB 4165  11.101  13.723  21.022
 1854ASN    SC1 4166  11.230  13.522  20.947
 1855TYR     BB 4167  10.922  13.881  20.815
 1855TYR    SC1 4168  10.706  14.019  20.915
 1855TYR    SC2 4169  10.637  13.804  20.834
 1855TYR    SC3 4170  10.403  13.969  20.953
 1856VAL     BB 4171  11.218  14.072  20.626
 1856VAL    SC1 4172  11.172  14.266  20.615
 1857ASN     BB 4173  11.311  13.786  20.454
 1857ASN    SC1 4174  11.514  13.685  20.561
 1858PRO     BB 4175  11.013  13.735  20.177
 1858PRO    SC1 4176  10.891  13.718  20.321
 1859VAL     BB 4177  11.065  14.079  20.085
 1859VAL    SC1 4178  11.026  14.275  20.090
 1860ILE     BB 4179  11.433  14.041  20.068
 1860ILE    SC1 4180  11.600  14.170  20.050
 1861LYS     BB 4181  11.416  13.785  19.839
 1861LYS    SC1 4182  11.504  13.602  19.685
 1861LYS    SC2 4183  11.677  13.465  19.478
 1862TRP     BB 4184  11.155  13.984  19.645
 1862TRP    SC1 4185  11.027  13.956  19.420
 1862TRP    SC2 4186  10.959  13.836  19.249
 1862TRP    SC3 4187  10.952  14.181  19.325
 1862TRP    SC4 4188  10.870  14.023  19.109
 1863LEU     BB 4189  11.416  14.246  19.544
 1863LEU    SC1 4190  11.345  14.448  19.699
 1864SER     BB 4191  11.632  14.017  19.495
 1864SER    SC1 4192  11.805  13.955  19.559
 1865GLU     BB 4193  11.468  13.823  19.215
 1865GLU    SC1 4194  11.438  13.572  19.103
 1866GLU     BB 4195  11.447  14.065  19.003
 1866GLU    SC1 4196  11.676  14.245  19.045
 1867GLU     BB 4197  11.259  13.941  18.784
 1867GLU    SC1 4198  11.227  13.797  18.561
 1868ARG     BB 4199  11.124  14.286  18.705
 1868ARG    SC1 4200  10.894  14.211  18.669
 1868ARG    SC2 4201  10.784  13.908  18.639
 1869TYR     BB 4202  11.351  14.375  18.592
 1869TYR    SC1 4203  11.359  14.257  18.303
 1869TYR    SC2 4204  11.527  14.147  18.435
 1869TYR    SC3 4205  11.630  14.231  18.155
 1870GLY     BB 4206  11.609  14.558  18.672
 1871GLY     BB 4207  11.672  14.895  18.757
 1872GLY     BB 4208  11.269  15.025  18.662
 1873PHE     BB 4209  11.272  15.187  18.460
 1873PHE    SC1 4210  11.139  15.408  18.247
 1873PHE    SC2 4211  11.122  15.529  18.454
 1873PHE    SC3 4212  11.043  15.628  18.250
 1874TYR     BB 4213  11.687  15.239  18.532
 1874TYR    SC1 4214  11.967  15.405  18.555
 1874TYR    SC2 4215  11.966  15.278  18.759
 1874TYR    SC3 4216  12.199  15.482  18.746
 1875SER     BB 4217  11.580  15.537  18.804
 1875SER    SC1 4218  11.393  15.507  18.848
 1876THR     BB 4219  11.802  15.664  19.095
 1876THR    SC1 4220  11.988  15.721  19.079
 1877GLN     BB 4221  11.574  15.625  19.305
 1877GLN    SC1 4222  11.416  15.777  19.391
 1878ASP     BB 4223  11.514  15.275  19.264
 1878ASP    SC1 4224  11.370  15.107  19.138
 1879THR     BB 4225  11.850  15.194  19.250
 1879THR    SC1 4226  11.945  15.046  19.166
 1880ILE     BB 4227  11.916  15.361  19.571
 1880ILE    SC1 4228  12.053  15.534  19.553
 1881ASN     BB 4229  11.664  15.236  19.761
 1881ASN    SC1 4230  11.450  15.361  19.727
 1882ALA     BB 4231  11.709  14.927  19.683
 1883ILE     BB 4232  12.065  14.949  19.794
 1883ILE    SC1 4233  12.199  14.956  19.636
 1884GLU     BB 4234  11.972  15.107  20.064
 1884GLU    SC1 4235  11.938  15.489  20.087
 1885GLY     BB 4236  11.780  14.819  20.202
 1886LEU     BB 4237  12.075  14.627  20.160
 1886LEU    SC1 4238  12.158  14.418  20.020
 1887THR     BB 4239  12.252  14.799  20.370
 1887THR    SC1 4240  12.403  14.903  20.436
 1888GLU     BB 4241  11.993  14.764  20.652
 1888GLU    SC1 4242  12.014  14.918  20.918
 1889TYR     BB 4243  11.930  14.448  20.590
 1889TYR    SC1 4244  11.887  14.138  20.676
 1889TYR    SC2 4245  11.741  14.233  20.510
 1889TYR    SC3 4246  11.928  14.013  20.395
 1890SER     BB 4247  12.281  14.337  20.589
 1890SER    SC1 4248  12.373  14.271  20.431
 1891LEU     BB 4249  12.353  14.552  20.873
 1891LEU    SC1 4250  12.468  14.789  20.902
 1892LEU     BB 4251  12.083  14.393  21.052
 1892LEU    SC1 4252  11.818  14.404  21.067
 1893VAL     BB 4253  12.198  14.102  21.033
 1893VAL    SC1 4254  12.072  13.949  21.056
 1894LYS     BB 4255  12.493  14.178  21.164
 1894LYS    SC1 4256  12.643  14.151  20.962
 1894LYS    SC2 4257  12.780  14.099  20.738
 1895GLN     BB 4258  12.337  14.357  21.476
 1895GLN    SC1 4259  12.275  14.597  21.415
 1896LEU     BB 4260  12.152  14.067  21.557
 1896LEU    SC1 4261  11.923  14.185  21.498
 1897ARG     BB 4262  12.391  13.826  21.606
 1897ARG    SC1 4263  12.438  13.720  21.366
 1897ARG    SC2 4264  12.278  13.474  21.145
 1898LEU     BB 4265  12.501  13.633  21.891
 1898LEU    SC1 4266  12.321  13.495  22.027
 1899SER     BB 4267  12.783  13.696  22.045
 1899SER    SC1 4268  12.944  13.776  21.970
 1900MET     BB 4269  12.764  13.764  22.400
 1900MET    SC1 4270  12.500  13.820  22.417
 1901ASP     BB 4271  12.940  13.699  22.704
 1901ASP    SC1 4272  13.171  13.627  22.784
 1902ILE     BB 4273  12.665  13.738  22.977
 1902ILE    SC1 4274  12.434  13.761  22.900
 1903ASP     BB 4275  12.838  13.817  23.263
 1903ASP    SC1 4276  13.055  13.947  23.293
 1904VAL     BB 4277  12.641  13.725  23.530
 1904VAL    SC1 4278  12.479  13.629  23.461
 1905SER     BB 4279  12.823  13.889  23.893
 1905SER    SC1 4280  12.910  14.028  23.787
 1906TYR     BB 4281  12.693  13.948  24.276
 1906TYR    SC1 4282  12.503  13.693  24.272
 1906TYR    SC2 4283  12.636  13.715  24.470
 1906TYR    SC3 4284  12.680  13.445  24.325
 1907LYS     BB 4285  12.718  14.261  24.375
 1907LYS    SC1 4286  12.682  14.469  24.270
 1907LYS    SC2 4287  12.449  14.639  24.182
 1908HIS     BB 4288  12.994  14.246  24.622
 1908HIS    SC1 4289  12.976  14.339  24.792
 1908HIS    SC2 4290  12.957  14.434  24.960
 1908HIS    SC3 4291  12.975  14.251  25.074
 1909LYS     BB 4292  13.061  13.911  24.604
 1909LYS    SC1 4293  13.008  13.824  24.816
 1909LYS    SC2 4294  12.779  13.746  24.993
 1910GLY     BB 4295  13.142  13.733  24.314
 1911ALA     BB 4296  13.072  13.655  24.056
 1912LEU     BB 4297  12.868  13.440  23.886
 1912LEU    SC1 4298  12.615  13.362  23.889
 1913HIS     BB 4299  12.939  13.241  23.553
 1913HIS    SC1 4300  12.900  13.067  23.632
 1913HIS    SC2 4301  12.848  12.910  23.731
 1913HIS    SC3 4302  12.855  12.786  23.555
 1914ASN     BB 4303  13.011  13.398  23.256
 1914ASN    SC1 4304  13.257  13.364  23.226
 1915TYR     BB 4305  12.804  13.231  23.012
 1915TYR    SC1 4306  12.547  13.274  23.127
 1915TYR    SC2 4307  12.622  13.087  23.258
 1915TYR    SC3 4308  12.336  13.180  23.333
 1916LYS     BB 4309  12.934  13.220  22.636
 1916LYS    SC1 4310  13.046  13.013  22.563
 1916LYS    SC2 4311  13.172  12.868  22.341
 1917MET     BB 4312  12.656  13.312  22.446
 1917MET    SC1 4313  12.424  13.350  22.557
 1918THR     BB 4314  12.712  13.252  22.108
 1918THR    SC1 4315  12.876  13.166  22.046
 1919ASP     BB 4316  12.464  13.131  21.763
 1919ASP    SC1 4317  12.358  13.283  21.587
 1920LYS     BB 4318  12.509  12.863  21.824
 1920LYS    SC1 4319  12.369  12.651  21.756
 1920LYS    SC2 4320  12.171  12.423  21.747
 1921ASN     BB 4321  12.427  12.853  22.203
 1921ASN    SC1 4322  12.645  12.825  22.322
 1922PHE     BB 4323  12.210  12.979  22.327
 1922PHE    SC1 4324  11.886  12.933  22.194
 1922PHE    SC2 4325  12.044  13.024  22.037
 1922PHE    SC3 4326  11.881  12.863  21.965
 1923LEU     BB 4327  12.114  12.852  22.632
 1923LEU    SC1 4328  11.876  12.740  22.663
 1924GLY     BB 4329  12.281  12.915  22.905
 1925ARG     BB 4330  12.203  12.694  23.183
 1925ARG    SC1 4331  12.418  12.646  23.316
 1925ARG    SC2 4332  12.392  12.380  23.489
 1926PRO     BB 4333  11.976  12.715  23.518
 1926PRO    SC1 4334  11.796  12.666  23.551
 1927VAL     BB 4335  12.180  12.859  23.759
 1927VAL    SC1 4336  12.336  12.984  23.750
 1928GLU     BB 4337  12.041  12.902  24.126
 1928GLU    SC1 4338  12.260  12.714  24.229
 1929VAL     BB 4339  12.159  13.222  24.232
 1929VAL    SC1 4340  12.147  13.335  24.067
 1930LEU     BB 4341  12.300  13.162  24.527
 1930LEU    SC1 4342  12.482  12.987  24.609
 1931LEU     BB 4343  12.371  13.407  24.779
 1931LEU    SC1 4344  12.544  13.348  24.971
 1932ASN     BB 4345  12.201  13.723  24.902
 1932ASN    SC1 4346  12.239  13.709  25.149
 1933ASP     BB 4347  12.364  13.980  24.758
 1933ASP    SC1 4348  12.545  14.142  24.835
 1934ASP     BB 4349  12.188  14.143  24.448
 1934ASP    SC1 4350  12.197  14.398  24.467
 1935LEU     BB 4351  12.310  14.078  24.086
 1935LEU    SC1 4352  12.172  13.880  23.977
 1936ILE     BB 4353  12.448  14.259  23.848
 1936ILE    SC1 4354  12.594  14.423  23.785
 1937VAL     BB 4355  12.353  14.073  23.532
 1937VAL    SC1 4356  12.213  14.081  23.389
 1938SER     BB 4357  12.583  14.284  23.264
 1938SER    SC1 4358  12.751  14.306  23.360
 1939THR     BB 4359  12.723  14.143  22.913
 1939THR    SC1 4360  12.595  14.191  22.773
 1940GLY     BB 4361  13.029  14.349  22.715
 1941PHE     BB 4362  12.993  14.488  22.476
 1941PHE    SC1 4363  12.815  14.773  22.420
 1941PHE    SC2 4364  12.919  14.692  22.220
 1941PHE    SC3 4365  12.902  14.928  22.259
 1942GLY     BB 4366  12.971  14.194  22.239
 1943SER     BB 4367  12.642  14.191  21.915
 1943SER    SC1 4368  12.732  14.355  21.859
 1944GLY     BB 4369  12.388  14.010  21.938
 1945LEU     BB 4370  12.049  13.977  22.212
 1945LEU    SC1 4371  11.927  13.992  21.978
 1946ALA     BB 4372  11.990  13.814  22.483
 1947THR     BB 4373  11.691  13.804  22.740
 1947THR    SC1 4374  11.579  13.688  22.631
 1948VAL     BB 4375  11.751  13.657  23.085
 1948VAL    SC1 4376  11.850  13.733  23.241
 1949HIS     BB 4377  11.486  13.515  23.347
 1949HIS    SC1 4378  11.416  13.344  23.285
 1949HIS    SC2 4379  11.319  13.190  23.220
 1949HIS    SC3 4380  11.306  13.104  23.418
 1950VAL     BB 4381  11.535  13.512  23.723
 1950VAL    SC1 4382  11.623  13.663  23.818
 1951THR     BB 4383  11.246  13.371  23.886
 1951THR    SC1 4384  11.173  13.191  23.900
 1952THR     BB 4385  11.247  13.541  24.216
 1952THR    SC1 4386  11.247  13.736  24.219
 1953VAL     BB 4387  11.060  13.315  24.416
 1953VAL    SC1 4388  10.957  13.148  24.379
 1954VAL     BB 4389  10.931  13.552  24.698
 1954VAL    SC1 4390  10.881  13.737  24.642
 1955HIS     BB 4391  10.635  13.398  24.919
 1955HIS    SC1 4392  10.703  13.217  24.947
 1955HIS    SC2 4393  10.736  13.027  24.945
 1955HIS    SC3 4394  10.923  13.052  24.839
 1956LYS     BB 4395  10.412  13.604  25.019
 1956LYS    SC1 4396  10.389  13.840  24.978
 1956LYS    SC2 4397  10.229  14.073  25.049
 1957SER     BB 4398  12.894  10.787  12.306
 1957SER    SC1 4399  12.782  10.834  12.459
 1958SER     BB 4400  13.027  10.386  12.464
 1958SER    SC1 4401  13.163  10.373  12.324
 1959PRO     BB 4402  12.914  10.177  12.773
 1959PRO    SC1 4403  12.801  10.038  12.708
 1960VAL     BB 4404  13.153  10.185  13.048
 1960VAL    SC1 4405  13.330  10.278  13.047
 1961ASN     BB 4406  13.231   9.931  13.412
 1961ASN    SC1 4407  13.396   9.789  13.289
 1962CYS     BB 4408  13.186   9.977  13.689
 1962CYS    SC1 4409  13.137   9.979  13.924
 1963GLN     BB 4410  13.519   9.740  13.881
 1963GLN    SC1 4411  13.683   9.852  13.713
 1964TRP     BB 4412  13.527   9.837  14.200
 1964TRP    SC1 4413  13.408   9.628  14.317
 1964TRP    SC2 4414  13.425   9.408  14.314
 1964TRP    SC3 4415  13.166   9.634  14.396
 1964TRP    SC4 4416  13.191   9.356  14.384
 1965ASP     BB 4417  13.847   9.823  14.338
 1965ASP    SC1 4418  14.020   9.859  14.154
 1966PHE     BB 4419  14.043   9.723  14.695
 1966PHE    SC1 4420  14.365   9.698  14.607
 1966PHE    SC2 4421  14.275   9.509  14.724
 1966PHE    SC3 4422  14.501   9.505  14.644
 1967TYR     BB 4423  13.938   9.803  15.035
 1967TYR    SC1 4424  14.187   9.590  15.145
 1967TYR    SC2 4425  14.106   9.746  15.308
 1967TYR    SC3 4426  14.381   9.625  15.384
 1968ALA     BB 4427  13.911  10.159  15.192
 1969PRO     BB 4428  14.027  10.205  15.582
 1969PRO    SC1 4429  14.181  10.285  15.658
 1970TRP     BB 4430  13.883   9.910  15.846
 1970TRP    SC1 4431  14.085   9.735  15.837
 1970TRP    SC2 4432  14.134   9.525  15.793
 1970TRP    SC3 4433  14.327   9.814  15.853
 1970TRP    SC4 4434  14.382   9.542  15.821
 1971SER     BB 4435  13.706   9.995  16.118
 1971SER    SC1 4436  13.513  10.018  16.141
 1972GLU     BB 4437  13.770   9.915  16.517
 1972GLU    SC1 4438  13.960  10.067  16.604
 1973CYS     BB 4439  13.578   9.700  16.551
 1973CYS    SC1 4440  13.655   9.473  16.555
 1974ASN     BB 4441  13.183   9.626  16.634
 1974ASN    SC1 4442  13.118   9.624  16.393
 1975GLY     BB 4443  13.060   9.570  16.922
 1976CYS     BB 4444  12.762   9.434  16.786
 1976CYS    SC1 4445  12.550   9.429  16.673
 1977THR     BB 4446  12.894   9.126  16.660
 1977THR    SC1 4447  12.792   8.964  16.696
 1978LYS     BB 4448  13.286   9.131  16.745
 1978LYS    SC1 4449  13.291   8.935  16.855
 1978LYS    SC2 4450  13.168   8.737  17.027
 1979THR     BB 4451  13.371   9.180  16.323
 1979THR    SC1 4452  13.197   9.123  16.257
 1980GLN     BB 4453  13.516   9.450  16.117
 1980GLN    SC1 4454  13.764   9.389  16.084
 1981THR     BB 4455  13.389   9.621  15.864
 1981THR    SC1 4456  13.218   9.708  15.831
 1982ARG     BB 4457  13.591   9.751  15.540
 1982ARG    SC1 4458  13.696   9.535  15.516
 1982ARG    SC2 4459  13.813   9.265  15.519
 1983ARG     BB 4460  13.471   9.889  15.187
 1983ARG    SC1 4461  13.436  10.145  15.258
 1983ARG    SC2 4462  13.469  10.425  15.068
 1984ARG     BB 4463  13.569   9.749  14.824
 1984ARG    SC1 4464  13.533   9.520  14.843
 1984ARG    SC2 4465  13.448   9.188  14.804
 1985SER     BB 4466  13.389  10.043  14.725
 1985SER    SC1 4467  13.212  10.079  14.799
 1986VAL     BB 4468  13.411  10.181  14.335
 1986VAL    SC1 4469  13.228  10.260  14.316
 1987ALA     BB 4470  13.637  10.178  14.142
 1988VAL     BB 4471  13.537  10.365  13.799
 1988VAL    SC1 4472  13.553  10.364  13.599
 1989TYR     BB 4473  13.172  10.463  13.786
 1989TYR    SC1 4474  13.242  10.630  14.058
 1989TYR    SC2 4475  13.012  10.642  13.991
 1989TYR    SC3 4476  13.051  10.694  14.294
 1990GLY     BB 4477  12.984  10.269  13.587
 1991GLN     BB 4478  12.910  10.466  13.280
 1991GLN    SC1 4479  13.168  10.629  13.351
 1992TYR     BB 4480  12.637  10.521  13.016
 1992TYR    SC1 4481  12.626  10.795  13.120
 1992TYR    SC2 4482  12.811  10.794  12.967
 1992TYR    SC3 4483  12.840  11.008  13.189
 1993GLY     BB 4484  12.465  10.314  13.036
 1994GLY     BB 4485  12.833  10.097  13.192
 1995GLN     BB 4486  12.723   9.808  13.408
 1995GLN    SC1 4487  12.776   9.607  13.266
 1996PRO     BB 4488  12.633   9.819  13.783
 1996PRO    SC1 4489  12.472   9.746  13.852
 1997CYS     BB 4490  12.910   9.617  14.003
 1997CYS    SC1 4491  13.102   9.515  13.901
 1998VAL     BB 4492  12.718   9.309  14.127
 1998VAL    SC1 4493  12.551   9.240  14.040
 1999GLY     BB 4494  12.812   9.143  14.540
 2000ASN     BB 4495  12.934   9.262  14.837
 2000ASN    SC1 4496  12.974   9.084  15.008
 2001ALA     BB 4497  13.059   9.538  14.877
 2002PHE     BB 4498  13.159   9.525  15.259
 2002PHE    SC1 4499  12.820   9.492  15.272
 2002PHE    SC2 4500  12.916   9.617  15.453
 2002PHE    SC3 4501  12.697   9.671  15.372
 2003GLU     BB 4502  13.294   9.273  15.355
 2003GLU    SC1 4503  13.473   9.066  15.263
 2004THR     BB 4504  13.253   9.161  15.732
 2004THR    SC1 4505  13.060   9.143  15.755
 2005GLN     BB 4506  13.488   8.974  15.843
 2005GLN    SC1 4507  13.554   8.731  15.666
 2006SER     BB 4508  13.608   8.836  16.194
 2006SER    SC1 4509  13.686   8.664  16.147
 2007CYS     BB 4510  13.724   8.958  16.602
 2007CYS    SC1 4511  13.921   9.020  16.480
 2008GLU     BB 4512  13.792   9.181  17.002
 2008GLU    SC1 4513  14.085   9.103  17.061
 2009PRO     BB 4514  13.602   9.358  17.042
 2009PRO    SC1 4515  13.449   9.426  17.132
 2010THR     BB 4516  13.789   9.705  17.227
 2010THR    SC1 4517  13.871   9.755  17.057
 2011ARG     BB 4518  13.410   9.905  17.285
 2011ARG    SC1 4519  13.384   9.968  17.047
 2011ARG    SC2 4520  13.586  10.195  16.895
 2012GLY     BB 4521  13.101   9.695  17.386
 2013CYS     BB 4522  12.800   9.695  17.251
 2013CYS    SC1 4523  12.654   9.505  17.254
 2014PRO     BB 4524  12.572   9.958  17.411
 2014PRO    SC1 4525  12.557  10.106  17.293
 2015THR     BB 4526  12.275   9.812  17.574
 2015THR    SC1 4527  12.261   9.811  17.768
 2016GLU     BB 4528  11.912   9.893  17.469
 2016GLU    SC1 4529  11.596   9.780  17.440
 2017GLU     BB 4530  11.756  10.159  17.810
 2017GLU    SC1 4531  12.038  10.207  17.923
 2018GLY     BB 4532  11.483  10.041  17.855
 2019CYS     BB 4533  11.199  10.104  17.867
 2019CYS    SC1 4534  11.044  10.195  17.709
 2020GLY     BB 4535  11.074  10.087  18.209
 2021GLU     BB 4536  10.825  10.376  18.256
 2021GLU    SC1 4537  10.984  10.562  18.443
 2022ARG     BB 4538  10.729  10.465  17.950
 2022ARG    SC1 4539  10.883  10.593  17.841
 2022ARG    SC2 4540  11.193  10.644  17.766
 2023PHE     BB 4541  10.505  10.152  17.789
 2023PHE    SC1 4542  10.403   9.942  18.042
 2023PHE    SC2 4543  10.641   9.947  18.017
 2023PHE    SC3 4544  10.544   9.954  18.236
 2024ARG     BB 4545  10.685   9.886  17.532
 2024ARG    SC1 4546  10.895   9.757  17.558
 2024ARG    SC2 4547  11.199   9.681  17.614
 2025CYS     BB 4548  10.642   9.857  17.167
 2025CYS    SC1 4549  10.563   9.957  16.964
 2026PHE     BB 4550  10.734   9.565  17.149
 2026PHE    SC1 4551  10.748   9.236  17.063
 2026PHE    SC2 4552  10.758   9.240  17.303
 2026PHE    SC3 4553  10.748   9.030  17.187
 2027SER     BB 4554  11.035   9.734  16.858
 2027SER    SC1 4555  11.070   9.586  16.736
 2028GLY     BB 4556  11.191   9.901  17.110
 2029GLN     BB 4557  11.011  10.211  17.152
 2029GLN    SC1 4558  10.909  10.268  16.814
 2030CYS     BB 4559  10.884  10.409  17.332
 2030CYS    SC1 4560  10.919  10.647  17.335
 2031ILE     BB 4561  10.502  10.455  17.454
 2031ILE    SC1 4562  10.291  10.340  17.395
 2032SER     BB 4563  10.471  10.765  17.629
 2032SER    SC1 4564  10.567  10.935  17.625
 2033LYS     BB 4565  10.261  10.660  17.880
 2033LYS    SC1 4566  10.283  10.479  18.070
 2033LYS    SC2 4567  10.269  10.363  18.323
 2034SER     BB 4568   9.955  10.835  17.830
 2034SER    SC1 4569   9.905  10.996  17.927
 2035LEU     BB 4570   9.871  10.664  17.555
 2035LEU    SC1 4571  10.006  10.753  17.344
 2036VAL     BB 4572   9.852  10.344  17.617
 2036VAL    SC1 4573   9.934  10.278  17.787
 2037CYS     BB 4574   9.538  10.205  17.504
 2037CYS    SC1 4575   9.380  10.064  17.616
 2038ASN     BB 4576   9.471  10.469  17.308
 2038ASN    SC1 4577   9.355  10.656  17.427
 2039GLY     BB 4578   9.262  10.415  17.018
 2040ASP     BB 4579   9.402  10.501  16.740
 2040ASP    SC1 4580   9.331  10.504  16.495
 2041SER     BB 4581   9.701  10.263  16.770
 2041SER    SC1 4582   9.741  10.243  16.960
 2042ASP     BB 4583  10.060  10.570  16.823
 2042ASP    SC1 4584   9.877  10.725  16.907
 2043CYS     BB 4585  10.278  10.302  16.859
 2043CYS    SC1 4586  10.482  10.417  16.909
 2044ASP     BB 4587  10.387  10.262  16.451
 2044ASP    SC1 4588  10.210  10.405  16.337
 2045GLU     BB 4589  10.431   9.951  16.297
 2045GLU    SC1 4590  10.404   9.969  15.975
 2046ASP     BB 4591  10.405   9.730  16.618
 2046ASP    SC1 4592  10.568   9.535  16.643
 2047SER     BB 4593  10.083   9.911  16.736
 2047SER    SC1 4594   9.987   9.954  16.571
 2048ALA     BB 4595  10.115   9.710  17.030
 2049ASP     BB 4596   9.971   9.933  17.269
 2049ASP    SC1 4597  10.067   9.912  17.505
 2050GLU     BB 4598   9.681   9.813  17.252
 2050GLU    SC1 4599   9.434   9.914  17.112
 2051ASP     BB 4600   9.725   9.491  17.268
 2051ASP    SC1 4601   9.747   9.298  17.104
 2052ARG     BB 4602   9.480   9.372  17.518
 2052ARG    SC1 4603   9.616   9.466  17.705
 2052ARG    SC2 4604   9.728   9.789  17.741
 2053CYS     BB 4605   9.212   9.638  17.437
 2053CYS    SC1 4606   9.129   9.581  17.220
 2054GLU     BB 4607   8.970   9.621  17.668
 2054GLU    SC1 4608   8.762   9.465  17.745
 2055ASP     BB 4609   8.687   9.776  17.383
 2055ASP    SC1 4610   8.528   9.876  17.211
 2056SER     BB 4611   8.528   9.907  17.692
 2056SER    SC1 4612   8.347   9.874  17.755
 2057GLU     BB 4613   8.844  10.057  17.779
 2057GLU    SC1 4614   8.809  10.236  17.980
 2058ARG     BB 4615   8.927  10.211  17.503
 2058ARG    SC1 4616   9.014  10.106  17.300
 2058ARG    SC2 4617   8.924   9.965  17.016
 2059ARG     BB 4618   8.771  10.546  17.498
 2059ARG    SC1 4619   8.620  10.580  17.706
 2059ARG    SC2 4620   8.389  10.455  17.939
 2060PRO     BB 4621   8.618  10.750  17.255
 2060PRO    SC1 4622   8.433  10.748  17.212
 2061SER     BB 4623   8.913  10.892  17.116
 2061SER    SC1 4624   9.105  10.907  17.090
 2062CYS     BB 4625   8.692  11.009  16.837
 2062CYS    SC1 4626   8.624  10.793  16.759
 2063ASP     BB 4627   8.451  11.278  16.707
 2063ASP    SC1 4628   8.483  11.511  16.609
 2064ILE     BB 4629   8.572  11.104  16.325
 2064ILE    SC1 4630   8.588  11.235  16.164
 2065ASP     BB 4631   9.050  10.763  16.156
 2065ASP    SC1 4632   8.838  10.725  16.293
 2066LYS     BB 4633   9.020  10.862  15.865
 2066LYS    SC1 4634   8.828  10.999  15.798
 2066LYS    SC2 4635   8.540  11.087  15.705
 2067PRO     BB 4636   9.339  11.080  15.851
 2067PRO    SC1 4637   9.493  10.986  15.909
 2068PRO     BB 4638   9.473  11.365  15.612
 2068PRO    SC1 4639   9.454  11.519  15.722
 2069PRO     BB 4640   9.496  11.283  15.210
 2069PRO    SC1 4641   9.482  11.119  15.115
 2070ASN     BB 4642   9.902  11.265  15.183
 2070ASN    SC1 4643   9.981  11.099  15.013
 2071ILE     BB 4644   9.957  11.254  15.525
 2071ILE    SC1 4645   9.935  11.208  15.717
 2072GLU     BB 4646  10.246  10.986  15.451
 2072GLU    SC1 4647  10.370  10.738  15.671
 2073LEU     BB 4648  10.413  11.124  15.257
 2073LEU    SC1 4649  10.400  11.317  15.076
 2074THR     BB 4650  10.512  11.421  15.498
 2074THR    SC1 4651  10.402  11.507  15.633
 2075GLY     BB 4652  10.749  11.175  15.677
 2076ASN     BB 4653  10.949  11.085  15.414
 2076ASN    SC1 4654  10.883  11.174  15.190
 2077GLY     BB 4655  11.341  11.149  15.378
 2078TYR     BB 4656  11.454  11.346  15.111
 2078TYR    SC1 4657  11.200  11.512  15.038
 2078TYR    SC2 4658  11.393  11.635  14.966
 2078TYR    SC3 4659  11.173  11.619  14.748
 2079ASN     BB 4660  11.759  11.366  14.896
 2079ASN    SC1 4661  11.862  11.158  14.804
 2080GLU     BB 4662  11.867  11.644  14.777
 2080GLU    SC1 4663  11.803  11.917  14.692
 2081LEU     BB 4664  12.159  11.547  14.669
 2081LEU    SC1 4665  12.318  11.473  14.868
 2082THR     BB 4666  11.839  11.384  14.361
 2082THR    SC1 4667  11.949  11.232  14.309
 2083GLY     BB 4668  11.610  11.492  14.485
 2084GLN     BB 4669  11.433  11.220  14.561
 2084GLN    SC1 4670  11.413  10.966  14.428
 2085PHE     BB 4671  11.217  11.119  14.793
 2085PHE    SC1 4672  10.893  11.067  14.692
 2085PHE    SC2 4673  10.984  11.283  14.642
 2085PHE    SC3 4674  10.749  11.258  14.685
 2086ARG     BB 4675  11.310  10.838  15.021
 2086ARG    SC1 4676  11.432  10.692  14.869
 2086ARG    SC2 4677  11.711  10.685  14.725
 2087ASN     BB 4678  11.059  10.684  15.204
 2087ASN    SC1 4679  10.849  10.666  15.069
 2088ARG     BB 4680  10.966  10.716  15.550
 2088ARG    SC1 4681  10.817  10.604  15.745
 2088ARG    SC2 4682  10.602  10.392  15.976
 2089VAL     BB 4683  11.146  10.914  15.858
 2089VAL    SC1 4684  11.311  11.016  15.811
 2090ILE     BB 4685  10.933  11.073  16.089
 2090ILE    SC1 4686  10.844  11.256  16.193
 2091ASN     BB 4687  10.592  10.847  16.200
 2091ASN    SC1 4688  10.522  10.722  16.405
 2092THR     BB 4689  10.354  11.027  16.077
 2092THR    SC1 4690  10.356  11.186  15.964
 2093LYS     BB 4691  10.035  10.876  16.209
 2093LYS    SC1 4692   9.830  10.751  16.188
 2093LYS    SC2 4693   9.769  10.549  16.404
 2094SER     BB 4694  10.114  11.020  16.587
 2094SER    SC1 4695  10.289  11.021  16.672
 2095PHE     BB 4696   9.813  11.175  16.743
 2095PHE    SC1 4697   9.509  11.188  16.562
 2095PHE    SC2 4698   9.615  10.974  16.586
 2095PHE    SC3 4699   9.522  11.038  16.375
 2096GLY     BB 4700   9.922  11.192  17.079
 2097GLY     BB 4701   9.551  11.084  17.148
 2098GLN     BB 4702   9.437  11.422  17.025
 2098GLN    SC1 4703   9.592  11.635  17.151
 2099CYS     BB 4704   9.188  11.406  16.832
 2099CYS    SC1 4705   8.951  11.370  16.848
 2100ARG     BB 4706   9.313  11.624  16.591
 2100ARG    SC1 4707   9.428  11.841  16.695
 2100ARG    SC2 4708   9.405  12.165  16.569
 2101LYS     BB 4709   9.005  11.761  16.422
 2101LYS    SC1 4710   8.878  11.820  16.629
 2101LYS    SC2 4711   8.873  11.944  16.907
 2102VAL     BB 4712   9.051  11.959  16.111
 2102VAL    SC1 4713   9.247  11.972  16.070
 2103PHE     BB 4714   8.793  12.026  15.893
 2103PHE    SC1 4715   8.514  12.129  15.732
 2103PHE    SC2 4716   8.674  12.306  15.757
 2103PHE    SC3 4717   8.471  12.343  15.634
 2104SER     BB 4718   8.998  12.110  15.487
 2104SER    SC1 4719   9.138  12.162  15.613
 2105GLY     BB 4720   8.747  12.228  15.304
 2106ASP     BB 4721   8.830  12.133  15.021
 2106ASP    SC1 4722   9.017  12.218  14.870
 2107GLY     BB 4723   8.781  11.796  15.039
 2108LYS     BB 4724   8.555  11.833  15.322
 2108LYS    SC1 4725   8.329  11.941  15.345
 2108LYS    SC2 4726   8.072  11.871  15.410
 2109ASP     BB 4727   8.500  11.611  15.657
 2109ASP    SC1 4728   8.276  11.497  15.615
 2110PHE     BB 4729   8.677  11.667  15.893
 2110PHE    SC1 4730   8.383  11.768  16.082
 2110PHE    SC2 4731   8.591  11.735  16.198
 2110PHE    SC3 4732   8.433  11.897  16.278
 2111TYR     BB 4733   8.995  11.465  15.885
 2111TYR    SC1 4734   9.002  11.352  15.579
 2111TYR    SC2 4735   8.966  11.589  15.564
 2111TYR    SC3 4736   9.046  11.462  15.293
 2112ARG     BB 4737   9.218  11.369  16.184
 2112ARG    SC1 4738   9.057  11.258  16.336
 2112ARG    SC2 4739   9.080  10.955  16.594
 2113LEU     BB 4740   9.531  11.576  16.226
 2113LEU    SC1 4741   9.679  11.797  16.230
 2114SER     BB 4742   9.873  11.422  16.396
 2114SER    SC1 4743   9.961  11.358  16.234
 2115GLY     BB 4744   9.987  11.545  16.680
 2116ASN     BB 4745  10.326  11.633  16.525
 2116ASN    SC1 4746  10.424  11.423  16.431
 2117VAL     BB 4747  10.264  11.841  16.223
 2117VAL    SC1 4748  10.171  11.742  16.076
 2118LEU     BB 4749  10.223  12.259  16.336
 2118LEU    SC1 4750  10.066  12.211  16.544
 2119SER     BB 4751   9.969  12.287  16.032
 2119SER    SC1 4752   9.916  12.475  16.035
 2120TYR     BB 4753   9.913  12.130  15.711
 2120TYR    SC1 4754   9.739  11.902  15.672
 2120TYR    SC2 4755   9.963  11.817  15.654
 2120TYR    SC3 4756   9.773  11.701  15.438
 2121THR     BB 4757   9.667  12.342  15.565
 2121THR    SC1 4758   9.575  12.464  15.685
 2122PHE     BB 4759   9.425  12.290  15.217
 2122PHE    SC1 4760   9.349  12.025  15.086
 2122PHE    SC2 4761   9.442  11.967  15.300
 2122PHE    SC3 4762   9.351  11.796  15.158
 2123GLN     BB 4763   9.409  12.639  15.130
 2123GLN    SC1 4764   9.545  12.737  15.337
 2124VAL     BB 4765   9.509  12.605  14.714
 2124VAL    SC1 4766   9.330  12.561  14.636
 2125LYS     BB 4767   9.733  12.806  14.488
 2125LYS    SC1 4768   9.970  12.894  14.425
 2125LYS    SC2 4769  10.212  12.805  14.344
 2126ILE     BB 4770   9.676  12.714  14.063
 2126ILE    SC1 4771   9.471  12.678  14.131
 2127ASN     BB 4772   9.929  12.894  13.882
 2127ASN    SC1 4773  10.145  13.016  13.913
 2128ASN     BB 4774   9.825  12.828  13.521
 2128ASN    SC1 4775   9.602  12.729  13.578
 2129ASN     BB 4776  10.049  12.952  13.284
 2129ASN    SC1 4777  10.247  13.034  13.414
 2130PHE     BB 4778  10.076  13.004  12.947
 2130PHE    SC1 4779   9.889  12.983  12.689
 2130PHE    SC2 4780  10.024  12.792  12.639
 2130PHE    SC3 4781   9.827  12.837  12.509
 2131ASN     BB 4782  10.385  13.045  12.804
 2131ASN    SC1 4783  10.554  13.145  12.959
 2132TYR     BB 4784  10.365  13.050  12.436
 2132TYR    SC1 4785  10.079  13.034  12.226
 2132TYR    SC2 4786  10.257  12.874  12.207
 2132TYR    SC3 4787   9.996  12.780  12.069
 2133GLU     BB 4788  10.638  13.170  12.163
 2133GLU    SC1 4789  10.759  13.312  12.409
 2134PHE     BB 4790  10.534  13.029  11.829
 2134PHE    SC1 4791  10.236  13.133  11.815
 2134PHE    SC2 4792  10.276  12.961  11.653
 2134PHE    SC3 4793  10.056  13.054  11.677
 2135TYR     BB 4794  10.700  13.151  11.529
 2135TYR    SC1 4795  10.966  13.216  11.686
 2135TYR    SC2 4796  11.038  13.157  11.465
 2135TYR    SC3 4797  11.186  13.405  11.577
 2136ASN     BB 4798  10.549  13.071  11.241
 2136ASN    SC1 4799  10.318  13.025  11.157
 2137SER     BB 4800  10.763  13.087  10.900
 2137SER    SC1 4801  10.956  13.081  10.930
 2138THR     BB 4802  10.561  13.103  10.553
 2138THR    SC1 4803  10.372  13.081  10.600
 2139TRP     BB 4804  10.696  13.193  10.198
 2139TRP    SC1 4805  10.875  13.356  10.122
 2139TRP    SC2 4806  10.894  13.557  10.033
 2139TRP    SC3 4807  11.126  13.309  10.132
 2139TRP    SC4 4808  11.144  13.570  10.031
 2140SER     BB 4809  10.573  13.132   9.845
 2140SER    SC1 4810  10.403  13.101   9.755
 2141TYR     BB 4811  10.789  13.361   9.601
 2141TYR    SC1 4812  11.055  13.498   9.605
 2141TYR    SC2 4813  11.046  13.276   9.695
 2141TYR    SC3 4814  11.336  13.380   9.662
 2142VAL     BB 4815  10.849  13.274   9.231
 2142VAL    SC1 4816  10.700  13.211   9.113
 2143LYS     BB 4817  11.157  13.392   9.125
 2143LYS    SC1 4818  11.380  13.380   9.167
 2143LYS    SC2 4819  11.646  13.404   9.283
 2144HIS     BB 4820  11.190  13.421   8.754
 2144HIS    SC1 4821  11.045  13.371   8.633
 2144HIS    SC2 4822  10.888  13.314   8.537
 2144HIS    SC3 4823  10.916  13.466   8.386
 2145THR     BB 4824  11.530  13.543   8.670
 2145THR    SC1 4825  11.655  13.637   8.787
 2146SER     BB 4826  11.569  13.465   8.261
 2146SER    SC1 4827  11.376  13.460   8.230
 2147THR     BB 4828  11.720  13.505   7.909
 2147THR    SC1 4829  11.913  13.524   7.923
 2148GLU     BB 4830  11.560  13.487   7.580
 2148GLU    SC1 4831  11.271  13.444   7.411
 2149HIS     BB 4832  11.766  13.516   7.325
 2149HIS    SC1 4833  11.950  13.474   7.277
 2149HIS    SC2 4834  12.130  13.422   7.232
 2149HIS    SC3 4835  12.208  13.616   7.288
 2150THR     BB 4836  11.608  13.558   6.980
 2150THR    SC1 4837  11.429  13.610   6.922
 2151SER     BB 4838  11.934  13.518   6.787
 2151SER    SC1 4839  12.114  13.470   6.730
 2152SER     BB 4840  11.751  13.616   6.438
 2152SER    SC1 4841  11.556  13.619   6.440
 2153SER     BB 4842  11.928  13.670   6.074
 2153SER    SC1 4843  12.103  13.645   5.991
 2154ARG     BB 4844  11.682  13.703   5.752
 2154ARG    SC1 4845  11.494  13.746   5.941
 2154ARG    SC2 4846  11.344  13.955   6.157
 2155LYS     BB 4847  11.849  13.675   5.506
 2155LYS    SC1 4848  12.094  13.629   5.414
 2155LYS    SC2 4849  12.349  13.610   5.498
 2156ARG     BB 4850  11.673  13.740   5.242
 2156ARG    SC1 4851  11.421  13.761   5.285
 2156ARG    SC2 4852  11.124  13.768   5.245
 2157SER     BB 4853  11.648  13.846   4.871
 2157SER    SC1 4854  11.528  13.994   4.828
 2158PHE     BB 4855  11.670  13.560   4.616
 2158PHE    SC1 4856  11.942  13.754   4.494
 2158PHE    SC2 4857  11.796  13.658   4.329
 2158PHE    SC3 4858  11.984  13.790   4.260
 2159PHE     BB 4859  11.775  13.333   4.831
 2159PHE    SC1 4860  12.070  13.160   4.848
 2159PHE    SC2 4861  12.051  13.246   4.625
 2159PHE    SC3 4862  12.259  13.154   4.701
 2160ARG     BB 4863  11.789  13.290   5.203
 2160ARG    SC1 4864  11.552  13.247   5.289
 2160ARG    SC2 4865  11.209  13.224   5.368
 2161SER     BB 4866  11.919  13.180   5.575
 2161SER    SC1 4867  12.093  13.115   5.632
 2162SER     BB 4868  11.655  13.253   5.784
 2162SER    SC1 4869  11.464  13.215   5.778
 2163SER     BB 4870  11.742  13.126   6.133
 2163SER    SC1 4871  11.929  13.174   6.110
 2164SER     BB 4872  11.622  13.160   6.492
 2164SER    SC1 4873  11.427  13.176   6.492
 2165SER     BB 4874  11.839  13.015   6.757
 2165SER    SC1 4875  11.964  13.037   6.905
 2166SER     BB 4876  11.524  13.082   7.112
 2166SER    SC1 4877  11.346  13.097   7.035
 2167ARG     BB 4878  11.596  13.039   7.449
 2167ARG    SC1 4879  11.836  13.046   7.494
 2167ARG    SC2 4880  12.135  12.890   7.386
 2168SER     BB 4881  11.421  13.045   7.783
 2168SER    SC1 4882  11.265  13.122   7.871
 2169TYR     BB 4883  11.687  13.023   8.046
 2169TYR    SC1 4884  11.901  12.872   8.211
 2169TYR    SC2 4885  11.985  13.069   8.103
 2169TYR    SC3 4886  12.208  12.863   8.167
 2170THR     BB 4887  11.428  12.982   8.319
 2170THR    SC1 4888  11.234  12.967   8.335
 2171SER     BB 4889  11.623  13.013   8.637
 2171SER    SC1 4890  11.766  13.145   8.644
 2172HIS     BB 4891  11.385  12.939   8.887
 2172HIS    SC1 4892  11.193  12.934   8.850
 2172HIS    SC2 4893  11.006  12.930   8.805
 2172HIS    SC3 4894  10.970  12.762   8.936
 2173THR     BB 4895  11.333  12.932   9.297
 2173THR    SC1 4896  11.524  12.910   9.329
 2174ASN     BB 4897  11.055  12.844   9.400
 2174ASN    SC1 4898  10.809  12.807   9.427
 2175GLU     BB 4899  11.153  12.799   9.750
 2175GLU    SC1 4900  11.339  12.939   9.896
 2176ILE     BB 4901  10.869  12.809   9.965
 2176ILE    SC1 4902  10.680  12.692   9.878
 2177HIS     BB 4903  10.932  12.811  10.298
 2177HIS    SC1 4904  11.054  12.932  10.390
 2177HIS    SC2 4905  11.167  13.035  10.508
 2177HIS    SC3 4906  11.338  13.011  10.379
 2178LYS     BB 4907  10.691  12.678  10.563
 2178LYS    SC1 4908  10.518  12.644  10.362
 2178LYS    SC2 4909  10.330  12.785  10.209
 2179GLY     BB 4910  10.734  12.648  10.920
 2180LYS     BB 4911  10.705  12.660  11.288
 2180LYS    SC1 4912  10.489  12.582  11.340
 2180LYS    SC2 4913  10.238  12.480  11.311
 2181SER     BB 4914  10.866  12.633  11.649
 2181SER    SC1 4915  11.014  12.725  11.737
 2182TYR     BB 4916  10.619  12.654  11.948
 2182TYR    SC1 4917  10.381  12.435  12.028
 2182TYR    SC2 4918  10.366  12.523  11.806
 2182TYR    SC3 4919  10.173  12.285  11.854
 2183GLN     BB 4920  10.737  12.665  12.274
 2183GLN    SC1 4921  11.017  12.875  12.231
 2184LEU     BB 4922  10.587  12.616  12.526
 2184LEU    SC1 4923  10.357  12.489  12.495
 2185LEU     BB 4924  10.655  12.624  12.836
 2185LEU    SC1 4925  10.917  12.603  12.870
 2186VAL     BB 4926  10.382  12.583  13.100
 2186VAL    SC1 4927  10.207  12.578  13.002
 2187VAL     BB 4928  10.384  12.524  13.452
 2187VAL    SC1 4929  10.391  12.657  13.601
 2188GLU     BB 4930  10.000  12.422  13.594
 2188GLU    SC1 4931   9.916  12.387  13.321
 2189ASN     BB 4932  10.028  12.341  13.876
 2189ASN    SC1 4933  10.226  12.387  14.022
 2190THR     BB 4934   9.769  12.293  14.173
 2190THR    SC1 4935   9.618  12.191  14.104
 2191VAL     BB 4936   9.899  12.321  14.522
 2191VAL    SC1 4937  10.093  12.368  14.515
 2192GLU     BB 4938   9.658  12.182  14.734
 2192GLU    SC1 4939   9.509  12.089  14.652
 2193VAL     BB 4940   9.797  12.233  15.061
 2193VAL    SC1 4941   9.866  12.085  15.177
 2194ALA     BB 4942   9.951  12.537  15.079
 2195GLN     BB 4943  10.189  12.445  15.370
 2195GLN    SC1 4944  10.075  12.632  15.579
 2196PHE     BB 4945  10.278  12.196  15.560
 2196PHE    SC1 4946  10.488  11.942  15.533
 2196PHE    SC2 4947  10.288  11.933  15.401
 2196PHE    SC3 4948  10.497  11.865  15.306
 2197ILE     BB 4949  10.481  12.219  15.887
 2197ILE    SC1 4950  10.520  12.420  15.975
 2198ASN     BB 4951  10.674  11.914  16.040
 2198ASN    SC1 4952  10.730  11.680  15.972
 2199ASN     BB 4953  10.835  11.949  16.396
 2199ASN    SC1 4954  10.625  12.013  16.515
 2200ASN     BB 4955  11.106  12.045  16.433
 2200ASN    SC1 4956  11.217  12.258  16.364
 2201PRO     BB 4957  11.305  11.787  16.565
 2201PRO    SC1 4958  11.486  11.804  16.510
 2202GLU     BB 4959  11.208  11.771  16.910
 2202GLU    SC1 4960  11.308  12.013  17.002
 2203PHE     BB 4961  10.879  11.644  16.845
 2203PHE    SC1 4962  10.757  11.829  17.089
 2203PHE    SC2 4963  10.835  11.621  17.179
 2203PHE    SC3 4964  10.814  11.813  17.322
 2204LEU     BB 4965  10.935  11.470  16.615
 2204LEU    SC1 4966  11.166  11.343  16.591
 2205GLN     BB 4967  10.814  11.036  16.670
 2205GLN    SC1 4968  10.819  10.785  16.828
 2206LEU     BB 4969  11.049  10.799  16.412
 2206LEU    SC1 4970  11.284  10.921  16.430
 2207ALA     BB 4971  10.955  10.558  16.264
 2208GLU     BB 4972  10.976  10.238  16.285
 2208GLU    SC1 4973  10.967  10.015  16.412
 2209PRO     BB 4974  11.253  10.153  16.050
 2209PRO    SC1 4975  11.339  10.063  15.906
 2210PHE     BB 4976  11.440  10.465  16.088
 2210PHE    SC1 4977  11.734  10.561  16.000
 2210PHE    SC2 4978  11.610  10.745  16.092
 2210PHE    SC3 4979  11.835  10.778  16.015
 2211TRP     BB 4980  11.451  10.397  16.410
 2211TRP    SC1 4981  11.377  10.470  16.657
 2211TRP    SC2 4982  11.265  10.611  16.783
 2211TRP    SC3 4983  11.419  10.300  16.842
 2211TRP    SC4 4984  11.299  10.496  17.002
 2212LYS     BB 4985  11.548  10.076  16.363
 2212LYS    SC1 4986  11.537   9.885  16.505
 2212LYS    SC2 4987  11.705   9.672  16.551
 2213GLU     BB 4988  11.827  10.134  16.215
 2213GLU    SC1 4989  11.893   9.802  16.136
 2214LEU     BB 4990  11.935  10.366  16.457
 2214LEU    SC1 4991  12.122  10.492  16.318
 2215SER     BB 4992  11.909  10.122  16.732
 2215SER    SC1 4993  11.846  10.062  16.906
 2216HIS     BB 4994  12.194   9.882  16.600
 2216HIS    SC1 4995  12.295   9.856  16.764
 2216HIS    SC2 4996  12.410   9.841  16.919
 2216HIS    SC3 4997  12.241   9.827  17.053
 2217LEU     BB 4998  12.390  10.152  16.378
 2217LEU    SC1 4999  12.397  10.015  16.152
 2218PRO     BB 5000  12.698  10.011  16.488
 2218PRO    SC1 5001  12.767   9.857  16.575
 2219SER     BB 5002  12.831  10.291  16.757
 2219SER    SC1 5003  12.863  10.192  16.922
 2220LEU     BB 5004  13.173  10.364  16.535
 2220LEU    SC1 5005  13.255  10.112  16.540
 2221TYR     BB 5006  13.247  10.518  16.229
 2221TYR    SC1 5007  13.179  10.725  15.996
 2221TYR    SC2 5008  13.414  10.705  16.039
 2221TYR    SC3 5009  13.353  10.807  15.753
 2222ASP     BB 5010  13.110  10.252  15.974
 2222ASP    SC1 5011  13.007  10.055  16.099
 2223TYR     BB 5012  13.057  10.380  15.690
 2223TYR    SC1 5013  12.988  10.681  15.531
 2223TYR    SC2 5014  13.183  10.552  15.476
 2223TYR    SC3 5015  13.048  10.678  15.227
 2224SER     BB 5016  12.889  10.164  15.516
 2224SER    SC1 5017  12.943  10.087  15.346
 2225ALA     BB 5018  12.631  10.115  15.740
 2226TYR     BB 5019  12.575  10.436  15.759
 2226TYR    SC1 5020  12.738  10.608  15.962
 2226TYR    SC2 5021  12.520  10.560  16.052
 2226TYR    SC3 5022  12.750  10.489  16.248
 2227ARG     BB 5023  12.555  10.471  15.358
 2227ARG    SC1 5024  12.644  10.417  15.134
 2227ARG    SC2 5025  12.665  10.485  14.865
 2228ARG     BB 5026  12.286  10.216  15.368
 2228ARG    SC1 5027  12.365  10.029  15.230
 2228ARG    SC2 5028  12.367   9.793  14.965
 2229LEU     BB 5029  12.088  10.383  15.607
 2229LEU    SC1 5030  12.135  10.313  15.858
 2230ILE     BB 5031  12.105  10.704  15.433
 2230ILE    SC1 5032  12.201  10.856  15.561
 2231ASP     BB 5033  12.060  10.558  15.123
 2231ASP    SC1 5034  12.200  10.508  14.916
 2232GLN     BB 5035  11.748  10.468  15.186
 2232GLN    SC1 5036  11.765  10.186  15.256
 2233TYR     BB 5037  11.674  10.810  15.308
 2233TYR    SC1 5038  11.429  10.657  15.492
 2233TYR    SC2 5039  11.649  10.683  15.583
 2233TYR    SC3 5040  11.532  10.400  15.631
 2234GLY     BB 5041  11.806  10.987  15.237
 2235THR     BB 5042  11.979  11.289  15.361
 2235THR    SC1 5043  12.121  11.383  15.266
 2236HIS     BB 5044  11.674  11.559  15.470
 2236HIS    SC1 5045  11.715  11.690  15.331
 2236HIS    SC2 5046  11.746  11.830  15.203
 2236HIS    SC3 5047  11.953  11.850  15.262
 2237TYR     BB 5048  11.374  11.521  15.599
 2237TYR    SC1 5049  11.185  11.506  15.864
 2237TYR    SC2 5050  11.416  11.511  15.928
 2237TYR    SC3 5051  11.228  11.611  16.153
 2238LEU     BB 5052  11.138  11.771  15.505
 2238LEU    SC1 5053  10.933  11.673  15.370
 2239GLN     BB 5054  11.069  12.017  15.742
 2239GLN    SC1 5055  11.050  12.143  15.943
 2240SER     BB 5056  10.793  12.299  15.551
 2240SER    SC1 5057  10.783  12.490  15.587
 2241GLY     BB 5058  10.721  12.245  15.163
 2242SER     BB 5059  10.366  12.213  14.990
 2242SER    SC1 5060  10.408  12.368  14.880
 2243LEU     BB 5061  10.149  11.909  14.844
 2243LEU    SC1 5062  10.144  11.723  15.032
 2244GLY     BB 5063   9.999  11.920  14.513
 2245GLY     BB 5064  10.061  11.828  14.192
 2246GLU     BB 5065  10.301  11.926  13.901
 2246GLU    SC1 5066  10.598  11.830  13.944
 2247TYR     BB 5067  10.204  11.972  13.562
 2247TYR    SC1 5068  10.071  11.895  13.244
 2247TYR    SC2 5069   9.888  11.914  13.398
 2247TYR    SC3 5070   9.797  11.925  13.102
 2248ARG     BB 5071  10.492  12.059  13.324
 2248ARG    SC1 5072  10.644  12.102  13.536
 2248ARG    SC2 5073  10.646  12.267  13.796
 2249VAL     BB 5074  10.456  12.107  12.957
 2249VAL    SC1 5075  10.269  12.149  12.899
 2250LEU     BB 5076  10.716  12.141  12.723
 2250LEU    SC1 5077  10.926  12.070  12.869
 2251PHE     BB 5078  10.683  12.135  12.374
 2251PHE    SC1 5079  10.340  12.039  12.449
 2251PHE    SC2 5080  10.369  12.019  12.211
 2251PHE    SC3 5081  10.225  11.867  12.327
 2252TYR     BB 5082  10.805  12.194  12.052
 2252TYR    SC1 5083  11.093  12.360  12.115
 2252TYR    SC2 5084  11.116  12.134  12.036
 2252TYR    SC3 5085  11.331  12.325  11.919
 2253VAL     BB 5086  10.762  12.200  11.695
 2253VAL    SC1 5087  10.599  12.183  11.580
 2254ASP     BB 5088  11.054  12.253  11.502
 2254ASP    SC1 5089  11.287  12.226  11.403
 2255SER     BB 5090  10.888  12.219  11.119
 2255SER    SC1 5091  10.698  12.179  11.096
 2256GLU     BB 5092  11.054  12.384  10.858
 2256GLU    SC1 5093  11.165  12.623  10.748
 2257LYS     BB 5094  10.963  12.264  10.463
 2257LYS    SC1 5095  10.741  12.211  10.512
 2257LYS    SC2 5096  10.471  12.179  10.605
 2258LEU     BB 5097  11.126  12.348  10.247
 2258LEU    SC1 5098  11.333  12.510  10.209
 2259LYS     BB 5099  10.918  12.292   9.921
 2259LYS    SC1 5100  10.670  12.237   9.965
 2259LYS    SC2 5101  10.504  12.083   9.761
 2260GLN     BB 5102  11.066  12.338   9.638
 2260GLN    SC1 5103  11.392  12.401   9.763
 2261ASN     BB 5104  11.122  12.372   9.274
 2261ASN    SC1 5105  10.980  12.258   9.102
 2262ASP     BB 5106  11.431  12.462   9.095
 2262ASP    SC1 5107  11.640  12.445   9.241
 2263PHE     BB 5108  11.420  12.447   8.789
 2263PHE    SC1 5109  11.222  12.572   8.560
 2263PHE    SC2 5110  11.102  12.396   8.669
 2263PHE    SC3 5111  11.070  12.435   8.435
 2264ASN     BB 5112  11.692  12.557   8.606
 2264ASN    SC1 5113  11.934  12.621   8.610
 2265SER     BB 5114  11.623  12.489   8.153
 2265SER    SC1 5115  11.444  12.552   8.111
 2266VAL     BB 5116  11.798  12.589   7.812
 2266VAL    SC1 5117  11.996  12.577   7.832
 2267GLU     BB 5118  11.597  12.589   7.550
 2267GLU    SC1 5119  11.296  12.611   7.583
 2268GLU     BB 5120  11.714  12.619   7.203
 2268GLU    SC1 5121  11.981  12.528   7.099
 2269LYS     BB 5122  11.562  12.634   6.858
 2269LYS    SC1 5123  11.324  12.644   6.920
 2269LYS    SC2 5124  11.161  12.483   7.170
 2270LYS     BB 5125  11.804  12.643   6.623
 2270LYS    SC1 5126  12.022  12.610   6.570
 2270LYS    SC2 5127  12.302  12.640   6.702
 2271CYS     BB 5128  11.553  12.636   6.386
 2271CYS    SC1 5129  11.314  12.654   6.396
 2272LYS     BB 5130  11.651  12.757   6.049
 2272LYS    SC1 5131  11.905  12.680   6.019
 2272LYS    SC2 5132  12.178  12.666   6.112
 2273SER     BB 5133  11.670  12.754   5.636
 2273SER    SC1 5134  11.497  12.792   5.555
 2274SER     BB 5135  11.901  12.809   5.307
 2274SER    SC1 5136  12.087  12.801   5.249
 2275GLY     BB 5137  11.608  12.845   5.056
 2276TRP     BB 5138  11.626  12.969   4.754
 2276TRP    SC1 5139  11.757  12.962   4.525
 2276TRP    SC2 5140  11.756  13.071   4.333
 2276TRP    SC3 5141  11.988  12.859   4.494
 2276TRP    SC4 5142  11.970  12.980   4.242
 2277HIS     BB 5143  11.209  12.915   4.453
 2277HIS    SC1 5144  11.123  12.971   4.619
 2277HIS    SC2 5145  11.040  13.045   4.777
 2277HIS    SC3 5146  11.128  12.894   4.904
 2278PHE     BB 5147  11.190  13.086   4.162
 2278PHE    SC1 5148  10.932  13.067   3.942
 2278PHE    SC2 5149  11.042  13.273   3.889
 2278PHE    SC3 5150  10.962  13.131   3.713
 2279VAL     BB 5151  11.429  12.924   3.966
 2279VAL    SC1 5152  11.621  12.957   3.919
 2280VAL     BB 5153  11.465  12.605   4.226
 2280VAL    SC1 5154  11.661  12.565   4.218
 2281LYS     BB 5155  11.253  12.510   4.496
 2281LYS    SC1 5156  10.997  12.508   4.555
 2281LYS    SC2 5157  10.742  12.360   4.571
 2282PHE     BB 5158  11.499  12.460   4.765
 2282PHE    SC1 5159  11.822  12.517   4.702
 2282PHE    SC2 5160  11.808  12.348   4.871
 2282PHE    SC3 5161  11.976  12.519   4.886
 2283SER     BB 5162  11.465  12.445   5.174
 2283SER    SC1 5163  11.279  12.416   5.225
 2284SER     BB 5164  11.721  12.328   5.371
 2284SER    SC1 5165  11.908  12.347   5.424
 2285HIS     BB 5166  11.580  12.313   5.771
 2285HIS    SC1 5167  11.387  12.335   5.754
 2285HIS    SC2 5168  11.195  12.356   5.759
 2285HIS    SC3 5169  11.211  12.546   5.859
 2286GLY     BB 5170  11.817  12.233   5.965
 2287CYS     BB 5171  11.676  12.267   6.340
 2287CYS    SC1 5172  11.467  12.170   6.274
 2288LYS     BB 5173  11.786  12.131   6.707
 2288LYS    SC1 5174  12.028  12.149   6.744
 2288LYS    SC2 5175  12.237  12.126   6.941
 2289GLU     BB 5176  11.558  12.190   6.990
 2289GLU    SC1 5177  11.292  12.204   6.790
 2290LEU     BB 5178  11.626  12.128   7.281
 2290LEU    SC1 5179  11.859  12.175   7.398
 2291GLU     BB 5180  11.410  12.102   7.546
 2291GLU    SC1 5181  11.123  12.066   7.399
 2292ASN     BB 5182  11.568  12.072   7.857
 2292ASN    SC1 5183  11.817  12.091   7.873
 2293ALA     BB 5184  11.490  12.095   8.226
 2294LEU     BB 5185  11.623  12.046   8.511
 2294LEU    SC1 5186  11.846  12.096   8.644
 2295LYS     BB 5187  11.408  12.004   8.812
 2295LYS    SC1 5188  11.171  11.938   8.754
 2295LYS    SC2 5189  10.889  11.886   8.749
 2296ALA     BB 5190  11.508  11.951   9.099
 2297ALA     BB 5191  11.276  11.917   9.338
 2298SER     BB 5192  11.267  11.831   9.685
 2298SER    SC1 5193  11.426  11.809   9.796
 2299GLY     BB 5194  10.988  11.885   9.946
 2300THR     BB 5195  11.042  11.813  10.284
 2300THR    SC1 5196  11.231  11.813  10.332
 2301GLN     BB 5197  10.939  11.768  10.666
 2301GLN    SC1 5198  10.647  11.706  10.712
 2302ASN     BB 5199  11.066  11.817  10.914
 2302ASN    SC1 5200  11.308  11.832  10.973
 2303ASN     BB 5201  10.855  11.722  11.163
 2303ASN    SC1 5202  10.627  11.745  11.263
 2304VAL     BB 5203  11.040  11.777  11.486
 2304VAL    SC1 5204  11.206  11.770  11.597
 2305LEU     BB 5205  10.745  11.741  11.793
 2305LEU    SC1 5206  10.482  11.742  11.757
 2306ARG     BB 5207  10.914  11.699  12.068
 2306ARG    SC1 5208  11.124  11.679  12.190
 2306ARG    SC2 5209  11.190  11.483  12.455
 2307GLY     BB 5210  10.719  11.769  12.432
 2308GLU     BB 5211  10.718  11.619  12.737
 2308GLU    SC1 5212  11.050  11.593  12.875
 2309PRO     BB 5213  10.406  11.691  12.973
 2309PRO    SC1 5214  10.260  11.686  12.851
 2310PHE     BB 5215  10.488  11.583  13.295
 2310PHE    SC1 5216  10.797  11.603  13.255
 2310PHE    SC2 5217  10.766  11.471  13.453
 2310PHE    SC3 5218  10.958  11.434  13.314
 2311ILE     BB 5219  10.304  11.510  13.612
 2311ILE    SC1 5220  10.081  11.518  13.563
 2312ARG     BB 5221  10.268  11.417  13.951
 2312ARG    SC1 5222  10.504  11.352  14.090
 2312ARG    SC2 5223  10.617  11.081  14.217
 2313GLY     BB 5224  10.028  11.437  14.152
 2314GLY     BB 5225   9.640  11.291  14.181
 2315GLY     BB 5226   9.496  10.913  14.070
 2316ALA     BB 5227   9.640  10.746  13.813
 2317GLY     BB 5228   9.413  10.782  13.536
 2318PHE     BB 5229   9.385  11.151  13.549
 2318PHE    SC1 5230   9.018  11.142  13.629
 2318PHE    SC2 5231   9.158  11.086  13.817
 2318PHE    SC3 5232   8.981  10.938  13.751
 2319ILE     BB 5233   9.698  11.171  13.548
 2319ILE    SC1 5234   9.818  11.159  13.740
 2320SER     BB 5235   9.744  10.969  13.177
 2320SER    SC1 5236   9.860  10.812  13.180
 2321GLY     BB 5237   9.479  11.162  13.028
 2322LEU     BB 5238   9.584  11.472  13.102
 2322LEU    SC1 5239   9.521  11.591  13.330
 2323SER     BB 5240   9.920  11.397  13.005
 2323SER    SC1 5241  10.068  11.353  13.124
 2324TYR     BB 5242   9.831  11.325  12.691
 2324TYR    SC1 5243   9.743  11.014  12.658
 2324TYR    SC2 5244   9.727  11.129  12.447
 2324TYR    SC3 5245   9.684  10.823  12.421
 2325LEU     BB 5246   9.953  11.556  12.530
 2325LEU    SC1 5247   9.885  11.784  12.646
 2326GLU     BB 5248   9.689  11.652  12.236
 2326GLU    SC1 5249   9.487  11.538  12.287
 2327LEU     BB 5250   9.834  11.732  11.967
 2327LEU    SC1 5251  10.017  11.711  11.777
 2328ASP     BB 5252   9.666  12.096  11.862
 2328ASP    SC1 5253   9.699  12.125  11.611
 2329ASN     BB 5254   9.526  12.105  12.125
 2329ASN    SC1 5255   9.325  12.053  12.265
 2330PRO     BB 5256   9.900  12.213  12.384
 2330PRO    SC1 5257   9.937  12.364  12.274
 2331ALA     BB 5258   9.780  12.267  12.771
 2332GLY     BB 5259   9.475  12.068  12.778
 2333ASN     BB 5260   9.183  12.091  12.772
 2333ASN    SC1 5261   9.031  11.953  12.629
 2334LYS     BB 5262   8.829  12.156  13.074
 2334LYS    SC1 5263   8.686  12.341  13.136
 2334LYS    SC2 5264   8.596  12.601  13.196
 2335ARG     BB 5265   8.720  11.886  13.221
 2335ARG    SC1 5266   8.578  11.826  13.391
 2335ARG    SC2 5267   8.582  11.772  13.785
 2336ARG     BB 5268   9.037  11.708  13.176
 2336ARG    SC1 5269   8.990  11.458  13.180
 2336ARG    SC2 5270   8.885  11.266  12.903
 2337TYR     BB 5271   9.244  11.958  13.312
 2337TYR    SC1 5272   9.486  12.162  13.339
 2337TYR    SC2 5273   9.284  12.293  13.345
 2337TYR    SC3 5274   9.445  12.308  13.609
 2338SER     BB 5275   9.051  11.966  13.610
 2338SER    SC1 5276   8.920  12.102  13.659
 2339ALA     BB 5277   9.016  11.633  13.637
 2340TRP     BB 5278   9.276  11.574  13.776
 2340TRP    SC1 5279   9.523  11.669  13.762
 2340TRP    SC2 5280   9.721  11.637  13.852
 2340TRP    SC3 5281   9.568  11.909  13.686
 2340TRP    SC4 5282   9.816  11.864  13.808
 2341ALA     BB 5283   9.215  11.903  14.008
 2342GLU     BB 5284   8.999  11.746  14.167
 2342GLU    SC1 5285   8.753  11.614  14.197
 2343SER     BB 5286   9.196  11.423  14.254
 2343SER    SC1 5287   9.181  11.229  14.269
 2344VAL     BB 5288   9.483  11.612  14.336
 2344VAL    SC1 5289   9.621  11.751  14.295
 2345THR     BB 5290   9.294  11.668  14.669
 2345THR    SC1 5291   9.120  11.755  14.652
 2346ASN     BB 5292   9.361  11.295  14.725
 2346ASN    SC1 5293   9.139  11.252  14.830
 2347LEU     BB 5294   9.647  11.260  14.573
 2347LEU    SC1 5295   9.707  11.002  14.572
 2348PRO     BB 5296   9.843  11.528  14.708
 2348PRO    SC1 5297   9.718  11.635  14.804
 2349GLN     BB 5298  10.286  11.525  14.626
 2349GLN    SC1 5299  10.230  11.271  14.554
 2350VAL     BB 5300  10.571  11.729  14.770
 2350VAL    SC1 5301  10.700  11.674  14.912
 2351ILE     BB 5302  10.647  11.989  14.585
 2351ILE    SC1 5303  10.486  12.013  14.427
 2352LYS     BB 5304  10.866  12.240  14.719
 2352LYS    SC1 5305  11.082  12.380  14.623
 2352LYS    SC2 5306  11.261  12.409  14.363
 2353GLN     BB 5307  11.025  12.209  15.079
 2353GLN    SC1 5308  11.264  12.061  15.101
 2354LYS     BB 5309  11.250  12.363  15.502
 2354LYS    SC1 5310  11.317  12.476  15.706
 2354LYS    SC2 5311  11.450  12.478  15.985
 2355LEU     BB 5312  11.550  12.157  15.481
 2355LEU    SC1 5313  11.727  12.309  15.357
 2356THR     BB 5314  11.638  12.042  15.797
 2356THR    SC1 5315  11.520  11.982  15.940
 2357PRO     BB 5316  11.908  11.723  15.780
 2357PRO    SC1 5317  12.041  11.851  15.735
 2358LEU     BB 5318  11.900  11.401  15.855
 2358LEU    SC1 5319  11.773  11.180  15.781
 2359TYR     BB 5320  12.107  11.427  16.177
 2359TYR    SC1 5321  12.353  11.562  16.308
 2359TYR    SC2 5322  12.282  11.692  16.119
 2359TYR    SC3 5323  12.458  11.854  16.316
 2360GLU     BB 5324  11.870  11.562  16.328
 2360GLU    SC1 5325  11.959  11.817  16.489
 2361LEU     BB 5326  11.689  11.328  16.458
 2361LEU    SC1 5327  11.630  11.183  16.244
 2362VAL     BB 5328  11.806  11.051  16.621
 2362VAL    SC1 5329  11.908  10.904  16.532
 2363LYS     BB 5330  11.660  11.027  16.911
 2363LYS    SC1 5331  11.420  11.094  16.906
 2363LYS    SC2 5332  11.162  11.036  17.063
 2364GLU     BB 5333  11.588  10.815  17.221
 2364GLU    SC1 5334  11.423  10.840  17.393
 2365VAL     BB 5335  11.840  10.521  17.108
 2365VAL    SC1 5336  11.885  10.561  16.917
 2366PRO     BB 5337  12.126  10.444  17.332
 2366PRO    SC1 5338  12.114  10.298  17.453
 2367CYS     BB 5339  12.418  10.646  17.233
 2367CYS    SC1 5340  12.644  10.571  17.205
 2368ALA     BB 5341  12.251  10.879  17.060
 2369SER     BB 5342  12.488  11.145  17.118
 2369SER    SC1 5343  12.459  11.328  17.179
 2370VAL     BB 5344  12.769  11.006  16.944
 2370VAL    SC1 5345  12.941  11.102  16.980
 2371LYS     BB 5346  12.566  10.861  16.691
 2371LYS    SC1 5347  12.490  10.631  16.654
 2371LYS    SC2 5348  12.335  10.391  16.800
 2372LYS     BB 5349  12.436  11.150  16.596
 2372LYS    SC1 5350  12.232  11.255  16.674
 2372LYS    SC2 5351  12.145  11.505  16.802
 2373LEU     BB 5352  12.789  11.303  16.516
 2373LEU    SC1 5353  12.817  11.566  16.525
 2374TYR     BB 5354  12.875  10.987  16.330
 2374TYR    SC1 5355  13.213  10.972  16.429
 2374TYR    SC2 5356  13.049  10.870  16.572
 2374TYR    SC3 5357  13.328  10.893  16.706
 2375LEU     BB 5358  12.575  11.048  16.162
 2375LEU    SC1 5359  12.312  11.026  16.152
 2376LYS     BB 5360  12.698  11.355  16.055
 2376LYS    SC1 5361  12.758  11.610  16.000
 2376LYS    SC2 5362  12.968  11.803  16.029
 2377TRP     BB 5363  12.969  11.197  15.918
 2377TRP    SC1 5364  13.191  11.290  16.024
 2377TRP    SC2 5365  13.251  11.422  16.190
 2377TRP    SC3 5366  13.409  11.158  16.016
 2377TRP    SC4 5367  13.480  11.328  16.226
 2378ALA     BB 5368  12.844  11.050  15.732
 2379LEU     BB 5369  12.662  11.309  15.579
 2379LEU    SC1 5370  12.408  11.350  15.642
 2380GLU     BB 5371  12.889  11.478  15.489
 2380GLU    SC1 5372  12.951  11.750  15.589
 2381GLU     BB 5373  13.051  11.196  15.344
 2381GLU    SC1 5374  13.285  11.203  15.474
 2382TYR     BB 5375  12.804  11.084  15.219
 2382TYR    SC1 5376  12.500  10.975  15.243
 2382TYR    SC2 5377  12.611  10.923  15.036
 2382TYR    SC3 5378  12.310  10.987  14.999
 2383LEU     BB 5379  12.847  11.328  14.941
 2383LEU    SC1 5380  12.750  11.549  15.050
 2384ASP     BB 5381  13.126  11.229  14.899
 2384ASP    SC1 5382  13.373  11.290  14.892
 2385GLU     BB 5383  13.021  10.902  14.770
 2385GLU    SC1 5384  13.141  10.572  14.760
 2386PHE     BB 5385  12.798  11.051  14.587
 2386PHE    SC1 5386  12.498  10.856  14.607
 2386PHE    SC2 5387  12.461  11.091  14.635
 2386PHE    SC3 5388  12.282  10.950  14.561
 2387ASP     BB 5389  12.802  11.367  14.429
 2387ASP    SC1 5390  12.654  11.547  14.531
 2388PRO     BB 5391  12.802  11.404  14.079
 2388PRO    SC1 5392  12.678  11.504  13.976
 2389CYS     BB 5393  13.187  11.493  14.018
 2389CYS    SC1 5394  13.159  11.600  13.805
 2390HIS     BB 5395  13.184  11.114  13.979
 2390HIS    SC1 5396  13.255  11.077  14.156
 2390HIS    SC2 5397  13.355  11.034  14.316
 2390HIS    SC3 5398  13.256  11.189  14.429
 2391CYS     BB 5399  13.077  11.110  13.687
 2391CYS    SC1 5400  12.854  11.193  13.655
 2392ARG     BB 5401  13.267  11.167  13.347
 2392ARG    SC1 5402  13.388  11.020  13.185
 2392ARG    SC2 5403  13.610  10.783  13.181
 2393PRO     BB 5404  13.102  11.439  13.248
 2393PRO    SC1 5405  13.081  11.615  13.316
 2394CYS     BB 5406  12.677  11.376  12.929
 2394CYS    SC1 5407  12.663  11.417  13.165
 2395GLN     BB 5408  12.656  11.587  12.674
 2395GLN    SC1 5409  13.009  11.667  12.734
 2396ASN     BB 5410  12.421  11.833  12.675
 2396ASN    SC1 5411  12.308  12.018  12.552
 2397GLY     BB 5412  12.416  11.913  13.060
 2398GLY     BB 5413  12.302  11.744  13.166
 2399LEU     BB 5414  12.394  11.648  13.530
 2399LEU    SC1 5415  12.646  11.729  13.528
 2400ALA     BB 5416  12.440  11.319  13.559
 2401THR     BB 5417  12.339  11.078  13.907
 2401THR    SC1 5418  12.286  11.238  14.005
 2402VAL     BB 5419  12.527  10.856  14.102
 2402VAL    SC1 5420  12.683  10.961  14.169
 2403GLU     BB 5421  12.346  10.556  14.179
 2403GLU    SC1 5422  12.131  10.564  13.964
 2404GLY     BB 5423  12.518  10.395  14.417
 2405THR     BB 5424  12.758  10.203  14.203
 2405THR    SC1 5425  12.774  10.016  14.257
 2406HIS     BB 5426  12.648  10.354  13.912
 2406HIS    SC1 5427  12.564  10.304  13.744
 2406HIS    SC2 5428  12.494  10.276  13.566
 2406HIS    SC3 5429  12.315  10.182  13.642
 2407CYS     BB 5430  12.564  10.755  13.715
 2407CYS    SC1 5431  12.780  10.721  13.618
 2408LEU     BB 5432  12.315  10.827  13.518
 2408LEU    SC1 5433  12.233  10.643  13.346
 2409CYS     BB 5434  12.250  11.146  13.365
 2409CYS    SC1 5435  12.215  11.105  13.131
 2410HIS     BB 5436  11.885  11.372  13.410
 2410HIS    SC1 5437  11.891  11.399  13.603
 2410HIS    SC2 5438  11.883  11.426  13.794
 2410HIS    SC3 5439  11.971  11.623  13.778
 2411CYS     BB 5440  11.859  11.526  13.124
 2411CYS    SC1 5441  11.651  11.625  13.058
 2412LYS     BB 5442  11.860  12.031  13.082
 2412LYS    SC1 5443  11.994  12.089  13.260
 2412LYS    SC2 5444  12.206  12.227  13.420
 2413PRO     BB 5445  11.517  12.103  12.886
 2413PRO    SC1 5446  11.380  12.223  12.942
 2414TYR     BB 5447  11.432  11.907  12.611
 2414TYR    SC1 5448  11.160  12.061  12.492
 2414TYR    SC2 5449  11.358  12.170  12.411
 2414TYR    SC3 5450  11.142  12.370  12.509
 2415THR     BB 5451  11.737  11.676  12.557
 2415THR    SC1 5452  11.896  11.766  12.626
 2416PHE     BB 5453  11.767  11.308  12.666
 2416PHE    SC1 5454  11.589  11.124  12.944
 2416PHE    SC2 5455  11.453  11.246  12.789
 2416PHE    SC3 5456  11.372  11.203  13.011
 2417GLY     BB 5457  11.950  10.893  12.589
 2418ALA     BB 5458  12.258  10.765  12.768
 2419ALA     BB 5459  12.509  11.118  12.767
 2420CYS     BB 5460  12.179  11.297  12.631
 2420CYS    SC1 5461  12.199  11.453  12.813
 2421GLU     BB 5462  12.241  11.289  12.315
 2421GLU    SC1 5463  12.526  11.243  12.307
 2422GLN     BB 5464  11.917  11.279  12.158
 2422GLN    SC1 5465  11.919  11.019  12.073
 2423GLY     BB 5466  11.648  11.545  12.234
 2424VAL     BB 5467  11.701  11.875  12.119
 2424VAL    SC1 5468  11.547  11.904  11.995
 2425LEU     BB 5469  11.862  12.147  12.322
 2425LEU    SC1 5470  11.807  12.246  12.562
 2426VAL     BB 5471  11.647  12.603  12.304
 2426VAL    SC1 5472  11.830  12.683  12.313
 2427GLY     BB 5473  11.453  12.818  12.494
 2428ASN     BB 5474  11.396  12.695  12.775
 2428ASN    SC1 5475  11.314  12.719  13.010
 2429GLN     BB 5476  11.799  12.596  12.909
 2429GLN    SC1 5477  11.828  12.613  13.179
 2430ALA     BB 5478  12.056  12.763  12.753
 2431GLY     BB 5479  12.316  12.633  12.544
 2432GLY     BB 5480  12.639  12.541  12.649
 2433VAL     BB 5481  12.849  12.282  12.874
 2433VAL    SC1 5482  12.821  12.084  12.864
 2434ASP     BB 5483  12.839  12.421  13.190
 2434ASP    SC1 5484  12.689  12.318  13.368
 2435GLY     BB 5485  13.181  12.363  13.421
 2436GLY     BB 5486  13.149  12.095  13.609
 2437TRP     BB 5487  13.319  12.056  13.961
 2437TRP    SC1 5488  13.115  11.985  14.105
 2437TRP    SC2 5489  13.066  11.867  14.284
 2437TRP    SC3 5490  12.880  12.076  14.068
 2437TRP    SC4 5491  12.822  11.923  14.294
 2438SER     BB 5492  13.600  11.779  14.024
 2438SER    SC1 5493  13.775  11.820  13.950
 2439CYS     BB 5494  13.546  11.593  14.309
 2439CYS    SC1 5495  13.702  11.412  14.325
 2440TRP     BB 5496  13.576  11.799  14.603
 2440TRP    SC1 5497  13.318  11.772  14.658
 2440TRP    SC2 5498  13.136  11.649  14.679
 2440TRP    SC3 5499  13.215  11.984  14.755
 2440TRP    SC4 5500  12.980  11.832  14.747
 2441SER     BB 5501  13.818  11.623  14.758
 2441SER    SC1 5502  14.000  11.580  14.701
 2442SER     BB 5503  13.871  11.453  15.246
 2442SER    SC1 5504  13.817  11.291  15.151
 2443TRP     BB 5505  13.876  11.657  15.459
 2443TRP    SC1 5506  13.649  11.699  15.598
 2443TRP    SC2 5507  13.465  11.817  15.627
 2443TRP    SC3 5508  13.598  11.527  15.780
 2443TRP    SC4 5509  13.366  11.681  15.812
 2444SER     BB 5510  14.175  11.798  15.576
 2444SER    SC1 5511  14.339  11.903  15.585
 2445PRO     BB 5512  14.291  11.722  16.024
 2445PRO    SC1 5513  14.430  11.594  16.018
 2446CYS     BB 5514  14.255  12.039  16.161
 2446CYS    SC1 5515  14.173  12.000  16.383
 2447VAL     BB 5516  14.431  12.338  15.927
 2447VAL    SC1 5517  14.392  12.382  15.736
 2448GLN     BB 5518  14.547  12.636  16.155
 2448GLN    SC1 5519  14.496  12.836  15.984
 2449GLY     BB 5520  14.231  12.521  16.374
 2450LYS     BB 5521  13.963  12.402  16.023
 2450LYS    SC1 5522  14.020  12.636  15.947
 2450LYS    SC2 5523  13.979  12.926  15.938
 2451LYS     BB 5524  13.900  12.115  15.864
 2451LYS    SC1 5525  13.796  11.912  16.029
 2451LYS    SC2 5526  13.808  11.699  16.231
 2452THR     BB 5527  13.856  12.196  15.477
 2452THR    SC1 5528  14.008  12.277  15.385
 2453ARG     BB 5529  13.652  12.022  15.163
 2453ARG    SC1 5530  13.512  11.811  15.146
 2453ARG    SC2 5531  13.240  11.624  15.195
 2454SER     BB 5532  13.787  12.132  14.793
 2454SER    SC1 5533  13.979  12.160  14.812
 2455ARG     BB 5534  13.687  12.182  14.434
 2455ARG    SC1 5535  13.438  12.213  14.395
 2455ARG    SC2 5536  13.119  12.330  14.437
 2456GLU     BB 5537  13.805  12.344  14.096
 2456GLU    SC1 5538  14.081  12.309  14.005
 2457CYS     BB 5539  13.609  12.313  13.875
 2457CYS    SC1 5540  13.531  12.498  13.745
 2458ASN     BB 5541  13.788  12.153  13.583
 2458ASN    SC1 5542  14.018  12.069  13.530
 2459ASN     BB 5543  13.591  11.887  13.495
 2459ASN    SC1 5544  13.537  11.646  13.533
 2460PRO     BB 5545  13.464  12.016  13.209
 2460PRO    SC1 5546  13.311  11.993  13.098
 2461PRO     BB 5547  13.581  12.367  13.253
 2461PRO    SC1 5548  13.734  12.478  13.257
 2462PRO     BB 5549  13.294  12.560  13.150
 2462PRO    SC1 5550  13.247  12.739  13.106
 2463SER     BB 5551  13.206  12.445  12.733
 2463SER    SC1 5552  13.359  12.329  12.697
 2464GLY     BB 5553  12.990  12.741  12.553
 2465GLY     BB 5554  12.854  12.942  12.772
 2466GLY     BB 5555  12.766  12.737  12.956
 2467ARG     BB 5556  12.749  12.839  13.274
 2467ARG    SC1 5557  12.545  12.805  13.415
 2467ARG    SC2 5558  12.467  12.603  13.702
 2468SER     BB 5559  13.020  12.762  13.614
 2468SER    SC1 5560  13.182  12.858  13.562
 2469CYS     BB 5561  12.932  12.561  13.875
 2469CYS    SC1 5562  13.125  12.511  14.008
 2470VAL     BB 5563  12.682  12.563  14.174
 2470VAL    SC1 5564  12.600  12.397  14.248
 2471GLY     BB 5565  12.908  12.768  14.487
 2472GLU     BB 5566  13.191  12.835  14.635
 2472GLU    SC1 5567  13.172  13.106  14.769
 2473THR     BB 5568  13.485  12.644  14.676
 2473THR    SC1 5569  13.654  12.642  14.580
 2474THR     BB 5570  13.678  12.488  15.035
 2474THR    SC1 5571  13.819  12.619  15.068
 2475GLU     BB 5572  13.433  12.387  15.303
 2475GLU    SC1 5573  13.277  12.229  15.352
 2476SER     BB 5574  13.598  12.550  15.600
 2476SER    SC1 5575  13.769  12.639  15.567
 2477THR     BB 5576  13.476  12.406  15.948
 2477THR    SC1 5577  13.405  12.225  15.938
 2478GLN     BB 5578  13.637  12.477  16.269
 2478GLN    SC1 5579  13.779  12.711  16.361
 2479CYS     BB 5580  13.725  12.193  16.448
 2479CYS    SC1 5581  13.844  12.288  16.633
 2480GLU     BB 5582  13.505  11.920  16.537
 2480GLU    SC1 5583  13.400  11.892  16.274
 2481ASP     BB 5584  13.632  11.786  16.731
 2481ASP    SC1 5585  13.878  11.718  16.730
 2482GLU     BB 5586  13.485  11.941  17.037
 2482GLU    SC1 5587  13.500  12.210  17.080
 2483GLU     BB 5588  13.272  11.629  17.080
 2483GLU    SC1 5589  13.013  11.686  17.021
 2484LEU     BB 5590  13.525  11.426  17.111
 2484LEU    SC1 5591  13.484  11.169  17.060
 2485GLU     BB 5592  13.616  11.501  17.462
 2485GLU    SC1 5593  13.822  11.436  17.621
 2486HIS     BB 5594  13.290  11.623  17.565
 2486HIS    SC1 5595  13.189  11.660  17.728
 2486HIS    SC2 5596  13.104  11.689  17.899
 2486HIS    SC3 5597  12.909  11.710  17.808
 2487LEU     BB 5598  13.128  11.274  17.452
 2487LEU    SC1 5599  12.879  11.362  17.449
 2488ARG     BB 5600  13.359  11.122  17.575
 2488ARG    SC1 5601  13.455  10.936  17.524
 2488ARG    SC2 5602  13.686  10.720  17.611
 2489LEU     BB 5603  13.267  11.201  17.938
 2489LEU    SC1 5604  13.466  11.323  18.062
 2490LEU     BB 5605  12.973  11.194  17.907
 2490LEU    SC1 5606  12.804  11.310  18.075
 2491GLU     BB 5607  12.912  10.889  17.803
 2491GLU    SC1 5608  12.864  10.880  17.469
 2492PRO     BB 5609  13.126  10.668  17.908
 2492PRO    SC1 5610  13.245  10.656  18.055
 2493HIS     BB 5611  12.936  10.308  17.811
 2493HIS    SC1 5612  12.745  10.325  17.775
 2493HIS    SC2 5613  12.560  10.333  17.721
 2493HIS    SC3 5614  12.577  10.542  17.667
 2494CYS     BB 5615  13.044  10.413  17.442
 2494CYS    SC1 5616  13.016  10.189  17.359
 2495PHE     BB 5617  13.366  10.466  17.343
 2495PHE    SC1 5618  13.245  10.760  17.141
 2495PHE    SC2 5619  13.303  10.568  17.008
 2495PHE    SC3 5620  13.081  10.659  16.997
 2496PRO     BB 5621  13.628  10.224  17.418
 2496PRO    SC1 5622  13.768  10.234  17.290
 2497LEU     BB 5623  13.669  10.223  17.790
 2497LEU    SC1 5624  13.416  10.289  17.828
 2498SER     BB 5625  13.878  10.073  18.051
 2498SER    SC1 5626  14.070  10.097  18.033
 2499LEU     BB 5627  13.754  10.195  18.360
 2499LEU    SC1 5628  13.605  10.413  18.375
 2500VAL     BB 5629  13.938  10.109  18.556
 2500VAL    SC1 5630  14.058   9.949  18.576
 2501PRO     BB 5631  14.084  10.379  18.729
 2501PRO    SC1 5632  14.049  10.561  18.689
 2502THR     BB 5633  14.434  10.249  18.809
 2502THR    SC1 5634  14.480  10.060  18.806
 2503GLU     BB 5635  14.591  10.575  19.038
 2503GLU    SC1 5636  14.823  10.657  18.901
 2504PHE     BB 5637  14.620  10.448  19.341
 2504PHE    SC1 5638  14.731  10.134  19.233
 2504PHE    SC2 5639  14.920  10.282  19.226
 2504PHE    SC3 5640  14.898  10.106  19.064
 2505CYS     BB 5641  14.787  10.560  19.650
 2505CYS    SC1 5642  14.792  10.591  19.888
 2506PRO     BB 5643  15.093  10.313  19.682
 2506PRO    SC1 5644  15.207  10.175  19.746
 2507SER     BB 5645  14.873  10.129  20.106
 2507SER    SC1 5646  14.849   9.980  19.983
 2508PRO     BB 5647  14.746  10.351  20.370
 2508PRO    SC1 5648  14.593  10.463  20.355
 2509PRO     BB 5649  14.984  10.377  20.627
 2509PRO    SC1 5650  15.172  10.365  20.608
 2510ALA     BB 5651  14.910  10.483  21.007
 2511LEU     BB 5652  14.806  10.491  21.323
 2511LEU    SC1 5653  14.608  10.662  21.369
 2512LYS     BB 5654  14.984  10.413  21.581
 2512LYS    SC1 5655  15.209  10.477  21.701
 2512LYS    SC2 5656  15.494  10.502  21.785
 2513ASP     BB 5657  14.729  10.122  21.651
 2513ASP    SC1 5658  14.858   9.944  21.779
 2514GLY     BB 5659  14.527  10.162  21.431
 2515PHE     BB 5660  14.506  10.009  21.160
 2515PHE    SC1 5661  14.725   9.767  21.150
 2515PHE    SC2 5662  14.821   9.963  21.051
 2515PHE    SC3 5663  14.850   9.749  20.947
 2516VAL     BB 5664  14.355  10.014  20.826
 2516VAL    SC1 5665  14.497  10.095  20.712
 2517GLN     BB 5666  14.016   9.900  20.782
 2517GLN    SC1 5667  13.735   9.896  20.857
 2518ASP     BB 5668  13.999   9.848  20.425
 2518ASP    SC1 5669  13.856  10.026  20.310
 2519GLU     BB 5670  14.123   9.606  20.281
 2519GLU    SC1 5671  14.207   9.412  20.552
 2520GLY     BB 5672  14.184   9.579  20.024
 2521THR     BB 5673  14.484   9.626  19.777
 2521THR    SC1 5674  14.659   9.559  19.831
 2522MET     BB 5675  14.436   9.887  19.512
 2522MET    SC1 5676  14.254   9.878  19.263
 2523PHE     BB 5677  14.388  10.145  19.624
 2523PHE    SC1 5678  14.420  10.219  19.932
 2523PHE    SC2 5679  14.196  10.132  19.929
 2523PHE    SC3 5680  14.351  10.057  20.096
 2524PRO     BB 5681  14.235  10.383  19.392
 2524PRO    SC1 5682  14.148  10.382  19.223
 2525VAL     BB 5683  14.213  10.830  19.387
 2525VAL    SC1 5684  14.336  10.925  19.261
 2526GLY     BB 5685  13.918  10.894  19.561
 2527LYS     BB 5686  13.834  10.640  19.651
 2527LYS    SC1 5687  13.732  10.414  19.659
 2527LYS    SC2 5688  13.761  10.139  19.553
 2528ASN     BB 5689  13.797  10.709  20.092
 2528ASN    SC1 5690  13.582  10.825  20.143
 2529VAL     BB 5691  13.963  10.502  20.372
 2529VAL    SC1 5692  14.133  10.420  20.307
 2530VAL     BB 5693  13.821  10.386  20.718
 2530VAL    SC1 5694  13.652  10.481  20.769
 2531TYR     BB 5695  14.096  10.325  20.982
 2531TYR    SC1 5696  14.252  10.558  20.813
 2531TYR    SC2 5697  14.405  10.482  20.981
 2531TYR    SC3 5698  14.532  10.689  20.788
 2532THR     BB 5699  13.949  10.214  21.263
 2532THR    SC1 5700  13.754  10.199  21.259
 2533CYS     BB 5701  14.160  10.162  21.584
 2533CYS    SC1 5702  13.978  10.050  21.694
 2534ASN     BB 5703  14.364   9.789  21.752
 2534ASN    SC1 5704  14.408   9.698  21.524
 2535GLU     BB 5705  14.175   9.687  22.028
 2535GLU    SC1 5706  14.224   9.398  22.019
 2536GLY     BB 5707  14.022   9.925  22.252
 2537TYR     BB 5708  14.237  10.179  22.148
 2537TYR    SC1 5709  14.479  10.000  22.362
 2537TYR    SC2 5710  14.527  10.033  22.129
 2537TYR    SC3 5711  14.766   9.911  22.285
 2538SER     BB 5712  13.934  10.429  22.021
 2538SER    SC1 5713  13.776  10.326  22.069
 2539LEU     BB 5714  13.922  10.597  21.668
 2539LEU    SC1 5715  14.114  10.653  21.495
 2540ILE     BB 5716  13.953  11.024  21.713
 2540ILE    SC1 5717  13.979  11.005  21.915
 2541GLY     BB 5718  13.977  11.316  21.453
 2542ASN     BB 5719  13.858  11.261  21.132
 2542ASN    SC1 5720  13.718  11.390  20.970
 2543PRO     BB 5721  13.867  10.847  21.005
 2543PRO    SC1 5722  13.801  10.741  21.149
 2544VAL     BB 5723  13.836  10.903  20.672
 2544VAL    SC1 5724  13.679  10.996  20.591
 2545ALA     BB 5725  14.143  10.925  20.456
 2546ARG     BB 5726  14.107  11.034  20.091
 2546ARG    SC1 5727  14.009  11.258  20.005
 2546ARG    SC2 5728  13.978  11.578  19.929
 2547CYS     BB 5729  14.334  10.895  19.801
 2547CYS    SC1 5730  14.299  10.662  19.847
 2548GLY     BB 5731  14.461  11.129  19.708
 2549GLU     BB 5732  14.579  11.350  19.409
 2549GLU    SC1 5733  14.406  11.382  19.174
 2550ASP     BB 5734  14.959  11.384  19.455
 2550ASP    SC1 5735  15.116  11.312  19.267
 2551LEU     BB 5736  14.926  10.957  19.542
 2551LEU    SC1 5737  14.841  10.940  19.292
 2552ARG     BB 5738  15.003  10.996  19.838
 2552ARG    SC1 5739  15.235  11.029  19.873
 2552ARG    SC2 5740  15.533  11.063  19.959
 2553TRP     BB 5741  14.674  11.013  20.098
 2553TRP    SC1 5742  14.849  10.984  20.303
 2553TRP    SC2 5743  14.838  10.844  20.472
 2553TRP    SC3 5744  15.067  11.093  20.377
 2553TRP    SC4 5745  15.027  10.937  20.606
 2554LEU     BB 5746  14.453  11.255  20.229
 2554LEU    SC1 5747  14.379  11.506  20.189
 2555VAL     BB 5748  14.526  11.188  20.598
 2555VAL    SC1 5749  14.665  11.267  20.719
 2556GLY     BB 5750  14.252  11.415  20.916
 2557GLU     BB 5751  14.435  11.438  21.123
 2557GLU    SC1 5752  14.671  11.401  21.300
 2558MET     BB 5753  14.269  11.122  21.404
 2558MET    SC1 5754  14.322  10.970  21.171
 2559HIS     BB 5755  14.479  10.994  21.671
 2559HIS    SC1 5756  14.673  11.012  21.679
 2559HIS    SC2 5757  14.863  11.032  21.650
 2559HIS    SC3 5758  14.905  10.841  21.741
 2560CYS     BB 5759  14.347  10.685  21.882
 2560CYS    SC1 5760  14.474  10.486  21.838
 2561GLN     BB 5761  14.303  10.710  22.181
 2561GLN    SC1 5762  14.267  10.964  22.331
 2562LYS     BB 5763  14.316  10.445  22.418
 2562LYS    SC1 5764  14.539  10.460  22.572
 2562LYS    SC2 5765  14.645  10.709  22.687
 2563ILE     BB 5766  14.039  10.373  22.610
 2563ILE    SC1 5767  13.848  10.300  22.544
 2564ALA     BB 5768  14.118  10.388  22.959
 2565CYS     BB 5769  14.079  10.684  23.224
 2565CYS    SC1 5770  14.002  10.848  23.381
 2566VAL     BB 5771  14.458  10.746  23.353
 2566VAL    SC1 5772  14.576  10.651  23.222
 2567LEU     BB 5773  14.500  10.832  23.672
 2567LEU    SC1 5774  14.575  10.808  23.925
 2568PRO     BB 5775  14.383  11.199  23.750
 2568PRO    SC1 5776  14.349  11.312  23.601
 2569VAL     BB 5777  14.577  11.459  24.071
 2569VAL    SC1 5778  14.762  11.440  23.998
 2570LEU     BB 5779  14.469  11.240  24.360
 2570LEU    SC1 5780  14.338  11.029  24.266
 2571MET     BB 5781  14.399  11.392  24.608
 2571MET    SC1 5782  14.124  11.307  24.705
 2572ASP     BB 5783  14.628  11.419  24.912
 2572ASP    SC1 5784  14.694  11.662  24.872
 2573GLY     BB 5785  14.764  11.170  24.873
 2574ILE     BB 5786  14.552  10.865  24.883
 2574ILE    SC1 5787  14.401  10.874  24.710
 2575GLN     BB 5788  14.613  10.488  24.882
 2575GLN    SC1 5789  14.774  10.361  25.058
 2576SER     BB 5790  14.483  10.386  24.545
 2576SER    SC1 5791  14.481  10.530  24.413
 2577HIS     BB 5792  14.512  10.010  24.573
 2577HIS    SC1 5793  14.432   9.935  24.734
 2577HIS    SC2 5794  14.327   9.880  24.887
 2577HIS    SC3 5795  14.489   9.921  25.023
 2578PRO     BB 5796  14.505   9.994  24.167
 2578PRO    SC1 5797  14.352   9.916  24.086
 2579GLN     BB 5798  14.726  10.175  24.076
 2579GLN    SC1 5799  14.810  10.449  24.093
 2580LYS     BB 5800  14.742  10.121  23.734
 2580LYS    SC1 5801  14.659   9.899  23.613
 2580LYS    SC2 5802  14.696   9.641  23.489
 2581PRO     BB 5803  14.864  10.350  23.517
 2581PRO    SC1 5804  14.925  10.517  23.585
 2582PHE     BB 5805  14.492  10.198  23.281
 2582PHE    SC1 5806  14.763  10.092  23.095
 2582PHE    SC2 5807  14.589  10.198  22.968
 2582PHE    SC3 5808  14.757  10.069  22.856
 2583TYR     BB 5809  14.176  10.248  23.369
 2583TYR    SC1 5810  14.179  10.432  23.616
 2583TYR    SC2 5811  14.179  10.211  23.710
 2583TYR    SC3 5812  14.369  10.405  23.860
 2584THR     BB 5813  13.967  10.070  23.244
 2584THR    SC1 5814  13.915   9.882  23.242
 2585VAL     BB 5815  13.494  10.190  23.161
 2585VAL    SC1 5816  13.616  10.265  23.021
 2586GLY     BB 5817  13.377  10.058  23.461
 2587GLU     BB 5818  13.716   9.997  23.648
 2587GLU    SC1 5819  13.706   9.675  23.621
 2588LYS     BB 5820  13.677  10.068  23.966
 2588LYS    SC1 5821  13.514   9.912  24.055
 2588LYS    SC2 5822  13.263   9.820  23.920
 2589VAL     BB 5823  13.918  10.234  24.186
 2589VAL    SC1 5824  14.058  10.367  24.240
 2590THR     BB 5825  13.950  10.083  24.575
 2590THR    SC1 5826  13.881   9.903  24.604
 2591VAL     BB 5827  14.088  10.391  24.723
 2591VAL    SC1 5828  14.024  10.579  24.699
 2592SER     BB 5829  14.141  10.381  25.101
 2592SER    SC1 5830  14.050  10.218  25.159
 2593CYS     BB 5831  14.393  10.649  25.235
 2593CYS    SC1 5832  14.298  10.693  25.450
 2594SER     BB 5833  14.764  10.652  25.610
 2594SER    SC1 5834  14.794  10.791  25.478
 2595GLY     BB 5835  14.706  10.501  25.862
 2596GLY     BB 5836  14.380  10.578  25.989
 2597MET     BB 5837  14.351  10.942  25.872
 2597MET    SC1 5838  14.594  11.089  25.882
 2598SER     BB 5839  14.005  10.980  25.778
 2598SER    SC1 5840  13.818  10.935  25.810
 2599LEU     BB 5841  13.938  10.992  25.290
 2599LEU    SC1 5842  13.977  10.819  25.093
 2600GLU     BB 5843  13.685  11.132  25.241
 2600GLU    SC1 5844  13.447  11.103  25.451
 2601GLY     BB 5845  13.488  10.922  24.952
 2602PRO     BB 5846  13.306  10.746  24.822
 2602PRO    SC1 5847  13.220  10.653  24.680
 2603SER     BB 5848  13.597  10.391  24.757
 2603SER    SC1 5849  13.645  10.408  24.946
 2604ALA     BB 5850  13.587  10.296  24.416
 2605PHE     BB 5851  13.509  10.503  24.242
 2605PHE    SC1 5852  13.762  10.742  24.258
 2605PHE    SC2 5853  13.599  10.791  24.427
 2605PHE    SC3 5854  13.802  10.919  24.415
 2606LEU     BB 5855  13.430  10.417  23.916
 2606LEU    SC1 5856  13.187  10.350  23.836
 2607CYS     BB 5857  13.510  10.539  23.533
 2607CYS    SC1 5858  13.712  10.422  23.479
 2608GLY     BB 5859  13.270  10.563  23.384
 2609SER     BB 5860  13.301  10.668  23.051
 2609SER    SC1 5861  13.250  10.665  22.863
 2610SER     BB 5862  13.702  10.740  22.990
 2610SER    SC1 5863  13.747  10.690  22.807
 2611LEU     BB 5864  13.705  11.076  23.066
 2611LEU    SC1 5865  13.538  11.161  22.879
 2612LYS     BB 5866  13.484  11.057  23.359
 2612LYS    SC1 5867  13.211  11.066  23.334
 2612LYS    SC2 5868  13.102  11.188  23.099
 2613TRP     BB 5869  13.578  10.929  23.687
 2613TRP    SC1 5870  13.786  10.830  23.825
 2613TRP    SC2 5871  13.895  10.641  23.856
 2613TRP    SC3 5872  13.974  10.983  23.903
 2613TRP    SC4 5873  14.110  10.740  23.937
 2614SER     BB 5874  13.269  10.946  23.859
 2614SER    SC1 5875  13.112  10.871  23.770
 2615PRO     BB 5876  13.265  11.056  24.182
 2615PRO    SC1 5877  13.206  11.021  24.359
 2616GLU     BB 5878  13.566  11.252  24.165
 2616GLU    SC1 5879  13.631  11.397  23.947
 2617MET     BB 5880  13.551  11.521  24.402
 2617MET    SC1 5881  13.635  11.304  24.649
 2618LYS     BB 5882  13.733  11.822  24.399
 2618LYS    SC1 5883  13.768  11.975  24.177
 2618LYS    SC2 5884  13.916  12.126  23.995
 2619ASN     BB 5885  13.920  11.754  24.700
 2619ASN    SC1 5886  14.125  11.871  24.780
 2620ALA     BB 5887  13.839  11.575  24.988
 2621ARG     BB 5888  14.105  11.512  25.159
 2621ARG    SC1 5889  14.285  11.696  25.202
 2621ARG    SC2 5890  14.428  11.974  25.206
 2622CYS     BB 5891  14.216  11.181  25.307
 2622CYS    SC1 5892  14.447  11.125  25.278
 2623VAL     BB 5893  14.172  11.280  25.705
 2623VAL    SC1 5894  14.252  11.457  25.658
 2624GLN     BB 5895  13.807  11.450  25.875
 2624GLN    SC1 5896  13.751  11.516  25.603
 2625LYS     BB 5897  13.635  11.331  26.105
 2625LYS    SC1 5898  13.400  11.266  26.021
 2625LYS    SC2 5899  13.183  11.215  25.851
 2626GLU     BB 5900  13.739  11.160  26.382
 2626GLU    SC1 5901  13.816  11.096  26.558
 2627CYS     BB 5902  10.982  14.221  10.499
 2627CYS    SC1 5903  10.810  14.351  10.605
 2628PHE     BB 5904  11.016  13.891  10.580
 2628PHE    SC1 5905  10.831  13.646  10.571
 2628PHE    SC2 5906  11.030  13.618  10.441
 2628PHE    SC3 5907  10.944  13.435  10.569
 2629CYS     BB 5908  11.272  13.876  10.800
 2629CYS    SC1 5909  11.496  13.962  10.797
 2630ASP     BB 5910  11.348  13.521  10.805
 2630ASP    SC1 5911  11.438  13.468  11.037
 2631HIS     BB 5912  11.453  13.478  10.520
 2631HIS    SC1 5913  11.525  13.492  10.339
 2631HIS    SC2 5914  11.613  13.531  10.172
 2631HIS    SC3 5915  11.523  13.360  10.075
 2632TYR     BB 5916  11.815  13.623  10.638
 2632TYR    SC1 5917  11.823  13.889  10.469
 2632TYR    SC2 5918  11.990  13.739  10.385
 2632TYR    SC3 5919  11.868  13.919  10.164
 2633ALA     BB 5920  11.879  13.456  10.785
 2634TRP     BB 5921  11.952  13.313  11.023
 2634TRP    SC1 5922  11.944  13.046  11.003
 2634TRP    SC2 5923  11.912  12.860  11.115
 2634TRP    SC3 5924  12.085  12.941  10.819
 2634TRP    SC4 5925  12.020  12.704  10.952
 2635THR     BB 5926  12.187  13.279  11.309
 2635THR    SC1 5927  12.354  13.245  11.403
 2636GLN     BB 5928  11.944  12.917  11.629
 2636GLN    SC1 5929  12.198  12.774  11.549
 2637TRP     BB 5930  11.917  13.023  11.957
 2637TRP    SC1 5931  11.663  13.041  11.996
 2637TRP    SC2 5932  11.485  12.918  11.957
 2637TRP    SC3 5933  11.538  13.262  12.019
 2637TRP    SC4 5934  11.317  13.104  11.952
 2638THR     BB 5935  12.266  13.175  12.050
 2638THR    SC1 5936  12.352  13.198  11.877
 2639SER     BB 5937  12.426  13.021  12.346
 2639SER    SC1 5938  12.610  12.971  12.304
 2640CYS     BB 5939  12.347  13.263  12.672
 2640CYS    SC1 5940  12.458  13.140  12.847
 2641SER     BB 5941  12.459  13.607  12.739
 2641SER    SC1 5942  12.557  13.763  12.674
 2642LYS     BB 5943  12.437  13.546  13.113
 2642LYS    SC1 5944  12.587  13.743  13.203
 2642LYS    SC2 5945  12.661  14.014  13.134
 2643THR     BB 5946  12.607  13.285  13.333
 2643THR    SC1 5947  12.749  13.289  13.467
 2644CYS     BB 5948  12.315  13.313  13.628
 2644CYS    SC1 5949  12.281  13.083  13.689
 2645ASN     BB 5950  12.103  13.658  13.610
 2645ASN    SC1 5951  12.213  13.867  13.528
 2646SER     BB 5952  11.884  13.636  13.230
 2646SER    SC1 5953  11.778  13.796  13.262
 2647GLY     BB 5954  12.130  13.547  13.011
 2648THR     BB 5955  11.972  13.624  12.668
 2648THR    SC1 5956  12.040  13.790  12.591
 2649GLN     BB 5957  11.932  13.408  12.360
 2649GLN    SC1 5958  11.898  13.191  12.411
 2650SER     BB 5959  11.952  13.613  12.036
 2650SER    SC1 5960  12.078  13.760  12.055
 2651ARG     BB 5961  11.841  13.479  11.712
 2651ARG    SC1 5962  11.721  13.349  11.534
 2651ARG    SC2 5963  11.494  13.085  11.382
 2652HIS     BB 5964  12.040  13.716  11.541
 2652HIS    SC1 5965  12.234  13.732  11.552
 2652HIS    SC2 5966  12.425  13.733  11.526
 2652HIS    SC3 5967  12.463  13.702  11.736
 2653ARG     BB 5968  12.014  13.723  11.167
 2653ARG    SC1 5969  11.788  13.784  11.161
 2653ARG    SC2 5970  11.438  13.873  11.289
 2654GLN     BB 5971  12.258  13.779  10.965
 2654GLN    SC1 5972  12.364  13.638  10.794
 2655ILE     BB 5973  12.158  14.104  10.767
 2655ILE    SC1 5974  12.326  14.201  10.740
 2656VAL     BB 5975  12.323  14.155  10.278
 2656VAL    SC1 5976  12.348  13.992  10.165
 2657VAL     BB 5977  12.124  14.418  10.031
 2657VAL    SC1 5978  12.214  14.584  10.097
 2658ASP     BB 5979  11.927  14.237   9.802
 2658ASP    SC1 5980  12.079  14.063   9.695
 2659LYS     BB 5981  11.617  14.275   9.679
 2659LYS    SC1 5982  11.573  14.259   9.442
 2659LYS    SC2 5983  11.392  14.296   9.205
 2660TYR     BB 5984  11.425  14.212   9.879
 2660TYR    SC1 5985  11.254  14.035  10.092
 2660TYR    SC2 5986  11.455  13.925  10.021
 2660TYR    SC3 5987  11.426  13.936  10.329
 2661TYR     BB 5988  11.589  14.407  10.145
 2661TYR    SC1 5989  11.839  14.350  10.403
 2661TYR    SC2 5990  11.788  14.575  10.338
 2661TYR    SC3 5991  12.037  14.556  10.523
 2662GLN     BB 5992  11.549  14.705   9.967
 2662GLN    SC1 5993  11.775  14.829   9.904
 2663GLU     BB 5994  11.236  14.637   9.853
 2663GLU    SC1 5995  11.228  14.595   9.571
 2664ASN     BB 5996  11.097  14.514  10.112
 2664ASN    SC1 5997  10.881  14.396  10.069
 2665PHE     BB 5998  11.150  14.774  10.372
 2665PHE    SC1 5999  10.877  14.932  10.239
 2665PHE    SC2 6000  11.002  15.060  10.400
 2665PHE    SC3 6001  10.882  15.172  10.224
 2666CYS     BB 6002  11.399  14.602  10.594
 2666CYS    SC1 6003  11.411  14.363  10.620
 2667GLU     BB 6004  11.579  14.849  10.721
 2667GLU    SC1 6005  11.825  14.888  10.822
 2668GLN     BB 6006  11.315  15.017  10.848
 2668GLN    SC1 6007  11.178  15.243  10.789
 2669ILE     BB 6008  11.109  14.740  10.964
 2669ILE    SC1 6009  10.946  14.746  10.845
 2670CYS     BB 6010  11.306  14.361  11.116
 2670CYS    SC1 6011  11.128  14.273  10.981
 2671SER     BB 6012  11.506  14.342  11.431
 2671SER    SC1 6013  11.402  14.303  11.591
 2672LYS     BB 6014  11.816  14.204  11.388
 2672LYS    SC1 6015  12.044  14.217  11.257
 2672LYS    SC2 6016  12.322  14.169  11.240
 2673GLN     BB 6017  11.789  13.997  11.668
 2673GLN    SC1 6018  11.786  14.152  11.872
 2674GLU     BB 6019  11.551  13.742  11.820
 2674GLU    SC1 6020  11.313  13.862  11.790
 2675THR     BB 6021  11.528  13.742  12.222
 2675THR    SC1 6022  11.581  13.907  12.313
 2676ARG     BB 6023  11.412  13.454  12.459
 2676ARG    SC1 6024  11.243  13.323  12.382
 2676ARG    SC2 6025  11.088  13.533  12.107
 2677GLU     BB 6026  11.570  13.554  12.737
 2677GLU    SC1 6027  11.425  13.807  12.757
 2678CYS     BB 6028  11.759  13.279  12.903
 2678CYS    SC1 6029  11.605  13.134  13.017
 2679ASN     BB 6030  11.970  13.168  13.316
 2679ASN    SC1 6031  12.143  13.019  13.215
 2680TRP     BB 6032  11.717  13.313  13.457
 2680TRP    SC1 6033  11.498  13.159  13.498
 2680TRP    SC2 6034  11.315  13.167  13.619
 2680TRP    SC3 6035  11.494  12.907  13.461
 2680TRP    SC4 6036  11.260  12.924  13.614
 2681GLN     BB 6037  11.790  13.357  13.788
 2681GLN    SC1 6038  11.810  13.057  13.876
 2682ARG     BB 6039  11.970  13.542  13.983
 2682ARG    SC1 6040  11.849  13.740  14.097
 2682ARG    SC2 6041  11.852  14.014  13.850
 2683CYS     BB 6042  12.228  13.420  14.085
 2683CYS    SC1 6043  12.459  13.398  14.146
 2684PRO     BB 6044  12.233  13.007  14.339
 2684PRO    SC1 6045  12.297  12.938  14.174
 2685ILE     BB 6046  12.343  13.117  14.596
 2685ILE    SC1 6047  12.453  13.312  14.660
 2686ASN     BB 6048  12.451  12.882  14.881
 2686ASN    SC1 6049  12.694  12.941  14.887
 2687CYS     BB 6050  12.429  12.860  15.253
 2687CYS    SC1 6051  12.349  12.739  15.443
 2688LEU     BB 6052  12.698  13.033  15.442
 2688LEU    SC1 6053  12.915  13.119  15.315
 2689LEU     BB 6054  12.748  12.875  15.826
 2689LEU    SC1 6055  12.709  12.626  15.745
 2690GLY     BB 6056  12.901  13.121  16.212
 2691ASP     BB 6057  13.115  12.997  16.424
 2691ASP    SC1 6058  13.320  12.855  16.370
 2692PHE     BB 6059  13.008  12.554  16.623
 2692PHE    SC1 6060  12.881  12.261  16.511
 2692PHE    SC2 6061  13.120  12.245  16.494
 2692PHE    SC3 6062  12.988  12.046  16.517
 2693GLY     BB 6063  13.052  12.646  16.878
 2694PRO     BB 6064  13.166  12.561  17.242
 2694PRO    SC1 6065  13.348  12.556  17.295
 2695TRP     BB 6066  12.856  12.459  17.463
 2695TRP    SC1 6067  13.001  12.324  17.633
 2695TRP    SC2 6068  13.045  12.319  17.849
 2695TRP    SC3 6069  13.162  12.138  17.569
 2695TRP    SC4 6070  13.217  12.138  17.844
 2696SER     BB 6071  12.620  12.644  17.700
 2696SER    SC1 6072  12.542  12.783  17.588
 2697ASP     BB 6073  12.538  12.529  18.072
 2697ASP    SC1 6074  12.571  12.595  18.316
 2698CYS     BB 6075  12.239  12.291  18.095
 2698CYS    SC1 6076  12.332  12.116  18.231
 2699ASP     BB 6077  11.883  12.302  18.145
 2699ASP    SC1 6078  11.772  12.503  18.034
 2700PRO     BB 6079  11.890  12.063  18.472
 2700PRO    SC1 6080  11.971  12.001  18.633
 2701CYS     BB 6081  11.524  11.952  18.374
 2701CYS    SC1 6082  11.325  11.935  18.508
 2702ILE     BB 6083  11.625  11.909  18.065
 2702ILE    SC1 6084  11.478  11.860  17.921
 2703GLU     BB 6085  11.985  11.769  18.044
 2703GLU    SC1 6086  11.887  11.582  18.304
 2704LYS     BB 6087  12.061  11.940  17.735
 2704LYS    SC1 6088  11.905  12.117  17.651
 2704LYS    SC2 6089  11.635  12.233  17.671
 2705GLN     BB 6090  12.363  12.112  17.655
 2705GLN    SC1 6091  12.614  12.076  17.823
 2706SER     BB 6092  12.325  12.325  17.323
 2706SER    SC1 6093  12.135  12.341  17.281
 2707LYS     BB 6094  12.617  12.454  17.101
 2707LYS    SC1 6095  12.778  12.267  17.017
 2707LYS    SC2 6096  13.056  12.148  16.987
 2708VAL     BB 6097  12.489  12.655  16.793
 2708VAL    SC1 6098  12.291  12.686  16.790
 2709ARG     BB 6099  12.633  12.749  16.478
 2709ARG    SC1 6100  12.718  12.686  16.261
 2709ARG    SC2 6101  13.025  12.603  16.103
 2710SER     BB 6102  12.486  13.085  16.300
 2710SER    SC1 6103  12.362  13.152  16.435
 2711VAL     BB 6104  12.361  13.034  15.938
 2711VAL    SC1 6105  12.265  12.860  15.912
 2712LEU     BB 6106  12.613  13.273  15.770
 2712LEU    SC1 6107  12.687  13.444  15.958
 2713ARG     BB 6108  12.420  13.362  15.393
 2713ARG    SC1 6109  12.411  13.475  15.195
 2713ARG    SC2 6110  12.474  13.699  14.934
 2714PRO     BB 6111  12.054  13.097  15.410
 2714PRO    SC1 6112  12.014  13.162  15.584
 2715SER     BB 6113  12.017  12.885  15.032
 2715SER    SC1 6114  11.976  12.714  15.117
 2716GLN     BB 6115  11.867  13.092  14.823
 2716GLN    SC1 6116  12.007  13.343  14.936
 2717PHE     BB 6117  11.846  13.049  14.431
 2717PHE    SC1 6118  11.681  13.313  14.479
 2717PHE    SC2 6119  11.910  13.360  14.426
 2717PHE    SC3 6120  11.784  13.514  14.561
 2718GLY     BB 6121  11.883  12.751  14.430
 2719GLY     BB 6122  12.197  12.752  14.631
 2720GLN     BB 6123  12.423  12.537  14.836
 2720GLN    SC1 6124  12.663  12.411  14.731
 2721PRO     BB 6125  12.190  12.305  15.041
 2721PRO    SC1 6126  12.079  12.229  14.907
 2722CYS     BB 6127  12.206  12.322  15.390
 2722CYS    SC1 6128  12.171  12.294  15.626
 2723THR     BB 6129  12.459  11.996  15.396
 2723THR    SC1 6130  12.407  11.852  15.276
 2724ALA     BB 6131  12.520  11.988  15.741
 2725PRO     BB 6132  12.521  12.214  16.003
 2725PRO    SC1 6133  12.682  12.207  16.105
 2726LEU     BB 6134  12.195  12.361  16.195
 2726LEU    SC1 6135  11.969  12.400  16.062
 2727VAL     BB 6136  12.197  12.259  16.600
 2727VAL    SC1 6137  12.011  12.277  16.671
 2728ALA     BB 6138  12.413  12.044  16.790
 2729PHE     BB 6139  12.309  11.923  17.135
 2729PHE    SC1 6140  11.985  11.903  17.044
 2729PHE    SC2 6141  12.017  11.817  17.266
 2729PHE    SC3 6142  11.803  11.904  17.201
 2730GLN     BB 6143  12.480  11.818  17.362
 2730GLN    SC1 6144  12.747  11.956  17.368
 2731PRO     BB 6145  12.398  11.559  17.639
 2731PRO    SC1 6146  12.215  11.514  17.612
 2732CYS     BB 6147  12.479  11.599  18.005
 2732CYS    SC1 6148  12.361  11.427  18.124
 2733ILE     BB 6149  12.638  11.727  18.359
 2733ILE    SC1 6150  12.861  11.713  18.346
 2734PRO     BB 6151  12.343  11.745  18.504
 2734PRO    SC1 6152  12.254  11.603  18.593
 2735SER     BB 6153  12.436  12.098  18.778
 2735SER    SC1 6154  12.584  12.157  18.666
 2736LYS     BB 6155  12.155  12.294  18.959
 2736LYS    SC1 6156  12.099  12.447  18.765
 2736LYS    SC2 6157  12.159  12.529  18.520
 2737LEU     BB 6158  11.735  12.043  19.074
 2737LEU    SC1 6159  11.887  12.090  19.286
 2738CYS     BB 6160  11.503  12.166  18.921
 2738CYS    SC1 6161  11.541  12.297  18.724
 2739LYS     BB 6162  11.277  12.430  19.098
 2739LYS    SC1 6163  11.407  12.640  19.039
 2739LYS    SC2 6164  11.705  12.680  19.008
 2740ILE     BB 6165  10.972  12.433  18.870
 2740ILE    SC1 6166  11.012  12.407  18.649
 2741GLU     BB 6167  10.650  12.309  19.028
 2741GLU    SC1 6168  10.533  12.209  19.277
 2742GLU     BB 6169  10.303  12.113  18.783
 2742GLU    SC1 6170  10.530  12.238  18.556
 2743ALA     BB 6171  10.049  12.167  18.746
 2744ASP     BB 6172   9.828  12.295  18.976
 2744ASP    SC1 6173   9.833  12.259  19.228
 2745CYS     BB 6174   9.515  12.442  18.847
 2745CYS    SC1 6175   9.466  12.312  18.652
 2746LYS     BB 6176   9.287  12.653  19.006
 2746LYS    SC1 6177   9.312  12.890  19.004
 2746LYS    SC2 6178   9.427  13.121  19.178
 2747ASN     BB 6179   8.946  12.592  19.014
 2747ASN    SC1 6180   8.751  12.725  19.096
 2748LYS     BB 6181   8.906  12.473  18.634
 2748LYS    SC1 6182   9.030  12.701  18.594
 2748LYS    SC2 6183   9.003  12.934  18.377
 2749PHE     BB 6184   8.920  12.144  18.567
 2749PHE    SC1 6185   8.865  12.012  18.881
 2749PHE    SC2 6186   9.065  12.139  18.919
 2749PHE    SC3 6187   8.995  11.974  19.079
 2750ARG     BB 6188   9.177  11.966  18.466
 2750ARG    SC1 6189   9.240  11.742  18.588
 2750ARG    SC2 6190   9.101  11.473  18.495
 2751CYS     BB 6191   9.327  11.760  18.139
 2751CYS    SC1 6192   9.142  11.855  18.018
 2752ASP     BB 6193   9.570  11.485  18.106
 2752ASP    SC1 6194   9.530  11.293  18.269
 2753SER     BB 6195   9.828  11.645  17.936
 2753SER    SC1 6196   9.963  11.635  17.796
 2754GLY     BB 6197   9.709  11.952  18.141
 2755ARG     BB 6198   9.585  12.137  17.976
 2755ARG    SC1 6199   9.488  12.175  17.755
 2755ARG    SC2 6200   9.414  12.218  17.430
 2756CYS     BB 6201   9.315  12.321  18.170
 2756CYS    SC1 6202   9.391  12.547  18.195
 2757ILE     BB 6203   8.900  12.377  18.137
 2757ILE    SC1 6204   8.817  12.174  18.118
 2758ALA     BB 6205   8.550  12.551  18.289
 2759ARG     BB 6206   8.470  12.378  18.407
 2759ARG    SC1 6207   8.449  12.232  18.605
 2759ARG    SC2 6208   8.485  11.909  18.640
 2760LYS     BB 6209   8.120  12.352  18.205
 2760LYS    SC1 6210   8.060  12.501  18.009
 2760LYS    SC2 6211   8.149  12.760  17.908
 2761LEU     BB 6212   8.287  12.106  18.029
 2761LEU    SC1 6213   8.443  12.017  17.835
 2762GLU     BB 6214   8.237  11.864  18.219
 2762GLU    SC1 6215   8.039  11.875  18.481
 2763CYS     BB 6216   8.068  11.630  18.032
 2763CYS    SC1 6217   7.979  11.410  18.066
 2764ASN     BB 6218   7.908  11.845  17.787
 2764ASN    SC1 6219   7.916  12.084  17.713
 2765GLY     BB 6220   7.911  11.657  17.473
 2766GLU     BB 6221   8.186  11.792  17.287
 2766GLU    SC1 6222   8.308  11.902  16.964
 2767ASN     BB 6223   8.555  11.686  17.323
 2767ASN    SC1 6224   8.624  11.543  17.129
 2768ASP     BB 6225   8.626  11.962  17.420
 2768ASP    SC1 6226   8.502  12.181  17.378
 2769CYS     BB 6227   9.005  11.944  17.583
 2769CYS    SC1 6228   8.966  12.161  17.677
 2770GLY     BB 6229   9.115  11.693  17.269
 2771ASP     BB 6230   9.178  11.436  17.379
 2771ASP    SC1 6231   9.298  11.256  17.515
 2772ASN     BB 6232   8.838  11.396  17.632
 2772ASN    SC1 6233   8.745  11.207  17.497
 2773SER     BB 6234   8.979  11.403  17.935
 2773SER    SC1 6235   9.084  11.269  18.031
 2774ASP     BB 6236   8.639  11.612  18.035
 2774ASP    SC1 6237   8.702  11.661  18.277
 2775GLU     BB 6238   8.457  11.353  17.937
 2775GLU    SC1 6239   8.317  11.375  17.677
 2776ARG     BB 6240   8.580  11.114  18.062
 2776ARG    SC1 6241   8.745  10.936  17.979
 2776ARG    SC2 6242   9.003  10.874  17.752
 2777ASP     BB 6243   8.312  10.934  18.182
 2777ASP    SC1 6244   8.288  10.764  18.371
 2778CYS     BB 6245   7.956  10.910  18.088
 2778CYS    SC1 6246   7.922  10.683  18.019
 2779GLY     BB 6247   7.618  11.065  18.144
 2780ARG     BB 6248   7.396  11.250  18.084
 2780ARG    SC1 6249   7.204  11.394  18.170
 2780ARG    SC2 6250   6.903  11.352  18.229
 2781THR     BB 6251   7.495  11.436  17.783
 2781THR    SC1 6252   7.423  11.431  17.602
 2782LYS     BB 6253   7.366  11.901  17.812
 2782LYS    SC1 6254   7.471  11.905  18.051
 2782LYS    SC2 6255   7.687  12.092  18.166
 2783ALA     BB 6256   7.287  11.991  17.633
 2784VAL     BB 6257   7.421  12.147  17.375
 2784VAL    SC1 6258   7.542  12.297  17.429
 2785CYS     BB 6259   7.376  12.240  16.980
 2785CYS    SC1 6260   7.306  12.444  16.875
 2786THR     BB 6261   7.174  11.990  16.916
 2786THR    SC1 6262   7.053  11.954  16.767
 2787ARG     BB 6263   7.499  11.784  16.578
 2787ARG    SC1 6264   7.365  11.754  16.393
 2787ARG    SC2 6265   7.115  11.740  16.178
 2788LYS     BB 6266   7.857  11.908  16.518
 2788LYS    SC1 6267   7.998  11.685  16.627
 2788LYS    SC2 6268   8.063  11.550  16.890
 2789TYR     BB 6269   7.826  12.095  16.323
 2789TYR    SC1 6270   7.543  12.194  16.211
 2789TYR    SC2 6271   7.632  12.343  16.377
 2789TYR    SC3 6272   7.334  12.271  16.427
 2790ASN     BB 6273   8.045  12.242  16.067
 2790ASN    SC1 6274   7.995  12.099  15.868
 2791PRO     BB 6275   8.332  12.476  16.120
 2791PRO    SC1 6276   8.483  12.395  16.202
 2792ILE     BB 6277   8.366  12.819  16.031
 2792ILE    SC1 6278   8.311  13.009  16.136
 2793PRO     BB 6279   8.599  12.822  15.715
 2793PRO    SC1 6280   8.451  12.816  15.596
 2794SER     BB 6281   9.008  12.778  15.676
 2794SER    SC1 6282   9.078  12.619  15.586
 2795VAL     BB 6283   8.941  12.835  16.035
 2795VAL    SC1 6284   8.813  12.779  16.178
 2796GLN     BB 6285   9.297  12.723  16.125
 2796GLN    SC1 6286   9.262  12.485  16.130
 2797LEU     BB 6287   9.405  12.959  15.988
 2797LEU    SC1 6288   9.426  13.015  15.730
 2798MET     BB 6289   9.295  13.201  16.233
 2798MET    SC1 6290   9.252  13.411  16.321
 2799GLY     BB 6291   9.522  13.064  16.506
 2800ASN     BB 6292   9.857  12.995  16.366
 2800ASN    SC1 6293   9.852  12.921  16.127
 2801GLY     BB 6294  10.141  13.201  16.456
 2802PHE     BB 6295  10.322  13.358  16.198
 2802PHE    SC1 6296  10.311  13.696  16.099
 2802PHE    SC2 6297  10.092  13.598  16.087
 2802PHE    SC3 6298  10.116  13.837  16.095
 2803HIS     BB 6299  10.671  13.419  16.219
 2803HIS    SC1 6300  10.776  13.342  16.073
 2803HIS    SC2 6301  10.872  13.254  15.931
 2803HIS    SC3 6302  11.048  13.229  16.055
 2804PHE     BB 6303  10.812  13.823  16.196
 2804PHE    SC1 6304  11.086  13.880  16.375
 2804PHE    SC2 6305  10.918  14.051  16.392
 2804PHE    SC3 6306  11.093  14.038  16.555
 2805LEU     BB 6307  11.107  13.743  15.902
 2805LEU    SC1 6308  11.300  13.619  16.034
 2806ALA     BB 6309  10.929  13.658  15.725
 2807GLY     BB 6310  10.635  13.715  15.716
 2808GLU     BB 6311  10.452  13.408  15.663
 2808GLU    SC1 6312  10.594  13.301  15.381
 2809PRO     BB 6313  10.237  13.187  15.881
 2809PRO    SC1 6314  10.062  13.180  15.807
 2810ARG     BB 6315  10.383  12.892  16.126
 2810ARG    SC1 6316  10.629  12.882  16.161
 2810ARG    SC2 6317  10.910  12.739  16.018
 2811GLY     BB 6318  10.240  12.678  16.314
 2812GLU     BB 6319   9.896  12.661  16.528
 2812GLU    SC1 6320   9.618  12.552  16.436
 2813VAL     BB 6321   9.876  12.824  16.806
 2813VAL    SC1 6322   9.940  13.005  16.862
 2814LEU     BB 6323   9.513  12.808  16.893
 2814LEU    SC1 6324   9.481  13.040  17.017
 2815ASP     BB 6325   9.300  12.572  16.883
 2815ASP    SC1 6326   9.224  12.344  16.969
 2816ASN     BB 6327   9.045  12.702  16.669
 2816ASN    SC1 6328   9.022  12.942  16.602
 2817SER     BB 6329   8.829  12.375  16.660
 2817SER    SC1 6330   8.861  12.295  16.485
 2818PHE     BB 6331   8.745  12.395  17.004
 2818PHE    SC1 6332   8.894  12.409  17.272
 2818PHE    SC2 6333   8.873  12.637  17.202
 2818PHE    SC3 6334   8.802  12.572  17.422
 2819THR     BB 6335   8.392  12.522  17.024
 2819THR    SC1 6336   8.203  12.509  16.977
 2820GLY     BB 6337   8.315  12.653  17.418
 2821GLY     BB 6338   8.050  12.492  17.442
 2822ILE     BB 6339   7.803  12.714  17.411
 2822ILE    SC1 6340   7.739  12.879  17.556
 2823CYS     BB 6341   7.678  12.813  17.006
 2823CYS    SC1 6342   7.740  12.621  16.877
 2824LYS     BB 6343   7.724  13.174  16.836
 2824LYS    SC1 6344   7.611  13.400  16.839
 2824LYS    SC2 6345   7.559  13.698  16.798
 2825THR     BB 6346   7.609  13.002  16.544
 2825THR    SC1 6347   7.523  12.835  16.493
 2826VAL     BB 6348   7.656  13.237  16.176
 2826VAL    SC1 6349   7.847  13.225  16.231
 2827LYS     BB 6350   7.485  13.206  15.853
 2827LYS    SC1 6351   7.304  13.052  15.781
 2827LYS    SC2 6352   7.048  12.961  15.814
 2828SER     BB 6353   7.606  13.332  15.563
 2828SER    SC1 6354   7.698  13.330  15.391
 2829SER     BB 6355   7.189  13.252  15.388
 2829SER    SC1 6356   7.090  13.399  15.469
 2830ARG     BB 6357   6.956  12.916  15.327
 2830ARG    SC1 6358   6.729  12.984  15.263
 2830ARG    SC2 6359   6.649  13.286  15.158
 2831THR     BB 6360   7.088  12.727  15.134
 2831THR    SC1 6361   7.143  12.558  15.054
 2832SER     BB 6362   7.487  12.691  15.380
 2832SER    SC1 6363   7.515  12.870  15.306
 2833ASN     BB 6364   7.505  12.503  15.624
 2833ASN    SC1 6365   7.574  12.288  15.730
 2834PRO     BB 6366   7.495  12.685  16.014
 2834PRO    SC1 6367   7.329  12.637  16.094
 2835TYR     BB 6368   7.818  12.745  16.076
 2835TYR    SC1 6369   7.956  12.684  15.780
 2835TYR    SC2 6370   7.881  12.912  15.791
 2835TYR    SC3 6371   7.972  12.830  15.507
 2836ARG     BB 6372   7.970  12.722  16.404
 2836ARG    SC1 6373   8.083  12.513  16.524
 2836ARG    SC2 6374   8.281  12.248  16.576
 2837VAL     BB 6375   8.148  12.991  16.597
 2837VAL    SC1 6376   8.207  13.182  16.601
 2838PRO     BB 6377   8.482  12.816  16.724
 2838PRO    SC1 6378   8.560  12.719  16.580
 2839ALA     BB 6379   8.577  12.959  17.025
 2840ASN     BB 6380   8.787  13.112  17.014
 2840ASN    SC1 6381   9.017  13.157  17.101
 2841LEU     BB 6382   8.694  13.387  16.757
 2841LEU    SC1 6383   8.656  13.223  16.552
 2842GLU     BB 6384   8.541  13.723  16.887
 2842GLU    SC1 6385   8.519  13.966  17.079
 2843ASN     BB 6386   8.411  13.826  16.580
 2843ASN    SC1 6387   8.250  13.998  16.662
 2844VAL     BB 6388   8.355  13.704  16.225
 2844VAL    SC1 6389   8.315  13.512  16.188
 2845GLY     BB 6390   8.209  13.869  15.884
 2846PHE     BB 6391   8.045  13.717  15.546
 2846PHE    SC1 6392   8.070  13.419  15.728
 2846PHE    SC2 6393   8.118  13.368  15.498
 2846PHE    SC3 6394   8.182  13.215  15.671
 2847GLU     BB 6395   8.077  13.994  15.316
 2847GLU    SC1 6396   8.091  14.206  15.523
 2848VAL     BB 6397   8.195  14.015  15.047
 2848VAL    SC1 6398   8.274  13.952  14.874
 2849GLN     BB 6399   8.474  14.391  15.022
 2849GLN    SC1 6400   8.657  14.401  15.235
 2850THR     BB 6401   8.603  14.359  14.647
 2850THR    SC1 6402   8.680  14.378  14.469
 2851ALA     BB 6403   8.975  14.460  14.828
 2852GLU     BB 6404   9.239  14.492  14.605
 2852GLU    SC1 6405   9.486  14.370  14.829
 2853ASP     BB 6406   9.114  14.547  14.261
 2853ASP    SC1 6407   8.943  14.726  14.198
 2854ASP     BB 6408   9.374  14.629  13.983
 2854ASP    SC1 6409   9.609  14.669  14.072
 2855LEU     BB 6410   9.331  14.616  13.603
 2855LEU    SC1 6411   9.083  14.612  13.509
 2856LYS     BB 6412   9.518  14.757  13.420
 2856LYS    SC1 6413   9.736  14.866  13.355
 2856LYS    SC2 6414   9.781  15.105  13.175
 2857THR     BB 6415   9.394  14.722  13.073
 2857THR    SC1 6416   9.201  14.725  13.047
 2858ASP     BB 6417   9.538  14.813  12.714
 2858ASP    SC1 6418   9.529  15.067  12.738
 2859PHE     BB 6419   9.633  14.764  12.348
 2859PHE    SC1 6420   9.394  14.977  12.250
 2859PHE    SC2 6421   9.330  14.746  12.257
 2859PHE    SC3 6422   9.164  14.915  12.222
 2860TYR     BB 6423   9.857  14.798  12.118
 2860TYR    SC1 6424  10.171  14.830  11.966
 2860TYR    SC2 6425  10.061  15.015  12.072
 2860TYR    SC3 6426  10.336  15.092  11.952
 2861LYS     BB 6427   9.710  14.794  11.746
 2861LYS    SC1 6428   9.485  14.762  11.784
 2861LYS    SC2 6429   9.192  14.793  11.675
 2862ASP     BB 6430   9.876  14.935  11.455
 2862ASP    SC1 6431  10.079  15.075  11.520
 2863LEU     BB 6432   9.873  14.775  11.183
 2863LEU    SC1 6433   9.720  14.786  10.967
 2864THR     BB 6434  10.192  14.886  10.977
 2864THR    SC1 6435  10.340  14.969  11.073
 2865SER     BB 6436  10.100  14.990  10.654
 2865SER    SC1 6437   9.958  15.121  10.623
 2866LEU     BB 6438  10.398  14.980  10.449
 2866LEU    SC1 6439  10.551  14.882  10.642
 2867GLY     BB 6440  10.405  15.016  10.103
 2868HIS     BB 6441  10.545  15.189   9.824
 2868HIS    SC1 6442  10.725  15.131   9.777
 2868HIS    SC2 6443  10.905  15.074   9.737
 2868HIS    SC3 6444  10.960  15.269   9.664
 2869ASN     BB 6445  10.454  15.101   9.405
 2869ASN    SC1 6446  10.215  15.166   9.434
 2870GLU     BB 6447  10.645  15.293   9.230
 2870GLU    SC1 6448  10.696  15.577   9.352
 2871ASN     BB 6449  10.819  15.249   8.841
 2871ASN    SC1 6450  10.623  15.379   8.757
 2872GLN     BB 6451  11.102  15.330   8.591
 2872GLN    SC1 6452  11.376  15.329   8.678
 2873GLN     BB 6453  11.096  15.280   8.208
 2873GLN    SC1 6454  10.809  15.233   8.180
 2874GLY     BB 6455  11.422  15.369   8.017
 2875SER     BB 6456  11.718  15.346   7.835
 2875SER    SC1 6457  11.885  15.290   7.918
 2876PHE     BB 6458  11.742  15.439   7.413
 2876PHE    SC1 6459  12.065  15.518   7.519
 2876PHE    SC2 6460  12.061  15.332   7.367
 2876PHE    SC3 6461  12.240  15.354   7.526
 2877SER     BB 6462  11.670  15.493   7.067
 2877SER    SC1 6463  11.518  15.545   6.955
 2878SER     BB 6464  12.033  15.564   6.916
 2878SER    SC1 6465  12.113  15.696   7.034
 2879GLN     BB 6466  12.097  15.454   6.564
 2879GLN    SC1 6467  11.850  15.556   6.428
 2880GLY     BB 6468  12.355  15.451   6.333
 2881GLY     BB 6469  12.414  15.419   6.031
 2882SER     BB 6470  12.357  15.517   5.748
 2882SER    SC1 6471  12.185  15.533   5.657
 2883SER     BB 6472  12.671  15.408   5.470
 2883SER    SC1 6473  12.770  15.310   5.607
 2884PHE     BB 6474  12.678  15.438   5.074
 2884PHE    SC1 6475  12.922  15.458   4.895
 2884PHE    SC2 6476  12.968  15.253   5.011
 2884PHE    SC3 6477  13.028  15.275   4.780
 2885SER     BB 6478  12.450  15.631   4.799
 2885SER    SC1 6479  12.358  15.802   4.816
 2886VAL     BB 6480  12.608  15.503   4.514
 2886VAL    SC1 6481  12.647  15.458   4.323
 2887PRO     BB 6482  13.105  15.421   4.283
 2887PRO    SC1 6483  13.193  15.576   4.347
 2888ILE     BB 6484  12.979  15.150   4.115
 2888ILE    SC1 6485  13.086  15.049   3.958
 2889PHE     BB 6486  12.716  14.938   4.283
 2889PHE    SC1 6487  12.494  15.067   4.031
 2889PHE    SC2 6488  12.414  15.076   4.257
 2889PHE    SC3 6489  12.262  15.110   4.074
 2890TYR     BB 6490  12.770  14.892   4.564
 2890TYR    SC1 6491  12.910  14.700   4.795
 2890TYR    SC2 6492  13.055  14.845   4.671
 2890TYR    SC3 6493  13.158  14.789   4.958
 2891SER     BB 6494  12.511  15.042   4.791
 2891SER    SC1 6495  12.336  15.128   4.791
 2892SER     BB 6496  12.656  14.896   5.173
 2892SER    SC1 6497  12.795  14.861   5.305
 2893LYS     BB 6498  12.347  15.034   5.323
 2893LYS    SC1 6499  12.240  15.227   5.266
 2893LYS    SC2 6500  12.119  15.450   5.149
 2894ARG     BB 6501  12.286  15.034   5.689
 2894ARG    SC1 6502  12.446  14.976   5.846
 2894ARG    SC2 6503  12.597  14.885   6.135
 2895SER     BB 6504  12.031  15.072   6.020
 2895SER    SC1 6505  11.975  15.258   6.015
 2896GLU     BB 6506  12.129  14.966   6.396
 2896GLU    SC1 6507  12.349  15.005   6.485
 2897ASN     BB 6508  11.891  15.030   6.611
 2897ASN    SC1 6509  11.681  15.162   6.637
 2898ILE     BB 6510  12.001  14.970   6.947
 2898ILE    SC1 6511  12.230  14.996   6.997
 2899ASN     BB 6512  11.775  14.978   7.120
 2899ASN    SC1 6513  11.532  14.983   7.059
 2900HIS     BB 6514  11.748  14.891   7.518
 2900HIS    SC1 6515  11.942  14.908   7.527
 2900HIS    SC2 6516  12.132  14.923   7.557
 2900HIS    SC3 6517  12.177  14.788   7.395
 2901ASN     BB 6518  11.433  14.917   7.640
 2901ASN    SC1 6519  11.314  15.109   7.532
 2902SER     BB 6520  11.442  14.898   8.011
 2902SER    SC1 6521  11.621  14.927   8.082
 2903ALA     BB 6522  11.226  14.851   8.378
 2904PHE     BB 6523  10.991  14.801   8.678
 2904PHE    SC1 6524  11.180  14.692   8.936
 2904PHE    SC2 6525  11.242  14.922   8.906
 2904PHE    SC3 6526  11.356  14.787   9.069
 2905LYS     BB 6527  10.709  14.774   8.838
 2905LYS    SC1 6528  10.510  14.672   8.726
 2905LYS    SC2 6529  10.284  14.515   8.841
 2906GLN     BB 6530  10.665  14.761   9.173
 2906GLN    SC1 6531  10.910  14.883   9.305
 2907ALA     BB 6532  10.413  14.736   9.376
 2908ILE     BB 6533  10.551  14.647   9.733
 2908ILE    SC1 6534  10.749  14.582   9.678
 2909GLN     BB 6535  10.305  14.627  10.038
 2909GLN    SC1 6536  10.025  14.725  10.200
 2910ALA     BB 6537  10.411  14.505  10.345
 2911SER     BB 6538  10.198  14.512  10.672
 2911SER    SC1 6539  10.005  14.486  10.664
 2912HIS     BB 6540  10.351  14.479  11.008
 2912HIS    SC1 6541  10.523  14.504  11.097
 2912HIS    SC2 6542  10.691  14.556  11.176
 2912HIS    SC3 6543  10.699  14.378  11.298
 2913LYS     BB 6544  10.010  14.426  11.181
 2913LYS    SC1 6545   9.860  14.217  11.175
 2913LYS    SC2 6546   9.754  14.076  11.411
 2914LYS     BB 6547  10.109  14.400  11.564
 2914LYS    SC1 6548  10.268  14.583  11.521
 2914LYS    SC2 6549  10.471  14.775  11.595
 2915ASP     BB 6550   9.928  14.340  11.868
 2915ASP    SC1 6551   9.692  14.247  11.845
 2916SER     BB 6552  10.012  14.388  12.260
 2916SER    SC1 6553  10.149  14.398  12.398
 2917SER     BB 6554   9.674  14.348  12.419
 2917SER    SC1 6555   9.537  14.279  12.298
 2918PHE     BB 6556   9.713  14.275  12.789
 2918PHE    SC1 6557   9.901  14.450  13.024
 2918PHE    SC2 6558   9.882  14.529  12.798
 2918PHE    SC3 6559   9.957  14.677  12.972
 2919ILE     BB 6560   9.479  14.254  13.060
 2919ILE    SC1 6561   9.261  14.260  13.103
 2920ARG     BB 6562   9.633  14.241  13.396
 2920ARG    SC1 6563   9.800  14.359  13.482
 2920ARG    SC2 6564   9.796  14.300  13.833
 2921ILE     BB 6565   9.350  14.122  13.700
 2921ILE    SC1 6566   9.183  14.143  13.556
 2922HIS     BB 6567   9.347  14.133  14.021
 2922HIS    SC1 6568   9.482  14.187  14.150
 2922HIS    SC2 6569   9.609  14.243  14.284
 2922HIS    SC3 6570   9.592  14.055  14.389
 2923LYS     BB 6571   9.078  14.071  14.209
 2923LYS    SC1 6572   8.898  14.146  14.084
 2923LYS    SC2 6573   8.885  14.386  13.899
 2924VAL     BB 6574   9.150  14.057  14.608
 2924VAL    SC1 6575   9.238  13.987  14.773
 2925MET     BB 6576   8.793  13.922  14.761
 2925MET    SC1 6577   8.796  13.785  14.445
 2926LYS     BB 6578   8.739  13.900  15.072
 2926LYS    SC1 6579   8.961  14.021  15.190
 2926LYS    SC2 6580   9.191  14.231  15.179
 2927VAL     BB 6581   8.453  13.650  15.249
 2927VAL    SC1 6582   8.422  13.538  15.087
 2928LEU     BB 6583   8.580  13.620  15.551
 2928LEU    SC1 6584   8.598  13.375  15.651
 2929ASN     BB 6585   8.646  13.938  15.836
 2929ASN    SC1 6586   8.563  14.109  15.673
 2930PHE     BB 6587   8.770  13.847  16.159
 2930PHE    SC1 6588   8.902  13.561  16.028
 2930PHE    SC2 6589   8.811  13.521  16.246
 2930PHE    SC3 6590   8.788  13.355  16.075
 2931THR     BB 6591   8.894  13.893  16.507
 2931THR    SC1 6592   8.851  14.046  16.620
 2932THR     BB 6593   9.033  13.621  16.830
 2932THR    SC1 6594   9.175  13.502  16.771
 2933LYS     BB 6595   8.888  13.670  17.193
 2933LYS    SC1 6596   8.703  13.556  17.303
 2933LYS    SC2 6597   8.435  13.442  17.254
 2934ALA     BB 6598   9.143  13.675  17.335
 2935LYS     BB 6599   9.118  13.647  17.655
 2935LYS    SC1 6600   8.974  13.752  17.818
 2935LYS    SC2 6601   8.816  13.747  18.088
 2936ASP     BB 6602   9.042  13.287  17.764
 2936ASP    SC1 6603   8.975  13.299  18.010
 2937LEU     BB 6604   9.249  13.136  17.505
 2937LEU    SC1 6605   9.491  13.244  17.500
 2938HIS     BB 6606   9.264  12.809  17.399
 2938HIS    SC1 6607   9.207  12.695  17.547
 2938HIS    SC2 6608   9.162  12.592  17.704
 2938HIS    SC3 6609   9.033  12.748  17.779
 2939LEU     BB 6610   9.592  12.675  17.244
 2939LEU    SC1 6611   9.749  12.825  17.397
 2940SER     BB 6612   9.684  12.469  17.019
 2940SER    SC1 6613   9.759  12.366  16.871
 2941ASP     BB 6614   9.841  12.083  17.246
 2941ASP    SC1 6615   9.850  11.971  17.475
 2942VAL     BB 6616  10.161  12.135  17.020
 2942VAL    SC1 6617  10.259  11.971  16.960
 2943PHE     BB 6618  10.166  12.495  17.145
 2943PHE    SC1 6619  10.189  12.817  17.189
 2943PHE    SC2 6620  10.409  12.742  17.247
 2943PHE    SC3 6621  10.359  12.977  17.244
 2944LEU     BB 6622  10.111  12.410  17.447
 2944LEU    SC1 6623  10.116  12.572  17.657
 2945LYS     BB 6624  10.330  12.105  17.445
 2945LYS    SC1 6625  10.357  11.850  17.466
 2945LYS    SC2 6626  10.131  11.647  17.331
 2946ALA     BB 6627  10.594  12.278  17.369
 2947LEU     BB 6628  10.597  12.533  17.667
 2947LEU    SC1 6629  10.702  12.774  17.631
 2948ASN     BB 6630  10.552  12.326  17.888
 2948ASN    SC1 6631  10.458  12.246  18.105
 2949HIS     BB 6632  10.866  12.115  17.781
 2949HIS    SC1 6633  10.938  12.025  17.938
 2949HIS    SC2 6634  11.023  11.932  18.084
 2949HIS    SC3 6635  10.943  12.072  18.229
 2950LEU     BB 6636  11.103  12.403  17.703
 2950LEU    SC1 6637  11.155  12.353  17.448
 2951PRO     BB 6638  11.295  12.459  17.984
 2951PRO    SC1 6639  11.325  12.346  18.134
 2952LEU     BB 6640  11.311  12.773  18.346
 2952LEU    SC1 6641  11.171  12.853  18.556
 2953GLU     BB 6642  11.605  12.891  18.325
 2953GLU    SC1 6643  11.765  12.804  18.550
 2954TYR     BB 6644  11.716  13.059  18.038
 2954TYR    SC1 6645  11.679  13.308  17.797
 2954TYR    SC2 6646  11.794  13.398  17.987
 2954TYR    SC3 6647  11.854  13.554  17.726
 2955ASN     BB 6648  11.905  12.914  17.692
 2955ASN    SC1 6649  12.008  12.700  17.615
 2956SER     BB 6650  11.850  13.051  17.329
 2956SER    SC1 6651  11.938  13.220  17.289
 2957ALA     BB 6652  11.880  12.740  17.144
 2958LEU     BB 6653  11.599  12.582  17.285
 2958LEU    SC1 6654  11.564  12.339  17.184
 2959TYR     BB 6655  11.409  12.871  17.365
 2959TYR    SC1 6656  11.409  13.004  17.647
 2959TYR    SC2 6657  11.438  12.773  17.705
 2959TYR    SC3 6658  11.262  12.926  17.909
 2960SER     BB 6659  11.453  12.990  17.028
 2960SER    SC1 6660  11.558  13.146  16.978
 2961ARG     BB 6661  11.323  12.710  16.908
 2961ARG    SC1 6662  11.277  12.485  16.809
 2961ARG    SC2 6663  10.984  12.300  16.859
 2962ILE     BB 6664  10.984  12.805  16.974
 2962ILE    SC1 6665  10.940  12.718  17.196
 2963PHE     BB 6666  10.956  13.070  16.757
 2963PHE    SC1 6667  10.775  13.202  17.045
 2963PHE    SC2 6668  11.005  13.271  17.059
 2963PHE    SC3 6669  10.831  13.415  17.141
 2964ASP     BB 6670  11.077  12.864  16.463
 2964ASP    SC1 6671  11.298  12.790  16.361
 2965ASP     BB 6672  10.858  12.629  16.507
 2965ASP    SC1 6673  10.747  12.454  16.357
 2966PHE     BB 6674  10.552  12.881  16.624
 2966PHE    SC1 6675  10.383  12.594  16.732
 2966PHE    SC2 6676  10.560  12.647  16.884
 2966PHE    SC3 6677  10.523  12.420  16.818
 2967GLY     BB 6678  10.638  13.240  16.502
 2968THR     BB 6679  10.659  13.533  16.683
 2968THR    SC1 6680  10.764  13.693  16.721
 2969HIS     BB 6681  10.277  13.693  16.594
 2969HIS    SC1 6682  10.361  13.839  16.497
 2969HIS    SC2 6683  10.436  13.983  16.392
 2969HIS    SC3 6684  10.527  14.073  16.565
 2970TYR     BB 6685   9.926  13.585  16.624
 2970TYR    SC1 6686   9.834  13.639  16.954
 2970TYR    SC2 6687   9.721  13.456  16.847
 2970TYR    SC3 6688   9.592  13.534  17.118
 2971PHE     BB 6689   9.689  13.731  16.435
 2971PHE    SC1 6690   9.725  13.426  16.270
 2971PHE    SC2 6691   9.670  13.628  16.152
 2971PHE    SC3 6692   9.667  13.417  16.037
 2972THR     BB 6693   9.485  13.878  16.606
 2972THR    SC1 6694   9.444  13.974  16.771
 2973SER     BB 6695   9.247  13.961  16.316
 2973SER    SC1 6696   9.265  14.155  16.305
 2974GLY     BB 6697   9.295  13.788  15.941
 2975SER     BB 6698   9.040  13.918  15.663
 2975SER    SC1 6699   9.068  14.111  15.649
 2976LEU     BB 6700   8.994  13.602  15.389
 2976LEU    SC1 6701   9.082  13.463  15.597
 2977GLY     BB 6702   8.927  13.494  15.056
 2978GLY     BB 6703   9.075  13.465  14.776
 2979VAL     BB 6704   9.309  13.598  14.454
 2979VAL    SC1 6705   9.483  13.597  14.552
 2980TYR     BB 6706   9.249  13.618  14.091
 2980TYR    SC1 6707   9.054  13.563  13.808
 2980TYR    SC2 6708   8.952  13.693  13.982
 2980TYR    SC3 6709   8.891  13.803  13.699
 2981ASP     BB 6710   9.488  13.674  13.906
 2981ASP    SC1 6711   9.702  13.792  13.981
 2982LEU     BB 6712   9.478  13.724  13.510
 2982LEU    SC1 6713   9.248  13.703  13.380
 2983LEU     BB 6714   9.816  13.866  13.315
 2983LEU    SC1 6715   9.933  13.888  13.552
 2984TYR     BB 6716   9.739  13.839  12.976
 2984TYR    SC1 6717   9.546  13.740  12.733
 2984TYR    SC2 6718   9.432  13.832  12.924
 2984TYR    SC3 6719   9.347  13.965  12.657
 2985GLN     BB 6720   9.951  13.968  12.725
 2985GLN    SC1 6721  10.199  14.039  12.841
 2986PHE     BB 6722   9.926  13.877  12.420
 2986PHE    SC1 6723   9.760  13.866  12.138
 2986PHE    SC2 6724   9.611  13.810  12.317
 2986PHE    SC3 6725   9.549  13.762  12.090
 2987SER     BB 6726  10.256  13.963  12.158
 2987SER    SC1 6727  10.416  13.990  12.266
 2988SER     BB 6728  10.097  13.856  11.787
 2988SER    SC1 6729   9.990  13.722  11.696
 2989GLU     BB 6730  10.317  14.045  11.485
 2989GLU    SC1 6731  10.518  14.062  11.663
 2990GLU     BB 6732  10.277  13.956  11.196
 2990GLU    SC1 6733  10.033  13.807  11.060
 2991LEU     BB 6734  10.451  14.047  10.924
 2991LEU    SC1 6735  10.707  14.006  10.979
 2992LYS     BB 6736  10.355  14.025  10.594
 2992LYS    SC1 6737  10.100  13.986  10.580
 2992LYS    SC2 6738   9.844  14.064  10.695
 2993ASN     BB 6739  10.458  14.041  10.307
 2993ASN    SC1 6740  10.679  13.970  10.214
 2994SER     BB 6741  10.290  14.070   9.966
 2994SER    SC1 6742  10.102  14.027   9.996
 2995GLY     BB 6743  10.494  14.180   9.697
 2996LEU     BB 6744  10.500  14.188   9.348
 2996LEU    SC1 6745  10.271  14.249   9.230
 2997THR     BB 6746  10.747  14.300   9.085
 2997THR    SC1 6747  10.907  14.352   9.184
 2998GLU     BB 6748  10.862  14.293   8.693
 2998GLU    SC1 6749  10.570  14.219   8.506
 2999GLU     BB 6750  11.190  14.346   8.518
 2999GLU    SC1 6751  11.405  14.436   8.618
 3000GLU     BB 6752  11.219  14.375   8.167
 3000GLU    SC1 6753  11.014  14.371   8.037
 3001ALA     BB 6754  11.477  14.461   7.936
 3002LYS     BB 6755  11.502  14.471   7.609
 3002LYS    SC1 6756  11.280  14.477   7.506
 3002LYS    SC2 6757  10.987  14.447   7.571
 3003HIS     BB 6758  11.821  14.447   7.488
 3003HIS    SC1 6759  11.956  14.454   7.629
 3003HIS    SC2 6760  12.107  14.431   7.747
 3003HIS    SC3 6761  12.037  14.587   7.880
 3004CYS     BB 6762  11.848  14.463   7.145
 3004CYS    SC1 6763  11.699  14.537   6.972
 3005VAL     BB 6764  12.131  14.493   6.821
 3005VAL    SC1 6765  12.324  14.500   6.874
 3006ARG     BB 6766  11.949  14.518   6.568
 3006ARG    SC1 6767  11.752  14.577   6.395
 3006ARG    SC2 6768  11.659  14.801   6.193
 3007ILE     BB 6769  12.201  14.559   6.260
 3007ILE    SC1 6770  12.361  14.393   6.360
 3008GLU     BB 6771  12.119  14.542   5.932
 3008GLU    SC1 6772  11.920  14.671   5.807
 3009THR     BB 6773  12.353  14.519   5.628
 3009THR    SC1 6774  12.545  14.541   5.605
 3010LYS     BB 6775  12.175  14.579   5.266
 3010LYS    SC1 6776  11.986  14.696   5.314
 3010LYS    SC2 6777  11.862  14.962   5.435
 3011LYS     BB 6778  12.335  14.562   4.998
 3011LYS    SC1 6779  12.550  14.421   5.009
 3011LYS    SC2 6780  12.750  14.345   5.197
 3012ARG     BB 6781  12.183  14.691   4.702
 3012ARG    SC1 6782  12.048  14.826   4.553
 3012ARG    SC2 6783  11.712  14.825   4.523
 3013VAL     BB 6784  12.443  14.591   4.433
 3013VAL    SC1 6785  12.589  14.481   4.514
 3014LEU     BB 6786  12.271  14.564   4.190
 3014LEU    SC1 6787  12.341  14.535   3.936
 3015PHE     BB 6788  11.994  14.358   4.232
 3015PHE    SC1 6789  12.018  14.136   4.003
 3015PHE    SC2 6790  11.875  14.304   3.907
 3015PHE    SC3 6791  11.962  14.127   3.770
 3016ALA     BB 6792  11.859  14.332   4.452
 3017LYS     BB 6793  11.903  14.356   4.758
 3017LYS    SC1 6794  11.762  14.520   4.899
 3017LYS    SC2 6795  11.518  14.668   5.005
 3018LYS     BB 6796  12.036  14.135   4.973
 3018LYS    SC1 6797  12.073  13.890   4.973
 3018LYS    SC2 6798  12.145  13.641   4.902
 3019THR     BB 6799  11.868  14.194   5.346
 3019THR    SC1 6800  11.688  14.244   5.290
 3020LYS     BB 6801  12.018  14.108   5.641
 3020LYS    SC1 6802  12.248  14.049   5.719
 3020LYS    SC2 6803  12.397  14.075   6.015
 3021VAL     BB 6804  11.836  14.153   5.963
 3021VAL    SC1 6805  11.679  14.267   5.912
 3022GLU     BB 6806  11.960  14.016   6.288
 3022GLU    SC1 6807  12.234  13.899   6.414
 3023HIS     BB 6808  11.798  14.088   6.545
 3023HIS    SC1 6809  11.623  14.155   6.597
 3023HIS    SC2 6810  11.460  14.242   6.653
 3023HIS    SC3 6811  11.376  14.056   6.724
 3024ARG     BB 6812  11.918  13.977   6.874
 3024ARG    SC1 6813  12.158  13.926   6.918
 3024ARG    SC2 6814  12.466  14.010   6.824
 3025CYS     BB 6815  11.726  14.015   7.143
 3025CYS    SC1 6816  11.499  14.088   7.175
 3026THR     BB 6817  11.818  13.926   7.479
 3026THR    SC1 6818  11.982  13.907   7.583
 3027THR     BB 6819  11.531  14.030   7.649
 3027THR    SC1 6820  11.358  13.959   7.595
 3028ASN     BB 6821  11.596  13.961   8.022
 3028ASN    SC1 6822  11.810  14.088   8.038
 3029LYS     BB 6823  11.379  13.994   8.293
 3029LYS    SC1 6824  11.156  13.922   8.174
 3029LYS    SC2 6825  10.909  13.965   8.297
 3030LEU     BB 6826  11.255  13.900   8.643
 3030LEU    SC1 6827  11.381  14.011   8.848
 3031SER     BB 6828  10.939  13.857   8.835
 3031SER    SC1 6829  10.773  13.778   8.770
 3032GLU     BB 6830  11.011  13.834   9.206
 3032GLU    SC1 6831  11.274  13.852   9.315
 3033LYS     BB 6832  10.692  13.783   9.326
 3033LYS    SC1 6833  10.469  13.711   9.257
 3033LYS    SC2 6834  10.329  13.436   9.258
 3034HIS     BB 6835  10.678  13.823   9.696
 3034HIS    SC1 6836  10.862  13.883   9.719
 3034HIS    SC2 6837  11.039  13.955   9.748
 3034HIS    SC3 6838  10.987  14.142   9.654
 3035GLU     BB 6839  10.421  13.655   9.971
 3035GLU    SC1 6840  10.194  13.582   9.848
 3036GLY     BB 6841  10.446  13.548  10.284
 3037SER     BB 6842  10.355  13.586  10.619
 3037SER    SC1 6843  10.177  13.528  10.672
 3038PHE     BB 6844  10.543  13.552  10.980
 3038PHE    SC1 6845  10.817  13.489  11.209
 3038PHE    SC2 6846  10.873  13.575  10.992
 3038PHE    SC3 6847  11.016  13.619  11.180
 3039ILE     BB 6848  10.385  13.571  11.336
 3039ILE    SC1 6849  10.228  13.436  11.371
 3040GLN     BB 6850  10.530  13.544  11.672
 3040GLN    SC1 6851  10.784  13.662  11.714
 3041GLY     BB 6852  10.410  13.604  11.949
 3042ALA     BB 6853  10.289  13.436  12.193
 3043GLU     BB 6854  10.028  13.433  12.446
 3043GLU    SC1 6855   9.728  13.346  12.409
 3044LYS     BB 6856  10.059  13.417  12.750
 3044LYS    SC1 6857  10.254  13.539  12.796
 3044LYS    SC2 6858  10.477  13.664  12.657
 3045SER     BB 6859   9.854  13.372  12.999
 3045SER    SC1 6860   9.660  13.355  13.005
 3046ILE     BB 6861   9.961  13.388  13.399
 3046ILE    SC1 6862  10.179  13.479  13.322
 3047SER     BB 6863   9.710  13.294  13.578
 3047SER    SC1 6864   9.537  13.239  13.507
 3048LEU     BB 6865   9.727  13.290  13.990
 3048LEU    SC1 6866   9.814  13.374  14.225
 3049ILE     BB 6867   9.392  13.148  14.198
 3049ILE    SC1 6868   9.292  13.149  14.013
 3050ARG     BB 6869   9.409  13.116  14.583
 3050ARG    SC1 6870   9.609  13.184  14.740
 3050ARG    SC2 6871   9.759  13.008  14.966
 3051GLY     BB 6872   9.124  13.039  14.799
 3052GLY     BB 6873   8.852  12.740  14.638
 3053ARG     BB 6874   8.784  12.478  14.558
 3053ARG    SC1 6875   8.590  12.300  14.531
 3053ARG    SC2 6876   8.692  11.995  14.544
 3054SER     BB 6877   9.017  12.325  14.335
 3054SER    SC1 6878   9.176  12.218  14.369
 3055GLU     BB 6879   8.723  12.221  14.100
 3055GLU    SC1 6880   8.460  12.032  14.121
 3056TYR     BB 6881   8.588  12.560  14.032
 3056TYR    SC1 6882   8.293  12.467  14.192
 3056TYR    SC2 6883   8.294  12.490  13.953
 3056TYR    SC3 6884   8.047  12.334  14.058
 3057GLY     BB 6885   8.936  12.690  14.105
 3058ALA     BB 6886   9.090  12.541  13.829
 3059ALA     BB 6887   8.836  12.593  13.651
 3060LEU     BB 6888   8.855  12.944  13.642
 3060LEU    SC1 6889   8.782  13.178  13.741
 3061ALA     BB 6890   9.193  12.929  13.600
 3062TRP     BB 6891   9.191  12.792  13.274
 3062TRP    SC1 6892   9.413  12.762  13.151
 3062TRP    SC2 6893   9.591  12.869  13.078
 3062TRP    SC3 6894   9.480  12.534  13.058
 3062TRP    SC4 6895   9.704  12.676  12.968
 3063GLU     BB 6896   8.979  12.992  13.094
 3063GLU    SC1 6897   8.753  12.872  12.829
 3064LYS     BB 6898   9.231  13.129  12.881
 3064LYS    SC1 6899   9.381  13.115  12.691
 3064LYS    SC2 6900   9.382  12.993  12.420
 3065GLY     BB 6901   9.133  13.480  12.928
 3066SER     BB 6902   9.131  13.561  12.594
 3066SER    SC1 6903   9.192  13.553  12.409
 3067SER     BB 6904   8.854  13.864  12.813
 3067SER    SC1 6905   8.814  13.926  12.632
 3068GLY     BB 6906   8.848  13.898  13.117
 3069LEU     BB 6907   8.641  13.627  13.279
 3069LEU    SC1 6908   8.770  13.396  13.279
 3070GLU     BB 6909   8.364  13.576  13.281
 3070GLU    SC1 6910   8.243  13.486  13.007
 3071GLU     BB 6911   7.989  13.486  13.493
 3071GLU    SC1 6912   7.794  13.694  13.659
 3072LYS     BB 6913   7.923  13.131  13.567
 3072LYS    SC1 6914   7.722  13.092  13.700
 3072LYS    SC2 6915   7.539  13.185  13.869
 3073THR     BB 6916   8.292  13.040  13.639
 3073THR    SC1 6917   8.318  12.854  13.588
 3074PHE     BB 6918   8.342  13.304  13.831
 3074PHE    SC1 6919   8.493  13.602  13.808
 3074PHE    SC2 6920   8.338  13.604  13.991
 3074PHE    SC3 6921   8.509  13.772  13.977
 3075SER     BB 6922   8.038  13.262  14.034
 3075SER    SC1 6923   7.901  13.379  14.109
 3076GLU     BB 6924   8.109  12.922  14.082
 3076GLU    SC1 6925   7.830  12.812  14.059
 3077TRP     BB 6926   8.428  12.989  14.206
 3077TRP    SC1 6927   8.663  13.133  14.205
 3077TRP    SC2 6928   8.845  13.109  14.326
 3077TRP    SC3 6929   8.701  13.379  14.149
 3077TRP    SC4 6930   8.929  13.344  14.307
 3078LEU     BB 6931   8.324  13.295  14.450
 3078LEU    SC1 6932   8.390  13.507  14.593
 3079GLU     BB 6933   8.112  13.110  14.559
 3079GLU    SC1 6934   7.792  13.188  14.578
 3080SER     BB 6935   8.403  12.808  14.640
 3080SER    SC1 6936   8.319  12.635  14.674
 3081VAL     BB 6937   8.591  13.025  14.849
 3081VAL    SC1 6938   8.658  13.188  14.755
 3082LYS     BB 6939   8.343  13.033  15.096
 3082LYS    SC1 6940   8.140  13.133  15.090
 3082LYS    SC2 6941   7.856  13.081  15.000
 3083GLU     BB 6942   8.352  12.712  15.147
 3083GLU    SC1 6943   8.090  12.631  15.087
 3084ASN     BB 6944   8.644  12.673  15.155
 3084ASN    SC1 6945   8.884  12.632  15.100
 3085PRO     BB 6946   8.936  13.100  15.234
 3085PRO    SC1 6947   8.754  13.121  15.284
 3086ALA     BB 6948   9.278  13.152  15.224
 3087VAL     BB 6949   9.494  13.373  15.402
 3087VAL    SC1 6950   9.686  13.351  15.455
 3088ILE     BB 6951   9.469  13.783  15.302
 3088ILE    SC1 6952   9.368  13.720  15.104
 3089ASP     BB 6953   9.524  14.091  15.546
 3089ASP    SC1 6954   9.595  14.316  15.450
 3090PHE     BB 6955   9.646  13.961  15.811
 3090PHE    SC1 6956   9.969  13.929  15.678
 3090PHE    SC2 6957   9.829  13.735  15.698
 3090PHE    SC3 6958  10.055  13.713  15.619
 3091GLU     BB 6959   9.732  14.186  16.126
 3091GLU    SC1 6960   9.742  14.459  16.140
 3092LEU     BB 6961   9.925  14.086  16.448
 3092LEU    SC1 6962  10.057  14.314  16.475
 3093ALA     BB 6963  10.057  14.013  16.831
 3094PRO     BB 6964  10.370  13.882  16.966
 3094PRO    SC1 6965  10.521  13.921  17.075
 3095ILE     BB 6966  10.287  13.507  17.077
 3095ILE    SC1 6967  10.296  13.359  16.914
 3096VAL     BB 6968  10.422  13.521  17.385
 3096VAL    SC1 6969  10.493  13.359  17.478
 3097ASP     BB 6970  10.115  13.648  17.551
 3097ASP    SC1 6971  10.115  13.866  17.684
 3098LEU     BB 6972   9.951  13.379  17.523
 3098LEU    SC1 6973   9.973  13.245  17.296
 3099VAL     BB 6974  10.129  13.183  17.766
 3099VAL    SC1 6975  10.272  13.062  17.695
 3100ARG     BB 6976   9.867  13.219  18.020
 3100ARG    SC1 6977   9.719  13.415  18.024
 3100ARG    SC2 6978   9.401  13.487  18.044
 3101ASN     BB 6979   9.838  12.956  18.244
 3101ASN    SC1 6980   9.724  12.811  18.413
 3102ILE     BB 6981  10.168  12.732  18.207
 3102ILE    SC1 6982  10.307  12.741  18.069
 3103PRO     BB 6983  10.264  12.649  18.572
 3103PRO    SC1 6984  10.126  12.647  18.702
 3104CYS     BB 6985  10.535  12.935  18.600
 3104CYS    SC1 6986  10.699  12.765  18.643
 3105ALA     BB 6987  10.367  13.088  18.387
 3106VAL     BB 6988  10.515  13.414  18.468
 3106VAL    SC1 6989  10.449  13.601  18.489
 3107THR     BB 6990  10.877  13.308  18.400
 3107THR    SC1 6991  10.981  13.319  18.564
 3108LYS     BB 6992  10.844  13.130  18.102
 3108LYS    SC1 6993  10.817  12.879  18.130
 3108LYS    SC2 6994  10.821  12.594  18.197
 3109ARG     BB 6995  10.692  13.408  17.956
 3109ARG    SC1 6996  10.451  13.428  17.983
 3109ARG    SC2 6997  10.217  13.625  18.091
 3110ASN     BB 6998  10.932  13.620  18.007
 3110ASN    SC1 6999  10.938  13.750  18.220
 3111ASN     BB 7000  11.190  13.418  17.918
 3111ASN    SC1 7001  11.292  13.344  18.134
 3112LEU     BB 7002  11.081  13.393  17.591
 3112LEU    SC1 7003  10.945  13.170  17.546
 3113ARG     BB 7004  11.052  13.700  17.577
 3113ARG    SC1 7005  10.835  13.779  17.535
 3113ARG    SC2 7006  10.556  13.895  17.749
 3114LYS     BB 7007  11.409  13.752  17.618
 3114LYS    SC1 7008  11.474  13.831  17.833
 3114LYS    SC2 7009  11.492  13.786  18.149
 3115ALA     BB 7010  11.476  13.507  17.348
 3116LEU     BB 7011  11.237  13.730  17.094
 3116LEU    SC1 7012  11.022  13.883  17.072
 3117GLN     BB 7013  11.485  13.956  17.037
 3117GLN    SC1 7014  11.530  14.160  17.191
 3118GLU     BB 7015  11.710  13.732  16.952
 3118GLU    SC1 7016  11.968  13.587  16.960
 3119TYR     BB 7017  11.539  13.594  16.728
 3119TYR    SC1 7018  11.402  13.366  16.545
 3119TYR    SC2 7019  11.275  13.489  16.708
 3119TYR    SC3 7020  11.115  13.431  16.448
 3120ALA     BB 7021  11.573  13.811  16.475
 3121ALA     BB 7022  11.897  13.835  16.501
 3122LYS     BB 7023  11.951  13.519  16.440
 3122LYS    SC1 7024  11.954  13.322  16.605
 3122LYS    SC2 7025  12.042  13.133  16.818
 3123PHE     BB 7026  11.755  13.476  16.151
 3123PHE    SC1 7027  11.842  13.182  16.069
 3123PHE    SC2 7028  11.670  13.150  16.233
 3123PHE    SC3 7029  11.836  12.980  16.198
 3124ASP     BB 7030  11.762  13.765  16.006
 3124ASP    SC1 7031  11.987  13.885  15.994
 3125PRO     BB 7032  11.639  13.861  15.655
 3125PRO    SC1 7033  11.455  13.906  15.670
 3126CYS     BB 7034  11.909  14.156  15.575
 3126CYS    SC1 7035  11.852  14.264  15.368
 3127GLN     BB 7036  12.166  13.932  15.532
 3127GLN    SC1 7037  12.412  13.850  15.497
 3128CYS     BB 7038  11.957  13.757  15.225
 3128CYS    SC1 7039  11.931  13.574  15.379
 3129ALA     BB 7040  11.996  13.837  14.897
 3130PRO     BB 7041  11.938  14.098  14.791
 3130PRO    SC1 7042  11.919  14.287  14.787
 3131CYS     BB 7043  11.626  13.969  14.529
 3131CYS    SC1 7044  11.464  14.098  14.649
 3132PRO     BB 7045  11.440  14.162  14.187
 3132PRO    SC1 7046  11.456  14.024  14.057
 3133ASN     BB 7047  11.131  14.375  14.137
 3133ASN    SC1 7048  11.142  14.515  13.930
 3134ASN     BB 7049  11.121  14.412  14.447
 3134ASN    SC1 7050  11.230  14.529  14.640
 3135GLY     BB 7051  11.008  14.086  14.613
 3136ARG     BB 7052  11.078  14.146  14.931
 3136ARG    SC1 7053  10.947  14.221  15.140
 3136ARG    SC2 7054  10.849  14.090  15.417
 3137PRO     BB 7055  11.304  13.892  15.101
 3137PRO    SC1 7056  11.446  13.992  15.178
 3138THR     BB 7057  11.168  13.640  15.354
 3138THR    SC1 7058  11.001  13.588  15.268
 3139LEU     BB 7059  11.348  13.410  15.568
 3139LEU    SC1 7060  11.571  13.381  15.707
 3140SER     BB 7061  11.226  13.090  15.640
 3140SER    SC1 7062  11.095  13.051  15.501
 3141GLY     BB 7063  11.454  12.941  15.847
 3142THR     BB 7064  11.713  12.771  15.632
 3142THR    SC1 7065  11.866  12.666  15.691
 3143GLU     BB 7066  11.620  12.991  15.307
 3143GLU    SC1 7067  11.466  12.816  15.187
 3144CYS     BB 7068  11.520  13.318  15.168
 3144CYS    SC1 7069  11.596  13.492  15.022
 3145LEU     BB 7070  11.198  13.239  14.948
 3145LEU    SC1 7071  10.952  13.166  15.012
 3146CYS     BB 7072  11.143  13.592  14.777
 3146CYS    SC1 7073  11.274  13.669  14.592
 3147VAL     BB 7074  10.802  13.692  14.769
 3147VAL    SC1 7075  10.727  13.809  14.912
 3148CYS     BB 7076  10.628  13.879  14.483
 3148CYS    SC1 7077  10.557  13.689  14.355
 3149GLN     BB 7078  10.502  14.192  14.445
 3149GLN    SC1 7079  10.626  14.364  14.359
 3150SER     BB 7080  10.152  14.062  14.164
 3150SER    SC1 7081  10.082  13.972  14.322
 3151GLY     BB 7082  10.270  14.161  13.835
 3152THR     BB 7083  10.639  14.015  13.900
 3152THR    SC1 7084  10.766  14.155  13.949
 3153TYR     BB 7085  10.727  13.637  13.841
 3153TYR    SC1 7086  10.441  13.654  13.701
 3153TYR    SC2 7087  10.467  13.483  13.868
 3153TYR    SC3 7088  10.171  13.560  13.820
 3154GLY     BB 7089  10.926  13.361  13.821
 3155GLU     BB 7090  10.995  13.124  14.007
 3155GLU    SC1 7091  10.937  12.922  14.153
 3156ASN     BB 7092  11.232  13.376  14.235
 3156ASN    SC1 7093  11.445  13.412  14.110
 3157CYS     BB 7094  11.034  13.632  14.094
 3157CYS    SC1 7095  10.999  13.833  14.220
 3158GLU     BB 7096  11.180  13.739  13.794
 3158GLU    SC1 7097  11.475  13.708  13.683
 3159LYS     BB 7098  10.987  13.772  13.487
 3159LYS    SC1 7099  11.093  13.624  13.341
 3159LYS    SC2 7100  11.337  13.551  13.184
 3160GLN     BB 7101  10.786  14.081  13.468
 3160GLN    SC1 7102  10.958  14.282  13.506
 3161SER     BB 7103  10.454  14.214  13.311
 3161SER    SC1 7104  10.268  14.167  13.347
 3162PRO     BB 7105  10.410  14.514  13.005
 3162PRO    SC1 7106  10.345  14.494  12.827
 3163ASP     BB 7107  10.281  14.742  13.308
 3163ASP    SC1 7108  10.228  14.987  13.258
 3164TYR     BB 7109  10.599  14.636  13.439
 3164TYR    SC1 7110  10.741  14.646  13.710
 3164TYR    SC2 7111  10.525  14.544  13.733
 3164TYR    SC3 7112  10.626  14.670  13.997
 3165LYS     BB 7113  10.789  14.940  13.307
 3165LYS    SC1 7114  10.704  15.013  13.069
 3165LYS    SC2 7115  10.459  15.017  12.895
 3166SER     BB 7116  11.009  15.104  13.556
 3166SER    SC1 7117  10.945  15.272  13.633
 3167ASN     BB 7118  11.205  14.866  13.585
 3167ASN    SC1 7119  11.238  14.673  13.429
 3168ALA     BB 7120  11.425  14.997  13.796
 3169VAL     BB 7121  11.178  15.069  14.046
 3169VAL    SC1 7122  10.990  15.001  14.060
 3170ASP     BB 7123  11.413  14.985  14.381
 3170ASP    SC1 7124  11.646  14.932  14.291
 3171GLY     BB 7125  11.468  14.937  14.790
 3172GLN     BB 7126  11.594  14.709  15.034
 3172GLN    SC1 7127  11.539  14.437  14.974
 3173TRP     BB 7128  11.621  14.707  15.398
 3173TRP    SC1 7129  11.456  14.536  15.488
 3173TRP    SC2 7130  11.294  14.398  15.431
 3173TRP    SC3 7131  11.422  14.513  15.739
 3173TRP    SC4 7132  11.228  14.327  15.661
 3174GLY     BB 7133  11.878  14.713  15.556
 3175CYS     BB 7134  11.928  14.515  15.794
 3175CYS    SC1 7135  12.112  14.434  15.925
 3176TRP     BB 7136  11.821  14.582  16.247
 3176TRP    SC1 7137  11.644  14.385  16.172
 3176TRP    SC2 7138  11.606  14.218  16.034
 3176TRP    SC3 7139  11.423  14.366  16.297
 3176TRP    SC4 7140  11.371  14.169  16.105
 3177SER     BB 7141  12.156  14.693  16.374
 3177SER    SC1 7142  12.241  14.796  16.232
 3178SER     BB 7143  12.270  14.603  16.709
 3178SER    SC1 7144  12.400  14.469  16.765
 3179TRP     BB 7145  12.186  14.884  17.030
 3179TRP    SC1 7146  12.121  14.662  17.163
 3179TRP    SC2 7147  11.983  14.491  17.146
 3179TRP    SC3 7148  12.229  14.586  17.381
 3179TRP    SC4 7149  12.055  14.369  17.351
 3180SER     BB 7150  12.398  15.213  17.083
 3180SER    SC1 7151  12.351  15.398  17.042
 3181THR     BB 7152  12.513  15.122  17.439
 3181THR    SC1 7153  12.696  15.102  17.505
 3182CYS     BB 7154  12.340  15.480  17.552
 3182CYS    SC1 7155  12.464  15.507  17.756
 3183ASP     BB 7156  12.204  15.879  17.521
 3183ASP    SC1 7157  12.181  15.853  17.268
 3184ALA     BB 7158  12.197  16.157  17.788
 3185THR     BB 7159  11.877  16.055  17.960
 3185THR    SC1 7160  11.821  16.121  18.135
 3186TYR     BB 7161  11.981  15.691  17.856
 3186TYR    SC1 7162  12.035  15.624  18.150
 3186TYR    SC2 7163  12.227  15.760  18.105
 3186TYR    SC3 7164  12.296  15.506  18.269
 3187LYS     BB 7165  11.856  15.570  17.604
 3187LYS    SC1 7166  11.687  15.699  17.444
 3187LYS    SC2 7167  11.406  15.730  17.494
 3188ARG     BB 7168  12.020  15.285  17.395
 3188ARG    SC1 7169  11.991  15.068  17.481
 3188ARG    SC2 7170  11.784  14.840  17.652
 3189SER     BB 7171  11.847  15.283  16.996
 3189SER    SC1 7172  11.877  15.415  16.856
 3190ARG     BB 7173  11.857  14.951  16.770
 3190ARG    SC1 7174  11.752  14.776  16.677
 3190ARG    SC2 7175  11.458  14.571  16.756
 3191THR     BB 7176  11.811  15.099  16.381
 3191THR    SC1 7177  11.872  15.285  16.374
 3192ARG     BB 7178  11.847  15.042  15.957
 3192ARG    SC1 7179  11.638  14.912  15.954
 3192ARG    SC2 7180  11.394  15.009  15.744
 3193GLU     BB 7181  11.864  15.260  15.733
 3193GLU    SC1 7182  11.862  15.547  15.887
 3194CYS     BB 7183  11.763  15.080  15.449
 3194CYS    SC1 7184  11.581  15.177  15.327
 3195ASN     BB 7185  12.035  15.126  15.209
 3195ASN    SC1 7186  12.262  15.202  15.282
 3196ASN     BB 7187  12.032  14.688  15.141
 3196ASN    SC1 7188  12.263  14.689  15.237
 3197PRO     BB 7189  11.909  14.838  14.791
 3197PRO    SC1 7190  12.009  14.949  14.673
 3198ALA     BB 7191  11.820  15.300  14.944
 3199PRO     BB 7192  11.489  15.307  14.648
 3199PRO    SC1 7193  11.386  15.443  14.730
 3200GLN     BB 7194  11.510  15.443  14.250
 3200GLN    SC1 7195  11.721  15.375  14.194
 3201ARG     BB 7196  11.227  15.529  14.087
 3201ARG    SC1 7197  11.089  15.749  14.004
 3201ARG    SC2 7198  11.195  16.041  14.109
 3202GLY     BB 7199  10.913  15.453  14.392
 3203GLY     BB 7200  11.020  15.297  14.465
 3204LYS     BB 7201  10.932  15.128  14.861
 3204LYS    SC1 7202  10.968  14.928  14.739
 3204LYS    SC2 7203  10.828  14.836  14.494
 3205ARG     BB 7204  11.072  15.235  15.110
 3205ARG    SC1 7205  11.168  15.399  15.277
 3205ARG    SC2 7206  11.333  15.688  15.171
 3206CYS     BB 7207  11.184  14.921  15.302
 3206CYS    SC1 7208  11.132  14.744  15.148
 3207GLU     BB 7209  10.961  14.709  15.660
 3207GLU    SC1 7210  10.801  14.572  15.493
 3208GLY     BB 7211  10.973  14.788  15.919
 3209GLU     BB 7212  11.149  14.789  16.152
 3209GLU    SC1 7213  11.355  14.837  16.363
 3210LYS     BB 7214  11.373  15.260  16.164
 3210LYS    SC1 7215  11.138  15.292  16.210
 3210LYS    SC2 7216  10.892  15.222  16.403
 3211ARG     BB 7217  11.428  15.316  16.598
 3211ARG    SC1 7218  11.414  15.550  16.609
 3211ARG    SC2 7219  11.411  15.896  16.648
 3212GLN     BB 7220  11.348  15.091  16.824
 3212GLN    SC1 7221  11.145  14.941  16.852
 3213GLU     BB 7222  11.449  15.241  17.154
 3213GLU    SC1 7223  11.386  15.577  17.077
 3214GLU     BB 7224  11.501  15.216  17.499
 3214GLU    SC1 7225  11.318  14.961  17.516
 3215ASP     BB 7226  11.618  15.293  17.770
 3215ASP    SC1 7227  11.509  15.476  17.910
 3216CYS     BB 7228  11.887  15.181  17.997
 3216CYS    SC1 7229  12.112  15.180  17.912
 3217THR     BB 7230  11.719  14.942  18.190
 3217THR    SC1 7231  11.572  14.814  18.190
 3218PHE     BB 7232  12.028  14.633  18.397
 3218PHE    SC1 7233  12.092  14.922  18.527
 3218PHE    SC2 7234  12.294  14.827  18.439
 3218PHE    SC3 7235  12.279  15.063  18.475
 3219SER     BB 7236  12.067  14.391  18.644
 3219SER    SC1 7237  11.975  14.220  18.631
 3220ILE     BB 7238  12.226  14.490  18.992
 3220ILE    SC1 7239  12.231  14.712  18.929
 3221MET     BB 7240  12.160  14.223  19.266
 3221MET    SC1 7241  11.957  14.484  19.431
 3222GLU     BB 7242  12.413  13.835  19.302
 3222GLU    SC1 7243  12.581  13.644  19.431
 3223ASN     BB 7244  12.141  13.673  19.119
 3223ASN    SC1 7245  11.940  13.822  19.103
 3224ASN     BB 7246  12.105  13.323  19.109
 3224ASN    SC1 7247  12.237  13.242  19.306
 3225GLY     BB 7248  11.860  13.165  18.979
 3226GLN     BB 7249  11.595  13.193  18.828
 3226GLN    SC1 7250  11.482  13.308  18.631
 3227PRO     BB 7251  11.217  13.131  19.012
 3227PRO    SC1 7252  11.282  13.087  19.185
 3228CYS     BB 7253  10.896  13.012  18.969
 3228CYS    SC1 7254  10.723  12.889  19.080
 3229ILE     BB 7255  10.630  13.348  18.917
 3229ILE    SC1 7256  10.761  13.460  19.005
 3230ASN     BB 7257  10.335  13.237  18.844
 3230ASN    SC1 7258  10.239  13.058  18.989
 3231ASP     BB 7259  10.003  13.481  18.751
 3231ASP    SC1 7260   9.957  13.356  18.534
 3232ASP     BB 7261   9.721  13.486  18.985
 3232ASP    SC1 7262   9.492  13.512  18.875
 3233GLU     BB 7263   9.875  13.381  19.219
 3233GLU    SC1 7264   9.793  13.274  19.471
 3234GLU     BB 7265   9.968  13.739  19.355
 3234GLU    SC1 7266  10.022  13.884  19.155
 3235MET     BB 7267   9.657  13.808  19.499
 3235MET    SC1 7268   9.473  13.857  19.289
 3236LYS     BB 7269   9.659  13.745  19.842
 3236LYS    SC1 7270   9.590  13.521  19.877
 3236LYS    SC2 7271   9.738  13.284  19.945
 3237GLU     BB 7272   9.649  13.976  20.161
 3237GLU    SC1 7273   9.483  14.211  20.028
 3238VAL     BB 7274   9.575  13.877  20.423
 3238VAL    SC1 7275   9.493  13.890  20.605
 3239ASP     BB 7276   9.580  13.456  20.460
 3239ASP    SC1 7277   9.810  13.495  20.357
 3240LEU     BB 7278   9.360  13.224  20.540
 3240LEU    SC1 7279   9.376  13.057  20.335
 3241PRO     BB 7280   9.530  13.097  20.843
 3241PRO    SC1 7281   9.623  13.225  20.949
 3242GLU     BB 7282   9.628  12.748  20.795
 3242GLU    SC1 7283   9.435  12.671  20.644
 3243ILE     BB 7284   9.891  12.762  20.916
 3243ILE    SC1 7285  10.024  12.944  20.953
 3244GLU     BB 7286   9.958  12.476  21.329
 3244GLU    SC1 7287   9.641  12.378  21.191
 3245ALA     BB 7288  10.125  12.371  21.266
 3246ASP     BB 7289  10.326  12.182  21.494
 3246ASP    SC1 7290  10.390  11.936  21.492
 3247SER     BB 7291  10.181  12.297  21.848
 3247SER    SC1 7292  10.177  12.223  22.028
 3248GLY     BB 7293  10.321  12.689  21.853
 3249CYS     BB 7294  10.135  12.959  21.925
 3249CYS    SC1 7295  10.020  13.077  22.100
 3250PRO     BB 7296   9.854  13.140  21.692
 3250PRO    SC1 7297   9.667  13.108  21.706
 3251GLN     BB 7298   9.937  13.470  21.739
 3251GLN    SC1 7299  10.106  13.619  21.646
 3252PRO     BB 7300   9.938  13.644  22.132
 3252PRO    SC1 7301  10.117  13.599  22.176
 3253VAL     BB 7302   9.732  13.943  22.234
 3253VAL    SC1 7303   9.540  13.898  22.199
 3254PRO     BB 7304   9.887  14.243  22.351
 3254PRO    SC1 7305  10.060  14.252  22.272
 3255PRO     BB 7306   9.855  14.552  22.617
 3255PRO    SC1 7307   9.956  14.485  22.763
 3256GLU     BB 7308   9.688  14.788  22.533
 3256GLU    SC1 7309   9.468  14.908  22.569
 3257ASN     BB 7310   9.973  15.031  22.368
 3257ASN    SC1 7311   9.889  15.164  22.174
 3258GLY     BB 7312  10.183  14.740  22.349
 3259PHE     BB 7313  10.270  14.636  22.045
 3259PHE    SC1 7314  10.485  14.648  21.803
 3259PHE    SC2 7315  10.296  14.522  21.725
 3259PHE    SC3 7316  10.506  14.507  21.610
 3260ILE     BB 7317  10.494  14.220  22.041
 3260ILE    SC1 7318  10.430  14.012  22.060
 3261ARG     BB 7319  10.939  14.234  21.992
 3261ARG    SC1 7320  11.085  14.075  22.080
 3261ARG    SC2 7321  11.252  13.859  22.306
 3262ASN     BB 7322  10.813  14.045  21.666
 3262ASN    SC1 7323  10.974  13.895  21.548
 3263GLU     BB 7324  10.482  13.968  21.501
 3263GLU    SC1 7325  10.269  14.147  21.404
 3264LYS     BB 7326  10.439  13.623  21.302
 3264LYS    SC1 7327  10.661  13.553  21.306
 3264LYS    SC2 7328  10.894  13.412  21.389
 3265GLN     BB 7329  10.239  13.323  21.244
 3265GLN    SC1 7330   9.963  13.384  21.214
 3266LEU     BB 7331  10.280  13.104  21.429
 3266LEU    SC1 7332  10.146  12.877  21.447
 3267TYR     BB 7333  10.577  13.006  21.738
 3267TYR    SC1 7334  10.442  13.308  21.788
 3267TYR    SC2 7335  10.680  13.303  21.822
 3267TYR    SC3 7336  10.555  13.580  21.886
 3268LEU     BB 7337  10.764  12.755  21.883
 3268LEU    SC1 7338  10.973  12.640  21.766
 3269VAL     BB 7339  10.683  12.619  22.155
 3269VAL    SC1 7340  10.675  12.427  22.212
 3270GLY     BB 7341  10.935  12.826  22.413
 3271GLU     BB 7342  10.970  13.113  22.207
 3271GLU    SC1 7343  11.222  13.041  22.099
 3272ASP     BB 7344  10.978  13.399  22.399
 3272ASP    SC1 7345  11.195  13.420  22.530
 3273VAL     BB 7346  10.756  13.699  22.278
 3273VAL    SC1 7347  10.581  13.660  22.367
 3274GLU     BB 7348  10.837  14.054  22.474
 3274GLU    SC1 7349  11.063  14.220  22.510
 3275ILE     BB 7350  10.572  14.303  22.469
 3275ILE    SC1 7351  10.383  14.373  22.585
 3276SER     BB 7352  10.696  14.660  22.372
 3276SER    SC1 7353  10.775  14.700  22.198
 3277CYS     BB 7354  10.547  14.966  22.512
 3277CYS    SC1 7355  10.712  15.076  22.647
 3278LEU     BB 7356  10.479  15.235  22.260
 3278LEU    SC1 7357  10.367  15.123  22.047
 3279THR     BB 7358  10.752  15.496  22.367
 3279THR    SC1 7359  10.871  15.596  22.250
 3280GLY     BB 7360  10.692  15.648  22.694
 3281PHE     BB 7361  10.470  15.444  22.788
 3281PHE    SC1 7362  10.204  15.599  22.644
 3281PHE    SC2 7363  10.167  15.365  22.610
 3281PHE    SC3 7364  10.120  15.520  22.434
 3282GLU     BB 7365  10.589  15.241  23.052
 3282GLU    SC1 7366  10.889  15.272  23.121
 3283THR     BB 7367  10.611  14.849  23.092
 3283THR    SC1 7368  10.630  14.700  22.968
 3284VAL     BB 7369  10.508  14.806  23.440
 3284VAL    SC1 7370  10.425  14.946  23.556
 3285GLY     BB 7371  10.669  14.425  23.440
 3286TYR     BB 7372  10.717  14.158  23.403
 3286TYR    SC1 7373  10.809  13.860  23.298
 3286TYR    SC2 7374  10.640  13.851  23.468
 3286TYR    SC3 7375  10.630  13.608  23.275
 3287GLN     BB 7376  10.729  14.182  22.980
 3287GLN    SC1 7377  10.963  14.358  22.994
 3288TYR     BB 7378  10.720  13.877  22.829
 3288TYR    SC1 7379  11.071  13.824  22.801
 3288TYR    SC2 7380  10.930  13.657  22.899
 3288TYR    SC3 7381  11.229  13.616  22.968
 3289PHE     BB 7382  10.407  13.625  22.781
 3289PHE    SC1 7383  10.258  13.927  22.703
 3289PHE    SC2 7384  10.134  13.732  22.639
 3289PHE    SC3 7385  10.018  13.927  22.715
 3290ARG     BB 7386  10.553  13.301  22.674
 3290ARG    SC1 7387  10.738  13.198  22.765
 3290ARG    SC2 7388  11.057  13.103  22.828
 3291CYS     BB 7389  10.427  13.012  22.448
 3291CYS    SC1 7390  10.499  13.116  22.244
 3292LEU     BB 7391  10.357  12.674  22.619
 3292LEU    SC1 7392  10.388  12.793  22.854
 3293PRO     BB 7393  10.363  12.369  22.581
 3293PRO    SC1 7394  10.476  12.230  22.643
 3294ASP     BB 7395  10.017  12.296  22.486
 3294ASP    SC1 7396   9.804  12.219  22.604
 3295GLY     BB 7397   9.975  12.618  22.294
 3296THR     BB 7398   9.886  12.866  22.548
 3296THR    SC1 7399   9.883  12.773  22.720
 3297TRP     BB 7400  10.072  13.215  22.627
 3297TRP    SC1 7401   9.863  13.359  22.569
 3297TRP    SC2 7402   9.751  13.535  22.640
 3297TRP    SC3 7403   9.686  13.282  22.402
 3297TRP    SC4 7404   9.549  13.508  22.495
 3298ARG     BB 7405  10.170  13.309  22.963
 3298ARG    SC1 7406  10.344  13.181  23.091
 3298ARG    SC2 7407  10.407  13.085  23.455
 3299GLN     BB 7408  10.041  13.556  23.063
 3299GLN    SC1 7409   9.706  13.653  23.106
 3300GLY     BB 7410  10.213  13.815  23.192
 3301ASP     BB 7411  10.161  14.077  23.459
 3301ASP    SC1 7412  10.221  13.986  23.690
 3302VAL     BB 7413  10.299  14.350  23.276
 3302VAL    SC1 7414  10.321  14.327  23.078
 3303GLU     BB 7415  10.034  14.679  23.217
 3303GLU    SC1 7416   9.694  14.679  23.242
 3304CYS     BB 7417  10.176  14.989  23.042
 3304CYS    SC1 7418  10.186  14.915  22.814
 3305GLN     BB 7419  10.141  15.277  23.128
 3305GLN    SC1 7420   9.984  15.262  23.379
 3306ARG     BB 7421  10.240  15.601  23.110
 3306ARG    SC1 7422  10.420  15.758  23.130
 3306ARG    SC2 7423  10.773  15.749  23.145
 3307ALA     BB 7424   9.924   6.763   9.226
 3308ALA     BB 7425   9.890   6.539   9.212
 3309THR     BB 7426   9.555   6.251   9.254
 3309THR    SC1 7427   9.513   6.129   9.109
 3310PRO     BB 7428   9.602   5.968   9.592
 3310PRO    SC1 7429   9.668   6.127   9.671
 3311ALA     BB 7430   9.446   5.644   9.707
 3312ALA     BB 7431   9.077   5.596   9.859
 3313VAL     BB 7432   9.197   5.367  10.170
 3313VAL    SC1 7433   9.395   5.379  10.143
 3314THR     BB 7434   9.063   5.092  10.425
 3314THR    SC1 7435   8.984   4.949  10.318
 3315CYS     BB 7436   9.092   5.133  10.813
 3315CYS    SC1 7437   9.057   5.217  11.035
 3316GLN     BB 7438   9.212   4.786  10.964
 3316GLN    SC1 7439   9.253   4.659  10.721
 3317LEU     BB 7440   9.277   4.766  11.343
 3317LEU    SC1 7441   9.080   4.917  11.436
 3318SER     BB 7442   9.488   4.462  11.475
 3318SER    SC1 7443   9.664   4.458  11.558
 3319ASN     BB 7444   9.287   4.181  11.633
 3319ASN    SC1 7445   9.422   3.975  11.676
 3320TRP     BB 7446   9.113   4.181  11.990
 3320TRP    SC1 7447   8.909   4.265  12.148
 3320TRP    SC2 7448   8.708   4.198  12.206
 3320TRP    SC3 7449   8.870   4.512  12.194
 3320TRP    SC4 7450   8.615   4.422  12.266
 3321SER     BB 7451   9.426   4.217  12.195
 3321SER    SC1 7452   9.578   4.243  12.076
 3322GLU     BB 7453   9.544   3.979  12.484
 3322GLU    SC1 7454   9.548   3.749  12.404
 3323TRP     BB 7455   9.252   3.983  12.861
 3323TRP    SC1 7456   9.356   3.744  12.898
 3323TRP    SC2 7457   9.549   3.639  12.892
 3323TRP    SC3 7458   9.214   3.537  12.941
 3323TRP    SC4 7459   9.463   3.409  12.936
 3324THR     BB 7460   9.432   4.116  13.210
 3324THR    SC1 7461   9.537   4.280  13.200
 3325ASP     BB 7462   9.351   3.889  13.438
 3325ASP    SC1 7463   9.375   3.640  13.388
 3326CYS     BB 7464   9.122   4.037  13.669
 3326CYS    SC1 7465   8.964   3.864  13.718
 3327PHE     BB 7466   9.234   4.280  13.868
 3327PHE    SC1 7467   9.258   4.591  13.763
 3327PHE    SC2 7468   9.312   4.454  13.573
 3327PHE    SC3 7469   9.426   4.663  13.606
 3328PRO     BB 7470   9.024   4.254  14.152
 3328PRO    SC1 7471   9.071   4.127  14.285
 3329CYS     BB 7472   9.114   4.629  14.264
 3329CYS    SC1 7473   9.315   4.750  14.316
 3330GLN     BB 7474   8.830   4.719  14.103
 3330GLN    SC1 7475   8.791   5.021  14.075
 3331ASP     BB 7476   8.654   4.374  13.970
 3331ASP    SC1 7477   8.426   4.485  14.003
 3332LYS     BB 7478   8.788   4.436  13.598
 3332LYS    SC1 7479   8.707   4.700  13.579
 3332LYS    SC2 7480   8.486   4.847  13.717
 3333LYS     BB 7481   8.945   4.248  13.251
 3333LYS    SC1 7482   8.953   4.011  13.198
 3333LYS    SC2 7483   8.887   3.758  13.205
 3334TYR     BB 7484   9.064   4.525  13.072
 3334TYR    SC1 7485   9.101   4.776  13.280
 3334TYR    SC2 7486   9.315   4.714  13.191
 3334TYR    SC3 7487   9.321   4.987  13.337
 3335ARG     BB 7488   9.236   4.480  12.727
 3335ARG    SC1 7489   9.040   4.362  12.600
 3335ARG    SC2 7490   8.744   4.198  12.758
 3336HIS     BB 7491   9.382   4.635  12.425
 3336HIS    SC1 7492   9.572   4.590  12.420
 3336HIS    SC2 7493   9.757   4.534  12.425
 3336HIS    SC3 7494   9.725   4.418  12.605
 3337ARG     BB 7495   9.294   4.677  12.028
 3337ARG    SC1 7496   9.170   4.646  11.824
 3337ARG    SC2 7497   8.907   4.541  11.702
 3338SER     BB 7498   9.619   4.919  11.825
 3338SER    SC1 7499   9.737   4.807  11.932
 3339LEU     BB 7500   9.538   5.042  11.518
 3339LEU    SC1 7501   9.419   5.277  11.484
 3340LEU     BB 7502   9.665   4.908  11.313
 3340LEU    SC1 7503   9.835   4.737  11.203
 3341GLN     BB 7504   9.568   5.135  11.027
 3341GLN    SC1 7505   9.715   5.160  10.855
 3342PRO     BB 7506   9.391   5.490  10.999
 3342PRO    SC1 7507   9.435   5.664  11.062
 3343ASN     BB 7508   9.162   5.480  10.652
 3343ASN    SC1 7509   8.924   5.552  10.681
 3344LYS     BB 7510   9.361   5.784  10.568
 3344LYS    SC1 7511   9.569   5.623  10.487
 3344LYS    SC2 7512   9.829   5.474  10.471
 3345PHE     BB 7513   9.106   5.885  10.270
 3345PHE    SC1 7514   9.353   6.101  10.228
 3345PHE    SC2 7515   9.417   5.913  10.094
 3345PHE    SC3 7516   9.570   6.095  10.127
 3346GLY     BB 7517   8.846   5.770  10.214
 3347GLY     BB 7518   8.834   5.467  10.213
 3348THR     BB 7519   8.589   5.221  10.511
 3348THR    SC1 7520   8.441   5.296  10.408
 3349ILE     BB 7521   8.607   5.263  10.894
 3349ILE    SC1 7522   8.492   5.402  11.028
 3350CYS     BB 7523   8.645   4.993  11.139
 3350CYS    SC1 7524   8.754   4.779  11.147
 3351SER     BB 7525   8.360   5.106  11.380
 3351SER    SC1 7526   8.173   5.102  11.325
 3352GLY     BB 7527   8.612   4.980  11.637
 3353ASP     BB 7528   8.696   4.951  11.884
 3353ASP    SC1 7529   8.555   4.867  12.079
 3354ILE     BB 7530   9.054   5.020  12.073
 3354ILE    SC1 7531   9.163   5.125  11.926
 3355TRP     BB 7532   9.055   4.905  12.477
 3355TRP    SC1 7533   9.061   5.000  12.725
 3355TRP    SC2 7534   9.188   4.997  12.905
 3355TRP    SC3 7535   8.860   5.110  12.838
 3355TRP    SC4 7536   9.033   5.121  13.058
 3356ASP     BB 7537   8.720   4.687  12.645
 3356ASP    SC1 7538   8.502   4.818  12.638
 3357GLN     BB 7539   8.735   4.676  13.015
 3357GLN    SC1 7540   8.566   4.864  13.137
 3358ALA     BB 7541   8.563   4.363  13.168
 3359SER     BB 7542   8.394   4.357  13.455
 3359SER    SC1 7543   8.240   4.467  13.503
 3360CYS     BB 7544   8.522   4.069  13.668
 3360CYS    SC1 7545   8.466   3.889  13.520
 3361SER     BB 7546   8.550   3.997  14.025
 3361SER    SC1 7547   8.545   3.998  14.220
 3362SER     BB 7548   8.870   3.642  14.210
 3362SER    SC1 7549   8.880   3.510  14.066
 3363SER     BB 7550   8.866   3.694  14.586
 3363SER    SC1 7551   8.887   3.541  14.705
 3364THR     BB 7552   9.305   3.883  14.601
 3364THR    SC1 7553   9.358   3.770  14.451
 3365THR     BB 7554   9.320   4.147  14.843
 3365THR    SC1 7555   9.382   4.106  15.023
 3366CYS     BB 7556   9.200   4.508  14.698
 3366CYS    SC1 7557   9.010   4.648  14.741
 3367VAL     BB 7558   9.478   4.860  14.760
 3367VAL    SC1 7559   9.635   4.825  14.640
 3368ARG     BB 7560   9.504   4.825  15.160
 3368ARG    SC1 7561   9.417   4.588  15.209
 3368ARG    SC2 7562   9.555   4.367  15.401
 3369GLN     BB 7563   9.454   5.120  15.360
 3369GLN    SC1 7564   9.275   5.282  15.477
 3370ALA     BB 7565   9.734   5.260  15.388
 3371GLN     BB 7566   9.900   5.323  15.169
 3371GLN    SC1 7567   9.664   5.292  14.903
 3372CYS     BB 7568  10.098   5.577  15.396
 3372CYS    SC1 7569   9.935   5.753  15.412
 3373GLY     BB 7570  10.207   5.613  15.780
 3374GLN     BB 7571  10.111   5.725  15.986
 3374GLN    SC1 7572  10.266   5.728  16.261
 3375ASP     BB 7573   9.820   5.974  15.896
 3375ASP    SC1 7574   9.934   6.152  16.039
 3376PHE     BB 7575   9.446   6.002  15.679
 3376PHE    SC1 7576   9.388   5.904  16.027
 3376PHE    SC2 7577   9.302   6.102  15.922
 3376PHE    SC3 7578   9.186   6.005  16.108
 3377GLN     BB 7579   9.352   5.826  15.420
 3377GLN    SC1 7580   9.487   5.638  15.214
 3378CYS     BB 7581   9.091   5.908  15.299
 3378CYS    SC1 7582   8.964   6.099  15.369
 3379LYS     BB 7583   8.907   5.585  15.250
 3379LYS    SC1 7584   8.792   5.385  15.334
 3379LYS    SC2 7585   8.620   5.156  15.387
 3380GLU     BB 7586   8.733   5.597  14.886
 3380GLU    SC1 7587   8.707   5.280  14.890
 3381THR     BB 7588   9.038   5.672  14.673
 3381THR    SC1 7589   8.984   5.704  14.488
 3382GLY     BB 7590   9.406   5.658  14.718
 3383ARG     BB 7591   9.398   5.998  14.804
 3383ARG    SC1 7592   9.448   6.132  14.599
 3383ARG    SC2 7593   9.319   6.469  14.608
 3384CYS     BB 7594   9.641   6.085  15.154
 3384CYS    SC1 7595   9.858   6.124  15.059
 3385LEU     BB 7596   9.595   6.391  15.326
 3385LEU    SC1 7597   9.446   6.516  15.146
 3386LYS     BB 7598   9.823   6.553  15.570
 3386LYS    SC1 7599   9.973   6.688  15.409
 3386LYS    SC2 7600  10.122   6.686  15.152
 3387ARG     BB 7601   9.730   6.592  15.866
 3387ARG    SC1 7602   9.554   6.498  15.985
 3387ARG    SC2 7603   9.570   6.367  16.292
 3388HIS     BB 7604   9.672   6.981  15.888
 3388HIS    SC1 7605   9.812   7.103  15.829
 3388HIS    SC2 7606   9.948   7.232  15.782
 3388HIS    SC3 7607  10.087   7.077  15.725
 3389LEU     BB 7608   9.385   6.932  15.675
 3389LEU    SC1 7609   9.545   6.919  15.464
 3390VAL     BB 7610   9.137   6.666  15.730
 3390VAL    SC1 7611   9.171   6.540  15.578
 3391CYS     BB 7612   8.867   6.849  15.914
 3391CYS    SC1 7613   8.750   6.773  16.110
 3392ASN     BB 7614   8.931   7.159  15.775
 3392ASN    SC1 7615   9.043   7.275  15.584
 3393GLY     BB 7616   8.529   7.207  15.698
 3394ASP     BB 7617   8.650   7.247  15.311
 3394ASP    SC1 7618   8.521   7.440  15.207
 3395GLN     BB 7619   8.617   6.893  15.168
 3395GLN    SC1 7620   8.499   6.860  14.946
 3396ASP     BB 7621   8.987   6.807  15.039
 3396ASP    SC1 7622   9.149   6.919  15.201
 3397CYS     BB 7623   8.935   6.484  14.912
 3397CYS    SC1 7624   8.999   6.254  14.929
 3398LEU     BB 7625   8.528   6.373  14.733
 3398LEU    SC1 7626   8.266   6.389  14.694
 3399ASP     BB 7627   8.539   6.134  14.987
 3399ASP    SC1 7628   8.353   5.960  14.990
 3400GLY     BB 7629   8.495   6.393  15.271
 3401SER     BB 7630   8.531   6.121  15.509
 3401SER    SC1 7631   8.516   5.929  15.482
 3402ASP     BB 7632   8.761   6.417  15.706
 3402ASP    SC1 7633   8.807   6.280  15.916
 3403GLU     BB 7634   8.493   6.624  15.717
 3403GLU    SC1 7635   8.290   6.782  15.590
 3404ASP     BB 7636   8.270   6.354  15.839
 3404ASP    SC1 7637   8.023   6.310  15.792
 3405ASP     BB 7638   8.391   6.291  16.216
 3405ASP    SC1 7639   8.306   6.163  16.419
 3406CYS     BB 7640   8.338   6.639  16.264
 3406CYS    SC1 7641   8.190   6.779  16.136
 3407GLU     BB 7642   8.324   6.658  16.646
 3407GLU    SC1 7643   8.096   6.547  16.817
 3408ASP     BB 7644   8.579   6.803  16.754
 3408ASP    SC1 7645   8.680   6.957  16.930
 3409VAL     BB 7646   8.613   7.102  16.429
 3409VAL    SC1 7647   8.521   7.143  16.257
 3410ARG     BB 7648   8.900   7.267  16.545
 3410ARG    SC1 7649   8.856   7.506  16.577
 3410ARG    SC2 7650   8.864   7.800  16.405
 3411ALA     BB 7651   8.992   7.225  16.135
 3412ILE     BB 7652   8.851   7.485  16.028
 3412ILE    SC1 7653   8.636   7.567  16.034
 3413ASP     BB 7654   9.024   7.743  15.805
 3413ASP    SC1 7655   9.130   7.746  15.573
 3414GLU     BB 7656   8.817   8.066  15.972
 3414GLU    SC1 7657   8.584   8.073  16.139
 3415ASP     BB 7658   8.745   8.201  15.702
 3415ASP    SC1 7659   8.500   8.236  15.641
 3416CYS     BB 7660   9.038   8.235  15.450
 3416CYS    SC1 7661   9.189   8.422  15.455
 3417SER     BB 7662   8.789   8.049  15.236
 3417SER    SC1 7663   8.773   7.883  15.136
 3418GLN     BB 7664   8.566   8.321  15.154
 3418GLN    SC1 7665   8.370   8.431  15.191
 3419TYR     BB 7666   8.800   8.323  14.838
 3419TYR    SC1 7667   8.840   8.647  14.905
 3419TYR    SC2 7668   9.005   8.501  15.000
 3419TYR    SC3 7669   9.004   8.783  15.130
 3420GLU     BB 7670   8.705   8.136  14.686
 3420GLU    SC1 7671   8.488   8.108  14.453
 3421PRO     BB 7672   8.947   7.974  14.375
 3421PRO    SC1 7673   8.970   7.812  14.473
 3422ILE     BB 7674   9.098   8.085  14.102
 3422ILE    SC1 7675   9.316   8.076  14.125
 3423PRO     BB 7676   9.060   8.224  13.751
 3423PRO    SC1 7677   9.134   8.398  13.736
 3424GLY     BB 7678   9.047   8.031  13.469
 3425SER     BB 7679   9.289   7.815  13.655
 3425SER    SC1 7680   9.455   7.910  13.696
 3426GLN     BB 7681   9.199   7.533  13.563
 3426GLN    SC1 7682   8.989   7.331  13.530
 3427LYS     BB 7683   9.354   7.538  13.199
 3427LYS    SC1 7684   9.224   7.718  13.095
 3427LYS    SC2 7685   8.940   7.796  13.074
 3428ALA     BB 7686   9.654   7.464  13.301
 3429ALA     BB 7687   9.590   7.208  13.477
 3430LEU     BB 7688   9.519   6.972  13.218
 3430LEU    SC1 7689   9.339   7.072  13.051
 3431GLY     BB 7690   9.658   6.716  13.062
 3432TYR     BB 7691   9.727   6.762  12.712
 3432TYR    SC1 7692   9.859   7.046  12.683
 3432TYR    SC2 7693   9.634   7.074  12.604
 3432TYR    SC3 7694   9.714   7.287  12.813
 3433ASN     BB 7695   9.718   6.571  12.384
 3433ASN    SC1 7696   9.618   6.355  12.308
 3434ILE     BB 7697   9.945   6.739  12.178
 3434ILE    SC1 7698   9.946   6.943  12.144
 3435LEU     BB 7699   9.998   6.480  11.934
 3435LEU    SC1 7700  10.069   6.237  12.010
 3436THR     BB 7701   9.527   6.685  11.890
 3436THR    SC1 7702   9.627   6.768  11.745
 3437GLN     BB 7703   9.416   6.973  12.145
 3437GLN    SC1 7704   9.584   7.238  12.116
 3438GLU     BB 7705   9.250   6.744  12.313
 3438GLU    SC1 7706   9.045   6.634  12.157
 3439ASP     BB 7707   9.208   6.821  12.667
 3439ASP    SC1 7708   9.050   7.017  12.703
 3440ALA     BB 7709   9.333   6.583  12.882
 3441GLN     BB 7710   9.147   6.593  13.170
 3441GLN    SC1 7711   8.948   6.451  13.120
 3442SER     BB 7712   9.240   6.728  13.469
 3442SER    SC1 7713   9.184   6.863  13.598
 3443VAL     BB 7714   9.597   6.576  13.616
 3443VAL    SC1 7715   9.731   6.475  13.507
 3444TYR     BB 7716   9.612   6.790  13.900
 3444TYR    SC1 7717   9.948   6.808  13.890
 3444TYR    SC2 7718   9.828   7.006  13.825
 3444TYR    SC3 7719  10.097   7.069  13.966
 3445ASP     BB 7720   9.401   6.885  14.099
 3445ASP    SC1 7721   9.276   6.780  14.294
 3446ALA     BB 7722   9.292   7.251  13.983
 3447SER     BB 7723   9.052   7.246  14.395
 3447SER    SC1 7724   8.896   7.345  14.333
 3448TYR     BB 7725   9.269   7.113  14.690
 3448TYR    SC1 7726   9.523   6.933  14.794
 3448TYR    SC2 7727   9.584   7.085  14.618
 3448TYR    SC3 7728   9.810   7.047  14.826
 3449TYR     BB 7729   9.318   7.423  14.872
 3449TYR    SC1 7730   8.970   7.522  14.861
 3449TYR    SC2 7731   9.011   7.370  15.042
 3449TYR    SC3 7732   8.800   7.264  14.841
 3450GLY     BB 7733   9.482   7.278  15.141
 3451GLY     BB 7734   9.440   7.394  15.346
 3452GLN     BB 7735   9.703   7.622  15.383
 3452GLN    SC1 7736   9.836   7.638  15.554
 3453CYS     BB 7737   9.575   8.049  15.400
 3453CYS    SC1 7738   9.527   8.044  15.635
 3454GLU     BB 7739   9.747   8.107  15.077
 3454GLU    SC1 7740   9.692   7.854  14.945
 3455THR     BB 7741   9.616   8.382  14.872
 3455THR    SC1 7742   9.470   8.464  14.971
 3456VAL     BB 7743   9.672   8.549  14.499
 3456VAL    SC1 7744   9.870   8.557  14.473
 3457TYR     BB 7745   9.459   8.890  14.348
 3457TYR    SC1 7746   9.692   9.062  14.338
 3457TYR    SC2 7747   9.730   8.883  14.182
 3457TYR    SC3 7748   9.842   9.155  14.084
 3458ASN     BB 7749   9.234   8.960  14.111
 3458ASN    SC1 7750   9.055   8.895  13.950
 3459GLY     BB 7751   9.388   9.238  13.969
 3460GLU     BB 7752   9.120   9.345  13.774
 3460GLU    SC1 7753   8.982   9.428  13.533
 3461TRP     BB 7754   8.883   9.341  14.075
 3461TRP    SC1 7755   9.014   9.418  14.283
 3461TRP    SC2 7756   9.180   9.363  14.417
 3461TRP    SC3 7757   8.938   9.621  14.418
 3461TRP    SC4 7758   9.150   9.546  14.585
 3462ARG     BB 7759   8.769   9.680  13.947
 3462ARG    SC1 7760   8.827   9.836  13.767
 3462ARG    SC2 7761   8.889  10.129  13.640
 3463GLU     BB 7762   8.437   9.593  13.871
 3463GLU    SC1 7763   8.426   9.437  13.659
 3464LEU     BB 7764   8.304   9.863  13.870
 3464LEU    SC1 7765   8.365  10.112  13.804
 3465ARG     BB 7766   7.944   9.780  14.000
 3465ARG    SC1 7767   7.963   9.537  14.024
 3465ARG    SC2 7768   8.142   9.246  14.072
 3466TYR     BB 7769   7.683   9.968  14.072
 3466TYR    SC1 7770   7.462  10.212  13.908
 3466TYR    SC2 7771   7.498  10.002  13.798
 3466TYR    SC3 7772   7.208  10.107  13.764
 3467ASP     BB 7773   7.427   9.992  14.321
 3467ASP    SC1 7774   7.482   9.939  14.565
 3468SER     BB 7775   7.151  10.185  14.262
 3468SER    SC1 7776   6.970  10.202  14.191
 3469THR     BB 7777   7.106  10.281  14.656
 3469THR    SC1 7778   7.080  10.194  14.829
 3470CYS     BB 7779   7.329  10.593  14.653
 3470CYS    SC1 7780   7.479  10.607  14.840
 3471GLU     BB 7781   7.370  10.561  14.330
 3471GLU    SC1 7782   7.237  10.631  14.067
 3472ARG     BB 7783   7.704  10.445  14.315
 3472ARG    SC1 7784   7.824  10.362  14.526
 3472ARG    SC2 7785   7.781  10.198  14.793
 3473LEU     BB 7786   7.985  10.367  14.076
 3473LEU    SC1 7787   7.966  10.389  13.813
 3474TYR     BB 7788   8.246  10.247  14.255
 3474TYR    SC1 7789   8.490  10.469  14.278
 3474TYR    SC2 7790   8.312  10.535  14.425
 3474TYR    SC3 7791   8.566  10.445  14.577
 3475TYR     BB 7792   8.486   9.979  14.319
 3475TYR    SC1 7793   8.725  10.146  14.158
 3475TYR    SC2 7794   8.800  10.081  14.376
 3475TYR    SC3 7795   8.915  10.354  14.285
 3476GLY     BB 7796   8.429   9.625  14.349
 3477ASP     BB 7797   8.486   9.488  14.652
 3477ASP    SC1 7798   8.483   9.505  14.907
 3478ASP     BB 7799   8.334   9.145  14.560
 3478ASP    SC1 7800   8.156   9.114  14.740
 3479GLU     BB 7801   8.611   8.919  14.393
 3479GLU    SC1 7802   8.535   8.951  14.087
 3480LYS     BB 7803   8.917   8.977  14.603
 3480LYS    SC1 7804   8.875   9.146  14.739
 3480LYS    SC2 7805   8.921   9.300  14.965
 3481TYR     BB 7806   9.211   8.824  14.647
 3481TYR    SC1 7807   9.364   8.979  14.927
 3481TYR    SC2 7808   9.403   9.118  14.735
 3481TYR    SC3 7809   9.650   8.946  14.811
 3482PHE     BB 7810   9.153   8.425  14.546
 3482PHE    SC1 7811   8.852   8.511  14.381
 3482PHE    SC2 7812   9.049   8.522  14.244
 3482PHE    SC3 7813   8.832   8.549  14.145
 3483ARG     BB 7814   9.279   8.075  14.700
 3483ARG    SC1 7815   9.201   8.058  14.915
 3483ARG    SC2 7816   9.253   7.830  15.132
 3484LYS     BB 7817   9.545   8.004  14.529
 3484LYS    SC1 7818   9.797   8.008  14.507
 3484LYS    SC2 7819  10.059   8.007  14.684
 3485PRO     BB 7820   9.500   7.601  14.516
 3485PRO    SC1 7821   9.390   7.566  14.365
 3486TYR     BB 7822   9.813   7.502  14.591
 3486TYR    SC1 7823  10.088   7.539  14.748
 3486TYR    SC2 7824   9.932   7.444  14.903
 3486TYR    SC3 7825  10.119   7.652  15.035
 3487ASN     BB 7826   9.915   7.346  14.329
 3487ASN    SC1 7827   9.728   7.229  14.212
 3488PHE     BB 7828  10.044   7.707  14.148
 3488PHE    SC1 7829   9.720   7.677  14.035
 3488PHE    SC2 7830   9.869   7.745  13.859
 3488PHE    SC3 7831   9.738   7.545  13.836
 3489LEU     BB 7832  10.313   7.814  14.231
 3489LEU    SC1 7833  10.525   7.826  14.388
 3490LYS     BB 7834  10.294   8.127  14.062
 3490LYS    SC1 7835  10.460   8.251  13.940
 3490LYS    SC2 7836  10.664   8.298  13.717
 3491TYR     BB 7837  10.017   8.250  13.952
 3491TYR    SC1 7838   9.722   8.276  14.057
 3491TYR    SC2 7839   9.736   8.344  13.827
 3491TYR    SC3 7840   9.537   8.516  13.991
 3492HIS     BB 7841  10.111   8.612  13.894
 3492HIS    SC1 7842  10.288   8.692  13.880
 3492HIS    SC2 7843  10.466   8.767  13.875
 3492HIS    SC3 7844  10.459   8.791  13.661
 3493PHE     BB 7845   9.828   8.825  13.715
 3493PHE    SC1 7846   9.532   8.981  13.595
 3493PHE    SC2 7847   9.491   8.756  13.667
 3493PHE    SC3 7848   9.318   8.880  13.554
 3494GLU     BB 7849  10.021   9.058  13.539
 3494GLU    SC1 7850  10.188   9.183  13.721
 3495ALA     BB 7851   9.921   9.268  13.202
 3496LEU     BB 7852  10.084   9.295  12.932
 3496LEU    SC1 7853  10.325   9.324  12.827
 3497ALA     BB 7854  10.023   9.295  12.521
 3498ASP     BB 7855  10.296   9.332  12.290
 3498ASP    SC1 7856  10.479   9.155  12.307
 3499THR     BB 7857  10.183   9.380  11.909
 3499THR    SC1 7858  10.062   9.532  11.917
 3500GLY     BB 7859  10.394   9.328  11.629
 3501ILE     BB 7860  10.351   9.475  11.367
 3501ILE    SC1 7861  10.183   9.527  11.224
 3502SER     BB 7862  10.603   9.457  11.085
 3502SER    SC1 7863  10.673   9.301  10.990
 3503SER     BB 7864  10.403   9.574  10.726
 3503SER    SC1 7865  10.248   9.690  10.749
 3504GLU     BB 7866  10.683   9.532  10.463
 3504GLU    SC1 7867  10.861   9.350  10.558
 3505PHE     BB 7868  10.608   9.595  10.123
 3505PHE    SC1 7869  10.282   9.717  10.232
 3505PHE    SC2 7870  10.364   9.849  10.049
 3505PHE    SC3 7871  10.135   9.777  10.053
 3506TYR     BB 7872  10.786   9.560   9.847
 3506TYR    SC1 7873  11.099   9.493   9.698
 3506TYR    SC2 7874  10.979   9.285   9.697
 3506TYR    SC3 7875  11.268   9.258   9.588
 3507ASP     BB 7876  10.640   9.695   9.569
 3507ASP    SC1 7877  10.391   9.749   9.583
 3508ASN     BB 7878  10.841   9.656   9.247
 3508ASN    SC1 7879  11.078   9.601   9.189
 3509ALA     BB 7880  10.783   9.705   8.843
 3510ASN     BB 7881  11.084   9.692   8.668
 3510ASN    SC1 7882  11.312   9.600   8.713
 3511ASP     BB 7883  11.054   9.761   8.346
 3511ASP    SC1 7884  10.875   9.851   8.188
 3512LEU     BB 7885  11.334   9.721   8.108
 3512LEU    SC1 7886  11.506   9.649   8.296
 3513LEU     BB 7887  11.351   9.739   7.844
 3513LEU    SC1 7888  11.180   9.821   7.659
 3514SER     BB 7889  11.606   9.688   7.534
 3514SER    SC1 7890  11.754   9.571   7.583
 3515LYS     BB 7891  11.407   9.749   7.189
 3515LYS    SC1 7892  11.204   9.884   7.184
 3515LYS    SC2 7893  10.937   9.962   7.191
 3516VAL     BB 7894  11.523   9.828   6.852
 3516VAL    SC1 7895  11.652   9.720   6.744
 3517LYS     BB 7896  11.260   9.879   6.641
 3517LYS    SC1 7897  11.071  10.014   6.593
 3517LYS    SC2 7898  10.780  10.040   6.493
 3518LYS     BB 7899  11.414   9.895   6.267
 3518LYS    SC1 7900  11.616   9.759   6.253
 3518LYS    SC2 7901  11.867   9.691   6.311
 3519ASP     BB 7902  11.137  10.003   6.018
 3519ASP    SC1 7903  11.004  10.189   6.131
 3520LYS     BB 7904  11.136  10.068   5.701
 3520LYS    SC1 7905  11.350   9.994   5.540
 3520LYS    SC2 7906  11.319   9.810   5.311
 3521SER     BB 7907  10.982  10.169   5.346
 3521SER    SC1 7908  10.840  10.271   5.260
 3522ASP     BB 7909  11.177  10.134   4.979
 3522ASP    SC1 7910  11.427  10.096   4.950
 3523SER     BB 7911  10.924  10.226   4.753
 3523SER    SC1 7912  10.801  10.375   4.777
 3524PHE     BB 7913  10.936  10.173   4.356
 3524PHE    SC1 7914  11.084   9.892   4.413
 3524PHE    SC2 7915  11.242  10.072   4.433
 3524PHE    SC3 7916  11.297   9.853   4.516
 3525GLY     BB 7917  10.920  10.272   4.123
 3526GLY     BB 7918  10.548  10.263   3.952
 3527GLY     BB 7919  10.372  10.112   4.133
 3528HIS     BB 7920  10.569   9.972   4.484
 3528HIS    SC1 7921  10.655   9.797   4.476
 3528HIS    SC2 7922  10.734   9.621   4.466
 3528HIS    SC3 7923  10.784   9.647   4.257
 3529SER     BB 7924  10.550   9.934   4.901
 3529SER    SC1 7925  10.428  10.079   4.947
 3530GLN     BB 7926  10.780   9.719   4.994
 3530GLN    SC1 7927  11.000   9.705   4.887
 3531ASP     BB 7928  10.801   9.746   5.395
 3531ASP    SC1 7929  10.607   9.897   5.463
 3532THR     BB 7930  10.966   9.607   5.664
 3532THR    SC1 7931  11.157   9.571   5.686
 3533SER     BB 7932  10.807   9.685   6.048
 3533SER    SC1 7933  10.669   9.816   6.004
 3534PHE     BB 7934  11.021   9.538   6.354
 3534PHE    SC1 7935  11.247   9.472   6.124
 3534PHE    SC2 7936  11.304   9.406   6.348
 3534PHE    SC3 7937  11.354   9.261   6.164
 3535LEU     BB 7938  10.967   9.516   6.666
 3535LEU    SC1 7939  10.806   9.580   6.866
 3536ASN     BB 7940  11.266   9.321   6.962
 3536ASN    SC1 7941  11.462   9.241   6.829
 3537GLU     BB 7942  11.203   9.357   7.263
 3537GLU    SC1 7943  10.969   9.519   7.353
 3538LEU     BB 7944  11.319   9.253   7.564
 3538LEU    SC1 7945  11.527   9.096   7.614
 3539ASN     BB 7946  11.173   9.358   7.842
 3539ASN    SC1 7947  10.940   9.448   7.856
 3540LYS     BB 7948  11.273   9.204   8.182
 3540LYS    SC1 7949  11.508   9.181   8.152
 3540LYS    SC2 7950  11.726   9.340   8.017
 3541TYR     BB 7951  11.060   9.256   8.432
 3541TYR    SC1 7952  10.779   9.151   8.344
 3541TYR    SC2 7953  10.744   9.388   8.341
 3541TYR    SC3 7954  10.558   9.236   8.144
 3542ASN     BB 7955  10.970   9.188   8.760
 3542ASN    SC1 7956  11.134   9.155   8.946
 3543GLU     BB 7957  10.658   9.351   8.905
 3543GLU    SC1 7958  10.359   9.425   8.865
 3544LYS     BB 7959  10.685   9.204   9.269
 3544LYS    SC1 7960  10.851   9.023   9.276
 3544LYS    SC2 7961  10.998   8.871   9.455
 3545LYS     BB 7962  10.439   9.222   9.507
 3545LYS    SC1 7963  10.260   9.297   9.378
 3545LYS    SC2 7964  10.072   9.513   9.269
 3546PHE     BB 7965  10.501   9.095   9.888
 3546PHE    SC1 7966  10.811   8.964   9.913
 3546PHE    SC2 7967  10.783   9.129  10.084
 3546PHE    SC3 7968  10.996   9.024  10.053
 3547ILE     BB 7969  10.317   9.170  10.178
 3547ILE    SC1 7970  10.111   9.240  10.223
 3548PHE     BB 7971  10.466   9.072  10.529
 3548PHE    SC1 7972  10.727   8.903  10.560
 3548PHE    SC2 7973  10.601   8.849  10.757
 3548PHE    SC3 7974  10.810   8.739  10.714
 3549THR     BB 7975  10.186   9.190  10.754
 3549THR    SC1 7976  10.019   9.265  10.686
 3550ARG     BB 7977  10.212   9.020  11.087
 3550ARG    SC1 7978  10.413   8.951  11.193
 3550ARG    SC2 7979  10.550   8.828  11.509
 3551ILE     BB 7980  10.039   9.087  11.415
 3551ILE    SC1 7981   9.884   9.232  11.424
 3552PHE     BB 7982  10.101   8.942  11.679
 3552PHE    SC1 7983  10.159   8.666  11.864
 3552PHE    SC2 7984  10.290   8.855  11.932
 3552PHE    SC3 7985  10.350   8.635  12.006
 3553THR     BB 7986   9.853   9.083  11.937
 3553THR    SC1 7987   9.703   9.201  11.979
 3554LYS     BB 7988   9.939   8.912  12.296
 3554LYS    SC1 7989  10.123   8.764  12.396
 3554LYS    SC2 7990  10.321   8.612  12.534
 3555VAL     BB 7991   9.800   8.998  12.651
 3555VAL    SC1 7992   9.627   9.098  12.660
 3556GLN     BB 7993   9.964   8.826  12.911
 3556GLN    SC1 7994  10.242   8.867  13.134
 3557THR     BB 7995   9.722   8.831  13.180
 3557THR    SC1 7996   9.559   8.926  13.131
 3558ALA     BB 7997   9.913   8.592  13.397
 3559HIS     BB 7998  10.193   8.391  13.434
 3559HIS    SC1 7999  10.368   8.450  13.371
 3559HIS    SC2 8000  10.536   8.530  13.320
 3559HIS    SC3 8001  10.593   8.356  13.206
 3560PHE     BB 8002  10.181   8.069  13.595
 3560PHE    SC1 8003  10.025   7.867  13.460
 3560PHE    SC2 8004   9.879   8.049  13.516
 3560PHE    SC3 8005   9.819   7.896  13.341
 3561LYS     BB 8006  10.449   7.791  13.711
 3561LYS    SC1 8007  10.679   7.759  13.783
 3561LYS    SC2 8008  10.953   7.805  13.742
 3562MET     BB 8009  10.319   7.472  13.864
 3562MET    SC1 8010  10.137   7.438  13.615
 3563ARG     BB 8011  10.494   7.330  14.114
 3563ARG    SC1 8012  10.426   7.344  14.355
 3563ARG    SC2 8013  10.626   7.407  14.617
 3564LYS     BB 8014  10.786   7.130  14.058
 3564LYS    SC1 8015  10.932   7.189  13.888
 3564LYS    SC2 8016  11.128   7.132  13.671
 3565ASP     BB 8017  10.778   6.895  14.400
 3565ASP    SC1 8018  11.018   6.859  14.477
 3566ASP     BB 8019  10.545   6.715  14.640
 3566ASP    SC1 8020  10.591   6.737  14.890
 3567ILE     BB 8021  10.215   6.806  14.423
 3567ILE    SC1 8022  10.190   7.000  14.571
 3568MET     BB 8023   9.824   6.700  14.450
 3568MET    SC1 8024   9.844   6.483  14.713
 3569LEU     BB 8025   9.679   6.506  14.209
 3569LEU    SC1 8026   9.816   6.295  14.126
 3570ASP     BB 8027   9.335   6.415  13.994
 3570ASP    SC1 8028   9.137   6.458  13.839
 3571GLU     BB 8029   9.081   6.129  14.209
 3571GLU    SC1 8030   8.941   6.203  14.440
 3572GLY     BB 8031   9.038   5.981  13.906
 3573MET     BB 8032   9.395   6.034  13.831
 3573MET    SC1 8033   9.661   6.056  13.711
 3574LEU     BB 8034   9.483   5.906  14.120
 3574LEU    SC1 8035   9.636   5.804  14.312
 3575GLN     BB 8036   9.273   5.610  14.079
 3575GLN    SC1 8037   8.987   5.450  14.034
 3576SER     BB 8038   9.468   5.487  13.731
 3576SER    SC1 8039   9.346   5.527  13.584
 3577LEU     BB 8040   9.759   5.539  13.846
 3577LEU    SC1 8041   9.955   5.711  13.887
 3578MET     BB 8042   9.721   5.307  14.130
 3578MET    SC1 8043   9.615   5.288  14.384
 3579GLU     BB 8044   9.581   5.040  13.903
 3579GLU    SC1 8045   9.297   5.068  13.982
 3580LEU     BB 8046   9.847   5.020  13.677
 3580LEU    SC1 8047   9.758   5.168  13.476
 3581PRO     BB 8048   9.981   4.698  13.683
 3581PRO    SC1 8049  10.012   4.523  13.616
 3582ASP     BB 8050  10.398   4.773  13.709
 3582ASP    SC1 8051  10.394   4.779  13.964
 3583GLN     BB 8052  10.486   4.470  13.377
 3583GLN    SC1 8053  10.645   4.202  13.415
 3584TYR     BB 8054  10.416   4.623  13.053
 3584TYR    SC1 8055  10.538   4.866  12.860
 3584TYR    SC2 8056  10.650   4.656  12.831
 3584TYR    SC3 8057  10.555   4.779  12.563
 3585ASN     BB 8058  10.140   4.571  12.841
 3585ASN    SC1 8059  10.194   4.392  12.675
 3586TYR     BB 8060  10.052   4.865  12.659
 3586TYR    SC1 8061  10.118   5.102  12.424
 3586TYR    SC2 8062   9.980   4.928  12.333
 3586TYR    SC3 8063   9.962   5.193  12.172
 3587GLY     BB 8064   9.682   4.901  12.716
 3588MET     BB 8065   9.718   4.958  13.005
 3588MET    SC1 8066   9.790   4.769  13.184
 3589TYR     BB 8067   9.924   5.220  12.949
 3589TYR    SC1 8068  10.205   5.114  13.045
 3589TYR    SC2 8069  10.127   5.277  13.203
 3589TYR    SC3 8070  10.183   5.001  13.333
 3590ALA     BB 8071   9.727   5.362  12.663
 3591LYS     BB 8072   9.431   5.411  12.840
 3591LYS    SC1 8073   9.231   5.444  12.685
 3591LYS    SC2 8074   9.071   5.432  12.410
 3592PHE     BB 8075   9.541   5.607  13.065
 3592PHE    SC1 8076   9.716   5.806  13.309
 3592PHE    SC2 8077   9.793   5.582  13.267
 3592PHE    SC3 8078   9.947   5.750  13.342
 3593ILE     BB 8079   9.736   5.816  12.800
 3593ILE    SC1 8080   9.947   5.781  12.852
 3594ASN     BB 8081   9.465   5.891  12.642
 3594ASN    SC1 8082   9.321   5.894  12.437
 3595ASP     BB 8083   9.250   6.001  12.899
 3595ASP    SC1 8084   8.998   6.031  12.870
 3596TYR     BB 8085   9.479   6.163  13.085
 3596TYR    SC1 8086   9.305   6.227  13.371
 3596TYR    SC2 8087   9.351   5.992  13.349
 3596TYR    SC3 8088   9.055   6.050  13.419
 3597GLY     BB 8089   9.711   6.272  12.756
 3598THR     BB 8090  10.064   6.279  12.660
 3598THR    SC1 8091  10.211   6.261  12.533
 3599HIS     BB 8092  10.154   6.611  12.811
 3599HIS    SC1 8093  10.205   6.717  12.655
 3599HIS    SC2 8094  10.249   6.839  12.513
 3599HIS    SC3 8095  10.419   6.720  12.452
 3600TYR     BB 8096  10.079   6.832  13.078
 3600TYR    SC1 8097  10.154   6.719  13.363
 3600TYR    SC2 8098   9.992   6.885  13.424
 3600TYR    SC3 8099  10.265   6.926  13.565
 3601ILE     BB 8100  10.263   7.183  13.139
 3601ILE    SC1 8101  10.109   7.339  13.127
 3602THR     BB 8102  10.497   7.294  13.384
 3602THR    SC1 8103  10.629   7.287  13.528
 3603SER     BB 8104  10.530   7.685  13.306
 3603SER    SC1 8105  10.703   7.775  13.300
 3604GLY     BB 8106  10.282   7.892  13.063
 3605SER     BB 8107  10.078   8.201  13.010
 3605SER    SC1 8108  10.179   8.347  12.928
 3606MET     BB 8109   9.695   8.289  13.052
 3606MET    SC1 8110   9.560   8.290  13.298
 3607GLY     BB 8111   9.603   8.550  12.830
 3608GLY     BB 8112   9.490   8.602  12.503
 3609ILE     BB 8113   9.689   8.543  12.120
 3609ILE    SC1 8114   9.766   8.347  12.071
 3610TYR     BB 8115   9.653   8.683  11.780
 3610TYR    SC1 8116   9.487   8.944  11.630
 3610TYR    SC2 8117   9.457   8.747  11.497
 3610TYR    SC3 8118   9.453   9.007  11.328
 3611GLU     BB 8119   9.893   8.598  11.468
 3611GLU    SC1 8120  10.196   8.528  11.383
 3612TYR     BB 8121   9.783   8.720  11.127
 3612TYR    SC1 8122   9.578   8.795  10.881
 3612TYR    SC2 8123   9.671   9.006  10.949
 3612TYR    SC3 8124   9.365   9.020  10.899
 3613ILE     BB 8125  10.077   8.704  10.928
 3613ILE    SC1 8126  10.237   8.533  10.902
 3614LEU     BB 8127   9.962   8.739  10.562
 3614LEU    SC1 8128   9.820   8.911  10.419
 3615VAL     BB 8129  10.240   8.644  10.380
 3615VAL    SC1 8130  10.402   8.553  10.452
 3616ILE     BB 8131  10.190   8.665  10.031
 3616ILE    SC1 8132  10.047   8.829   9.950
 3617ASP     BB 8133  10.418   8.664   9.713
 3617ASP    SC1 8134  10.609   8.570   9.572
 3618LYS     BB 8135  10.228   8.805   9.351
 3618LYS    SC1 8136  10.014   8.866   9.406
 3618LYS    SC2 8137   9.779   8.783   9.566
 3619ALA     BB 8138  10.419   8.897   9.078
 3620LYS     BB 8139  10.682   8.799   8.764
 3620LYS    SC1 8140  10.465   8.855   8.625
 3620LYS    SC2 8141  10.305   9.090   8.537
 3621MET     BB 8142  10.969   8.783   8.606
 3621MET    SC1 8143  11.204   8.720   8.789
 3622GLU     BB 8144  10.962   8.673   8.315
 3622GLU    SC1 8145  10.645   8.712   8.192
 3623SER     BB 8146  11.072   8.826   7.978
 3623SER    SC1 8147  11.204   8.772   7.846
 3624LEU     BB 8148  10.786   8.983   7.783
 3624LEU    SC1 8149  10.532   8.905   7.776
 3625GLY     BB 8150  10.954   8.981   7.465
 3626ILE     BB 8151  10.789   8.996   7.136
 3626ILE    SC1 8152  10.684   9.183   7.105
 3627THR     BB 8153  11.014   8.950   6.774
 3627THR    SC1 8154  11.172   8.896   6.672
 3628SER     BB 8155  10.774   9.139   6.563
 3628SER    SC1 8156  10.598   9.213   6.605
 3629ARG     BB 8157  10.804   9.118   6.172
 3629ARG    SC1 8158  10.920   8.933   6.127
 3629ARG    SC2 8159  11.223   8.794   6.140
 3630ASP     BB 8160  10.551   9.310   5.967
 3630ASP    SC1 8161  10.348   9.397   6.095
 3631ILE     BB 8162  10.622   9.255   5.613
 3631ILE    SC1 8163  10.771   9.115   5.610
 3632THR     BB 8164  10.489   9.322   5.256
 3632THR    SC1 8165  10.392   9.490   5.237
 3633THR     BB 8166  10.600   9.348   4.852
 3633THR    SC1 8167  10.514   9.222   4.730
 3634CYS     BB 8168  10.235   9.600   4.761
 3634CYS    SC1 8169  10.056   9.716   4.871
 3635PHE     BB 8170  10.085   9.646   4.388
 3635PHE    SC1 8171  10.350   9.577   4.165
 3635PHE    SC2 8172  10.313   9.391   4.312
 3635PHE    SC3 8173  10.335   9.355   4.076
 3636GLY     BB 8174   9.825   9.545   4.293
 3637GLY     BB 8175   9.822   9.253   4.174
 3638HIS     BB 8176  10.024   9.027   4.530
 3638HIS    SC1 8177   9.985   8.836   4.518
 3638HIS    SC2 8178   9.941   8.650   4.495
 3638HIS    SC3 8179   9.785   8.660   4.645
 3639CYS     BB 8180   9.977   9.247   4.770
 3639CYS    SC1 8181   9.748   9.318   4.790
 3640LYS     BB 8182  10.064   9.109   5.086
 3640LYS    SC1 8183  10.237   8.922   5.008
 3640LYS    SC2 8184  10.242   8.641   4.904
 3641LYS     BB 8185  10.132   9.186   5.497
 3641LYS    SC1 8186  10.078   9.426   5.598
 3641LYS    SC2 8187  10.245   9.640   5.722
 3642PHE     BB 8188  10.293   8.963   5.679
 3642PHE    SC1 8189  10.432   8.785   5.472
 3642PHE    SC2 8190  10.327   8.618   5.608
 3642PHE    SC3 8191  10.346   8.585   5.371
 3643GLY     BB 8192  10.409   8.877   5.980
 3644GLY     BB 8193  10.480   8.740   6.275
 3645GLY     BB 8194  10.636   8.686   6.510
 3646LYS     BB 8195  10.745   8.551   6.796
 3646LYS    SC1 8196  10.842   8.343   6.888
 3646LYS    SC2 8197  10.980   8.123   6.843
 3647THR     BB 8198  10.675   8.580   7.214
 3647THR    SC1 8199  10.528   8.638   7.329
 3648GLU     BB 8200  10.984   8.436   7.418
 3648GLU    SC1 8201  11.149   8.417   7.256
 3649ARG     BB 8202  10.837   8.393   7.684
 3649ARG    SC1 8203  10.617   8.427   7.738
 3649ARG    SC2 8204  10.351   8.496   7.887
 3650ALA     BB 8205  10.991   8.334   8.017
 3651ARG     BB 8206  10.817   8.255   8.252
 3651ARG    SC1 8207  10.631   8.076   8.238
 3651ARG    SC2 8208  10.555   7.741   8.213
 3652LYS     BB 8209  10.743   8.328   8.639
 3652LYS    SC1 8210  10.924   8.180   8.771
 3652LYS    SC2 8211  11.166   8.211   8.925
 3653ALA     BB 8212  10.418   8.396   8.837
 3654MET     BB 8213  10.356   8.261   9.091
 3654MET    SC1 8214  10.514   8.110   9.196
 3655ALA     BB 8215  10.178   8.400   9.347
 3656VAL     BB 8216  10.108   8.249   9.669
 3656VAL    SC1 8217  10.127   8.050   9.671
 3657GLU     BB 8218   9.917   8.334   9.968
 3657GLU    SC1 8219   9.673   8.485   9.951
 3658ASP     BB 8220   9.952   8.222  10.322
 3658ASP    SC1 8221   9.945   7.968  10.307
 3659ILE     BB 8222   9.780   8.351  10.580
 3659ILE    SC1 8223   9.561   8.425  10.567
 3660ILE     BB 8224   9.815   8.209  10.890
 3660ILE    SC1 8225   9.969   8.161  11.040
 3661SER     BB 8226   9.521   8.319  11.052
 3661SER    SC1 8227   9.335   8.361  11.010
 3662ARG     BB 8228   9.534   8.229  11.425
 3662ARG    SC1 8229   9.736   8.128  11.528
 3662ARG    SC2 8230  10.058   8.189  11.708
 3663VAL     BB 8231   9.366   8.345  11.778
 3663VAL    SC1 8232   9.189   8.391  11.696
 3664ARG     BB 8233   9.320   8.196  12.156
 3664ARG    SC1 8234   9.255   7.965  12.127
 3664ARG    SC2 8235   9.137   7.673  12.208
 3665GLY     BB 8236   9.161   8.328  12.453
 3666GLY     BB 8237   8.836   8.511  12.488
 3667SER     BB 8238   8.517   8.392  12.342
 3667SER    SC1 8239   8.359   8.397  12.457
 3668SER     BB 8240   8.405   8.224  12.015
 3668SER    SC1 8241   8.390   8.034  11.974
 3669GLY     BB 8242   8.224   8.495  11.888
 3670TRP     BB 8243   8.521   8.784  11.994
 3670TRP    SC1 8244   8.327   8.911  12.111
 3670TRP    SC2 8245   8.203   8.909  12.293
 3670TRP    SC3 8246   8.183   9.078  11.983
 3670TRP    SC4 8247   8.034   9.078  12.220
 3671SER     BB 8248   8.771   8.574  11.923
 3671SER    SC1 8249   8.899   8.460  12.016
 3672GLY     BB 8250   8.625   8.475  11.610
 3673GLY     BB 8251   8.589   8.837  11.500
 3674LEU     BB 8252   8.907   8.927  11.567
 3674LEU    SC1 8253   9.033   9.160  11.561
 3675ALA     BB 8254   9.035   8.719  11.330
 3676GLN     BB 8255   8.782   8.741  11.114
 3676GLN    SC1 8256   8.609   8.563  11.087
 3677ASN     BB 8257   8.802   9.158  11.055
 3677ASN    SC1 8258   8.656   9.256  11.232
 3678ARG     BB 8259   9.103   9.399  11.176
 3678ARG    SC1 8260   9.255   9.487  10.963
 3678ARG    SC2 8261   9.417   9.645  10.732
 3679SER     BB 8262   8.945   9.713  11.414
 3679SER    SC1 8263   8.776   9.746  11.323
 3680THR     BB 8264   8.845   9.930  11.787
 3680THR    SC1 8265   8.857  10.080  11.910
 3681ILE     BB 8266   8.569   9.739  11.786
 3681ILE    SC1 8267   8.392   9.857  11.677
 3682THR     BB 8268   8.710   9.415  11.774
 3682THR    SC1 8269   8.606   9.251  11.755
 3683TYR     BB 8270   9.027   9.505  11.950
 3683TYR    SC1 8271   9.241   9.558  11.692
 3683TYR    SC2 8272   9.328   9.387  11.836
 3683TYR    SC3 8273   9.471   9.397  11.561
 3684ARG     BB 8274   8.903   9.610  12.224
 3684ARG    SC1 8275   8.733   9.772  12.261
 3684ARG    SC2 8276   8.728  10.083  12.516
 3685SER     BB 8277   8.554   9.318  12.237
 3685SER    SC1 8278   8.407   9.424  12.308
 3686TRP     BB 8279   8.765   9.060  12.256
 3686TRP    SC1 8280   8.991   8.987  12.167
 3686TRP    SC2 8281   9.103   9.000  11.978
 3686TRP    SC3 8282   9.185   8.897  12.306
 3686TRP    SC4 8283   9.319   8.905  12.061
 3687GLY     BB 8284   8.940   9.243  12.566
 3688ARG     BB 8285   8.702   9.218  12.711
 3688ARG    SC1 8286   8.568   9.220  12.948
 3688ARG    SC2 8287   8.682   9.452  13.177
 3689SER     BB 8288   8.660   8.842  12.662
 3689SER    SC1 8289   8.476   8.783  12.688
 3690LEU     BB 8290   8.949   8.798  12.803
 3690LEU    SC1 8291   9.206   8.858  12.772
 3691LYS     BB 8292   8.820   8.865  13.189
 3691LYS    SC1 8293   8.849   8.912  13.427
 3691LYS    SC2 8294   8.721   9.062  13.656
 3692TYR     BB 8295   8.614   8.596  13.183
 3692TYR    SC1 8296   8.380   8.696  13.332
 3692TYR    SC2 8297   8.280   8.795  13.137
 3692TYR    SC3 8298   8.357   9.004  13.352
 3693ASN     BB 8299   8.742   8.355  12.946
 3693ASN    SC1 8300   8.662   8.151  12.826
 3694PRO     BB 8301   9.137   8.407  12.982
 3694PRO    SC1 8302   9.137   8.500  13.147
 3695VAL     BB 8303   9.305   8.091  12.806
 3695VAL    SC1 8304   9.170   7.971  12.721
 3696VAL     BB 8305   9.707   7.957  12.799
 3696VAL    SC1 8306   9.784   7.793  12.883
 3697ILE     BB 8307   9.896   8.129  12.534
 3697ILE    SC1 8308   9.889   8.342  12.534
 3698ASP     BB 8309  10.224   8.010  12.582
 3698ASP    SC1 8310  10.435   8.154  12.585
 3699PHE     BB 8311  10.288   7.694  12.752
 3699PHE    SC1 8312  10.193   7.552  12.458
 3699PHE    SC2 8313  10.109   7.424  12.644
 3699PHE    SC3 8314  10.024   7.385  12.423
 3700GLU     BB 8315  10.537   7.426  12.793
 3700GLU    SC1 8316  10.791   7.398  12.994
 3701MET     BB 8317  10.506   7.021  12.878
 3701MET    SC1 8318  10.758   6.978  12.649
 3702GLN     BB 8319  10.585   6.745  13.073
 3702GLN    SC1 8320  10.688   6.819  13.334
 3703PRO     BB 8321  10.545   6.434  12.900
 3703PRO    SC1 8322  10.617   6.391  12.729
 3704ILE     BB 8323  10.324   6.262  13.099
 3704ILE    SC1 8324  10.099   6.214  13.197
 3705HIS     BB 8325  10.606   6.073  13.232
 3705HIS    SC1 8326  10.787   6.098  13.163
 3705HIS    SC2 8327  10.965   6.108  13.091
 3705HIS    SC3 8328  10.980   6.319  13.137
 3706GLU     BB 8329  10.651   6.339  13.533
 3706GLU    SC1 8330  10.919   6.392  13.653
 3707VAL     BB 8331  10.366   6.351  13.679
 3707VAL    SC1 8332  10.167   6.330  13.672
 3708LEU     BB 8333  10.522   6.044  13.883
 3708LEU    SC1 8334  10.400   5.904  13.694
 3709ARG     BB 8335  10.748   6.101  14.000
 3709ARG    SC1 8336  11.011   6.121  14.019
 3709ARG    SC2 8337  11.205   5.919  14.159
 3710HIS     BB 8338  10.728   6.514  14.144
 3710HIS    SC1 8339  10.655   6.628  14.004
 3710HIS    SC2 8340  10.598   6.727  13.848
 3710HIS    SC3 8341  10.443   6.828  13.959
 3711THR     BB 8342  10.383   6.388  14.334
 3711THR    SC1 8343  10.281   6.331  14.178
 3712SER     BB 8344  10.368   6.339  14.671
 3712SER    SC1 8345  10.272   6.336  14.841
 3713LEU     BB 8346  10.281   5.931  14.603
 3713LEU    SC1 8347  10.106   5.926  14.404
 3714GLY     BB 8348  10.531   5.842  14.596
 3715PRO     BB 8349  10.819   5.711  14.429
 3715PRO    SC1 8350  10.992   5.678  14.499
 3716LEU     BB 8351  10.607   5.438  14.194
 3716LEU    SC1 8352  10.451   5.646  14.141
 3717GLU     BB 8353  10.845   5.376  13.972
 3717GLU    SC1 8354  11.099   5.527  13.954
 3718ALA     BB 8355  10.751   5.109  13.774
 3719LYS     BB 8356  10.516   5.303  13.593
 3719LYS    SC1 8357  10.319   5.347  13.684
 3719LYS    SC2 8358  10.197   5.235  13.958
 3720ARG     BB 8359  10.806   5.547  13.517
 3720ARG    SC1 8360  10.877   5.761  13.571
 3720ARG    SC2 8361  11.114   5.960  13.579
 3721GLN     BB 8362  10.976   5.334  13.309
 3721GLN    SC1 8363  11.173   5.152  13.449
 3722ASN     BB 8364  10.660   5.165  13.197
 3722ASN    SC1 8365  10.687   4.955  13.329
 3723LEU     BB 8366  10.536   5.447  13.123
 3723LEU    SC1 8367  10.396   5.663  13.185
 3724ARG     BB 8368  10.822   5.528  12.910
 3724ARG    SC1 8369  10.996   5.712  12.837
 3724ARG    SC2 8370  10.925   5.993  12.592
 3725ARG     BB 8371  10.723   5.306  12.676
 3725ARG    SC1 8372  10.869   5.178  12.552
 3725ARG    SC2 8373  11.181   5.243  12.412
 3726ALA     BB 8374  10.386   5.389  12.693
 3727LEU     BB 8375  10.428   5.692  12.583
 3727LEU    SC1 8376  10.458   5.898  12.747
 3728ASP     BB 8377  10.662   5.592  12.353
 3728ASP    SC1 8378  10.911   5.635  12.322
 3729GLN     BB 8379  10.420   5.410  12.160
 3729GLN    SC1 8380  10.517   5.165  12.150
 3730TYR     BB 8381  10.189   5.646  12.166
 3730TYR    SC1 8382   9.992   5.823  12.352
 3730TYR    SC2 8383   9.889   5.612  12.300
 3730TYR    SC3 8384   9.734   5.854  12.182
 3731LEU     BB 8385  10.367   5.850  11.969
 3731LEU    SC1 8386  10.528   5.993  12.124
 3732MET     BB 8387  10.366   5.609  11.699
 3732MET    SC1 8388  10.302   5.494  11.428
 3733GLU     BB 8389   9.998   5.551  11.787
 3733GLU    SC1 8390   9.893   5.330  11.705
 3734PHE     BB 8391   9.873   5.864  11.668
 3734PHE    SC1 8392   9.564   5.862  11.726
 3734PHE    SC2 8393   9.596   5.803  11.496
 3734PHE    SC3 8394   9.387   5.757  11.604
 3735ASN     BB 8395  10.128   6.079  11.530
 3735ASN    SC1 8396  10.369   6.050  11.471
 3736ALA     BB 8397   9.934   6.208  11.269
 3737CYS     BB 8398  10.212   6.109  11.021
 3737CYS    SC1 8399  10.377   6.280  10.988
 3738ARG     BB 8400   9.994   5.840  10.938
 3738ARG    SC1 8401   9.929   5.737  11.138
 3738ARG    SC2 8402   9.873   5.440  11.261
 3739CYS     BB 8403   9.744   5.992  10.766
 3739CYS    SC1 8404   9.577   6.119  10.883
 3740GLY     BB 8405   9.854   6.035  10.491
 3741PRO     BB 8406   9.999   6.299  10.128
 3741PRO    SC1 8407  10.047   6.150  10.020
 3742CYS     BB 8408   9.844   6.636  10.198
 3742CYS    SC1 8409   9.992   6.681  10.382
 3743PHE     BB 8410   9.913   6.877   9.911
 3743PHE    SC1 8411  10.062   6.711   9.651
 3743PHE    SC2 8412   9.865   6.594   9.725
 3743PHE    SC3 8413  10.067   6.473   9.679
 3744ASN     BB 8414   9.899   7.190   9.940
 3744ASN    SC1 8415   9.752   7.392   9.943
 3745ASN     BB 8416  10.080   7.219  10.275
 3745ASN    SC1 8417  10.272   7.084  10.359
 3746GLY     BB 8418   9.697   7.077  10.398
 3747VAL     BB 8419   9.792   6.943  10.743
 3747VAL    SC1 8420   9.767   7.071  10.894
 3748PRO     BB 8421   9.797   6.607  10.861
 3748PRO    SC1 8422   9.948   6.494  10.838
 3749ILE     BB 8423   9.437   6.525  11.119
 3749ILE    SC1 8424   9.356   6.725  11.118
 3750LEU     BB 8425   9.406   6.212  11.321
 3750LEU    SC1 8426   9.542   6.324  11.519
 3751GLU     BB 8427   9.070   6.114  11.441
 3751GLU    SC1 8428   8.946   6.295  11.218
 3752GLY     BB 8429   8.899   5.839  11.604
 3753THR     BB 8430   9.008   5.508  11.407
 3753THR    SC1 8431   8.935   5.338  11.470
 3754SER     BB 8432   8.987   5.755  11.116
 3754SER    SC1 8433   8.804   5.806  11.074
 3755CYS     BB 8434   9.120   6.092  10.799
 3755CYS    SC1 8435   8.922   6.026  10.681
 3756ARG     BB 8436   9.148   6.418  10.727
 3756ARG    SC1 8437   8.910   6.524  10.735
 3756ARG    SC2 8438   8.710   6.604  10.966
 3757CYS     BB 8439   9.401   6.657  10.539
 3757CYS    SC1 8440   9.531   6.458  10.511
 3758GLN     BB 8441   9.300   7.033  10.619
 3758GLN    SC1 8442   9.096   7.032  10.771
 3759CYS     BB 8443   9.332   7.227  10.358
 3759CYS    SC1 8444   9.124   7.245  10.238
 3760ARG     BB 8445   9.497   7.607  10.292
 3760ARG    SC1 8446   9.738   7.569  10.385
 3760ARG    SC2 8447   9.873   7.732  10.675
 3761LEU     BB 8448   9.298   7.721  10.129
 3761LEU    SC1 8449   9.059   7.814  10.196
 3762GLY     BB 8450   9.345   7.595   9.797
 3763SER     BB 8451   9.136   7.387   9.542
 3763SER    SC1 8452   9.088   7.449   9.363
 3764LEU     BB 8453   8.845   7.143   9.762
 3764LEU    SC1 8454   8.671   7.084   9.953
 3765GLY     BB 8455   8.979   6.719   9.811
 3766ALA     BB 8456   9.073   6.421  10.061
 3767ALA     BB 8457   9.445   6.560   9.995
 3768CYS     BB 8458   9.385   6.851   9.860
 3768CYS    SC1 8459   9.354   7.085   9.903
 3769GLU     BB 8460   9.481   6.790   9.535
 3769GLU    SC1 8461   9.419   6.690   9.295
 3770GLN     BB 8462   9.489   7.153   9.383
 3770GLN    SC1 8463   9.377   7.163   9.105
 3771THR     BB 8464   9.602   7.488   9.370
 3771THR    SC1 8465   9.762   7.533   9.473
 3772GLN     BB 8466   9.528   7.740   9.118
 3772GLN    SC1 8467   9.294   7.896   9.293
 3773THR     BB 8468   9.894   7.812   9.033
 3773THR    SC1 8469  10.029   7.930   9.112
 3774GLU     BB 8470  10.056   7.475   8.954
 3774GLU    SC1 8471   9.895   7.205   9.036
 3775GLY     BB 8472  10.344   7.562   9.081
 3776ALA     BB 8473  10.268   7.565   9.411
 3777LYS     BB 8474  10.574   7.532   9.615
 3777LYS    SC1 8475  10.638   7.790   9.571
 3777LYS    SC2 8476  10.630   8.052   9.710
 3778ALA     BB 8477  10.457   7.319   9.852
 3779ASP     BB 8478  10.738   7.217  10.125
 3779ASP    SC1 8479  10.687   7.338  10.344
 3780GLY     BB 8480  10.774   6.863  10.240
 3781SER     BB 8481  10.589   6.661  10.531
 3781SER    SC1 8482  10.406   6.689  10.591
 3782TRP     BB 8483  10.809   6.378  10.703
 3782TRP    SC1 8484  10.872   6.540  10.897
 3782TRP    SC2 8485  11.044   6.622  11.006
 3782TRP    SC3 8486  10.697   6.686  11.011
 3782TRP    SC4 8487  10.919   6.779  11.154
 3783SER     BB 8488  10.724   6.050  10.681
 3783SER    SC1 8489  10.764   5.922  10.539
 3784CYS     BB 8490  10.654   5.848  11.028
 3784CYS    SC1 8491  10.465   5.701  11.019
 3785TRP     BB 8492  10.943   5.751  11.267
 3785TRP    SC1 8493  10.847   5.696  11.502
 3785TRP    SC2 8494  10.869   5.545  11.661
 3785TRP    SC3 8495  10.779   5.886  11.657
 3785TRP    SC4 8496  10.822   5.694  11.856
 3786SER     BB 8497  11.122   5.428  11.101
 3786SER    SC1 8498  11.140   5.477  10.913
 3787SER     BB 8499  11.108   5.135  11.346
 3787SER    SC1 8500  11.039   4.956  11.316
 3788TRP     BB 8501  11.421   5.238  11.607
 3788TRP    SC1 8502  11.244   5.256  11.808
 3788TRP    SC2 8503  11.155   5.398  11.952
 3788TRP    SC3 8504  11.054   5.086  11.818
 3788TRP    SC4 8505  10.947   5.269  12.001
 3789SER     BB 8506  11.653   5.043  11.694
 3789SER    SC1 8507  11.848   5.042  11.712
 3790VAL     BB 8508  11.694   4.821  12.101
 3790VAL    SC1 8509  11.518   4.914  12.120
 3791CYS     BB 8510  11.939   4.997  12.304
 3791CYS    SC1 8511  11.941   4.867  12.506
 3792ARG     BB 8512  12.257   4.982  12.142
 3792ARG    SC1 8513  12.321   4.858  11.936
 3792ARG    SC2 8514  12.452   4.951  11.631
 3793ALA     BB 8515  12.469   5.311  12.325
 3794GLY     BB 8516  12.276   5.477  12.251
 3795ILE     BB 8517  12.132   5.349  11.933
 3795ILE    SC1 8518  12.272   5.399  11.772
 3796GLN     BB 8519  11.794   5.413  12.019
 3796GLN    SC1 8520  11.610   5.380  12.185
 3797GLU     BB 8521  11.707   5.530  11.711
 3797GLU    SC1 8522  11.831   5.529  11.472
 3798ARG     BB 8523  11.360   5.713  11.552
 3798ARG    SC1 8524  11.259   5.828  11.752
 3798ARG    SC2 8525  11.302   5.849  12.103
 3799ARG     BB 8526  11.429   5.761  11.218
 3799ARG    SC1 8527  11.591   5.652  11.098
 3799ARG    SC2 8528  11.917   5.578  10.997
 3800ARG     BB 8529  11.269   6.012  10.910
 3800ARG    SC1 8530  11.152   6.140  11.068
 3800ARG    SC2 8531  11.219   6.165  11.398
 3801GLU     BB 8532  11.274   6.115  10.544
 3801GLU    SC1 8533  11.390   6.082  10.327
 3802CYS     BB 8534  10.998   6.378  10.421
 3802CYS    SC1 8535  11.148   6.553  10.354
 3803ASP     BB 8536  10.849   6.230  10.166
 3803ASP    SC1 8537  10.873   6.004  10.049
 3804ASN     BB 8538  10.493   6.258  10.304
 3804ASN    SC1 8539  10.326   6.226  10.486
 3805PRO     BB 8540  10.428   6.499  10.033
 3805PRO    SC1 8541  10.368   6.679  10.027
 3806ALA     BB 8542  10.781   6.502   9.947
 3807PRO     BB 8543  10.892   6.857   9.845
 3807PRO    SC1 8544  11.078   6.889   9.822
 3808GLN     BB 8545  10.748   6.995   9.488
 3808GLN    SC1 8546  10.508   6.891   9.549
 3809ASN     BB 8547  10.877   7.330   9.331
 3809ASN    SC1 8548  10.855   7.293   9.084
 3810GLY     BB 8549  11.067   7.365   9.508
 3811GLY     BB 8550  10.889   7.371   9.840
 3812ALA     BB 8551  11.159   7.364  10.149
 3813SER     BB 8552  11.270   7.047  10.303
 3813SER    SC1 8553  11.355   6.911  10.192
 3814CYS     BB 8554  11.055   6.960  10.675
 3814CYS    SC1 8555  10.825   7.025  10.696
 3815PRO     BB 8556  11.274   7.063  10.947
 3815PRO    SC1 8557  11.340   7.196  11.066
 3816GLY     BB 8558  11.504   6.760  11.059
 3817ARG     BB 8559  11.661   6.566  11.129
 3817ARG    SC1 8560  11.760   6.541  11.387
 3817ARG    SC2 8561  11.957   6.535  11.614
 3818LYS     BB 8562  11.642   6.277  11.042
 3818LYS    SC1 8563  11.767   6.193  10.832
 3818LYS    SC2 8564  11.783   6.186  10.540
 3819VAL     BB 8565  11.745   6.061  11.330
 3819VAL    SC1 8566  11.933   6.006  11.289
 3820GLN     BB 8567  11.694   6.047  11.710
 3820GLN    SC1 8568  11.561   6.284  11.780
 3821THR     BB 8569  11.939   5.934  11.864
 3821THR    SC1 8570  12.109   5.847  11.822
 3822GLN     BB 8571  11.803   5.868  12.201
 3822GLN    SC1 8572  11.700   6.066  12.336
 3823ALA     BB 8573  12.063   5.785  12.519
 3824CYS     BB 8574  11.959   5.502  12.569
 3824CYS    SC1 8575  11.806   5.332  12.641
 3825MET     BB 8576   8.243   9.622   5.177
 3825MET    SC1 8577   8.187   9.567   4.912
 3826LEU     BB 8578   8.535   9.358   5.167
 3826LEU    SC1 8579   8.757   9.390   5.308
 3827GLN     BB 8580   8.453   9.061   5.106
 3827GLN    SC1 8581   8.352   8.853   4.966
 3828CYS     BB 8582   8.657   8.786   5.364
 3828CYS    SC1 8583   8.492   8.832   5.531
 3829TYR     BB 8584   8.640   8.387   5.471
 3829TYR    SC1 8585   8.628   8.253   5.192
 3829TYR    SC2 8586   8.806   8.157   5.322
 3829TYR    SC3 8587   8.800   8.051   5.030
 3830ASN     BB 8588   8.529   8.430   5.802
 3830ASN    SC1 8589   8.314   8.556   5.828
 3831CYS     BB 8590   8.437   8.112   6.098
 3831CYS    SC1 8591   8.676   8.113   6.127
 3832PRO     BB 8592   8.268   8.136   6.378
 3832PRO    SC1 8593   8.127   8.038   6.459
 3833ASN     BB 8594   8.564   7.827   6.483
 3833ASN    SC1 8595   8.431   7.743   6.677
 3834PRO     BB 8596   8.968   7.785   6.420
 3834PRO    SC1 8597   9.067   7.749   6.578
 3835THR     BB 8598   8.854   7.531   6.089
 3835THR    SC1 8599   8.661   7.549   6.111
 3836ALA     BB 8600   9.116   7.373   5.876
 3837ASP     BB 8601   8.939   7.486   5.608
 3837ASP    SC1 8602   8.844   7.295   5.469
 3838CYS     BB 8603   8.745   7.740   5.583
 3838CYS    SC1 8604   8.638   7.877   5.748
 3839LYS     BB 8605   8.438   7.822   5.308
 3839LYS    SC1 8606   8.497   7.671   5.128
 3839LYS    SC2 8607   8.711   7.518   5.046
 3840THR     BB 8608   8.241   8.125   5.488
 3840THR    SC1 8609   8.117   8.137   5.638
 3841ALA     BB 8610   8.223   8.470   5.280
 3842VAL     BB 8611   8.023   8.678   5.466
 3842VAL    SC1 8612   7.919   8.600   5.618
 3843ASN     BB 8613   8.091   9.025   5.348
 3843ASN    SC1 8614   7.964   9.190   5.209
 3844CYS     BB 8615   8.171   9.270   5.688
 3844CYS    SC1 8616   8.388   9.351   5.627
 3845SER     BB 8617   8.031   9.527   5.920
 3845SER    SC1 8618   8.018   9.582   6.107
 3846SER     BB 8619   8.294   9.857   5.681
 3846SER    SC1 8620   8.440   9.846   5.553
 3847ASP     BB 8621   8.444   9.968   6.032
 3847ASP    SC1 8622   8.234  10.035   6.160
 3848PHE     BB 8623   8.643   9.591   5.957
 3848PHE    SC1 8624   8.447   9.424   6.236
 3848PHE    SC2 8625   8.649   9.540   6.292
 3848PHE    SC3 8626   8.520   9.435   6.465
 3849ASP     BB 8627   8.868   9.669   5.763
 3849ASP    SC1 8628   8.919   9.915   5.809
 3850ALA     BB 8629   9.123   9.423   5.691
 3851CYS     BB 8630   9.094   9.043   5.636
 3851CYS    SC1 8631   9.086   8.999   5.400
 3852LEU     BB 8632   9.299   8.845   5.829
 3852LEU    SC1 8633   9.282   8.788   6.087
 3853ILE     BB 8634   9.460   8.450   5.811
 3853ILE    SC1 8635   9.507   8.308   5.634
 3854THR     BB 8636   9.646   8.350   6.130
 3854THR    SC1 8637   9.550   8.433   6.278
 3855LYS     BB 8638   9.849   8.033   6.144
 3855LYS    SC1 8639  10.023   7.894   6.026
 3855LYS    SC2 8640  10.241   7.820   5.815
 3856ALA     BB 8641   9.888   7.917   6.497
 3857GLY     BB 8642   9.965   7.502   6.458
 3858LEU     BB 8643   9.743   7.402   6.238
 3858LEU    SC1 8644   9.724   7.471   5.983
 3859GLN     BB 8645   9.492   7.546   6.397
 3859GLN    SC1 8646   9.264   7.338   6.326
 3860VAL     BB 8647   9.351   7.828   6.142
 3860VAL    SC1 8648   9.335   7.801   5.944
 3861TYR     BB 8649   9.147   8.173   6.179
 3861TYR    SC1 8650   9.084   8.456   6.410
 3861TYR    SC2 8651   9.020   8.247   6.509
 3861TYR    SC3 8652   8.827   8.478   6.582
 3862ASN     BB 8653   9.027   8.321   5.886
 3862ASN    SC1 8654   9.063   8.130   5.729
 3863LYS     BB 8655   8.831   8.622   5.945
 3863LYS    SC1 8656   8.674   8.637   6.171
 3863LYS    SC2 8657   8.418   8.636   6.334
 3864CYS     BB 8658   8.763   9.005   5.871
 3864CYS    SC1 8659   8.545   9.031   5.969
 3865TRP     BB 8660   8.979   9.195   6.086
 3865TRP    SC1 8661   8.933   9.065   6.310
 3865TRP    SC2 8662   9.045   8.942   6.453
 3865TRP    SC3 8663   8.709   9.047   6.431
 3865TRP    SC4 8664   8.862   8.907   6.619
 3866LYS     BB 8665   9.094   9.541   6.176
 3866LYS    SC1 8666   9.054   9.755   6.275
 3866LYS    SC2 8667   8.880  10.010   6.297
 3867PHE     BB 8668   9.488   9.723   6.008
 3867PHE    SC1 8669   9.480   9.724   5.663
 3867PHE    SC2 8670   9.710   9.718   5.732
 3867PHE    SC3 8671   9.649   9.825   5.526
 3868GLU     BB 8672   9.555   9.870   6.344
 3868GLU    SC1 8673   9.373  10.094   6.331
 3869HIS     BB 8674   9.446   9.558   6.562
 3869HIS    SC1 8675   9.310   9.426   6.609
 3869HIS    SC2 8676   9.191   9.292   6.681
 3869HIS    SC3 8677   9.016   9.411   6.637
 3870CYS     BB 8678   9.656   9.370   6.240
 3870CYS    SC1 8679   9.473   9.217   6.210
 3871ASN     BB 8680  10.018   9.373   6.472
 3871ASN    SC1 8681   9.994   9.587   6.599
 3872PHE     BB 8682  10.102   9.062   6.645
 3872PHE    SC1 8683  10.218   8.784   6.669
 3872PHE    SC2 8684  10.333   8.908   6.839
 3872PHE    SC3 8685  10.291   8.673   6.869
 3873ASN     BB 8686  10.029   9.235   6.952
 3873ASN    SC1 8687  10.184   9.418   7.022
 3874ASP     BB 8688   9.688   9.228   6.892
 3874ASP    SC1 8689   9.532   9.344   7.057
 3875VAL     BB 8690   9.670   8.945   6.730
 3875VAL    SC1 8691   9.570   8.878   6.571
 3876THR     BB 8692   9.793   8.736   7.009
 3876THR    SC1 8693   9.935   8.756   7.141
 3877THR     BB 8694   9.457   8.861   7.258
 3877THR    SC1 8695   9.439   8.874   7.452
 3878ARG     BB 8696   9.256   8.874   7.018
 3878ARG    SC1 8697   9.029   9.012   7.056
 3878ARG    SC2 8698   9.042   9.315   7.176
 3879LEU     BB 8699   9.277   8.525   6.906
 3879LEU    SC1 8700   9.115   8.406   7.079
 3880ARG     BB 8701   9.485   8.408   7.313
 3880ARG    SC1 8702   9.637   8.436   7.522
 3880ARG    SC2 8703   9.513   8.502   7.842
 3881GLU     BB 8704   9.749   8.213   7.113
 3881GLU    SC1 8705   9.679   7.911   7.330
 3882ASN     BB 8706  10.176   8.284   7.157
 3882ASN    SC1 8707  10.109   8.357   7.387
 3883GLU     BB 8708  10.369   8.199   6.883
 3883GLU    SC1 8709  10.509   8.006   6.856
 3884LEU     BB 8710  10.161   8.270   6.555
 3884LEU    SC1 8711   9.934   8.392   6.618
 3885THR     BB 8712  10.214   8.401   6.176
 3885THR    SC1 8713  10.332   8.299   6.058
 3886TYR     BB 8714   9.933   8.578   6.053
 3886TYR    SC1 8715   9.784   8.866   6.117
 3886TYR    SC2 8716   9.982   8.841   6.249
 3886TYR    SC3 8717   9.990   9.092   6.068
 3887TYR     BB 8718   9.881   8.754   5.700
 3887TYR    SC1 8719   9.950   8.741   5.377
 3887TYR    SC2 8720   9.764   8.599   5.434
 3887TYR    SC3 8721   9.696   8.803   5.211
 3888CYS     BB 8722   9.654   9.028   5.653
 3888CYS    SC1 8723   9.623   9.239   5.763
 3889CYS     BB 8724   9.521   9.236   5.292
 3889CYS    SC1 8725   9.679   9.412   5.256
 3890LYS     BB 8726   9.219   9.419   5.170
 3890LYS    SC1 8727   9.207   9.651   5.252
 3890LYS    SC2 8728   9.124   9.873   5.395
 3891LYS     BB 8729   9.127   9.344   4.907
 3891LYS    SC1 8730   9.260   9.372   4.702
 3891LYS    SC2 8731   9.386   9.520   4.501
 3892ASP     BB 8732   8.788   9.053   4.928
 3892ASP    SC1 8733   8.791   9.060   4.673
 3893LEU     BB 8734   8.845   8.646   4.981
 3893LEU    SC1 8735   8.765   8.501   4.774
 3894CYS     BB 8736   9.213   8.730   5.016
 3894CYS    SC1 8737   9.347   8.910   4.933
 3895ASN     BB 8738   9.262   8.568   5.289
 3895ASN    SC1 8739   9.080   8.542   5.458
 3896PHE     BB 8740   9.269   8.205   5.161
 3896PHE    SC1 8741   9.422   8.352   4.836
 3896PHE    SC2 8742   9.196   8.272   4.841
 3896PHE    SC3 8743   9.326   8.252   4.640
 3897ASN     BB 8744   9.355   7.897   5.368
 3897ASN    SC1 8745   9.148   7.779   5.292
 3898GLU     BB 8746   9.659   7.894   5.140
 3898GLU    SC1 8747   9.602   7.824   4.886
 3899GLN     BB 8748   9.767   8.188   5.233
 3899GLN    SC1 8749   9.869   8.350   5.018
 3900LEU     BB 8750  10.029   8.186   5.455
 3900LEU    SC1 8751   9.976   8.254   5.706
 3901GLU     BB 8752  10.290   8.121   5.223
 3901GLU    SC1 8753  10.425   8.212   4.964
 3902ASN     BB 8754  10.602   7.985   5.480
 3902ASN    SC1 8755  10.586   8.176   5.641
 3903GPIL    C1 8756  10.564   7.396   4.806
 3903GPIL    C2 8757  10.831   7.202   4.749
 3903GPIL    C3 8758  10.842   7.530   4.820
 3903GPIL   PO4 8759  10.375   7.495   4.921
 3903GPIL    C4 8760  10.719   7.782   5.056
 3903GPIL    C5 8761  11.004   7.809   5.177
 3903GPIL    C6 8762  10.983   7.502   5.113
 3903GPIL    C7 8763  11.317   7.851   5.310
 3903GPIL    C8 8764  11.504   7.654   5.263
 3903GPIL    C9 8765  11.290   7.552   5.480
 3903GPIL   C10 8766  11.331   7.473   5.889
 3903GPIL   C11 8767  11.584   7.365   5.927
 3903GPIL   C12 8768  11.496   7.334   5.611
 3903GPIL   C13 8769  11.160   7.438   6.196
 3903GPIL   C14 8770  11.012   7.207   6.108
 3903GPIL   C15 8771  11.012   7.448   5.885
 3903GPIL    L1 8772  10.690   7.677   5.505
 3903GPIL    L2 8773  10.681   7.411   5.765
 3903GPIL   GL1 8774  10.444   7.536   4.510
 3903GPIL   GL2 8775  10.531   7.878   4.539
 3903GPIL   C1A 8776  10.565   7.670   4.104
 3903GPIL   C2A 8777  10.510   7.975   3.771
 3903GPIL   C3A 8778  10.544   8.179   3.407
 3903GPIL   C1B 8779  10.255   8.180   4.528
 3903GPIL   C2B 8780  10.056   8.329   4.147
 3903GPIL   C3B 8781  10.141   8.321   3.798
 3904DOPC   NC3 8782  16.324   4.958   5.794
 3904DOPC   PO4 8783  16.042   5.284   5.415
 3904DOPC   GL1 8784  16.466   5.309   4.976
 3904DOPC   GL2 8785  16.315   5.515   4.900
 3904DOPC   C1A 8786  16.734   5.134   4.580
 3904DOPC   D2A 8787  17.212   5.096   4.594
 3904DOPC   C3A 8788  17.500   5.188   4.257
 3904DOPC   C4A 8789  17.758   5.116   3.841
 3904DOPC   C1B 8790  16.253   5.493   4.470
 3904DOPC   D2B 8791  16.195   5.433   4.088
 3904DOPC   C3B 8792  16.050   5.271   3.686
 3904DOPC   C4B 8793  15.852   5.021   3.525
 3905DOPC   NC3 8794   0.830  16.490   5.271
 3905DOPC   PO4 8795   0.896  16.953   5.392
 3905DOPC   GL1 8796   0.673  17.103   4.946
 3905DOPC   GL2 8797   0.414  17.066   4.912
 3905DOPC   C1A 8798   0.751  16.964   4.569
 3905DOPC   D2A 8799   0.751  16.703   4.202
 3905DOPC   C3A 8800   0.937  16.719   3.806
 3905DOPC   C4A 8801   1.219  16.924   3.462
 3905DOPC   C1B 8802   0.116  17.201   4.662
 3905DOPC   D2B 8803  21.363  17.165   4.582
 3905DOPC   C3B 8804  21.209  17.233   4.152
 3905DOPC   C4B 8805  20.986  17.249   3.697
 3906DOPC   NC3 8806  18.896  21.229   5.224
 3906DOPC   PO4 8807  19.391  21.069   5.360
 3906DOPC   GL1 8808  19.348  20.776   4.989
 3906DOPC   GL2 8809  19.094  20.497   4.946
 3906DOPC   C1A 8810  19.467  20.899   4.619
 3906DOPC   D2A 8811  19.291  20.856   4.196
 3906DOPC   C3A 8812  19.567  20.962   3.918
 3906DOPC   C4A 8813  19.784  20.950   3.477
 3906DOPC   C1B 8814  19.129  20.557   4.527
 3906DOPC   D2B 8815  18.961  20.443   4.091
 3906DOPC   C3B 8816  19.087  20.091   3.955
 3906DOPC   C4B 8817  19.128  19.824   3.551
 3907DOPC   NC3 8818   8.378  14.151   5.045
 3907DOPC   PO4 8819   8.969  14.084   5.115
 3907DOPC   GL1 8820   8.743  14.203   4.669
 3907DOPC   GL2 8821   8.865  14.332   4.340
 3907DOPC   C1A 8822   9.049  13.862   4.480
 3907DOPC   D2A 8823   8.970  13.621   4.159
 3907DOPC   C3A 8824   8.830  13.991   3.985
 3907DOPC   C4A 8825   8.431  14.157   3.894
 3907DOPC   C1B 8826   8.430  14.597   4.227
 3907DOPC   D2B 8827   8.185  14.579   3.870
 3907DOPC   C3B 8828   8.252  14.822   3.511
 3907DOPC   C4B 8829   8.151  15.110   3.148
 3908DOPC   NC3 8830   2.015   9.480   5.993
 3908DOPC   PO4 8831   1.900   9.191   5.563
 3908DOPC   GL1 8832   2.077   9.242   5.116
 3908DOPC   GL2 8833   1.881   8.990   5.115
 3908DOPC   C1A 8834   1.845   9.256   4.708
 3908DOPC   D2A 8835   1.875   9.196   4.346
 3908DOPC   C3A 8836   2.045   9.505   4.023
 3908DOPC   C4A 8837   2.189   9.479   3.656
 3908DOPC   C1B 8838   2.015   8.762   4.730
 3908DOPC   D2B 8839   1.830   8.659   4.347
 3908DOPC   C3B 8840   1.719   8.517   3.915
 3908DOPC   C4B 8841   1.612   8.279   3.497
 3909DOPC   NC3 8842  17.268   6.124   5.609
 3909DOPC   PO4 8843  17.007   6.594   5.419
 3909DOPC   GL1 8844  16.874   6.723   5.030
 3909DOPC   GL2 8845  17.128   6.499   4.950
 3909DOPC   C1A 8846  16.567   6.871   4.699
 3909DOPC   D2A 8847  16.554   6.726   4.229
 3909DOPC   C3A 8848  16.425   7.066   3.889
 3909DOPC   C4A 8849  16.369   7.374   3.659
 3909DOPC   C1B 8850  17.306   6.312   4.557
 3909DOPC   D2B 8851  17.232   6.046   4.172
 3909DOPC   C3B 8852  17.167   5.576   4.095
 3909DOPC   C4B 8853  17.032   5.117   4.067
 3910DOPC   NC3 8854  13.545  16.822   6.018
 3910DOPC   PO4 8855  13.835  16.805   5.436
 3910DOPC   GL1 8856  13.887  16.853   4.899
 3910DOPC   GL2 8857  14.130  16.862   4.579
 3910DOPC   C1A 8858  13.710  17.064   4.591
 3910DOPC   D2A 8859  13.292  17.091   4.375
 3910DOPC   C3A 8860  13.170  17.055   3.868
 3910DOPC   C4A 8861  13.215  17.229   3.413
 3910DOPC   C1B 8862  14.357  16.862   4.165
 3910DOPC   D2B 8863  14.491  17.309   4.041
 3910DOPC   C3B 8864  14.916  17.382   4.030
 3910DOPC   C4B 8865  15.271  17.503   3.813
 3911DOPC   NC3 8866   0.987   5.759   5.655
 3911DOPC   PO4 8867   0.424   5.755   5.680
 3911DOPC   GL1 8868   0.478   5.513   5.314
 3911DOPC   GL2 8869   0.307   5.265   5.042
 3911DOPC   C1A 8870   0.669   5.578   4.893
 3911DOPC   D2A 8871   1.086   5.613   4.540
 3911DOPC   C3A 8872   1.086   5.440   4.229
 3911DOPC   C4A 8873   0.735   5.204   3.969
 3911DOPC   C1B 8874   0.754   5.045   4.808
 3911DOPC   D2B 8875   0.878   5.014   4.450
 3911DOPC   C3B 8876   1.297   4.975   4.243
 3911DOPC   C4B 8877   1.643   4.820   3.987
 3912DOPC   NC3 8878  13.902   6.882   5.528
 3912DOPC   PO4 8879  13.691   7.333   5.231
 3912DOPC   GL1 8880  13.805   7.028   5.039
 3912DOPC   GL2 8881  13.663   6.914   4.961
 3912DOPC   C1A 8882  14.060   6.586   4.759
 3912DOPC   D2A 8883  14.031   6.197   4.659
 3912DOPC   C3A 8884  14.243   6.077   4.294
 3912DOPC   C4A 8885  14.537   5.777   4.155
 3912DOPC   C1B 8886  13.656   6.914   4.480
[truncated: 14,067,662 more chars]
