# Supplementary material for: Structural basis for membrane attack complex inhibition by CD59
Source: Nat Commun. 2023 Feb 16;14:890. doi: 10.1038/s41467-023-36441-z (PMC9935631; doi:10.1038/s41467-023-36441-z)
Supplement: Supplementary file 12 — Supplementary Data File 9 [file 41467_2023_36441_MOESM12_ESM.txt]

Protein in INSANE! Membrane UpperLeaflet>DOPC:CHOL=7.0:3.0 LowerLeaflet>DOPC:CHOL=7.0:3.0
321500
    1GLN     BB    1   7.654   7.876  17.659 -0.2024  0.1120  0.0678
    1GLN    SC1    2   7.921   7.925  17.647 -0.0967 -0.0946  0.2346
    2GLU     BB    3   7.658   7.514  17.777  0.2735  0.1919  0.1820
    2GLU    SC1    4   7.749   7.392  17.557 -0.0501  0.4116 -0.1094
    3GLN     BB    5   7.965   7.582  18.063 -0.2362  0.1052  0.0212
    3GLN    SC1    6   8.179   7.545  17.856 -0.1538  0.0269  0.1140
    4THR     BB    7   7.790   7.838  18.268  0.0195  0.2484 -0.0138
    4THR    SC1    8   7.603   7.836  18.215 -0.0611 -0.1909  0.2746
    5TYR     BB    9   7.819   7.955  18.634  0.0353 -0.1373  0.3817
    5TYR    SC1   10   8.052   8.137  18.526  0.0968 -0.0526  0.0447
    5TYR    SC2   11   8.024   8.142  18.764  0.3435 -0.1626  0.0754
    5TYR    SC3   12   8.078   8.422  18.643  0.2985 -0.1174  0.1600
    6VAL     BB   13   7.603   8.138  18.934 -0.1628  0.1535 -0.0106
    6VAL    SC1   14   7.429   8.088  18.850  0.0482 -0.1050 -0.2992
    7ILE     BB   15   7.793   8.271  19.231  0.0450 -0.2999 -0.2317
    7ILE    SC1   16   7.938   8.351  19.354 -0.2791  0.3807 -0.1797
    8SER     BB   17   7.527   8.400  19.539 -0.0654 -0.1469 -0.1125
    8SER    SC1   18   7.481   8.249  19.653 -0.2161 -0.2751 -0.3417
    9ALA     BB   19   7.620   8.662  19.845  0.0202  0.1830 -0.0264
   10PRO     BB   20   7.433   8.815  20.067 -0.1997 -0.3117  0.1595
   10PRO    SC1   21   7.440   8.790  20.255  0.0648  0.0198  0.1955
   11LYS     BB   22   7.358   9.150  19.914 -0.3348 -0.0365  0.2734
   11LYS    SC1   23   7.511   9.302  19.737  0.3003  0.3412 -0.1687
   11LYS    SC2   24   7.425   9.396  19.481 -0.2068 -0.0419 -0.1290
   12ILE     BB   25   7.547   9.333  20.204  0.3699 -0.1613 -0.2766
   12ILE    SC1   26   7.395   9.490  20.225 -0.1778  0.2685 -0.2505
   13PHE     BB   27   7.849   9.180  20.354  0.0499 -0.0922 -0.2909
   13PHE    SC1   28   7.892   8.988  20.119 -0.0764  0.0301  0.2536
   13PHE    SC2   29   8.097   8.983  20.244  0.3096  0.1605 -0.3659
   13PHE    SC3   30   8.072   8.846  20.049 -0.0360  0.4576 -0.5342
   14ARG     BB   31   7.917   9.236  20.701 -0.0323 -0.0191 -0.0334
   14ARG    SC1   32   7.708   9.240  20.806 -0.0251  0.2688 -0.0273
   14ARG    SC2   33   7.437   9.134  20.715  0.0576  0.0337 -0.1223
   15VAL     BB   34   8.255   9.371  20.797 -0.0206  0.0629  0.1490
   15VAL    SC1   35   8.407   9.494  20.751  0.0053 -0.0787 -0.1565
   16GLY     BB   36   8.371   9.045  21.020 -0.1866 -0.1425  0.0243
   17ALA     BB   37   8.122   8.867  20.944 -0.0507  0.0506 -0.0411
   18SER     BB   38   8.243   8.538  20.813  0.2340 -0.1061 -0.0533
   18SER    SC1   39   8.291   8.349  20.817  0.0646 -0.1495 -0.0597
   19GLU     BB   40   8.056   8.518  20.444  0.0432 -0.1945  0.0981
   19GLU    SC1   41   7.830   8.728  20.561 -0.0444 -0.0822 -0.1884
   20ASN     BB   42   7.956   8.161  20.389 -0.1125  0.0050 -0.0248
   20ASN    SC1   43   7.861   8.031  20.580 -0.2305 -0.1468 -0.1869
   21ILE     BB   44   7.945   8.214  19.976  0.1548 -0.0628  0.0871
   21ILE    SC1   45   8.084   8.361  19.877 -0.2040  0.0468  0.2118
   22VAL     BB   46   7.832   7.883  19.631 -0.1653 -0.0261  0.0371
   22VAL    SC1   47   7.642   7.820  19.647 -0.1571 -0.1314 -0.2646
   23ILE     BB   48   7.937   7.863  19.317 -0.1081  0.2009 -0.0702
   23ILE    SC1   49   8.144   7.833  19.225  0.1149  0.0554  0.1521
   24GLN     BB   50   7.720   7.600  19.103 -0.2562 -0.1297  0.0070
   24GLN    SC1   51   7.448   7.657  19.036  0.3953  0.1589  0.2526
   25VAL     BB   52   7.876   7.588  18.725  0.1057 -0.0596 -0.0117
   25VAL    SC1   53   8.056   7.601  18.810  0.1954 -0.0601 -0.1994
   26TYR     BB   54   7.748   7.360  18.498  0.1934 -0.0984  0.0072
   26TYR    SC1   55   7.496   7.196  18.627 -0.0401 -0.3047 -0.3686
   26TYR    SC2   56   7.432   7.412  18.544 -0.2309 -0.1433  0.1869
   26TYR    SC3   57   7.191   7.245  18.645 -0.0235 -0.4051  0.2557
   27GLY     BB   58   7.883   7.277  18.235 -0.0663 -0.1908 -0.0755
   28TYR     BB   59   8.180   7.083  18.321  0.2488  0.1386  0.1085
   28TYR    SC1   60   8.336   7.318  18.513 -0.1006  0.0586  0.1161
   28TYR    SC2   61   8.387   7.336  18.280 -0.2163  0.0156  0.0864
   28TYR    SC3   62   8.294   7.605  18.403 -0.0832  0.0557  0.1005
   29THR     BB   63   8.314   6.812  18.409  0.1440 -0.0213  0.0789
   29THR    SC1   64   8.273   6.652  18.512 -0.4366 -0.0455 -0.1812
   30GLU     BB   65   8.695   6.997  18.436  0.2851  0.0716 -0.0153
   30GLU    SC1   66   8.849   7.007  18.212  0.1172  0.0074  0.3019
   31ALA     BB   67   8.739   7.017  18.774 -0.4018 -0.1320 -0.1282
   32PHE     BB   68   8.931   7.281  18.777 -0.1884 -0.4091  0.0065
   32PHE    SC1   69   8.860   7.584  18.703  0.2427  0.2053 -0.0097
   32PHE    SC2   70   8.807   7.433  18.524 -0.0720  0.0660  0.1998
   32PHE    SC3   71   8.667   7.624  18.566 -0.0582  0.0415  0.3605
   33ASP     BB   72   9.002   7.566  19.136 -0.2717  0.1406  0.2699
   33ASP    SC1   73   9.256   7.592  19.127 -0.2452 -0.2719 -0.2252
   34ALA     BB   74   8.861   7.862  19.107  0.0973  0.0348  0.0757
   35THR     BB   75   8.866   8.211  19.316  0.0013  0.0652  0.0642
   35THR    SC1   76   9.055   8.249  19.345 -0.0142  0.0953  0.1272
   36ILE     BB   77   8.577   8.384  19.527 -0.1077 -0.2175 -0.3230
   36ILE    SC1   78   8.418   8.266  19.540 -0.0364 -0.0237 -0.1439
   37SER     BB   79   8.803   8.690  19.642 -0.1803 -0.0517 -0.1545
   37SER    SC1   80   8.928   8.732  19.499 -0.1547  0.2922 -0.0336
   38ILE     BB   81   8.625   8.985  19.827 -0.1629  0.0128  0.0626
   38ILE    SC1   82   8.478   9.073  19.952  0.3285 -0.0669 -0.2134
   39LYS     BB   83   8.803   9.310  19.630 -0.0673  0.0303  0.3093
   39LYS    SC1   84   8.971   9.204  19.459  0.0241 -0.0038  0.0638
   39LYS    SC2   85   9.199   9.107  19.302  0.2768 -0.0018  0.0610
   40SER     BB   86   8.909   9.707  19.718  0.1160 -0.3772  0.2055
   40SER    SC1   87   9.040   9.755  19.854  0.1002  0.0560  0.0734
   41TYR     BB   88   8.674   9.905  19.521 -0.4488  0.1282 -0.0580
   41TYR    SC1   89   8.614  10.066  19.821 -0.4218 -0.2192  0.1844
   41TYR    SC2   90   8.474  10.196  19.675  0.2498  0.1946 -0.1056
   41TYR    SC3   91   8.602  10.366  19.901  0.2454 -0.1895  0.1891
   42PRO     BB   92   8.751  10.076  19.267 -0.1647 -0.2774  0.2565
   42PRO    SC1   93   8.633  10.147  19.135  0.2612  0.1244  0.0832
   43ASP     BB   94   9.105   9.984  19.235  0.2151 -0.3559 -0.0222
   43ASP    SC1   95   9.188  10.017  19.474  0.1124 -0.4341  0.0235
   44LYS     BB   96   9.095   9.623  19.250 -0.0707 -0.0527 -0.0631
   44LYS    SC1   97   9.107   9.530  19.002  0.1855  0.1058 -0.2695
   44LYS    SC2   98   8.906   9.375  18.813 -0.1522 -0.1335  0.0049
   45LYS     BB   99   9.399   9.544  19.484 -0.0640  0.3385  0.1515
   45LYS    SC1  100   9.579   9.706  19.398  0.2448  0.0489 -0.0615
   45LYS    SC2  101   9.616   9.878  19.178 -0.0239 -0.1576  0.2027
   46PHE     BB  102   9.388   9.418  19.774  0.2042  0.3639  0.1345
   46PHE    SC1  103   9.386   9.483  20.115  0.2758 -0.2824  0.2390
   46PHE    SC2  104   9.602   9.527  20.021  0.1928 -0.1842  0.0940
   46PHE    SC3  105   9.548   9.609  20.240  0.1334  0.2145 -0.0680
   47SER     BB  106   9.217   9.126  19.836 -0.3913 -0.3370 -0.2067
   47SER    SC1  107   9.290   8.956  19.774 -0.1787 -0.2683 -0.1448
   48TYR     BB  108   9.050   9.099  20.165 -0.2612  0.2289 -0.0458
   48TYR    SC1  109   8.842   9.344  20.163 -0.0545  0.1347  0.1073
   48TYR    SC2  110   8.958   9.330  20.373  0.2306  0.0173 -0.0587
   48TYR    SC3  111   8.755   9.564  20.364  0.2724  0.0696  0.3225
   49SER     BB  112   9.028   8.766  20.200 -0.2192  0.1391  0.1751
   49SER    SC1  113   9.108   8.637  20.323  0.0143  0.3575  0.2548
   50SER     BB  114   9.046   8.447  19.895 -0.1385  0.0291  0.3789
   50SER    SC1  115   9.235   8.452  19.847 -0.2077  0.2402  0.1278
   51GLY     BB  116   8.846   8.097  19.910  0.0183 -0.2161  0.0672
   52HIS     BB  117   9.072   7.920  19.724  0.2301  0.2364  0.1377
   52HIS    SC1  118   9.260   7.907  19.673  0.1478 -0.3259 -0.0741
   52HIS    SC2  119   9.438   7.865  19.613  0.2130 -0.0592 -0.0392
   52HIS    SC3  120   9.528   7.994  19.761 -0.0028 -0.0009  0.0411
   53VAL     BB  121   8.778   7.724  19.500 -0.0308 -0.0422  0.2179
   53VAL    SC1  122   8.600   7.798  19.553  0.0107  0.1107  0.1443
   54HIS     BB  123   8.840   7.368  19.392  0.3263 -0.1539 -0.0511
   54HIS    SC1  124   8.852   7.209  19.503 -0.1111 -0.1756 -0.0266
   54HIS    SC2  125   8.864   7.046  19.606 -0.2223  0.0171  0.2907
   54HIS    SC3  126   8.895   7.154  19.790  0.2127  0.3506  0.0269
   55LEU     BB  127   8.517   7.252  19.140 -0.3182 -0.3082 -0.1276
   55LEU    SC1  128   8.465   7.508  19.094  0.1239 -0.2018 -0.0488
   56SER     BB  129   8.517   6.892  19.109 -0.0520 -0.1712 -0.0203
   56SER    SC1  130   8.672   6.804  19.189  0.0171 -0.0591 -0.0298
   57SER     BB  131   8.219   6.614  19.015  0.1328 -0.0213  0.1782
   57SER    SC1  132   8.267   6.446  18.929  0.1227  0.0994 -0.0663
   58GLU     BB  133   8.294   6.476  19.391 -0.1437  0.1275 -0.3006
   58GLU    SC1  134   8.048   6.322  19.471 -0.0884 -0.0216  0.2982
   59ASN     BB  135   8.221   6.839  19.462 -0.0000  0.0513 -0.3061
   59ASN    SC1  136   8.339   6.899  19.674 -0.3210 -0.1110 -0.0785
   60LYS     BB  137   7.971   6.829  19.303 -0.0480 -0.1886 -0.2099
   60LYS    SC1  138   7.775   6.689  19.218 -0.0863 -0.1322  0.0340
   60LYS    SC2  139   7.658   6.415  19.251  0.0835 -0.1676  0.3527
   61PHE     BB  140   8.051   7.202  19.153  0.0358  0.0861 -0.1361
   61PHE    SC1  141   8.099   7.101  18.865 -0.2212 -0.3442  0.4215
   61PHE    SC2  142   7.866   7.120  18.919 -0.2141 -0.0750  0.3609
   61PHE    SC3  143   7.940   6.955  18.760 -0.3837 -0.0534  0.2611
   62GLN     BB  144   7.923   7.330  19.409 -0.1042  0.1275 -0.1854
   62GLN    SC1  145   7.723   7.237  19.571 -0.0417  0.1327  0.1184
   63ASN     BB  146   8.160   7.494  19.602  0.1256 -0.0390  0.1005
   63ASN    SC1  147   8.380   7.382  19.641  0.1863  0.0715  0.0782
   64SER     BB  148   8.187   7.745  19.916  0.0136 -0.0539 -0.0734
   64SER    SC1  149   8.163   7.608  20.053  0.2201 -0.0460 -0.0299
   65ALA     BB  150   8.400   8.009  19.979  0.0860  0.1446 -0.2054
   66ILE     BB  151   8.337   8.145  20.327 -0.0843 -0.0363  0.3562
   66ILE    SC1  152   8.516   8.064  20.482  0.1157 -0.1782 -0.2786
   67LEU     BB  153   8.509   8.485  20.306  0.1105  0.2062 -0.0497
   67LEU    SC1  154   8.567   8.530  20.051  0.0075 -0.1111 -0.1286
   68THR     BB  155   8.640   8.676  20.595  0.3191 -0.1719 -0.2013
   68THR    SC1  156   8.715   8.643  20.772 -0.1811 -0.1047  0.0286
   69ILE     BB  157   8.630   9.094  20.598  0.2096  0.1418 -0.1135
   69ILE    SC1  158   8.470   9.122  20.449  0.1203 -0.1290  0.3081
   70GLN     BB  159   8.904   9.137  20.865  0.2767  0.0307  0.0468
   70GLN    SC1  160   9.119   9.123  20.835 -0.1566 -0.2014 -0.1321
   71PRO     BB  161   8.855   9.490  21.015  0.2547  0.2427 -0.2423
   71PRO    SC1  162   8.730   9.574  21.131  0.1607  0.1160 -0.2530
   72LYS     BB  163   9.171   9.567  21.089 -0.2143 -0.2619 -0.0817
   72LYS    SC1  164   9.393   9.728  21.079  0.1759  0.2394 -0.0387
   72LYS    SC2  165   9.519  10.002  21.060 -0.1984 -0.2077  0.0677
   73GLN     BB  166   9.207   9.576  20.664 -0.0432  0.0549  0.0642
   73GLN    SC1  167   9.504   9.405  20.668 -0.1613 -0.0302 -0.0249
   74LEU     BB  168   9.154   9.841  20.556  0.2517  0.2370 -0.2431
   74LEU    SC1  169   9.119   9.900  20.300 -0.1159  0.4683 -0.1400
   75PRO     BB  170   9.223  10.165  20.669 -0.3174  0.0832  0.0129
   75PRO    SC1  171   9.334  10.303  20.602  0.1865 -0.2523  0.1485
   76GLY     BB  172   8.929  10.410  20.821  0.2479  0.0121 -0.1666
   77GLY     BB  173   8.964  10.709  20.757 -0.2050  0.0624 -0.0055
   78GLN     BB  174   8.846  10.965  20.563  0.0895  0.1175  0.1281
   78GLN    SC1  175   8.848  11.213  20.370 -0.0705  0.3273  0.0183
   79ASN     BB  176   8.524  10.721  20.359 -0.1508  0.0352  0.1901
   79ASN    SC1  177   8.339  10.734  20.192  0.1302  0.0402 -0.1221
   80PRO     BB  178   8.470  10.390  20.575  0.0374  0.0433  0.1284
   80PRO    SC1  179   8.378  10.414  20.740 -0.0630  0.0259  0.0754
   81VAL     BB  180   8.497  10.140  20.340 -0.0508 -0.0588 -0.1107
   81VAL    SC1  181   8.505   9.946  20.292  0.0447 -0.1224  0.1581
   82SER     BB  182   8.100  10.107  20.116  0.0860  0.0903  0.1765
   82SER    SC1  183   8.072  10.300  20.114 -0.1506  0.0538 -0.0953
   83TYR     BB  184   8.139   9.906  19.802 -0.3629  0.1549  0.1508
   83TYR    SC1  185   8.205   9.959  19.432 -0.0038 -0.2285 -0.1480
   83TYR    SC2  186   7.989  10.031  19.509  0.2578  0.1745  0.2158
   83TYR    SC3  187   8.084  10.184  19.257  0.1234  0.0029  0.0617
   84VAL     BB  188   8.387   9.618  19.756 -0.0140 -0.0723 -0.0565
   84VAL    SC1  189   8.490   9.584  19.924  0.1861  0.0761 -0.1481
   85TYR     BB  190   8.394   9.363  19.442  0.0752  0.0022 -0.2033
   85TYR    SC1  191   8.609   9.495  19.253 -0.3764 -0.2046 -0.2194
   85TYR    SC2  192   8.415   9.633  19.217 -0.3252 -0.1507 -0.2905
   85TYR    SC3  193   8.638   9.683  19.008  0.0612  0.3167  0.2268
   86LEU     BB  194   8.355   9.015  19.407  0.2689 -0.0449  0.3912
   86LEU    SC1  195   8.193   8.830  19.505 -0.2211  0.0064 -0.3031
   87GLU     BB  196   8.568   8.878  19.156  0.0790 -0.0894 -0.0549
   87GLU    SC1  197   8.791   8.999  19.078 -0.1074  0.0803 -0.1949
   88VAL     BB  198   8.533   8.518  19.106  0.0841  0.0808 -0.0684
   88VAL    SC1  199   8.344   8.454  19.093  0.0763  0.1272 -0.1837
   89VAL     BB  200   8.891   8.422  18.907 -0.2878 -0.2439  0.3306
   89VAL    SC1  201   9.030   8.563  18.937 -0.0520 -0.3134 -0.3932
   90SER     BB  202   9.015   8.069  18.777 -0.0180 -0.0241 -0.0185
   90SER    SC1  203   9.200   8.037  18.829 -0.0667  0.0217  0.1811
   91LYS     BB  204   9.067   7.953  18.368  0.3860  0.0885  0.1815
   91LYS    SC1  205   9.206   7.757  18.431  0.1997 -0.2623  0.1453
   91LYS    SC2  206   9.377   7.642  18.664 -0.2831 -0.0177  0.0077
   92HIS     BB  207   8.787   7.949  18.239 -0.2499  0.2750 -0.1169
   92HIS    SC1  208   8.703   7.805  18.138 -0.0949  0.1381 -0.0532
   92HIS    SC2  209   8.641   7.668  18.017 -0.0494 -0.0214  0.1081
   92HIS    SC3  210   8.744   7.513  18.127  0.6471  0.2432 -0.1561
   93PHE     BB  211   8.646   8.230  18.402  0.0973 -0.0615 -0.3840
   93PHE    SC1  212   8.465   8.223  18.706  0.0385  0.0345 -0.0911
   93PHE    SC2  213   8.441   8.003  18.611 -0.0685  0.1275 -0.2796
   93PHE    SC3  214   8.470   8.029  18.848 -0.1451 -0.0858 -0.2477
   94SER     BB  215   8.683   8.671  18.600  0.1973 -0.0675  0.0663
   94SER    SC1  216   8.831   8.799  18.602  0.0649  0.0884  0.0284
   95LYS     BB  217   8.332   8.853  18.674  0.1248 -0.2455  0.0756
   95LYS    SC1  218   8.387   8.964  18.482 -0.0828 -0.2404  0.2818
   95LYS    SC2  219   8.492   9.028  18.223  0.1013  0.0594  0.0284
   96SER     BB  220   8.323   9.121  18.934 -0.3739  0.3675 -0.0046
   96SER    SC1  221   8.427   9.270  18.863 -0.2244  0.1669 -0.2099
   97LYS     BB  222   8.009   9.281  19.080 -0.0252 -0.2572 -0.0269
   97LYS    SC1  223   7.897   9.328  18.858 -0.1294  0.1101 -0.0038
   97LYS    SC2  224   7.743   9.442  18.644 -0.0396 -0.2018 -0.3309
   98ARG     BB  225   7.968   9.538  19.324  0.0486 -0.1185  0.1630
   98ARG    SC1  226   7.858   9.710  19.181 -0.3441 -0.2394  0.0551
   98ARG    SC2  227   7.742   9.955  19.010 -0.1270 -0.1570 -0.1030
   99MET     BB  228   7.897   9.551  19.675 -0.2468 -0.1761  0.2421
   99MET    SC1  229   8.013   9.284  19.814  0.3130  0.0914 -0.3432
  100PRO     BB  230   7.785   9.743  19.954 -0.0942 -0.2188  0.2630
  100PRO    SC1  231   7.667   9.833  20.073  0.0096  0.0154  0.1918
  101ILE     BB  232   8.017   9.604  20.240 -0.3462 -0.0760 -0.0454
  101ILE    SC1  233   8.185   9.490  20.307 -0.0074  0.0735  0.1260
  102THR     BB  234   7.807   9.692  20.578  0.1919  0.1813  0.2114
  102THR    SC1  235   7.638   9.781  20.543  0.1172 -0.0285  0.0293
  103TYR     BB  236   7.954   9.732  20.930  0.2559  0.0852 -0.0310
  103TYR    SC1  237   8.029  10.082  20.910  0.2573 -0.0297  0.2109
  103TYR    SC2  238   8.173   9.951  20.769 -0.1497 -0.2707  0.0154
  103TYR    SC3  239   7.995  10.149  20.609 -0.2504 -0.1865  0.2311
  104ASP     BB  240   7.643   9.626  21.135 -0.0900 -0.0668 -0.0497
  104ASP    SC1  241   7.433   9.641  20.993 -0.0138 -0.2853 -0.1860
  105ASN     BB  242   7.751   9.342  21.288 -0.0781 -0.0159  0.0379
  105ASN    SC1  243   7.924   9.184  21.202 -0.1495 -0.1085  0.0646
  106GLY     BB  244   7.558   9.203  21.527 -0.2611  0.0376 -0.3539
  107PHE     BB  245   7.369   9.234  21.880 -0.3187 -0.0347  0.1892
  107PHE    SC1  246   7.192   9.014  22.060 -0.2718  0.1571 -0.2234
  107PHE    SC2  247   7.256   8.932  21.843  0.1294 -0.2198  0.0353
  107PHE    SC3  248   7.078   8.826  21.964  0.0642 -0.1594 -0.0082
  108LEU     BB  249   7.404   9.519  22.105 -0.0838  0.0010  0.2047
  108LEU    SC1  250   7.614   9.671  22.159  0.0169  0.0366 -0.2816
  109PHE     BB  251   7.098   9.460  22.355 -0.1690  0.0451  0.1043
  109PHE    SC1  252   6.907   9.421  22.076  0.1014  0.1146  0.1326
  109PHE    SC2  253   6.868   9.619  22.206  0.2070  0.3417 -0.1816
  109PHE    SC3  254   6.768   9.595  21.989  0.1996  0.0542 -0.1472
  110ILE     BB  255   7.052   9.726  22.660 -0.0514  0.0308 -0.0485
  110ILE    SC1  256   7.163   9.910  22.650 -0.0626 -0.0782 -0.1775
  111HIS     BB  257   6.970   9.512  22.954  0.0378 -0.1674 -0.2302
  111HIS    SC1  258   6.910   9.327  22.963 -0.0993 -0.1074  0.1915
  111HIS    SC2  259   6.851   9.143  22.968  0.3659 -0.2578  0.1196
  111HIS    SC3  260   6.896   9.127  23.179 -0.1190 -0.0470  0.2420
  112THR     BB  261   6.844   9.798  23.151 -0.1680  0.1268  0.1469
  112THR    SC1  262   6.760   9.924  23.028 -0.0668  0.0427 -0.0104
  113ASP     BB  263   6.761   9.655  23.434 -0.1243  0.1393 -0.1164
  113ASP    SC1  264   6.897   9.474  23.551  0.0100  0.1357 -0.2775
  114LYS     BB  265   6.400   9.785  23.487  0.0866 -0.4061 -0.1869
  114LYS    SC1  266   6.235   9.883  23.671  0.2416 -0.0702 -0.1303
  114LYS    SC2  267   6.140   9.799  23.924  0.0584 -0.0243  0.0374
  115PRO     BB  268   6.189  10.004  23.224 -0.1061  0.0327  0.0199
  115PRO    SC1  269   6.236   9.901  23.071  0.1932  0.1479  0.0317
  116VAL     BB  270   6.103  10.293  23.424  0.0922 -0.1848 -0.0558
  116VAL    SC1  271   5.937  10.271  23.535  0.1299 -0.0072  0.0366
  117TYR     BB  272   6.273  10.515  23.688 -0.1877 -0.4309 -0.2596
  117TYR    SC1  273   6.416  10.302  23.857  0.0256  0.0495 -0.0829
  117TYR    SC2  274   6.564  10.381  23.685  0.2088 -0.2656 -0.0728
  117TYR    SC3  275   6.646  10.104  23.796 -0.1861 -0.2812  0.1851
  118THR     BB  276   6.181  10.750  23.942 -0.0887  0.1381  0.0039
  118THR    SC1  277   6.284  10.727  24.105  0.2079  0.3553 -0.1510
  119PRO     BB  278   6.545  11.103  23.974  0.0497 -0.1106  0.2902
  119PRO    SC1  279   6.400  11.224  23.952  0.0921 -0.1278 -0.1070
  120ASP     BB  280   6.721  10.956  24.240 -0.1858  0.0065  0.1640
  120ASP    SC1  281   6.867  11.071  24.415  0.0770 -0.0957  0.0132
  121GLN     BB  282   6.824  10.649  24.165  0.0133 -0.3758  0.2184
  121GLN    SC1  283   6.663  10.447  24.206  0.0614  0.0451  0.2935
  122SER     BB  284   7.055  10.478  23.921 -0.0172 -0.1440 -0.2222
  122SER    SC1  285   7.147  10.315  23.976  0.0284 -0.0246  0.0650
  123VAL     BB  286   7.027  10.339  23.511  0.0940  0.1488 -0.0849
  123VAL    SC1  287   7.093  10.513  23.440  0.2269  0.1699  0.0889
  124LYS     BB  288   7.181  10.022  23.560 -0.2590  0.1925 -0.2339
  124LYS    SC1  289   7.085   9.903  23.751  0.0081 -0.2069 -0.1625
  124LYS    SC2  290   7.074   9.696  23.955  0.0669 -0.0522  0.0386
  125VAL     BB  291   7.273   9.860  23.240 -0.0050  0.2116  0.2099
  125VAL    SC1  292   7.290  10.024  23.127  0.2492 -0.0964 -0.2020
  126ARG     BB  293   7.488   9.573  23.093  0.0576 -0.2079 -0.1158
  126ARG    SC1  294   7.360   9.385  23.199  0.2284  0.0281 -0.0832
  126ARG    SC2  295   7.353   9.171  23.472 -0.2729 -0.1442  0.2154
  127VAL     BB  296   7.508   9.530  22.751  0.0418  0.0910 -0.1025
  127VAL    SC1  297   7.613   9.653  22.632 -0.1116  0.3066 -0.0186
  128TYR     BB  298   7.498   9.169  22.578 -0.0943 -0.0689  0.0298
  128TYR    SC1  299   7.222   9.126  22.694  0.2144 -0.2313 -0.0123
  128TYR    SC2  300   7.270   8.983  22.507  0.1794 -0.3559  0.0727
  128TYR    SC3  301   6.967   9.000  22.571  0.1504  0.0438 -0.1621
  129SER     BB  302   7.713   9.173  22.278  0.3794 -0.1172 -0.0358
  129SER    SC1  303   7.858   9.303  22.292  0.0691  0.2226  0.0827
  130LEU     BB  304   7.714   8.912  22.016 -0.2992 -0.1011 -0.1740
  130LEU    SC1  305   7.592   8.712  22.139 -0.1525 -0.0844 -0.0007
  131ASN     BB  306   7.844   8.916  21.650 -0.0330  0.1837  0.2650
  131ASN    SC1  307   8.086   8.958  21.605 -0.0893  0.0890 -0.1345
  132ASP     BB  308   7.607   8.854  21.369 -0.0176 -0.1370  0.1816
  132ASP    SC1  309   7.522   8.832  21.130  0.0125  0.1964  0.1392
  133ASP     BB  310   7.772   8.473  21.439 -0.0006  0.0510  0.0849
  133ASP    SC1  311   8.021   8.480  21.384 -0.0413  0.1377 -0.0900
  134LEU     BB  312   7.576   8.489  21.712 -0.0836 -0.0250  0.4556
  134LEU    SC1  313   7.323   8.439  21.773 -0.1099 -0.0971  0.2879
  135LYS     BB  314   7.879   8.376  21.910 -0.1991  0.0223 -0.2168
  135LYS    SC1  315   8.017   8.212  21.795 -0.1351 -0.0376 -0.2478
  135LYS    SC2  316   8.064   8.041  21.566 -0.2552 -0.0528 -0.1844
  136PRO     BB  317   8.059   8.637  22.257 -0.0411 -0.3863 -0.1221
  136PRO    SC1  318   8.030   8.483  22.364 -0.2426 -0.0423  0.3273
  137ALA     BB  319   8.125   8.932  22.092 -0.2584 -0.0737 -0.0435
  138LYS     BB  320   8.456   9.020  22.145  0.2819 -0.0923 -0.1270
  138LYS    SC1  321   8.547   8.859  22.286  0.2654  0.3200  0.0256
  138LYS    SC2  322   8.538   8.554  22.326 -0.0536  0.1611 -0.1234
  139ARG     BB  323   8.484   9.360  22.078  0.3327  0.1962  0.0103
  139ARG    SC1  324   8.525   9.346  21.822 -0.2137  0.0128 -0.2362
  139ARG    SC2  325   8.630   9.679  21.681  0.0826  0.0296  0.0867
  140GLU     BB  326   8.496   9.694  22.292 -0.0354  0.0428 -0.0847
  140GLU    SC1  327   8.714   9.774  22.120 -0.3294 -0.3344 -0.4835
  141THR     BB  328   8.153   9.920  22.427  0.0480 -0.0940  0.0795
  141THR    SC1  329   8.025   9.773  22.444  0.0682 -0.1324 -0.0969
  142VAL     BB  330   8.107  10.279  22.480 -0.0995  0.1050 -0.1896
  142VAL    SC1  331   8.074  10.369  22.305  0.2111  0.6121  0.0078
  143LEU     BB  332   7.743  10.424  22.639 -0.0412 -0.0828  0.2512
  143LEU    SC1  333   7.524  10.303  22.726 -0.1675  0.0274  0.0887
  144THR     BB  334   7.633  10.745  22.598  0.1373 -0.1095 -0.1804
  144THR    SC1  335   7.636  10.880  22.457 -0.0075  0.1221  0.0368
  145PHE     BB  336   7.344  10.822  22.817  0.1481 -0.1157  0.0873
  145PHE    SC1  337   7.387  10.742  23.132  0.0705  0.3451 -0.3292
  145PHE    SC2  338   7.310  10.967  23.098 -0.1222  0.3518  0.1418
  145PHE    SC3  339   7.422  10.908  23.302 -0.1247  0.0074  0.0449
  146ILE     BB  340   7.118  11.101  22.633 -0.0101  0.1553 -0.1433
  146ILE    SC1  341   7.115  11.052  22.431 -0.1667  0.1516  0.0654
  147ASP     BB  342   6.922  11.355  22.794 -0.1086 -0.4938  0.0023
  147ASP    SC1  343   6.966  11.432  23.033  0.0898  0.3328 -0.2921
  148PRO     BB  344   6.531  11.331  22.680  0.0094 -0.0922  0.0507
  148PRO    SC1  345   6.407  11.353  22.822  0.0766 -0.0347  0.0984
  149GLU     BB  346   6.653  11.646  22.481  0.0028  0.4822  0.2198
  149GLU    SC1  347   6.424  11.812  22.627 -0.1449 -0.2968 -0.3930
  150GLY     BB  348   6.897  11.519  22.324 -0.1889 -0.3206  0.1152
  151SER     BB  349   7.148  11.680  22.528  0.0688  0.1437 -0.1342
  151SER    SC1  350   7.213  11.770  22.689  0.1905  0.0254 -0.1167
  152GLU     BB  351   7.446  11.383  22.504  0.2938 -0.1113 -0.0620
  152GLU    SC1  352   7.667  11.492  22.335  0.1427  0.0810  0.1623
  153VAL     BB  353   7.561  11.331  22.856 -0.1346  0.1934 -0.0420
  153VAL    SC1  354   7.463  11.439  22.993 -0.0630 -0.0254  0.1839
  154ASP     BB  355   7.820  11.105  23.002  0.2896  0.0353 -0.0771
  154ASP    SC1  356   7.898  11.031  23.234  0.2749  0.1327 -0.0413
  155MET     BB  357   7.966  10.879  22.781 -0.0355  0.3821 -0.1507
  155MET    SC1  358   8.137  10.842  22.537 -0.0932  0.2316 -0.1737
  156VAL     BB  359   8.105  10.533  22.937  0.0372 -0.2829  0.0227
  156VAL    SC1  360   8.178  10.591  23.114 -0.0490 -0.2315  0.0403
  157GLU     BB  361   8.299  10.247  22.751 -0.2473  0.1304  0.1214
  157GLU    SC1  362   8.553  10.378  22.807  0.1655  0.0054 -0.1757
  158GLU     BB  363   8.452   9.894  22.896  0.2414 -0.0679  0.0766
  158GLU    SC1  364   8.711   9.936  23.093 -0.3134 -0.0549 -0.0692
  159ILE     BB  365   8.658   9.637  22.712 -0.1920 -0.0370  0.0417
  159ILE    SC1  366   8.848   9.669  22.647  0.0149 -0.0766  0.2162
  160ASP     BB  367   8.493   9.357  22.685 -0.1007  0.0559  0.0474
  160ASP    SC1  368   8.289   9.323  22.535 -0.0174 -0.0654 -0.0386
  161HIS     BB  369   8.613   9.031  22.776  0.1016  0.0792  0.1901
  161HIS    SC1  370   8.797   9.036  22.840  0.1877 -0.1096 -0.0264
  161HIS    SC2  371   8.978   9.028  22.906  0.3382 -0.1033 -0.4537
  161HIS    SC3  372   9.020   9.230  22.843 -0.1203  0.2345  0.2975
  162ILE     BB  373   8.310   8.804  22.747 -0.0662 -0.0564 -0.0910
  162ILE    SC1  374   8.375   8.609  22.756 -0.1552 -0.1044 -0.1804
  163GLY     BB  375   7.996   8.916  22.621 -0.3933 -0.0560 -0.1769
  164ILE     BB  376   7.827   9.052  22.869  0.0383 -0.0113 -0.0196
  164ILE    SC1  377   7.650   9.017  22.997 -0.4549  0.0397  0.1432
  165ILE     BB  378   7.934   9.398  22.902  0.0414 -0.0662  0.0870
  165ILE    SC1  379   8.080   9.560  22.895 -0.2617 -0.0999 -0.0289
  166SER     BB  380   7.890   9.508  23.324  0.0003  0.0233 -0.1763
  166SER    SC1  381   7.801   9.365  23.422 -0.2940  0.3257  0.0047
  167PHE     BB  382   7.865   9.858  23.318  0.1376  0.0276  0.0552
  167PHE    SC1  383   7.739   9.984  23.031  0.1731 -0.0498 -0.2561
  167PHE    SC2  384   7.975  10.026  23.049  0.1811 -0.1396 -0.1504
  167PHE    SC3  385   7.873  10.001  22.833  0.2696 -0.1092 -0.1944
  168PRO     BB  386   7.940  10.104  23.603 -0.1509  0.0907 -0.1183
  168PRO    SC1  387   8.077  10.236  23.601 -0.1867  0.1367  0.2219
  169ASP     BB  388   7.625  10.151  23.800 -0.2253  0.3766 -0.0422
  169ASP    SC1  389   7.511   9.979  23.949 -0.1289  0.1424 -0.2377
  170PHE     BB  390   7.525  10.506  23.653 -0.1170 -0.1867 -0.1400
  170PHE    SC1  391   7.720  10.522  23.374 -0.1697  0.2896 -0.2610
  170PHE    SC2  392   7.553  10.351  23.351  0.2521 -0.1566 -0.0516
  170PHE    SC3  393   7.709  10.391  23.173  0.3423 -0.1914  0.0194
  171LYS     BB  394   7.398  10.770  23.825  0.1115  0.0093 -0.0819
  171LYS    SC1  395   7.535  10.963  23.761  0.3635 -0.2970 -0.1294
  171LYS    SC2  396   7.758  11.130  23.651  0.2280 -0.0533  0.1274
  172ILE     BB  397   7.037  10.945  23.680  0.3020 -0.0983 -0.4491
  172ILE    SC1  398   6.827  10.849  23.747 -0.0790  0.2469  0.2560
  173PRO     BB  399   7.248  11.332  23.649  0.2104  0.0255  0.0638
  173PRO    SC1  400   7.252  11.323  23.460  0.1090 -0.1782  0.0704
  174SER     BB  401   7.125  11.529  23.947 -0.0464 -0.1491 -0.2417
  174SER    SC1  402   7.128  11.418  24.107 -0.0279  0.0320 -0.1157
  175ASN     BB  403   6.928  11.715  23.773  0.1763  0.1783  0.0002
  175ASN    SC1  404   6.856  11.954  23.783  0.0695  0.1518 -0.1238
  176PRO     BB  405   6.771  11.474  23.514 -0.0348  0.0270  0.3398
  176PRO    SC1  406   6.722  11.318  23.610 -0.4611 -0.0608 -0.0141
  177ARG     BB  407   6.447  11.581  23.220 -0.0087  0.0605  0.1527
  177ARG    SC1  408   6.547  11.734  23.086 -0.1743  0.0154  0.3520
  177ARG    SC2  409   6.778  11.825  22.914  0.1889  0.2059 -0.0763
  178TYR     BB  410   6.221  11.364  23.305 -0.2666  0.0392 -0.2549
  178TYR    SC1  411   5.938  11.378  23.449  0.1408 -0.2020  0.1092
  178TYR    SC2  412   6.122  11.379  23.604  0.2720  0.2160 -0.0476
  178TYR    SC3  413   5.864  11.502  23.723  0.2986  0.2969 -0.0717
  179GLY     BB  414   6.065  11.112  23.047 -0.0124 -0.1227  0.0464
  180MET     BB  415   6.206  10.902  22.810 -0.1265 -0.0130  0.3324
  180MET    SC1  416   6.113  10.975  22.567 -0.1373  0.1209 -0.2006
  181TRP     BB  417   6.549  10.865  22.747  0.1997 -0.1628 -0.0037
  181TRP    SC1  418   6.673  10.936  22.957  0.2205 -0.0388 -0.0527
  181TRP    SC2  419   6.646  11.052  23.142  0.0716 -0.2694  0.0702
  181TRP    SC3  420   6.894  10.829  23.026  0.3038  0.0869 -0.1227
  181TRP    SC4  421   6.863  10.992  23.251  0.0888 -0.2122  0.0641
  182THR     BB  422   6.821  10.683  22.514 -0.1418 -0.0725 -0.0314
  182THR    SC1  423   6.742  10.690  22.336 -0.0414  0.1246 -0.0689
  183ILE     BB  424   7.075  10.507  22.620 -0.0936  0.0559  0.1903
  183ILE    SC1  425   7.089  10.405  22.850 -0.0544  0.0620  0.0141
  184LYS     BB  426   7.280  10.406  22.331 -0.1450 -0.0253  0.0740
  184LYS    SC1  427   7.251  10.592  22.176  0.3470 -0.1654  0.3287
  184LYS    SC2  428   7.166  10.697  21.910  0.0022 -0.1703 -0.0873
  185ALA     BB  429   7.542  10.142  22.308 -0.2456 -0.0835  0.1088
  186LYS     BB  430   7.799  10.083  22.052  0.0913  0.0284  0.0449
  186LYS    SC1  431   7.857  10.199  21.831 -0.0080 -0.1481 -0.0698
  186LYS    SC2  432   8.050  10.408  21.696  0.3685  0.2468 -0.4088
  187TYR     BB  433   8.181   9.901  21.942 -0.3220  0.0442 -0.1340
  187TYR    SC1  434   8.097   9.581  21.975 -0.2061 -0.2668 -0.3077
  187TYR    SC2  435   7.978   9.708  21.809 -0.2817 -0.0830 -0.1139
  187TYR    SC3  436   7.911   9.406  21.800 -0.4382 -0.0436 -0.2865
  188LYS     BB  437   8.366  10.103  21.979  0.1572  0.0649 -0.0086
  188LYS    SC1  438   8.560  10.202  22.141 -0.0375 -0.2596 -0.0334
  188LYS    SC2  439   8.657  10.132  22.432 -0.2586 -0.4205 -0.0810
  189GLU     BB  440   8.450  10.177  21.597 -0.2459  0.0698  0.0859
  189GLU    SC1  441   8.589  10.429  21.654 -0.3008  0.0725  0.1181
  190ASP     BB  442   8.449  10.003  21.334  0.2119 -0.1122  0.2289
  190ASP    SC1  443   8.543  10.103  21.119 -0.1427  0.2893  0.2579
  191PHE     BB  444   8.125   9.868  21.355  0.1734 -0.1150  0.0893
  191PHE    SC1  445   8.288   9.556  21.238  0.4237 -0.0247  0.0337
  191PHE    SC2  446   8.242   9.576  21.472 -0.2902 -0.0840 -0.0960
  191PHE    SC3  447   8.343   9.375  21.386  0.1672  0.0223  0.1860
  192SER     BB  448   7.718  10.029  21.363  0.3044 -0.0836 -0.1424
  192SER    SC1  449   7.747  10.220  21.341  0.0621 -0.0020  0.2111
  193THR     BB  450   7.549   9.822  21.537 -0.0227 -0.1015 -0.0701
  193THR    SC1  451   7.502   9.692  21.675 -0.1022 -0.1088 -0.1033
  194THR     BB  452   7.333  10.120  21.814  0.1498  0.0552 -0.3208
  194THR    SC1  453   7.411  10.275  21.726  0.3875  0.0878 -0.0580
  195GLY     BB  454   7.193   9.975  22.058 -0.0271  0.2251  0.0892
  196THR     BB  455   6.925  10.156  22.184 -0.2724 -0.1711 -0.2639
  196THR    SC1  456   6.806  10.259  22.069 -0.2934 -0.0443 -0.1282
  197ALA     BB  457   6.715  10.131  22.569  0.0653 -0.1036  0.0082
  198TYR     BB  458   6.444  10.311  22.677  0.1490  0.1731 -0.0059
  198TYR    SC1  459   6.307  10.363  22.364  0.2350  0.1404 -0.2358
  198TYR    SC2  460   6.169  10.486  22.517  0.1589  0.0536 -0.2355
  198TYR    SC3  461   6.231  10.644  22.258  0.0073  0.0688 -0.2623
  199PHE     BB  462   6.392  10.369  22.922  0.0381  0.0041 -0.1287
  199PHE    SC1  463   6.638  10.478  23.067 -0.3480 -0.0369  0.0360
  199PHE    SC2  464   6.520  10.333  23.218 -0.1844 -0.1839  0.0240
  199PHE    SC3  465   6.632  10.528  23.302 -0.3042 -0.1288  0.0572
  200GLU     BB  466   6.159  10.629  23.126 -0.0134 -0.0959  0.0987
  200GLU    SC1  467   5.895  10.581  23.028  0.1039 -0.0539 -0.2349
  201VAL     BB  468   6.209  10.922  23.389  0.1612  0.2175  0.0551
  201VAL    SC1  469   6.373  10.907  23.503  0.1579  0.0676  0.0405
  202LYS     BB  470   5.825  10.969  23.704 -0.1030 -0.1439  0.1544
  202LYS    SC1  471   5.761  10.816  23.545  0.2014  0.0891 -0.2594
  202LYS    SC2  472   5.644  10.580  23.419 -0.3597  0.2086 -0.6325
  203GLU     BB  473   5.810  10.985  24.006  0.0214 -0.1447 -0.3867
  203GLU    SC1  474   5.976  11.197  24.164 -0.2733 -0.5035  0.3850
  204TYR     BB  475   5.666  10.721  24.165 -0.2055  0.1013  0.3562
  204TYR    SC1  476   5.820  10.434  24.231  0.1620  0.1409  0.2731
  204TYR    SC2  477   5.776  10.457  23.996  0.0003  0.1198  0.3002
  204TYR    SC3  478   6.023  10.279  24.055 -0.0227  0.0368  0.1503
  205VAL     BB  479   5.376  10.520  24.274  0.1567  0.2127  0.1217
  205VAL    SC1  480   5.246  10.539  24.425  0.0278  0.1624  0.0178
  206LEU     BB  481   5.428  10.099  24.290 -0.0627  0.0098 -0.0784
  206LEU    SC1  482   5.481   9.857  24.384 -0.1035  0.0365  0.0144
  207PRO     BB  483   5.102  10.017  24.188 -0.2030  0.2333 -0.1551
  207PRO    SC1  484   5.075   9.982  24.003 -0.4472 -0.1977 -0.0412
  208HIS     BB  485   4.947   9.761  24.450  0.1952  0.1325 -0.0049
  208HIS    SC1  486   5.039   9.642  24.574  0.2064 -0.0163 -0.1574
  208HIS    SC2  487   5.145   9.529  24.689 -0.1528 -0.2120 -0.0218
  208HIS    SC3  488   4.969   9.449  24.786 -0.4262  0.1484 -0.2158
  209PHE     BB  489   4.707   9.622  24.243 -0.2498 -0.0296 -0.1738
  209PHE    SC1  490   4.475   9.783  24.413  0.0199 -0.1256  0.4287
  209PHE    SC2  491   4.362   9.654  24.246  0.1223  0.0434  0.2273
  209PHE    SC3  492   4.246   9.832  24.357 -0.0603 -0.3031  0.5986
  210SER     BB  493   4.684   9.594  23.867 -0.2652 -0.1480 -0.0856
  210SER    SC1  494   4.861   9.560  23.792 -0.3268 -0.3236 -0.1545
  211VAL     BB  495   4.383   9.688  23.740 -0.0939 -0.1272 -0.1680
  211VAL    SC1  496   4.261   9.839  23.692 -0.0698 -0.0932 -0.1214
  212SER     BB  497   4.276   9.567  23.297 -0.0771 -0.0784  0.0401
  212SER    SC1  498   4.407   9.434  23.241 -0.0214 -0.0107  0.0073
  213ILE     BB  499   3.962   9.665  23.128 -0.1442  0.3300 -0.0699
  213ILE    SC1  500   3.916   9.893  23.104  0.0140 -0.2105  0.2143
  214GLU     BB  501   3.836   9.443  22.842 -0.1778 -0.2560  0.1630
  214GLU    SC1  502   4.049   9.176  22.880 -0.1883 -0.1208  0.3598
  215PRO     BB  503   3.577   9.659  22.553 -0.2217 -0.1343 -0.2014
  215PRO    SC1  504   3.682   9.817  22.565  0.0726 -0.3305 -0.1478
  216GLU     BB  505   3.473   9.487  22.299  0.1484  0.0936  0.3883
  216GLU    SC1  506   3.541   9.187  22.259 -0.3497  0.1020  0.3647
  217TYR     BB  507   3.572   9.658  22.065 -0.0077 -0.0713  0.0163
  217TYR    SC1  508   3.415   9.484  21.789  0.1170  0.2957 -0.0585
  217TYR    SC2  509   3.279   9.638  21.914  0.0150  0.1984 -0.0477
  217TYR    SC3  510   3.168   9.583  21.629  0.0292  0.1108 -0.0372
  218ASN     BB  511   3.763   9.826  22.008 -0.1282  0.1174 -0.0546
  218ASN    SC1  512   4.006   9.854  21.955 -0.0964 -0.0243  0.0172
  219PHE     BB  513   3.527  10.092  21.813  0.1123  0.1092 -0.0847
  219PHE    SC1  514   3.552   9.898  21.544 -0.2282  0.0085 -0.1365
  219PHE    SC2  515   3.440  10.096  21.470 -0.2744 -0.0885 -0.3275
  219PHE    SC3  516   3.361   9.881  21.400 -0.1814 -0.1715 -0.1765
  220ILE     BB  517   3.164  10.179  21.813  0.4105  0.0618 -0.2568
  220ILE    SC1  518   3.079  10.258  22.005 -0.1587 -0.0450  0.0086
  221GLY     BB  519   2.980  10.118  21.544 -0.0763  0.2347 -0.1296
  222TYR     BB  520   2.782  10.040  21.431 -0.4520  0.0834  0.1158
  222TYR    SC1  521   2.601   9.990  21.169  0.1625  0.1708 -0.3365
  222TYR    SC2  522   2.543  10.217  21.222 -0.3174 -0.0230 -0.0120
  222TYR    SC3  523   2.414  10.120  20.957 -0.1161  0.0816 -0.1470
  223LYS     BB  524   2.613   9.833  21.624  0.0701 -0.0009  0.0681
  223LYS    SC1  525   2.428   9.705  21.580  0.2074  0.0515 -0.0360
  223LYS    SC2  526   2.132   9.787  21.519  0.1162 -0.1913 -0.2275
  224ASN     BB  527   2.783   9.888  21.934 -0.0989  0.0532 -0.3235
  224ASN    SC1  528   2.831   9.672  22.049 -0.2135  0.2097  0.0226
  225PHE     BB  529   2.590  10.200  21.976 -0.0526  0.0068 -0.0803
  225PHE    SC1  530   2.448  10.280  21.712 -0.1700  0.1001  0.1042
  225PHE    SC2  531   2.548  10.470  21.820  0.0959 -0.0306  0.0908
  225PHE    SC3  532   2.386  10.502  21.646  0.3208  0.1843 -0.0798
  226LYS     BB  533   2.450  10.081  22.197 -0.2150  0.3642 -0.0928
  226LYS    SC1  534   2.207  10.133  22.262 -0.3937 -0.1463  0.1131
  226LYS    SC2  535   1.969  10.262  22.388 -0.5365  0.0617 -0.1354
  227ASN     BB  536   2.580   9.883  22.445  0.0470 -0.0846  0.1047
  227ASN    SC1  537   2.411   9.725  22.540 -0.0046  0.0275  0.1988
  228PHE     BB  538   2.881   9.903  22.502 -0.2057 -0.0469 -0.0368
  228PHE    SC1  539   3.163  10.085  22.496 -0.2954 -0.0291 -0.2665
  228PHE    SC2  540   3.204   9.915  22.332  0.0416  0.0289 -0.2458
  228PHE    SC3  541   3.347  10.107  22.343 -0.1813  0.1878 -0.0999
  229GLU     BB  542   3.005   9.679  22.752  0.0872  0.4263  0.0292
  229GLU    SC1  543   2.844   9.420  22.487  0.2891 -0.1610 -0.3998
  230ILE     BB  544   3.316   9.587  22.946 -0.3051  0.3159 -0.3605
  230ILE    SC1  545   3.374   9.780  22.990 -0.0597  0.3985  0.0280
  231THR     BB  546   3.511   9.329  23.176  0.0912  0.1261  0.1308
  231THR    SC1  547   3.530   9.148  23.107 -0.1631  0.0814  0.1820
  232ILE     BB  548   3.723   9.492  23.434  0.1264  0.4362  0.1190
  232ILE    SC1  549   3.666   9.670  23.576  0.0705 -0.0201  0.2921
  233LYS     BB  550   3.983   9.278  23.617 -0.2036 -0.0313  0.2966
  233LYS    SC1  551   4.064   9.083  23.467  0.1703  0.0496  0.0791
  233LYS    SC2  552   4.071   8.876  23.248  0.2105  0.2223 -0.1133
  234ALA     BB  553   4.161   9.308  23.946 -0.0445 -0.2779  0.3797
  235ARG     BB  554   4.422   9.151  24.156  0.0231  0.1739 -0.0012
  235ARG    SC1  555   4.514   8.909  24.079  0.2833  0.2224 -0.0574
  235ARG    SC2  556   4.623   8.769  23.795  0.1727  0.0563 -0.0108
  236TYR     BB  557   4.663   9.249  24.416  0.0141  0.3149 -0.0788
  236TYR    SC1  558   4.476   9.395  24.655 -0.0725  0.0420  0.1209
  236TYR    SC2  559   4.587   9.188  24.706  0.0291  0.0840  0.0758
  236TYR    SC3  560   4.471   9.327  24.957 -0.0217 -0.0175  0.1091
  237PHE     BB  561   5.030   9.158  24.294  0.0581 -0.1600  0.1784
  237PHE    SC1  562   4.976   9.110  23.942 -0.0483 -0.0377  0.4536
  237PHE    SC2  563   5.196   9.190  23.996 -0.0328  0.1840  0.0673
  237PHE    SC3  564   5.166   9.033  23.817 -0.1712  0.0323  0.2226
  238TYR     BB  565   5.132   8.875  24.465 -0.0116  0.0043 -0.0051
  238TYR    SC1  566   5.098   8.972  24.779 -0.0413 -0.0738  0.0976
  238TYR    SC2  567   4.995   8.762  24.728 -0.0365 -0.1639  0.4586
  238TYR    SC3  568   4.862   8.906  24.968 -0.0036  0.2166  0.2484
  239ASN     BB  569   4.892   8.693  24.265 -0.0053  0.1804  0.0325
  239ASN    SC1  570   5.010   8.617  24.058 -0.1860 -0.0794  0.0242
  240LYS     BB  571   4.567   8.703  24.548 -0.3036  0.2093  0.0607
  240LYS    SC1  572   4.564   8.558  24.758  0.0588 -0.0738  0.0401
  240LYS    SC2  573   4.603   8.411  25.037 -0.0730 -0.0015 -0.3343
  241VAL     BB  574   4.164   8.895  24.399  0.0786 -0.1362  0.0812
  241VAL    SC1  575   4.091   8.709  24.391  0.0987 -0.1453  0.1075
  242VAL     BB  576   4.061   9.189  24.459  0.0788 -0.1805 -0.0322
  242VAL    SC1  577   3.995   9.376  24.483 -0.0166 -0.1857 -0.2454
  243THR     BB  578   3.762   8.971  24.706  0.0682 -0.1574 -0.0408
  243THR    SC1  579   3.771   8.849  24.858  0.0802 -0.2162 -0.0877
  244GLU     BB  580   3.523   9.303  24.723 -0.0588 -0.0036 -0.2440
  244GLU    SC1  581   3.375   9.268  25.037  0.2007  0.1631 -0.2208
  245ALA     BB  582   3.600   9.717  24.580 -0.2592 -0.0438 -0.0780
  246ASP     BB  583   3.351  10.044  24.479 -0.0907  0.0070 -0.1898
  246ASP    SC1  584   3.106  10.099  24.524 -0.0913 -0.2090  0.0764
  247VAL     BB  585   3.410  10.094  24.111 -0.1182 -0.2605  0.0028
  247VAL    SC1  586   3.489   9.931  24.027 -0.0197 -0.1941 -0.0338
  248TYR     BB  587   3.326  10.416  23.936 -0.3378  0.0644 -0.1809
  248TYR    SC1  588   3.460  10.739  23.875  0.2222  0.2005  0.1016
  248TYR    SC2  589   3.222  10.734  23.843  0.1823  0.0294  0.4085
  248TYR    SC3  590   3.344  11.016  23.799 -0.0323  0.0533 -0.0522
  249ILE     BB  591   3.309  10.378  23.519  0.0965  0.2231 -0.0995
  249ILE    SC1  592   3.326  10.172  23.515 -0.0843  0.0331  0.0196
  250THR     BB  593   3.409  10.657  23.304 -0.1837  0.0854  0.1835
  250THR    SC1  594   3.524  10.793  23.383  0.0124  0.1590 -0.2202
  251PHE     BB  595   3.254  10.738  22.909  0.0468  0.1448  0.3142
  251PHE    SC1  596   2.931  10.720  22.998  0.1159 -0.1016 -0.0955
  251PHE    SC2  597   2.992  10.633  22.783  0.1244 -0.3065 -0.0109
  251PHE    SC3  598   2.766  10.610  22.863  0.0106  0.1684 -0.1894
  252GLY     BB  599   3.403  11.000  22.827  0.0216  0.2616 -0.2125
  253ILE     BB  600   3.448  11.085  22.480 -0.1533  0.0126  0.0828
  253ILE    SC1  601   3.226  11.121  22.402 -0.2407 -0.1782 -0.0886
  254ARG     BB  602   3.752  11.242  22.267 -0.2313 -0.3332  0.2860
  254ARG    SC1  603   3.940  11.158  22.417  0.3142 -0.1274 -0.2198
  254ARG    SC2  604   4.208  11.189  22.574 -0.0581 -0.2075 -0.0495
  255GLU     BB  605   3.854  11.432  22.036  0.1769  0.2053 -0.1782
  255GLU    SC1  606   3.714  11.576  21.837  0.2016 -0.1429 -0.1194
  256ASP     BB  607   4.243  11.396  22.090 -0.1493  0.0367  0.1762
  256ASP    SC1  608   4.322  11.491  21.867 -0.1148 -0.1894  0.0908
  257LEU     BB  609   4.421  11.106  22.178  0.1619  0.0367 -0.1214
  257LEU    SC1  610   4.470  10.845  22.186 -0.2249 -0.0345 -0.0251
  258LYS     BB  611   4.729  11.270  22.244  0.2110 -0.1722 -0.5067
  258LYS    SC1  612   4.964  11.180  22.158  0.4387 -0.0187 -0.0336
  258LYS    SC2  613   5.108  11.134  21.930  0.0465 -0.0255  0.3651
  259ASP     BB  614   4.675  11.378  22.515 -0.1403  0.2478 -0.0789
  259ASP    SC1  615   4.712  11.350  22.766 -0.0359  0.2316 -0.0957
  260ASP     BB  616   4.346  11.685  22.620 -0.1899 -0.1661  0.1160
  260ASP    SC1  617   4.377  11.936  22.585 -0.1453 -0.1712  0.1247
  261GLN     BB  618   4.174  11.622  22.894 -0.1536  0.1770  0.3567
  261GLN    SC1  619   4.145  11.566  23.198 -0.0378 -0.2222 -0.3045
  262LYS     BB  620   3.870  11.522  22.741  0.1594  0.0198  0.2384
  262LYS    SC1  621   3.873  11.665  22.536 -0.1049  0.1375 -0.3565
  262LYS    SC2  622   3.902  11.961  22.530  0.0687  0.0549  0.2737
  263GLU     BB  623   3.478  11.537  22.931  0.1304  0.1929 -0.0359
  263GLU    SC1  624   3.474  11.798  22.896 -0.0499 -0.3268  0.0744
  264MET     BB  625   3.372  11.278  23.057 -0.0009 -0.1705 -0.0576
  264MET    SC1  626   3.355  11.255  23.314  0.1211 -0.1259 -0.4500
  265MET     BB  627   2.985  11.258  23.054  0.1148 -0.0299  0.1169
  265MET    SC1  628   2.899  11.203  22.797 -0.1102  0.0485  0.1272
  266GLN     BB  629   2.825  11.326  23.343 -0.0910  0.3851 -0.3407
  266GLN    SC1  630   2.680  11.412  23.551  0.0864  0.0788  0.0018
  267THR     BB  631   2.570  11.001  23.244  0.1540  0.0182 -0.0127
  267THR    SC1  632   2.450  11.096  23.124  0.2238 -0.0846 -0.1641
  268ALA     BB  633   2.613  10.682  23.349  0.4666  0.1714  0.0489
  269MET     BB  634   2.852  10.671  23.487  0.5124  0.3375  0.2303
  269MET    SC1  635   3.044  10.911  23.422  0.0229  0.1078 -0.0663
  270GLN     BB  636   2.885  10.407  23.656 -0.2492 -0.0794  0.1597
  270GLN    SC1  637   2.780  10.154  23.504  0.0963  0.3585  0.1222
  271ASN     BB  638   2.938  10.283  24.006 -0.1539 -0.2236  0.3155
  271ASN    SC1  639   2.758  10.409  24.124 -0.3771 -0.2061 -0.0431
  272THR     BB  640   2.997   9.900  24.018 -0.3988  0.2552 -0.0556
  272THR    SC1  641   3.036   9.821  23.844  0.0008  0.1469  0.0829
  273MET     BB  642   3.155   9.667  24.304 -0.0569  0.0747  0.2654
  273MET    SC1  643   2.936   9.561  24.320  0.2204  0.0535  0.0981
  274LEU     BB  644   3.416   9.481  24.240  0.0140 -0.3581  0.1069
  274LEU    SC1  645   3.669   9.480  24.163 -0.0682  0.2297 -0.1874
  275ILE     BB  646   3.321   9.116  24.322 -0.1097 -0.1241  0.0911
  275ILE    SC1  647   3.098   9.073  24.286 -0.1023  0.4003 -0.3006
  276ASN     BB  648   3.558   8.847  24.332  0.2528 -0.0335 -0.0360
  276ASN    SC1  649   3.627   8.623  24.417  0.1640 -0.1209 -0.1924
  277GLY     BB  650   3.806   9.039  24.156 -0.0331  0.1344 -0.1946
  278ILE     BB  651   3.647   9.079  23.818  0.0744 -0.1938 -0.1640
  278ILE    SC1  652   3.548   8.976  23.630 -0.1829  0.0811  0.1776
  279ALA     BB  653   3.356   9.373  23.761 -0.1566 -0.0655 -0.1229
  280GLN     BB  654   3.109   9.364  23.450 -0.3025 -0.0500  0.3659
  280GLN    SC1  655   3.008   9.055  23.400 -0.2443  0.1433  0.1317
  281VAL     BB  656   3.023   9.634  23.280  0.0349  0.2852  0.0003
  281VAL    SC1  657   3.081   9.813  23.348 -0.2492  0.3430  0.0960
  282THR     BB  658   2.719   9.731  22.996 -0.0431 -0.0142 -0.1424
  282THR    SC1  659   2.553   9.768  23.091 -0.0170 -0.0224 -0.0930
  283PHE     BB  660   2.742  10.101  22.786  0.0376  0.0246 -0.1534
  283PHE    SC1  661   3.015  10.254  22.876  0.2089 -0.4491  0.0947
  283PHE    SC2  662   2.858  10.231  23.056  0.0791 -0.1828  0.0169
  283PHE    SC3  663   3.089  10.277  23.103  0.0008  0.1239  0.1087
  284ASP     BB  664   2.475  10.205  22.656  0.1476  0.0860 -0.0416
  284ASP    SC1  665   2.251  10.268  22.761 -0.0029 -0.4162 -0.0563
  285SER     BB  666   2.632  10.462  22.407 -0.2065  0.2865 -0.2615
  285SER    SC1  667   2.822  10.425  22.392 -0.2461 -0.0027 -0.0663
  286GLU     BB  668   2.348  10.634  22.226 -0.2383  0.4753  0.1616
  286GLU    SC1  669   2.109  10.598  22.072  0.5076  0.1858 -0.2161
  287THR     BB  670   2.189  10.756  22.520 -0.0495  0.0674 -0.0008
  287THR    SC1  671   2.001  10.748  22.573 -0.1384 -0.1005 -0.3351
  288ALA     BB  672   2.470  10.913  22.639  0.0442  0.0108 -0.0260
  289VAL     BB  673   2.591  11.079  22.330 -0.3172 -0.1309  0.2177
  289VAL    SC1  674   2.727  10.943  22.276 -0.0925  0.2133 -0.0915
  290LYS     BB  675   2.299  11.224  22.243  0.2432 -0.1439 -0.0190
  290LYS    SC1  676   2.105  11.115  22.146  0.0892 -0.0079 -0.0326
  290LYS    SC2  677   1.847  10.963  22.194  0.0661  0.1167  0.0266
  291GLU     BB  678   2.199  11.354  22.558 -0.0263 -0.0236 -0.3472
  291GLU    SC1  679   1.897  11.331  22.529 -0.0034 -0.3068  0.0134
  292LEU     BB  680   2.503  11.508  22.651 -0.2053  0.3512 -0.0996
  292LEU    SC1  681   2.529  11.531  22.914 -0.1108  0.2754 -0.1016
  293SER     BB  682   2.742  11.607  22.429  0.0151  0.0937 -0.0097
  293SER    SC1  683   2.922  11.531  22.435 -0.1662 -0.3391  0.0024
  294TYR     BB  684   2.602  11.795  22.113  0.0399 -0.1776  0.2635
  294TYR    SC1  685   2.330  11.732  22.268 -0.0280  0.1243 -0.0230
  294TYR    SC2  686   2.353  11.970  22.288  0.1735  0.0921  0.1460
  294TYR    SC3  687   2.152  11.851  22.492 -0.1243  0.1471 -0.1112
  295TYR     BB  688   2.559  11.530  21.866 -0.1181 -0.3618 -0.0071
  295TYR    SC1  689   2.819  11.390  21.977 -0.2909 -0.0032  0.0134
  295TYR    SC2  690   2.815  11.383  21.737 -0.1672  0.1376  0.0066
  295TYR    SC3  691   2.889  11.110  21.864 -0.1249  0.0913 -0.1177
  296SER     BB  692   2.295  11.390  21.774 -0.0299  0.0175  0.0417
  296SER    SC1  693   2.138  11.319  21.683  0.0660 -0.1150 -0.0186
  297LEU     BB  694   2.505  10.941  21.591 -0.1844  0.3190 -0.1677
  297LEU    SC1  695   2.445  10.961  21.849 -0.1275  0.0715 -0.1346
  298GLU     BB  696   2.758  10.853  21.459 -0.0713  0.0478 -0.1891
  298GLU    SC1  697   2.925  10.594  21.329 -0.0671 -0.0165  0.0523
  299ASP     BB  698   2.754  11.016  21.148  0.5372  0.1236 -0.2056
  299ASP    SC1  699   2.701  10.963  20.905  0.1085  0.1380 -0.1164
  300LEU     BB  700   2.873  11.272  21.215  0.1543  0.0507 -0.4035
  300LEU    SC1  701   2.917  11.531  21.250 -0.0747  0.0639 -0.1951
  301ASN     BB  702   3.210  11.188  21.452 -0.0297 -0.0034  0.1556
  301ASN    SC1  703   3.292  11.419  21.505 -0.1114 -0.0211  0.3612
  302ASN     BB  704   3.514  10.990  21.451 -0.0950  0.0658  0.0812
  302ASN    SC1  705   3.718  11.070  21.331 -0.1885 -0.1217 -0.2078
  303LYS     BB  706   3.568  11.119  21.792  0.1016  0.2749  0.3919
  303LYS    SC1  707   3.382  11.191  21.935  0.0225  0.1920  0.1370
  303LYS    SC2  708   3.312  11.454  22.045  0.2569  0.0279 -0.2219
  304TYR     BB  709   3.692  10.841  22.012 -0.1130  0.4666  0.0385
  304TYR    SC1  710   3.940  10.812  21.778  0.2236  0.0894  0.0014
  304TYR    SC2  711   3.994  10.943  21.972 -0.0381  0.2811 -0.0549
  304TYR    SC3  712   4.095  11.072  21.709 -0.1277  0.2755 -0.0929
  305LEU     BB  713   3.580  10.709  22.345 -0.0659 -0.1009 -0.1140
  305LEU    SC1  714   3.346  10.605  22.412 -0.0543  0.0575  0.1762
  306TYR     BB  715   3.778  10.735  22.693  0.1081  0.0639 -0.1952
  306TYR    SC1  716   3.924  10.837  22.994  0.0591  0.2371  0.2100
  306TYR    SC2  717   3.878  11.007  22.831  0.3058  0.1802  0.0801
  306TYR    SC3  718   3.860  11.111  23.122  0.1933  0.3640  0.0061
  307ILE     BB  719   3.641  10.425  22.892 -0.1324 -0.2111  0.2666
  307ILE    SC1  720   3.513  10.251  22.822  0.1231 -0.0768 -0.1058
  308ALA     BB  721   3.759  10.418  23.228 -0.0288  0.0908  0.2178
  309VAL     BB  722   3.806  10.309  23.596  0.1274 -0.0796  0.2806
  309VAL    SC1  723   3.895  10.131  23.577  0.0891 -0.0827  0.1112
  310THR     BB  724   3.844  10.468  23.984 -0.1488 -0.0388  0.0513
  310THR    SC1  725   3.919  10.636  24.049 -0.1102 -0.0445  0.0207
  311VAL     BB  726   3.893  10.154  24.195  0.1591 -0.1829  0.1111
  311VAL    SC1  727   3.951  10.021  24.057  0.2392  0.3053 -0.3327
  312ILE     BB  728   3.900  10.205  24.499 -0.0223  0.1154  0.1291
  312ILE    SC1  729   3.750  10.356  24.604 -0.1160  0.1155  0.1665
  313GLU     BB  730   3.930   9.939  24.747 -0.0611 -0.2034 -0.0507
  313GLU    SC1  731   4.006   9.709  24.818  0.1827  0.1410  0.3592
  314SER     BB  732   3.605   9.919  24.966  0.0534 -0.0318 -0.2043
  314SER    SC1  733   3.447  10.033  24.957  0.1712  0.1194 -0.3763
  315THR     BB  734   3.750   9.763  25.288  0.0362  0.1982 -0.0648
  315THR    SC1  735   3.618   9.639  25.361 -0.1108  0.4045  0.0221
  316GLY     BB  736   4.020   9.955  25.223  0.0253 -0.2353 -0.0310
  317GLY     BB  737   4.229  10.161  25.118  0.1265  0.1603 -0.2477
  318PHE     BB  738   4.365  10.110  24.842 -0.3244  0.0756  0.0209
  318PHE    SC1  739   4.489   9.812  24.861 -0.1834  0.3548  0.2868
  318PHE    SC2  740   4.669   9.969  24.881 -0.0008  0.1621  0.1663
  318PHE    SC3  741   4.699   9.743  24.955  0.0618 -0.0682 -0.5456
  319SER     BB  742   4.307  10.296  24.472  0.0141 -0.1148 -0.0648
  319SER    SC1  743   4.364  10.479  24.510 -0.2050 -0.1059  0.2388
  320GLU     BB  744   4.425  10.240  24.057  0.0165 -0.0581 -0.0593
  320GLU    SC1  745   4.618  10.097  24.039  0.1574  0.0451  0.2711
  321GLU     BB  746   4.315  10.369  23.760  0.1563  0.2343  0.1040
  321GLU    SC1  747   4.387  10.664  23.791  0.3623  0.3167 -0.0228
  322ALA     BB  748   4.312  10.228  23.422 -0.0111 -0.0809  0.1166
  323GLU     BB  749   4.218  10.410  23.156 -0.0140  0.3730  0.0570
  323GLU    SC1  750   4.419  10.626  23.176 -0.0588  0.0477  0.0541
  324ILE     BB  751   4.142  10.314  22.852  0.0725 -0.1050 -0.0570
  324ILE    SC1  752   4.002  10.190  22.747 -0.0822 -0.3521  0.2442
  325PRO     BB  753   4.194  10.601  22.581  0.2012  0.1914 -0.2032
  325PRO    SC1  754   4.299  10.717  22.688  0.0387  0.0948  0.0650
  326GLY     BB  755   4.049  10.620  22.279 -0.2835  0.1800  0.1087
  327ILE     BB  756   3.842  10.372  22.120  0.0586 -0.1439  0.1293
  327ILE    SC1  757   3.813  10.215  22.213 -0.1497 -0.1203  0.0150
  328LYS     BB  758   3.689  10.440  21.781  0.0287 -0.0400 -0.0146
  328LYS    SC1  759   3.909  10.376  21.638  0.1561 -0.0409 -0.0853
  328LYS    SC2  760   4.091  10.537  21.399 -0.1606 -0.2155  0.1351
  329TYR     BB  761   3.413  10.579  21.703  0.1853 -0.0786 -0.1601
  329TYR    SC1  762   3.138  10.760  21.716  0.1265  0.0987  0.0228
  329TYR    SC2  763   3.221  10.736  21.940 -0.2786  0.4424  0.2117
  329TYR    SC3  764   2.922  10.658  21.914 -0.1271  0.0208 -0.2924
  330VAL     BB  765   3.427  10.544  21.283 -0.0032  0.1527  0.0979
  330VAL    SC1  766   3.623  10.549  21.243 -0.0286  0.1701 -0.0240
  331LEU     BB  767   3.264  10.416  20.987 -0.2057 -0.0417 -0.2150
  331LEU    SC1  768   3.090  10.229  21.056  0.0301 -0.1476  0.0988
  332SER     BB  769   3.510  10.201  20.827  0.0634  0.3173  0.2102
  332SER    SC1  770   3.544  10.192  20.635  0.1243  0.1310  0.2292
  333PRO     BB  771   3.697  10.046  21.090  0.2229  0.0680 -0.0875
  333PRO    SC1  772   3.828  10.141  21.191  0.0133  0.0754  0.1784
  334TYR     BB  773   3.767   9.738  20.935  0.1200 -0.1558 -0.1891
  334TYR    SC1  774   3.578   9.570  21.163 -0.1080 -0.3131 -0.1319
  334TYR    SC2  775   3.438   9.668  20.995 -0.1435  0.3597  0.2826
  334TYR    SC3  776   3.283   9.477  21.183 -0.2236  0.0628 -0.0801
  335LYS     BB  777   4.048   9.708  20.771  0.1211  0.1909 -0.1180
  335LYS    SC1  778   4.095   9.918  20.655 -0.0526  0.0422  0.1140
  335LYS    SC2  779   4.026  10.080  20.413  0.0477 -0.2855  0.0371
  336LEU     BB  780   4.242   9.414  20.592 -0.0365 -0.0289 -0.0591
  336LEU    SC1  781   4.039   9.353  20.433  0.0133 -0.2280 -0.0454
  337ASN     BB  782   4.561   9.270  20.549 -0.0793  0.1548 -0.1282
  337ASN    SC1  783   4.729   9.321  20.727 -0.0303 -0.1805 -0.0780
  338LEU     BB  784   4.686   8.947  20.431 -0.0667 -0.1381 -0.1320
  338LEU    SC1  785   4.723   8.852  20.186  0.0495 -0.1077 -0.1280
  339VAL     BB  786   4.940   8.716  20.597 -0.2234  0.0586  0.0664
  339VAL    SC1  787   4.856   8.662  20.770 -0.1027  0.0114  0.1090
  340ALA     BB  788   5.239   8.600  20.434 -0.0986  0.0744  0.2624
  341THR     BB  789   5.103   8.553  20.092 -0.2234  0.3489  0.1675
  341THR    SC1  790   4.974   8.410  20.068  0.2408 -0.0473 -0.0023
  342PRO     BB  791   5.345   8.591  19.850  0.1410 -0.1731 -0.3288
  342PRO    SC1  792   5.471   8.450  19.859 -0.0754 -0.3368  0.2906
  343LEU     BB  793   5.084   8.717  19.573 -0.1245  0.2458 -0.2031
  343LEU    SC1  794   4.917   8.856  19.724 -0.1704  0.4861 -0.4710
  344PHE     BB  795   5.265   8.652  19.362 -0.1171 -0.0964 -0.2933
  344PHE    SC1  796   5.401   8.996  19.355  0.3410 -0.0255 -0.2090
  344PHE    SC2  797   5.518   8.853  19.508 -0.1546 -0.0446  0.1595
  344PHE    SC3  798   5.467   9.080  19.570  0.1929  0.1423 -0.2273
  345LEU     BB  799   5.102   8.443  19.144  0.0499  0.1257  0.0132
  345LEU    SC1  800   4.850   8.524  19.123  0.0694  0.1079 -0.3084
  346LYS     BB  801   5.171   8.106  19.088 -0.1036  0.2637 -0.0318
  346LYS    SC1  802   5.404   8.158  19.144  0.0540  0.4735 -0.0630
  346LYS    SC2  803   5.565   8.140  19.429  0.1438  0.0084 -0.1351
  347PRO     BB  804   4.956   8.068  18.761  0.0305  0.1635  0.0831
  347PRO    SC1  805   5.022   8.219  18.666  0.2354 -0.0205 -0.0685
  348GLY     BB  806   4.784   7.802  18.816  0.2654 -0.0400 -0.2120
  349ILE     BB  807   4.856   7.659  19.147 -0.5527  0.2624 -0.1173
  349ILE    SC1  808   4.984   7.488  19.140  0.0973  0.1946  0.0833
  350PRO     BB  809   4.516   7.682  19.361  0.1124 -0.0799 -0.0214
  350PRO    SC1  810   4.529   7.511  19.441 -0.1570 -0.1450 -0.1149
  351TYR     BB  811   4.571   8.033  19.556 -0.1615  0.0062 -0.0997
  351TYR    SC1  812   4.871   8.065  19.465 -0.3765  0.0072 -0.3688
  351TYR    SC2  813   4.787   8.258  19.581 -0.3438 -0.3438  0.2544
  351TYR    SC3  814   5.091   8.217  19.621 -0.3243 -0.4493  0.0085
  352PRO     BB  815   4.588   8.034  19.962 -0.0630 -0.1946 -0.0668
  352PRO    SC1  816   4.540   7.862  20.028  0.0788 -0.2906 -0.2135
  353ILE     BB  817   4.501   8.335  20.006 -0.1386 -0.3028  0.2361
  353ILE    SC1  818   4.341   8.446  19.929 -0.2052 -0.2301 -0.5704
  354LYS     BB  819   4.517   8.423  20.391 -0.0574  0.1617 -0.0223
  354LYS    SC1  820   4.730   8.287  20.469  0.2366 -0.2035  0.3520
  354LYS    SC2  821   5.010   8.167  20.528 -0.0170 -0.2329 -0.0587
  355VAL     BB  822   4.327   8.764  20.550  0.0395  0.1550  0.0563
  355VAL    SC1  823   4.169   8.816  20.438 -0.0953 -0.1270  0.1122
  356GLN     BB  824   4.320   8.923  20.879 -0.0746  0.1783  0.0436
  356GLN    SC1  825   4.517   8.956  21.011 -0.3173 -0.1321 -0.0438
  357VAL     BB  826   4.056   9.201  20.986 -0.1437  0.0202  0.0299
  357VAL    SC1  827   3.874   9.213  20.905 -0.0951 -0.0444 -0.0903
  358LYS     BB  828   4.199   9.441  21.198  0.3054 -0.1170  0.0088
  358LYS    SC1  829   4.438   9.471  21.107 -0.1480  0.4129  0.1955
  358LYS    SC2  830   4.675   9.393  21.312  0.1169 -0.0206 -0.2597
  359ASP     BB  831   4.085   9.698  21.381  0.0735  0.0341  0.0191
  359ASP    SC1  832   3.907   9.614  21.543  0.1956  0.1564  0.2172
  360SER     BB  833   4.238  10.049  21.331 -0.2692  0.3327 -0.1969
  360SER    SC1  834   4.297  10.060  21.145  0.0671  0.1204 -0.1053
  361LEU     BB  835   4.337  10.098  21.705  0.0371 -0.1754  0.0029
  361LEU    SC1  836   4.310  10.244  21.925  0.0107 -0.1016 -0.0499
  362ASP     BB  837   4.420   9.696  21.637 -0.1298  0.1158 -0.4303
  362ASP    SC1  838   4.668   9.749  21.664 -0.1010 -0.2785  0.1318
  363GLN     BB  839   4.334   9.391  21.720 -0.3063 -0.1202 -0.0267
  363GLN    SC1  840   4.339   9.257  22.016  0.0114  0.0087 -0.0057
  364LEU     BB  841   4.235   9.178  21.497 -0.1160  0.2912  0.2225
  364LEU    SC1  842   4.425   9.003  21.440 -0.2414  0.2679 -0.1299
  365VAL     BB  843   3.881   9.101  21.467 -0.0538 -0.0573 -0.1328
  365VAL    SC1  844   3.721   9.201  21.402 -0.0251  0.0938  0.0265
  366GLY     BB  845   3.817   8.766  21.488  0.0948  0.0918 -0.0320
  367GLY     BB  846   3.477   8.722  21.409 -0.3793  0.3950  0.1714
  368VAL     BB  847   3.381   8.859  21.139  0.1519  0.0116  0.2543
  368VAL    SC1  848   3.422   9.024  21.034  0.1138 -0.0821  0.0928
  369PRO     BB  849   3.215   8.730  20.747 -0.3389  0.2129  0.1148
  369PRO    SC1  850   3.077   8.608  20.701  0.0920 -0.2654  0.0686
  370VAL     BB  851   3.487   8.794  20.444  0.3355 -0.1174 -0.0981
  370VAL    SC1  852   3.668   8.750  20.517  0.1657 -0.3230  0.1987
  371THR     BB  853   3.426   8.766  20.026  0.1765 -0.0659 -0.0950
  371THR    SC1  854   3.277   8.881  19.975  0.1640 -0.0394  0.0005
  372LEU     BB  855   3.654   8.686  19.742  0.0624 -0.0620 -0.0821
  372LEU    SC1  856   3.902   8.605  19.697  0.0864 -0.1070  0.1287
  373ASN     BB  857   3.546   8.800  19.431  0.1701  0.2353 -0.1593
  373ASN    SC1  858   3.320   8.759  19.332 -0.0225  0.4745  0.1736
  374ALA     BB  859   3.827   8.863  19.190 -0.1758 -0.0642  0.0718
  375GLN     BB  860   3.919   8.968  18.825 -0.3406  0.0926 -0.1630
  375GLN    SC1  861   3.824   9.222  18.787 -0.0396  0.2746 -0.2099
  376THR     BB  862   4.179   8.795  18.603 -0.1893  0.0836  0.0411
  376THR    SC1  863   4.126   8.607  18.611 -0.0403  0.0358 -0.0965
  377ILE     BB  864   4.415   8.859  18.302  0.0592  0.3533  0.1392
  377ILE    SC1  865   4.488   9.064  18.264  0.2799  0.0566  0.0166
  378ASP     BB  866   4.644   8.637  18.114  0.0028 -0.1256 -0.0510
  378ASP    SC1  867   4.508   8.489  17.957 -0.3038  0.0646  0.0337
  379VAL     BB  868   4.829   8.795  17.726  0.2680  0.2355 -0.1075
  379VAL    SC1  869   4.978   8.809  17.860 -0.0846  0.3165  0.2821
  380ASN     BB  870   4.635   8.755  17.495 -0.2034  0.4006 -0.2240
  380ASN    SC1  871   4.601   8.602  17.301 -0.2191 -0.1673  0.2187
  381GLU     BB  872   4.377   9.028  17.773 -0.1612  0.0989 -0.0469
  381GLU    SC1  873   4.473   9.223  17.623 -0.1866  0.0457  0.0127
  382GLU     BB  874   4.154   8.847  17.771 -0.2502 -0.2737  0.2751
  382GLU    SC1  875   3.861   8.712  17.689 -0.0649  0.0331 -0.2385
  383THR     BB  876   4.011   8.956  18.135 -0.2258 -0.0305 -0.0653
  383THR    SC1  877   3.974   9.145  18.162  0.0927  0.0395 -0.1124
  384SER     BB  878   3.693   8.747  18.293 -0.0720 -0.0092 -0.1612
  384SER    SC1  879   3.560   8.652  18.186  0.0048 -0.1419 -0.1380
  385ASP     BB  880   3.604   8.749  18.674 -0.1300 -0.1350  0.0305
  385ASP    SC1  881   3.423   8.929  18.674  0.2002  0.1986 -0.0884
  386LEU     BB  882   3.577   8.497  18.940 -0.0485 -0.0143  0.1976
  386LEU    SC1  883   3.831   8.423  18.956 -0.0007  0.0752 -0.1266
  387ASP     BB  884   3.253   8.300  19.116  0.0478  0.2306 -0.1009
  387ASP    SC1  885   3.096   8.360  18.924 -0.2363  0.4069  0.1849
  388PRO     BB  886   3.524   8.269  19.434 -0.1376 -0.2352 -0.0531
  388PRO    SC1  887   3.695   8.215  19.497 -0.0186 -0.2524 -0.3875
  389SER     BB  888   3.259   8.299  19.743 -0.0845 -0.1976 -0.2782
  389SER    SC1  889   3.169   8.462  19.682 -0.1158 -0.0587  0.1318
  390LYS     BB  890   3.287   8.377  20.171 -0.3552 -0.0994 -0.1081
  390LYS    SC1  891   3.061   8.478  20.223 -0.2154 -0.0065  0.5671
  390LYS    SC2  892   2.843   8.613  20.127 -0.2115 -0.3866 -0.1603
  391SER     BB  893   3.443   8.271  20.456 -0.0728 -0.1417  0.1194
  391SER    SC1  894   3.581   8.133  20.466 -0.0512 -0.1341 -0.0715
  392VAL     BB  895   3.473   8.389  20.838 -0.1980 -0.0559 -0.2292
  392VAL    SC1  896   3.397   8.235  20.941 -0.1984  0.0900 -0.0091
  393THR     BB  897   3.746   8.563  20.994 -0.0265 -0.3874 -0.2079
  393THR    SC1  898   3.808   8.748  20.986 -0.4413 -0.2250  0.2043
  394ARG     BB  899   3.924   8.244  21.316 -0.2307  0.2234  0.0083
  394ARG    SC1  900   4.040   8.112  21.181  0.1261 -0.0558  0.1866
  394ARG    SC2  901   4.220   7.788  21.213  0.0627 -0.1058 -0.2699
  395VAL     BB  902   3.836   8.367  21.624 -0.2595 -0.2512 -0.2393
  395VAL    SC1  903   3.678   8.392  21.745  0.1119  0.1470  0.1689
  396ASP     BB  904   4.194   8.368  21.762 -0.2822  0.2259  0.2293
  396ASP    SC1  905   4.202   8.315  22.011  0.1055  0.0477  0.1811
  397ASP     BB  906   4.349   8.373  21.479 -0.0800  0.1196 -0.0894
  397ASP    SC1  907   4.493   8.211  21.344 -0.2040 -0.0387 -0.0319
  398GLY     BB  908   4.182   8.638  21.331  0.1226  0.0819  0.1400
  399VAL     BB  909   4.253   8.493  20.964  0.0354 -0.2180  0.0957
  399VAL    SC1  910   4.446   8.461  20.924  0.0140  0.1932 -0.3575
  400ALA     BB  911   4.023   8.388  20.757  0.2932  0.0798  0.2625
  401SER     BB  912   4.169   8.103  20.614  0.1593  0.1664 -0.0791
  401SER    SC1  913   4.338   8.034  20.683  0.1121 -0.1463 -0.2725
  402PHE     BB  914   4.082   8.082  20.237  0.3182 -0.3804 -0.1543
  402PHE    SC1  915   3.997   8.396  20.292  0.0302 -0.0253 -0.0256
  402PHE    SC2  916   3.873   8.312  20.105 -0.1718  0.0225  0.0863
  402PHE    SC3  917   3.858   8.544  20.164  0.2385  0.1009 -0.1074
  403VAL     BB  918   4.081   7.911  19.778  0.0622 -0.2471 -0.1932
  403VAL    SC1  919   4.084   7.735  19.874  0.3069 -0.1224  0.0303
  404LEU     BB  920   4.122   8.024  19.392  0.2593 -0.2039 -0.2794
  404LEU    SC1  921   4.123   8.287  19.360 -0.1385 -0.1617  0.0396
  405ASN     BB  922   4.172   7.772  19.184 -0.0964 -0.0575  0.0940
  405ASN    SC1  923   4.016   7.611  19.074 -0.0263 -0.0783  0.0256
  406LEU     BB  924   4.319   8.030  18.885  0.0816 -0.1132  0.3190
  406LEU    SC1  925   4.495   8.103  19.069 -0.0603  0.2252  0.3228
  407PRO     BB  926   4.356   8.029  18.535  0.2773 -0.1240 -0.2511
  407PRO    SC1  927   4.261   8.149  18.423  0.1720 -0.0515 -0.0854
  408SER     BB  928   4.704   7.876  18.437  0.0193  0.1384 -0.1380
  408SER    SC1  929   4.806   7.740  18.341 -0.0380  0.1835 -0.2635
  409GLY     BB  930   4.776   8.202  18.260  0.1672 -0.0765 -0.2512
  410VAL     BB  931   4.652   8.417  18.474  0.0042 -0.1852  0.1416
  410VAL    SC1  932   4.599   8.485  18.654  0.2409  0.1233  0.0970
  411THR     BB  933   4.938   8.768  18.436 -0.0881 -0.2973 -0.4147
  411THR    SC1  934   5.094   8.659  18.397  0.3822  0.0994  0.3001
  412VAL     BB  935   4.767   8.960  18.662 -0.1134 -0.0533 -0.2358
  412VAL    SC1  936   4.756   9.157  18.697 -0.0582 -0.1402  0.2912
  413LEU     BB  937   4.450   8.858  18.958 -0.1659  0.0351 -0.0808
  413LEU    SC1  938   4.309   8.652  19.044  0.0623 -0.0061  0.1972
  414GLU     BB  939   4.309   9.107  19.097  0.0393 -0.0624 -0.3790
  414GLU    SC1  940   4.196   9.401  19.093  0.2306 -0.1359  0.1062
  415PHE     BB  941   4.165   8.967  19.405  0.0403 -0.0402  0.0090
  415PHE    SC1  942   4.492   8.836  19.429 -0.1027 -0.0624 -0.2067
  415PHE    SC2  943   4.333   8.753  19.589  0.2075  0.1095  0.1945
  415PHE    SC3  944   4.513   8.612  19.514 -0.1371 -0.0896 -0.2705
  416ASN     BB  945   3.959   9.187  19.626 -0.1499  0.0465  0.3013
  416ASN    SC1  946   3.820   9.291  19.446 -0.2247 -0.3661  0.1184
  417VAL     BB  947   3.845   9.081  19.893 -0.0277 -0.2034 -0.1636
  417VAL    SC1  948   3.899   9.020  20.076 -0.0760  0.1647 -0.0244
  418LYS     BB  949   3.542   9.284  20.085  0.0851 -0.0644  0.2613
  418LYS    SC1  950   3.338   9.365  20.023 -0.3232  0.0912  0.2636
  418LYS    SC2  951   3.068   9.366  19.982 -0.0744 -0.0282  0.2752
  419THR     BB  952   3.448   9.252  20.465 -0.0499 -0.0271 -0.0532
  419THR    SC1  953   3.528   9.365  20.603 -0.2650 -0.1070  0.1383
  420ASP     BB  954   3.078   9.142  20.537  0.1480  0.0003 -0.1169
  420ASP    SC1  955   3.002   9.019  20.327  0.0532 -0.3115  0.0981
  421ALA     BB  956   2.948   9.196  20.857 -0.0365 -0.1748 -0.2808
  422PRO     BB  957   2.761   9.436  21.126  0.0108 -0.1350 -0.1285
  422PRO    SC1  958   2.809   9.504  21.297  0.1354  0.2500 -0.3134
  423ASP     BB  959   2.511   9.571  20.953  0.0143 -0.1224 -0.2171
  423ASP    SC1  960   2.268   9.610  21.019  0.0113  0.0091 -0.3050
  424LEU     BB  961   2.748   9.738  20.763  0.2070 -0.2091  0.2512
  424LEU    SC1  962   2.978   9.816  20.870  0.2556 -0.3590  0.2567
  425PRO     BB  963   2.604   9.916  20.507  0.0378  0.1023  0.0601
  425PRO    SC1  964   2.518  10.084  20.483 -0.2805 -0.0942 -0.1968
  426GLU     BB  965   2.776   9.824  20.189  0.1092 -0.1165  0.3710
  426GLU    SC1  966   2.660   9.606  20.105 -0.0380 -0.0284 -0.0589
  427GLU     BB  967   2.896  10.085  20.130  0.0376  0.1054 -0.0453
  427GLU    SC1  968   2.780  10.255  19.962  0.3350  0.1922  0.1613
  428ASN     BB  969   3.116  10.128  20.416  0.2251  0.3173 -0.2398
  428ASN    SC1  970   3.095  10.352  20.524  0.1906  0.2142 -0.0322
  429GLN     BB  971   3.256   9.775  20.383  0.0680 -0.1087 -0.1423
  429GLN    SC1  972   3.122   9.641  20.480  0.0286  0.0421 -0.1902
  430ALA     BB  973   3.629   9.765  20.326 -0.1575 -0.0333 -0.0807
  431ARG     BB  974   3.738   9.615  20.014  0.1712 -0.0599 -0.1441
  431ARG    SC1  975   3.692   9.639  19.757 -0.4622  0.0325 -0.1884
  431ARG    SC2  976   3.852   9.778  19.514 -0.2329  0.0848  0.4838
  432GLU     BB  977   4.093   9.574  19.961  0.2840  0.1990 -0.0340
  432GLU    SC1  978   4.226   9.745  20.154  0.2202  0.0347 -0.1639
  433GLY     BB  979   4.209   9.505  19.708  0.0811  0.1823 -0.0287
  434TYR     BB  980   4.527   9.317  19.579 -0.0389  0.1061  0.0491
  434TYR    SC1  981   4.616   9.232  19.903 -0.1336 -0.0579  0.5358
  434TYR    SC2  982   4.444   9.090  19.815 -0.0261  0.0233  0.1887
  434TYR    SC3  983   4.371   9.209  20.092 -0.4625 -0.0644  0.1140
  435ARG     BB  984   4.656   9.300  19.294 -0.1044  0.2818 -0.0096
  435ARG    SC1  985   4.720   9.433  19.097 -0.0774  0.2695  0.0798
  435ARG    SC2  986   4.597   9.603  18.847 -0.0392 -0.2931  0.2139
  436ALA     BB  987   4.932   9.002  19.210 -0.0727  0.0777 -0.0138
  437ILE     BB  988   5.145   8.938  18.927  0.1508  0.0878  0.0001
  437ILE    SC1  989   5.229   9.130  18.842 -0.1817  0.0169  0.1520
  438ALA     BB  990   5.315   8.604  18.815  0.2739  0.0866  0.2767
  439TYR     BB  991   5.677   8.496  18.758 -0.3387 -0.1150 -0.2399
  439TYR    SC1  992   5.849   8.393  18.994  0.0608 -0.0651 -0.0891
  439TYR    SC2  993   5.818   8.207  18.845  0.1550 -0.3996  0.3060
  439TYR    SC3  994   6.115   8.289  18.875  0.0873 -0.0076 -0.0803
  440SER     BB  995   5.670   8.470  18.452  0.0210  0.0962 -0.0282
  440SER    SC1  996   5.559   8.478  18.292 -0.0779 -0.1908  0.0246
  441SER     BB  997   6.024   8.373  18.231 -0.2462 -0.1987  0.1261
  441SER    SC1  998   6.142   8.303  18.368  0.0699 -0.0966 -0.0911
  442LEU     BB  999   6.116   8.437  17.895  0.0292 -0.0847 -0.1655
  442LEU    SC1 1000   6.186   8.617  17.713 -0.0257  0.0794 -0.0243
  443SER     BB 1001   6.187   8.078  17.819  0.0401  0.1760  0.0787
  443SER    SC1 1002   6.259   8.029  17.645 -0.1994  0.0175  0.0211
  444GLN     BB 1003   5.927   7.935  18.003 -0.1155  0.2217  0.2488
  444GLN    SC1 1004   5.658   8.085  17.934 -0.0326  0.2193  0.1274
  445SER     BB 1005   6.125   7.832  18.288 -0.0064  0.0071 -0.0821
  445SER    SC1 1006   6.319   7.851  18.276 -0.0282  0.0786 -0.3365
  446TYR     BB 1007   5.991   7.791  18.632  0.1885  0.2620  0.3975
  446TYR    SC1 1008   5.661   7.786  18.566  0.2460  0.0366  0.1086
  446TYR    SC2 1009   5.731   7.996  18.475  0.1734  0.0546  0.0934
  446TYR    SC3 1010   5.468   8.018  18.638  0.2349 -0.0006  0.1999
  447LEU     BB 1011   6.072   7.679  18.964 -0.1812  0.0066  0.2648
  447LEU    SC1 1012   6.243   7.603  19.152  0.0465 -0.0354  0.0427
  448TYR     BB 1013   5.771   7.631  19.183 -0.0415  0.4004 -0.1874
  448TYR    SC1 1014   5.545   7.508  19.003 -0.1144  0.0643  0.1829
  448TYR    SC2 1015   5.576   7.746  18.996  0.1442  0.0331  0.2281
  448TYR    SC3 1016   5.318   7.654  18.851  0.1725  0.3175 -0.0058
  449ILE     BB 1017   5.814   7.590  19.552 -0.0432  0.0920  0.5092
  449ILE    SC1 1018   5.985   7.700  19.646  0.0198  0.0632 -0.0120
  450ASP     BB 1019   5.538   7.393  19.633 -0.0694  0.0427 -0.1835
  450ASP    SC1 1020   5.445   7.265  19.433 -0.1187 -0.0718 -0.0875
  451TRP     BB 1021   5.446   7.401  19.904  0.2980 -0.1049  0.0567
  451TRP    SC1 1022   5.609   7.536  20.058 -0.0291 -0.2472  0.4824
  451TRP    SC2 1023   5.652   7.701  20.197  0.1056  0.0226  0.1230
  451TRP    SC3 1024   5.850   7.454  20.040  0.0294  0.0128  0.0502
  451TRP    SC4 1025   5.898   7.664  20.219  0.0731 -0.1371  0.2156
  452THR     BB 1026   5.145   7.353  20.104 -0.2263 -0.0352 -0.3190
  452THR    SC1 1027   4.952   7.362  20.130 -0.1614 -0.2079  0.2639
  453ASP     BB 1028   5.186   7.753  20.283  0.1373  0.0673 -0.0747
  453ASP    SC1 1029   5.017   7.879  20.140  0.0788 -0.0563 -0.1154
  454ASN     BB 1030   5.139   7.589  20.636 -0.3351 -0.0726 -0.0420
  454ASN    SC1 1031   5.088   7.346  20.603  0.1441 -0.1966  0.0964
  455HIS     BB 1032   5.079   7.800  20.902 -0.1082  0.2212 -0.2492
  455HIS    SC1 1033   4.902   7.869  20.945 -0.1571 -0.2271  0.3046
  455HIS    SC2 1034   4.723   7.931  20.981 -0.1234  0.0991 -0.0991
  455HIS    SC3 1035   4.780   8.138  20.955  0.3947  0.0207  0.3832
  456LYS     BB 1036   5.247   7.637  21.159 -0.1827 -0.0974 -0.1777
  456LYS    SC1 1037   5.250   7.416  21.189 -0.0938  0.1405 -0.2137
  456LYS    SC2 1038   5.128   7.175  21.332  0.0994 -0.3373  0.1004
  457ALA     BB 1039   5.699   7.527  21.222  0.2882 -0.0028  0.3144
  458LEU     BB 1040   5.873   7.365  21.187 -0.0344 -0.0785 -0.3019
  458LEU    SC1 1041   6.023   7.279  20.986  0.1821 -0.4158  0.0003
  459LEU     BB 1042   6.017   7.168  21.415  0.1311 -0.0781 -0.1515
  459LEU    SC1 1043   5.845   6.970  21.453  0.1269  0.0235  0.3775
  460VAL     BB 1044   6.347   7.221  21.418 -0.0285 -0.0298  0.3448
  460VAL    SC1 1045   6.499   7.351  21.429 -0.0125  0.0125 -0.2749
  461GLY     BB 1046   6.523   6.862  21.293 -0.0412 -0.3743 -0.0971
  462GLU     BB 1047   6.282   6.775  21.146 -0.0209  0.0937 -0.1288
  462GLU    SC1 1048   6.076   6.568  21.220  0.0736  0.2955  0.1827
  463HIS     BB 1049   6.303   6.730  20.807  0.3585  0.0570  0.1184
  463HIS    SC1 1050   6.340   6.561  20.716  0.0165 -0.0855  0.2471
  463HIS    SC2 1051   6.369   6.398  20.618  0.0808  0.1012 -0.0497
  463HIS    SC3 1052   6.583   6.430  20.613  0.0808  0.1360  0.1119
  464LEU     BB 1053   6.055   6.964  20.518 -0.0941 -0.1877 -0.2709
  464LEU    SC1 1054   6.004   7.214  20.448  0.1986 -0.0981 -0.1648
  465ASN     BB 1055   5.991   6.768  20.230 -0.2927  0.1711 -0.0296
  465ASN    SC1 1056   5.992   6.523  20.278  0.1473  0.1611 -0.0783
  466ILE     BB 1057   5.832   6.937  19.936  0.2286 -0.0419 -0.1106
  466ILE    SC1 1058   5.644   7.014  20.010 -0.0197  0.1375  0.0622
  467ILE     BB 1059   5.800   6.857  19.604 -0.1495 -0.2753  0.2411
  467ILE    SC1 1060   5.688   6.724  19.514  0.1726  0.0523  0.0679
  468VAL     BB 1061   6.025   7.094  19.406  0.1159  0.1375  0.0173
  468VAL    SC1 1062   6.127   7.215  19.528 -0.0209 -0.0139  0.2852
  469THR     BB 1063   5.882   7.091  19.096 -0.1842  0.0839  0.1527
  469THR    SC1 1064   5.707   7.015  19.059 -0.0821 -0.0013 -0.1621
  470PRO     BB 1065   6.119   7.231  18.852  0.3504  0.1277 -0.0900
  470PRO    SC1 1066   6.221   7.090  18.776  0.2807 -0.0658  0.1738
  471LYS     BB 1067   5.934   7.294  18.501  0.4921  0.0143 -0.0191
  471LYS    SC1 1068   5.698   7.249  18.546  0.0922 -0.2015  0.0604
  471LYS    SC2 1069   5.456   7.108  18.469 -0.0346 -0.0522  0.1336
  472SER     BB 1070   5.996   7.410  18.167 -0.0740 -0.3379  0.3605
  472SER    SC1 1071   5.821   7.447  18.090  0.1574  0.2025  0.0831
  473PRO     BB 1072   6.097   7.221  17.795 -0.1762  0.0924  0.0863
  473PRO    SC1 1073   5.926   7.198  17.717 -0.1531  0.2696 -0.0158
  474TYR     BB 1074   6.380   7.099  17.872  0.3595 -0.1954 -0.1898
  474TYR    SC1 1075   6.603   7.301  17.915  0.4639  0.0055  0.4909
  474TYR    SC2 1076   6.498   7.335  18.129 -0.1791  0.1944  0.1542
  474TYR    SC3 1077   6.474   7.582  17.942  0.1597 -0.0600 -0.2284
  475ILE     BB 1078   6.354   6.892  18.210  0.1812 -0.0343  0.2707
  475ILE    SC1 1079   6.168   6.941  18.314 -0.1865 -0.1300  0.2520
  476ASP     BB 1080   6.558   6.670  18.049 -0.2011 -0.1604 -0.0529
  476ASP    SC1 1081   6.545   6.420  17.998  0.0249 -0.1657 -0.0863
  477LYS     BB 1082   6.848   6.917  18.123 -0.6379 -0.1642 -0.0640
  477LYS    SC1 1083   6.972   6.931  17.912  0.1761  0.0277 -0.0870
  477LYS    SC2 1084   7.063   6.949  17.665  0.0692 -0.0810  0.2358
  478ILE     BB 1085   6.772   6.983  18.473  0.3809 -0.0216 -0.0218
  478ILE    SC1 1086   6.632   6.912  18.632 -0.2938  0.4210  0.1525
  479THR     BB 1087   7.056   6.741  18.581 -0.0436 -0.3211 -0.1611
  479THR    SC1 1088   7.225   6.704  18.491  0.1591  0.2760 -0.0350
  480HIS     BB 1089   6.990   6.903  18.997 -0.0998 -0.0878 -0.0742
  480HIS    SC1 1090   7.183   6.930  18.994 -0.0945 -0.0543  0.2775
  480HIS    SC2 1091   7.375   6.943  18.998 -0.0974  0.0072  0.0750
  480HIS    SC3 1092   7.367   7.140  19.086 -0.0674  0.0368  0.0106
  481TYR     BB 1093   6.878   7.233  19.171 -0.0638  0.2539  0.1488
  481TYR    SC1 1094   6.602   7.161  19.077 -0.2159  0.0073  0.3218
  481TYR    SC2 1095   6.604   7.174  19.316 -0.0765 -0.1528  0.3305
  481TYR    SC3 1096   6.452   6.925  19.212  0.0408 -0.1940  0.2586
  482ASN     BB 1097   7.035   7.386  19.439  0.0765  0.1071 -0.0286
  482ASN    SC1 1098   7.258   7.497  19.460  0.1759 -0.0576 -0.2099
  483TYR     BB 1099   6.917   7.517  19.778  0.1471 -0.3921 -0.1111
  483TYR    SC1 1100   6.785   7.258  19.844  0.0130 -0.1575  0.2376
  483TYR    SC2 1101   6.891   7.338  20.043  0.0598 -0.1739  0.2202
  483TYR    SC3 1102   6.920   7.031  20.007  0.2953 -0.1318  0.0427
  484LEU     BB 1103   7.039   7.762  19.988 -0.0680  0.0525  0.0266
  484LEU    SC1 1104   7.158   7.939  19.830  0.0043 -0.2122 -0.2176
  485ILE     BB 1105   6.893   7.793  20.298  0.0111 -0.0732  0.2215
  485ILE    SC1 1106   6.823   7.625  20.441 -0.0287 -0.1218  0.2715
  486LEU     BB 1107   6.914   8.147  20.434 -0.3617 -0.0251 -0.2050
  486LEU    SC1 1108   6.976   8.381  20.326 -0.1317 -0.0562 -0.1439
  487SER     BB 1109   6.935   8.220  20.781 -0.0808  0.0245  0.1510
  487SER    SC1 1110   7.019   8.118  20.925 -0.0925  0.2184  0.2975
  488LYS     BB 1111   6.954   8.598  20.890  0.1427 -0.0612 -0.2234
  488LYS    SC1 1112   7.058   8.629  21.100 -0.1405  0.0231 -0.2174
  488LYS    SC2 1113   7.129   8.715  21.381  0.1637 -0.1390  0.3301
  489GLY     BB 1114   7.119   8.747  20.662 -0.2936 -0.2368 -0.0968
  490LYS     BB 1115   7.379   8.429  20.637 -0.0554  0.0499  0.0440
  490LYS    SC1 1116   7.543   8.428  20.815  0.2006 -0.0023  0.0165
  490LYS    SC2 1117   7.785   8.498  20.935 -0.1274  0.1236  0.0783
  491ILE     BB 1118   7.401   8.130  20.343 -0.0798  0.1066 -0.1308
  491ILE    SC1 1119   7.443   8.230  20.168  0.4397  0.1149 -0.1132
  492ILE     BB 1120   7.372   7.829  20.590  0.0057  0.2794 -0.2162
  492ILE    SC1 1121   7.414   7.944  20.753  0.2711  0.1642 -0.0966
  493HIS     BB 1122   7.310   7.517  20.460 -0.0258  0.2530  0.3099
  493HIS    SC1 1123   7.188   7.375  20.514  0.0138 -0.0007 -0.2614
  493HIS    SC2 1124   7.084   7.233  20.592  0.2157  0.0665  0.1299
  493HIS    SC3 1125   7.092   7.116  20.411 -0.3397 -0.0439  0.1720
  494PHE     BB 1126   7.371   7.450  20.058  0.0626 -0.0002  0.1016
  494PHE    SC1 1127   7.683   7.556  20.106 -0.0649 -0.1701  0.2220
  494PHE    SC2 1128   7.519   7.731  20.109  0.2719  0.1650 -0.4131
  494PHE    SC3 1129   7.744   7.777  20.179  0.2326 -0.1553 -0.0655
  495GLY     BB 1130   7.367   7.208  19.874 -0.1226  0.1142 -0.1894
  496THR     BB 1131   7.244   6.983  19.583 -0.2676 -0.0438 -0.0688
  496THR    SC1 1132   7.377   6.861  19.509  0.0524  0.3629 -0.1761
  497ARG     BB 1133   6.883   6.841  19.467 -0.3313 -0.2062 -0.2105
  497ARG    SC1 1134   6.741   6.738  19.653  0.0755 -0.1126  0.0962
  497ARG    SC2 1135   6.957   6.517  19.856 -0.0973  0.2379  0.2671
  498GLU     BB 1136   6.951   6.582  19.214  0.2533  0.2061  0.0210
  498GLU    SC1 1137   6.996   6.388  19.396 -0.0017  0.3018 -0.0570
  499LYS     BB 1138   6.769   6.466  18.949  0.1990  0.0839  0.1024
  499LYS    SC1 1139   6.714   6.455  18.707 -0.0046  0.2104  0.1733
  499LYS    SC2 1140   6.641   6.416  18.453  0.1646 -0.1405 -0.1045
  500PHE     BB 1141   6.705   6.017  18.922 -0.2856  0.1116 -0.2156
  500PHE    SC1 1142   6.779   5.857  19.215 -0.0897  0.3447  0.0232
  500PHE    SC2 1143   6.562   5.955  19.184 -0.2686 -0.0881 -0.1198
  500PHE    SC3 1144   6.594   5.785  19.350 -0.0316 -0.0130 -0.0854
  501SER     BB 1145   6.705   5.852  18.683  0.1516 -0.0958  0.0561
  501SER    SC1 1146   6.719   5.703  18.558 -0.2029 -0.0230 -0.0721
  502ASP     BB 1147   6.341   6.024  18.533 -0.1168 -0.0927 -0.1064
  502ASP    SC1 1148   6.401   6.044  18.286  0.2248 -0.0031 -0.0164
  503ALA     BB 1149   6.208   6.106  18.778  0.0593  0.2527 -0.1214
  504SER     BB 1150   6.246   6.405  18.834 -0.0232 -0.1144  0.1050
  504SER    SC1 1151   6.266   6.599  18.819 -0.2500 -0.1132 -0.1986
  505TYR     BB 1152   6.369   6.407  19.220  0.1126 -0.1569  0.2285
  505TYR    SC1 1153   6.009   6.400  19.291  0.1474 -0.2954 -0.1160
  505TYR    SC2 1154   6.075   6.628  19.256  0.1727 -0.3046 -0.1306
  505TYR    SC3 1155   5.832   6.546  19.083  0.0185 -0.2197  0.0457
  506GLN     BB 1156   6.466   6.418  19.428 -0.2405  0.0184  0.3804
  506GLN    SC1 1157   6.561   6.201  19.644 -0.4183 -0.1661 -0.0486
  507SER     BB 1158   6.259   6.680  19.701 -0.1479  0.0178  0.1801
  507SER    SC1 1159   6.149   6.537  19.775 -0.1400 -0.0223  0.1144
  508ILE     BB 1160   6.378   6.953  19.922  0.2523 -0.4421 -0.0755
  508ILE    SC1 1161   6.262   7.155  19.971  0.4807  0.3456  0.0849
  509ASN     BB 1162   6.451   6.766  20.180 -0.0973  0.0558  0.1134
  509ASN    SC1 1163   6.536   6.536  20.129 -0.1324 -0.0056  0.3310
  510ILE     BB 1164   6.585   6.978  20.495  0.0035 -0.0550  0.2548
  510ILE    SC1 1165   6.547   7.193  20.437 -0.2734  0.2114  0.1923
  511PRO     BB 1166   6.716   6.894  20.837 -0.1579 -0.0738 -0.2224
  511PRO    SC1 1167   6.852   6.768  20.880  0.0479  0.2125 -0.0294
  512VAL     BB 1168   6.589   7.200  20.978 -0.0723 -0.0181  0.1573
  512VAL    SC1 1169   6.496   7.361  20.903 -0.0340 -0.0980 -0.0659
  513THR     BB 1170   6.907   7.175  21.221 -0.2149  0.1869 -0.2192
  513THR    SC1 1171   7.085   7.169  21.141 -0.1572  0.2200 -0.0934
  514GLN     BB 1172   6.947   7.432  21.522 -0.2412  0.2694 -0.2028
  514GLN    SC1 1173   6.890   7.426  21.730  0.2160  0.1422 -0.1403
  515ASN     BB 1174   7.090   7.796  21.355 -0.2126 -0.1788 -0.0155
  515ASN    SC1 1175   7.294   7.823  21.213  0.0152  0.0804  0.3564
  516MET     BB 1176   6.771   7.791  21.185 -0.0551  0.0399 -0.0672
  516MET    SC1 1177   6.952   7.639  20.937  0.0643 -0.0007 -0.1460
  517VAL     BB 1178   6.578   7.851  21.476 -0.3175 -0.0455  0.0334
  517VAL    SC1 1179   6.630   7.799  21.662 -0.1813  0.1373  0.0463
  518PRO     BB 1180   6.463   8.200  21.470  0.0079  0.0680 -0.0467
  518PRO    SC1 1181   6.426   8.281  21.638  0.0012 -0.0749  0.0207
  519SER     BB 1182   6.320   8.170  21.092  0.3527  0.1887 -0.2532
  519SER    SC1 1183   6.162   8.282  21.066  0.0876 -0.1634 -0.1915
  520SER     BB 1184   6.448   8.047  20.729 -0.2086 -0.2397 -0.1008
  520SER    SC1 1185   6.558   7.887  20.746  0.0962  0.0001  0.2339
  521ARG     BB 1186   6.404   8.098  20.334 -0.1410 -0.1402  0.1976
  521ARG    SC1 1187   6.438   8.348  20.276 -0.2967  0.2748  0.2604
  521ARG    SC2 1188   6.551   8.490  20.540  0.0934 -0.0172  0.0972
  522LEU     BB 1189   6.429   7.893  20.159  0.0152  0.0120  0.5279
  522LEU    SC1 1190   6.392   7.631  20.142  0.0456  0.0569 -0.3163
  523LEU     BB 1191   6.609   7.963  19.817 -0.0296 -0.2851 -0.2044
  523LEU    SC1 1192   6.761   8.152  19.923 -0.0414 -0.2099 -0.3226
  524VAL     BB 1193   6.602   7.739  19.516  0.2494  0.2208  0.0364
  524VAL    SC1 1194   6.470   7.592  19.551  0.1334  0.2880 -0.1177
  525TYR     BB 1195   6.741   7.766  19.156 -0.0566 -0.0259 -0.2524
  525TYR    SC1 1196   7.028   7.950  19.087  0.0574  0.0665  0.0284
  525TYR    SC2 1197   6.987   7.849  19.301 -0.0014  0.0154 -0.0079
  525TYR    SC3 1198   7.237   8.033  19.301  0.2641 -0.3440 -0.0124
  526TYR     BB 1199   6.869   7.578  18.859 -0.1336  0.1601 -0.0918
  526TYR    SC1 1200   6.562   7.509  18.815  0.0139  0.0475  0.0885
  526TYR    SC2 1201   6.709   7.408  18.654  0.0075 -0.0913  0.1701
  526TYR    SC3 1202   6.424   7.455  18.542  0.1460  0.2928 -0.0281
  527ILE     BB 1203   7.011   7.747  18.545 -0.0342 -0.3236  0.1097
  527ILE    SC1 1204   7.211   7.822  18.517 -0.2515 -0.2378  0.0013
  528VAL     BB 1205   6.912   7.547  18.243  0.2616  0.0737  0.2653
  528VAL    SC1 1206   6.974   7.359  18.274  0.1734  0.0113  0.0610
  529THR     BB 1207   7.026   7.576  17.860 -0.1878  0.0947  0.1732
  529THR    SC1 1208   7.163   7.458  17.785 -0.2090  0.0559  0.1950
  530GLY     BB 1209   6.790   7.683  17.560  0.3464  0.0237 -0.0743
  531GLU     BB 1210   6.905   7.594  17.291 -0.0735 -0.0046  0.1005
  531GLU    SC1 1211   6.806   7.643  17.033 -0.1677  0.1291  0.0234
  532GLN     BB 1212   7.220   7.781  17.367  0.1667 -0.1651  0.1148
  532GLN    SC1 1213   7.231   7.953  17.117 -0.2468 -0.1177  0.0395
  533THR     BB 1214   7.095   8.015  17.638  0.0978 -0.0836  0.0528
  533THR    SC1 1215   7.087   8.207  17.605 -0.2011 -0.1048 -0.0036
  534ALA     BB 1216   7.128   7.926  17.978  0.1793 -0.0587  0.2470
  535GLU     BB 1217   6.842   8.061  18.172  0.2187  0.1337 -0.2286
  535GLU    SC1 1218   6.644   8.051  18.013  0.1840  0.0160  0.2091
  536LEU     BB 1219   6.813   8.111  18.500 -0.1225 -0.0453 -0.0040
  536LEU    SC1 1220   7.002   8.261  18.609 -0.0093 -0.0523 -0.1903
  537VAL     BB 1221   6.588   8.046  18.710 -0.3780  0.3438 -0.0496
  537VAL    SC1 1222   6.402   7.974  18.724 -0.2108 -0.0874  0.0185
  538SER     BB 1223   6.509   8.087  19.133 -0.0497 -0.2738 -0.2183
  538SER    SC1 1224   6.616   8.249  19.124 -0.1283 -0.2046  0.0646
  539ASP     BB 1225   6.242   8.061  19.394  0.0993  0.3813 -0.3444
  539ASP    SC1 1226   6.001   8.070  19.312  0.0499  0.2636 -0.2107
  540SER     BB 1227   6.280   8.174  19.740  0.2007 -0.1032 -0.0385
  540SER    SC1 1228   6.308   8.365  19.768  0.1405 -0.0958 -0.0269
  541VAL     BB 1229   5.938   8.113  19.991  0.1151  0.4891 -0.1634
  541VAL    SC1 1230   5.788   8.074  19.863  0.0152 -0.0013  0.1003
  542TRP     BB 1231   5.924   8.097  20.384 -0.2253  0.1221 -0.3158
  542TRP    SC1 1232   5.866   8.313  20.521  0.0430 -0.5100  0.3795
  542TRP    SC2 1233   5.728   8.389  20.675 -0.0911  0.1053 -0.0329
  542TRP    SC3 1234   6.068   8.448  20.598 -0.0460 -0.0955 -0.0966
  542TRP    SC4 1235   5.884   8.553  20.781 -0.0438  0.2158 -0.2724
  543LEU     BB 1236   6.004   7.875  20.673 -0.0745 -0.0273  0.0104
  543LEU    SC1 1237   6.116   7.639  20.627  0.1949  0.0993  0.0095
  544ASN     BB 1238   5.834   7.921  21.028  0.1112  0.2989 -0.2556
  544ASN    SC1 1239   5.680   8.107  21.093  0.0203  0.0568  0.2279
  545ILE     BB 1240   6.055   7.795  21.306 -0.0362 -0.1912 -0.5960
  545ILE    SC1 1241   6.195   7.688  21.144 -0.1307 -0.3147  0.3424
  546GLU     BB 1242   6.046   7.701  21.638 -0.5224  0.2486  0.1435
  546GLU    SC1 1243   5.754   7.534  21.756  0.0789  0.1392 -0.0409
  547GLU     BB 1244   6.219   7.845  21.852  0.0780 -0.3196 -0.0978
  547GLU    SC1 1245   6.191   8.042  22.058  0.1550  0.0329 -0.3232
  548LYS     BB 1246   6.430   7.605  22.120 -0.1159  0.1531 -0.5657
  548LYS    SC1 1247   6.374   7.415  21.973  0.3798  0.0041  0.1298
  548LYS    SC2 1248   6.161   7.226  21.875  0.0175 -0.1532 -0.2658
  549CYS     BB 1249   6.731   7.792  22.200  0.2331  0.1721 -0.2211
  549CYS    SC1 1250   6.646   8.004  22.126 -0.1327  0.0025 -0.2928
  550GLY     BB 1251   7.041   7.654  22.253  0.1052 -0.1432 -0.0013
  551ASN     BB 1252   7.149   7.617  22.621  0.1246 -0.0892 -0.1722
  551ASN    SC1 1253   7.251   7.841  22.663  0.0246 -0.0936  0.1024
  552GLN     BB 1254   6.820   7.613  22.779  0.0251 -0.0142  0.0090
  552GLN    SC1 1255   6.627   7.488  22.620 -0.0558  0.2578  0.2249
  553LEU     BB 1256   6.866   7.735  23.066 -0.2841  0.1921  0.3416
  553LEU    SC1 1257   6.945   7.985  23.102  0.1231  0.1768 -0.3977
  554GLN     BB 1258   6.556   7.708  23.241 -0.2073 -0.0078  0.0706
  554GLN    SC1 1259   6.360   7.772  23.032  0.1347  0.1853  0.2279
  555VAL     BB 1260   6.566   7.927  23.539 -0.0095 -0.0631 -0.0632
  555VAL    SC1 1261   6.618   8.120  23.532  0.0815 -0.0886 -0.0890
  556HIS     BB 1262   6.318   7.719  23.857 -0.0459 -0.3319  0.0965
  556HIS    SC1 1263   6.401   7.545  23.829  0.1007 -0.1932 -0.2969
  556HIS    SC2 1264   6.489   7.373  23.821 -0.2513 -0.3786 -0.3318
  556HIS    SC3 1265   6.529   7.394  23.610 -0.1017 -0.3630 -0.3010
  557LEU     BB 1266   6.268   7.820  24.207  0.0440 -0.0613 -0.1820
  557LEU    SC1 1267   6.112   8.033  24.190  0.1258  0.0174  0.0404
  558SER     BB 1268   6.396   7.533  24.306  0.0111 -0.1755  0.0466
  558SER    SC1 1269   6.486   7.377  24.381  0.0308 -0.1158  0.1470
  559PRO     BB 1270   6.155   7.601  24.669 -0.1300  0.1034 -0.0832
  559PRO    SC1 1271   6.287   7.537  24.790 -0.2099  0.0688 -0.0143
  560ASP     BB 1272   5.850   7.564  24.497 -0.0030  0.0570  0.1329
  560ASP    SC1 1273   5.835   7.555  24.243  0.4965 -0.1237  0.1065
  561ALA     BB 1274   5.648   7.714  24.678 -0.0627  0.0871 -0.0685
  562ASP     BB 1275   5.413   7.911  24.756 -0.2560  0.2815  0.1130
  562ASP    SC1 1276   5.191   7.873  24.876 -0.2440  0.0241  0.0524
  563ALA     BB 1277   5.544   8.203  24.811 -0.1559  0.0812  0.0280
  564TYR     BB 1278   5.731   8.317  24.938 -0.0332 -0.0029 -0.2715
  564TYR    SC1 1279   6.053   8.254  24.891 -0.2725  0.1496  0.4537
  564TYR    SC2 1280   5.963   8.354  24.692 -0.1423  0.0544  0.3456
  564TYR    SC3 1281   6.009   8.049  24.663  0.2159  0.1021  0.3988
  565SER     BB 1282   5.744   8.457  25.224 -0.1421 -0.0930 -0.2252
  565SER    SC1 1283   5.748   8.461  25.419 -0.1013 -0.0883 -0.2272
  566PRO     BB 1284   5.961   8.825  25.230  0.1026  0.1788 -0.2160
  566PRO    SC1 1285   5.836   8.968  25.236  0.1638  0.2356 -0.3093
  567GLY     BB 1286   6.271   8.751  25.366 -0.3209  0.0058 -0.0773
  568GLN     BB 1287   6.340   8.449  25.316 -0.0166  0.1747  0.0257
  568GLN    SC1 1288   6.162   8.197  25.380  0.0342  0.2190  0.2402
  569THR     BB 1289   6.656   8.297  25.221 -0.3072 -0.0572  0.1520
  569THR    SC1 1290   6.835   8.275  25.293 -0.3400  0.0244  0.2579
  570VAL     BB 1291   6.513   8.009  24.916  0.0505 -0.0631  0.1312
  570VAL    SC1 1292   6.383   7.919  25.039 -0.0438  0.0481  0.1128
  571SER     BB 1293   6.728   7.814  24.557 -0.2685  0.1409  0.0285
  571SER    SC1 1294   6.761   7.660  24.672 -0.2018  0.1477  0.0182
  572LEU     BB 1295   6.693   7.887  24.205 -0.1597  0.0172  0.1206
  572LEU    SC1 1296   6.648   8.095  24.047 -0.2911 -0.1988 -0.1300
  573ASN     BB 1297   6.860   7.637  24.070  0.1785  0.0944  0.1575
  573ASN    SC1 1298   6.917   7.395  24.098 -0.1336 -0.0185 -0.1714
  574MET     BB 1299   6.941   7.714  23.680 -0.1792 -0.2335  0.2929
  574MET    SC1 1300   7.018   8.000  23.820  0.4853  0.0353  0.1188
  575ALA     BB 1301   7.014   7.489  23.595  0.0221  0.1888  0.0296
  576THR     BB 1302   7.123   7.458  23.252 -0.0660  0.0127 -0.1240
  576THR    SC1 1303   7.033   7.312  23.158  0.0019 -0.0819 -0.0430
  577GLY     BB 1304   7.386   7.326  22.868  0.0133  0.0604 -0.2111
  578MET     BB 1305   7.567   7.366  22.920 -0.0722 -0.1410  0.1270
  578MET    SC1 1306   7.708   7.652  22.693 -0.2106  0.1151 -0.0259
  579ASP     BB 1307   7.833   7.556  23.108 -0.1168 -0.0417 -0.0666
  579ASP    SC1 1308   8.058   7.445  23.068 -0.0728 -0.0219  0.1247
  580SER     BB 1309   7.610   7.918  23.097  0.0824 -0.1248 -0.0757
  580SER    SC1 1310   7.446   7.813  23.112 -0.0235  0.0564  0.0408
  581TRP     BB 1311   7.691   8.238  23.155 -0.2525 -0.0966  0.2822
  581TRP    SC1 1312   7.879   8.418  23.195 -0.2154  0.0746 -0.1336
  581TRP    SC2 1313   7.978   8.547  23.343 -0.0009 -0.0844 -0.1385
  581TRP    SC3 1314   7.940   8.560  22.992  0.3560 -0.2148 -0.1679
  581TRP    SC4 1315   8.049   8.730  23.187  0.3229 -0.2158 -0.1492
  582VAL     BB 1316   7.379   8.370  23.302 -0.1573  0.1561 -0.1951
  582VAL    SC1 1317   7.256   8.223  23.360  0.1133 -0.0800 -0.2149
  583ALA     BB 1318   7.346   8.710  23.388  0.1116 -0.1172  0.0165
  584LEU     BB 1319   7.064   8.715  23.643 -0.0579  0.0552 -0.1032
  584LEU    SC1 1320   6.966   8.476  23.702 -0.2674  0.1357 -0.1227
  585ALA     BB 1321   6.837   8.973  23.686 -0.4843  0.3050 -0.1757
  586ALA     BB 1322   6.524   9.051  23.905  0.2285  0.0929 -0.0299
  587VAL     BB 1323   6.208   9.277  23.937 -0.1503  0.1663 -0.0325
  587VAL    SC1 1324   6.157   9.286  23.744  0.1253  0.1263 -0.1089
  588ASP     BB 1325   5.930   9.404  24.154  0.3035  0.0084 -0.0913
  588ASP    SC1 1326   5.884   9.611  24.296 -0.0867 -0.0966 -0.0614
  589SER     BB 1327   5.651   9.316  23.910  0.1036  0.0691  0.2619
  589SER    SC1 1328   5.714   9.295  23.727 -0.2607 -0.1046  0.1514
  590ALA     BB 1329   5.410   9.614  23.927 -0.0381  0.1176  0.1316
  591VAL     BB 1330   5.688   9.805  23.813  0.1339 -0.1700 -0.1089
  591VAL    SC1 1331   5.687   9.979  23.912 -0.0268 -0.3509  0.2118
  592TYR     BB 1332   5.527   9.784  23.486 -0.1823 -0.2870 -0.3114
  592TYR    SC1 1333   5.682   9.579  23.311 -0.2385 -0.1764 -0.2177
  592TYR    SC2 1334   5.789   9.793  23.300 -0.1039 -0.2241  0.1544
  592TYR    SC3 1335   5.991   9.561  23.335 -0.2777 -0.3746  0.1537
  593GLY     BB 1336   5.232   9.872  23.602  0.1396 -0.1626 -0.0756
  594VAL     BB 1337   5.292  10.232  23.648 -0.1239  0.1592  0.0393
  594VAL    SC1 1338   5.345  10.339  23.809  0.2867 -0.0107  0.0202
  595GLN     BB 1339   5.307  10.242  23.236 -0.0461  0.1301  0.0934
  595GLN    SC1 1340   5.505  10.227  23.112  0.1001 -0.1435 -0.3441
  596ARG     BB 1341   5.006  10.166  23.117  0.0717  0.0421  0.1378
  596ARG    SC1 1342   4.847  10.315  23.236  0.4126  0.2234 -0.0843
  596ARG    SC2 1343   4.733  10.458  23.505  0.1930 -0.1075  0.1107
  597GLY     BB 1344   5.056   9.954  22.911  0.1798 -0.1644  0.0972
  598ALA     BB 1345   5.394   9.772  22.952  0.0384 -0.1599 -0.0629
  599LYS     BB 1346   5.654   9.558  22.785  0.1378 -0.2824 -0.1053
  599LYS    SC1 1347   5.892   9.639  22.709 -0.1829 -0.1347 -0.0093
  599LYS    SC2 1348   6.130   9.756  22.569 -0.0230 -0.0209  0.0160
  600LYS     BB 1349   5.860   9.247  22.965  0.2605 -0.0012  0.1573
  600LYS    SC1 1350   5.953   9.109  23.107  0.0208 -0.1722  0.0308
  600LYS    SC2 1351   6.118   9.001  23.333 -0.0207  0.0100  0.0165
  601PRO     BB 1352   6.284   9.422  22.940 -0.0119  0.0395  0.0238
  601PRO    SC1 1353   6.448   9.495  23.003  0.1103  0.0007 -0.2486
  602LEU     BB 1354   6.444   9.166  22.647  0.0216  0.0035  0.1803
  602LEU    SC1 1355   6.611   9.346  22.547  0.0001 -0.1373 -0.1150
  603GLU     BB 1356   6.124   9.111  22.540 -0.1057  0.0222 -0.1778
  603GLU    SC1 1357   5.993   9.343  22.403 -0.3533  0.1359  0.3519
  604ARG     BB 1358   6.186   8.858  22.312 -0.0155 -0.3761 -0.2115
  604ARG    SC1 1359   5.962   8.782  22.217 -0.2044 -0.4200  0.1401
  604ARG    SC2 1360   5.976   8.481  22.015 -0.0389 -0.0817  0.1056
  605VAL     BB 1361   6.480   8.881  22.172  0.0481 -0.0417 -0.0245
  605VAL    SC1 1362   6.652   8.979  22.199 -0.0155  0.1276 -0.2313
  606PHE     BB 1363   6.449   8.636  21.936 -0.1752  0.0600  0.0488
  606PHE    SC1 1364   6.775   8.541  21.860  0.3853  0.2284  0.0368
  606PHE    SC2 1365   6.703   8.487  22.083 -0.0187  0.2637 -0.0813
  606PHE    SC3 1366   6.899   8.383  21.992  0.1871  0.2984  0.3130
  607GLN     BB 1367   6.209   8.832  21.716  0.0069  0.0935  0.1594
  607GLN    SC1 1368   6.153   8.634  21.530  0.0409  0.0111  0.1609
  608PHE     BB 1369   6.390   9.116  21.683 -0.1497 -0.2325  0.0071
  608PHE    SC1 1370   6.456   9.364  21.880 -0.0104  0.1409 -0.1010
  608PHE    SC2 1371   6.240   9.278  21.938  0.1086 -0.1307 -0.0521
  608PHE    SC3 1372   6.352   9.430  22.086 -0.0861  0.0816 -0.1214
  609LEU     BB 1373   6.708   8.951  21.607 -0.2230 -0.0230 -0.3193
  609LEU    SC1 1374   6.917   9.113  21.622 -0.1916 -0.1082  0.1937
  610GLU     BB 1375   6.614   8.771  21.377  0.4277  0.1125 -0.2072
  610GLU    SC1 1376   6.583   8.604  21.197 -0.1667 -0.0363 -0.1151
  611LYS     BB 1377   6.569   9.122  21.204  0.0192  0.3658 -0.0209
  611LYS    SC1 1378   6.311   9.100  21.164  0.3302 -0.0432  0.0130
  611LYS    SC2 1379   6.136   8.897  21.067  0.1394  0.0389 -0.1552
  612SER     BB 1380   6.890   9.048  21.017 -0.2020  0.2610 -0.4100
  612SER    SC1 1381   7.072   9.117  21.031 -0.1340  0.0067 -0.0339
  613ASP     BB 1382   6.705   8.899  20.777  0.0568 -0.0763  0.0371
  613ASP    SC1 1383   6.454   8.911  20.735  0.0555 -0.4451 -0.0723
  614LEU     BB 1384   6.828   9.048  20.450 -0.0333  0.0464 -0.1405
  614LEU    SC1 1385   7.041   9.118  20.309  0.2793  0.0043  0.3060
  615GLY     BB 1386   6.567   8.959  20.255  0.2392 -0.2669  0.0949
  616CYS     BB 1387   6.118   9.022  20.360 -0.1511 -0.0791 -0.1447
  616CYS    SC1 1388   6.143   9.197  20.198 -0.2536 -0.1365 -0.2215
  617GLY     BB 1389   5.781   8.840  20.345 -0.0276 -0.0603  0.0259
  618ALA     BB 1390   5.719   8.631  20.207  0.4385  0.1505  0.0159
  619GLY     BB 1391   5.904   8.567  19.925 -0.0248 -0.0357 -0.1586
  620GLY     BB 1392   5.885   8.519  19.577 -0.0314  0.1096  0.1131
  621GLY     BB 1393   5.908   8.779  19.303 -0.2661  0.4084 -0.1510
  622LEU     BB 1394   5.812   8.903  18.999 -0.2437 -0.0030 -0.0808
  622LEU    SC1 1395   5.696   9.139  19.030 -0.0924  0.0792 -0.1342
  623ASN     BB 1396   6.151   8.779  18.787 -0.1600 -0.2999  0.3133
  623ASN    SC1 1397   6.102   8.747  18.544  0.0933  0.2880  0.1786
  624ASN     BB 1398   6.483   8.639  18.841  0.2235  0.0289 -0.0748
  624ASN    SC1 1399   6.529   8.496  18.641 -0.1224 -0.2775  0.0595
  625ALA     BB 1400   6.650   8.878  18.985  0.2106 -0.0774 -0.0571
  626ASN     BB 1401   6.412   8.984  19.174 -0.1516 -0.1425 -0.0171
  626ASN    SC1 1402   6.228   9.152  19.204 -0.3234 -0.2662 -0.3708
  627VAL     BB 1403   6.394   8.675  19.376  0.0393  0.1826 -0.4172
  627VAL    SC1 1404   6.305   8.517  19.292  0.3177 -0.2614  0.1035
  628PHE     BB 1405   6.701   8.742  19.526 -0.1464  0.1479  0.2681
  628PHE    SC1 1406   6.743   8.417  19.550  0.0003  0.0873  0.1438
  628PHE    SC2 1407   6.909   8.518  19.409 -0.1749  0.1970  0.0158
  628PHE    SC3 1408   6.940   8.294  19.488 -0.1492  0.0804 -0.3250
  629HIS     BB 1409   6.629   9.085  19.612  0.1707 -0.0176 -0.2668
  629HIS    SC1 1410   6.764   9.218  19.660  0.1054 -0.0338 -0.0302
  629HIS    SC2 1411   6.886   9.363  19.693 -0.1865  0.2260 -0.0917
  629HIS    SC3 1412   6.836   9.368  19.903 -0.1130  0.1357 -0.0722
  630LEU     BB 1413   6.368   8.989  19.805  0.1913 -0.2690 -0.2879
  630LEU    SC1 1414   6.113   8.936  19.759  0.1010 -0.0688 -0.0203
  631ALA     BB 1415   6.562   8.721  19.945 -0.1201  0.1351  0.1026
  632GLY     BB 1416   6.829   8.842  20.014  0.1771 -0.0333  0.3007
  633LEU     BB 1417   7.078   8.716  19.826 -0.3008 -0.0749 -0.0343
  633LEU    SC1 1418   7.129   8.463  19.888 -0.0467 -0.0819 -0.2654
  634THR     BB 1419   7.229   8.856  19.540  0.0931 -0.0726 -0.1378
  634THR    SC1 1420   7.132   8.996  19.446  0.1032  0.0055 -0.0335
  635PHE     BB 1421   7.417   8.648  19.272 -0.0222  0.0848 -0.1067
  635PHE    SC1 1422   7.184   8.461  19.085 -0.2097  0.0591  0.0459
  635PHE    SC2 1423   7.159   8.698  19.054 -0.0398  0.0648 -0.0491
  635PHE    SC3 1424   6.991   8.548  18.971 -0.2642  0.1659  0.2189
  636LEU     BB 1425   7.636   8.633  19.019  0.1222 -0.0567  0.0339
  636LEU    SC1 1426   7.865   8.758  19.069 -0.0259  0.2124  0.0463
  637THR     BB 1427   7.581   8.497  18.678  0.1777 -0.0065  0.1371
  637THR    SC1 1428   7.396   8.535  18.633  0.2168  0.0187 -0.0008
  638ASN     BB 1429   7.710   8.439  18.265 -0.1130 -0.2126  0.1734
  638ASN    SC1 1430   7.819   8.286  18.100 -0.0079  0.3642 -0.3016
  639ALA     BB 1431   7.335   8.329  18.189 -0.0572  0.1200  0.0324
  640ASN     BB 1432   7.182   8.572  18.132  0.0242  0.3240 -0.1078
  640ASN    SC1 1433   7.040   8.593  17.927 -0.1827 -0.0760 -0.0086
  641ALA     BB 1434   7.034   8.787  18.444  0.2759 -0.0178  0.3422
  642ASP     BB 1435   7.175   9.075  18.672  0.1839  0.1916  0.5560
  642ASP    SC1 1436   7.429   9.081  18.644  0.1295 -0.0880 -0.0266
  643ASP     BB 1437   7.041   9.210  18.996  0.1823  0.1259 -0.0444
  643ASP    SC1 1438   6.883   9.301  19.175  0.1512  0.2081 -0.1124
  644SER     BB 1439   7.223   9.510  18.933  0.1685  0.0895  0.5147
  644SER    SC1 1440   7.390   9.603  18.972  0.0803  0.4836 -0.0256
  645GLN     BB 1441   6.967   9.662  18.773  0.0351  0.4740  0.1366
  645GLN    SC1 1442   6.950   9.816  18.535 -0.3737 -0.0601 -0.2980
  646GLU     BB 1443   6.734   9.727  18.992  0.3067 -0.1068 -0.0214
  646GLU    SC1 1444   6.454   9.837  19.007 -0.1797  0.2867  0.2255
  647ASN     BB 1445   6.867   9.838  19.427  0.0505  0.2959 -0.0394
  647ASN    SC1 1446   7.075   9.718  19.358  0.0532  0.2614  0.0293
  648ALA     BB 1447   6.704   9.829  19.745 -0.1072 -0.4046  0.0558
  649ASP     BB 1448   6.453   9.740  19.915  0.0164  0.0629  0.1012
  649ASP    SC1 1449   6.355   9.509  19.871 -0.3533  0.2007  0.1980
  650PRO     BB 1450   6.293   9.930  20.171 -0.0496 -0.0084 -0.1151
  650PRO    SC1 1451   6.395  10.031  20.296 -0.0629 -0.0923 -0.0352
  651CYS     BB 1452   6.070   9.683  20.297 -0.0104 -0.0984 -0.3477
  651CYS    SC1 1453   5.894   9.642  20.138 -0.2916 -0.1727 -0.0196
  652LYS     BB 1454   5.824   9.601  20.597  0.0534 -0.1050 -0.2687
  652LYS    SC1 1455   5.642   9.801  20.615 -0.0243 -0.1331 -0.1646
  652LYS    SC2 1456   5.532   9.967  20.407  0.0732 -0.1240 -0.0050
  653ASP     BB 1457   5.538   9.364  20.419  0.0539 -0.3519  0.0258
  653ASP    SC1 1458   5.461   9.511  20.226  0.4489 -0.2136 -0.0293
  654ILE     BB 1459   5.312   9.139  20.624 -0.1916 -0.3223  0.1249
  654ILE    SC1 1460   5.121   9.078  20.722  0.0410  0.0996 -0.0315
  655LEU     BB 1461   5.395   8.719  20.893  0.2455 -0.0889 -0.0282
  655LEU    SC1 1462   5.235   8.686  21.102 -0.1456  0.1141 -0.2927
  656VAL     BB 1463   8.288   5.536  11.000 -0.1428 -0.0471  0.0163
  656VAL    SC1 1464   8.234   5.465  10.821  0.2201 -0.0225 -0.1043
  657THR     BB 1465   8.589   5.544  11.253 -0.0524 -0.2364  0.0198
  657THR    SC1 1466   8.780   5.581  11.236 -0.1158  0.0065 -0.1810
  658LEU     BB 1467   8.359   5.354  11.542  0.0206 -0.3542 -0.1087
  658LEU    SC1 1468   8.211   5.537  11.664  0.0468 -0.1279 -0.4141
  659MET     BB 1469   8.348   5.026  11.726 -0.0395 -0.1875  0.1792
  659MET    SC1 1470   8.215   4.903  11.544 -0.2169 -0.3773  0.1485
  660PRO     BB 1471   7.957   5.083  11.960  0.4032  0.0615  0.0943
  660PRO    SC1 1472   7.891   5.186  11.814  0.1839 -0.1886  0.0144
  661ILE     BB 1473   8.182   4.932  12.369 -0.2439 -0.2868 -0.2361
  661ILE    SC1 1474   8.375   4.915  12.273  0.1141 -0.0542 -0.1236
  662ASP     BB 1475   8.009   4.779  12.568  0.1152 -0.2830 -0.0373
  662ASP    SC1 1476   7.980   4.527  12.535  0.0990 -0.2637 -0.1724
  663CYS     BB 1477   7.999   4.951  12.998  0.2985 -0.0059 -0.0869
  663CYS    SC1 1478   7.907   4.729  12.995 -0.0055  0.1183 -0.1037
  664GLU     BB 1479   8.315   4.671  13.219  0.0954  0.3046  0.1316
  664GLU    SC1 1480   8.554   4.525  13.144 -0.0468  0.3476  0.1726
  665LEU     BB 1481   8.192   4.686  13.625  0.2871 -0.2876 -0.2129
  665LEU    SC1 1482   8.224   4.424  13.598  0.1564 -0.3408  0.1449
  666SER     BB 1483   8.397   4.556  14.049 -0.1699  0.0700  0.1595
  666SER    SC1 1484   8.584   4.601  14.017 -0.1586 -0.0472  0.0561
  667SER     BB 1485   8.255   4.176  14.074 -0.0605  0.2044 -0.2541
  667SER    SC1 1486   8.079   4.181  13.990 -0.2185  0.3138  0.0778
  668TRP     BB 1487   8.062   4.297  14.497  0.1700  0.0981  0.2384
  668TRP    SC1 1488   7.818   4.288  14.397 -0.4406  0.2888  0.6791
  668TRP    SC2 1489   7.646   4.408  14.332 -0.4410 -0.0543  0.0275
  668TRP    SC3 1490   7.699   4.063  14.386  0.1411  0.0151 -0.2910
  668TRP    SC4 1491   7.479   4.222  14.317 -0.1735 -0.2933 -0.0088
  669SER     BB 1492   8.206   4.334  14.794  0.1520 -0.0894  0.0018
  669SER    SC1 1493   8.329   4.330  14.945 -0.0847 -0.0904  0.1969
  670SER     BB 1494   7.959   3.998  14.946  0.2258  0.2157  0.0770
  670SER    SC1 1495   7.982   3.880  14.792  0.2606  0.2495  0.0564
  671TRP     BB 1496   7.813   4.156  15.263  0.2066  0.0598  0.1544
  671TRP    SC1 1497   7.943   3.993  15.433  0.1508  0.1838 -0.0699
  671TRP    SC2 1498   8.034   3.988  15.634 -0.1662  0.0957  0.0737
  671TRP    SC3 1499   8.041   3.771  15.355 -0.0011  0.0544  0.1054
  671TRP    SC4 1500   8.149   3.767  15.613 -0.1734  0.0831  0.1777
  672THR     BB 1501   7.979   4.501  15.554  0.1716 -0.1327 -0.0205
  672THR    SC1 1502   8.032   4.600  15.394 -0.2147  0.0993 -0.0076
  673THR     BB 1503   7.851   4.359  15.877 -0.0830  0.0301 -0.0590
  673THR    SC1 1504   7.837   4.243  16.034  0.1017 -0.1170 -0.1506
  674CYS     BB 1505   7.479   4.579  16.029  0.0097 -0.1775  0.0067
  674CYS    SC1 1506   7.299   4.452  16.126 -0.1870  0.2232  0.1744
  675ASP     BB 1507   7.476   4.953  16.105  0.0722  0.0337 -0.0354
  675ASP    SC1 1508   7.624   5.148  16.177  0.1571 -0.0017 -0.1144
  676PRO     BB 1509   7.317   4.934  16.436  0.1089 -0.1645 -0.1182
  676PRO    SC1 1510   7.280   4.782  16.544 -0.1117  0.1765  0.2981
  677CYS     BB 1511   7.132   5.243  16.362  0.1145  0.0573  0.0084
  677CYS    SC1 1512   7.086   5.348  16.573  0.2761  0.0278  0.0582
  678GLN     BB 1513   7.084   5.152  16.027 -0.1729 -0.2674  0.0839
  678GLN    SC1 1514   7.016   5.299  15.889 -0.1522  0.1620 -0.2314
  679LYS     BB 1515   6.996   4.812  16.019  0.2663  0.1153  0.1942
  679LYS    SC1 1516   6.855   4.748  16.233  0.2921 -0.1468 -0.0716
  679LYS    SC2 1517   6.796   4.817  16.517  0.3156 -0.2131  0.2400
  680LYS     BB 1518   7.161   4.754  15.696 -0.1187  0.0811  0.0302
  680LYS    SC1 1519   7.061   4.882  15.509 -0.3324 -0.0348 -0.0776
  680LYS    SC2 1520   6.811   5.032  15.536  0.0308 -0.1360  0.2742
  681ARG     BB 1521   7.406   4.560  15.575 -0.1644 -0.0319 -0.0944
  681ARG    SC1 1522   7.413   4.298  15.603 -0.0528 -0.1270  0.3636
  681ARG    SC2 1523   7.524   3.987  15.659 -0.0593 -0.1803  0.0432
  682TYR     BB 1524   7.574   4.649  15.250 -0.1537  0.0639  0.1474
  682TYR    SC1 1525   7.504   4.947  15.250  0.0121 -0.3381  0.0234
  682TYR    SC2 1526   7.558   4.885  15.024  0.2535  0.0772 -0.0356
  682TYR    SC3 1527   7.289   5.037  15.046  0.2797  0.1273 -0.0579
  683ARG     BB 1528   7.756   4.487  14.911 -0.0537 -0.1536  0.2999
  683ARG    SC1 1529   7.581   4.333  14.831  0.2627  0.2118  0.3194
  683ARG    SC2 1530   7.329   4.100  14.857 -0.2876 -0.1624 -0.0998
  684TYR     BB 1531   7.895   4.747  14.642 -0.0269  0.0302 -0.0471
  684TYR    SC1 1532   8.215   4.865  14.671 -0.0677 -0.0186 -0.0728
  684TYR    SC2 1533   8.145   4.789  14.888 -0.0077 -0.0962 -0.0803
  684TYR    SC3 1534   8.443   4.873  14.880  0.1131 -0.5365 -0.2480
  685ALA     BB 1535   8.063   4.757  14.234  0.4542  0.2003 -0.1429
  686TYR     BB 1536   8.243   5.028  14.086 -0.0745  0.2420 -0.3278
  686TYR    SC1 1537   8.470   4.988  14.293 -0.1652 -0.2915 -0.2889
  686TYR    SC2 1538   8.586   5.110  14.121 -0.1215  0.2488  0.1158
  686TYR    SC3 1539   8.773   4.923  14.283 -0.1558 -0.2324 -0.3911
  687LEU     BB 1540   8.243   5.095  13.768 -0.0023  0.0472  0.0270
  687LEU    SC1 1541   8.050   5.252  13.676  0.1579  0.1884 -0.0700
  688LEU     BB 1542   8.474   4.922  13.577  0.0238  0.1852 -0.1146
  688LEU    SC1 1543   8.712   4.966  13.686 -0.0537  0.0227  0.1211
  689GLN     BB 1544   8.425   5.077  13.244  0.3259  0.0824 -0.0034
  689GLN    SC1 1545   8.654   5.070  13.154  0.3697 -0.1401 -0.4108
  690PRO     BB 1546   8.132   5.300  13.091 -0.2135  0.0842 -0.2519
  690PRO    SC1 1547   8.128   5.466  13.183  0.0083 -0.0833  0.0608
  691SER     BB 1548   7.889   5.261  12.801  0.0212 -0.3719 -0.1555
  691SER    SC1 1549   7.706   5.244  12.736 -0.0157  0.0069 -0.1593
  692GLN     BB 1550   8.080   5.380  12.490 -0.0951  0.0290 -0.0592
  692GLN    SC1 1551   8.371   5.320  12.632  0.0355  0.1329  0.2968
  693PHE     BB 1552   8.026   5.478  12.171  0.1659  0.0651  0.0739
  693PHE    SC1 1553   8.346   5.620  12.102 -0.0378  0.0809 -0.4744
  693PHE    SC2 1554   8.357   5.380  12.109 -0.3245  0.0853  0.3277
  693PHE    SC3 1555   8.558   5.510  12.124 -0.1845 -0.1009  0.0567
  694HIS     BB 1556   7.593   5.269  12.207 -0.0391  0.1253 -0.1365
  694HIS    SC1 1557   7.526   5.434  12.286  0.0789  0.0547  0.1195
  694HIS    SC2 1558   7.458   5.589  12.379  0.0942  0.2317 -0.1696
  694HIS    SC3 1559   7.652   5.685  12.376  0.1736  0.0747 -0.0759
  695GLY     BB 1560   7.795   4.998  12.306  0.0167  0.2070 -0.0610
  696GLU     BB 1561   7.574   4.802  12.579  0.1525 -0.1048 -0.1610
  696GLU    SC1 1562   7.362   4.706  12.502  0.1668 -0.0157  0.1703
  697PRO     BB 1563   7.458   4.930  13.013  0.3310  0.3248  0.1058
  697PRO    SC1 1564   7.283   5.000  12.988  0.1985 -0.0566 -0.0599
  698CYS     BB 1565   7.567   4.850  13.319 -0.1078 -0.1554  0.1404
  698CYS    SC1 1566   7.767   4.915  13.435 -0.1073  0.2661 -0.0920
  699ASN     BB 1567   7.308   4.714  13.551 -0.4233  0.2068 -0.0086
  699ASN    SC1 1568   7.269   4.469  13.526 -0.5115  0.2546 -0.3507
  700PHE     BB 1569   7.178   4.963  13.664  0.0257  0.1794  0.1752
  700PHE    SC1 1570   7.066   5.191  13.407  0.3146 -0.2886 -0.0699
  700PHE    SC2 1571   7.252   5.260  13.542  0.0784 -0.0225  0.1208
  700PHE    SC3 1572   7.170   5.404  13.367  0.0303 -0.1242  0.0610
  701SER     BB 1573   7.221   5.041  14.025  0.1940  0.0512 -0.0542
  701SER    SC1 1574   7.231   5.215  14.112 -0.0294  0.0543 -0.0330
  702ASP     BB 1575   7.567   4.858  14.144 -0.0147 -0.4186  0.0711
  702ASP    SC1 1576   7.702   4.952  13.950 -0.1215 -0.1251  0.1391
  703LYS     BB 1577   7.514   4.860  14.521  0.1665  0.0182  0.1693
  703LYS    SC1 1578   7.442   5.098  14.594 -0.2257  0.1583  0.1474
  703LYS    SC2 1579   7.215   5.264  14.602 -0.1010 -0.1561  0.0606
  704GLU     BB 1580   7.274   4.644  14.639 -0.4145 -0.3221  0.0639
  704GLU    SC1 1581   7.100   4.428  14.562 -0.2991  0.0782  0.3549
  705VAL     BB 1582   7.092   4.572  15.036 -0.0573  0.0098 -0.2793
  705VAL    SC1 1583   6.940   4.702  15.038  0.0201  0.1017 -0.3259
  706GLU     BB 1584   7.034   4.340  15.328 -0.1109 -0.2387 -0.0554
  706GLU    SC1 1585   7.134   4.055  15.299 -0.2640  0.0002 -0.0562
  707ASP     BB 1586   6.858   4.469  15.588 -0.0450  0.0007  0.1201
  707ASP    SC1 1587   6.644   4.608  15.603  0.0040  0.0604  0.2688
  708CYS     BB 1588   6.901   4.251  15.918 -0.1207  0.4064  0.3102
  708CYS    SC1 1589   7.057   4.073  15.874 -0.2251  0.4019 -0.0536
  709VAL     BB 1590   6.753   4.205  16.212 -0.0867  0.0063 -0.1226
  709VAL    SC1 1591   6.558   4.161  16.213 -0.0792 -0.0299  0.2920
  710THR     BB 1592   7.014   4.324  16.484  0.3179 -0.1306 -0.1829
  710THR    SC1 1593   7.150   4.229  16.588  0.0958 -0.2476  0.0030
  711ASN     BB 1594   6.981   4.528  16.911  0.0028 -0.1139 -0.1356
  711ASN    SC1 1595   6.785   4.431  17.032 -0.1638  0.3249 -0.0510
  712ARG     BB 1596   7.287   4.564  16.994 -0.4195 -0.0908 -0.1975
  712ARG    SC1 1597   7.483   4.370  16.967  0.2202 -0.2041  0.0765
  712ARG    SC2 1598   7.799   4.420  16.915 -0.0636  0.3011 -0.2406
  713PRO     BB 1599   7.496   4.978  17.009 -0.0302 -0.0520 -0.2110
  713PRO    SC1 1600   7.621   4.867  17.100 -0.1978  0.2101  0.3461
  714CYS     BB 1601   7.503   5.301  16.838  0.1406  0.4141  0.0919
  714CYS    SC1 1602   7.612   5.332  16.626  0.2163  0.3283  0.1174
  715ARG     BB 1603   7.394   5.579  17.013  0.1767  0.1248 -0.1270
  715ARG    SC1 1604   7.455   5.592  17.235  0.0981  0.2113  0.2733
  715ARG    SC2 1605   7.711   5.378  17.376  0.5176 -0.2665 -0.0005
  716SER     BB 1606   7.330   5.806  16.788 -0.1609  0.2726 -0.0419
  716SER    SC1 1607   7.381   5.793  16.600 -0.0103  0.1771  0.0047
  717GLN     BB 1608   7.102   5.999  17.030 -0.2616 -0.2500  0.0474
  717GLN    SC1 1609   7.102   5.944  17.272 -0.1062 -0.1379 -0.0379
  718VAL     BB 1610   7.095   6.327  16.949  0.1629 -0.1708 -0.0626
  718VAL    SC1 1611   7.202   6.462  16.848 -0.1131 -0.0644 -0.2164
  719ARG     BB 1612   6.828   6.433  17.162 -0.0717 -0.3169 -0.1534
  719ARG    SC1 1613   6.635   6.331  17.251  0.0778  0.0877  0.3820
  719ARG    SC2 1614   6.331   6.354  17.401  0.1642 -0.0555 -0.0647
  720CYS     BB 1615   6.685   6.809  17.052 -0.2400 -0.1508  0.3686
  720CYS    SC1 1616   6.463   6.745  16.987 -0.2286  0.1503  0.0264
  721GLU     BB 1617   6.580   7.146  17.220 -0.1535 -0.0787  0.1486
  721GLU    SC1 1618   6.680   7.192  17.479 -0.1165  0.0429 -0.0245
  722GLY     BB 1619   6.412   7.272  16.953 -0.0411 -0.0167  0.0440
  723PHE     BB 1620   6.070   7.160  16.852 -0.0876 -0.1636 -0.0973
  723PHE    SC1 1621   5.785   7.205  17.032 -0.1053  0.0221  0.2704
  723PHE    SC2 1622   5.987   7.256  17.151  0.0926  0.0407 -0.0726
  723PHE    SC3 1623   5.776   7.267  17.263  0.2711  0.1369  0.2560
  724VAL     BB 1624   6.084   6.858  16.661  0.1053  0.0076 -0.0799
  724VAL    SC1 1625   6.119   6.664  16.625  0.3519  0.0089  0.1492
  725CYS     BB 1626   5.898   6.885  16.294  0.1617 -0.1574 -0.0190
  725CYS    SC1 1627   5.835   7.108  16.358 -0.0399 -0.2219  0.0090
  726ALA     BB 1628   5.653   6.614  16.277  0.0353 -0.2890  0.1411
  727GLN     BB 1629   5.648   6.444  16.056 -0.1981 -0.1579 -0.0581
  727GLN    SC1 1630   5.482   6.328  15.909 -0.0969  0.0438 -0.1278
  728THR     BB 1631   6.024   6.559  15.933  0.1432  0.0015 -0.1012
  728THR    SC1 1632   5.974   6.713  15.825  0.0792  0.0199 -0.0447
  729GLY     BB 1633   6.220   6.484  16.200  0.1391 -0.0501 -0.0399
  730ARG     BB 1634   6.344   6.846  16.186  0.2734 -0.3001 -0.1948
  730ARG    SC1 1635   6.401   6.902  15.959 -0.1409  0.1156 -0.0564
  730ARG    SC2 1636   6.512   7.078  15.728  0.0275 -0.1392  0.0644
  731CYS     BB 1637   6.401   7.026  16.462 -0.2351 -0.1026  0.1340
  731CYS    SC1 1638   6.583   6.945  16.595 -0.3067 -0.4855  0.0015
  732VAL     BB 1639   6.303   7.397  16.488 -0.0152  0.0980  0.0926
  732VAL    SC1 1640   6.140   7.476  16.404  0.0850 -0.0754 -0.2674
  733ASN     BB 1641   6.360   7.714  16.766 -0.2216  0.1258 -0.0056
  733ASN    SC1 1642   6.463   7.921  16.672 -0.0107 -0.0993 -0.2731
  734ARG     BB 1643   6.105   7.728  16.997 -0.0962 -0.2229 -0.1954
  734ARG    SC1 1644   6.210   7.701  17.220 -0.0775 -0.4166 -0.1963
  734ARG    SC2 1645   6.335   7.519  17.458  0.2235  0.2987  0.1441
  735ARG     BB 1646   6.002   8.043  16.980  0.2784 -0.0446 -0.3328
  735ARG    SC1 1647   6.190   8.189  16.974  0.0440 -0.5260  0.1248
  735ARG    SC2 1648   6.280   8.385  16.715  0.0893 -0.4184 -0.1371
  736LEU     BB 1649   5.903   8.018  16.603  0.2205  0.3283  0.1612
  736LEU    SC1 1650   5.978   8.021  16.349  0.1239  0.1155  0.1298
  737LEU     BB 1651   5.600   7.851  16.675  0.4004 -0.1459 -0.0324
  737LEU    SC1 1652   5.610   7.735  16.913 -0.2660  0.0442  0.0950
  738CYS     BB 1653   5.334   8.086  16.563  0.1432  0.1752  0.0167
  738CYS    SC1 1654   5.193   8.080  16.757  0.1508 -0.0070  0.0173
  739ASN     BB 1655   5.506   8.316  16.396  0.0073 -0.1029 -0.0248
  739ASN    SC1 1656   5.714   8.402  16.287  0.1280 -0.0694  0.2307
  740GLY     BB 1657   5.327   8.260  16.095  0.4101  0.1015  0.2352
  741ASP     BB 1658   5.490   8.145  15.853 -0.0812  0.1305 -0.0887
  741ASP    SC1 1659   5.466   8.284  15.641 -0.3591  0.1287 -0.0601
  742ASN     BB 1660   5.560   7.816  15.916 -0.2925  0.1484 -0.1955
  742ASN    SC1 1661   5.587   7.805  16.164 -0.2621  0.0786 -0.2019
  743ASP     BB 1662   5.879   7.638  15.806  0.3065 -0.0953  0.1793
  743ASP    SC1 1663   5.832   7.716  15.567  0.0161  0.0632  0.2871
  744CYS     BB 1664   5.880   7.335  15.908 -0.0670 -0.0384  0.1812
  744CYS    SC1 1665   6.080   7.236  15.998  0.0553  0.0268 -0.0177
  745GLY     BB 1666   5.790   7.185  15.624  0.1425 -0.0169  0.0962
  746ASP     BB 1667   5.474   7.056  15.740  0.3912 -0.1065  0.2849
  746ASP    SC1 1668   5.484   6.809  15.802  0.2657 -0.2505 -0.2625
  747GLN     BB 1669   5.317   7.373  15.982 -0.1150  0.0156  0.2190
  747GLN    SC1 1670   5.184   7.486  15.793 -0.2631  0.0274  0.2665
  748SER     BB 1671   5.317   7.165  16.233 -0.0305  0.1435 -0.1922
  748SER    SC1 1672   5.341   6.980  16.290 -0.1215  0.2359  0.1492
  749ASP     BB 1673   5.464   7.431  16.454  0.1899  0.1008  0.0782
  749ASP    SC1 1674   5.480   7.324  16.685  0.1386 -0.1039 -0.0127
  750GLU     BB 1675   5.147   7.606  16.383  0.2118  0.2718  0.0671
  750GLU    SC1 1676   5.044   7.810  16.205  0.0054 -0.0939 -0.1475
  751ALA     BB 1677   4.972   7.359  16.520  0.0574 -0.0119  0.1553
  752ASN     BB 1678   4.674   7.456  16.648 -0.1037  0.2346  0.0838
  752ASN    SC1 1679   4.460   7.356  16.566  0.0308 -0.1157  0.1524
  753CYS     BB 1680   4.723   7.821  16.638  0.0108  0.0659 -0.0076
  753CYS    SC1 1681   4.515   7.913  16.562 -0.0938  0.0493  0.2542
  754ARG     BB 1682   4.673   8.199  16.984  0.1184  0.1441  0.4485
  754ARG    SC1 1683   4.808   8.188  17.183 -0.1007  0.4998  0.1301
  754ARG    SC2 1684   4.925   7.905  17.288 -0.0751  0.4052  0.0238
  755ARG     BB 1685   4.677   8.384  16.723  0.2597 -0.1406  0.2800
  755ARG    SC1 1686   4.608   8.629  16.786 -0.0356  0.0768  0.0260
  755ARG    SC2 1687   4.689   8.930  16.952  0.2504 -0.1329  0.0726
  756ILE     BB 1688   4.834   8.354  16.463 -0.1726  0.0010 -0.2420
  756ILE    SC1 1689   4.877   8.311  16.245 -0.3257 -0.1180 -0.1563
  757TYR     BB 1690   5.207   8.657  16.421  0.0311 -0.0100  0.0188
  757TYR    SC1 1691   5.047   8.752  16.686  0.0780 -0.1158  0.1435
  757TYR    SC2 1692   5.204   8.571  16.678 -0.2345 -0.3909  0.1986
  757TYR    SC3 1693   5.071   8.601  16.956 -0.1205 -0.0204  0.2138
  758LYS     BB 1694   5.271   8.729  16.144 -0.1554 -0.0534  0.0370
  758LYS    SC1 1695   5.144   8.676  15.940  0.2669  0.0148 -0.2064
  758LYS    SC2 1696   4.994   8.479  15.787 -0.2285  0.0555 -0.0117
  759LYS     BB 1697   5.579   8.860  16.093 -0.1928 -0.0796 -0.0311
  759LYS    SC1 1698   5.717   8.967  16.256 -0.0255 -0.0106  0.0543
  759LYS    SC2 1699   5.986   8.913  16.349  0.0266  0.1216 -0.3620
  760CYS     BB 1700   5.587   9.019  15.796  0.0236 -0.0299  0.2209
  760CYS    SC1 1701   5.728   9.209  15.757  0.1170 -0.1256  0.0961
  761GLN     BB 1702   5.257   9.199  15.713  0.1585  0.1923  0.0005
  761GLN    SC1 1703   5.054   9.176  15.790  0.1845 -0.1086 -0.1095
  762HIS     BB 1704   5.448   9.215  15.332  0.0074 -0.0347 -0.3166
  762HIS    SC1 1705   5.535   9.389  15.347  0.0954 -0.1159  0.1184
  762HIS    SC2 1706   5.627   9.557  15.365  0.0342 -0.0870  0.1477
  762HIS    SC3 1707   5.457   9.649  15.461 -0.1311 -0.0562 -0.1729
  763GLU     BB 1708   5.495   9.015  15.083 -0.2689 -0.2612  0.1401
  763GLU    SC1 1709   5.239   8.899  14.948  0.0619 -0.0874 -0.2948
  764MET     BB 1710   5.866   9.004  15.067 -0.1922 -0.1745 -0.0449
  764MET    SC1 1711   5.947   9.159  15.282 -0.1854 -0.2702 -0.1382
  765ASP     BB 1712   6.057   8.929  14.739  0.1520  0.0169  0.2644
  765ASP    SC1 1713   5.914   9.054  14.569 -0.0215 -0.3531  0.1350
  766GLN     BB 1714   6.221   8.682  14.684 -0.3832 -0.0106 -0.0290
  766GLN    SC1 1715   6.099   8.556  14.423 -0.0596 -0.1374  0.1694
  767TYR     BB 1716   6.476   8.675  14.668 -0.0464 -0.2153 -0.1153
  767TYR    SC1 1717   6.770   8.689  14.733  0.0493 -0.5368  0.1566
  767TYR    SC2 1718   6.667   8.573  14.916 -0.2669 -0.2211  0.1792
  767TYR    SC3 1719   6.810   8.834  15.004 -0.2212 -0.1895  0.0107
  768TRP     BB 1720   6.577   8.610  14.243 -0.2287  0.0037 -0.1292
  768TRP    SC1 1721   6.576   8.869  14.250 -0.1229  0.0561  0.1150
  768TRP    SC2 1722   6.417   9.021  14.270 -0.0563  0.0988  0.3259
  768TRP    SC3 1723   6.755   9.030  14.166 -0.0999  0.0680  0.1871
  768TRP    SC4 1724   6.549   9.218  14.191 -0.1824  0.0159 -0.0979
  769GLY     BB 1725   6.682   8.341  14.155  0.0145 -0.1717 -0.2101
  770ILE     BB 1726   6.772   8.216  14.491 -0.3518  0.2735  0.1024
  770ILE    SC1 1727   6.976   8.257  14.546  0.0554 -0.1849  0.3167
  771GLY     BB 1728   6.658   7.879  14.482 -0.0103  0.1521  0.1762
  772SER     BB 1729   6.896   7.775  14.285 -0.1360 -0.0183 -0.0210
  772SER    SC1 1730   6.965   7.725  14.110 -0.0306  0.2789 -0.0657
  773LEU     BB 1731   7.239   7.827  14.512  0.0692  0.0676 -0.1799
  773LEU    SC1 1732   7.362   8.010  14.366  0.0559  0.2919  0.0878
  774ALA     BB 1733   7.020   7.633  14.742  0.1516 -0.3337 -0.1274
  775SER     BB 1734   7.174   7.338  14.545  0.0286  0.0795  0.0599
  775SER    SC1 1735   7.115   7.322  14.359  0.3118  0.1304 -0.0362
  776GLY     BB 1736   7.518   7.101  14.571  0.0960  0.1129  0.0298
  777ILE     BB 1737   7.783   7.044  14.345 -0.3752 -0.0072  0.1332
  777ILE    SC1 1738   7.877   7.238  14.270 -0.1449 -0.1301  0.1497
  778ASN     BB 1739   7.933   6.724  14.172  0.3744 -0.0378 -0.2832
  778ASN    SC1 1740   7.907   6.550  13.995 -0.0263 -0.1092 -0.1574
  779LEU     BB 1741   8.239   6.882  14.141  0.1024 -0.0559  0.3255
  779LEU    SC1 1742   8.302   7.130  14.074 -0.0232 -0.2113 -0.3855
  780PHE     BB 1743   8.402   6.686  13.920 -0.2368 -0.3208  0.1668
  780PHE    SC1 1744   8.712   6.614  13.850  0.2763  0.2351  0.1124
  780PHE    SC2 1745   8.570   6.525  13.677 -0.0433  0.0975  0.4439
  780PHE    SC3 1746   8.806   6.478  13.675 -0.0681 -0.0118  0.1178
  781THR     BB 1747   8.157   6.773  13.617  0.3044  0.0008 -0.0122
  781THR    SC1 1748   8.137   6.620  13.498  0.2797  0.0851 -0.1166
  782ASN     BB 1749   7.959   7.011  13.716  0.0369 -0.1607  0.1174
  782ASN    SC1 1750   8.023   7.250  13.751  0.0378 -0.1491  0.0358
  783SER     BB 1751   7.634   6.922  13.742  0.0425 -0.1183  0.1040
  783SER    SC1 1752   7.568   6.780  13.626  0.0215  0.0482 -0.0900
  784PHE     BB 1753   7.465   7.110  13.994 -0.0343 -0.2521 -0.1802
  784PHE    SC1 1754   7.540   7.467  13.901 -0.4261 -0.4102  0.1285
  784PHE    SC2 1755   7.498   7.446  14.136 -0.2078 -0.0884  0.1983
  784PHE    SC3 1756   7.430   7.644  14.020 -0.0526 -0.1221  0.0491
  785GLU     BB 1757   7.284   6.854  14.280  0.0838 -0.1114  0.0165
  785GLU    SC1 1758   7.369   6.603  14.093 -0.1391  0.0690  0.0827
  786GLY     BB 1759   7.061   6.792  14.448 -0.0360 -0.1040 -0.4613
  787PRO     BB 1760   6.867   7.092  14.696 -0.1303  0.4005  0.0376
  787PRO    SC1 1761   6.731   7.080  14.564  0.0345  0.0857 -0.1071
  788VAL     BB 1762   7.052   7.094  15.006 -0.1475  0.0208 -0.2479
  788VAL    SC1 1763   7.238   7.021  14.991 -0.1478 -0.1348  0.4230
  789LEU     BB 1764   6.997   7.393  15.149  0.2133 -0.1230  0.0004
  789LEU    SC1 1765   7.188   7.571  15.195  0.0875  0.0391 -0.0991
  790ASP     BB 1766   6.639   7.559  15.250 -0.2226  0.1480 -0.2683
  790ASP    SC1 1767   6.575   7.461  15.477  0.0708  0.2079 -0.1593
  791HIS     BB 1768   6.653   7.835  15.123  0.0219  0.2061  0.1997
  791HIS    SC1 1769   6.767   7.968  15.038  0.0475  0.0103 -0.0672
  791HIS    SC2 1770   6.881   8.105  14.963  0.1646  0.0051  0.0911
  791HIS    SC3 1771   7.056   8.023  15.057  0.1101 -0.3065 -0.0745
  792ARG     BB 1772   6.300   7.904  15.245  0.0590  0.1167 -0.0286
  792ARG    SC1 1773   6.108   7.744  15.166  0.0357 -0.0032 -0.1854
  792ARG    SC2 1774   6.131   7.456  15.343 -0.1039  0.1968  0.2117
  793TYR     BB 1775   6.355   7.921  15.579 -0.1440  0.1291  0.2002
  793TYR    SC1 1776   6.529   7.817  15.826  0.1759 -0.0825  0.1161
  793TYR    SC2 1777   6.335   7.678  15.805  0.0324  0.1084  0.1750
  793TYR    SC3 1778   6.408   7.737  16.100  0.0156  0.2663  0.1469
  794TYR     BB 1779   6.309   8.199  15.755 -0.1599  0.0584  0.0588
  794TYR    SC1 1780   6.009   8.194  15.779  0.0115  0.2511  0.0588
  794TYR    SC2 1781   6.073   8.353  15.611 -0.5292  0.2812 -0.1215
  794TYR    SC3 1782   5.884   8.474  15.826 -0.2957  0.0931  0.1907
  795ALA     BB 1783   6.327   8.236  16.136 -0.0701 -0.0078 -0.2010
  796GLY     BB 1784   6.200   8.503  16.262 -0.1110 -0.0986  0.0733
  797GLY     BB 1785   6.331   8.706  16.018 -0.0590 -0.0088  0.1007
  798CYS     BB 1786   6.145   8.962  15.895  0.1646 -0.2493 -0.2436
  798CYS    SC1 1787   6.101   8.943  15.660  0.1408 -0.1442 -0.2470
  799SER     BB 1788   6.471   9.242  15.851 -0.2649  0.1222 -0.0900
  799SER    SC1 1789   6.605   9.112  15.793  0.0833  0.4100  0.0624
  800PRO     BB 1790   6.286   9.405  15.508 -0.0594 -0.3359  0.1736
  800PRO    SC1 1791   6.133   9.495  15.576 -0.1242 -0.1434 -0.2254
  801HIS     BB 1792   6.596   9.439  15.316 -0.2296 -0.0963 -0.5753
  801HIS    SC1 1793   6.750   9.323  15.285  0.0314  0.0981 -0.0361
  801HIS    SC2 1794   6.884   9.190  15.245 -0.1544 -0.0606 -0.1199
  801HIS    SC3 1795   7.030   9.341  15.195 -0.0281 -0.2361 -0.2844
  802TYR     BB 1796   6.563   9.695  15.068 -0.2142  0.0596 -0.1614
  802TYR    SC1 1797   6.880   9.782  15.127 -0.5111 -0.1823 -0.2695
  802TYR    SC2 1798   6.711   9.920  15.226 -0.0812  0.1995 -0.0567
  802TYR    SC3 1799   6.903   9.797  15.436 -0.0217 -0.1364 -0.3066
  803ILE     BB 1800   6.633   9.697  14.675  0.0281 -0.1132  0.3675
  803ILE    SC1 1801   6.839   9.662  14.653 -0.4202 -0.1845  0.1661
  804LEU     BB 1802   6.497   9.967  14.476 -0.0606  0.2578 -0.0622
  804LEU    SC1 1803   6.386   9.886  14.249  0.0955  0.0952 -0.0802
  805ASN     BB 1804   6.068   9.855  14.641  0.0073  0.1966  0.0616
  805ASN    SC1 1805   6.022  10.089  14.567 -0.2482  0.0688 -0.1877
  806THR     BB 1806   6.217   9.566  14.555  0.2709  0.0890 -0.2526
  806THR    SC1 1807   6.188   9.430  14.418 -0.1490 -0.1527  0.0696
  807ARG     BB 1808   6.236   9.484  14.988  0.3095  0.1108 -0.0456
  807ARG    SC1 1809   6.013   9.461  14.948 -0.1684 -0.3287 -0.0917
  807ARG    SC2 1810   5.718   9.444  14.826 -0.3595  0.0835 -0.0411
  808PHE     BB 1811   6.355   9.113  14.990 -0.0527 -0.1203 -0.0259
  808PHE    SC1 1812   6.482   9.176  14.679 -0.0097 -0.1227 -0.1051
  808PHE    SC2 1813   6.640   9.233  14.851 -0.0477 -0.0768 -0.0853
  808PHE    SC3 1814   6.714   9.205  14.624  0.0152 -0.2123 -0.0476
  809ARG     BB 1815   6.378   8.856  15.252 -0.1498  0.0172  0.2257
  809ARG    SC1 1816   6.239   8.670  15.244  0.0448 -0.1134 -0.2191
  809ARG    SC2 1817   6.009   8.483  15.100 -0.1995  0.2604 -0.1188
  810LYS     BB 1818   6.648   8.695  15.425  0.1211 -0.0733  0.2277
  810LYS    SC1 1819   6.857   8.741  15.538  0.3287 -0.1740  0.0312
  810LYS    SC2 1820   7.027   8.934  15.654  0.1503 -0.2496 -0.3288
  811PRO     BB 1821   6.643   8.346  15.445  0.5584  0.0617 -0.3365
  811PRO    SC1 1822   6.553   8.295  15.287  0.1664 -0.0022 -0.0946
  812TYR     BB 1823   6.847   8.221  15.764  0.0197  0.1433  0.2167
  812TYR    SC1 1824   6.942   7.965  15.990 -0.4330 -0.0074 -0.1324
  812TYR    SC2 1825   6.782   8.137  16.044 -0.0216  0.2634  0.2399
  812TYR    SC3 1826   6.778   7.902  16.246 -0.0298  0.2160  0.1849
  813ASN     BB 1827   7.120   8.089  15.499 -0.3227  0.2066 -0.1227
  813ASN    SC1 1828   7.015   7.862  15.496 -0.0169  0.0629 -0.0331
  814VAL     BB 1829   7.202   8.385  15.340  0.1313  0.0543 -0.2589
  814VAL    SC1 1830   7.057   8.462  15.227  0.0019  0.2735  0.0518
  815GLU     BB 1831   7.466   8.595  15.487  0.1678  0.0559  0.0233
  815GLU    SC1 1832   7.519   8.733  15.718  0.3704  0.1203  0.1771
  816SER     BB 1833   7.381   8.902  15.280 -0.1517 -0.0507 -0.0966
  816SER    SC1 1834   7.415   9.080  15.352 -0.2607 -0.1589  0.2223
  817TYR     BB 1835   7.271   8.905  14.882 -0.2452 -0.1513 -0.0195
  817TYR    SC1 1836   7.086   8.949  14.588 -0.1225 -0.0515  0.1452
  817TYR    SC2 1837   7.192   8.735  14.608 -0.0274 -0.0106  0.0855
  817TYR    SC3 1838   7.021   8.760  14.351  0.4513  0.1985 -0.2162
  818THR     BB 1839   7.392   9.224  14.822  0.0057 -0.1746  0.0390
  818THR    SC1 1840   7.417   9.380  14.935  0.0419 -0.1328 -0.0285
  819PRO     BB 1841   7.251   9.383  14.398 -0.1719 -0.0175  0.0819
  819PRO    SC1 1842   7.090   9.389  14.298 -0.2234  0.3446  0.1857
  820GLN     BB 1843   7.591   9.482  14.344 -0.1942  0.1234  0.2149
  820GLN    SC1 1844   7.734   9.428  14.527 -0.1212 -0.1566  0.2311
  821THR     BB 1845   7.625   9.560  14.023 -0.1703 -0.0423  0.3990
  821THR    SC1 1846   7.481   9.640  13.919  0.2053  0.4313  0.2337
  822GLN     BB 1847   7.927   9.551  13.676  0.2429  0.1616 -0.0688
  822GLN    SC1 1848   8.177   9.514  13.767  0.2010  0.0997  0.1267
  823GLY     BB 1849   7.947   9.504  13.324 -0.0194 -0.3267  0.0559
  824LYS     BB 1850   8.218   9.499  13.153 -0.0445  0.2459  0.0263
  824LYS    SC1 1851   8.394   9.346  13.249 -0.0238  0.1858 -0.3260
  824LYS    SC2 1852   8.609   9.191  13.105  0.0990  0.3530 -0.0853
  825TYR     BB 1853   8.262   9.457  12.729 -0.3930  0.2962 -0.1916
  825TYR    SC1 1854   8.060   9.374  12.438 -0.4005  0.2855  0.0787
  825TYR    SC2 1855   8.215   9.556  12.417  0.3074 -0.3195 -0.0308
  825TYR    SC3 1856   8.074   9.487  12.150  0.1548 -0.0397 -0.0241
  826GLU     BB 1857   8.565   9.293  12.620 -0.1072  0.0065 -0.2236
  826GLU    SC1 1858   8.775   9.056  12.648 -0.1484  0.0613  0.1042
  827PHE     BB 1859   8.609   9.354  12.279 -0.1943 -0.0492 -0.2970
  827PHE    SC1 1860   8.526   9.471  11.970  0.0043 -0.0714  0.0192
  827PHE    SC2 1861   8.546   9.655  12.123  0.3459  0.2018 -0.3465
  827PHE    SC3 1862   8.396   9.670  11.935 -0.0459 -0.1184 -0.0650
  828ILE     BB 1863   8.910   9.216  12.111  0.0979 -0.4295  0.4456
  828ILE    SC1 1864   9.022   9.080  12.217 -0.1426 -0.0002  0.1683
  829LEU     BB 1865   8.949   9.248  11.745 -0.2733  0.0351  0.2320
  829LEU    SC1 1866   8.781   9.374  11.582 -0.1869 -0.1874 -0.0293
  830LYS     BB 1867   9.187   9.146  11.504 -0.0123 -0.2304 -0.1575
  830LYS    SC1 1868   9.408   9.024  11.546 -0.0300 -0.0131 -0.2187
  830LYS    SC2 1869   9.549   8.773  11.451 -0.1568  0.0521 -0.1801
  831GLU     BB 1870   9.102   9.186  11.180  0.0731 -0.1039  0.2097
  831GLU    SC1 1871   8.812   9.332  11.101  0.1631  0.0575 -0.0711
  832TYR     BB 1872   9.313   9.157  10.865  0.2078  0.1549  0.1083
  832TYR    SC1 1873   9.547   9.079  11.077  0.1780 -0.0782 -0.0643
  832TYR    SC2 1874   9.641   9.067  10.856  0.1547 -0.6759 -0.0440
  832TYR    SC3 1875   9.850   9.015  11.079  0.1928 -0.0014  0.0798
  833GLU     BB 1876   9.308   9.218  10.530 -0.4690  0.2081 -0.0591
  833GLU    SC1 1877   9.081   9.274  10.396  0.0374  0.2525 -0.1060
  834SER     BB 1878   9.582   9.148  10.294 -0.1708 -0.1046 -0.0365
  834SER    SC1 1879   9.766   9.088  10.314 -0.0807  0.1571 -0.0732
  835TYR     BB 1880   9.494   9.179   9.904  0.1084  0.2819 -0.0921
  835TYR    SC1 1881   9.269   9.376   9.788  0.1862 -0.1227  0.3015
  835TYR    SC2 1882   9.208   9.198   9.937 -0.3349 -0.1133  0.1049
  835TYR    SC3 1883   8.981   9.405   9.897  0.1003  0.3437 -0.0392
  836SER     BB 1884   9.688   9.159   9.576  0.0329  0.3066  0.1121
  836SER    SC1 1885   9.822   9.034   9.509 -0.2413  0.1839 -0.2126
  837ASP     BB 1886   9.500   9.260   9.244  0.1342 -0.0218 -0.0013
  837ASP    SC1 1887   9.306   9.406   9.321  0.0396 -0.1907  0.0783
  838PHE     BB 1888   9.605   9.259   8.947  0.1590 -0.0363  0.3639
  838PHE    SC1 1889   9.873   9.107   8.980  0.0261 -0.1962 -0.2553
  838PHE    SC2 1890   9.933   9.339   8.966 -0.1626 -0.1560 -0.4010
  838PHE    SC3 1891  10.097   9.177   9.031 -0.0899  0.0475 -0.0746
  839GLU     BB 1892   9.540   9.276   8.665  0.0941  0.1019 -0.1955
  839GLU    SC1 1893   9.252   9.314   8.539 -0.1578 -0.0297 -0.0062
  840ARG     BB 1894   9.745   9.260   8.401  0.0519  0.1117 -0.0153
  840ARG    SC1 1895   9.964   9.134   8.463  0.0302  0.1874  0.2482
  840ARG    SC2 1896  10.306   9.131   8.557 -0.2955  0.1482  0.1482
  841ASN     BB 1897   9.595   9.342   8.121  0.3000  0.0906 -0.1895
  841ASN    SC1 1898   9.461   9.552   8.137  0.0653 -0.0559 -0.2354
  842VAL     BB 1899   9.715   9.330   7.758 -0.3201 -0.1393  0.0929
  842VAL    SC1 1900   9.858   9.190   7.764  0.1825  0.3537 -0.1436
  843THR     BB 1901   9.468   9.498   7.509 -0.0043 -0.1521 -0.1673
  843THR    SC1 1902   9.302   9.584   7.567  0.0502  0.0067 -0.2461
  844GLU     BB 1903   9.537   9.551   7.156 -0.2801 -0.2091  0.3601
  844GLU    SC1 1904   9.728   9.483   6.979 -0.1403 -0.1913 -0.1920
  845LYS     BB 1905   9.298   9.699   6.954 -0.0072  0.1445 -0.0594
  845LYS    SC1 1906   9.159   9.840   7.146  0.1158  0.3195  0.0256
  845LYS    SC2 1907   9.270  10.006   7.347  0.0857 -0.5029  0.0367
  846MET     BB 1908   9.356   9.703   6.632 -0.2060  0.2102  0.2494
  846MET    SC1 1909   9.561   9.638   6.437  0.2900 -0.0084 -0.0532
  847ALA     BB 1910   9.169   9.902   6.312  0.1054 -0.5181 -0.0710
  848SER     BB 1911   9.350   9.840   5.956  0.1254 -0.1312  0.1718
  848SER    SC1 1912   9.475   9.691   5.973  0.1471 -0.1285  0.0381
  849LYS     BB 1913   9.125  10.062   5.671  0.2462 -0.1233  0.2342
  849LYS    SC1 1914   8.924  10.175   5.715 -0.0027  0.1472 -0.1350
  849LYS    SC2 1915   8.752  10.358   5.755  0.2792 -0.0043  0.1516
  850SER     BB 1916   9.143  10.090   5.302  0.1451  0.1876  0.0656
  850SER    SC1 1917   9.284  10.026   5.184  0.0508  0.1944 -0.0508
  851GLY     BB 1918   8.841  10.272   5.212  0.0889 -0.0108  0.1032
  852PHE     BB 1919   8.716  10.463   4.917 -0.1240 -0.1444 -0.2200
  852PHE    SC1 1920   8.863  10.312   4.650 -0.0316 -0.0228 -0.1148
  852PHE    SC2 1921   8.717  10.488   4.579 -0.0473  0.0281  0.0418
  852PHE    SC3 1922   8.730  10.285   4.452 -0.1800  0.0619 -0.0272
  853SER     BB 1923   8.469  10.729   4.882  0.0378 -0.0065 -0.0394
  853SER    SC1 1924   8.350  10.854   4.972  0.0057 -0.1100  0.0629
  854PHE     BB 1925   8.431  10.881   4.483  0.2842 -0.0799 -0.1193
  854PHE    SC1 1926   8.619  10.834   4.218 -0.2705  0.0146 -0.3102
  854PHE    SC2 1927   8.419  10.708   4.172 -0.2278 -0.0612 -0.2859
  854PHE    SC3 1928   8.634  10.605   4.147 -0.2075 -0.1460  0.2086
  855GLY     BB 1929   8.174  11.062   4.344 -0.0834 -0.2740 -0.1663
  856PHE     BB 1930   8.174  11.139   4.014  0.0478 -0.0292 -0.0100
  856PHE    SC1 1931   8.452  11.149   3.868  0.2480 -0.2236  0.2512
  856PHE    SC2 1932   8.334  10.965   3.771  0.0591 -0.0298  0.1106
  856PHE    SC3 1933   8.574  10.966   3.773  0.0613 -0.2606  0.0817
  857LYS     BB 1934   7.923  11.322   3.933 -0.0191 -0.0944  0.0360
  857LYS    SC1 1935   7.795  11.453   4.112 -0.3753 -0.0096 -0.0281
  857LYS    SC2 1936   7.670  11.318   4.390  0.3568  0.1717  0.3348
  858ILE     BB 1937   7.803  11.452   3.665 -0.0666  0.0910 -0.0960
  858ILE    SC1 1938   7.649  11.567   3.602 -0.0350 -0.1231 -0.0634
  859PRO     BB 1939   8.136  11.432   3.417 -0.3221 -0.0104  0.1011
  859PRO    SC1 1940   8.288  11.367   3.511 -0.0787 -0.1326 -0.3625
  860GLY     BB 1941   7.951  11.388   3.119 -0.1571 -0.1060  0.0766
  861ILE     BB 1942   7.711  11.144   3.197  0.1233  0.0415  0.2810
  861ILE    SC1 1943   7.507  11.126   3.137 -0.0424 -0.0099 -0.0471
  862PHE     BB 1944   7.618  10.982   3.615 -0.1598  0.1785 -0.2077
  862PHE    SC1 1945   7.850  10.751   3.471  0.2099 -0.0432  0.0830
  862PHE    SC2 1946   7.958  10.937   3.577 -0.0118  0.0613  0.1259
  862PHE    SC3 1947   8.077  10.807   3.414  0.1021  0.3185  0.0021
  863GLU     BB 1948   7.633  11.017   3.953 -0.3423  0.0104  0.0994
  863GLU    SC1 1949   7.472  10.929   4.142 -0.1240  0.0931 -0.1620
  864LEU     BB 1950   7.914  10.759   4.105  0.1827 -0.2345  0.2379
  864LEU    SC1 1951   8.008  10.565   3.951 -0.2795 -0.1081 -0.2068
  865GLY     BB 1952   7.893  10.716   4.429  0.0895  0.0107  0.0795
  866ILE     BB 1953   8.093  10.480   4.575 -0.1485 -0.0091 -0.1204
  866ILE    SC1 1954   8.233  10.370   4.444 -0.0494  0.0488 -0.1485
  867SER     BB 1955   8.190  10.413   4.965 -0.0868  0.1237 -0.0474
  867SER    SC1 1956   8.099  10.415   5.137  0.0802  0.0743  0.0422
  868SER     BB 1957   8.450  10.051   4.941 -0.0368  0.1221 -0.0196
  868SER    SC1 1958   8.496  10.000   4.759 -0.0693  0.2957 -0.0774
  869GLN     BB 1959   8.578   9.933   5.247 -0.2873  0.2834 -0.2905
  869GLN    SC1 1960   8.379  10.165   5.422 -0.1876  0.3695 -0.1179
  870SER     BB 1961   8.756   9.676   5.430 -0.1891 -0.0703  0.0722
  870SER    SC1 1962   8.812   9.495   5.384 -0.3189 -0.1011  0.0326
  871ASP     BB 1963   8.730   9.723   5.809  0.2754  0.4867  0.1310
  871ASP    SC1 1964   8.559   9.912   5.807 -0.2254  0.0373 -0.1205
  872ARG     BB 1965   8.974   9.495   5.989  0.1935  0.1651 -0.1857
  872ARG    SC1 1966   9.099   9.407   5.819  0.0550  0.0471  0.2266
  872ARG    SC2 1967   9.315   9.532   5.540  0.0049 -0.3626 -0.0631
  873GLY     BB 1968   8.969   9.492   6.315 -0.1811 -0.0571  0.3188
  874LYS     BB 1969   9.119   9.340   6.622  0.1501 -0.1701  0.2634
  874LYS    SC1 1970   9.329   9.216   6.659  0.2508  0.1078 -0.0400
  874LYS    SC2 1971   9.465   9.019   6.778  0.0168  0.2302 -0.1984
  875HIS     BB 1972   9.071   9.321   7.010  0.1384  0.2232 -0.1352
  875HIS    SC1 1973   8.918   9.376   7.118  0.1538  0.0598 -0.0320
  875HIS    SC2 1974   8.755   9.419   7.212  0.0900  0.1406 -0.1815
  875HIS    SC3 1975   8.862   9.519   7.370 -0.0098  0.1705 -0.1322
  876TYR     BB 1976   9.270   9.069   7.232  0.0931 -0.1715 -0.0137
  876TYR    SC1 1977   9.598   9.094   7.313  0.0705 -0.0188  0.0864
  876TYR    SC2 1978   9.507   8.883   7.244 -0.0219  0.1248 -0.2383
  876TYR    SC3 1979   9.816   8.877   7.269 -0.0430 -0.1119 -0.0157
  877ILE     BB 1980   9.250   9.068   7.614  0.1298 -0.0132  0.0905
  877ILE    SC1 1981   9.075   9.147   7.689  0.0631 -0.2724  0.1214
  878ARG     BB 1982   9.444   8.869   7.769  0.0387 -0.2029 -0.2228
  878ARG    SC1 1983   9.649   8.713   7.757 -0.2190 -0.0734 -0.0981
  878ARG    SC2 1984   9.790   8.404   7.852 -0.0981 -0.1171 -0.2223
  879ARG     BB 1985   9.320   8.948   8.083 -0.2539  0.2555 -0.1140
  879ARG    SC1 1986   9.121   9.089   8.141  0.0181  0.2758  0.0548
  879ARG    SC2 1987   9.011   9.430   8.151  0.3772 -0.1697 -0.0339
  880THR     BB 1988   9.554   8.794   8.338 -0.2212  0.1671  0.1420
  880THR    SC1 1989   9.727   8.739   8.266 -0.2063  0.0677  0.2510
  881LYS     BB 1990   9.536   8.804   8.734 -0.2620 -0.1708  0.0710
  881LYS    SC1 1991   9.272   8.850   8.741 -0.2376 -0.0075  0.2698
  881LYS    SC2 1992   9.155   9.018   8.962  0.2448  0.1771  0.0979
  882ARG     BB 1993   9.619   8.703   9.046 -0.1169 -0.2234  0.4402
  882ARG    SC1 1994   9.721   8.526   9.195  0.0448  0.0566 -0.0132
  882ARG    SC2 1995   9.947   8.296   9.317 -0.0140  0.0733 -0.0330
  883PHE     BB 1996   9.357   8.816   9.349 -0.2241  0.1262 -0.2595
  883PHE    SC1 1997   9.002   8.853   9.398  0.2265  0.0265  0.1365
  883PHE    SC2 1998   9.132   8.998   9.538 -0.0630  0.0632  0.3683
  883PHE    SC3 1999   8.933   9.080   9.432  0.1617  0.0385 -0.0774
  884SER     BB 2000   9.484   8.661   9.654  0.1578  0.2328 -0.1995
  884SER    SC1 2001   9.661   8.580   9.671 -0.0183 -0.1726 -0.2622
  885HIS     BB 2002   9.290   8.740   9.971 -0.1897 -0.1864 -0.1434
  885HIS    SC1 2003   9.103   8.757   9.918 -0.0921  0.2358 -0.3679
  885HIS    SC2 2004   8.924   8.783   9.851 -0.2902  0.1017  0.1048
  885HIS    SC3 2005   8.871   8.909  10.018  0.0733  0.1078  0.2166
  886THR     BB 2006   9.286   8.668  10.345 -0.0162 -0.0527 -0.2000
  886THR    SC1 2007   9.473   8.667  10.401 -0.0438  0.3126 -0.0893
  887LYS     BB 2008   9.020   8.807  10.531 -0.1084  0.3506  0.2460
  887LYS    SC1 2009   8.814   8.894  10.536  0.1062  0.4397  0.0052
  887LYS    SC2 2010   8.701   9.159  10.672  0.0811 -0.1715 -0.0906
  888SER     BB 2011   9.145   8.689  10.901  0.2234  0.2240  0.1047
  888SER    SC1 2012   9.335   8.644  10.895  0.2632  0.3808  0.1779
  889VAL     BB 2013   8.892   8.799  11.178  0.0675  0.1243 -0.0412
  889VAL    SC1 2014   8.716   8.840  11.093 -0.0408 -0.0763  0.0845
  890PHE     BB 2015   8.911   8.717  11.531  0.0235  0.3140  0.2205
  890PHE    SC1 2016   9.151   8.596  11.752 -0.0665  0.1347  0.1075
  890PHE    SC2 2017   8.987   8.701  11.893 -0.1335  0.2565 -0.0604
  890PHE    SC3 2018   9.220   8.755  11.919 -0.1390  0.2246  0.0520
  891LEU     BB 2019   8.600   8.852  11.718 -0.1666 -0.1679 -0.5015
  891LEU    SC1 2020   8.435   9.059  11.724 -0.1172 -0.1364 -0.2039
  892HIS     BB 2021   8.575   8.815  12.115  0.0445 -0.0758 -0.1337
  892HIS    SC1 2022   8.687   8.683  12.204 -0.0662 -0.2769 -0.2928
  892HIS    SC2 2023   8.812   8.573  12.302  0.0060  0.0005 -0.0705
  892HIS    SC3 2024   8.672   8.546  12.464 -0.0329  0.1097 -0.0869
  893ALA     BB 2025   8.367   8.994  12.309  0.0165  0.1341 -0.0840
  894ARG     BB 2026   8.245   8.955  12.619  0.2015  0.0601 -0.1706
  894ARG    SC1 2027   8.361   8.799  12.792  0.1126 -0.0346  0.0373
  894ARG    SC2 2028   8.344   8.459  12.902  0.4034  0.1400 -0.3735
  895SER     BB 2029   7.988   9.115  12.859 -0.0760 -0.2614 -0.0490
  895SER    SC1 2030   7.807   9.163  12.805  0.0326  0.0414 -0.1471
  896ASP     BB 2031   8.004   8.993  13.222 -0.3100 -0.0431 -0.1836
  896ASP    SC1 2032   8.200   8.835  13.260 -0.2017  0.1403  0.0260
  897LEU     BB 2033   7.750   9.143  13.360  0.0986 -0.0895 -0.3207
  897LEU    SC1 2034   7.501   9.224  13.314 -0.0461 -0.2636  0.1350
  898GLU     BB 2035   7.714   9.112  13.776 -0.2367  0.0337 -0.0012
  898GLU    SC1 2036   7.901   9.160  14.071  0.0061 -0.2374  0.0063
  899VAL     BB 2037   7.426   9.152  13.939  0.0983  0.2739 -0.1432
  899VAL    SC1 2038   7.260   9.124  13.830  0.1368  0.1287 -0.1652
  900ALA     BB 2039   7.480   9.017  14.260 -0.0200 -0.2430  0.3092
  901HIS     BB 2040   7.619   8.929  14.580 -0.0510  0.0128  0.0082
  901HIS    SC1 2041   7.805   8.975  14.618 -0.0112  0.0029 -0.1667
  901HIS    SC2 2042   7.981   9.040  14.664 -0.1305  0.2095 -0.0147
  901HIS    SC3 2043   8.029   8.859  14.772  0.1939  0.0359 -0.4441
  902TYR     BB 2044   7.614   8.603  14.769 -0.3263  0.3468 -0.0482
  902TYR    SC1 2045   7.489   8.361  14.676  0.0240 -0.0833  0.2666
  902TYR    SC2 2046   7.347   8.428  14.858 -0.3092  0.0050 -0.0231
  902TYR    SC3 2047   7.441   8.134  14.882 -0.2282  0.0622  0.3705
  903LYS     BB 2048   7.778   8.451  15.055  0.0553  0.1207  0.1204
  903LYS    SC1 2049   7.902   8.641  15.195  0.0110  0.1162 -0.0790
  903LYS    SC2 2050   7.961   8.671  15.486 -0.0180 -0.1123 -0.1224
  904LEU     BB 2051   7.626   8.210  15.324 -0.2491  0.1550  0.2456
  904LEU    SC1 2052   7.583   7.949  15.307 -0.2766  0.1786 -0.0636
  905LYS     BB 2053   7.614   8.252  15.694  0.2582 -0.2107 -0.1265
  905LYS    SC1 2054   7.448   8.266  15.915 -0.2895 -0.1218  0.3191
  905LYS    SC2 2055   7.234   8.463  15.955 -0.0384 -0.1133 -0.2558
  906PRO     BB 2056   7.880   8.004  15.782  0.0659 -0.0628 -0.0573
  906PRO    SC1 2057   7.933   7.885  15.643  0.3426  0.0677 -0.0646
  907ARG     BB 2058   7.702   7.868  16.123 -0.1080 -0.3178  0.0565
  907ARG    SC1 2059   7.824   7.713  16.247 -0.0516  0.1438  0.1285
  907ARG    SC2 2060   8.063   7.471  16.323  0.2546 -0.0772  0.0532
  908SER     BB 2061   7.286   7.643  16.197  0.2686  0.0233 -0.4567
  908SER    SC1 2062   7.262   7.764  16.348  0.2920 -0.1116 -0.3435
  909LEU     BB 2063   7.236   7.598  15.858  0.1772 -0.0888 -0.1731
  909LEU    SC1 2064   7.418   7.750  15.741  0.3258 -0.3115 -0.2328
  910MET     BB 2065   6.944   7.451  15.789 -0.0703 -0.0344  0.0014
  910MET    SC1 2066   6.785   7.416  16.014 -0.3043  0.0419 -0.0491
  911LEU     BB 2067   6.988   7.197  15.576 -0.3153 -0.2527 -0.2018
  911LEU    SC1 2068   7.185   7.058  15.465 -0.0961  0.0660 -0.2129
  912HIS     BB 2069   6.723   7.073  15.298 -0.2522 -0.0446 -0.2444
  912HIS    SC1 2070   6.577   7.099  15.173 -0.3459  0.1482 -0.1066
  912HIS    SC2 2071   6.426   7.130  15.055 -0.3368  0.0355 -0.1325
  912HIS    SC3 2072   6.463   6.947  14.947 -0.2039  0.0406 -0.0966
  913TYR     BB 2073   6.411   6.723  15.406 -0.3061  0.0489  0.0163
  913TYR    SC1 2074   6.103   6.763  15.282  0.0390  0.0863  0.0888
  913TYR    SC2 2075   6.169   6.947  15.421  0.1615  0.0380  0.0949
  913TYR    SC3 2076   5.976   7.031  15.193  0.2192  0.1738  0.0970
  914GLU     BB 2077   6.532   6.513  15.147  0.2535  0.1394  0.0633
  914GLU    SC1 2078   6.358   6.370  14.961  0.2298 -0.1536 -0.2832
  915PHE     BB 2079   6.893   6.601  15.225  0.2247  0.1114 -0.0095
  915PHE    SC1 2080   6.966   6.416  14.957  0.7506  0.0904  0.1683
  915PHE    SC2 2081   6.933   6.645  14.896  0.0787  0.0192  0.2447
  915PHE    SC3 2082   6.835   6.471  14.763  0.5532 -0.2242  0.2093
  916LEU     BB 2083   6.887   6.553  15.544  0.0140  0.1129 -0.1417
  916LEU    SC1 2084   6.805   6.761  15.687 -0.0863 -0.0362  0.0189
  917GLN     BB 2085   6.746   6.246  15.552 -0.3646 -0.1941 -0.1510
  917GLN    SC1 2086   6.492   6.328  15.727 -0.1067 -0.2824  0.0872
  918ARG     BB 2087   6.989   6.110  15.316 -0.1766 -0.3428  0.1830
  918ARG    SC1 2088   6.911   5.880  15.306 -0.1380  0.0131  0.1714
  918ARG    SC2 2089   6.866   5.644  15.049 -0.0238  0.2617 -0.0355
  919VAL     BB 2090   7.256   6.221  15.473 -0.0813 -0.1426 -0.2187
  919VAL    SC1 2091   7.453   6.238  15.503 -0.1352 -0.1395  0.1486
  920LYS     BB 2092   7.089   6.065  15.835  0.0095  0.2449  0.0130
  920LYS    SC1 2093   7.008   6.295  15.909  0.0282  0.1374 -0.0407
  920LYS    SC2 2094   6.925   6.483  16.126  0.1273 -0.0397 -0.0134
  921ARG     BB 2095   7.054   5.765  15.770 -0.0502 -0.1745  0.0651
  921ARG    SC1 2096   6.763   5.739  15.757 -0.1872  0.0440 -0.1897
  921ARG    SC2 2097   6.557   5.544  15.917 -0.0409 -0.3334  0.0997
  922LEU     BB 2098   7.447   5.720  15.624 -0.0995  0.1036 -0.0731
  922LEU    SC1 2099   7.355   5.756  15.378 -0.0975 -0.0021 -0.0890
  923PRO     BB 2100   7.592   5.375  15.717  0.0653 -0.0430 -0.1875
  923PRO    SC1 2101   7.456   5.249  15.674 -0.2972  0.3007 -0.0641
  924LEU     BB 2102   7.911   5.415  15.905 -0.1513  0.0795  0.1596
  924LEU    SC1 2103   7.821   5.626  16.037 -0.2927  0.0340  0.1357
  925GLU     BB 2104   8.114   5.225  15.853  0.0896  0.2400 -0.3286
  925GLU    SC1 2105   8.343   5.177  16.084 -0.3490 -0.1715  0.3327
  926TYR     BB 2106   8.310   5.255  15.555  0.0987 -0.0989  0.0255
  926TYR    SC1 2107   8.591   5.332  15.437  0.0713 -0.0642  0.1448
  926TYR    SC2 2108   8.415   5.464  15.342 -0.1039 -0.3982 -0.0007
  926TYR    SC3 2109   8.626   5.378  15.133  0.0809 -0.2416  0.1185
  927SER     BB 2110   8.090   5.109  15.247 -0.0307  0.1112  0.0199
  927SER    SC1 2111   7.909   5.114  15.319  0.0436  0.1646  0.2051
  928TYR     BB 2112   8.131   5.333  14.927 -0.1167  0.1590 -0.1118
  928TYR    SC1 2113   8.357   5.486  14.703  0.3202  0.0375 -0.0240
  928TYR    SC2 2114   8.384   5.248  14.684  0.1500 -0.0017  0.2111
  928TYR    SC3 2115   8.473   5.400  14.429 -0.0689 -0.3443 -0.0716
  929GLY     BB 2116   7.858   5.213  14.807 -0.2061 -0.1179 -0.1948
  930GLU     BB 2117   7.650   5.426  14.963  0.1173  0.0419  0.1835
  930GLU    SC1 2118   7.345   5.484  15.003  0.1039 -0.2559  0.0526
  931TYR     BB 2119   7.838   5.731  14.955  0.3650  0.2388  0.0302
  931TYR    SC1 2120   8.050   5.759  15.181  0.0194 -0.0106  0.1731
  931TYR    SC2 2121   7.845   5.865  15.246 -0.2339 -0.3501 -0.0652
  931TYR    SC3 2122   7.918   5.624  15.427  0.1790  0.0329  0.2822
  932ARG     BB 2123   7.860   5.723  14.603 -0.3762 -0.5079 -0.0913
  932ARG    SC1 2124   7.950   5.567  14.464 -0.2088  0.2437 -0.0217
  932ARG    SC2 2125   7.837   5.292  14.265 -0.0014 -0.0485 -0.0902
  933ASP     BB 2126   7.498   5.765  14.565 -0.1428 -0.2122  0.2271
  933ASP    SC1 2127   7.464   5.582  14.391  0.0081  0.2885 -0.3393
  934LEU     BB 2128   7.472   5.991  14.785 -0.2098 -0.1447  0.1851
  934LEU    SC1 2129   7.283   6.049  14.962 -0.1311  0.4557  0.0773
  935PHE     BB 2130   7.712   6.216  14.635  0.0425 -0.1387 -0.3796
  935PHE    SC1 2131   7.877   6.234  14.919  0.1241  0.2234  0.5381
  935PHE    SC2 2132   8.010   6.178  14.727 -0.2081  0.2864  0.2875
  935PHE    SC3 2133   8.091   6.130  14.947 -0.1728 -0.5269  0.1050
  936ARG     BB 2134   7.537   6.178  14.339  0.1022  0.1984 -0.0368
  936ARG    SC1 2135   7.521   6.067  14.131 -0.2188  0.1740  0.1144
  936ARG    SC2 2136   7.761   5.786  14.092 -0.0888  0.3420  0.3201
  937ASP     BB 2137   7.244   6.269  14.450  0.3676  0.2049 -0.0572
  937ASP    SC1 2138   7.008   6.176  14.424  0.3846  0.1025  0.1509
  938PHE     BB 2139   7.407   6.618  14.642  0.1464 -0.0366 -0.3377
  938PHE    SC1 2140   7.407   6.510  14.979 -0.1398  0.2848 -0.1135
  938PHE    SC2 2141   7.583   6.670  14.946 -0.1327  0.2396 -0.2969
  938PHE    SC3 2142   7.595   6.515  15.128  0.1463  0.0659 -0.4615
  939GLY     BB 2143   7.739   6.667  14.481 -0.0521  0.3964  0.0252
  940THR     BB 2144   8.022   6.690  14.606  0.0368  0.3386 -0.1617
  940THR    SC1 2145   8.198   6.616  14.566 -0.0848  0.0258 -0.1304
  941HIS     BB 2146   8.070   7.076  14.774 -0.2195  0.3417  0.0451
  941HIS    SC1 2147   8.234   7.091  14.669 -0.0911 -0.0323  0.1822
  941HIS    SC2 2148   8.390   7.104  14.556 -0.1786 -0.1755  0.0536
  941HIS    SC3 2149   8.511   6.993  14.696 -0.0628  0.0433  0.1273
  942TYR     BB 2150   7.848   7.376  14.815 -0.1950 -0.0375  0.4577
  942TYR    SC1 2151   7.818   7.381  15.142  0.4398  0.1248  0.2628
  942TYR    SC2 2152   7.620   7.283  15.047  0.4672  0.1026  0.2271
  942TYR    SC3 2153   7.580   7.376  15.340  0.3913  0.1391  0.2066
  943ILE     BB 2154   7.849   7.692  14.704 -0.0048  0.2262  0.0136
  943ILE    SC1 2155   7.722   7.736  14.533 -0.1410  0.1281  0.3520
  944THR     BB 2156   7.961   7.930  14.961  0.1931  0.3585  0.2366
  944THR    SC1 2157   8.058   7.878  15.122  0.0722  0.1344  0.2377
  945GLU     BB 2158   8.040   8.264  14.828 -0.2978 -0.4405  0.1523
  945GLU    SC1 2159   8.303   8.397  14.957 -0.4383 -0.2752  0.1483
  946ALA     BB 2160   7.940   8.362  14.499  0.0675  0.1510 -0.1715
  947VAL     BB 2161   7.883   8.626  14.262  0.0159 -0.1075 -0.2743
  947VAL    SC1 2162   8.026   8.737  14.175  0.3922 -0.4748 -0.1348
  948LEU     BB 2163   7.585   8.616  13.990 -0.0866  0.1006 -0.0216
  948LEU    SC1 2164   7.436   8.518  14.186 -0.0418  0.2718  0.0989
  949GLY     BB 2165   7.519   8.764  13.642  0.1200  0.3310 -0.0628
  950GLY     BB 2166   7.504   8.678  13.309  0.2469 -0.1776 -0.0579
  951ILE     BB 2167   7.795   8.662  12.989 -0.0768  0.4311  0.0602
  951ILE    SC1 2168   7.914   8.495  13.079  0.1465  0.0731  0.0928
  952TYR     BB 2169   7.768   8.718  12.594 -0.0539 -0.0910  0.1143
  952TYR    SC1 2170   7.802   8.922  12.367  0.1485  0.0216 -0.2137
  952TYR    SC2 2171   7.578   8.893  12.447  0.2065  0.0632 -0.0382
  952TYR    SC3 2172   7.597   8.883  12.138 -0.0071 -0.1606 -0.0444
  953GLU     BB 2173   8.043   8.535  12.449  0.0839  0.2675  0.1564
  953GLU    SC1 2174   8.272   8.259  12.476  0.1662 -0.0807  0.2492
  954TYR     BB 2175   8.124   8.596  12.114 -0.0908  0.2044 -0.0444
  954TYR    SC1 2176   7.930   8.691  11.913  0.2339  0.0721  0.2819
  954TYR    SC2 2177   8.009   8.910  11.968  0.0811  0.1625  0.1459
  954TYR    SC3 2178   8.020   8.852  11.664 -0.4684  0.2117  0.1131
  955THR     BB 2179   8.406   8.484  11.906 -0.0185  0.0591 -0.2198
  955THR    SC1 2180   8.485   8.329  11.993 -0.0433  0.1005 -0.1235
  956LEU     BB 2181   8.450   8.477  11.556  0.0855 -0.1274 -0.2374
  956LEU    SC1 2182   8.342   8.622  11.363 -0.1256 -0.1146 -0.1111
  957VAL     BB 2183   8.720   8.318  11.436 -0.1253  0.2010 -0.1008
  957VAL    SC1 2184   8.847   8.251  11.575  0.0777  0.0816 -0.3407
  958MET     BB 2185   8.712   8.333  10.999  0.3626 -0.1987  0.0949
  958MET    SC1 2186   8.547   8.533  10.744 -0.1778 -0.3378  0.1188
  959ASN     BB 2187   8.975   8.276  10.806 -0.1299 -0.0101 -0.4140
  959ASN    SC1 2188   9.203   8.176  10.814 -0.0240  0.2467 -0.2018
  960LYS     BB 2189   8.925   8.298  10.445 -0.0595 -0.3202 -0.1829
  960LYS    SC1 2190   8.756   8.435  10.314 -0.1937 -0.0734  0.0484
  960LYS    SC2 2191   8.522   8.504  10.092 -0.2970 -0.1338 -0.3492
  961GLU     BB 2192   9.169   8.289  10.134  0.1046 -0.2728  0.0452
  961GLU    SC1 2193   9.345   8.050  10.250  0.0894 -0.2769 -0.0785
  962ALA     BB 2194   9.151   8.272   9.854 -0.1666  0.4129 -0.0602
  963MET     BB 2195   9.219   8.315   9.469  0.0695  0.0011  0.0049
  963MET    SC1 2196   9.466   8.194   9.448 -0.2906  0.1148 -0.1663
  964GLU     BB 2197   9.145   8.437   9.133 -0.1475 -0.4242  0.0290
  964GLU    SC1 2198   8.951   8.580   8.988  0.1873  0.4021  0.0246
  965ARG     BB 2199   9.376   8.354   8.857  0.1198  0.2817  0.1337
  965ARG    SC1 2200   9.528   8.142   8.883 -0.3217 -0.2988 -0.2784
  965ARG    SC2 2201   9.468   7.924   8.624  0.0966  0.0738  0.1314
  966GLY     BB 2202   9.200   8.394   8.559  0.1182  0.0768  0.0537
  967ASP     BB 2203   9.354   8.399   8.277  0.0347  0.2213 -0.1735
  967ASP    SC1 2204   9.575   8.274   8.248 -0.2067 -0.1938 -0.2511
  968TYR     BB 2205   9.192   8.468   7.992  0.1139  0.0068 -0.1891
  968TYR    SC1 2206   8.950   8.611   8.161  0.1215  0.0683  0.1302
  968TYR    SC2 2207   8.922   8.662   7.928 -0.0345 -0.0807  0.1159
  968TYR    SC3 2208   8.694   8.776   8.104  0.1108  0.0772  0.2023
  969THR     BB 2209   9.234   8.518   7.571  0.1285 -0.3315  0.4123
  969THR    SC1 2210   9.347   8.435   7.435  0.4672  0.3456  0.2652
  970LEU     BB 2211   8.908   8.773   7.391  0.0143 -0.0469 -0.1481
  970LEU    SC1 2212   8.728   8.967   7.400 -0.0739 -0.1351 -0.0038
  971ASN     BB 2213   8.962   8.784   7.069 -0.2567  0.0566 -0.2264
  971ASN    SC1 2214   9.136   8.628   6.980 -0.0625 -0.1111  0.4398
  972ASN     BB 2215   8.792   8.949   6.829  0.0160 -0.0212  0.3281
  972ASN    SC1 2216   8.609   9.115   6.866 -0.0971 -0.0891  0.0803
  973VAL     BB 2217   8.877   8.965   6.491 -0.0238  0.1507 -0.2702
  973VAL    SC1 2218   8.992   8.817   6.421 -0.1375 -0.0957  0.0566
  974HIS     BB 2219   8.676   9.142   6.237 -0.0821  0.0960  0.0790
  974HIS    SC1 2220   8.530   9.242   6.317 -0.2427  0.0552 -0.1486
  974HIS    SC2 2221   8.384   9.337   6.401 -0.1577  0.3022 -0.2973
  974HIS    SC3 2222   8.506   9.511   6.435  0.1194  0.0810 -0.1462
  975ALA     BB 2223   8.655   9.174   5.856 -0.2630  0.1994 -0.1515
  976CYS     BB 2224   8.399   9.378   5.782  0.1506 -0.1222  0.2066
  976CYS    SC1 2225   8.318   9.528   5.952 -0.2682  0.0510 -0.1403
  977ALA     BB 2226   8.325   9.549   5.482 -0.0771 -0.2038  0.1240
  978LYS     BB 2227   8.110   9.660   5.265 -0.0574 -0.1140 -0.2286
  978LYS    SC1 2228   7.959   9.834   5.354  0.4231 -0.0145  0.0790
  978LYS    SC2 2229   7.662   9.825   5.371  0.0747 -0.1518  0.0477
  979ASN     BB 2230   8.056   9.824   4.907  0.0929 -0.0422 -0.1140
  979ASN    SC1 2231   8.094   9.615   4.775  0.1532 -0.1557  0.0823
  980ASP     BB 2232   7.808  10.032   4.894  0.0908 -0.1003  0.0672
  980ASP    SC1 2233   7.650  10.178   5.032  0.0328  0.0111 -0.1170
  981PHE     BB 2234   7.747  10.138   4.556  0.0353 -0.1952 -0.4830
  981PHE    SC1 2235   7.867   9.873   4.395  0.2405 -0.2124  0.0286
  981PHE    SC2 2236   7.894  10.079   4.276  0.0665 -0.1162  0.1538
  981PHE    SC3 2237   7.839   9.878   4.157  0.1016 -0.0634  0.0474
  982LYS     BB 2238   7.514  10.346   4.389 -0.1755  0.2460 -0.0152
  982LYS    SC1 2239   7.361  10.539   4.384  0.2988  0.0392 -0.1141
  982LYS    SC2 2240   7.099  10.564   4.231  0.1571  0.0408  0.2523
  983ILE     BB 2241   7.490  10.435   3.948  0.0007  0.0891  0.3255
  983ILE    SC1 2242   7.613  10.256   3.898 -0.1058  0.3648  0.0365
  984GLY     BB 2243   7.339  10.637   3.755  0.4776 -0.1894 -0.2681
  985GLY     BB 2244   7.357  10.696   3.424  0.0985 -0.1834 -0.1565
  986ALA     BB 2245   7.482  10.646   3.112 -0.2656  0.0310 -0.1399
  987ILE     BB 2246   7.462  10.731   2.765 -0.0559 -0.0540 -0.1236
  987ILE    SC1 2247   7.366  10.928   2.716 -0.0364 -0.2985  0.1492
  988GLU     BB 2248   7.471  10.569   2.367  0.0930  0.2283 -0.0996
  988GLU    SC1 2249   7.291  10.740   2.269 -0.0369  0.0494 -0.3363
  989GLU     BB 2250   7.401  10.187   2.407 -0.0009 -0.0299 -0.2855
  989GLU    SC1 2251   7.413   9.994   2.235  0.4744 -0.1782  0.2607
  990VAL     BB 2252   7.481  10.178   2.737 -0.1834 -0.0314  0.2476
  990VAL    SC1 2253   7.636  10.180   2.862  0.0407 -0.0440 -0.0279
  991TYR     BB 2254   7.221  10.283   3.060 -0.0365  0.3672 -0.1621
  991TYR    SC1 2255   7.044  10.512   2.874  0.0655  0.2340 -0.0519
  991TYR    SC2 2256   7.000  10.284   2.814  0.0748  0.2099  0.0312
  991TYR    SC3 2257   6.975  10.478   2.574 -0.3860  0.1833  0.0562
  992VAL     BB 2258   6.986  10.290   3.341  0.1003  0.2902 -0.4762
  992VAL    SC1 2259   6.821  10.180   3.366  0.3741  0.0242  0.2050
  993SER     BB 2260   7.034  10.279   3.817 -0.0070 -0.0663 -0.1070
  993SER    SC1 2261   6.853  10.314   3.882 -0.0326  0.0897 -0.2584
  994LEU     BB 2262   7.217  10.057   4.088 -0.0043 -0.0187 -0.0166
  994LEU    SC1 2263   7.344   9.864   3.959  0.1045  0.1273 -0.1290
  995GLY     BB 2264   7.251  10.089   4.361  0.4725 -0.0667 -0.2785
  996VAL     BB 2265   7.349   9.751   4.465  0.4708  0.2426  0.1520
  996VAL    SC1 2266   7.453   9.591   4.404  0.2072  0.1560 -0.0717
  997SER     BB 2267   7.522   9.725   4.859 -0.1679 -0.0586 -0.1496
  997SER    SC1 2268   7.377   9.657   4.969  0.0331 -0.1419  0.0668
  998VAL     BB 2269   7.742   9.336   4.946  0.0514 -0.2950 -0.0781
  998VAL    SC1 2270   7.714   9.310   4.749 -0.1578 -0.0858 -0.0761
  999GLY     BB 2271   7.894   9.310   5.217  0.4898 -0.1287 -0.2158
 1000LYS     BB 2272   7.955   9.121   5.577  0.4125 -0.0289  0.4150
 1000LYS    SC1 2273   8.137   8.948   5.468 -0.2773  0.1378 -0.1542
 1000LYS    SC2 2274   8.225   8.770   5.284 -0.1561 -0.0003 -0.3267
 1001CYS     BB 2275   8.008   9.164   5.929  0.0647 -0.1369  0.0326
 1001CYS    SC1 2276   7.935   9.217   6.152  0.0639 -0.0085  0.0024
 1002ARG     BB 2277   8.225   8.885   6.022 -0.0203 -0.4102  0.0201
 1002ARG    SC1 2278   8.400   8.751   5.878  0.0246 -0.1717  0.2444
 1002ARG    SC2 2279   8.585   8.607   5.673 -0.2469 -0.1118 -0.0122
 1003GLY     BB 2280   8.304   8.853   6.333  0.1763 -0.2132  0.3799
 1004ILE     BB 2281   8.448   8.702   6.565 -0.1312  0.1503 -0.0002
 1004ILE    SC1 2282   8.569   8.530   6.579  0.0789 -0.1546 -0.0213
 1005LEU     BB 2283   8.403   8.627   6.976  0.0756 -0.2851  0.1727
 1005LEU    SC1 2284   8.306   8.737   7.197 -0.0443 -0.1064  0.0311
 1006ASN     BB 2285   8.645   8.409   7.160  0.0007 -0.1200 -0.1064
 1006ASN    SC1 2286   8.828   8.245   7.112  0.0941 -0.0518  0.0113
 1007GLU     BB 2287   8.663   8.450   7.528  0.0279  0.1428  0.1101
 1007GLU    SC1 2288   8.426   8.503   7.659 -0.0686 -0.0978  0.2381
 1008ILE     BB 2289   8.864   8.175   7.654  0.0432 -0.0726  0.2319
 1008ILE    SC1 2290   9.013   8.073   7.561  0.1873 -0.2289 -0.0839
 1009LYS     BB 2291   8.842   8.147   8.010  0.3280 -0.0849  0.2354
 1009LYS    SC1 2292   8.645   8.212   8.162 -0.0910  0.1568 -0.2557
 1009LYS    SC2 2293   8.384   8.342   8.118 -0.1272 -0.0884  0.3705
 1010ASP     BB 2294   9.059   7.986   8.238 -0.0023  0.0747  0.1189
 1010ASP    SC1 2295   9.263   7.834   8.221 -0.0391  0.0647 -0.2747
 1011ARG     BB 2296   8.990   8.046   8.607 -0.0396 -0.0811  0.1876
 1011ARG    SC1 2297   8.803   8.184   8.696  0.1369 -0.0648 -0.0786
 1011ARG    SC2 2298   8.662   8.502   8.615  0.2511 -0.0178  0.2568
 1012ASN     BB 2299   9.091   7.893   8.908  0.0092  0.4394  0.1565
 1012ASN    SC1 2300   9.258   7.787   9.062 -0.0478  0.2347  0.0791
 1013LYS     BB 2301   8.854   8.064   9.179  0.0283  0.0811 -0.1172
 1013LYS    SC1 2302   8.695   8.239   9.188 -0.0145 -0.1363 -0.1523
 1013LYS    SC2 2303   8.432   8.234   9.311 -0.1991  0.0012  0.3006
 1014ARG     BB 2304   8.857   7.915   9.530  0.0344  0.1623 -0.1524
 1014ARG    SC1 2305   9.081   7.886   9.567 -0.2490 -0.0660 -0.0473
 1014ARG    SC2 2306   9.335   7.736   9.752  0.0771  0.1610  0.2916
 1015ASP     BB 2307   8.670   8.167   9.753  0.1708 -0.0614 -0.1097
 1015ASP    SC1 2308   8.705   8.405   9.668  0.2311 -0.0102  0.0578
 1016THR     BB 2309   8.778   7.936  10.086 -0.1727 -0.2479 -0.0802
 1016THR    SC1 2310   8.928   7.834  10.016 -0.0122 -0.0433 -0.0331
 1017MET     BB 2311   8.740   7.960  10.474 -0.0558 -0.2938 -0.2399
 1017MET    SC1 2312   8.493   8.101  10.505 -0.1502 -0.2629 -0.3085
 1018VAL     BB 2313   8.720   7.774  10.787  0.2965  0.0035  0.1844
 1018VAL    SC1 2314   8.885   7.661  10.798  0.3166  0.0311  0.1690
 1019GLU     BB 2315   8.473   8.048  11.044  0.0470 -0.0061 -0.0008
 1019GLU    SC1 2316   8.180   8.209  11.041  0.3064 -0.1272  0.0469
 1020ASP     BB 2317   8.414   7.902  11.338 -0.1424 -0.0344 -0.1816
 1020ASP    SC1 2318   8.550   7.692  11.386  0.0365  0.1246  0.0097
 1021LEU     BB 2319   8.180   8.107  11.577  0.2339  0.1294 -0.0233
 1021LEU    SC1 2320   7.993   8.294  11.568 -0.1146 -0.2034  0.2221
 1022VAL     BB 2321   8.069   7.996  11.931  0.1018  0.1051  0.2470
 1022VAL    SC1 2322   8.211   7.902  12.037  0.0395 -0.1347  0.1195
 1023VAL     BB 2323   7.832   8.226  12.135  0.0749 -0.0664  0.0092
 1023VAL    SC1 2324   7.688   8.334  12.046  0.2906  0.1287 -0.1047
 1024LEU     BB 2325   7.736   8.161  12.483  0.0240 -0.0088 -0.1845
 1024LEU    SC1 2326   7.878   8.110  12.701 -0.1736 -0.1043 -0.0774
 1025VAL     BB 2327   7.492   8.358  12.662  0.2285  0.0026 -0.2016
 1025VAL    SC1 2328   7.357   8.406  12.523 -0.0312 -0.1276  0.0028
 1026ARG     BB 2329   7.404   8.272  12.987 -0.2870 -0.0057  0.1689
 1026ARG    SC1 2330   7.571   8.123  13.125 -0.1018  0.0394  0.2951
 1026ARG    SC2 2331   7.566   7.837  13.363  0.0270  0.1867 -0.0513
 1027GLY     BB 2332   7.126   8.468  13.242 -0.0653 -0.3767 -0.0226
 1028GLY     BB 2333   6.779   8.665  13.121  0.0861  0.3668  0.0645
 1029ALA     BB 2334   6.557   8.521  12.943  0.1273  0.0710  0.1070
 1030SER     BB 2335   6.449   8.266  12.637 -0.3394 -0.1225 -0.3816
 1030SER    SC1 2336   6.325   8.132  12.707 -0.2226  0.2614  0.6085
 1031GLU     BB 2337   6.356   8.536  12.390 -0.2121  0.0603 -0.2295
 1031GLU    SC1 2338   6.111   8.751  12.433  0.1660  0.0726 -0.3794
 1032HIS     BB 2339   6.643   8.760  12.510 -0.1832  0.0063  0.1563
 1032HIS    SC1 2340   6.576   8.891  12.638  0.2065  0.4721 -0.1087
 1032HIS    SC2 2341   6.475   8.981  12.776 -0.0823  0.1828 -0.1310
 1032HIS    SC3 2342   6.375   9.107  12.632 -0.2136  0.0829 -0.1287
 1033ILE     BB 2343   6.835   8.482  12.540 -0.0762 -0.0442 -0.1846
 1033ILE    SC1 2344   6.906   8.341  12.671  0.1475  0.1575 -0.0495
 1034THR     BB 2345   6.791   8.393  12.191  0.2399 -0.1349  0.0382
 1034THR    SC1 2346   6.805   8.200  12.163  0.0961 -0.1662  0.1807
 1035THR     BB 2347   6.808   8.702  12.061 -0.0302  0.0207 -0.1774
 1035THR    SC1 2348   6.757   8.831  11.924  0.1529  0.1506 -0.1252
 1036LEU     BB 2349   7.152   8.731  12.150 -0.3453  0.0556 -0.0205
 1036LEU    SC1 2350   7.115   8.858  12.380  0.2408 -0.2024  0.2220
 1037ALA     BB 2351   7.217   8.381  12.020 -0.1678 -0.0925  0.0470
 1038TYR     BB 2352   7.190   8.486  11.760  0.2446  0.0674 -0.0144
 1038TYR    SC1 2353   7.039   8.554  11.476 -0.4083  0.2437  0.0659
 1038TYR    SC2 2354   7.119   8.754  11.582 -0.1201  0.0941  0.1352
 1038TYR    SC3 2355   7.130   8.769  11.272 -0.0680  0.1729  0.1410
 1039GLN     BB 2356   7.512   8.464  11.533 -0.0587 -0.0245  0.3914
 1039GLN    SC1 2357   7.427   8.321  11.250  0.2927 -0.0746  0.3056
 1040GLU     BB 2358   7.560   8.787  11.480 -0.1469  0.0027 -0.3731
 1040GLU    SC1 2359   7.619   8.953  11.249  0.2185  0.1771  0.0617
 1041LEU     BB 2360   7.576   9.169  11.722  0.1905 -0.0180  0.0237
 1041LEU    SC1 2361   7.801   9.309  11.732  0.0172  0.2702 -0.1070
 1042PRO     BB 2362   7.313   9.217  11.874  0.0881 -0.0577  0.0788
 1042PRO    SC1 2363   7.144   9.142  11.920  0.0911  0.1325  0.4083
 1043THR     BB 2364   7.284   9.592  11.884  0.0826  0.0997 -0.0774
 1043THR    SC1 2365   7.429   9.665  11.776  0.0117  0.2319 -0.0826
 1044ALA     BB 2366   7.147   9.838  12.173 -0.0382  0.1069 -0.0978
 1045ASP     BB 2367   6.838   9.799  12.171 -0.2761 -0.0444  0.4851
 1045ASP    SC1 2368   6.660   9.737  11.999  0.1965  0.1845 -0.0931
 1046ILE     BB 2369   6.845   9.411  12.308 -0.1173  0.2423  0.3909
 1046ILE    SC1 2370   6.776   9.189  12.291  0.3061 -0.2493 -0.0048
 1047MET     BB 2371   7.146   9.482  12.456 -0.1403 -0.3043 -0.0929
 1047MET    SC1 2372   7.296   9.274  12.501  0.1674  0.1377 -0.0806
 1048GLN     BB 2373   7.020   9.649  12.729  0.1119  0.4140  0.1708
 1048GLN    SC1 2374   6.885   9.884  12.625  0.0440 -0.1169  0.0969
 1049GLU     BB 2375   6.738   9.423  12.719  0.3719  0.2976 -0.1607
 1049GLU    SC1 2376   6.500   9.586  12.751  0.0613  0.2313  0.2478
 1050TRP     BB 2377   6.909   9.162  12.815 -0.1999 -0.2780  0.1877
 1050TRP    SC1 2378   7.092   8.979  12.837  0.2946  0.0632  0.0748
 1050TRP    SC2 2379   7.114   8.762  12.811 -0.0258  0.0279  0.0861
 1050TRP    SC3 2380   7.330   9.020  12.918  0.3375 -0.2794  0.1230
 1050TRP    SC4 2381   7.350   8.742  12.890  0.0726 -0.2616 -0.2745
 1051GLY     BB 2382   7.041   9.339  13.102  0.0751 -0.2306 -0.1193
 1052ASP     BB 2383   6.722   9.370  13.281 -0.1074 -0.1205  0.0916
 1052ASP    SC1 2384   6.574   9.527  13.417  0.1343 -0.0730  0.3032
 1053ALA     BB 2385   6.635   9.038  13.246 -0.3469  0.2193 -0.1095
 1054VAL     BB 2386   6.928   8.939  13.415 -0.0756  0.3190 -0.0601
 1054VAL    SC1 2387   7.114   8.966  13.348 -0.0135  0.0450  0.0006
 1055GLN     BB 2388   6.819   9.076  13.687 -0.0609 -0.2427 -0.1360
 1055GLN    SC1 2389   6.797   9.284  13.766 -0.1050 -0.2871 -0.2344
 1056TYR     BB 2390   6.587   8.781  13.743 -0.0676  0.3663  0.0493
 1056TYR    SC1 2391   6.309   8.880  13.634 -0.0134  0.2468  0.0010
 1056TYR    SC2 2392   6.379   9.006  13.826  0.3551  0.2867 -0.1578
 1056TYR    SC3 2393   6.279   9.186  13.595  0.2625  0.2574 -0.1404
 1057ASN     BB 2394   6.691   8.531  13.649 -0.0453  0.0754 -0.1826
 1057ASN    SC1 2395   6.713   8.344  13.484 -0.1668  0.0280 -0.1457
 1058PRO     BB 2396   7.089   8.600  13.682 -0.2204  0.0378 -0.0652
 1058PRO    SC1 2397   7.092   8.664  13.861 -0.1090 -0.2550  0.0381
 1059ALA     BB 2398   7.369   8.326  13.550  0.0730 -0.0396 -0.0560
 1060ILE     BB 2399   7.611   8.238  13.765 -0.2880  0.2370  0.1336
 1060ILE    SC1 2400   7.593   8.098  13.927 -0.0466 -0.0086  0.3894
 1061ILE     BB 2401   8.011   8.384  13.751  0.0288 -0.0639  0.2143
 1061ILE    SC1 2402   7.980   8.554  13.616  0.0615  0.1095  0.2497
 1062LYS     BB 2403   8.226   8.305  13.995 -0.2027 -0.2849 -0.0427
 1062LYS    SC1 2404   8.424   8.156  13.891 -0.0315 -0.1475 -0.0486
 1062LYS    SC2 2405   8.585   7.886  14.030  0.1994 -0.2287  0.3153
 1063VAL     BB 2406   8.124   8.053  14.246 -0.2459  0.4205  0.0184
 1063VAL    SC1 2407   7.934   7.995  14.218 -0.1380  0.0450  0.0475
 1064LYS     BB 2408   8.360   7.987  14.500 -0.3250 -0.1097 -0.2828
 1064LYS    SC1 2409   8.501   8.045  14.706  0.0180 -0.0680 -0.0585
 1064LYS    SC2 2410   8.567   7.974  14.974 -0.1788 -0.1149 -0.0557
 1065VAL     BB 2411   8.296   7.633  14.662 -0.0049  0.1149 -0.3933
 1065VAL    SC1 2412   8.241   7.536  14.496 -0.1688 -0.0666 -0.2345
 1066GLU     BB 2413   8.331   7.465  14.984 -0.0695 -0.2341 -0.0571
 1066GLU    SC1 2414   8.595   7.536  15.112 -0.0412  0.0469  0.0762
 1067PRO     BB 2415   8.282   7.089  15.122 -0.1234 -0.2515 -0.2465
 1067PRO    SC1 2416   8.465   7.043  15.146 -0.0815 -0.0793 -0.2350
 1068LEU     BB 2417   8.026   6.886  15.137 -0.0278 -0.1694  0.2257
 1068LEU    SC1 2418   8.060   6.636  15.056  0.0906 -0.0244 -0.1804
 1069TYR     BB 2419   8.198   6.753  15.501  0.1490 -0.1925  0.3067
 1069TYR    SC1 2420   8.458   6.593  15.440 -0.1220 -0.2507  0.2290
 1069TYR    SC2 2421   8.534   6.789  15.557 -0.0156  0.0150 -0.2757
 1069TYR    SC3 2422   8.706   6.538  15.617  0.2734  0.2387 -0.1628
 1070GLU     BB 2423   8.141   7.007  15.651 -0.2189  0.3610  0.1321
 1070GLU    SC1 2424   8.260   7.162  15.876  0.1203  0.3195  0.4208
 1071LEU     BB 2425   7.787   7.004  15.640  0.3055 -0.0189 -0.0180
 1071LEU    SC1 2426   7.673   6.909  15.420  0.0663  0.0194  0.0886
 1072VAL     BB 2427   7.733   6.718  15.829  0.0379  0.2607 -0.2206
 1072VAL    SC1 2428   7.804   6.538  15.778 -0.3193  0.0452  0.0256
 1073THR     BB 2429   7.830   6.890  16.243  0.0543 -0.1725 -0.0622
 1073THR    SC1 2430   7.843   7.057  16.144  0.1352 -0.1046  0.0618
 1074ALA     BB 2431   7.731   6.724  16.532  0.1898  0.1154 -0.0963
 1075THR     BB 2432   7.474   6.913  16.610  0.0341  0.0679 -0.0739
 1075THR    SC1 2433   7.414   6.990  16.779 -0.1577  0.0796 -0.1465
 1076ASP     BB 2434   7.251   6.721  16.376 -0.1350 -0.0655 -0.2446
 1076ASP    SC1 2435   7.036   6.737  16.512 -0.1674 -0.0907 -0.2928
 1077PHE     BB 2436   7.395   6.448  16.326  0.0786 -0.0948 -0.0512
 1077PHE    SC1 2437   7.478   6.277  16.068  0.0822  0.0929  0.2021
 1077PHE    SC2 2438   7.402   6.117  16.230 -0.0453  0.1614  0.2105
 1077PHE    SC3 2439   7.526   6.043  16.039  0.0090  0.0678  0.2806
 1078ALA     BB 2440   7.628   6.196  16.649  0.1607  0.1908  0.0859
 1079TYR     BB 2441   7.832   5.988  16.431  0.2274 -0.0672 -0.0332
 1079TYR    SC1 2442   8.027   5.904  16.653  0.0160 -0.2567 -0.0493
 1079TYR    SC2 2443   7.896   5.738  16.540 -0.4304  0.0155  0.0617
 1079TYR    SC3 2444   7.877   5.717  16.849 -0.1369  0.0007  0.0793
 1080SER     BB 2445   7.964   6.282  16.316  0.3034 -0.2000 -0.1877
 1080SER    SC1 2446   7.899   6.438  16.220  0.1033 -0.1620  0.0098
 1081SER     BB 2447   8.295   6.186  16.339  0.0765 -0.0778 -0.0280
 1081SER    SC1 2448   8.458   6.284  16.382 -0.0695  0.1886 -0.0798
 1082THR     BB 2449   8.248   5.890  16.171 -0.2521  0.0919 -0.2030
 1082THR    SC1 2450   8.264   5.704  16.230  0.0372  0.2232  0.1438
 1083VAL     BB 2451   8.075   6.072  15.895 -0.0778  0.0219 -0.0228
 1083VAL    SC1 2452   7.907   6.039  15.792 -0.1913  0.2586  0.0875
 1084ARG     BB 2453   8.338   6.309  15.842  0.0509  0.2174  0.0645
 1084ARG    SC1 2454   8.329   6.520  15.963 -0.2922  0.0778  0.1248
 1084ARG    SC2 2455   8.310   6.765  16.174 -0.1483  0.0321  0.5473
 1085GLN     BB 2456   8.578   6.081  15.786 -0.0721 -0.2779  0.1059
 1085GLN    SC1 2457   8.738   5.988  15.984  0.0542  0.1518 -0.0950
 1086ASN     BB 2458   8.389   5.881  15.579  0.0735 -0.2252 -0.1085
 1086ASN    SC1 2459   8.320   5.686  15.719  0.0164 -0.0886  0.0551
 1087MET     BB 2460   8.294   6.109  15.397  0.2293  0.3115  0.0948
 1087MET    SC1 2461   8.021   6.283  15.399  0.2415 -0.2401 -0.0361
 1088LYS     BB 2462   8.633   6.185  15.275  0.2452 -0.0226 -0.0395
 1088LYS    SC1 2463   8.825   6.326  15.235 -0.0211  0.0824  0.1643
 1088LYS    SC2 2464   9.056   6.426  15.084 -0.1221 -0.4146 -0.0431
 1089GLN     BB 2465   8.676   5.882  15.220  0.3506  0.1347 -0.1471
 1089GLN    SC1 2466   8.844   5.765  15.428  0.2072 -0.1585  0.1411
 1090ALA     BB 2467   8.470   5.851  14.978 -0.1822  0.1659 -0.2003
 1091LEU     BB 2468   8.550   6.227  14.802  0.1643  0.0906  0.1290
 1091LEU    SC1 2469   8.532   6.487  14.854  0.1470  0.2132 -0.4752
 1092GLU     BB 2470   8.864   6.131  14.673 -0.1275  0.0064 -0.4356
 1092GLU    SC1 2471   9.089   6.307  14.605  0.1580  0.0098 -0.2747
 1093GLU     BB 2472   8.738   5.786  14.574 -0.1643  0.0374 -0.0569
 1093GLU    SC1 2473   8.833   5.601  14.761 -0.2565  0.0306 -0.2389
 1094PHE     BB 2474   8.482   5.944  14.426  0.1539 -0.1726 -0.0859
 1094PHE    SC1 2475   8.285   6.194  14.336  0.0964 -0.0485 -0.2356
 1094PHE    SC2 2476   8.158   5.991  14.322 -0.1198  0.0547  0.1942
 1094PHE    SC3 2477   8.050   6.203  14.291  0.0312  0.1238  0.1328
 1095GLN     BB 2478   8.691   6.044  14.161 -0.0431  0.3116 -0.3130
 1095GLN    SC1 2479   8.910   6.142  14.155 -0.2780  0.0439 -0.1207
 1096LYS     BB 2480   8.725   5.736  14.043 -0.2317  0.2093 -0.2189
 1096LYS    SC1 2481   8.825   5.531  14.121 -0.1826 -0.1990  0.1233
 1096LYS    SC2 2482   8.981   5.398  14.336  0.4135  0.1210  0.0879
 1097GLU     BB 2483   8.385   5.715  13.974  0.0500  0.0919 -0.1672
 1097GLU    SC1 2484   8.195   5.538  14.047  0.0290 -0.0968  0.0449
 1098VAL     BB 2485   8.365   5.989  13.849  0.0700  0.0880  0.2443
 1098VAL    SC1 2486   8.311   6.181  13.831 -0.3388 -0.0516 -0.0567
 1099SER     BB 2487   8.637   6.040  13.570  0.0456 -0.1209  0.0300
 1099SER    SC1 2488   8.815   6.000  13.639  0.0118 -0.2408  0.0482
 1100SER     BB 2489   8.606   6.170  13.229  0.2542  0.2857 -0.1507
 1100SER    SC1 2490   8.550   6.356  13.216 -0.3478  0.1116 -0.1368
 1101CYS     BB 2491   8.913   5.955  13.151  0.1104  0.1623  0.0716
 1101CYS    SC1 2492   9.039   5.994  12.951  0.0264  0.0922  0.0047
 1102HIS     BB 2493   8.769   5.643  13.257 -0.1103  0.0097  0.0461
 1102HIS    SC1 2494   8.645   5.559  13.383  0.1674 -0.3252  0.1017
 1102HIS    SC2 2495   8.512   5.493  13.505 -0.0201  0.1197  0.1360
 1102HIS    SC3 2496   8.661   5.442  13.653 -0.1600 -0.2150  0.1656
 1103CYS     BB 2497   8.609   5.682  12.866 -0.0162 -0.1324  0.0114
 1103CYS    SC1 2498   8.420   5.791  12.966  0.2256  0.2881  0.0164
 1104ALA     BB 2499   8.738   5.659  12.563 -0.2421  0.1265 -0.0437
 1105PRO     BB 2500   8.876   5.950  12.383  0.0707 -0.0527 -0.0319
 1105PRO    SC1 2501   8.955   6.108  12.452  0.1296  0.0170 -0.2536
 1106CYS     BB 2502   8.637   6.157  12.080 -0.2887 -0.0418 -0.0519
 1106CYS    SC1 2503   8.459   6.053  12.202  0.1347 -0.4358  0.2362
 1107GLN     BB 2504   8.737   6.140  11.822 -0.2049 -0.0912 -0.3967
 1107GLN    SC1 2505   8.562   5.860  11.705  0.1927 -0.0052 -0.2236
 1108GLY     BB 2506   8.749   6.458  11.661 -0.1140  0.1231 -0.2126
 1109ASN     BB 2507   8.874   6.674  11.915 -0.1544 -0.1396  0.0517
 1109ASN    SC1 2508   8.925   6.893  11.805  0.0970 -0.1366  0.1719
 1110GLY     BB 2509   8.581   6.648  12.129 -0.0934 -0.1624  0.0356
 1111VAL     BB 2510   8.552   6.595  12.478  0.3235 -0.3302  0.0083
 1111VAL    SC1 2511   8.627   6.718  12.616 -0.0463 -0.1616  0.0616
 1112PRO     BB 2512   8.403   6.288  12.660  0.1430 -0.1597 -0.3160
 1112PRO    SC1 2513   8.555   6.197  12.728  0.1758  0.0232 -0.1429
 1113VAL     BB 2514   8.111   6.278  12.893  0.0348  0.2060 -0.1927
 1113VAL    SC1 2515   8.032   6.461  12.881  0.0866  0.2423  0.0034
 1114LEU     BB 2516   8.042   6.071  13.154  0.0350  0.3136 -0.1810
 1114LEU    SC1 2517   8.213   5.993  13.341 -0.1826  0.0759 -0.0799
 1115LYS     BB 2518   7.683   6.104  13.222 -0.0727  0.3182 -0.1012
 1115LYS    SC1 2519   7.539   6.203  13.054  0.1910  0.2325  0.0477
 1115LYS    SC2 2520   7.257   6.278  12.958  0.1298 -0.2053 -0.0140
 1116GLY     BB 2521   7.600   5.823  13.420  0.4246  0.0707  0.0968
 1117SER     BB 2522   7.696   5.501  13.355 -0.0518  0.2377 -0.2016
 1117SER    SC1 2523   7.629   5.351  13.251 -0.0110 -0.0541  0.1884
 1118ARG     BB 2524   7.772   5.664  12.919 -0.2929  0.0850  0.0450
 1118ARG    SC1 2525   7.544   5.738  12.866  0.1779 -0.0457 -0.3006
 1118ARG    SC2 2526   7.298   5.498  12.924  0.0331 -0.1762  0.1058
 1119CYS     BB 2527   8.010   5.867  12.776 -0.0234  0.1738 -0.0857
 1119CYS    SC1 2528   8.151   5.831  12.585 -0.0064 -0.0280 -0.0350
 1120ASP     BB 2529   7.828   6.154  12.594 -0.1568 -0.1157  0.0884
 1120ASP    SC1 2530   7.574   6.144  12.581 -0.1597 -0.1816  0.1983
 1121CYS     BB 2531   8.087   6.341  12.363 -0.0346  0.0257 -0.0454
 1121CYS    SC1 2532   7.973   6.375  12.154  0.0176 -0.0559 -0.0874
 1122ILE     BB 2533   8.154   6.709  12.410  0.1536  0.2370 -0.0044
 1122ILE    SC1 2534   8.036   6.841  12.525  0.2509 -0.2938  0.2152
 1123CYS     BB 2535   8.153   6.827  12.038  0.1266 -0.0450  0.0730
 1123CYS    SC1 2536   7.948   6.805  11.915  0.1567 -0.0336  0.0208
 1124PRO     BB 2537   8.342   7.093  11.916  0.0882 -0.1791 -0.2400
 1124PRO    SC1 2538   8.532   7.101  11.907  0.0674  0.2467 -0.3301
 1125VAL     BB 2539   8.224   7.313  11.657 -0.1123  0.0456 -0.1865
 1125VAL    SC1 2540   8.245   7.505  11.709 -0.1339 -0.0215  0.0717
 1126GLY     BB 2541   8.219   7.161  11.395  0.1646 -0.2706 -0.0004
 1127SER     BB 2542   8.254   6.836  11.473  0.1612  0.1971 -0.0968
 1127SER    SC1 2543   8.435   6.766  11.494  0.2273  0.3818 -0.0506
 1128GLN     BB 2544   7.916   6.548  11.526 -0.0872 -0.1391 -0.0248
 1128GLN    SC1 2545   7.728   6.713  11.380 -0.0379 -0.2937 -0.0370
 1129GLY     BB 2546   7.779   6.232  11.570  0.0142  0.0071 -0.0627
 1130LEU     BB 2547   7.866   5.964  11.855  0.1005 -0.0162  0.1381
 1130LEU    SC1 2548   7.681   5.774  11.854  0.1712 -0.0853 -0.0533
 1131ALA     BB 2549   8.121   6.008  11.916  0.1812 -0.0477 -0.1975
 1132CYS     BB 2550   8.213   6.249  11.693  0.3008 -0.0413  0.0411
 1132CYS    SC1 2551   8.304   6.444  11.799  0.4250 -0.1541  0.1434
 1133GLU     BB 2552   8.217   6.172  11.341 -0.3153 -0.1542  0.3271
 1133GLU    SC1 2553   8.299   5.942  11.320 -0.1125  0.0952 -0.1142
 1134VAL     BB 2554   8.104   6.390  11.147 -0.2420 -0.3282 -0.0966
 1134VAL    SC1 2555   7.966   6.447  11.014 -0.1498 -0.0220 -0.0636
 1135SER     BB 2556   8.429   6.576  11.022  0.0726 -0.1493 -0.0574
 1135SER    SC1 2557   8.587   6.492  11.099  0.2200  0.1174 -0.0644
 1136TYR     BB 2558   8.452   6.745  10.697  0.1650  0.0215 -0.0840
 1136TYR    SC1 2559   8.188   6.592  10.577 -0.0906  0.0260  0.0508
 1136TYR    SC2 2560   8.200   6.829  10.545 -0.3327  0.0731  0.2902
 1136TYR    SC3 2561   8.104   6.678  10.292  0.1015  0.1982  0.0464
 1137ARG     BB 2562   8.711   6.922  10.854  0.2585 -0.0713 -0.0196
 1137ARG    SC1 2563   8.619   7.061  11.028 -0.0191  0.0738 -0.0809
 1137ARG    SC2 2564   8.544   7.385  11.012 -0.1491  0.0468 -0.1469
 1138LYS     BB 2565   9.065   7.120  10.812 -0.0859 -0.1043 -0.1051
 1138LYS    SC1 2566   9.042   7.212  10.610 -0.1889 -0.0077 -0.1007
 1138LYS    SC2 2567   9.008   7.259  10.326 -0.2032  0.1778  0.4800
 1139ASN     BB 2568   9.254   7.055  10.998 -0.0786  0.2123  0.2144
 1139ASN    SC1 2569   9.465   7.169  11.067  0.0655  0.1071 -0.0464
 1140THR     BB 2570   9.082   6.875  11.320 -0.1482 -0.0357 -0.0860
 1140THR    SC1 2571   8.955   6.728  11.308 -0.0384 -0.1310 -0.0778
 1141PRO     BB 2572   9.402   6.975  11.554  0.0409 -0.0350  0.2834
 1141PRO    SC1 2573   9.363   7.161  11.558 -0.0860 -0.0555  0.0218
 1142ILE     BB 2574   9.358   6.736  11.841 -0.0928  0.1867 -0.2196
 1142ILE    SC1 2575   9.288   6.537  11.741  0.3170  0.0338  0.2597
 1143ASP     BB 2576   9.486   6.824  12.194  0.0807 -0.0743 -0.0028
 1143ASP    SC1 2577   9.437   6.984  12.386 -0.0415 -0.0396 -0.0625
 1144GLY     BB 2578   9.630   6.549  12.413  0.3436 -0.0027 -0.1998
 1145LYS     BB 2579   9.418   6.416  12.619 -0.1566  0.0800  0.0246
 1145LYS    SC1 2580   9.193   6.484  12.576 -0.1178 -0.0337  0.2362
 1145LYS    SC2 2581   9.040   6.642  12.365  0.0769  0.0254  0.0686
 1146TRP     BB 2582   9.543   6.272  12.940  0.1000 -0.0273 -0.3091
 1146TRP    SC1 2583   9.331   6.354  13.076 -0.0211 -0.3088 -0.1029
 1146TRP    SC2 2584   9.148   6.469  13.035  0.1793  0.0317 -0.0548
 1146TRP    SC3 2585   9.286   6.320  13.325  0.2371  0.3052  0.0303
 1146TRP    SC4 2586   9.046   6.452  13.263  0.1983  0.2038 -0.0342
 1147ASN     BB 2587   9.428   5.885  13.106 -0.2006 -0.0379  0.2485
 1147ASN    SC1 2588   9.665   5.807  13.087 -0.0986  0.3519 -0.1217
 1148CYS     BB 2589   9.324   5.881  13.456 -0.3600  0.1966 -0.3058
 1148CYS    SC1 2590   9.166   5.701  13.476 -0.0212 -0.0927 -0.2272
 1149TRP     BB 2591   9.563   5.932  13.692  0.0880  0.0820  0.1096
 1149TRP    SC1 2592   9.514   6.185  13.745 -0.1325  0.1470  0.3580
 1149TRP    SC2 2593   9.597   6.386  13.779 -0.0401  0.1330  0.2103
 1149TRP    SC3 2594   9.270   6.255  13.763 -0.1042  0.3049  0.1193
 1149TRP    SC4 2595   9.381   6.512  13.778  0.0331  0.2549 -0.0436
 1150SER     BB 2596   9.704   5.641  13.840 -0.0489  0.2200  0.0472
 1150SER    SC1 2597   9.783   5.463  13.830 -0.3223  0.0972  0.0495
 1151ASN     BB 2598   9.606   5.560  14.278  0.4689 -0.1341 -0.1902
 1151ASN    SC1 2599   9.620   5.311  14.278 -0.1373 -0.1723 -0.1470
 1152TRP     BB 2600   9.707   5.805  14.596  0.3132  0.0273 -0.0131
 1152TRP    SC1 2601   9.638   6.038  14.714 -0.1734 -0.0863  0.0992
 1152TRP    SC2 2602   9.496   6.156  14.834  0.0184 -0.0343  0.2739
 1152TRP    SC3 2603   9.764   6.238  14.618  0.0501 -0.1277  0.3062
 1152TRP    SC4 2604   9.571   6.383  14.761 -0.0109 -0.0625  0.1579
 1153SER     BB 2605   9.977   5.594  14.739 -0.0432  0.3184 -0.2650
 1153SER    SC1 2606  10.135   5.556  14.632  0.0656  0.1477 -0.0426
 1154SER     BB 2607  10.080   5.539  15.141  0.1591  0.1151  0.0718
 1154SER    SC1 2608   9.983   5.587  15.303 -0.0666 -0.2975  0.0659
 1155CYS     BB 2609  10.513   5.677  15.049 -0.0720 -0.1530  0.0809
 1155CYS    SC1 2610  10.528   5.495  14.893  0.0115  0.1155 -0.2260
 1156SER     BB 2611  10.823   5.856  15.050 -0.1232 -0.1528 -0.0307
 1156SER    SC1 2612  10.983   5.763  14.990 -0.1576 -0.3344  0.1579
 1157GLY     BB 2613  10.570   6.162  14.994 -0.1030 -0.1902  0.0332
 1158ARG     BB 2614  10.247   6.103  14.793  0.0452 -0.1818 -0.0161
 1158ARG    SC1 2615  10.095   6.017  14.941  0.0911 -0.0892  0.1481
 1158ARG    SC2 2616   9.892   6.151  15.159 -0.0105  0.0830  0.1836
 1159ARG     BB 2617  10.188   5.998  14.404 -0.0038  0.1886  0.2794
 1159ARG    SC1 2618  10.381   6.009  14.267  0.0139  0.0083  0.1066
 1159ARG    SC2 2619  10.716   6.135  14.356  0.0160  0.3302 -0.0532
 1160LYS     BB 2620   9.887   6.043  14.144 -0.0136  0.0091  0.0562
 1160LYS    SC1 2621   9.653   6.088  14.177  0.2464  0.0473  0.0003
 1160LYS    SC2 2622   9.404   6.227  14.254 -0.0312  0.0720 -0.0697
 1161THR     BB 2623  10.043   6.025  13.811  0.0332  0.0287  0.0062
 1161THR    SC1 2624  10.175   5.885  13.779 -0.1087 -0.0728 -0.1356
 1162ARG     BB 2625   9.974   6.129  13.376  0.1612 -0.1472  0.0395
 1162ARG    SC1 2626   9.803   6.310  13.340  0.0337  0.1357 -0.0117
 1162ARG    SC2 2627   9.749   6.624  13.291  0.2251  0.1184 -0.0449
 1163GLN     BB 2628  10.124   6.027  13.069  0.0125 -0.1271 -0.0600
 1163GLN    SC1 2629  10.285   5.853  13.032 -0.4888 -0.0149  0.1831
 1164ARG     BB 2630   9.885   6.203  12.821  0.0737  0.1353  0.1306
 1164ARG    SC1 2631   9.988   6.351  12.661 -0.3202 -0.3418 -0.0817
 1164ARG    SC2 2632  10.279   6.453  12.596 -0.3488 -0.0558  0.1650
 1165GLN     BB 2633   9.803   5.893  12.633  0.1358  0.2297 -0.0967
 1165GLN    SC1 2634   9.887   5.743  12.551 -0.0822  0.1838 -0.0938
 1166CYS     BB 2635   9.432   5.914  12.632 -0.0577  0.1845 -0.1217
 1166CYS    SC1 2636   9.295   5.718  12.618  0.1509  0.0241  0.0627
 1167ASN     BB 2637   9.433   6.075  12.283  0.0338 -0.1981 -0.1091
 1167ASN    SC1 2638   9.298   6.235  12.148 -0.2409 -0.3401 -0.0045
 1168ASN     BB 2639   9.790   6.132  12.245 -0.1737  0.0932 -0.1093
 1168ASN    SC1 2640   9.899   5.995  12.066 -0.2417 -0.2049  0.0758
 1169PRO     BB 2641   9.814   6.509  12.131 -0.1681 -0.0104  0.3745
 1169PRO    SC1 2642   9.996   6.533  12.180 -0.0836  0.2609 -0.0547
 1170PRO     BB 2643  10.020   6.533  11.722 -0.1112  0.2539 -0.1279
 1170PRO    SC1 2644  10.208   6.557  11.714 -0.0590 -0.0704  0.0808
 1171PRO     BB 2645   9.753   6.385  11.556 -0.0165  0.0063 -0.3235
 1171PRO    SC1 2646   9.674   6.260  11.674  0.3314  0.1347  0.0524
 1172GLN     BB 2647   9.615   6.614  11.302 -0.0116 -0.2412 -0.0923
 1172GLN    SC1 2648   9.413   6.528  11.222  0.2153 -0.0235 -0.0037
 1173ASN     BB 2649   9.815   6.892  11.365 -0.0739 -0.1206  0.2188
 1173ASN    SC1 2650   9.973   6.949  11.180  0.0149 -0.0753  0.3085
 1174GLY     BB 2651   9.764   6.876  11.697 -0.0032 -0.4620 -0.1872
 1175GLY     BB 2652   9.770   7.101  11.931  0.0486  0.0531  0.0184
 1176SER     BB 2653   9.862   7.169  12.221 -0.0162 -0.1271  0.2538
 1176SER    SC1 2654   9.910   7.304  12.353  0.0240  0.0815  0.0266
 1177PRO     BB 2655   9.987   6.847  12.535  0.2846 -0.1551  0.4071
 1177PRO    SC1 2656  10.163   6.873  12.469  0.0893  0.2760  0.0390
 1178CYS     BB 2657   9.809   6.842  12.832  0.0740 -0.0184 -0.2633
 1178CYS    SC1 2658   9.595   6.740  12.867  0.1450 -0.0224  0.1800
 1179SER     BB 2659   9.997   7.098  13.013  0.2291  0.0275  0.2102
 1179SER    SC1 2660  10.126   7.199  12.906 -0.0485  0.1135 -0.0472
 1180GLY     BB 2661  10.102   7.004  13.362 -0.1364 -0.0461 -0.2088
 1181PRO     BB 2662  10.309   6.838  13.564  0.4013 -0.2795 -0.0087
 1181PRO    SC1 2663  10.447   6.911  13.672  0.2057 -0.3893  0.3172
 1182ALA     BB 2664  10.186   6.524  13.527  0.1889  0.0036  0.0273
 1183SER     BB 2665  10.217   6.408  13.885 -0.0135 -0.1074  0.1701
 1183SER    SC1 2666  10.395   6.364  13.949  0.0383 -0.0594  0.0577
 1184GLU     BB 2667   9.966   6.525  14.138  0.0561 -0.2004  0.1217
 1184GLU    SC1 2668   9.752   6.584  14.246 -0.0649  0.1237  0.0549
 1185THR     BB 2669  10.186   6.409  14.433  0.0967 -0.0742  0.1306
 1185THR    SC1 2670  10.353   6.505  14.464  0.0644  0.0163  0.0267
 1186LEU     BB 2671  10.126   6.498  14.877 -0.2363 -0.1312  0.2599
 1186LEU    SC1 2672   9.942   6.668  14.965 -0.0345  0.1018  0.2371
 1187ASP     BB 2673  10.327   6.451  15.205  0.0263  0.2018  0.1423
 1187ASP    SC1 2674  10.362   6.693  15.277  0.0418  0.2905 -0.1628
 1188CYS     BB 2675  10.335   6.189  15.368  0.1429  0.1905 -0.0358
 1188CYS    SC1 2676  10.326   5.950  15.387 -0.0555  0.2189  0.2477
 1189ILE     BB 2677   3.274  10.656  14.214 -0.2594  0.1485 -0.1700
 1189ILE    SC1 2678   3.168  10.738  14.408  0.3974  0.1507 -0.1321
 1190SER     BB 2679   3.034  10.933  14.041 -0.0374  0.0461  0.3459
 1190SER    SC1 2680   2.932  11.084  14.108  0.0256  0.2675 -0.0534
 1191THR     BB 2681   3.094  10.828  13.702 -0.2478 -0.0172 -0.1314
 1191THR    SC1 2682   3.085  10.662  13.600  0.0514 -0.0571 -0.0967
 1192ILE     BB 2683   2.986  11.195  13.579 -0.0802  0.0126  0.0748
 1192ILE    SC1 2684   3.125  11.227  13.418 -0.2934  0.2791 -0.1717
 1193GLN     BB 2685   2.756  11.309  13.190  0.0249 -0.0305  0.0077
 1193GLN    SC1 2686   2.719  11.589  13.273  0.2400 -0.2399  0.2378
 1194PRO     BB 2687   2.993  11.190  12.927  0.2205  0.0372  0.0564
 1194PRO    SC1 2688   2.905  11.027  12.886  0.0152  0.1916 -0.1289
 1195LYS     BB 2689   3.118  11.379  12.589 -0.1233  0.0954  0.0780
 1195LYS    SC1 2690   3.212  11.613  12.578  0.0437  0.0325  0.2582
 1195LYS    SC2 2691   3.247  11.906  12.589 -0.1341  0.1215  0.0275
 1196ALA     BB 2692   2.834  11.363  12.460  0.0880 -0.1928 -0.0612
 1197ASN     BB 2693   2.987  11.347  12.093  0.0524 -0.0531 -0.0652
 1197ASN    SC1 2694   3.092  11.570  12.053  0.3004 -0.1571 -0.0032
 1198PHE     BB 2695   3.193  11.076  12.203  0.0004  0.3239  0.3592
 1198PHE    SC1 2696   3.403  10.818  12.181 -0.0078 -0.0089 -0.0250
 1198PHE    SC2 2697   3.208  10.749  12.058 -0.3140  0.1635  0.3570
 1198PHE    SC3 2698   3.354  10.585  12.155 -0.1836  0.0311 -0.0582
 1199ASP     BB 2699   3.328  11.140  11.817 -0.0243  0.4341  0.1218
 1199ASP    SC1 2700   3.175  11.126  11.613  0.1962  0.1730 -0.0273
 1200ALA     BB 2701   3.504  10.777  11.709  0.0451 -0.1073  0.0490
 1201GLN     BB 2702   3.606  10.804  11.417  0.0162  0.0323 -0.1364
 1201GLN    SC1 2703   3.804  10.695  11.250  0.0177  0.2279  0.2808
 1202GLN     BB 2704   3.747  11.159  11.507 -0.1123  0.1585 -0.1428
 1202GLN    SC1 2705   3.707  11.241  11.308  0.0120  0.4425 -0.1488
 1203PHE     BB 2706   3.892  11.003  11.782 -0.3890 -0.0129 -0.0739
 1203PHE    SC1 2707   3.733  11.108  12.104  0.2234  0.0876 -0.0556
 1203PHE    SC2 2708   3.856  10.904  12.134  0.0074 -0.0255  0.0721
 1203PHE    SC3 2709   3.844  11.064  12.312 -0.0877 -0.0464  0.0840
 1204ALA     BB 2710   4.163  10.848  11.627  0.2426 -0.0362  0.1429
 1205GLY     BB 2711   4.420  10.969  11.637 -0.2831  0.3226  0.2476
 1206THR     BB 2712   4.787  10.987  11.755  0.0799 -0.1797  0.1763
 1206THR    SC1 2713   4.954  11.012  11.658 -0.0183  0.1036  0.0774
 1207TRP     BB 2714   4.776  11.152  12.129  0.1709  0.2062  0.1371
 1207TRP    SC1 2715   4.525  11.198  12.055  0.0289  0.2009  0.0634
 1207TRP    SC2 2716   4.388  11.362  12.002 -0.0618  0.1500  0.1428
 1207TRP    SC3 2717   4.343  11.033  12.125  0.1163  0.0651 -0.0310
 1207TRP    SC4 2718   4.173  11.243  12.051 -0.0056 -0.0827 -0.1711
 1208LEU     BB 2719   4.998  11.269  12.399  0.2364 -0.1315  0.1939
 1208LEU    SC1 2720   5.126  11.499  12.365  0.0754 -0.1063 -0.2586
 1209LEU     BB 2721   4.968  11.192  12.735 -0.1189  0.0801  0.2240
 1209LEU    SC1 2722   4.835  11.029  12.896 -0.1063 -0.1421  0.0114
 1210VAL     BB 2723   4.994  11.522  12.898 -0.0068  0.2161  0.0591
 1210VAL    SC1 2724   4.897  11.656  12.786 -0.3484 -0.0449  0.0386
 1211ALA     BB 2725   4.833  11.478  13.197 -0.0488  0.0601  0.0818
 1212VAL     BB 2726   4.772  11.206  13.478 -0.1368  0.2059 -0.0390
 1212VAL    SC1 2727   4.798  11.029  13.388 -0.0315  0.0700  0.2552
 1213GLY     BB 2728   4.646  11.228  13.871  0.1705 -0.0042 -0.0150
 1214SER     BB 2729   4.465  11.020  14.099 -0.2153  0.2506 -0.2365
 1214SER    SC1 2730   4.286  11.094  14.116 -0.1763  0.3259 -0.1577
 1215ALA     BB 2731   4.560  10.862  14.456 -0.2665  0.1826 -0.4234
 1216CYS     BB 2732   4.705  10.584  14.283 -0.2958  0.1004 -0.0878
 1216CYS    SC1 2733   4.573  10.561  14.084 -0.2288  0.3422 -0.1615
 1217ARG     BB 2734   5.008  10.488  14.473 -0.0793 -0.2068  0.0095
 1217ARG    SC1 2735   5.137  10.516  14.666 -0.0741 -0.1473 -0.0989
 1217ARG    SC2 2736   5.221  10.444  14.974  0.0584  0.4473 -0.0089
 1218PHE     BB 2737   5.290  10.431  14.213 -0.1741 -0.1574  0.1980
 1218PHE    SC1 2738   5.065  10.160  14.165  0.3377 -0.1198 -0.3034
 1218PHE    SC2 2739   5.106  10.314  13.986  0.0535  0.0364 -0.2346
 1218PHE    SC3 2740   4.895  10.201  14.001  0.1123 -0.0495 -0.0534
 1219LEU     BB 2741   5.238  10.774  14.152  0.0852 -0.1782  0.1199
 1219LEU    SC1 2742   5.049  10.958  14.177  0.0773 -0.2092  0.2947
 1220GLN     BB 2743   5.434  10.877  14.427 -0.1578  0.4630 -0.1162
 1220GLN    SC1 2744   5.410  11.180  14.419  0.0609 -0.0296  0.3912
 1221GLU     BB 2745   5.604  10.580  14.600  0.5251 -0.0964  0.0794
 1221GLU    SC1 2746   5.644  10.346  14.725  0.0975  0.0222 -0.0837
 1222GLN     BB 2747   5.855  10.636  14.411 -0.1818 -0.0095  0.0731
 1222GLN    SC1 2748   6.091  10.753  14.348  0.1106  0.1592 -0.1649
 1223GLY     BB 2749   5.690  10.878  14.148 -0.1735 -0.0006 -0.3622
 1224HIS     BB 2750   5.944  10.872  13.909  0.1903  0.0057  0.0396
 1224HIS    SC1 2751   6.100  10.986  13.880  0.3247 -0.2646 -0.3126
 1224HIS    SC2 2752   6.261  11.087  13.844  0.3253 -0.2164 -0.1518
 1224HIS    SC3 2753   6.285  11.136  14.053  0.0397 -0.1152 -0.1408
 1225ARG     BB 2754   5.930  10.605  13.613  0.2505 -0.2390  0.0421
 1225ARG    SC1 2755   6.165  10.546  13.656 -0.0109 -0.0734 -0.0317
 1225ARG    SC2 2756   6.442  10.426  13.641 -0.1343  0.0169  0.0172
 1226ALA     BB 2757   5.751  10.754  13.446 -0.2744 -0.0559 -0.0070
 1227GLU     BB 2758   5.765  10.760  13.105 -0.0783 -0.1042  0.0955
 1227GLU    SC1 2759   5.915  10.474  13.105  0.0838  0.1993 -0.0617
 1228ALA     BB 2760   5.609  10.905  12.853  0.1382  0.1810 -0.1943
 1229THR     BB 2761   5.270  10.844  12.596 -0.0557  0.1228 -0.0935
 1229THR    SC1 2762   5.167  10.718  12.704 -0.0191  0.0141 -0.1862
 1230THR     BB 2763   5.150  10.845  12.237 -0.2381  0.0703  0.0657
 1230THR    SC1 2764   5.241  10.898  12.073 -0.1760  0.0950  0.1079
 1231LEU     BB 2765   4.818  10.669  12.172 -0.2614 -0.1832 -0.0054
 1231LEU    SC1 2766   4.728  10.714  12.417 -0.1475 -0.3477  0.0670
 1232HIS     BB 2767   4.725  10.556  11.879 -0.1176 -0.6123 -0.0200
 1232HIS    SC1 2768   4.802  10.485  11.715  0.2046 -0.5108  0.0803
 1232HIS    SC2 2769   4.856  10.395  11.552  0.1525 -0.0726 -0.1746
 1232HIS    SC3 2770   5.011  10.541  11.514 -0.0173  0.1678  0.0393
 1233VAL     BB 2771   4.350  10.485  11.888  0.1689 -0.0034  0.0593
 1233VAL    SC1 2772   4.244  10.602  12.011  0.1905 -0.1231  0.1925
 1234ALA     BB 2773   4.141  10.358  11.611 -0.0821  0.2025 -0.0963
 1235PRO     BB 2774   3.797  10.248  11.546 -0.0733  0.0094 -0.0184
 1235PRO    SC1 2775   3.628  10.326  11.507 -0.1720 -0.0936  0.2019
 1236GLN     BB 2776   3.650   9.883  11.753 -0.0368  0.0041 -0.2324
 1236GLN    SC1 2777   3.898   9.729  11.686  0.2059 -0.2262 -0.1505
 1237GLY     BB 2778   3.346   9.876  11.584 -0.3114 -0.0412 -0.1529
 1238THR     BB 2779   3.168  10.090  11.847  0.3951 -0.1311 -0.0715
 1238THR    SC1 2780   3.134  10.279  11.811  0.0807 -0.1712  0.0024
 1239ALA     BB 2781   3.492  10.044  12.095  0.1044  0.1291 -0.1070
 1240MET     BB 2782   3.869  10.130  11.981 -0.2719 -0.2336 -0.3090
 1240MET    SC1 2783   3.821  10.440  12.036  0.1325 -0.0654 -0.0569
 1241ALA     BB 2784   4.177  10.025  11.999 -0.0979 -0.1990 -0.1346
 1242VAL     BB 2785   4.395  10.183  12.220  0.0969 -0.0272 -0.1163
 1242VAL    SC1 2786   4.448  10.326  12.349  0.0471 -0.2029  0.1000
 1243SER     BB 2787   4.850  10.107  12.165 -0.0206  0.2214 -0.1655
 1243SER    SC1 2788   4.804  10.079  11.978 -0.1043 -0.0742 -0.1025
 1244THR     BB 2789   4.995  10.301  12.424  0.3876 -0.2152  0.0473
 1244THR    SC1 2790   4.933  10.304  12.609  0.2880  0.0467  0.0093
 1245PHE     BB 2791   5.319  10.358  12.280  0.3651  0.0897 -0.0396
 1245PHE    SC1 2792   5.189  10.425  11.991 -0.3068 -0.0992 -0.2155
 1245PHE    SC2 2793   5.388  10.291  11.985  0.0251  0.3689  0.0822
 1245PHE    SC3 2794   5.220  10.265  11.815  0.2901 -0.1013 -0.1143
 1246ARG     BB 2795   5.559  10.391  12.557 -0.0354 -0.2212  0.3070
 1246ARG    SC1 2796   5.445  10.236  12.747  0.2077 -0.2659 -0.0717
 1246ARG    SC2 2797   5.450  10.387  13.047  0.0896 -0.0077  0.0575
 1247LYS     BB 2798   5.946  10.361  12.590 -0.2530  0.0031  0.0789
 1247LYS    SC1 2799   5.986  10.605  12.627  0.2531  0.0095 -0.0983
 1247LYS    SC2 2800   6.148  10.786  12.783 -0.1418 -0.0217  0.0166
 1248LEU     BB 2801   6.094  10.125  12.807 -0.0392  0.2552  0.0886
 1248LEU    SC1 2802   5.884  10.020  12.928  0.0444  0.0776  0.0799
 1249ASP     BB 2803   6.406  10.328  12.854 -0.2336  0.1871 -0.0203
 1249ASP    SC1 2804   6.472  10.401  13.089  0.0224 -0.1086  0.0008
 1250GLY     BB 2805   6.458  10.430  12.564  0.2389  0.1076  0.0412
 1251ILE     BB 2806   6.326  10.110  12.350  0.2290 -0.1356 -0.0777
 1251ILE    SC1 2807   6.447   9.976  12.444  0.1433  0.0472  0.1035
 1252CYS     BB 2808   6.007  10.209  12.230 -0.0511 -0.0469  0.0563
 1252CYS    SC1 2809   6.040  10.274  12.001  0.0569  0.2412  0.1515
 1253TRP     BB 2810   5.721  10.002  12.324 -0.1744 -0.4676 -0.1271
 1253TRP    SC1 2811   5.833   9.816  12.470 -0.0326  0.0513  0.0731
 1253TRP    SC2 2812   6.036   9.751  12.524  0.0127  0.2128  0.0910
 1253TRP    SC3 2813   5.712   9.660  12.632  0.0844  0.0896  0.1967
 1253TRP    SC4 2814   5.973   9.590  12.705  0.1367  0.3071  0.2176
 1254GLN     BB 2815   5.414   9.855  12.205 -0.0291  0.1960 -0.1341
 1254GLN    SC1 2816   5.270   9.816  11.978  0.0315  0.0126  0.3138
 1255VAL     BB 2817   5.060   9.805  12.455 -0.0273  0.2195 -0.1649
 1255VAL    SC1 2818   5.193   9.825  12.603  0.0503 -0.1150 -0.1858
 1256ARG     BB 2819   4.738   9.685  12.355 -0.1764  0.0713 -0.0061
 1256ARG    SC1 2820   4.730   9.607  12.126 -0.0425 -0.1759 -0.1558
 1256ARG    SC2 2821   4.409   9.584  11.950 -0.2410  0.1540  0.0268
 1257GLN     BB 2822   4.433   9.709  12.459 -0.1168 -0.1468  0.0000
 1257GLN    SC1 2823   4.454   9.952  12.661  0.0100  0.0041 -0.1099
 1258LEU     BB 2824   4.089   9.766  12.402 -0.0738  0.2364 -0.0481
 1258LEU    SC1 2825   3.921   9.659  12.227  0.0261  0.0021 -0.0015
 1259TYR     BB 2826   3.781  10.035  12.487 -0.2343 -0.2098 -0.3942
 1259TYR    SC1 2827   3.996  10.285  12.522  0.0467  0.3247  0.0149
 1259TYR    SC2 2828   3.951  10.194  12.739  0.0806 -0.1298 -0.1671
 1259TYR    SC3 2829   4.188  10.393  12.740 -0.0475  0.0231  0.2487
 1260GLY     BB 2830   3.538   9.909  12.495 -0.4623  0.1444  0.0939
 1261ASP     BB 2831   3.258  10.072  12.476 -0.1124  0.1698 -0.0704
 1261ASP    SC1 2832   3.090  10.255  12.420  0.0983  0.3556 -0.1008
 1262THR     BB 2833   2.874   9.973  12.734 -0.0799  0.1827 -0.1039
 1262THR    SC1 2834   3.009   9.961  12.874 -0.0601 -0.1196 -0.1494
 1263GLY     BB 2835   2.642  10.081  12.614  0.2202  0.3239  0.1233
 1264VAL     BB 2836   2.677  10.480  12.660 -0.1481 -0.1666 -0.0403
 1264VAL    SC1 2837   2.550  10.583  12.775  0.0691  0.3647 -0.2716
 1265LEU     BB 2838   2.862  10.687  12.398 -0.2412  0.0403  0.1526
 1265LEU    SC1 2839   2.682  10.882  12.400 -0.4050 -0.1069 -0.0629
 1266GLY     BB 2840   3.141  10.737  12.578 -0.0520 -0.3913  0.0062
 1267ARG     BB 2841   3.135  10.488  12.866 -0.2020  0.0859  0.3702
 1267ARG    SC1 2842   3.027  10.435  13.074 -0.0084  0.1771 -0.2202
 1267ARG    SC2 2843   2.712  10.274  13.110  0.1477  0.3446 -0.2522
 1268PHE     BB 2844   3.426  10.273  12.799  0.0644 -0.0854  0.0041
 1268PHE    SC1 2845   3.565  10.458  12.500  0.2306 -0.1078 -0.0699
 1268PHE    SC2 2846   3.595  10.572  12.709 -0.2506 -0.1114  0.0048
 1268PHE    SC3 2847   3.717  10.643  12.515 -0.1798  0.2140  0.1666
 1269LEU     BB 2848   3.567   9.914  12.954  0.0680  0.0846  0.2219
 1269LEU    SC1 2849   3.409   9.728  13.057 -0.1004  0.1420  0.0703
 1270LEU     BB 2850   3.916   9.739  12.899 -0.0163 -0.1826  0.1345
 1270LEU    SC1 2851   4.149   9.803  13.010  0.0885  0.0409 -0.2100
 1271GLN     BB 2852   3.716   9.375  12.934  0.0042 -0.1641 -0.3718
 1271GLN    SC1 2853   3.725   9.394  12.650  0.1643  0.0717  0.1552
 1272ALA     BB 2854   3.840   9.258  13.082 -0.0904  0.2759  0.1096
 1273ARG     BB 2855   4.081   8.971  12.990  0.4369  0.0824 -0.2933
 1273ARG    SC1 2856   4.217   9.108  12.763  0.1332  0.0324  0.2278
 1273ARG    SC2 2857   4.328   9.426  12.819 -0.0507 -0.2180 -0.1428
 1274ASP     BB 2858   4.452   9.031  13.187  0.4536 -0.0190 -0.1002
 1274ASP    SC1 2859   4.513   9.278  13.207 -0.0427  0.0706  0.3392
 1275ALA     BB 2860   4.338   8.918  13.503  0.1028  0.1454 -0.0393
 1276ARG     BB 2861   4.257   9.283  13.654  0.1616  0.4263 -0.5410
 1276ARG    SC1 2862   4.462   9.364  13.794 -0.1060  0.1080  0.0308
 1276ARG    SC2 2863   4.750   9.446  13.596 -0.1531  0.0411 -0.2161
 1277GLY     BB 2864   3.968   9.306  13.559 -0.0122 -0.3853  0.0498
 1278ALA     BB 2865   3.905   9.493  13.348 -0.0525 -0.1223  0.2717
 1279VAL     BB 2866   3.830   9.890  13.443  0.1452 -0.0870 -0.2053
 1279VAL    SC1 2867   3.952  10.041  13.395  0.0436  0.0170 -0.1391
 1280HIS     BB 2868   3.483  10.176  13.393  0.2283 -0.1157 -0.2484
 1280HIS    SC1 2869   3.289  10.174  13.415  0.2262 -0.3783 -0.3054
 1280HIS    SC2 2870   3.102  10.178  13.464  0.2853 -0.1324 -0.0970
 1280HIS    SC3 2871   3.063   9.994  13.358 -0.1377  0.0763 -0.3076
 1281VAL     BB 2872   3.607  10.435  13.219  0.3766  0.0890  0.4130
 1281VAL    SC1 2873   3.755  10.398  13.090 -0.0822 -0.1302 -0.0607
 1282VAL     BB 2874   3.418  10.755  13.099 -0.2691 -0.1138 -0.1245
 1282VAL    SC1 2875   3.282  10.878  13.179 -0.1329 -0.1880  0.2207
 1283VAL     BB 2876   3.471  11.128  12.841 -0.0427 -0.0202  0.1167
 1283VAL    SC1 2877   3.470  11.037  12.663 -0.1413  0.0085  0.1028
 1284ALA     BB 2878   3.551  11.396  12.934 -0.1274 -0.0964  0.2450
 1285GLU     BB 2879   3.612  11.601  12.775 -0.0476  0.1543 -0.1140
 1285GLU    SC1 2880   3.643  11.876  12.817  0.1517 -0.0793 -0.0640
 1286THR     BB 2881   3.665  11.675  12.342  0.0578 -0.5032  0.1642
 1286THR    SC1 2882   3.562  11.542  12.244 -0.0528 -0.1667 -0.1803
 1287ASP     BB 2883   3.790  11.958  12.059  0.3984 -0.4888  0.0453
 1287ASP    SC1 2884   3.896  12.182  11.995 -0.2732 -0.1305  0.1602
 1288TYR     BB 2885   3.917  11.639  11.837 -0.0475  0.0591 -0.2351
 1288TYR    SC1 2886   3.623  11.543  11.759 -0.1968  0.1345  0.2294
 1288TYR    SC2 2887   3.699  11.671  11.571 -0.1589 -0.0499  0.1182
 1288TYR    SC3 2888   3.422  11.764  11.675 -0.2413 -0.0344 -0.1141
 1289GLN     BB 2889   4.188  11.857  11.739  0.2085 -0.0605 -0.3148
 1289GLN    SC1 2890   4.413  11.825  11.611 -0.0664 -0.0040  0.1879
 1290SER     BB 2891   4.369  11.952  12.062 -0.0868  0.0514  0.2952
 1290SER    SC1 2892   4.479  12.113  12.071  0.1003 -0.0578  0.0001
 1291PHE     BB 2893   4.238  11.778  12.302 -0.1583 -0.2252  0.0689
 1291PHE    SC1 2894   4.068  12.030  12.459 -0.2736  0.1003  0.0977
 1291PHE    SC2 2895   4.297  12.040  12.529 -0.3024 -0.1754  0.2315
 1291PHE    SC3 2896   4.181  12.241  12.470  0.0597 -0.0663 -0.1143
 1292ALA     BB 2897   4.018  11.488  12.498 -0.0717 -0.1272 -0.2286
 1293VAL     BB 2898   4.005  11.401  12.886 -0.0395  0.0214  0.0070
 1293VAL    SC1 2899   3.998  11.496  13.062 -0.2794  0.2034 -0.0989
 1294LEU     BB 2900   3.918  11.039  13.105 -0.1372 -0.1670  0.1193
 1294LEU    SC1 2901   3.953  10.850  12.922 -0.0725 -0.1217  0.0853
 1295TYR     BB 2902   3.789  10.918  13.382  0.0680  0.1189  0.0141
 1295TYR    SC1 2903   3.559  10.917  13.596  0.2215 -0.0740 -0.0526
 1295TYR    SC2 2904   3.596  11.135  13.502  0.1028  0.0763  0.2465
 1295TYR    SC3 2905   3.480  11.146  13.789 -0.0118 -0.3837  0.2191
 1296LEU     BB 2906   3.897  10.610  13.473  0.2381  0.1404  0.1409
 1296LEU    SC1 2907   4.117  10.563  13.332  0.1732 -0.1063  0.1201
 1297GLU     BB 2908   3.806  10.368  13.740 -0.0577  0.1246 -0.1549
 1297GLU    SC1 2909   3.511  10.422  13.878 -0.0380  0.0013  0.1751
 1298ARG     BB 2910   3.889  10.006  13.894  0.0026 -0.2103  0.0053
 1298ARG    SC1 2911   4.095   9.885  13.872  0.0523 -0.1858  0.1588
 1298ARG    SC2 2912   4.410   9.843  13.995 -0.0810  0.0122  0.1069
 1299ALA     BB 2913   3.734   9.868  14.195 -0.2766  0.0155 -0.0011
 1300GLY     BB 2914   3.711  10.263  14.324 -0.0283 -0.0149  0.1417
 1301GLN     BB 2915   4.029  10.396  14.313  0.2110  0.2767  0.0047
 1301GLN    SC1 2916   4.163  10.271  14.256 -0.0378 -0.1930  0.0342
 1302LEU     BB 2917   3.986  10.656  14.052 -0.2209  0.1125 -0.0710
 1302LEU    SC1 2918   3.755  10.781  14.087 -0.3121 -0.0708 -0.0131
 1303SER     BB 2919   4.185  10.792  13.784  0.0765  0.1978 -0.2049
 1303SER    SC1 2920   4.351  10.751  13.690  0.2416 -0.1916  0.2478
 1304VAL     BB 2921   4.157  11.126  13.518  0.1920 -0.0353  0.1414
 1304VAL    SC1 2922   4.073  11.233  13.664 -0.1331  0.0591 -0.1111
 1305LYS     BB 2923   4.385  11.139  13.229 -0.0684  0.0354  0.0895
 1305LYS    SC1 2924   4.395  10.894  13.115  0.1426  0.1349  0.0699
 1305LYS    SC2 2925   4.597  10.660  13.098  0.1975  0.0448 -0.0609
 1306LEU     BB 2926   4.426  11.410  12.962 -0.0451 -0.0876 -0.2400
 1306LEU    SC1 2927   4.434  11.663  12.884  0.3229  0.0317  0.1788
 1307TYR     BB 2928   4.462  11.327  12.582 -0.0499 -0.0828 -0.2981
 1307TYR    SC1 2929   4.220  11.086  12.621 -0.0168  0.1975 -0.3433
 1307TYR    SC2 2930   4.449  11.016  12.618 -0.0369  0.0974  0.2290
 1307TYR    SC3 2931   4.256  10.800  12.509  0.1218  0.1126 -0.0842
 1308ALA     BB 2932   4.672  11.651  12.372  0.1461  0.3343  0.0188
 1309ARG     BB 2933   4.716  11.697  12.105  0.1478  0.0542 -0.1568
 1309ARG    SC1 2934   4.808  11.629  11.871 -0.1619  0.2329  0.1182
 1309ARG    SC2 2935   5.129  11.583  11.781  0.0778  0.0102 -0.0200
 1310SER     BB 2936   5.023  11.971  12.172  0.1449 -0.1646 -0.1395
 1310SER    SC1 2937   4.997  12.164  12.158  0.0918 -0.1366  0.3125
 1311LEU     BB 2938   5.232  11.993  12.553  0.0613  0.0580 -0.0882
 1311LEU    SC1 2939   5.365  11.815  12.698 -0.0069 -0.0840 -0.2004
 1312PRO     BB 2940   5.212  12.278  12.606 -0.0895 -0.1324 -0.3027
 1312PRO    SC1 2941   5.267  12.455  12.563  0.1415 -0.1138  0.0633
 1313VAL     BB 2942   4.816  12.289  12.633 -0.0559  0.1236  0.0924
 1313VAL    SC1 2943   4.740  12.107  12.601  0.1416  0.0283  0.1604
 1314SER     BB 2944   4.574  12.577  12.648 -0.1948  0.0207  0.0195
 1314SER    SC1 2945   4.471  12.653  12.500 -0.1204  0.0176 -0.0328
 1315ASP     BB 2946   4.548  12.725  12.985 -0.1913  0.1155 -0.1981
 1315ASP    SC1 2947   4.664  12.877  13.154  0.1162 -0.3546  0.0167
 1316SER     BB 2948   4.151  12.574  12.956 -0.2752 -0.0847 -0.2230
 1316SER    SC1 2949   4.011  12.668  13.052  0.1337  0.0268  0.2752
 1317VAL     BB 2950   4.210  12.248  12.954  0.1790 -0.1778 -0.1966
 1317VAL    SC1 2951   4.093  12.087  12.930 -0.0181 -0.0594 -0.0396
 1318LEU     BB 2952   4.471  12.272  13.217 -0.1493 -0.1910  0.0797
 1318LEU    SC1 2953   4.639  12.102  13.104 -0.1610 -0.1315 -0.0277
 1319SER     BB 2954   4.257  12.474  13.449 -0.1709  0.2544  0.1481
 1319SER    SC1 2955   4.247  12.668  13.462  0.1885  0.2800  0.0657
 1320GLY     BB 2956   3.963  12.244  13.360  0.1191 -0.3308 -0.0469
 1321PHE     BB 2957   4.198  11.934  13.420  0.2040 -0.2280 -0.2198
 1321PHE    SC1 2958   4.261  11.621  13.453 -0.2431  0.0959  0.0124
 1321PHE    SC2 2959   4.467  11.729  13.395 -0.0823 -0.3491 -0.2558
 1321PHE    SC3 2960   4.468  11.537  13.540 -0.3409 -0.1437  0.0189
 1322GLU     BB 2961   4.253  12.024  13.698 -0.0989  0.1396  0.0146
 1322GLU    SC1 2962   4.514  12.169  13.805  0.2070 -0.1001 -0.0681
 1323GLN     BB 2963   3.902  12.055  13.782 -0.2080  0.3357  0.0301
 1323GLN    SC1 2964   3.705  12.119  13.976  0.0532 -0.0090 -0.1551
 1324ARG     BB 2965   3.841  11.724  13.730  0.0053 -0.0008 -0.0686
 1324ARG    SC1 2966   3.794  11.627  13.513  0.3028 -0.2254  0.0615
 1324ARG    SC2 2967   3.631  11.813  13.302 -0.3091  0.0098  0.2135
 1325VAL     BB 2968   4.062  11.633  13.944  0.2954 -0.0755 -0.0494
 1325VAL    SC1 2969   4.255  11.584  13.961  0.2940 -0.0423  0.0709
 1326GLN     BB 2970   3.895  11.763  14.228 -0.0486 -0.0952  0.0002
 1326GLN    SC1 2971   4.006  11.964  14.400 -0.1136 -0.2659 -0.0137
 1327GLU     BB 2972   3.580  11.655  14.120  0.0889 -0.3395 -0.2789
 1327GLU    SC1 2973   3.325  11.549  14.132 -0.1611  0.1440  0.2240
 1328ALA     BB 2974   3.819  11.304  14.111  0.1571  0.0443 -0.1064
 1329HIS     BB 2975   3.769  11.425  14.514  0.0955  0.1193  0.0302
 1329HIS    SC1 2976   3.761  11.554  14.660 -0.2691 -0.3287  0.4264
 1329HIS    SC2 2977   3.745  11.676  14.808  0.0921  0.0657  0.1352
 1329HIS    SC3 2978   3.959  11.685  14.835  0.1470 -0.0568 -0.2495
 1330LEU     BB 2979   4.203  11.467  14.435  0.1752  0.0764 -0.0038
 1330LEU    SC1 2980   4.294  11.286  14.607 -0.0038 -0.0065  0.0040
 1331THR     BB 2981   4.455  11.738  14.545 -0.4252 -0.1035  0.0615
 1331THR    SC1 2982   4.562  11.674  14.695  0.1812  0.1082 -0.2706
 1332GLU     BB 2983   4.560  11.955  14.272  0.2086  0.1384 -0.1840
 1332GLU    SC1 2984   4.574  12.278  14.350 -0.1331  0.3509  0.1463
 1333ASP     BB 2985   4.947  11.821  14.362 -0.0074 -0.1459  0.1883
 1333ASP    SC1 2986   5.137  11.937  14.486  0.0567 -0.2075  0.1455
 1334GLN     BB 2987   4.958  11.400  14.265 -0.1317 -0.4134  0.2218
 1334GLN    SC1 2988   4.721  11.321  14.375 -0.1228  0.2139  0.0835
 1335ILE     BB 2989   4.889  11.554  13.905  0.0734 -0.0336  0.0385
 1335ILE    SC1 2990   4.770  11.728  13.888  0.3498 -0.5550  0.0902
 1336PHE     BB 2991   5.134  11.420  13.717  0.1245 -0.0352 -0.1158
 1336PHE    SC1 2992   5.324  11.224  13.894  0.0056 -0.0181 -0.1217
 1336PHE    SC2 2993   5.205  11.100  13.726  0.0000  0.0715 -0.1825
 1336PHE    SC3 2994   5.428  11.036  13.786 -0.0083  0.0222 -0.2038
 1337TYR     BB 2995   5.319  11.560  13.421 -0.2954 -0.2082  0.1476
 1337TYR    SC1 2996   5.337  11.763  13.191 -0.3448  0.1087  0.2950
 1337TYR    SC2 2997   5.353  11.912  13.379  0.5231  0.4975 -0.0746
 1337TYR    SC3 2998   5.211  12.041  13.136  0.1147  0.2696  0.0410
 1338PHE     BB 2999   5.452  11.340  13.241 -0.1036  0.0358 -0.0896
 1338PHE    SC1 3000   5.231  11.125  13.142 -0.1167 -0.0136  0.2051
 1338PHE    SC2 3001   5.376  11.043  13.315 -0.1499  0.0159  0.2474
 1338PHE    SC3 3002   5.218  10.896  13.211 -0.0631 -0.0248  0.1745
 1339PRO     BB 3003   5.748  11.366  13.079 -0.0608 -0.0889 -0.3078
 1339PRO    SC1 3004   5.891  11.242  13.093  0.0834  0.1096 -0.0088
 1340LYS     BB 3005   5.847  11.696  12.785 -0.1617 -0.0107 -0.0061
 1340LYS    SC1 3006   5.782  11.827  12.974  0.3431 -0.1256  0.1624
 1340LYS    SC2 3007   5.729  12.070  13.131 -0.0667 -0.1619 -0.0995
 1341TYR     BB 3008   5.906  11.553  12.499  0.0131 -0.0152  0.3472
 1341TYR    SC1 3009   5.782  11.686  12.159 -0.1871  0.1227 -0.2379
 1341TYR    SC2 3010   5.668  11.793  12.341 -0.0667  0.5332 -0.3995
 1341TYR    SC3 3011   5.480  11.728  12.104 -0.2666 -0.1912 -0.0515
 1342GLY     BB 3012   5.985  11.190  12.476  0.1767 -0.1868  0.0438
 1343PHE     BB 3013   5.777  11.013  12.290 -0.0836 -0.0571  0.1656
 1343PHE    SC1 3014   5.731  11.249  12.039 -0.1667 -0.0243  0.2392
 1343PHE    SC2 3015   5.535  11.234  12.176 -0.3396 -0.2013 -0.0252
 1343PHE    SC3 3016   5.515  11.293  11.944 -0.0345  0.2467  0.0590
 1344CYS     BB 3017   5.836  10.758  12.044  0.0357 -0.0085  0.0270
 1344CYS    SC1 3018   5.724  10.582  12.164 -0.1955  0.1929  0.1094
 1345GLU     BB 3019   5.605  10.598  11.677  0.2894  0.1766 -0.1423
 1345GLU    SC1 3020   5.438  10.770  11.573 -0.2351 -0.1198 -0.1328
 1346ALA     BB 3021   5.623  10.221  11.562 -0.2413 -0.0150 -0.0470
 1347ALA     BB 3022   5.721   9.969  11.811  0.0502  0.1527 -0.0860
 1348ASP     BB 3023   5.634   9.637  11.678  0.0685 -0.0029 -0.0849
 1348ASP    SC1 3024   5.451   9.672  11.503  0.2188  0.0091 -0.2402
 1349GLN     BB 3025   5.850   9.320  11.635  0.3011 -0.1407 -0.0839
 1349GLN    SC1 3026   5.823   9.210  11.376  0.1489  0.3244 -0.1171
 1350PHE     BB 3027   5.862   9.208  11.881  0.1081  0.3403  0.5590
 1350PHE    SC1 3028   5.846   8.885  11.839 -0.1084  0.0279 -0.1586
 1350PHE    SC2 3029   5.752   8.912  12.059  0.0881  0.0956 -0.0826
 1350PHE    SC3 3030   5.746   8.698  11.951  0.1087  0.0314  0.0443
 1351HIS     BB 3031   5.799   9.563  12.078 -0.0787  0.2773  0.2785
 1351HIS    SC1 3032   5.966   9.650  12.025 -0.1617  0.2485 -0.0351
 1351HIS    SC2 3033   6.130   9.750  12.011 -0.0662  0.0537 -0.2549
 1351HIS    SC3 3034   6.172   9.669  11.815 -0.2699 -0.2320 -0.1828
 1352VAL     BB 3035   5.513   9.437  12.161 -0.2166  0.1836  0.0679
 1352VAL    SC1 3036   5.423   9.322  12.024  0.1961 -0.2314  0.1372
 1353LEU     BB 3037   5.228   9.368  12.471 -0.0026  0.0066  0.3495
 1353LEU    SC1 3038   5.254   9.298  12.725 -0.1366 -0.4045  0.2509
 1354ASP     BB 3039   5.000   9.239  12.296 -0.0993 -0.0856  0.0101
 1354ASP    SC1 3040   5.034   9.017  12.175  0.1724 -0.0425  0.0049
 1355GLU     BB 3041   4.661   9.217  12.456 -0.0300  0.2581  0.1386
 1355GLU    SC1 3042   4.686   9.028  12.685 -0.0300  0.0840  0.0035
 1356VAL     BB 3043   4.338   9.353  12.323  0.1364  0.3312  0.1586
 1356VAL    SC1 3044   4.174   9.245  12.288  0.2524  0.2908 -0.2710
 1357TYR     BB 3045   6.263   9.755  25.297 -0.0007 -0.1763 -0.0360
 1357TYR    SC1 3046   5.997   9.647  25.507  0.0049  0.2244  0.1604
 1357TYR    SC2 3047   5.964   9.858  25.398  0.0185  0.0787 -0.1290
 1357TYR    SC3 3048   5.744   9.651  25.328 -0.0789  0.0456  0.2721
 1358PHE     BB 3049   6.143   9.750  24.967 -0.1388  0.3306  0.1399
 1358PHE    SC1 3050   6.206  10.101  24.912  0.0156 -0.2684 -0.0525
 1358PHE    SC2 3051   6.009  10.058  25.042 -0.0003 -0.1751 -0.0473
 1358PHE    SC3 3052   6.086  10.284  25.011  0.2195 -0.2271  0.1186
 1359PRO     BB 3053   6.524   9.685  24.618  0.0178  0.1672 -0.0216
 1359PRO    SC1 3054   6.627   9.582  24.740  0.2582 -0.0129 -0.3703
 1360GLU     BB 3055   6.384   9.756  24.364  0.0186  0.0567 -0.0945
 1360GLU    SC1 3056   6.376  10.028  24.265  0.0976 -0.0747 -0.1039
 1361SER     BB 3057   6.567   9.520  24.101 -0.3630  0.0084 -0.0145
 1361SER    SC1 3058   6.587   9.582  23.918  0.0807 -0.0535  0.0092
 1362TRP     BB 3059   6.843   9.326  24.244  0.0599  0.0647 -0.1646
 1362TRP    SC1 3060   6.983   9.438  24.442 -0.0827  0.0940 -0.3002
 1362TRP    SC2 3061   7.062   9.629  24.519 -0.2344  0.0053  0.0821
 1362TRP    SC3 3062   7.158   9.290  24.556 -0.3272 -0.0268 -0.0804
 1362TRP    SC4 3063   7.259   9.537  24.642 -0.2316 -0.0954  0.0019
 1363LEU     BB 3064   6.966   9.081  24.060  0.1870  0.3841  0.3567
 1363LEU    SC1 3065   6.889   8.844  24.149  0.1059  0.1935 -0.2074
 1364TRP     BB 3066   7.194   9.211  23.899  0.3672  0.3509  0.4233
 1364TRP    SC1 3067   7.362   9.304  24.073 -0.2233  0.2161 -0.3558
 1364TRP    SC2 3068   7.404   9.425  24.252 -0.2170 -0.1721 -0.0906
 1364TRP    SC3 3069   7.603   9.293  23.991 -0.1630  0.0245 -0.1521
 1364TRP    SC4 3070   7.651   9.448  24.220 -0.2758  0.2370 -0.2712
 1365GLU     BB 3071   7.451   8.827  23.866 -0.0821  0.1606  0.3696
 1365GLU    SC1 3072   7.403   8.759  24.088 -0.0949  0.1692 -0.1006
 1366VAL     BB 3073   7.663   8.797  23.648  0.1294  0.1532  0.0049
 1366VAL    SC1 3074   7.784   8.928  23.556  0.1157 -0.0470 -0.3014
 1367HIS     BB 3075   7.748   8.408  23.719 -0.0382 -0.0227 -0.0498
 1367HIS    SC1 3076   7.578   8.335  23.779 -0.0524 -0.2350 -0.3289
 1367HIS    SC2 3077   7.400   8.275  23.824 -0.0323 -0.0353 -0.0118
 1367HIS    SC3 3078   7.472   8.160  23.992  0.1209  0.0296 -0.0307
 1368LEU     BB 3079   7.880   8.039  23.597 -0.2110  0.0655  0.2578
 1368LEU    SC1 3080   8.128   8.134  23.592 -0.2032  0.0317 -0.0938
 1369VAL     BB 3081   7.645   7.878  23.566 -0.4775  0.2242 -0.0545
 1369VAL    SC1 3082   7.458   7.811  23.593 -0.2884 -0.2521  0.1114
 1370PRO     BB 3083   7.831   7.489  23.553 -0.0141 -0.0502 -0.1326
 1370PRO    SC1 3084   8.005   7.558  23.586  0.0123 -0.1136 -0.1364
 1371ARG     BB 3085   7.594   7.340  23.440 -0.0244  0.0443 -0.0400
 1371ARG    SC1 3086   7.601   7.100  23.304  0.4069  0.2358 -0.1769
 1371ARG    SC2 3087   7.424   6.923  23.102 -0.3200 -0.0868  0.2574
 1372ARG     BB 3088   7.345   7.351  23.812  0.1727 -0.3424 -0.0416
 1372ARG    SC1 3089   7.343   7.129  23.836 -0.0078  0.0013  0.0233
 1372ARG    SC2 3090   7.184   6.937  24.025  0.2178  0.0283  0.0246
 1373LYS     BB 3091   7.404   7.649  24.096 -0.1380  0.1360  0.2494
 1373LYS    SC1 3092   7.664   7.679  24.028 -0.0129  0.2934 -0.0014
 1373LYS    SC2 3093   7.972   7.668  24.026 -0.0096  0.1910 -0.1125
 1374GLN     BB 3094   7.235   7.760  24.284 -0.1941 -0.0624  0.2299
 1374GLN    SC1 3095   7.283   7.704  24.581 -0.1895 -0.0419  0.0493
 1375LEU     BB 3096   7.120   8.118  24.378 -0.2447 -0.2901 -0.2440
 1375LEU    SC1 3097   7.081   8.322  24.213  0.1975 -0.0308 -0.0313
 1376GLN     BB 3098   6.994   8.125  24.660  0.0298 -0.0735  0.1293
 1376GLN    SC1 3099   7.023   8.064  24.888 -0.2723  0.0189 -0.3809
 1377PHE     BB 3100   6.759   8.414  24.685 -0.0867 -0.2766 -0.0952
 1377PHE    SC1 3101   6.622   8.438  24.391  0.1903 -0.2441  0.1410
 1377PHE    SC2 3102   6.494   8.272  24.509 -0.1231 -0.2209 -0.1595
 1377PHE    SC3 3103   6.393   8.398  24.332  0.1402  0.2306  0.0041
 1378ALA     BB 3104   6.653   8.575  24.916 -0.1222 -0.2067  0.1317
 1379LEU     BB 3105   6.419   8.725  24.932 -0.0765  0.1000 -0.0625
 1379LEU    SC1 3106   6.274   8.716  24.711  0.1504  0.2022 -0.2153
 1380PRO     BB 3107   6.367   9.117  25.015  0.1317 -0.0175  0.2556
 1380PRO    SC1 3108   6.464   9.175  24.862 -0.3778 -0.0175 -0.0720
 1381ASP     BB 3109   6.186   9.279  25.252 -0.2625  0.0946  0.0513
 1381ASP    SC1 3110   6.244   9.273  25.501 -0.0235 -0.0802 -0.0105
 1382SER     BB 3111   5.896   9.374  24.935  0.1397 -0.1766 -0.0706
 1382SER    SC1 3112   5.952   9.313  24.758  0.2469  0.0145 -0.1027
 1383LEU     BB 3113   5.483   9.236  24.915  0.0992  0.1004  0.1238
 1383LEU    SC1 3114   5.450   9.235  25.178 -0.0978  0.0790  0.1000
 1384THR     BB 3115   5.517   9.181  24.531  0.1624  0.2198 -0.0846
 1384THR    SC1 3116   5.493   9.338  24.417 -0.0596  0.1438 -0.1434
 1385THR     BB 3117   5.547   8.881  24.276 -0.2197  0.2472  0.1982
 1385THR    SC1 3118   5.518   8.824  24.092  0.2573  0.1606  0.1448
 1386TRP     BB 3119   5.929   8.940  24.210 -0.0448 -0.2488  0.0795
 1386TRP    SC1 3120   6.162   9.007  24.312  0.0656  0.0763 -0.3549
 1386TRP    SC2 3121   6.271   9.164  24.420 -0.1052  0.2050 -0.3681
 1386TRP    SC3 3122   6.362   8.851  24.283  0.1861  0.1906 -0.1363
 1386TRP    SC4 3123   6.498   9.058  24.413 -0.0136  0.3928 -0.2491
 1387GLU     BB 3124   6.034   8.845  23.884  0.2114 -0.1496  0.0038
 1387GLU    SC1 3125   5.883   8.832  23.697  0.2189  0.0263  0.1731
 1388ILE     BB 3126   6.362   8.717  23.806  0.0378  0.0961  0.0421
 1388ILE    SC1 3127   6.470   8.559  23.871  0.2664 -0.0798 -0.2883
 1389GLN     BB 3128   6.492   8.717  23.390 -0.3394  0.0640 -0.0788
 1389GLN    SC1 3129   6.505   8.825  23.115 -0.4396 -0.1512  0.0312
 1390GLY     BB 3130   6.812   8.479  23.281  0.1723 -0.0488  0.0479
 1391VAL     BB 3131   7.025   8.544  23.057 -0.0030  0.1843 -0.3691
 1391VAL    SC1 3132   7.078   8.717  22.972 -0.2718  0.2747 -0.3530
 1392GLY     BB 3133   7.242   8.311  22.888 -0.0769 -0.0004 -0.2502
 1393ILE     BB 3134   7.576   8.393  22.696  0.0872  0.0203  0.0863
 1393ILE    SC1 3135   7.552   8.614  22.704 -0.4465  0.1445 -0.1251
 1394SER     BB 3136   7.811   8.115  22.597  0.0458  0.1542 -0.1213
 1394SER    SC1 3137   7.924   8.069  22.750  0.0464  0.1011 -0.1373
 1395ASN     BB 3138   7.949   7.946  22.261  0.2394 -0.1639  0.2736
 1395ASN    SC1 3139   8.182   8.014  22.201  0.0644  0.0101 -0.2174
 1396THR     BB 3140   7.597   7.870  22.177  0.0704 -0.2311 -0.1073
 1396THR    SC1 3141   7.527   7.690  22.199 -0.1208 -0.1528 -0.0758
 1397GLY     BB 3142   7.494   8.201  22.172 -0.2194  0.1087 -0.0677
 1398ILE     BB 3143   7.208   8.345  22.376  0.3003  0.2170  0.0792
 1398ILE    SC1 3144   7.180   8.546  22.378  0.0720 -0.0196 -0.1628
 1399CYS     BB 3145   6.864   8.188  22.510  0.1503 -0.2350 -0.1177
 1399CYS    SC1 3146   6.699   8.031  22.584  0.2155 -0.2473  0.0028
 1400VAL     BB 3147   6.667   8.454  22.747  0.0927  0.1247  0.0204
 1400VAL    SC1 3148   6.646   8.631  22.657 -0.0005  0.0715 -0.0624
 1401ALA     BB 3149   6.507   8.261  23.007 -0.1025 -0.0052  0.0639
 1402ASP     BB 3150   6.164   8.255  23.037  0.1235 -0.1375  0.0789
 1402ASP    SC1 3151   5.992   8.213  22.853  0.0016 -0.4842  0.2698
 1403THR     BB 3152   6.051   8.485  23.325  0.1867  0.1513 -0.0942
 1403THR    SC1 3153   5.871   8.548  23.287  0.0046 -0.3422 -0.0712
 1404VAL     BB 3154   6.012   8.329  23.723  0.2045 -0.1050  0.1639
 1404VAL    SC1 3155   6.183   8.226  23.729  0.2885  0.0192 -0.0876
 1405LYS     BB 3156   5.776   8.415  23.936  0.6079 -0.0678 -0.2491
 1405LYS    SC1 3157   5.554   8.400  23.789  0.3251  0.0504 -0.2084
 1405LYS    SC2 3158   5.466   8.594  23.596  0.1320  0.0860 -0.0566
 1406ALA     BB 3159   5.842   8.468  24.243 -0.0949 -0.2491 -0.2665
 1407LYS     BB 3160   5.498   8.560  24.521 -0.2201 -0.0625  0.2469
 1407LYS    SC1 3161   5.319   8.417  24.435 -0.3854 -0.1899  0.1731
 1407LYS    SC2 3162   5.197   8.219  24.263  0.1910 -0.0596  0.0589
 1408VAL     BB 3163   5.634   8.748  24.803  0.0190  0.0096 -0.2143
 1408VAL    SC1 3164   5.776   8.870  24.732 -0.2227  0.2165 -0.3473
 1409PHE     BB 3165   5.384   8.740  25.131  0.0495 -0.1700 -0.3124
 1409PHE    SC1 3166   5.274   8.433  25.179 -0.1183 -0.2719 -0.1173
 1409PHE    SC2 3167   5.207   8.471  24.952 -0.0488 -0.1580 -0.1197
 1409PHE    SC3 3168   5.112   8.289  25.076  0.0857 -0.3621 -0.3125
 1410LYS     BB 3169   5.270   8.851  25.425  0.0475  0.2972  0.0315
 1410LYS    SC1 3170   5.403   8.917  25.620 -0.0937  0.1970 -0.3836
 1410LYS    SC2 3171   5.383   8.926  25.905 -0.0168 -0.1428  0.0782
 1411ASP     BB 3172   4.939   8.791  25.450  0.0389  0.1980 -0.0788
 1411ASP    SC1 3173   4.874   8.546  25.427 -0.0521  0.2229 -0.0873
 1412VAL     BB 3174   4.908   9.036  25.769  0.0962 -0.1606  0.0600
 1412VAL    SC1 3175   4.895   8.908  25.923  0.0020 -0.2792 -0.0460
 1413PHE     BB 3176   5.027   9.367  25.727  0.0641 -0.2180 -0.0971
 1413PHE    SC1 3177   5.339   9.420  25.576 -0.1394  0.0408  0.1098
 1413PHE    SC2 3178   5.338   9.434  25.815  0.4253  0.2155  0.1047
 1413PHE    SC3 3179   5.544   9.399  25.697  0.1290 -0.0268 -0.3510
 1414LEU     BB 3180   4.970   9.692  25.699 -0.0467 -0.0195  0.1821
 1414LEU    SC1 3181   4.900   9.933  25.783  0.0030 -0.0049  0.1791
 1415GLU     BB 3182   5.010   9.846  25.349 -0.1632 -0.1666  0.1136
 1415GLU    SC1 3183   5.170   9.718  25.182  0.0100 -0.0647  0.0338
 1416MET     BB 3184   4.982  10.168  25.316 -0.4488 -0.0689  0.1911
 1416MET    SC1 3185   5.073  10.316  25.437 -0.2533  0.4841  0.3360
 1417ASN     BB 3186   4.886  10.453  24.976  0.1374  0.0348  0.0486
 1417ASN    SC1 3187   4.658  10.522  24.901  0.0329 -0.2715  0.0822
 1418ILE     BB 3188   5.187  10.615  24.952  0.3883 -0.1558 -0.2245
 1418ILE    SC1 3189   5.286  10.630  25.151 -0.2003  0.0938  0.0853
 1419PRO     BB 3190   5.112  10.912  24.744  0.0293  0.0119  0.2546
 1419PRO    SC1 3191   5.065  11.090  24.790  0.0919  0.0224  0.2767
 1420TYR     BB 3192   5.533  11.047  24.529 -0.1441 -0.1476  0.0978
 1420TYR    SC1 3193   5.560  10.740  24.680  0.2099 -0.2368 -0.1025
 1420TYR    SC2 3194   5.597  10.931  24.820  0.0758 -0.2890  0.0062
 1420TYR    SC3 3195   5.769  10.686  24.902  0.2336 -0.2220 -0.1222
 1421SER     BB 3196   5.732  11.391  24.667  0.0759  0.1888  0.1300
 1421SER    SC1 3197   5.915  11.415  24.604 -0.0170  0.1312 -0.1662
 1422VAL     BB 3198   5.498  11.516  24.937 -0.1374  0.2007  0.0646
 1422VAL    SC1 3199   5.466  11.360  25.058  0.0728 -0.0433 -0.1935
 1423VAL     BB 3200   5.517  11.875  24.908 -0.0724  0.1154  0.0849
 1423VAL    SC1 3201   5.503  11.921  24.714 -0.1189  0.2166  0.1118
 1424ARG     BB 3202   5.626  12.011  25.212  0.0847  0.1717 -0.0015
 1424ARG    SC1 3203   5.785  12.173  25.300 -0.0717  0.1623 -0.0738
 1424ARG    SC2 3204   5.683  12.506  25.281  0.0799  0.1772 -0.0941
 1425GLY     BB 3205   5.296  12.176  25.371  0.1447  0.1353  0.2407
 1426GLU     BB 3206   5.048  12.099  25.220  0.1352  0.1064  0.1690
 1426GLU    SC1 3207   4.848  12.313  25.113 -0.1422 -0.0447  0.0169
 1427GLN     BB 3208   4.835  11.797  25.423 -0.2259 -0.1610  0.3319
 1427GLN    SC1 3209   4.633  11.784  25.551 -0.0988 -0.1325  0.1384
 1428ILE     BB 3210   4.831  11.384  25.337  0.1886  0.2871 -0.0868
 1428ILE    SC1 3211   5.042  11.311  25.316 -0.0213 -0.1674 -0.1056
 1429GLN     BB 3212   4.533  11.195  25.461 -0.0535 -0.0157 -0.4475
 1429GLN    SC1 3213   4.294  11.137  25.584  0.0623  0.2427  0.1737
 1430LEU     BB 3214   4.569  10.941  25.290 -0.1561 -0.0836 -0.2511
 1430LEU    SC1 3215   4.800  10.895  25.168 -0.0607 -0.0487 -0.0840
 1431LYS     BB 3216   4.474  10.577  25.376 -0.1836 -0.2170 -0.3476
 1431LYS    SC1 3217   4.211  10.653  25.390 -0.0465 -0.3398  0.1498
 1431LYS    SC2 3218   3.950  10.770  25.365 -0.0130  0.1867  0.0610
 1432GLY     BB 3219   4.592  10.294  25.377 -0.0181  0.1583 -0.0840
 1433THR     BB 3220   4.462   9.965  25.503 -0.0283 -0.0614 -0.0350
 1433THR    SC1 3221   4.548   9.840  25.380  0.2147  0.0141  0.0585
 1434VAL     BB 3222   4.480   9.608  25.776 -0.1927  0.0415  0.1788
 1434VAL    SC1 3223   4.495   9.731  25.934 -0.0571  0.1679  0.0682
 1435TYR     BB 3224   4.512   9.322  25.623 -0.0585 -0.2708 -0.1887
 1435TYR    SC1 3225   4.684   9.175  25.352  0.2609 -0.2080 -0.2134
 1435TYR    SC2 3226   4.704   9.412  25.322 -0.1430 -0.1505 -0.0445
 1435TYR    SC3 3227   4.960   9.259  25.240  0.0761  0.3312 -0.2736
 1436ASN     BB 3228   4.455   9.031  25.735 -0.0461 -0.3148 -0.3174
 1436ASN    SC1 3229   4.394   8.903  25.940 -0.1076  0.0162 -0.1278
 1437TYR     BB 3230   4.406   8.813  25.447 -0.2055  0.4338 -0.0483
 1437TYR    SC1 3231   4.457   8.894  25.137  0.1890 -0.0727 -0.2187
 1437TYR    SC2 3232   4.264   9.018  25.209  0.1865 -0.3169  0.2067
 1437TYR    SC3 3233   4.239   8.912  24.918 -0.2097 -0.1279  0.1721
 1438ARG     BB 3234   4.375   8.479  25.670 -0.1059  0.0712 -0.2731
 1438ARG    SC1 3235   4.568   8.513  25.817 -0.0120  0.3063  0.3799
 1438ARG    SC2 3236   4.832   8.294  25.793  0.2908 -0.1651 -0.0723
 1439THR     BB 3237   4.091   8.285  25.722 -0.1928 -0.0341 -0.1997
 1439THR    SC1 3238   3.969   8.168  25.624 -0.1008 -0.2113 -0.1055
 1440SER     BB 3239   3.984   8.424  26.066 -0.2979  0.1326 -0.0490
 1440SER    SC1 3240   4.005   8.299  26.214 -0.1871  0.3767  0.1411
 1441GLY     BB 3241   3.921   8.791  26.181 -0.0519 -0.0498  0.0592
 1442MET     BB 3242   4.088   8.924  26.475 -0.0762  0.0395 -0.0608
 1442MET    SC1 3243   4.036   8.723  26.629  0.0102  0.0197 -0.0378
 1443GLN     BB 3244   4.246   9.141  26.657  0.1139 -0.0162  0.0280
 1443GLN    SC1 3245   4.150   9.183  26.924  0.2770 -0.1533 -0.0869
 1444PHE     BB 3246   4.475   9.434  26.637 -0.0662  0.1894  0.0613
 1444PHE    SC1 3247   4.408   9.409  26.275  0.0188 -0.0677 -0.4742
 1444PHE    SC2 3248   4.633   9.476  26.325 -0.0278 -0.4444  0.2827
 1444PHE    SC3 3249   4.590   9.327  26.142  0.3091 -0.1821 -0.0139
 1445CYS     BB 3250   4.550   9.865  26.653  0.0924  0.5068  0.1536
 1445CYS    SC1 3251   4.374   9.926  26.501  0.0881 -0.0952 -0.0870
 1446VAL     BB 3252   4.821  10.047  26.481  0.0982  0.2406  0.0829
 1446VAL    SC1 3253   4.746  10.064  26.297  0.1906  0.1128  0.0330
 1447LYS     BB 3254   5.042  10.382  26.539 -0.1388  0.0770  0.1527
 1447LYS    SC1 3255   5.143  10.290  26.745  0.1953 -0.0724 -0.0448
 1447LYS    SC2 3256   5.125  10.057  26.929  0.2637  0.0582 -0.0581
 1448MET     BB 3257   5.243  10.593  26.395 -0.0302 -0.0498 -0.1807
 1448MET    SC1 3258   5.218  10.804  26.228 -0.0670 -0.0843 -0.3774
 1449SER     BB 3259   5.560  10.699  26.579 -0.1618 -0.0617  0.1222
 1449SER    SC1 3260   5.574  10.618  26.756  0.3364 -0.0377  0.0979
 1450ALA     BB 3261   5.694  10.937  26.337  0.0249 -0.0355 -0.2807
 1451VAL     BB 3262   5.981  11.158  26.337  0.1266  0.2391  0.0185
 1451VAL    SC1 3263   6.106  11.182  26.182 -0.0045 -0.0606 -0.1373
 1452GLU     BB 3264   5.907  11.561  26.469 -0.1193 -0.0885  0.0446
 1452GLU    SC1 3265   5.891  11.603  26.728 -0.3468  0.2689 -0.3013
 1453GLY     BB 3266   5.904  11.663  26.183 -0.0656 -0.3075 -0.2520
 1454ILE     BB 3267   5.544  11.546  26.073  0.3694 -0.0520  0.0727
 1454ILE    SC1 3268   5.551  11.326  26.132  0.1418  0.2430  0.0092
 1455CYS     BB 3269   5.312  11.768  26.192  0.0223  0.0977  0.1564
 1455CYS    SC1 3270   5.420  11.903  26.358 -0.0806  0.0504  0.2626
 1456THR     BB 3271   5.047  11.510  26.303 -0.1505  0.0655 -0.0211
 1456THR    SC1 3272   5.048  11.316  26.283  0.0219  0.0672 -0.0342
 1457SER     BB 3273   4.620  11.444  26.430 -0.2673 -0.2054 -0.0802
 1457SER    SC1 3274   4.578  11.615  26.514  0.2030 -0.1394  0.0300
 1458GLU     BB 3275   4.664  11.155  26.602  0.0782 -0.0064  0.3246
 1458GLU    SC1 3276   4.832  10.888  26.502 -0.1939 -0.2783 -0.0435
 1459SER     BB 3277   4.847  11.342  26.914 -0.0108 -0.2230 -0.0589
 1459SER    SC1 3278   4.966  11.479  26.841 -0.0284 -0.1841 -0.0126
 1460PRO     BB 3279   4.780  11.304  27.291  0.0873  0.0710 -0.0609
 1460PRO    SC1 3280   4.675  11.413  27.405  0.0590 -0.0774  0.0564
 1461VAL     BB 3281   5.024  11.036  27.346 -0.0360 -0.2784  0.0742
 1461VAL    SC1 3282   5.156  11.110  27.476 -0.2072  0.0232  0.0789
 1462ILE     BB 3283   4.918  10.645  27.529 -0.1359  0.2174 -0.0198
 1462ILE    SC1 3284   4.707  10.612  27.519  0.0439  0.2440  0.1086
 1463ASP     BB 3285   5.153  10.633  27.789 -0.2723 -0.3507  0.3194
 1463ASP    SC1 3286   5.181  10.871  27.879 -0.0450 -0.2986  0.1148
 1464HIS     BB 3287   5.592  10.758  27.657 -0.0320 -0.1324 -0.2062
 1464HIS    SC1 3288   5.687  10.686  27.812 -0.1776 -0.0126 -0.0620
 1464HIS    SC2 3289   5.766  10.640  27.982 -0.3258  0.1728  0.0538
 1464HIS    SC3 3290   5.898  10.496  27.890 -0.3219 -0.0069  0.3389
 1465GLN     BB 3291   5.661  11.042  27.424  0.0603  0.0221  0.1098
 1465GLN    SC1 3292   5.911  11.161  27.568 -0.4348 -0.5790 -0.0260
 1466GLY     BB 3293   5.643  10.918  27.170  0.1027  0.2078  0.1266
 1467THR     BB 3294   5.389  10.671  27.204  0.3867  0.1528  0.1082
 1467THR    SC1 3295   5.352  10.499  27.288 -0.1797  0.2033 -0.0297
 1468LYS     BB 3296   5.174  10.843  27.030  0.3703  0.3788  0.0942
 1468LYS    SC1 3297   5.241  10.970  26.843  0.4418 -0.0863  0.1194
 1468LYS    SC2 3298   5.315  11.147  26.642 -0.2607  0.1282 -0.1592
 1469SER     BB 3299   4.909  10.667  27.025 -0.1162  0.1773  0.0325
 1469SER    SC1 3300   4.829  10.492  27.057 -0.1595  0.1852 -0.0331
 1470SER     BB 3301   4.519  10.829  27.072 -0.1125  0.0519 -0.2159
 1470SER    SC1 3302   4.467  11.015  27.045 -0.3222  0.0248 -0.0114
 1471LYS     BB 3303   4.353  10.542  27.183  0.4372  0.3846 -0.1830
 1471LYS    SC1 3304   4.126  10.662  27.229 -0.0052  0.2759  0.0737
 1471LYS    SC2 3305   3.991  10.908  27.164  0.2418 -0.0660 -0.2755
 1472CYS     BB 3306   4.355  10.352  26.848  0.0234  0.1350  0.0862
 1472CYS    SC1 3307   4.519  10.427  26.689  0.3006  0.0888  0.3503
 1473VAL     BB 3308   4.138  10.083  27.096 -0.0388  0.2115 -0.1557
 1473VAL    SC1 3309   4.033  10.143  27.256 -0.0915  0.1337 -0.1599
 1474ARG     BB 3310   4.132   9.725  26.946  0.3941  0.0914  0.0366
 1474ARG    SC1 3311   4.332   9.630  27.032 -0.3155 -0.1025 -0.1218
 1474ARG    SC2 3312   4.568   9.420  27.185  0.1356  0.1291 -0.0946
 1475GLN     BB 3313   3.966   9.691  26.711 -0.1052  0.0515  0.1920
 1475GLN    SC1 3314   3.892   9.954  26.615  0.0401 -0.2870  0.0822
 1476LYS     BB 3315   3.936   9.401  26.508  0.1149  0.1036  0.1866
 1476LYS    SC1 3316   3.716   9.259  26.560 -0.2927 -0.0043 -0.3792
 1476LYS    SC2 3317   3.609   9.060  26.722  0.1618 -0.1097  0.0886
 1477VAL     BB 3318   3.947   9.272  26.147  0.0628  0.3634 -0.0653
 1477VAL    SC1 3319   4.046   9.257  25.973 -0.2733 -0.1975 -0.2123
 1478GLU     BB 3320   3.706   8.977  25.931  0.1169 -0.2356 -0.1512
 1478GLU    SC1 3321   3.447   8.949  25.809  0.2864 -0.2586 -0.0790
 1479GLY     BB 3322   3.914   8.703  25.868 -0.0156  0.0503 -0.0729
 1480SER     BB 3323   3.965   8.728  25.498 -0.0047 -0.2406  0.1416
 1480SER    SC1 3324   3.924   8.664  25.318 -0.2284  0.0785  0.0772
 1481SER     BB 3325   3.908   9.181  25.534 -0.1298  0.0575  0.1392
 1481SER    SC1 3326   3.734   9.165  25.448  0.0208 -0.1815 -0.1254
 1482SER     BB 3327   4.108   9.459  25.487  0.0379  0.1750  0.1658
 1482SER    SC1 3328   4.182   9.520  25.317 -0.4658  0.1995 -0.0475
 1483HIS     BB 3329   3.983   9.744  25.707  0.2450  0.0397 -0.2120
 1483HIS    SC1 3330   4.009   9.754  25.900  0.2946  0.2288 -0.2306
 1483HIS    SC2 3331   4.012   9.739  26.092  0.1179  0.1389 -0.2347
 1483HIS    SC3 3332   4.087   9.940  26.115 -0.1230  0.2096 -0.0632
 1484LEU     BB 3333   4.065  10.093  25.597  0.0053  0.0306 -0.3685
 1484LEU    SC1 3334   3.937  10.316  25.660  0.2003 -0.0492  0.3409
 1485VAL     BB 3335   4.389  10.295  25.800 -0.1978  0.1325 -0.0533
 1485VAL    SC1 3336   4.532  10.201  25.902 -0.0425  0.3774 -0.0435
 1486THR     BB 3337   4.318  10.632  25.846 -0.2069  0.0403 -0.0176
 1486THR    SC1 3338   4.153  10.687  25.933 -0.0999  0.2558  0.0513
 1487PHE     BB 3339   4.645  10.838  25.865  0.0273  0.2950  0.4321
 1487PHE    SC1 3340   4.970  10.860  25.816  0.0867  0.2722 -0.1165
 1487PHE    SC2 3341   4.845  10.765  25.634  0.1237 -0.1474  0.0734
 1487PHE    SC3 3342   5.078  10.820  25.605  0.1169 -0.1664 -0.0195
 1488THR     BB 3343   4.713  11.269  25.820 -0.1157  0.0614  0.1309
 1488THR    SC1 3344   4.584  11.356  25.938 -0.1289  0.1000  0.0891
 1489VAL     BB 3345   5.051  11.410  25.800 -0.2141  0.1712 -0.0455
 1489VAL    SC1 3346   5.221  11.305  25.788 -0.2294  0.1563 -0.1300
 1490LEU     BB 3347   5.109  11.749  25.755  0.0256 -0.0887 -0.1312
 1490LEU    SC1 3348   5.101  12.011  25.793  0.1137 -0.1467  0.3119
 1491PRO     BB 3349   5.494  11.700  25.632 -0.2067  0.1795  0.0018
 1491PRO    SC1 3350   5.454  11.638  25.457  0.1045  0.3450 -0.1282
 1492LEU     BB 3351   5.687  11.974  25.754  0.3833  0.1229 -0.0163
 1492LEU    SC1 3352   5.574  12.101  25.958  0.1032 -0.2495  0.0612
 1493GLU     BB 3353   6.085  11.968  25.741  0.2399  0.2143 -0.3208
 1493GLU    SC1 3354   6.087  12.141  25.989 -0.3286  0.0158 -0.1197
 1494LEU     BB 3355   6.205  11.882  25.463 -0.1966  0.1149  0.3019
 1494LEU    SC1 3356   6.302  11.994  25.243 -0.5123  0.1684  0.1893
 1495GLY     BB 3357   6.322  11.501  25.403 -0.0455  0.2608 -0.2264
 1496LEU     BB 3358   6.346  11.226  25.408  0.3947  0.1891  0.1247
 1496LEU    SC1 3359   6.503  11.019  25.355  0.1085  0.0135 -0.0519
 1497HIS     BB 3360   6.108  11.096  25.666  0.0020  0.1270  0.0370
 1497HIS    SC1 3361   5.942  11.195  25.686 -0.0116  0.0094  0.4478
 1497HIS    SC2 3362   5.782  11.299  25.718 -0.1773 -0.0794 -0.0543
 1497HIS    SC3 3363   5.889  11.485  25.697 -0.2585 -0.0175  0.0809
 1498ASN     BB 3364   6.071  10.801  25.890  0.0174  0.4672 -0.1899
 1498ASN    SC1 3365   6.228  10.702  26.058 -0.4483  0.1819  0.0831
 1499ILE     BB 3366   5.732  10.715  25.946  0.0197 -0.3044  0.1523
 1499ILE    SC1 3367   5.550  10.738  25.815 -0.0183 -0.1213 -0.1664
 1500ASN     BB 3368   5.682  10.392  26.135 -0.0575  0.1180  0.0204
 1500ASN    SC1 3369   5.875  10.350  26.288  0.0734  0.1352 -0.1394
 1501PHE     BB 3370   5.420  10.276  26.116  0.1028  0.2310  0.0699
 1501PHE    SC1 3371   5.099  10.258  26.038  0.1321  0.1247  0.0075
 1501PHE    SC2 3372   5.199  10.425  25.898  0.2899 -0.2648 -0.3492
 1501PHE    SC3 3373   4.962  10.427  25.937  0.3115  0.1334 -0.2208
 1502SER     BB 3374   5.403  10.006  26.403  0.0818  0.2009 -0.0557
 1502SER    SC1 3375   5.548  10.041  26.529  0.1741  0.1859 -0.1589
 1503LEU     BB 3376   5.084   9.694  26.440  0.0085 -0.0627 -0.0780
 1503LEU    SC1 3377   5.077   9.706  26.175 -0.1824  0.1078 -0.0679
 1504GLU     BB 3378   4.984   9.572  26.660 -0.1743  0.0412 -0.4048
 1504GLU    SC1 3379   4.895   9.650  26.915  0.0871  0.2021  0.0987
 1505THR     BB 3380   4.778   9.180  26.658 -0.2648  0.1711  0.2176
 1505THR    SC1 3381   4.750   9.067  26.815 -0.2144 -0.0394  0.0763
 1506TRP     BB 3382   4.717   8.952  26.332 -0.0477  0.0988 -0.1676
 1506TRP    SC1 3383   4.566   8.743  26.407  0.3827 -0.1201 -0.1221
 1506TRP    SC2 3384   4.454   8.577  26.315  0.2149 -0.0488 -0.0453
 1506TRP    SC3 3385   4.531   8.666  26.648 -0.1378  0.3301 -0.0510
 1506TRP    SC4 3386   4.383   8.463  26.525  0.1251  0.1025  0.0065
 1507PHE     BB 3387   5.050   8.829  26.358  0.2196  0.1534  0.0628
 1507PHE    SC1 3388   5.141   8.588  26.159 -0.2125  0.1668  0.0011
 1507PHE    SC2 3389   4.941   8.521  26.274 -0.0580 -0.2135  0.0485
 1507PHE    SC3 3390   5.103   8.356  26.207  0.1442  0.0716 -0.1708
 1508GLY     BB 3391   5.232   9.037  26.578  0.0514 -0.2456 -0.1264
 1509LYS     BB 3392   5.389   9.389  26.624 -0.2624  0.0426  0.0888
 1509LYS    SC1 3393   5.522   9.545  26.780  0.0692  0.0096 -0.0010
 1509LYS    SC2 3394   5.784   9.636  26.921 -0.1482  0.1107  0.1535
 1510GLU     BB 3395   5.498   9.481  26.276 -0.2088 -0.0350  0.0161
 1510GLU    SC1 3396   5.673   9.242  26.224 -0.0038  0.2082  0.0777
 1511ILE     BB 3397   5.669   9.759  26.111 -0.3209 -0.0367 -0.1826
 1511ILE    SC1 3398   5.876   9.732  26.239  0.1147 -0.1163 -0.0632
 1512LEU     BB 3399   5.682   9.904  25.811 -0.1695 -0.5524  0.0877
 1512LEU    SC1 3400   5.434   9.928  25.721 -0.0700 -0.0906 -0.0712
 1513VAL     BB 3401   5.901  10.223  25.711 -0.0237  0.1708 -0.0162
 1513VAL    SC1 3402   6.056  10.237  25.836 -0.0898 -0.2051  0.1093
 1514LYS     BB 3403   5.769  10.411  25.513  0.0269  0.1237 -0.2787
 1514LYS    SC1 3404   5.621  10.325  25.325  0.0264  0.1929 -0.1466
 1514LYS    SC2 3405   5.480  10.110  25.213 -0.0999  0.0582 -0.2459
 1515THR     BB 3406   5.926  10.680  25.418  0.1526 -0.0055 -0.0279
 1515THR    SC1 3407   6.099  10.727  25.340  0.1186  0.2535  0.0485
 1516LEU     BB 3408   5.723  10.962  25.324  0.1279  0.2209 -0.2827
 1516LEU    SC1 3409   5.492  11.032  25.433  0.0796  0.0317 -0.2613
 1517ARG     BB 3410   5.985  11.187  25.108  0.1522  0.1247  0.1856
 1517ARG    SC1 3411   6.092  11.082  24.935  0.1978 -0.1075 -0.1506
 1517ARG    SC2 3412   6.274  10.806  24.880  0.2030 -0.0188 -0.0524
 1518VAL     BB 3413   5.966  11.653  25.078 -0.1239 -0.0939 -0.1343
 1518VAL    SC1 3414   5.880  11.607  25.252 -0.0776  0.1428 -0.0487
 1519VAL     BB 3415   6.080  11.865  24.817 -0.1659  0.2716 -0.1973
 1519VAL    SC1 3416   6.222  11.902  24.681  0.0502  0.1824  0.0027
 1520PRO     BB 3417   5.952  12.281  24.889  0.1965 -0.2130 -0.1190
 1520PRO    SC1 3418   6.088  12.393  24.959 -0.2130  0.2224 -0.0094
 1521GLU     BB 3419   5.697  12.450  24.721  0.3847  0.1595 -0.2269
 1521GLU    SC1 3420   5.451  12.397  24.871 -0.0977 -0.2383  0.0681
 1522GLY     BB 3421   5.781  12.629  24.524 -0.1378  0.2376  0.0898
 1523VAL     BB 3422   5.856  12.686  24.131  0.2290  0.0557  0.2147
 1523VAL    SC1 3423   5.688  12.746  24.039  0.2500 -0.2988 -0.0608
 1524LYS     BB 3424   6.136  12.547  24.082 -0.0803 -0.0081  0.1006
 1524LYS    SC1 3425   6.147  12.309  24.046 -0.1922 -0.0471 -0.1728
 1524LYS    SC2 3426   6.072  12.062  23.938 -0.1906 -0.1145  0.1238
 1525ARG     BB 3427   6.311  12.748  23.865 -0.0844 -0.0281  0.1555
 1525ARG    SC1 3428   6.285  12.971  23.914  0.0198  0.1290 -0.1210
 1525ARG    SC2 3429   6.026  13.139  23.878  0.3599 -0.3950  0.2298
 1526GLU     BB 3430   6.542  12.697  23.600  0.4094 -0.1331  0.0377
 1526GLU    SC1 3431   6.457  12.597  23.332  0.2168 -0.1328  0.0843
 1527SER     BB 3432   6.809  12.880  23.579 -0.2795 -0.0522 -0.1475
 1527SER    SC1 3433   6.853  13.047  23.670 -0.2606 -0.1694  0.0619
 1528TYR     BB 3434   7.087  12.773  23.343  0.1782  0.0338  0.1042
 1528TYR    SC1 3435   6.913  12.638  23.127 -0.1492  0.2731 -0.2313
 1528TYR    SC2 3436   7.148  12.636  23.075 -0.1275  0.0526 -0.1275
 1528TYR    SC3 3437   6.970  12.655  22.822  0.0000  0.1192 -0.2127
 1529SER     BB 3438   7.413  12.951  23.408 -0.2620 -0.0063  0.1102
 1529SER    SC1 3439   7.426  13.038  23.582 -0.1083  0.2883 -0.0465
 1530GLY     BB 3440   7.666  12.954  23.180  0.2027 -0.0595  0.2193
 1531VAL     BB 3441   7.975  13.053  22.988  0.1814 -0.0235 -0.1972
 1531VAL    SC1 3442   8.132  13.083  23.109 -0.1257 -0.1635  0.2430
 1532THR     BB 3443   8.229  13.007  22.636 -0.2259  0.1738  0.2607
 1532THR    SC1 3444   8.122  13.106  22.506 -0.1679  0.0621  0.1277
 1533LEU     BB 3445   8.611  12.961  22.722 -0.2156 -0.1237  0.0793
 1533LEU    SC1 3446   8.574  12.877  22.971 -0.1215 -0.0487  0.1189
 1534ASP     BB 3447   8.753  13.125  22.496 -0.1364  0.0775 -0.1397
 1534ASP    SC1 3448   8.592  13.197  22.311 -0.1059 -0.1800 -0.2685
 1535PRO     BB 3449   9.093  13.075  22.569  0.1228 -0.0639  0.0254
 1535PRO    SC1 3450   9.188  12.911  22.580  0.1226 -0.0808 -0.2150
 1536ARG     BB 3451   9.224  13.269  22.270 -0.0006 -0.1600 -0.0839
 1536ARG    SC1 3452   9.334  13.127  22.102  0.0356  0.0353  0.0135
 1536ARG    SC2 3453   9.669  13.132  22.036 -0.0982  0.0782  0.0346
 1537GLY     BB 3454   9.012  13.530  22.252  0.2008 -0.0156 -0.0732
 1538ILE     BB 3455   8.792  13.320  21.911  0.0893  0.1173 -0.0575
 1538ILE    SC1 3456   8.951  13.188  21.900  0.1301  0.2929  0.1768
 1539TYR     BB 3457   8.614  13.587  21.935 -0.1434  0.3113 -0.1914
 1539TYR    SC1 3458   8.375  13.624  21.712  0.1122 -0.0160  0.0638
 1539TYR    SC2 3459   8.321  13.666  21.942  0.1142  0.3005  0.0078
 1539TYR    SC3 3460   8.151  13.836  21.746  0.1355  0.0554 -0.2250
 1540GLY     BB 3461   8.823  13.802  22.048  0.0569 -0.3075 -0.1326
 1541THR     BB 3462   8.879  13.979  22.407  0.2484  0.2047 -0.0175
 1541THR    SC1 3463   8.758  14.101  22.500  0.3671  0.3823 -0.0973
 1542ILE     BB 3464   8.951  13.618  22.596 -0.1750  0.1091 -0.0300
 1542ILE    SC1 3465   9.110  13.551  22.702 -0.0092  0.1342 -0.2767
 1543SER     BB 3466   8.705  13.384  22.883 -0.0043 -0.1270 -0.0266
 1543SER    SC1 3467   8.521  13.440  22.916  0.1259  0.1834  0.1827
 1544ARG     BB 3468   8.978  13.254  23.096 -0.1042 -0.0185  0.2952
 1544ARG    SC1 3469   9.227  13.243  23.134  0.1754  0.1406  0.0863
 1544ARG    SC2 3470   9.475  13.147  23.316  0.0786  0.0049 -0.2309
 1545ARG     BB 3471   8.834  13.316  23.389  0.0440  0.1734  0.1256
 1545ARG    SC1 3472   8.913  13.482  23.583 -0.1274 -0.1168 -0.1987
 1545ARG    SC2 3473   8.989  13.514  23.895  0.0129  0.0830 -0.0990
 1546LYS     BB 3474   8.467  13.306  23.499  0.0928 -0.0269  0.0154
 1546LYS    SC1 3475   8.301  13.430  23.383 -0.2479  0.0920  0.0218
 1546LYS    SC2 3476   8.049  13.503  23.270  0.2105 -0.0001 -0.1274
 1547GLU     BB 3477   8.412  13.352  23.821 -0.1065  0.0164 -0.1123
 1547GLU    SC1 3478   8.519  13.594  23.885 -0.2300 -0.0701  0.0708
 1548PHE     BB 3479   8.053  13.271  23.909 -0.1244  0.2589 -0.0143
 1548PHE    SC1 3480   8.078  13.008  23.733 -0.2176 -0.2717  0.1466
 1548PHE    SC2 3481   7.929  13.152  23.613  0.4544  0.4372  0.1389
 1548PHE    SC3 3482   8.008  12.949  23.512 -0.3388  0.1522  0.0706
 1549PRO     BB 3483   7.756  13.150  24.146 -0.1738  0.0120  0.1160
 1549PRO    SC1 3484   7.667  13.015  24.046  0.0546  0.0992 -0.2074
 1550TYR     BB 3485   7.705  13.187  24.493  0.2496 -0.1402  0.3488
 1550TYR    SC1 3486   7.602  12.957  24.633  0.3452  0.0347  0.0592
 1550TYR    SC2 3487   7.616  13.131  24.798  0.0223  0.2421 -0.1273
 1550TYR    SC3 3488   7.375  12.941  24.843  0.0222  0.2060 -0.2728
 1551ARG     BB 3489   7.457  13.418  24.467 -0.3040  0.1913  0.3267
 1551ARG    SC1 3490   7.428  13.579  24.262  0.2042 -0.1660 -0.0307
 1551ARG    SC2 3491   7.270  13.761  24.026  0.1842 -0.1230 -0.1009
 1552ILE     BB 3492   7.126  13.363  24.629 -0.0380 -0.0796 -0.0721
 1552ILE    SC1 3493   6.944  13.427  24.512 -0.0791 -0.0554  0.1515
 1553PRO     BB 3494   6.733  13.479  24.935 -0.0052  0.1842 -0.2851
 1553PRO    SC1 3495   6.716  13.438  25.120 -0.3152  0.1683 -0.3166
 1554LEU     BB 3496   6.544  13.659  24.755 -0.1025  0.0857 -0.2013
 1554LEU    SC1 3497   6.599  13.783  24.527 -0.2301  0.1200 -0.2112
 1555ASP     BB 3498   6.185  13.479  24.735 -0.2274  0.0747 -0.1462
 1555ASP    SC1 3499   5.986  13.639  24.731  0.0256  0.4071  0.2749
 1556LEU     BB 3500   6.299  13.181  24.817  0.0721 -0.0069  0.1446
 1556LEU    SC1 3501   6.526  13.101  24.706  0.0605  0.0256  0.0978
 1557VAL     BB 3502   6.100  12.946  24.956  0.2098 -0.1181  0.2763
 1557VAL    SC1 3503   5.951  12.836  25.033  0.0978  0.1011  0.3744
 1558PRO     BB 3504   6.431  12.974  25.312  0.0846 -0.0066  0.2298
 1558PRO    SC1 3505   6.383  13.157  25.327 -0.1772 -0.0722  0.2110
 1559LYS     BB 3506   6.601  12.697  25.436 -0.2704  0.1103  0.0613
 1559LYS    SC1 3507   6.810  12.652  25.545  0.1434  0.1953 -0.3915
 1559LYS    SC2 3508   6.991  12.433  25.641  0.1291  0.3947  0.4402
 1560THR     BB 3509   6.558  12.558  25.094 -0.2270 -0.2245 -0.0363
 1560THR    SC1 3510   6.510  12.653  24.930 -0.3071  0.1129  0.1809
 1561GLU     BB 3511   6.920  12.400  24.956  0.0577  0.2616 -0.3174
 1561GLU    SC1 3512   7.108  12.488  25.142  0.1820 -0.3290 -0.0087
 1562ILE     BB 3513   6.964  12.591  24.650 -0.1574 -0.0899 -0.3578
 1562ILE    SC1 3514   6.914  12.775  24.673 -0.2324  0.1648 -0.0297
 1563LYS     BB 3515   7.101  12.351  24.325 -0.1130  0.3346  0.0112
 1563LYS    SC1 3516   6.937  12.121  24.354 -0.1112  0.4178  0.0905
 1563LYS    SC2 3517   6.996  11.840  24.346  0.2292  0.0490  0.3573
 1564ARG     BB 3518   7.398  12.342  24.125  0.1414 -0.0356  0.0474
 1564ARG    SC1 3519   7.552  12.555  24.158 -0.1450  0.1703 -0.2142
 1564ARG    SC2 3520   7.826  12.665  24.348  0.0555 -0.1650 -0.1670
 1565ILE     BB 3521   7.508  12.093  23.856  0.1283  0.0529  0.1094
 1565ILE    SC1 3522   7.399  11.919  23.722 -0.1361  0.0331  0.1637
 1566LEU     BB 3523   7.800  12.170  23.641  0.1453  0.3715  0.0147
 1566LEU    SC1 3524   8.045  12.273  23.643  0.3651 -0.1426 -0.0426
 1567SER     BB 3525   7.799  12.050  23.257  0.2091 -0.0028 -0.1374
 1567SER    SC1 3526   7.606  12.063  23.229  0.2052  0.0379 -0.0922
 1568VAL     BB 3527   8.094  12.110  23.020 -0.0220  0.4293 -0.0414
 1568VAL    SC1 3528   8.275  12.154  22.947  0.2156 -0.2406  0.1270
 1569LYS     BB 3529   8.027  12.084  22.598 -0.1516 -0.2267  0.0468
 1569LYS    SC1 3530   7.862  12.037  22.447  0.3301 -0.3311 -0.0121
 1569LYS    SC2 3531   7.559  11.969  22.403  0.3678 -0.1464  0.1243
 1570GLY     BB 3532   8.309  12.190  22.358 -0.4318  0.0184 -0.1096
 1571LEU     BB 3533   8.210  12.266  22.116 -0.2952  0.3667  0.3030
 1571LEU    SC1 3534   7.974  12.298  21.998 -0.2337 -0.0675  0.0564
 1572LEU     BB 3535   8.387  12.222  21.806  0.3904 -0.0031  0.2647
 1572LEU    SC1 3536   8.516  12.453  21.825 -0.2498  0.3955 -0.1127
 1573VAL     BB 3537   8.586  12.200  21.462 -0.2106 -0.0963 -0.4583
 1573VAL    SC1 3538   8.733  12.314  21.390 -0.1661  0.0848 -0.0879
 1574GLY     BB 3539   8.329  12.104  21.226  0.0775  0.1965  0.4285
 1575GLU     BB 3540   8.392  11.948  20.978 -0.0329 -0.1769  0.0805
 1575GLU    SC1 3541   8.262  11.689  20.888  0.0619  0.0610 -0.2032
 1576ILE     BB 3542   8.765  12.020  20.789  0.0079  0.2884 -0.0402
 1576ILE    SC1 3543   8.906  12.033  20.956  0.1333  0.2243  0.2968
 1577LEU     BB 3544   8.778  12.067  20.507 -0.0525  0.1509  0.3335
 1577LEU    SC1 3545   8.770  12.228  20.297  0.3102  0.0426  0.2345
 1578SER     BB 3546   9.210  12.075  20.416  0.0107  0.0398  0.0101
 1578SER    SC1 3547   9.238  12.145  20.596  0.2552  0.0025 -0.0123
 1579ALA     BB 3548   9.229  12.250  20.115 -0.0030  0.0449 -0.2741
 1580VAL     BB 3549   9.664  12.388  20.037  0.1515 -0.1036  0.0927
 1580VAL    SC1 3550   9.678  12.385  20.237  0.0928  0.0673  0.0986
 1581LEU     BB 3551   9.930  12.507  19.739  0.3897 -0.0799  0.0897
 1581LEU    SC1 3552  10.144  12.624  19.840  0.1998 -0.0833  0.5001
 1582SER     BB 3553  10.110  12.196  19.601 -0.0160  0.0775 -0.1750
 1582SER    SC1 3554  10.139  12.056  19.734 -0.1050  0.1444 -0.0862
 1583GLN     BB 3555  10.425  12.220  19.344 -0.0510 -0.1007 -0.0309
 1583GLN    SC1 3556  10.620  12.093  19.349 -0.2411  0.0449  0.1815
 1584GLU     BB 3557  10.299  12.477  19.201  0.1093 -0.0377  0.0207
 1584GLU    SC1 3558  10.250  12.591  18.946 -0.0501  0.0046  0.0415
 1585GLY     BB 3559  10.443  12.670  19.446  0.2702  0.0736  0.0142
 1586ILE     BB 3560  10.740  12.658  19.313  0.1196  0.2217 -0.1215
 1586ILE    SC1 3561  10.895  12.551  19.426  0.0510 -0.2502 -0.1650
 1587ASN     BB 3562  10.662  12.883  19.039 -0.2452  0.0864 -0.0615
 1587ASN    SC1 3563  10.717  12.876  18.795  0.1897  0.2961  0.0304
 1588ILE     BB 3564  10.551  13.114  19.238 -0.0275  0.1834 -0.1665
 1588ILE    SC1 3565  10.398  13.189  19.350 -0.2031  0.0758  0.1961
 1589LEU     BB 3566  10.850  13.115  19.436  0.0053  0.0832  0.2024
 1589LEU    SC1 3567  10.758  12.981  19.645 -0.0599 -0.1122  0.0507
 1590THR     BB 3568  11.043  13.032  19.156 -0.2378  0.1819 -0.1771
 1590THR    SC1 3569  11.176  12.893  19.121 -0.1831  0.2138 -0.0991
 1591HIS     BB 3570  10.995  13.343  18.999 -0.0859 -0.1052  0.0615
 1591HIS    SC1 3571  11.052  13.492  19.111 -0.0066  0.1251 -0.2799
 1591HIS    SC2 3572  11.119  13.635  19.222 -0.1475  0.0226 -0.0690
 1591HIS    SC3 3573  11.237  13.716  19.060  0.0609  0.1654  0.1532
 1592LEU     BB 3574  10.881  13.465  18.661  0.1117 -0.3401 -0.0872
 1592LEU    SC1 3575  10.645  13.345  18.668 -0.1434  0.1585  0.0132
 1593PRO     BB 3576  11.088  13.716  18.541 -0.2113 -0.2097 -0.1466
 1593PRO    SC1 3577  11.168  13.793  18.386  0.0034 -0.1450 -0.0023
 1594LYS     BB 3578  11.192  14.126  18.743  0.1623  0.0603 -0.2230
 1594LYS    SC1 3579  11.411  14.031  18.688  0.1119 -0.2170 -0.0985
 1594LYS    SC2 3580  11.668  13.868  18.631  0.0626 -0.0429  0.1208
 1595GLY     BB 3581  11.066  14.385  18.525  0.2127 -0.0353  0.0468
 1596SER     BB 3582  10.798  14.706  18.376  0.0172  0.3815 -0.0383
 1596SER    SC1 3583  10.829  14.649  18.192  0.3039 -0.1574  0.1710
 1597ALA     BB 3584  10.591  14.833  18.613  0.3514 -0.0537 -0.2683
 1598GLU     BB 3585  10.770  14.703  18.881  0.1998 -0.0275 -0.2206
 1598GLU    SC1 3586  11.061  14.730  18.906  0.1188  0.0005  0.0103
 1599ALA     BB 3587  10.787  14.367  18.755  0.0460 -0.1651  0.2996
 1600GLU     BB 3588  10.974  14.250  19.036  0.0250  0.3715 -0.2241
 1600GLU    SC1 3589  11.218  14.187  19.259 -0.0948 -0.1459  0.3229
 1601LEU     BB 3590  10.722  14.360  19.243 -0.1109 -0.1254 -0.2293
 1601LEU    SC1 3591  10.779  14.424  19.493 -0.2212  0.1707 -0.2778
 1602MET     BB 3592  10.482  14.122  19.085  0.1322  0.0110  0.0932
 1602MET    SC1 3593  10.355  14.228  18.908  0.0503  0.0044 -0.1687
 1603SER     BB 3594  10.650  13.860  19.142  0.0374 -0.1180 -0.4035
 1603SER    SC1 3595  10.603  13.676  19.185 -0.1534  0.0445  0.1010
 1604VAL     BB 3596  10.759  13.980  19.487  0.0223 -0.0308  0.0904
 1604VAL    SC1 3597  10.929  13.941  19.585  0.1041  0.1412  0.0184
 1605VAL     BB 3598  10.412  14.052  19.600 -0.3621 -0.0681 -0.1122
 1605VAL    SC1 3599  10.335  14.229  19.548 -0.0855  0.0912  0.0172
 1606PRO     BB 3600  10.356  13.735  19.612 -0.2107  0.2021 -0.0650
 1606PRO    SC1 3601  10.206  13.620  19.599 -0.0312 -0.0630  0.1870
 1607VAL     BB 3602  10.667  13.571  19.801 -0.0755 -0.0183 -0.1238
 1607VAL    SC1 3603  10.772  13.481  19.657  0.2369 -0.1527  0.1830
 1608PHE     BB 3604  10.557  13.704  20.090 -0.1773  0.0154  0.2922
 1608PHE    SC1 3605  10.732  13.989  20.098  0.1070 -0.0957  0.0500
 1608PHE    SC2 3606  10.494  14.019  20.105  0.1166 -0.0026 -0.0413
 1608PHE    SC3 3607  10.632  14.181  19.995  0.2000 -0.1790 -0.1983
 1609TYR     BB 3608  10.251  13.548  20.079  0.1113 -0.1786  0.0275
 1609TYR    SC1 3609  10.151  13.770  20.298 -0.1037  0.0765 -0.0393
 1609TYR    SC2 3610   9.984  13.631  20.196 -0.1661  0.1578 -0.0504
 1609TYR    SC3 3611   9.906  13.931  20.197  0.1513  0.2436 -0.4013
 1610VAL     BB 3612  10.361  13.258  20.013  0.0486  0.0263  0.1452
 1610VAL    SC1 3613  10.368  13.095  19.897  0.0358  0.0213  0.1511
 1611PHE     BB 3614  10.598  13.251  20.255  0.0921 -0.0840 -0.2932
 1611PHE    SC1 3615  10.798  13.212  20.527 -0.1796 -0.1159  0.2159
 1611PHE    SC2 3616  10.876  13.097  20.331 -0.3228 -0.0194  0.1010
 1611PHE    SC3 3617  11.033  13.207  20.476 -0.2053 -0.1865  0.1012
 1612HIS     BB 3618  10.335  13.318  20.530  0.2463 -0.0314  0.1728
 1612HIS    SC1 3619  10.412  13.483  20.600 -0.0284  0.1924 -0.0526
 1612HIS    SC2 3620  10.469  13.659  20.656  0.4017  0.0574 -0.0685
 1612HIS    SC3 3621  10.674  13.617  20.606  0.2857 -0.4146 -0.1646
 1613TYR     BB 3622  10.187  13.075  20.450 -0.2237 -0.0349 -0.1113
 1613TYR    SC1 3623   9.972  13.109  20.235 -0.3026 -0.0896  0.0608
 1613TYR    SC2 3624  10.078  12.894  20.240  0.0360  0.0730 -0.0737
 1613TYR    SC3 3625   9.818  12.896  20.072 -0.0373 -0.2627  0.0347
 1614LEU     BB 3626  10.475  12.854  20.551 -0.2817  0.1267  0.1377
 1614LEU    SC1 3627  10.567  12.728  20.337 -0.0783 -0.2133  0.4216
 1615GLU     BB 3628  10.508  13.005  20.852 -0.1115 -0.2050 -0.2737
 1615GLU    SC1 3629  10.638  13.184  20.994 -0.1536 -0.0970  0.0402
 1616THR     BB 3630  10.146  12.868  20.876  0.0536  0.1754  0.0630
 1616THR    SC1 3631  10.059  12.985  21.006 -0.1073 -0.1763  0.2779
 1617GLY     BB 3632  10.366  12.563  20.914  0.0236 -0.1863 -0.0340
 1618ASN     BB 3633  10.294  12.255  20.773  0.2034  0.0802  0.0771
 1618ASN    SC1 3634  10.224  12.053  20.902  0.1626  0.0740  0.0445
 1619HIS     BB 3635  10.439  12.255  20.451  0.2622 -0.0252 -0.0298
 1619HIS    SC1 3636  10.325  12.277  20.295  0.0251  0.1583  0.1698
 1619HIS    SC2 3637  10.213  12.285  20.138  0.1877  0.1202  0.0538
 1619HIS    SC3 3638  10.107  12.105  20.194 -0.0751  0.3015  0.1407
 1620TRP     BB 3639  10.759  12.322  20.559  0.3438 -0.1449 -0.1012
 1620TRP    SC1 3640  10.863  12.522  20.695  0.0349  0.0306  0.2568
 1620TRP    SC2 3641  10.884  12.611  20.895  0.0432  0.0721  0.2350
 1620TRP    SC3 3642  11.002  12.697  20.573  0.0036  0.0305  0.2218
 1620TRP    SC4 3643  11.015  12.814  20.827 -0.2544  0.2347  0.1410
 1621ASN     BB 3644  10.803  12.049  20.755  0.0025  0.2281  0.0069
 1621ASN    SC1 3645  10.720  12.021  20.989  0.1163 -0.4948 -0.0347
 1622ILE     BB 3646  10.529  11.847  20.444 -0.1708 -0.2812 -0.1119
 1622ILE    SC1 3647  10.402  11.677  20.420  0.0957  0.0436  0.1700
 1623PHE     BB 3648  10.653  11.937  20.091 -0.2033  0.1395  0.0399
 1623PHE    SC1 3649  10.597  12.150  19.828  0.3544  0.0708 -0.0845
 1623PHE    SC2 3650  10.660  12.282  20.019 -0.0361  0.2374 -0.0664
 1623PHE    SC3 3651  10.598  12.390  19.814 -0.2671  0.0771 -0.0831
 1624HIS     BB 3652  10.645  11.607  20.009 -0.1724 -0.0780 -0.0884
 1624HIS    SC1 3653  10.799  11.491  20.037 -0.1198  0.0375  0.1008
 1624HIS    SC2 3654  10.952  11.378  20.069  0.1560  0.2669 -0.4014
 1624HIS    SC3 3655  10.836  11.198  20.038  0.2500  0.0853  0.2555
 1625SER     BB 3656  10.553  11.647  19.658 -0.0972  0.0089  0.3238
 1625SER    SC1 3657  10.370  11.661  19.593 -0.0462  0.2310  0.2238
 1626ASP     BB 3658  10.863  11.692  19.572 -0.3451  0.0905 -0.1397
 1626ASP    SC1 3659  10.968  11.625  19.350  0.1910 -0.1073  0.1683
 1627PRO     BB 3660  11.083  11.878  19.824  0.0309  0.0119  0.2983
 1627PRO    SC1 3661  11.198  11.761  19.919  0.0204 -0.2295  0.0158
 1628LEU     BB 3662  11.182  12.263  19.795 -0.0367 -0.0060 -0.3173
 1628LEU    SC1 3663  11.432  12.231  19.714  0.0144  0.1135 -0.2092
 1629ILE     BB 3664  11.115  12.444  19.999 -0.0480 -0.1726  0.2886
 1629ILE    SC1 3665  11.014  12.640  20.107  0.0881 -0.0881  0.2257
 1630GLU     BB 3666  11.438  12.576  20.166 -0.4519 -0.0907  0.3376
 1630GLU    SC1 3667  11.630  12.605  19.915 -0.0939 -0.1398  0.0436
 1631LYS     BB 3668  11.498  12.816  20.362  0.1457  0.0630 -0.0560
 1631LYS    SC1 3669  11.500  12.727  20.604 -0.1923 -0.2400 -0.3134
 1631LYS    SC2 3670  11.491  12.705  20.916 -0.0513  0.0109 -0.1563
 1632GLN     BB 3671  11.788  12.983  20.267  0.1276  0.1497  0.1054
 1632GLN    SC1 3672  12.045  13.015  20.294 -0.1379 -0.1426  0.1364
 1633LYS     BB 3673  11.634  13.114  19.923 -0.1015 -0.6115  0.0684
 1633LYS    SC1 3674  11.708  12.986  19.727 -0.1798  0.0935 -0.0362
 1633LYS    SC2 3675  11.729  12.911  19.436  0.3002  0.0732 -0.0560
 1634LEU     BB 3676  11.337  13.180  20.095  0.1537  0.0314 -0.0716
 1634LEU    SC1 3677  11.107  13.209  19.967  0.0209 -0.1724  0.1199
 1635LYS     BB 3678  11.475  13.360  20.305  0.0206  0.2049  0.0154
 1635LYS    SC1 3679  11.434  13.540  20.517 -0.0240 -0.0048  0.3158
 1635LYS    SC2 3680  11.494  13.638  20.766  0.0038 -0.2884 -0.3326
 1636LYS     BB 3681  11.670  13.585  20.025  0.3493  0.4908 -0.0374
 1636LYS    SC1 3682  11.888  13.618  19.959 -0.1468 -0.1095  0.0852
 1636LYS    SC2 3683  12.107  13.740  19.803  0.2733  0.1822  0.2198
 1637LYS     BB 3684  11.411  13.633  19.829  0.0140  0.0093 -0.1214
 1637LYS    SC1 3685  11.408  13.760  19.619  0.2333 -0.2500  0.1093
 1637LYS    SC2 3686  11.593  13.886  19.386 -0.0356 -0.3399  0.3158
 1638LEU     BB 3687  11.183  13.751  20.100  0.1347  0.0765 -0.2207
 1638LEU    SC1 3688  11.027  13.593  20.245  0.2306  0.1528 -0.0345
 1639LYS     BB 3689  11.386  14.033  20.177 -0.1273  0.1949  0.2491
 1639LYS    SC1 3690  11.542  13.996  20.342 -0.2169 -0.3514 -0.1736
 1639LYS    SC2 3691  11.860  13.940  20.379  0.1399  0.0260  0.0203
 1640GLU     BB 3692  11.473  14.107  19.906  0.1110 -0.1681 -0.2310
 1640GLU    SC1 3693  11.738  14.049  19.826  0.0318  0.1755  0.0498
 1641GLY     BB 3694  11.123  14.257  19.842  0.1760  0.1136 -0.1156
 1642MET     BB 3695  11.113  14.439  20.093  0.0998  0.2330  0.1054
 1642MET    SC1 3696  11.011  14.427  20.285 -0.1771 -0.0816  0.1229
 1643LEU     BB 3697  11.354  14.633  19.988  0.1637  0.2846 -0.1823
 1643LEU    SC1 3698  11.398  14.797  20.192 -0.2639  0.0847  0.0743
 1644SER     BB 3699  11.210  14.686  19.645  0.0042 -0.1287 -0.0340
 1644SER    SC1 3700  11.225  14.660  19.452  0.3912 -0.2905  0.0152
 1645ILE     BB 3701  10.900  14.756  19.805 -0.0905  0.3995  0.1761
 1645ILE    SC1 3702  10.677  14.667  19.888  0.2015  0.0103 -0.0372
 1646MET     BB 3703  11.031  15.061  19.940 -0.0229 -0.1078  0.1195
 1646MET    SC1 3704  11.086  15.156  20.169  0.2073  0.1056 -0.0681
 1647SER     BB 3705  11.261  15.141  19.608  0.0829 -0.1889 -0.1698
 1647SER    SC1 3706  11.456  15.153  19.597  0.0647  0.0624 -0.2242
 1648TYR     BB 3707  10.929  15.269  19.488  0.1076  0.1776  0.0347
 1648TYR    SC1 3708  10.668  15.076  19.463  0.0253  0.0606 -0.4956
 1648TYR    SC2 3709  10.816  14.929  19.344 -0.1778 -0.2408 -0.3856
 1648TYR    SC3 3710  10.536  14.805  19.388 -0.0706 -0.1816  0.5086
 1649ARG     BB 3711  10.925  15.508  19.716  0.0197  0.2192  0.1894
 1649ARG    SC1 3712  11.145  15.529  19.828  0.1510  0.0375 -0.2468
 1649ARG    SC2 3713  11.463  15.602  19.878  0.1073  0.0879 -0.0887
 1650ASN     BB 3714  10.823  15.858  19.687  0.0819 -0.0906  0.0374
 1650ASN    SC1 3715  10.683  16.023  19.562  0.1664 -0.2105 -0.2195
 1651ALA     BB 3716  11.070  16.052  19.935  0.2131  0.3328 -0.2341
 1652ASP     BB 3717  10.688  16.210  20.086 -0.1179 -0.2886 -0.0977
 1652ASP    SC1 3718  10.713  16.431  19.961  0.0744  0.0703  0.5620
 1653TYR     BB 3719  10.641  15.952  20.180  0.0013 -0.0335 -0.0728
 1653TYR    SC1 3720  10.860  15.646  20.212 -0.3257  0.0214  0.3470
 1653TYR    SC2 3721  10.889  15.828  20.366 -0.2897  0.2572  0.0631
 1653TYR    SC3 3722  11.149  15.666  20.320 -0.3335  0.1019  0.3546
 1654SER     BB 3723  10.360  15.819  19.938  0.0282  0.2376  0.2451
 1654SER    SC1 3724  10.179  15.866  19.882  0.0123 -0.2137 -0.1019
 1655TYR     BB 3725  10.435  15.505  19.661 -0.1469 -0.3557  0.2316
 1655TYR    SC1 3726  10.553  15.397  19.973  0.2957 -0.0671 -0.2472
 1655TYR    SC2 3727  10.516  15.207  19.831  0.0068 -0.1047 -0.1223
 1655TYR    SC3 3728  10.576  15.127  20.125  0.2079 -0.0135 -0.1375
 1656SER     BB 3729  10.536  15.526  19.331  0.0200  0.0308  0.1598
 1656SER    SC1 3730  10.649  15.670  19.264 -0.1230  0.1500  0.1695
 1657VAL     BB 3731  10.577  15.249  19.013 -0.0132  0.0682  0.1438
 1657VAL    SC1 3732  10.431  15.117  18.978 -0.0732  0.1418  0.1179
 1658TRP     BB 3733  10.748  15.471  18.792  0.1112  0.1253 -0.0181
 1658TRP    SC1 3734  10.856  15.389  18.560  0.3201 -0.0672  0.0330
 1658TRP    SC2 3735  10.885  15.427  18.346 -0.1637 -0.3448 -0.0856
 1658TRP    SC3 3736  10.970  15.161  18.562  0.0988 -0.1780 -0.0107
 1658TRP    SC4 3737  11.017  15.222  18.292 -0.0624 -0.2851 -0.0629
 1659LYS     BB 3738  11.053  15.618  18.980  0.1024 -0.0811 -0.0239
 1659LYS    SC1 3739  11.145  15.407  19.075  0.0371 -0.0988 -0.2394
 1659LYS    SC2 3740  11.217  15.126  19.083 -0.1176 -0.2650  0.2186
 1660GLY     BB 3741  10.857  15.943  18.853  0.0863 -0.0226  0.1242
 1661GLY     BB 3742  10.588  15.824  18.809 -0.2558 -0.1390  0.1211
 1662SER     BB 3743  10.359  16.072  18.995 -0.0774  0.0113  0.0512
 1662SER    SC1 3744  10.252  16.229  18.949  0.3618  0.3497  0.1577
 1663ALA     BB 3745  10.252  15.979  19.388  0.0646  0.2388  0.0741
 1664SER     BB 3746  10.002  15.696  19.437 -0.0035 -0.4642  0.0499
 1664SER    SC1 3747   9.880  15.725  19.288 -0.0673  0.1649  0.2175
 1665THR     BB 3748   9.695  15.640  19.728 -0.0437  0.0929  0.0437
 1665THR    SC1 3749   9.617  15.794  19.820 -0.0407  0.2249 -0.1716
 1666TRP     BB 3750   9.625  15.338  19.599 -0.1775 -0.0733 -0.2356
 1666TRP    SC1 3751   9.504  15.108  19.542 -0.2151  0.0059 -0.0781
 1666TRP    SC2 3752   9.539  14.893  19.573 -0.4276  0.0164  0.2549
 1666TRP    SC3 3753   9.303  15.080  19.388 -0.3222 -0.0839  0.0771
 1666TRP    SC4 3754   9.364  14.808  19.415 -0.1103 -0.0495 -0.0640
 1667LEU     BB 3755   9.976  15.199  19.583 -0.0039  0.1408  0.1427
 1667LEU    SC1 3756  10.201  15.170  19.447  0.0470 -0.0078  0.2597
 1668THR     BB 3757  10.032  15.275  19.904  0.0726  0.1528 -0.1482
 1668THR    SC1 3758  10.109  15.415  20.014 -0.0883  0.0718  0.0718
 1669ALA     BB 3759   9.789  15.045  19.992  0.0251 -0.0558 -0.1134
 1670PHE     BB 3760   9.936  14.799  19.822  0.3024  0.0621  0.0283
 1670PHE    SC1 3761   9.979  14.655  19.529  0.0019  0.1576  0.1571
 1670PHE    SC2 3762   9.802  14.547  19.651  0.0307  0.0474  0.1028
 1670PHE    SC3 3763   9.891  14.445  19.452 -0.0952  0.2832 -0.0758
 1671ALA     BB 3764  10.213  14.839  19.951  0.1203  0.0996  0.1735
 1672LEU     BB 3765  10.078  14.878  20.308  0.1452  0.2887 -0.0029
 1672LEU    SC1 3766  10.062  15.134  20.375  0.2126  0.3179 -0.0977
 1673ARG     BB 3767   9.891  14.573  20.295 -0.2059  0.0387  0.0093
 1673ARG    SC1 3768   9.721  14.439  20.167 -0.3853 -0.0938  0.2095
 1673ARG    SC2 3769   9.481  14.207  20.201 -0.2704 -0.0142  0.2782
 1674VAL     BB 3770  10.203  14.394  20.195  0.0855 -0.0238 -0.0149
 1674VAL    SC1 3771  10.173  14.337  20.006 -0.0590  0.0206 -0.0041
 1675LEU     BB 3772  10.394  14.517  20.477 -0.5022 -0.1309 -0.2363
 1675LEU    SC1 3773  10.537  14.712  20.368 -0.5153  0.0004 -0.0176
 1676GLY     BB 3774  10.191  14.445  20.682 -0.0782 -0.1214 -0.1541
 1677GLN     BB 3775  10.243  14.086  20.662 -0.0037 -0.0732  0.2823
 1677GLN    SC1 3776  10.109  13.927  20.935 -0.3901 -0.2327 -0.2387
 1678VAL     BB 3777  10.582  14.123  20.647 -0.0685  0.0523 -0.1042
 1678VAL    SC1 3778  10.734  14.126  20.517  0.0781 -0.1789  0.0620
 1679ASN     BB 3779  10.695  14.131  21.022  0.2644  0.0621  0.0737
 1679ASN    SC1 3780  10.602  14.299  21.182  0.2344  0.2096 -0.0979
 1680LYS     BB 3781  10.609  13.767  21.097  0.1561 -0.0700 -0.1337
 1680LYS    SC1 3782  10.430  13.614  21.190 -0.0648  0.2088  0.2706
 1680LYS    SC2 3783  10.226  13.423  21.091 -0.0155  0.0465  0.0585
 1681TYR     BB 3784  10.940  13.726  21.017  0.1566  0.1679 -0.2339
 1681TYR    SC1 3785  11.105  13.462  21.087 -0.5112 -0.0418  0.1348
 1681TYR    SC2 3786  11.041  13.465  20.856 -0.0577  0.2058  0.0093
 1681TYR    SC3 3787  11.166  13.195  20.942 -0.3684  0.0601  0.0091
 1682VAL     BB 3788  11.075  13.977  20.841  0.3409  0.3347  0.1760
 1682VAL    SC1 3789  11.162  14.008  20.664 -0.0437  0.0269 -0.0741
 1683GLU     BB 3790  11.025  14.453  20.925  0.3400  0.2702 -0.0983
 1683GLU    SC1 3791  11.302  14.397  21.065 -0.1576 -0.0114 -0.0902
 1684GLN     BB 3792  11.060  14.757  20.830 -0.1360  0.1859  0.0556
 1684GLN    SC1 3793  10.967  14.847  20.580 -0.1347  0.2962  0.2824
 1685ASN     BB 3794  11.143  15.020  21.050  0.1253 -0.0182  0.0459
 1685ASN    SC1 3795  11.360  14.967  21.163  0.0227 -0.2083  0.1527
 1686GLN     BB 3796  10.894  15.186  21.123  0.2246  0.2300  0.0412
 1686GLN    SC1 3797  10.759  15.126  21.420 -0.1455 -0.0658 -0.0502
 1687ASN     BB 3798  10.916  15.505  21.099  0.0054  0.0997  0.0430
 1687ASN    SC1 3799  11.043  15.720  21.108  0.0701  0.0653 -0.0544
 1688SER     BB 3800  10.872  15.460  20.707 -0.0301 -0.0419  0.1205
 1688SER    SC1 3801  10.997  15.338  20.621 -0.0946  0.1384 -0.2348
 1689ILE     BB 3802  10.573  15.309  20.774  0.1033 -0.2252 -0.2244
 1689ILE    SC1 3803  10.429  15.188  20.721  0.1622 -0.4472 -0.1670
 1690CYS     BB 3804  10.452  15.605  20.983  0.4091  0.2696 -0.4588
 1690CYS    SC1 3805  10.286  15.663  21.146  0.1786 -0.0891 -0.5619
 1691ASN     BB 3806  10.551  15.826  20.775  0.2428  0.0333 -0.4315
 1691ASN    SC1 3807  10.752  15.968  20.820  0.0208  0.1156  0.3295
 1692SER     BB 3808  10.325  15.678  20.499 -0.0418 -0.0465 -0.0592
 1692SER    SC1 3809  10.400  15.547  20.376  0.1736 -0.1399  0.1670
 1693LEU     BB 3810  10.069  15.683  20.710  0.2367 -0.0355 -0.0059
 1693LEU    SC1 3811   9.992  15.463  20.837 -0.0035  0.1676  0.2016
 1694LEU     BB 3812  10.082  16.013  20.756 -0.0531 -0.0883 -0.1149
 1694LEU    SC1 3813   9.961  16.120  20.967  0.2256 -0.2004  0.1039
 1695TRP     BB 3814  10.083  16.101  20.376 -0.1325  0.2463 -0.1653
 1695TRP    SC1 3815  10.239  16.312  20.364  0.1180  0.3225 -0.2998
 1695TRP    SC2 3816  10.246  16.532  20.359  0.0756  0.3301 -0.0287
 1695TRP    SC3 3817  10.460  16.283  20.488  0.0155  0.2549 -0.1360
 1695TRP    SC4 3818  10.474  16.561  20.458  0.1353  0.2465 -0.1427
 1696LEU     BB 3819   9.839  15.933  20.318 -0.1023  0.2606 -0.0169
 1696LEU    SC1 3820   9.787  15.678  20.269  0.2815  0.2017 -0.1233
 1697VAL     BB 3821   9.637  16.046  20.563  0.1337 -0.0427  0.1297
 1697VAL    SC1 3822   9.571  15.966  20.734  0.1893 -0.0777  0.1360
 1698GLU     BB 3823   9.695  16.401  20.501 -0.0779 -0.0996  0.1261
 1698GLU    SC1 3824   9.891  16.515  20.717  0.2176 -0.2434  0.0351
 1699ASN     BB 3825   9.672  16.366  20.184 -0.0859  0.0214 -0.0002
 1699ASN    SC1 3826   9.841  16.358  20.000  0.0878 -0.2123  0.1686
 1700TYR     BB 3827   9.341  16.302  20.145 -0.1942  0.2709  0.0342
 1700TYR    SC1 3828   9.355  16.277  19.841 -0.0918  0.0181  0.2937
 1700TYR    SC2 3829   9.150  16.380  19.909 -0.1018  0.1581  0.0484
 1700TYR    SC3 3830   9.193  16.389  19.603  0.1986 -0.0003  0.0854
 1701GLN     BB 3831   9.156  16.258  20.412  0.1033 -0.0698  0.2034
 1701GLN    SC1 3832   9.142  16.105  20.626 -0.0026  0.0043 -0.1492
 1702LEU     BB 3833   8.754  16.402  20.333  0.2929 -0.0757 -0.1102
 1702LEU    SC1 3834   8.771  16.650  20.241 -0.3377 -0.0629 -0.2050
 1703ASP     BB 3835   8.467  16.321  20.480 -0.3635 -0.1028 -0.2874
 1703ASP    SC1 3836   8.310  16.500  20.571 -0.0111 -0.0845  0.2965
 1704ASN     BB 3837   8.241  16.124  20.228  0.2746  0.2188 -0.3600
 1704ASN    SC1 3838   8.034  16.252  20.172  0.0387  0.0088  0.0267
 1705GLY     BB 3839   8.403  15.881  20.123  0.1167 -0.2129  0.0399
 1706SER     BB 3840   8.774  15.922  20.149 -0.1164  0.1644 -0.2201
 1706SER    SC1 3841   8.823  15.887  20.335 -0.2863 -0.0955 -0.2215
 1707PHE     BB 3842   9.097  15.856  19.926  0.0233  0.2859  0.1182
 1707PHE    SC1 3843   9.173  15.649  20.182 -0.3194  0.4639  0.1424
 1707PHE    SC2 3844   9.317  15.841  20.197  0.2501  0.0541  0.0400
 1707PHE    SC3 3845   9.314  15.678  20.374 -0.3157  0.2096  0.1802
 1708LYS     BB 3846   9.063  15.938  19.676 -0.1346  0.1264 -0.1455
 1708LYS    SC1 3847   8.851  16.050  19.538  0.2849 -0.1125 -0.0042
 1708LYS    SC2 3848   8.710  15.937  19.288 -0.1775  0.0547 -0.0090
 1709GLU     BB 3849   9.320  15.899  19.405  0.2013 -0.0675  0.1721
 1709GLU    SC1 3850   9.141  15.681  19.221  0.3088 -0.1593 -0.2390
 1710ASN     BB 3851   9.582  16.089  19.260  0.2562  0.0838  0.0850
 1710ASN    SC1 3852   9.768  16.215  19.371  0.1709  0.1280  0.1782
 1711SER     BB 3853   9.542  15.978  18.885  0.1110  0.1836  0.0924
 1711SER    SC1 3854   9.366  15.931  18.815  0.1281 -0.0513  0.2046
 1712GLN     BB 3855   9.877  15.892  18.812  0.3842 -0.0182 -0.3706
 1712GLN    SC1 3856  10.027  15.969  18.606 -0.2591 -0.1938 -0.1535
 1713TYR     BB 3857   9.775  15.550  18.650  0.1531 -0.1509  0.0197
 1713TYR    SC1 3858  10.130  15.511  18.679  0.1108  0.1035  0.2349
 1713TYR    SC2 3859   9.978  15.391  18.821 -0.0016  0.0230  0.0460
 1713TYR    SC3 3860  10.183  15.560  18.981 -0.2969  0.1455  0.3004
 1714GLN     BB 3861   9.540  15.478  18.512  0.3114  0.1020 -0.0371
 1714GLN    SC1 3862   9.490  15.461  18.182  0.0417 -0.1887 -0.1379
 1715PRO     BB 3863   9.518  15.084  18.588 -0.1074  0.0393 -0.0015
 1715PRO    SC1 3864   9.370  14.972  18.630  0.0280 -0.2804 -0.3592
 1716ILE     BB 3865   9.857  14.818  18.661  0.4383  0.2317 -0.1255
 1716ILE    SC1 3866  10.071  14.894  18.646 -0.2728 -0.1976  0.1959
 1717LYS     BB 3867   9.679  14.561  18.448  0.1611 -0.3365 -0.1650
 1717LYS    SC1 3868   9.746  14.563  18.191  0.2064 -0.3626 -0.0318
 1717LYS    SC2 3869   9.998  14.595  18.051 -0.2595 -0.1616  0.0015
 1718LEU     BB 3870   9.871  14.275  18.686 -0.1323  0.2746 -0.1547
 1718LEU    SC1 3871   9.944  14.081  18.520 -0.2702  0.3755 -0.3325
 1719GLN     BB 3872   9.927  14.486  18.917 -0.1260  0.1118  0.0033
 1719GLN    SC1 3873  10.178  14.652  19.053  0.0068  0.3725 -0.4410
 1720GLY     BB 3874   9.664  14.605  19.062  0.2863  0.0221 -0.1745
 1721THR     BB 3875   9.321  14.490  18.872  0.1179 -0.1086  0.0533
 1721THR    SC1 3876   9.387  14.346  18.759  0.0187 -0.1056 -0.0086
 1722LEU     BB 3877   9.015  14.667  18.838 -0.0623  0.1611  0.2376
 1722LEU    SC1 3878   8.888  14.470  18.716 -0.0846  0.2364  0.1398
 1723PRO     BB 3879   8.881  14.963  18.935  0.1475 -0.0721  0.1844
 1723PRO    SC1 3880   8.953  15.061  19.081  0.0036  0.1837  0.0853
 1724VAL     BB 3881   8.475  14.957  19.013 -0.0647 -0.1257  0.1512
 1724VAL    SC1 3882   8.290  14.966  19.088 -0.1503 -0.1914 -0.0486
 1725GLU     BB 3883   8.518  15.259  18.669 -0.1701 -0.3917  0.1271
 1725GLU    SC1 3884   8.705  15.451  18.554  0.2141 -0.0153 -0.0590
 1726ALA     BB 3885   8.262  15.355  18.692  0.1456 -0.0711 -0.0136
 1727ARG     BB 3886   8.008  15.480  18.989  0.1604 -0.0083 -0.2392
 1727ARG    SC1 3887   7.789  15.469  18.939  0.1469  0.0165 -0.0445
 1727ARG    SC2 3888   7.525  15.669  18.897  0.1111  0.2134  0.2189
 1728GLU     BB 3889   8.177  15.594  19.244 -0.1596 -0.3380  0.7059
 1728GLU    SC1 3890   8.266  15.840  19.227  0.2348 -0.0073  0.1935
 1729ASN     BB 3891   8.539  15.432  19.246 -0.1447 -0.0507 -0.2134
 1729ASN    SC1 3892   8.690  15.486  19.054 -0.2425  0.0601 -0.2584
 1730SER     BB 3893   8.550  15.511  19.633 -0.1145 -0.1364 -0.2689
 1730SER    SC1 3894   8.593  15.670  19.738  0.1627 -0.1217 -0.4035
 1731LEU     BB 3895   8.394  15.246  19.716 -0.3397 -0.0298 -0.0240
 1731LEU    SC1 3896   8.321  15.229  19.970  0.3008 -0.0373  0.1613
 1732TYR     BB 3897   8.714  15.036  19.614  0.1619 -0.1435 -0.2043
 1732TYR    SC1 3898   8.945  14.832  19.547  0.2278  0.0499 -0.2614
 1732TYR    SC2 3899   8.737  14.780  19.440  0.1886  0.0559 -0.1891
 1732TYR    SC3 3900   8.972  14.604  19.340  0.1422  0.0289 -0.2483
 1733LEU     BB 3901   8.927  15.277  19.704  0.1646  0.1454  0.2201
 1733LEU    SC1 3902   9.110  15.449  19.620 -0.1175  0.2305 -0.2335
 1734THR     BB 3903   8.820  15.293  20.031  0.1798 -0.1976  0.1476
 1734THR    SC1 3904   8.727  15.424  20.142  0.2004  0.0529 -0.1307
 1735ALA     BB 3905   8.798  14.964  20.097 -0.3950  0.2077 -0.1809
 1736PHE     BB 3906   9.085  14.892  19.994 -0.0016  0.1198  0.3902
 1736PHE    SC1 3907   9.373  14.694  19.979  0.0630 -0.6473  0.5044
 1736PHE    SC2 3908   9.198  14.584  19.857  0.1335 -0.0067 -0.1985
 1736PHE    SC3 3909   9.426  14.511  19.833  0.0773 -0.2624  0.0192
 1737THR     BB 3910   9.270  15.144  20.144 -0.0455  0.0029 -0.0788
 1737THR    SC1 3911   9.384  15.264  20.041  0.0625  0.0571  0.1035
 1738VAL     BB 3912   9.143  15.075  20.466 -0.1294  0.1048  0.0230
 1738VAL    SC1 3913   8.986  15.068  20.589 -0.1615  0.0860 -0.0185
 1739ILE     BB 3914   9.299  14.729  20.455  0.0657  0.0071  0.0393
 1739ILE    SC1 3915   9.188  14.569  20.374  0.1328  0.0279 -0.1005
 1740GLY     BB 3916   9.629  14.860  20.404 -0.1666  0.2102  0.3096
 1741ILE     BB 3917   9.617  15.090  20.671 -0.1129  0.1072  0.0039
 1741ILE    SC1 3918   9.588  15.302  20.567 -0.0143 -0.2832 -0.1414
 1742ARG     BB 3919   9.480  14.860  20.898  0.0377  0.0817 -0.1733
 1742ARG    SC1 3920   9.253  14.916  20.997 -0.3681 -0.3750 -0.3038
 1742ARG    SC2 3921   9.090  15.028  21.286 -0.1160 -0.2876  0.0633
 1743LYS     BB 3922   9.714  14.592  20.810  0.2742  0.0672 -0.1619
 1743LYS    SC1 3923   9.700  14.377  20.943 -0.1480 -0.0381  0.3085
 1743LYS    SC2 3924   9.710  14.158  21.151 -0.3396 -0.0750  0.0801
 1744ALA     BB 3925   9.990  14.798  20.893 -0.3188  0.0371 -0.2339
 1745PHE     BB 3926   9.866  14.917  21.193 -0.2807  0.0649 -0.0258
 1745PHE    SC1 3927   9.622  15.091  21.317 -0.1064 -0.1591 -0.2491
 1745PHE    SC2 3928   9.782  15.216  21.190 -0.2443  0.1406 -0.1287
 1745PHE    SC3 3929   9.549  15.272  21.178 -0.2402  0.2700  0.3721
 1746ASP     BB 3930   9.893  14.696  21.416 -0.1014 -0.1176  0.2200
 1746ASP    SC1 3931   9.765  14.644  21.630  0.1622 -0.2150  0.3551
 1747ILE     BB 3932  10.332  14.768  21.381  0.1817 -0.3267 -0.4509
 1747ILE    SC1 3933  10.518  14.703  21.462 -0.3360  0.1607  0.0030
 1748CYS     BB 3934  10.253  15.144  21.389  0.4831 -0.1250  0.0209
 1748CYS    SC1 3935  10.272  15.168  21.151  0.0949  0.1269  0.0145
 1749PRO     BB 3936   9.960  15.243  21.622 -0.0064  0.1252 -0.0926
 1749PRO    SC1 3937   9.933  15.088  21.728 -0.0581  0.2476  0.0722
 1750LEU     BB 3938   9.958  15.600  21.615 -0.1767 -0.0782  0.2647
 1750LEU    SC1 3939  10.208  15.662  21.680 -0.2531  0.0685  0.4181
 1751VAL     BB 3940   9.692  15.941  21.719 -0.1617  0.4604  0.0796
 1751VAL    SC1 3941   9.784  15.980  21.892  0.0708 -0.0387  0.0733
 1752LYS     BB 3942   9.623  16.084  21.428  0.1587 -0.0445  0.2222
 1752LYS    SC1 3943   9.586  16.260  21.240  0.3304 -0.0470 -0.4243
 1752LYS    SC2 3944   9.531  16.442  21.020 -0.0240 -0.3557 -0.0325
 1753ILE     BB 3945   9.595  15.781  21.252  0.2005 -0.1727 -0.0104
 1753ILE    SC1 3946   9.797  15.721  21.202  0.1545 -0.0000  0.1083
 1754ASP     BB 3947   9.340  15.664  21.451  0.2506 -0.2088  0.2217
 1754ASP    SC1 3948   9.221  15.458  21.542 -0.3943  0.0292 -0.0713
 1755THR     BB 3949   9.118  15.914  21.362  0.1215  0.0346 -0.1253
 1755THR    SC1 3950   8.954  15.976  21.448  0.0859 -0.0893 -0.1043
 1756ALA     BB 3951   9.136  15.886  21.036  0.1588  0.1299 -0.2838
 1757LEU     BB 3952   9.087  15.491  21.056 -0.2030 -0.0541 -0.1318
 1757LEU    SC1 3953   9.187  15.460  20.812 -0.1403 -0.4102 -0.0629
 1758ILE     BB 3954   8.795  15.547  21.238 -0.0130  0.2941 -0.0825
 1758ILE    SC1 3955   8.650  15.559  21.400 -0.0835  0.0385 -0.0454
 1759LYS     BB 3956   8.669  15.774  20.974 -0.1131 -0.0183  0.0011
 1759LYS    SC1 3957   8.713  16.008  20.954 -0.2401 -0.0302 -0.0598
 1759LYS    SC2 3958   8.603  16.292  20.962  0.1214 -0.1764  0.1366
 1760ALA     BB 3959   8.688  15.553  20.715  0.0266  0.2738 -0.0615
 1761ASP     BB 3960   8.530  15.310  20.883  0.0784 -0.0262 -0.0279
 1761ASP    SC1 3961   8.674  15.140  21.009 -0.0716  0.0753  0.2832
 1762ASN     BB 3962   8.253  15.474  20.910 -0.1495 -0.0593 -0.0310
 1762ASN    SC1 3963   8.039  15.406  21.021 -0.3522  0.2129 -0.2535
 1763PHE     BB 3964   8.224  15.568  20.569 -0.0224  0.5937 -0.0934
 1763PHE    SC1 3965   8.286  15.859  20.660 -0.0393 -0.1466 -0.0372
 1763PHE    SC2 3966   8.060  15.855  20.581 -0.0286 -0.0874 -0.0698
 1763PHE    SC3 3967   8.138  16.041  20.711  0.0901  0.0400 -0.3226
 1764LEU     BB 3968   8.249  15.283  20.416 -0.2186  0.1473 -0.1843
 1764LEU    SC1 3969   8.477  15.155  20.453 -0.2757  0.1423  0.1561
 1765LEU     BB 3970   7.996  15.152  20.576  0.4115  0.0179 -0.0652
 1765LEU    SC1 3971   7.940  14.899  20.631  0.3377  0.0632  0.0661
 1766GLU     BB 3972   7.779  15.437  20.554 -0.1739  0.1955  0.3549
 1766GLU    SC1 3973   7.551  15.530  20.670 -0.2844 -0.0123 -0.0785
 1767ASN     BB 3974   7.857  15.465  20.217 -0.0345 -0.1132 -0.0540
 1767ASN    SC1 3975   7.926  15.696  20.151  0.0747 -0.0953  0.1208
 1768THR     BB 3976   7.847  15.092  20.120  0.4034  0.1338 -0.0030
 1768THR    SC1 3977   7.871  15.036  19.935  0.1810  0.1832 -0.0469
 1769LEU     BB 3978   7.530  15.059  20.293  0.1025  0.0711 -0.1904
 1769LEU    SC1 3979   7.384  15.000  20.506  0.1669  0.3221 -0.0770
 1770PRO     BB 3980   7.272  15.032  19.976  0.0241 -0.1522  0.0747
 1770PRO    SC1 3981   7.247  15.215  19.931 -0.0106 -0.2138 -0.1579
 1771ALA     BB 3982   7.469  14.722  19.933 -0.1638 -0.1182 -0.1710
 1772GLN     BB 3983   7.598  14.832  19.598  0.1007  0.2869  0.0282
 1772GLN    SC1 3984   7.451  14.946  19.480  0.2991 -0.0242 -0.2919
 1773SER     BB 3985   7.712  14.589  19.288  0.3310 -0.0105  0.0020
 1773SER    SC1 3986   7.884  14.648  19.218  0.1278  0.4268 -0.1351
 1774THR     BB 3987   7.821  14.274  19.506  0.2206  0.0838 -0.2545
 1774THR    SC1 3988   7.783  14.084  19.488 -0.1019  0.0931  0.2704
 1775PHE     BB 3989   8.233  14.331  19.466  0.1115 -0.2796 -0.2241
 1775PHE    SC1 3990   8.557  14.384  19.331 -0.0366  0.0296  0.0160
 1775PHE    SC2 3991   8.383  14.497  19.211 -0.1739 -0.0975  0.0949
 1775PHE    SC3 3992   8.606  14.495  19.124 -0.2753 -0.2013 -0.1665
 1776THR     BB 3993   8.209  14.612  19.627 -0.0382 -0.0296 -0.1076
 1776THR    SC1 3994   8.209  14.801  19.580 -0.1672 -0.1097 -0.4401
 1777LEU     BB 3995   8.012  14.449  19.929 -0.2568 -0.1446 -0.1057
 1777LEU    SC1 3996   7.908  14.546  20.152  0.0879 -0.1637  0.0631
 1778ALA     BB 3997   8.258  14.202  19.994 -0.0241 -0.0249  0.2885
 1779ILE     BB 3998   8.528  14.423  20.005  0.2677  0.0801 -0.3059
 1779ILE    SC1 3999   8.657  14.523  19.844  0.2904 -0.1177  0.2416
 1780SER     BB 4000   8.394  14.636  20.236 -0.1192 -0.1786 -0.1325
 1780SER    SC1 4001   8.324  14.806  20.171  0.0773 -0.0865 -0.1025
 1781ALA     BB 4002   8.302  14.391  20.436 -0.3031 -0.0922  0.0349
 1782TYR     BB 4003   8.665  14.271  20.495  0.2977 -0.1774  0.6600
 1782TYR    SC1 4004   8.918  14.093  20.654 -0.1172  0.2109  0.0146
 1782TYR    SC2 4005   8.963  14.166  20.430 -0.0511 -0.1239 -0.0831
 1782TYR    SC3 4006   9.218  14.154  20.605 -0.1123  0.1981  0.0301
 1783ALA     BB 4007   8.776  14.585  20.586 -0.1983 -0.1976 -0.1749
 1784LEU     BB 4008   8.551  14.642  20.803  0.1687  0.1975  0.1423
 1784LEU    SC1 4009   8.360  14.821  20.761 -0.1681 -0.1361  0.2345
 1785SER     BB 4010   8.624  14.315  20.984  0.3146  0.1153 -0.0715
 1785SER    SC1 4011   8.556  14.143  21.047  0.0383  0.2747  0.0646
 1786LEU     BB 4012   8.925  14.427  21.028  0.0778  0.0968 -0.0983
 1786LEU    SC1 4013   9.131  14.507  20.883  0.2298 -0.0572  0.0308
 1787GLY     BB 4014   8.759  14.676  21.236 -0.1499 -0.0203 -0.0532
 1788ASP     BB 4015   8.484  14.629  21.511  0.2312  0.0974  0.0445
 1788ASP    SC1 4016   8.457  14.713  21.750 -0.1329 -0.1014  0.0763
 1789LYS     BB 4017   8.366  14.337  21.467 -0.2791  0.1745 -0.0520
 1789LYS    SC1 4018   8.482  14.154  21.635 -0.0187  0.3655 -0.2575
 1789LYS    SC2 4019   8.558  14.161  21.907 -0.0503 -0.0816 -0.1670
 1790THR     BB 4020   8.018  14.338  21.655  0.2628 -0.0832 -0.1200
 1790THR    SC1 4021   8.018  14.262  21.835 -0.2305 -0.1416 -0.1422
 1791HIS     BB 4022   7.933  14.683  21.492  0.1042  0.1876  0.1955
 1791HIS    SC1 4023   8.010  14.858  21.451  0.0870  0.1262 -0.1118
 1791HIS    SC2 4024   8.086  15.032  21.416  0.3068  0.0555  0.0337
 1791HIS    SC3 4025   8.156  14.970  21.220 -0.4614  0.3563 -0.3447
 1792PRO     BB 4026   7.553  14.767  21.423  0.0108 -0.1406 -0.0251
 1792PRO    SC1 4027   7.448  14.608  21.417 -0.1066 -0.0787  0.3024
 1793GLN     BB 4028   7.645  14.831  21.018 -0.2523  0.0754  0.3223
 1793GLN    SC1 4029   7.633  15.135  21.007 -0.1152 -0.0166 -0.0236
 1794PHE     BB 4030   7.842  14.644  21.020 -0.0939  0.0852 -0.0033
 1794PHE    SC1 4031   8.029  14.445  20.806 -0.2041 -0.0700  0.1436
 1794PHE    SC2 4032   8.114  14.387  21.023 -0.0171 -0.1830  0.0398
 1794PHE    SC3 4033   8.104  14.221  20.850  0.0254 -0.0404 -0.1003
 1795ARG     BB 4034   7.649  14.316  21.044  0.0345 -0.1317 -0.2391
 1795ARG    SC1 4035   7.702  14.189  21.259 -0.1054  0.3134 -0.3334
 1795ARG    SC2 4036   7.702  13.915  21.459  0.0020 -0.1053  0.0639
 1796SER     BB 4037   7.395  14.400  20.830 -0.1820  0.0749  0.1763
 1796SER    SC1 4038   7.205  14.365  20.805 -0.2018  0.0711  0.3335
 1797ILE     BB 4039   7.619  14.442  20.528  0.0019 -0.1888  0.0458
 1797ILE    SC1 4040   7.478  14.549  20.398  0.2894  0.0051  0.1295
 1798VAL     BB 4041   7.763  14.112  20.561 -0.2195 -0.2566  0.0762
 1798VAL    SC1 4042   7.877  13.998  20.443  0.0594  0.0754  0.0190
 1799SER     BB 4043   7.451  13.962  20.623 -0.0922 -0.0326  0.0328
 1799SER    SC1 4044   7.425  13.866  20.791  0.3327  0.0132  0.1276
 1800ALA     BB 4045   7.327  14.100  20.385 -0.0445  0.0267 -0.1737
 1801LEU     BB 4046   7.561  13.935  20.133  0.1806  0.0696  0.0035
 1801LEU    SC1 4047   7.668  14.137  20.000  0.2767  0.0141 -0.0033
 1802LYS     BB 4048   7.571  13.609  20.266 -0.0176 -0.1014  0.1376
 1802LYS    SC1 4049   7.669  13.543  20.484 -0.1313 -0.2321  0.0345
 1802LYS    SC2 4050   7.658  13.419  20.793  0.0894 -0.1712 -0.1219
 1803ARG     BB 4051   7.278  13.566  20.190 -0.4137 -0.1382 -0.1698
 1803ARG    SC1 4052   7.041  13.713  20.241  0.4167 -0.2857  0.2449
 1803ARG    SC2 4053   6.764  13.851  20.188 -0.0042 -0.2109 -0.4168
 1804GLU     BB 4054   7.496  13.667  19.759 -0.2454  0.0517 -0.1025
 1804GLU    SC1 4055   7.296  13.869  19.669  0.2101  0.1442  0.0213
 1805ALA     BB 4056   7.577  13.459  19.662  0.1422 -0.1604 -0.3201
 1806LEU     BB 4057   7.530  13.186  19.473  0.1320 -0.1063 -0.1393
 1806LEU    SC1 4058   7.503  13.226  19.213  0.2494 -0.1352 -0.1556
 1807VAL     BB 4059   7.554  12.749  19.532 -0.1875 -0.0769  0.0984
 1807VAL    SC1 4060   7.418  12.786  19.675  0.0276  0.1795  0.2405
 1808LYS     BB 4061   7.552  12.452  19.403 -0.2130 -0.0146 -0.2027
 1808LYS    SC1 4062   7.673  12.276  19.250 -0.0029 -0.0155 -0.5627
 1808LYS    SC2 4063   7.600  11.996  19.170  0.1308 -0.0127  0.2568
 1809GLY     BB 4064   7.353  12.194  19.673  0.0407  0.0219  0.3251
 1810ASN     BB 4065   7.088  12.228  19.893  0.1341 -0.4506  0.1170
 1810ASN    SC1 4066   6.883  12.368  19.926  0.3740 -0.0778  0.0365
 1811PRO     BB 4067   7.314  12.233  20.202  0.0807 -0.2065  0.0154
 1811PRO    SC1 4068   7.300  12.256  20.390 -0.2172 -0.0152 -0.0301
 1812PRO     BB 4069   7.601  12.365  19.986 -0.1272 -0.1678  0.0019
 1812PRO    SC1 4070   7.613  12.539  20.061 -0.0858 -0.2360  0.1531
 1813ILE     BB 4071   7.838  12.188  19.822 -0.2204 -0.1727 -0.1616
 1813ILE    SC1 4072   7.931  12.003  19.810  0.0881  0.0271 -0.1266
 1814TYR     BB 4073   8.023  12.589  19.657  0.0689 -0.3124  0.2120
 1814TYR    SC1 4074   8.216  12.342  19.597 -0.3675 -0.3821  0.0955
 1814TYR    SC2 4075   8.124  12.415  19.387  0.0276 -0.3073 -0.0569
 1814TYR    SC3 4076   8.181  12.111  19.394 -0.2939 -0.3673  0.0662
 1815ARG     BB 4077   7.973  12.898  19.720 -0.2693  0.2477 -0.1529
 1815ARG    SC1 4078   7.813  12.971  19.885 -0.4616 -0.0295 -0.0673
 1815ARG    SC2 4079   7.521  13.080  20.017  0.1073  0.1365 -0.0738
 1816PHE     BB 4080   8.046  13.134  19.406 -0.2576  0.2765 -0.3599
 1816PHE    SC1 4081   8.079  12.843  19.261  0.0884 -0.0691  0.0804
 1816PHE    SC2 4082   7.874  12.944  19.190  0.2127  0.1012 -0.0393
 1816PHE    SC3 4083   7.916  12.713  19.142  0.1558  0.1311 -0.2343
 1817TRP     BB 4084   7.970  13.565  19.436  0.0622 -0.0910  0.0834
 1817TRP    SC1 4085   8.009  13.631  19.697  0.3710  0.1726 -0.1059
 1817TRP    SC2 4086   7.968  13.792  19.841  0.1841  0.1968 -0.1858
 1817TRP    SC3 4087   8.025  13.444  19.870 -0.1731  0.1448 -0.0839
 1817TRP    SC4 4088   7.966  13.652  20.048 -0.2369  0.2084 -0.1805
 1818LYS     BB 4089   7.961  13.714  19.090  0.0480 -0.1333 -0.0351
 1818LYS    SC1 4090   7.887  13.519  18.927  0.2034  0.0190  0.0431
 1818LYS    SC2 4091   7.718  13.407  18.738 -0.2655  0.2810 -0.1181
 1819ASP     BB 4092   7.855  14.011  18.981  0.0199 -0.0701  0.0409
 1819ASP    SC1 4093   7.994  14.221  19.023  0.1872 -0.1538 -0.0873
 1820ASN     BB 4094   7.619  13.926  18.756 -0.0065 -0.1065 -0.1647
 1820ASN    SC1 4095   7.373  13.959  18.731  0.0266  0.1005 -0.2228
 1821LEU     BB 4096   7.688  13.779  18.382  0.0060 -0.3435 -0.0270
 1821LEU    SC1 4097   7.446  13.688  18.328 -0.1027 -0.0468 -0.0463
 1822GLN     BB 4098   7.951  13.794  18.270 -0.0829 -0.0474  0.2465
 1822GLN    SC1 4099   8.156  13.839  18.100  0.0404  0.1875  0.1100
 1823HIS     BB 4100   7.904  13.377  18.105  0.1825 -0.0697  0.2266
 1823HIS    SC1 4101   7.907  13.216  18.214 -0.1403 -0.0612  0.2406
 1823HIS    SC2 4102   7.901  13.073  18.343 -0.0463 -0.1447  0.1572
 1823HIS    SC3 4103   7.855  12.926  18.191 -0.0474 -0.0675  0.0825
 1824LYS     BB 4104   8.248  13.342  17.887 -0.1689 -0.0066  0.2008
 1824LYS    SC1 4105   8.339  13.548  17.773  0.3418 -0.0740  0.0204
 1824LYS    SC2 4106   8.437  13.642  17.505  0.3224 -0.0616 -0.0407
 1825ASP     BB 4107   8.349  13.085  17.889  0.1418 -0.1127 -0.0875
 1825ASP    SC1 4108   8.258  12.850  17.927 -0.3281  0.1200  0.2445
 1826SER     BB 4109   8.711  13.114  17.701  0.0201  0.0840 -0.0992
 1826SER    SC1 4110   8.749  13.277  17.600  0.1059  0.1836  0.0917
 1827SER     BB 4111   8.828  12.875  17.946 -0.2611  0.0031 -0.0084
 1827SER    SC1 4112   8.897  12.701  17.891 -0.0741  0.1217 -0.1502
 1828VAL     BB 4113   9.189  13.110  17.957  0.1621  0.0555  0.4310
 1828VAL    SC1 4114   9.194  13.186  17.772 -0.0465 -0.4880  0.1943
 1829PRO     BB 4115   9.174  13.277  18.230  0.1576 -0.1399 -0.0869
 1829PRO    SC1 4116   9.111  13.267  18.409  0.1252  0.0993 -0.0833
 1830ASN     BB 4117   9.026  13.687  18.140 -0.2415 -0.1718 -0.0375
 1830ASN    SC1 4118   8.951  13.613  17.913 -0.0847 -0.2977 -0.0483
 1831THR     BB 4119   8.970  13.922  18.419 -0.0397  0.0402  0.0103
 1831THR    SC1 4120   9.065  14.040  18.543 -0.1575  0.3727 -0.2113
 1832GLY     BB 4121   8.641  13.783  18.448  0.1908 -0.3591 -0.0928
 1833THR     BB 4122   8.762  13.495  18.610  0.1080  0.0216  0.0478
 1833THR    SC1 4123   8.719  13.330  18.705  0.1619  0.0231  0.0745
 1834ALA     BB 4124   8.951  13.699  18.832 -0.0698  0.0890  0.1386
 1835ARG     BB 4125   8.657  13.881  18.933 -0.0419  0.1455 -0.0432
 1835ARG    SC1 4126   8.749  14.101  18.939  0.0208 -0.0759  0.1193
 1835ARG    SC2 4127   9.077  14.082  19.060 -0.2763 -0.1983 -0.0884
 1836MET     BB 4128   8.511  13.630  19.077 -0.3043  0.0285  0.3769
 1836MET    SC1 4129   8.342  13.413  19.041  0.0589 -0.1094  0.1770
 1837VAL     BB 4130   8.785  13.514  19.255 -0.2177 -0.1649  0.5168
 1837VAL    SC1 4131   8.856  13.327  19.254 -0.2660 -0.1868 -0.2147
 1838GLU     BB 4132   8.865  13.809  19.400 -0.0009  0.0780 -0.1087
 1838GLU    SC1 4133   8.934  14.112  19.509 -0.3008  0.3167  0.0123
 1839THR     BB 4134   8.502  13.862  19.511  0.1549  0.0941 -0.1175
 1839THR    SC1 4135   8.346  13.892  19.397  0.2661  0.1149 -0.2636
 1840THR     BB 4136   8.498  13.527  19.692 -0.0573 -0.1486  0.0995
 1840THR    SC1 4137   8.427  13.387  19.576 -0.0349 -0.0200 -0.0711
 1841ALA     BB 4138   8.785  13.585  19.829  0.0825  0.1060  0.3894
 1842TYR     BB 4139   8.642  13.827  20.061 -0.0733  0.0056  0.2754
 1842TYR    SC1 4140   8.789  14.052  19.925  0.0750 -0.0546  0.1869
 1842TYR    SC2 4141   8.962  13.939  20.047  0.4508  0.0633 -0.2258
 1842TYR    SC3 4142   9.015  14.243  20.018  0.0498  0.1418 -0.1503
 1843ALA     BB 4143   8.414  13.678  20.133  0.1769 -0.1446 -0.0957
 1844LEU     BB 4144   8.597  13.438  20.286  0.0027 -0.0403 -0.1734
 1844LEU    SC1 4145   8.760  13.258  20.181 -0.1060 -0.0131 -0.3901
 1845LEU     BB 4146   8.818  13.676  20.413 -0.1392  0.1291 -0.0654
 1845LEU    SC1 4147   9.039  13.639  20.554 -0.2004 -0.2721 -0.0737
 1846THR     BB 4148   8.541  13.836  20.604  0.0511  0.0644  0.0069
 1846THR    SC1 4149   8.364  13.916  20.594 -0.0117 -0.0853 -0.0672
 1847SER     BB 4150   8.388  13.472  20.718  0.0723 -0.1793  0.1061
 1847SER    SC1 4151   8.203  13.461  20.657  0.0644 -0.0358  0.1061
 1848LEU     BB 4152   8.657  13.381  20.860  0.0356  0.0549  0.0213
 1848LEU    SC1 4153   8.834  13.239  20.723  0.1400  0.2187 -0.0145
 1849ASN     BB 4154   8.723  13.708  21.046 -0.0792  0.4190 -0.0283
 1849ASN    SC1 4155   8.953  13.805  21.059 -0.0088  0.2115  0.2797
 1850LEU     BB 4156   8.378  13.672  21.194 -0.0080  0.0900 -0.1541
 1850LEU    SC1 4157   8.212  13.865  21.267 -0.1518 -0.1086  0.0485
 1851LYS     BB 4158   8.471  13.313  21.248 -0.3036 -0.0518  0.1603
 1851LYS    SC1 4159   8.650  13.285  21.406 -0.0027  0.1369 -0.0080
 1851LYS    SC2 4160   8.959  13.331  21.436 -0.2382 -0.1880 -0.1427
 1852ASP     BB 4161   8.232  13.096  21.084 -0.0256 -0.0843 -0.0791
 1852ASP    SC1 4162   7.999  13.164  21.006 -0.0349  0.0507  0.0674
 1853ILE     BB 4163   8.312  12.780  21.038 -0.0343 -0.4459 -0.0785
 1853ILE    SC1 4164   8.463  12.690  21.223  0.0003 -0.3779  0.1949
 1854ASN     BB 4165   8.048  12.620  20.855  0.1211 -0.0044  0.5262
 1854ASN    SC1 4166   8.040  12.376  20.906  0.2778 -0.1736 -0.2241
 1855TYR     BB 4167   7.995  12.853  20.657  0.2155  0.2386 -0.0050
 1855TYR    SC1 4168   7.879  12.908  20.355 -0.0824 -0.0118 -0.0711
 1855TYR    SC2 4169   7.773  13.061  20.507 -0.0383 -0.0236 -0.0280
 1855TYR    SC3 4170   7.931  13.205  20.282 -0.1600 -0.0055 -0.1024
 1856VAL     BB 4171   8.323  12.890  20.508  0.0570 -0.1852  0.1185
 1856VAL    SC1 4172   8.474  13.018  20.540 -0.1098 -0.0267  0.2797
 1857ASN     BB 4173   8.393  12.538  20.439  0.1998  0.0502 -0.2397
 1857ASN    SC1 4174   8.358  12.299  20.503  0.3826  0.0858 -0.0050
 1858PRO     BB 4175   8.203  12.588  20.056  0.0845  0.2672 -0.0598
 1858PRO    SC1 4176   8.131  12.414  20.082  0.2762  0.1867 -0.0642
 1859VAL     BB 4177   8.376  12.870  19.961  0.0774  0.2246  0.0899
 1859VAL    SC1 4178   8.297  13.037  20.037 -0.0018  0.2200  0.0170
 1860ILE     BB 4179   8.699  12.704  20.066 -0.2272 -0.2399 -0.2832
 1860ILE    SC1 4180   8.859  12.758  20.163  0.1379  0.2386  0.1593
 1861LYS     BB 4181   8.621  12.448  19.871 -0.3041 -0.0916  0.0441
 1861LYS    SC1 4182   8.710  12.222  19.827 -0.1444 -0.3208 -0.0247
 1861LYS    SC2 4183   8.703  11.960  19.649 -0.1810 -0.2703 -0.0989
 1862TRP     BB 4184   8.559  12.664  19.553  0.3718 -0.3235  0.0413
 1862TRP    SC1 4185   8.489  12.776  19.336  0.0480  0.1813  0.2064
 1862TRP    SC2 4186   8.460  12.732  19.122 -0.0686 -0.0535  0.2711
 1862TRP    SC3 4187   8.545  13.023  19.304  0.1701  0.1144 -0.1067
 1862TRP    SC4 4188   8.507  12.961  19.034  0.2944 -0.2471 -0.0434
 1863LEU     BB 4189   8.898  12.809  19.566  0.2478 -0.0182  0.0216
 1863LEU    SC1 4190   8.910  13.034  19.704 -0.1016 -0.0030  0.0312
 1864SER     BB 4191   9.036  12.509  19.574  0.0713  0.0546 -0.0499
 1864SER    SC1 4192   9.187  12.403  19.637  0.1943  0.1845 -0.1231
 1865GLU     BB 4193   8.857  12.392  19.307 -0.1091 -0.0930 -0.2392
 1865GLU    SC1 4194   8.930  12.096  19.260 -0.1097 -0.0859 -0.0960
 1866GLU     BB 4195   9.033  12.596  19.001  0.2456  0.1393  0.2250
 1866GLU    SC1 4196   9.282  12.666  19.126 -0.1775 -0.2142 -0.2515
 1867GLU     BB 4197   8.785  12.577  18.807 -0.3521  0.3576  0.3386
 1867GLU    SC1 4198   8.805  12.364  18.550 -0.1901  0.0225  0.2273
 1868ARG     BB 4199   8.811  12.870  18.631  0.2632  0.1378 -0.1519
 1868ARG    SC1 4200   8.679  12.873  18.443  0.0415 -0.1998 -0.0564
 1868ARG    SC2 4201   8.347  12.910  18.390  0.0835  0.1076 -0.1399
 1869TYR     BB 4202   9.150  12.862  18.626  0.1193  0.3732  0.0501
 1869TYR    SC1 4203   9.324  12.618  18.435 -0.3999  0.1174 -0.3227
 1869TYR    SC2 4204   9.191  12.773  18.310 -0.0028  0.4510 -0.3350
 1869TYR    SC3 4205   9.486  12.765  18.215  0.0454 -0.1008 -0.1435
 1870GLY     BB 4206   9.445  12.948  18.744 -0.0845 -0.1275  0.2126
 1871GLY     BB 4207   9.544  13.308  18.867  0.1879 -0.0245 -0.0539
 1872GLY     BB 4208   9.282  13.482  18.755 -0.2885  0.1666  0.1655
 1873PHE     BB 4209   9.437  13.651  18.460 -0.0804 -0.0459  0.2374
 1873PHE    SC1 4210   9.437  13.914  18.213 -0.0763 -0.0097  0.0190
 1873PHE    SC2 4211   9.528  13.965  18.429  0.2477  0.0185 -0.1246
 1873PHE    SC3 4212   9.480  14.142  18.273  0.0035 -0.0014 -0.0706
 1874TYR     BB 4213   9.769  13.579  18.680  0.0875 -0.0410 -0.2114
 1874TYR    SC1 4214  10.083  13.578  18.641 -0.2628  0.4593  0.0354
 1874TYR    SC2 4215  10.025  13.526  18.869  0.0495 -0.1217 -0.0142
 1874TYR    SC3 4216  10.289  13.687  18.845 -0.1878  0.2815  0.0534
 1875SER     BB 4217   9.697  13.867  18.890 -0.0610 -0.3791  0.0169
 1875SER    SC1 4218   9.503  13.893  18.887 -0.0008  0.1088  0.1335
 1876THR     BB 4219   9.844  13.974  19.205  0.0397 -0.1659  0.0681
 1876THR    SC1 4220  10.024  13.920  19.259  0.0530  0.0877  0.2853
 1877GLN     BB 4221   9.557  14.122  19.321  0.0857 -0.0397 -0.0237
 1877GLN    SC1 4222   9.382  14.306  19.369  0.0213 -0.0127  0.1399
 1878ASP     BB 4223   9.387  13.774  19.329  0.2800  0.0524 -0.0622
 1878ASP    SC1 4224   9.248  13.592  19.218  0.2516 -0.0441  0.1299
 1879THR     BB 4225   9.698  13.580  19.409 -0.4181 -0.0724 -0.1504
 1879THR    SC1 4226   9.767  13.421  19.319  0.2579 -0.0170  0.2465
 1880ILE     BB 4227   9.756  13.753  19.687  0.0374 -0.1823 -0.0370
 1880ILE    SC1 4228   9.877  13.953  19.709 -0.0131  0.0584 -0.1466
 1881ASN     BB 4229   9.386  13.702  19.825 -0.0538  0.1893 -0.3001
 1881ASN    SC1 4230   9.351  13.946  19.787  0.0040  0.2308 -0.0853
 1882ALA     BB 4231   9.357  13.390  19.754 -0.0519 -0.4983  0.0605
 1883ILE     BB 4232   9.634  13.305  19.919  0.0859  0.1122  0.0460
 1883ILE    SC1 4233   9.845  13.297  19.804  0.2379  0.1092 -0.1254
 1884GLU     BB 4234   9.502  13.467  20.237 -0.1337 -0.2117  0.1742
 1884GLU    SC1 4235   9.483  13.711  20.405  0.0085 -0.2494  0.0454
 1885GLY     BB 4236   9.267  13.303  20.249 -0.1096 -0.0255 -0.0238
 1886LEU     BB 4237   9.399  13.017  20.283  0.1323 -0.0770 -0.0732
 1886LEU    SC1 4238   9.370  12.756  20.243  0.0045 -0.0776  0.0187
 1887THR     BB 4239   9.619  13.133  20.559  0.0189  0.2274  0.0709
 1887THR    SC1 4240   9.758  13.006  20.611  0.1564  0.2301 -0.2820
 1888GLU     BB 4241   9.342  13.234  20.728 -0.1017 -0.1285  0.0164
 1888GLU    SC1 4242   9.207  13.344  21.005 -0.2901 -0.2190 -0.2487
 1889TYR     BB 4243   9.167  12.881  20.676  0.0375  0.0543 -0.0236
 1889TYR    SC1 4244   8.884  12.761  20.658 -0.1222 -0.1578  0.2138
 1889TYR    SC2 4245   8.987  12.557  20.585  0.2361 -0.0927  0.5275
 1889TYR    SC3 4246   8.763  12.511  20.795 -0.1073 -0.2042  0.1411
 1890SER     BB 4247   9.430  12.689  20.789  0.1071 -0.1551 -0.0444
 1890SER    SC1 4248   9.513  12.557  20.672 -0.0478 -0.0571 -0.2697
 1891LEU     BB 4249   9.491  12.877  21.069  0.1600  0.0978 -0.0391
 1891LEU    SC1 4250   9.654  12.945  21.267 -0.1384  0.4586  0.0866
 1892LEU     BB 4251   9.141  12.885  21.193  0.1819 -0.0006 -0.1271
 1892LEU    SC1 4252   8.900  12.946  21.100  0.1055  0.0723  0.1201
 1893VAL     BB 4253   9.109  12.576  21.230 -0.4481  0.0256 -0.0764
 1893VAL    SC1 4254   9.121  12.417  21.110  0.0775 -0.0762  0.1045
 1894LYS     BB 4255   9.414  12.557  21.454  0.2391 -0.0015  0.0210
 1894LYS    SC1 4256   9.587  12.394  21.458 -0.0640 -0.1047  0.0953
 1894LYS    SC2 4257   9.827  12.236  21.426 -0.2084  0.3281  0.3332
 1895GLN     BB 4258   9.288  12.821  21.694  0.0178 -0.2356 -0.2127
 1895GLN    SC1 4259   9.363  13.069  21.603 -0.0829 -0.0973  0.1952
 1896LEU     BB 4260   8.993  12.662  21.719  0.0196  0.1262  0.0041
 1896LEU    SC1 4261   8.802  12.799  21.597  0.1323  0.0476 -0.2650
 1897ARG     BB 4262   9.057  12.329  21.806 -0.0107 -0.0333 -0.0129
 1897ARG    SC1 4263   9.184  12.185  21.683 -0.0112  0.1421 -0.1418
 1897ARG    SC2 4264   9.100  12.003  21.439  0.1983  0.1865 -0.1563
 1898LEU     BB 4265   9.009  12.186  22.154  0.0404  0.0472  0.0445
 1898LEU    SC1 4266   8.749  12.134  22.148  0.0930 -0.2182  0.0008
 1899SER     BB 4267   9.230  12.132  22.391  0.0572 -0.0202  0.5706
 1899SER    SC1 4268   9.401  12.038  22.381 -0.0149 -0.0863 -0.1422
 1900MET     BB 4269   9.110  12.280  22.700 -0.0647 -0.2136 -0.2811
 1900MET    SC1 4270   8.933  12.461  22.606 -0.1809 -0.0686  0.3887
 1901ASP     BB 4271   9.285  12.185  23.044 -0.1455  0.1169  0.2148
 1901ASP    SC1 4272   9.538  12.214  23.026 -0.1433 -0.1652 -0.2548
 1902ILE     BB 4273   8.988  12.306  23.249 -0.1079 -0.2876 -0.0884
 1902ILE    SC1 4274   8.803  12.368  23.102  0.0450 -0.0872 -0.0723
 1903ASP     BB 4275   9.025  12.365  23.537 -0.0434  0.0669  0.0112
 1903ASP    SC1 4276   9.224  12.472  23.655  0.0005  0.0344 -0.0341
 1904VAL     BB 4277   8.702  12.404  23.695  0.0019 -0.1285  0.0734
 1904VAL    SC1 4278   8.544  12.329  23.598 -0.1228  0.2910 -0.0516
 1905SER     BB 4279   8.754  12.487  24.097  0.0019 -0.0328 -0.0259
 1905SER    SC1 4280   8.910  12.603  24.093  0.0886 -0.1400  0.2339
 1906TYR     BB 4281   8.542  12.617  24.447 -0.2644 -0.0004 -0.1697
 1906TYR    SC1 4282   8.377  12.432  24.651  0.2212  0.0242  0.3122
 1906TYR    SC2 4283   8.329  12.374  24.423 -0.0886  0.2812  0.3111
 1906TYR    SC3 4284   8.357  12.126  24.606 -0.6338  0.0979  0.1489
 1907LYS     BB 4285   8.616  12.893  24.580  0.2637 -0.1998 -0.1803
 1907LYS    SC1 4286   8.659  13.090  24.433 -0.0169  0.0540 -0.0798
 1907LYS    SC2 4287   8.676  13.379  24.297 -0.2544  0.0882 -0.0969
 1908HIS     BB 4288   8.677  12.877  24.929  0.0454 -0.0613  0.2228
 1908HIS    SC1 4289   8.645  12.981  25.090 -0.3179  0.1207  0.0274
 1908HIS    SC2 4290   8.621  13.078  25.255  0.1001  0.0234  0.1539
 1908HIS    SC3 4291   8.585  12.896  25.366 -0.1221 -0.0058  0.0343
 1909LYS     BB 4292   8.762  12.528  24.923  0.0878  0.3499  0.3838
 1909LYS    SC1 4293   8.653  12.361  25.109  0.1705  0.1681  0.4330
 1909LYS    SC2 4294   8.470  12.137  25.079  0.0608  0.2832  0.2519
 1910GLY     BB 4295   8.876  12.332  24.670  0.1598  0.1404 -0.1359
 1911ALA     BB 4296   8.795  12.112  24.353 -0.1754 -0.0325  0.1900
 1912LEU     BB 4297   8.624  12.100  24.111  0.2578 -0.2310  0.0707
 1912LEU    SC1 4298   8.372  12.120  24.030  0.3086 -0.0351 -0.0413
 1913HIS     BB 4299   8.737  11.825  23.803  0.1636 -0.0905 -0.1289
 1913HIS    SC1 4300   8.636  11.659  23.816  0.0334  0.0231  0.3737
 1913HIS    SC2 4301   8.530  11.499  23.836  0.0183 -0.0229 -0.0799
 1913HIS    SC3 4302   8.705  11.376  23.861 -0.0065 -0.0623 -0.1010
 1914ASN     BB 4303   8.942  11.892  23.517  0.2577  0.0054 -0.1087
 1914ASN    SC1 4304   9.183  11.920  23.458  0.1405  0.0369 -0.5802
 1915TYR     BB 4305   8.785  11.801  23.221 -0.0482 -0.0107  0.0366
 1915TYR    SC1 4306   8.521  11.950  23.264 -0.0279  0.3930  0.2709
 1915TYR    SC2 4307   8.514  11.726  23.351  0.0379  0.2562 -0.0708
 1915TYR    SC3 4308   8.284  11.904  23.458 -0.0375  0.0133  0.1733
 1916LYS     BB 4309   8.981  11.789  22.995  0.1088  0.0818  0.0462
 1916LYS    SC1 4310   9.214  11.691  22.905 -0.0950  0.1409 -0.0389
 1916LYS    SC2 4311   9.438  11.769  22.785 -0.0636 -0.2189 -0.1040
 1917MET     BB 4312   8.875  11.868  22.685  0.0893 -0.1369  0.2120
 1917MET    SC1 4313   8.640  12.037  22.676  0.0794 -0.0464  0.0929
 1918THR     BB 4314   8.986  11.729  22.430 -0.1733 -0.2273  0.1591
 1918THR    SC1 4315   9.120  11.588  22.429 -0.0702 -0.1285 -0.0871
 1919ASP     BB 4316   8.847  11.726  21.998 -0.0254  0.0126  0.1260
 1919ASP    SC1 4317   8.801  11.868  21.791  0.0668  0.1769  0.2193
 1920LYS     BB 4318   8.738  11.402  21.998 -0.2187 -0.0786 -0.1325
 1920LYS    SC1 4319   8.550  11.336  21.862  0.3268  0.2471  0.3915
 1920LYS    SC2 4320   8.308  11.268  21.765 -0.1369  0.0021 -0.0519
 1921ASN     BB 4321   8.550  11.418  22.338  0.1150  0.0104  0.0325
 1921ASN    SC1 4322   8.446  11.190  22.331  0.1504 -0.0134  0.2565
 1922PHE     BB 4323   8.428  11.661  22.360  0.2490 -0.0467  0.1006
 1922PHE    SC1 4324   8.304  11.736  22.074 -0.0598 -0.0363 -0.0261
 1922PHE    SC2 4325   8.143  11.582  22.163  0.1811 -0.2948 -0.0355
 1922PHE    SC3 4326   8.073  11.756  22.013 -0.1917 -0.0024  0.4749
 1923LEU     BB 4327   8.179  11.580  22.651 -0.2158  0.1686  0.3119
 1923LEU    SC1 4328   8.089  11.332  22.618  0.4499 -0.0681  0.2374
 1924GLY     BB 4329   8.191  11.647  23.005 -0.1893  0.0737 -0.2557
 1925ARG     BB 4330   8.067  11.498  23.217 -0.0767 -0.0992  0.1240
 1925ARG    SC1 4331   8.176  11.428  23.425  0.0266  0.2497 -0.3995
 1925ARG    SC2 4332   8.318  11.169  23.517 -0.0162 -0.3382 -0.1371
 1926PRO     BB 4333   7.815  11.665  23.464  0.1994 -0.0706 -0.1234
 1926PRO    SC1 4334   7.653  11.567  23.452  0.0713  0.1193  0.0198
 1927VAL     BB 4335   7.904  11.787  23.815 -0.0227 -0.0634  0.1291
 1927VAL    SC1 4336   8.079  11.707  23.871  0.0393 -0.0025  0.0226
 1928GLU     BB 4337   7.648  11.875  24.151 -0.1777 -0.0688  0.0325
 1928GLU    SC1 4338   7.429  11.789  24.261 -0.2169  0.1801  0.0845
 1929VAL     BB 4339   7.851  12.163  24.290  0.0927 -0.0256 -0.1771
 1929VAL    SC1 4340   7.950  12.248  24.139 -0.1834 -0.0750 -0.3890
 1930LEU     BB 4341   7.741  12.119  24.591 -0.1747  0.0994  0.1126
 1930LEU    SC1 4342   7.661  11.885  24.686  0.0212 -0.1052 -0.2266
 1931LEU     BB 4343   7.936  12.339  24.797 -0.1240  0.3870  0.0954
 1931LEU    SC1 4344   8.028  12.156  24.965 -0.0157  0.1169 -0.2572
 1932ASN     BB 4345   7.826  12.655  24.899 -0.2976 -0.1394 -0.2215
 1932ASN    SC1 4346   7.739  12.717  25.124 -0.1980 -0.0217 -0.2146
 1933ASP     BB 4347   8.088  12.872  24.746 -0.0928  0.0583 -0.0798
 1933ASP    SC1 4348   8.144  13.014  24.950  0.2275 -0.3411  0.1172
 1934ASP     BB 4349   8.134  13.040  24.383 -0.1527 -0.0302 -0.1674
 1934ASP    SC1 4350   8.222  13.274  24.434 -0.0094 -0.1510  0.1425
 1935LEU     BB 4351   8.335  12.829  24.109 -0.0487 -0.0400  0.1539
 1935LEU    SC1 4352   8.277  12.609  23.973 -0.0895  0.1522 -0.1448
 1936ILE     BB 4353   8.588  12.965  23.949  0.2027  0.0507  0.1585
 1936ILE    SC1 4354   8.794  13.082  23.947 -0.2490 -0.1435  0.2751
 1937VAL     BB 4355   8.618  12.816  23.591 -0.1876  0.0068  0.3448
 1937VAL    SC1 4356   8.482  12.806  23.445  0.0846 -0.0046  0.0901
 1938SER     BB 4357   8.965  12.865  23.489  0.0583 -0.0143 -0.1420
 1938SER    SC1 4358   9.114  12.954  23.578 -0.1328  0.0268  0.1418
 1939THR     BB 4359   9.220  12.709  23.183  0.2267  0.0231  0.5181
 1939THR    SC1 4360   9.108  12.757  23.030  0.5998  0.0847  0.2604
 1940GLY     BB 4361   9.590  12.722  23.109 -0.2078 -0.0217 -0.0858
 1941PHE     BB 4362   9.610  12.860  22.821 -0.0773 -0.1377 -0.0831
 1941PHE    SC1 4363   9.646  13.104  22.565 -0.4267  0.0158 -0.3195
 1941PHE    SC2 4364   9.552  13.168  22.776 -0.3069  0.0324 -0.2682
 1941PHE    SC3 4365   9.609  13.336  22.614  0.0979  0.0594 -0.1023
 1942GLY     BB 4366   9.509  12.579  22.566 -0.0706 -0.0571  0.0055
 1943SER     BB 4367   9.358  12.590  22.207 -0.2682  0.0325  0.0718
 1943SER    SC1 4368   9.435  12.503  22.050 -0.0120  0.2479  0.0772
 1944GLY     BB 4369   8.981  12.588  22.078  0.1119  0.1833 -0.0004
 1945LEU     BB 4370   8.633  12.666  22.294 -0.0810 -0.4011  0.0327
 1945LEU    SC1 4371   8.421  12.781  22.184  0.0705 -0.1162  0.0367
 1946ALA     BB 4372   8.438  12.536  22.591  0.0246  0.0980 -0.0596
 1947THR     BB 4373   8.100  12.589  22.670  0.0931  0.1805 -0.0754
 1947THR    SC1 4374   7.985  12.607  22.514 -0.4796  0.1142  0.3322
 1948VAL     BB 4375   8.045  12.574  23.040  0.4459 -0.0469  0.2135
 1948VAL    SC1 4376   8.173  12.562  23.193  0.0689  0.0836  0.5457
 1949HIS     BB 4377   7.670  12.560  23.184  0.4136  0.0184 -0.0431
 1949HIS    SC1 4378   7.589  12.486  23.023  0.1337  0.4686 -0.1158
 1949HIS    SC2 4379   7.500  12.427  22.862 -0.2057 -0.0625  0.2604
 1949HIS    SC3 4380   7.665  12.298  22.809 -0.0109  0.2942 -0.0103
 1950VAL     BB 4381   7.600  12.533  23.527 -0.0478  0.0460 -0.1513
 1950VAL    SC1 4382   7.619  12.646  23.691  0.2854 -0.0992 -0.0876
 1951THR     BB 4383   7.211  12.449  23.598  0.2847 -0.0719 -0.1084
 1951THR    SC1 4384   7.091  12.312  23.530  0.1989  0.0392 -0.1802
 1952THR     BB 4385   7.106  12.614  23.923 -0.2431 -0.0813  0.0462
 1952THR    SC1 4386   7.185  12.792  23.933  0.0369 -0.1820 -0.3128
 1953VAL     BB 4387   6.759  12.537  23.966  0.4341 -0.1627  0.0404
 1953VAL    SC1 4388   6.681  12.379  24.060  0.0164 -0.1664 -0.3053
 1954VAL     BB 4389   6.626  12.826  24.257  0.2180  0.1798  0.0069
 1954VAL    SC1 4390   6.749  12.978  24.214  0.3477  0.0563 -0.0601
 1955HIS     BB 4391   6.315  12.737  24.462  0.0637  0.2398  0.1351
 1955HIS    SC1 4392   6.301  12.548  24.506  0.2815  0.2277  0.1800
 1955HIS    SC2 4393   6.284  12.357  24.533 -0.0461  0.2638  0.1742
 1955HIS    SC3 4394   6.497  12.334  24.560 -0.0603 -0.1377 -0.0453
 1956LYS     BB 4395   6.069  13.044  24.408 -0.2773 -0.0674 -0.1086
 1956LYS    SC1 4396   5.864  13.074  24.548 -0.0009 -0.0517  0.0366
 1956LYS    SC2 4397   5.699  13.266  24.666 -0.0349 -0.3171  0.0770
 1957SER     BB 4398  11.108   8.421  13.038  0.1224  0.0356  0.1948
 1957SER    SC1 4399  10.957   8.476  13.148 -0.2434 -0.1617 -0.2009
 1958SER     BB 4400  11.139   7.988  13.283  0.0979  0.0565  0.0899
 1958SER    SC1 4401  11.329   8.023  13.258  0.1290 -0.2169 -0.0560
 1959PRO     BB 4402  10.850   7.854  13.393 -0.1602 -0.3127  0.0524
 1959PRO    SC1 4403  10.709   7.788  13.284 -0.3389  0.2494 -0.0642
 1960VAL     BB 4404  10.914   7.843  13.741 -0.1143  0.0539  0.2042
 1960VAL    SC1 4405  11.075   7.726  13.753 -0.1122  0.0311 -0.0465
 1961ASN     BB 4406  10.662   7.585  14.039  0.1953  0.0771 -0.0119
 1961ASN    SC1 4407  10.878   7.467  14.083  0.1091 -0.0133  0.1671
 1962CYS     BB 4408  10.585   7.738  14.394  0.1416  0.1634  0.0837
 1962CYS    SC1 4409  10.402   7.764  14.547  0.0005  0.1580 -0.0832
 1963GLN     BB 4410  10.802   7.529  14.684 -0.0318 -0.3453 -0.0503
 1963GLN    SC1 4411  11.026   7.522  14.563 -0.1836  0.1266  0.1409
 1964TRP     BB 4412  10.639   7.552  15.004  0.0187  0.1326  0.0512
 1964TRP    SC1 4413  10.478   7.357  14.979 -0.0036 -0.0813 -0.1418
 1964TRP    SC2 4414  10.291   7.289  15.071 -0.0323 -0.0310 -0.1647
 1964TRP    SC3 4415  10.525   7.140  14.853 -0.0603 -0.0910 -0.1458
 1964TRP    SC4 4416  10.296   7.053  14.989 -0.0526 -0.0513 -0.1075
 1965ASP     BB 4417  10.815   7.581  15.302 -0.0666 -0.1078  0.1717
 1965ASP    SC1 4418  10.967   7.743  15.427 -0.1117 -0.1396  0.2677
 1966PHE     BB 4419  10.825   7.305  15.638  0.1569  0.1887  0.2033
 1966PHE    SC1 4420  10.878   7.004  15.477 -0.2326  0.0232 -0.0080
 1966PHE    SC2 4421  10.716   7.122  15.345 -0.1598  0.2596  0.1118
 1966PHE    SC3 4422  10.832   6.933  15.252 -0.2799  0.2789 -0.0799
 1967TYR     BB 4423  10.690   7.534  15.895 -0.1099  0.2963  0.2797
 1967TYR    SC1 4424  10.829   7.785  15.893  0.1210 -0.1428  0.1885
 1967TYR    SC2 4425  10.630   7.838  16.017  0.1094 -0.1156  0.1579
 1967TYR    SC3 4426  10.889   7.871  16.184  0.0939 -0.0842  0.1786
 1968ALA     BB 4427  10.664   7.378  16.142  0.3032  0.2710  0.0718
 1969PRO     BB 4428  10.762   7.458  16.541 -0.1556  0.0254 -0.0490
 1969PRO    SC1 4429  10.799   7.349  16.692  0.1848  0.1028 -0.0740
 1970TRP     BB 4430  10.287   7.547  16.583 -0.2104 -0.2044 -0.1753
 1970TRP    SC1 4431  10.329   7.378  16.785 -0.3348 -0.2180 -0.0356
 1970TRP    SC2 4432  10.311   7.378  17.004  0.5120  0.0208  0.0433
 1970TRP    SC3 4433  10.347   7.125  16.760  0.1745 -0.2048  0.1619
 1970TRP    SC4 4434  10.335   7.132  17.040 -0.0302 -0.0206  0.1498
 1971SER     BB 4435  10.098   7.818  16.788 -0.0431 -0.2783 -0.3171
 1971SER    SC1 4436  10.132   8.010  16.790 -0.2899 -0.2354 -0.1601
 1972GLU     BB 4437   9.927   7.755  17.145 -0.1938  0.0087 -0.0506
 1972GLU    SC1 4438  10.197   7.797  17.260  0.1237  0.0149 -0.0329
 1973CYS     BB 4439   9.741   7.549  17.242  0.1060  0.1739 -0.0580
 1973CYS    SC1 4440   9.834   7.331  17.279 -0.0458  0.0660 -0.3091
 1974ASN     BB 4441   9.381   7.574  17.229  0.0126  0.0013  0.0815
 1974ASN    SC1 4442   9.292   7.669  17.015 -0.0192 -0.2329 -0.0096
 1975GLY     BB 4443   9.142   7.508  17.513 -0.1404 -0.0062 -0.4776
 1976CYS     BB 4444   8.802   7.442  17.414 -0.0888 -0.0387  0.1329
 1976CYS    SC1 4445   8.621   7.372  17.555  0.1607 -0.1909  0.3822
 1977THR     BB 4446   8.920   7.301  17.100 -0.0075 -0.1013 -0.1339
 1977THR    SC1 4447   8.843   7.345  16.926 -0.0980  0.1761 -0.0261
 1978LYS     BB 4448   9.261   7.115  17.261  0.0616  0.4310 -0.1530
 1978LYS    SC1 4449   9.224   6.922  17.387 -0.0938 -0.0939 -0.0178
 1978LYS    SC2 4450   9.322   6.636  17.444  0.0654 -0.1892  0.0054
 1979THR     BB 4451   9.414   7.169  16.900  0.1296  0.2455  0.3168
 1979THR    SC1 4452   9.282   7.184  16.757  0.6018  0.1378 -0.1360
 1980GLN     BB 4453   9.759   7.404  16.751 -0.1006  0.0644 -0.1537
 1980GLN    SC1 4454   9.879   7.234  16.846 -0.0641 -0.1301  0.2515
 1981THR     BB 4455   9.816   7.448  16.421  0.0102 -0.0600 -0.1157
 1981THR    SC1 4456   9.714   7.561  16.299 -0.0828 -0.1333 -0.1066
 1982ARG     BB 4457  10.159   7.434  16.257  0.1085 -0.1794 -0.0193
 1982ARG    SC1 4458  10.227   7.184  16.281  0.0243  0.0286  0.0302
 1982ARG    SC2 4459  10.289   6.863  16.306  0.1468 -0.3679 -0.5292
 1983ARG     BB 4460  10.146   7.626  15.929 -0.0955 -0.0061 -0.0281
 1983ARG    SC1 4461  10.100   7.833  16.018 -0.0548 -0.2576 -0.0530
 1983ARG    SC2 4462  10.107   7.972  16.313 -0.1046 -0.1927 -0.0159
 1984ARG     BB 4463  10.353   7.562  15.681  0.0813  0.0437  0.0342
 1984ARG    SC1 4464  10.340   7.365  15.562 -0.2106 -0.0410  0.1975
 1984ARG    SC2 4465  10.253   7.035  15.500  0.2676 -0.2035 -0.0952
 1985SER     BB 4466  10.413   7.891  15.489  0.0763  0.0253  0.0381
 1985SER    SC1 4467  10.364   8.028  15.619 -0.0458  0.0730 -0.0562
 1986VAL     BB 4468  10.382   7.835  15.128 -0.0235 -0.1857  0.0112
 1986VAL    SC1 4469  10.217   7.748  15.055 -0.2099 -0.0483  0.2676
 1987ALA     BB 4470  10.739   7.846  15.012 -0.1020 -0.3272 -0.3228
 1988VAL     BB 4471  10.844   8.020  14.667  0.0065  0.1102  0.1398
 1988VAL    SC1 4472  11.035   8.028  14.727 -0.0093  0.0500  0.1966
 1989TYR     BB 4473  10.604   8.180  14.467  0.0696 -0.3193  0.1089
 1989TYR    SC1 4474  10.422   8.192  14.767  0.1464  0.0842  0.1106
 1989TYR    SC2 4475  10.367   8.339  14.586 -0.0093 -0.3407 -0.1904
 1989TYR    SC3 4476  10.177   8.371  14.829  0.2023  0.2341 -0.0955
 1990GLY     BB 4477  10.491   7.972  14.136  0.1207  0.0099 -0.0306
 1991GLN     BB 4478  10.592   8.207  13.858 -0.0211  0.3397 -0.1558
 1991GLN    SC1 4479  10.792   8.334  13.970 -0.3738  0.3512 -0.2489
 1992TYR     BB 4480  10.525   8.251  13.478 -0.3763  0.1369 -0.1581
 1992TYR    SC1 4481  10.415   8.579  13.556  0.0725 -0.0221  0.0947
 1992TYR    SC2 4482  10.650   8.530  13.558  0.1420  0.2903 -0.2489
 1992TYR    SC3 4483  10.567   8.726  13.783  0.2085  0.1696 -0.1198
 1993GLY     BB 4484  10.330   8.069  13.425  0.1920  0.0348  0.0582
 1994GLY     BB 4485  10.582   7.752  13.772  0.0545  0.2988 -0.1748
 1995GLN     BB 4486  10.370   7.476  13.897  0.1351 -0.0893  0.1255
 1995GLN    SC1 4487  10.235   7.285  13.846  0.1247 -0.3376  0.0831
 1996PRO     BB 4488  10.142   7.648  14.151  0.0198 -0.0233  0.1024
 1996PRO    SC1 4489   9.958   7.617  14.112  0.0658 -0.0410 -0.1022
 1997CYS     BB 4490  10.185   7.372  14.503  0.0104 -0.0066 -0.0404
 1997CYS    SC1 4491  10.394   7.301  14.407 -0.1130 -0.0335 -0.2904
 1998VAL     BB 4492  10.003   7.070  14.614 -0.1691  0.2051  0.0759
 1998VAL    SC1 4493  10.029   6.887  14.537 -0.1554  0.0944  0.3415
 1999GLY     BB 4494   9.758   7.149  14.905 -0.3166 -0.3217  0.1669
 2000ASN     BB 4495   9.866   7.120  15.182 -0.0244 -0.0063 -0.1616
 2000ASN    SC1 4496   9.797   6.967  15.368  0.5494 -0.0041  0.0574
 2001ALA     BB 4497   9.937   7.458  15.404  0.1108 -0.0946  0.1264
 2002PHE     BB 4498   9.814   7.445  15.750 -0.1174 -0.0394  0.2017
 2002PHE    SC1 4499   9.539   7.311  15.706  0.2112  0.2172 -0.1986
 2002PHE    SC2 4500   9.484   7.442  15.899  0.1577 -0.3707  0.1913
 2002PHE    SC3 4501   9.319   7.299  15.800  0.2330 -0.1948 -0.1944
 2003GLU     BB 4502   9.918   7.099  15.937  0.6666 -0.0417 -0.2306
 2003GLU    SC1 4503  10.018   6.918  15.884  0.2712 -0.3030 -0.0172
 2004THR     BB 4504   9.675   7.040  16.277 -0.2834  0.0473 -0.2611
 2004THR    SC1 4505   9.498   7.118  16.250 -0.3432  0.0204  0.0398
 2005GLN     BB 4506   9.692   6.814  16.627 -0.0601  0.2008 -0.0779
 2005GLN    SC1 4507   9.925   6.714  16.664  0.1700  0.1970 -0.1554
 2006SER     BB 4508   9.490   6.743  16.898  0.0285 -0.1107 -0.2009
 2006SER    SC1 4509   9.446   6.560  16.948  0.0235 -0.1111 -0.2072
 2007CYS     BB 4510   9.757   6.876  17.188  0.0010  0.0149  0.0365
 2007CYS    SC1 4511   9.960   6.770  17.118  0.0026 -0.1948  0.3505
 2008GLU     BB 4512   9.723   6.926  17.533 -0.1815 -0.0990 -0.1286
 2008GLU    SC1 4513   9.698   6.736  17.727  0.0086  0.1287 -0.0430
 2009PRO     BB 4514   9.633   7.239  17.716  0.2778 -0.0920  0.0577
 2009PRO    SC1 4515   9.455   7.232  17.783  0.2760  0.2212  0.0895
 2010THR     BB 4516   9.726   7.484  18.035  0.1754 -0.3584  0.1056
 2010THR    SC1 4517   9.696   7.462  18.227 -0.2365  0.0517  0.0941
 2011ARG     BB 4518   9.447   7.769  17.907 -0.1578 -0.1921 -0.0677
 2011ARG    SC1 4519   9.517   7.830  17.668  0.1868 -0.0526  0.0636
 2011ARG    SC2 4520   9.819   7.919  17.576 -0.2041  0.0862  0.2374
 2012GLY     BB 4521   9.155   7.719  17.962  0.0922 -0.2716 -0.1716
 2013CYS     BB 4522   8.955   7.817  17.706  0.0012  0.0998 -0.2998
 2013CYS    SC1 4523   8.974   7.964  17.517  0.3029  0.1127 -0.2584
 2014PRO     BB 4524   8.670   8.146  17.839  0.1748 -0.1795 -0.0823
 2014PRO    SC1 4525   8.719   8.291  17.725  0.1808  0.1463  0.3278
 2015THR     BB 4526   8.322   8.093  17.908 -0.2785  0.0751 -0.0993
 2015THR    SC1 4527   8.231   7.992  18.048 -0.2508 -0.1942 -0.2722
 2016GLU     BB 4528   8.156   8.340  17.707 -0.1636  0.1129  0.1023
 2016GLU    SC1 4529   8.215   8.307  17.474  0.0319 -0.1394  0.0973
 2017GLU     BB 4530   7.939   8.723  17.945  0.2632  0.0972  0.0133
 2017GLU    SC1 4531   8.053   9.008  18.084  0.1429  0.0562  0.0139
 2018GLY     BB 4532   7.612   8.765  17.949  0.2490 -0.0496  0.0621
 2019CYS     BB 4533   7.432   8.955  17.841 -0.1911 -0.1082  0.1031
 2019CYS    SC1 4534   7.258   8.950  17.675  0.0695  0.0097 -0.1760
 2020GLY     BB 4535   7.185   9.025  18.185  0.0861 -0.1356 -0.1188
 2021GLU     BB 4536   6.931   9.205  18.188 -0.0681 -0.0802 -0.0105
 2021GLU    SC1 4537   6.777   9.361  18.394 -0.0703  0.0053  0.0718
 2022ARG     BB 4538   6.978   9.361  17.888 -0.0767  0.1230  0.0032
 2022ARG    SC1 4539   7.194   9.469  17.778 -0.1248 -0.1128  0.1353
 2022ARG    SC2 4540   7.521   9.526  17.784 -0.1235  0.3618 -0.0021
 2023PHE     BB 4541   6.777   9.172  17.625  0.0505 -0.0448  0.2524
 2023PHE    SC1 4542   6.696   8.937  17.866 -0.1235  0.2570  0.0089
 2023PHE    SC2 4543   6.501   9.024  17.756 -0.2423  0.1866  0.1601
 2023PHE    SC3 4544   6.479   8.910  17.966 -0.0904 -0.2221 -0.0439
 2024ARG     BB 4545   6.899   8.842  17.418  0.0778  0.0068  0.0116
 2024ARG    SC1 4546   6.829   8.618  17.516  0.1232 -0.0889 -0.1139
 2024ARG    SC2 4547   6.615   8.435  17.722  0.0095  0.3667  0.0594
 2025CYS     BB 4548   6.900   8.813  17.102  0.0619  0.1314 -0.1185
 2025CYS    SC1 4549   6.889   8.830  16.863  0.0825  0.1297 -0.1193
 2026PHE     BB 4550   6.923   8.405  17.081 -0.0601  0.0441 -0.2133
 2026PHE    SC1 4551   6.769   8.181  17.286 -0.2142  0.1652  0.3318
 2026PHE    SC2 4552   6.665   8.197  17.070  0.1963  0.0543  0.1229
 2026PHE    SC3 4553   6.559   8.071  17.246 -0.1398  0.1456 -0.0112
 2027SER     BB 4554   7.285   8.455  16.832  0.0503  0.0507  0.0051
 2027SER    SC1 4555   7.249   8.557  16.669 -0.2212  0.1175  0.1046
 2028GLY     BB 4556   7.437   8.538  17.154  0.0434  0.1847 -0.1120
 2029GLN     BB 4557   7.323   8.889  17.091 -0.2254  0.1728 -0.1302
 2029GLN    SC1 4558   7.336   9.046  16.834 -0.2266 -0.0261  0.0193
 2030CYS     BB 4559   7.257   9.216  17.291  0.0247  0.0405 -0.0654
 2030CYS    SC1 4560   7.487   9.244  17.355  0.0022  0.1396 -0.0258
 2031ILE     BB 4561   7.067   9.451  17.309  0.1643  0.0249  0.0479
 2031ILE    SC1 4562   6.861   9.501  17.233 -0.3661  0.4017  0.0464
 2032SER     BB 4563   6.881   9.768  17.586  0.0914  0.0104  0.2994
 2032SER    SC1 4564   7.024   9.896  17.625  0.1199  0.0822 -0.0383
 2033LYS     BB 4565   6.591   9.665  17.676 -0.2131  0.2354  0.1486
 2033LYS    SC1 4566   6.470   9.507  17.803 -0.0271  0.0465  0.2338
 2033LYS    SC2 4567   6.433   9.394  18.094  0.1493  0.0518  0.0243
 2034SER     BB 4568   6.334   9.895  17.530 -0.0439  0.0516 -0.1103
 2034SER    SC1 4569   6.208  10.030  17.590 -0.0321  0.0631 -0.1107
 2035LEU     BB 4570   6.446   9.814  17.201  0.0479 -0.2265 -0.0738
 2035LEU    SC1 4571   6.646   9.980  17.151  0.0540 -0.2475 -0.1188
 2036VAL     BB 4572   6.225   9.511  17.220  0.0305 -0.0783 -0.0551
 2036VAL    SC1 4573   6.234   9.441  17.407  0.0454 -0.0821 -0.0574
 2037CYS     BB 4574   5.909   9.519  17.043 -0.0955 -0.2421  0.0823
 2037CYS    SC1 4575   5.672   9.510  17.002 -0.1143  0.2667  0.0668
 2038ASN     BB 4576   5.973   9.876  16.842 -0.1752  0.2530  0.0704
 2038ASN    SC1 4577   6.031  10.003  17.050  0.0004  0.1752  0.0694
 2039GLY     BB 4578   5.877   9.848  16.580  0.2651  0.1171  0.0754
 2040ASP     BB 4579   6.076   9.771  16.355  0.2746 -0.2660  0.1518
 2040ASP    SC1 4580   6.212   9.853  16.156 -0.1085  0.2404  0.0923
 2041SER     BB 4581   6.361   9.502  16.481  0.0141 -0.3160  0.0654
 2041SER    SC1 4582   6.326   9.475  16.671  0.2075  0.2530  0.1874
 2042ASP     BB 4583   6.780   9.622  16.595  0.2820  0.0400 -0.1075
 2042ASP    SC1 4584   6.849   9.766  16.794  0.1319  0.0062 -0.0314
 2043CYS     BB 4585   6.818   9.272  16.704 -0.3057 -0.3846 -0.0410
 2043CYS    SC1 4586   6.688   9.254  16.905  0.1045 -0.2197  0.2416
 2044ASP     BB 4587   7.014   9.136  16.340 -0.0345  0.2721  0.1117
 2044ASP    SC1 4588   6.872   9.278  16.183 -0.0388  0.2068  0.0569
 2045GLU     BB 4589   6.912   8.781  16.234  0.0889  0.0424  0.1713
 2045GLU    SC1 4590   6.814   8.663  15.980 -0.2156 -0.2361  0.1063
 2046ASP     BB 4591   6.660   8.638  16.496  0.0674 -0.0715  0.0884
 2046ASP    SC1 4592   6.745   8.424  16.605  0.5161  0.0540 -0.0113
 2047SER     BB 4593   6.497   8.958  16.528  0.2372  0.0115 -0.1089
 2047SER    SC1 4594   6.463   9.057  16.363  0.1215  0.0818 -0.0435
 2048ALA     BB 4595   6.405   8.855  16.861  0.2226 -0.1988 -0.3837
 2049ASP     BB 4596   6.286   9.084  17.024  0.0576 -0.4003 -0.2274
 2049ASP    SC1 4597   6.325   9.024  17.269  0.0445  0.0125 -0.1226
 2050GLU     BB 4598   5.941   9.129  16.805  0.0941  0.0162 -0.2306
 2050GLU    SC1 4599   5.862   9.290  16.588  0.4617  0.1928  0.2664
 2051ASP     BB 4600   5.877   8.831  16.805 -0.1120 -0.1855  0.0443
 2051ASP    SC1 4601   5.876   8.615  16.669 -0.3062 -0.2370  0.1276
 2052ARG     BB 4602   5.535   8.761  17.006 -0.1495  0.0596 -0.3085
 2052ARG    SC1 4603   5.496   8.791  17.272 -0.2268 -0.1198  0.1895
 2052ARG    SC2 4604   5.422   8.973  17.604 -0.0236 -0.2010  0.0040
 2053CYS     BB 4605   5.404   9.087  16.925  0.1519 -0.1587 -0.1365
 2053CYS    SC1 4606   5.408   9.113  16.686 -0.0790  0.2054 -0.1022
 2054GLU     BB 4607   5.144   9.162  17.077 -0.0164  0.0332 -0.1083
 2054GLU    SC1 4608   5.036   9.005  17.276 -0.2251  0.0623  0.1858
 2055ASP     BB 4609   4.948   9.352  16.800  0.0978  0.1903  0.0019
 2055ASP    SC1 4610   4.917   9.230  16.578  0.2388  0.1369  0.0100
 2056SER     BB 4611   4.799   9.543  17.025 -0.1527 -0.0697  0.0018
 2056SER    SC1 4612   4.669   9.484  17.157 -0.0465  0.1163  0.1909
 2057GLU     BB 4613   5.134   9.690  17.098  0.0751  0.2425  0.0439
 2057GLU    SC1 4614   5.094   9.782  17.376  0.0217 -0.1795  0.2391
 2058ARG     BB 4615   5.269   9.706  16.771  0.1677  0.3462 -0.0297
 2058ARG    SC1 4616   5.369   9.582  16.590  0.0864  0.2846  0.1784
 2058ARG    SC2 4617   5.565   9.541  16.346 -0.3779 -0.0124 -0.1729
 2059ARG     BB 4618   5.258  10.124  16.760  0.2606  0.0995  0.1058
 2059ARG    SC1 4619   5.146  10.182  16.967  0.2175 -0.2611 -0.1753
 2059ARG    SC2 4620   4.917  10.339  17.136  0.0336 -0.1487 -0.0846
 2060PRO     BB 4621   5.327  10.424  16.568 -0.0172  0.0722  0.0336
 2060PRO    SC1 4622   5.212  10.512  16.444 -0.1636 -0.1092  0.0398
 2061SER     BB 4623   5.697  10.396  16.586  0.0369  0.1054  0.0678
 2061SER    SC1 4624   5.775  10.354  16.760 -0.1475  0.2543  0.1876
 2062CYS     BB 4625   5.754  10.617  16.308  0.0194  0.2834  0.1705
 2062CYS    SC1 4626   5.614  10.801  16.371  0.0252  0.4275 -0.2303
 2063ASP     BB 4627   5.628  10.546  15.927 -0.1809  0.2602  0.1804
 2063ASP    SC1 4628   5.391  10.463  15.972 -0.1639  0.0049 -0.1880
 2064ILE     BB 4629   5.827  10.514  15.675  0.0394 -0.4230 -0.1673
 2064ILE    SC1 4630   5.910  10.649  15.538 -0.0335 -0.0059 -0.1840
 2065ASP     BB 4631   6.101  10.151  15.679  0.0526  0.0762  0.4097
 2065ASP    SC1 4632   5.954   9.946  15.646 -0.1344  0.2175  0.3553
 2066LYS     BB 4633   6.317  10.245  15.420 -0.2257 -0.2541  0.1254
 2066LYS    SC1 4634   6.155  10.369  15.264  0.1036  0.0407  0.0212
 2066LYS    SC2 4635   6.063  10.424  14.979 -0.1491 -0.2612  0.0669
 2067PRO     BB 4636   6.620  10.281  15.530  0.0824  0.1836 -0.0516
 2067PRO    SC1 4637   6.769  10.225  15.634 -0.1356  0.0826  0.2095
 2068PRO     BB 4638   6.946  10.439  15.199  0.1984  0.1638 -0.0852
 2068PRO    SC1 4639   7.049  10.553  15.311  0.0751 -0.0901  0.2923
 2069PRO     BB 4640   6.929  10.270  14.872 -0.1742 -0.1640 -0.1081
 2069PRO    SC1 4641   6.896  10.350  14.703 -0.0014  0.1563  0.0079
 2070ASN     BB 4642   7.238  10.048  14.927 -0.0594  0.0624 -0.0809
 2070ASN    SC1 4643   7.243   9.864  14.757  0.1402  0.0368 -0.0463
 2071ILE     BB 4644   7.308  10.109  15.238 -0.1684  0.0860 -0.0286
 2071ILE    SC1 4645   7.209  10.120  15.426  0.1651  0.0111 -0.4008
 2072GLU     BB 4646   7.431   9.711  15.315  0.0885 -0.0491 -0.0480
 2072GLU    SC1 4647   7.404   9.539  15.556  0.1615  0.1274 -0.1555
 2073LEU     BB 4648   7.660   9.766  15.164 -0.0590 -0.0958 -0.0559
 2073LEU    SC1 4649   7.720   9.861  14.925 -0.0777 -0.0026 -0.0242
 2074THR     BB 4650   7.853  10.019  15.363  0.0138  0.1321 -0.2502
 2074THR    SC1 4651   7.897  10.148  15.223 -0.2582  0.1095 -0.3578
 2075GLY     BB 4652   7.875   9.828  15.650 -0.0150 -0.0290 -0.0743
 2076ASN     BB 4653   8.101   9.562  15.474  0.2318  0.0605  0.0604
 2076ASN    SC1 4654   8.089   9.576  15.225  0.1557  0.0934  0.0655
 2077GLY     BB 4655   8.481   9.465  15.508 -0.1354  0.1506 -0.2132
 2078TYR     BB 4656   8.645   9.528  15.253  0.0006  0.1018 -0.2856
 2078TYR    SC1 4657   8.624   9.848  15.237  0.1348  0.1626  0.2029
 2078TYR    SC2 4658   8.771   9.755  15.071 -0.1593  0.2740 -0.1227
 2078TYR    SC3 4659   8.763  10.065  15.066 -0.3806  0.2693 -0.0829
 2079ASN     BB 4660   9.033   9.340  15.179  0.0459  0.0382 -0.2204
 2079ASN    SC1 4661   8.892   9.167  15.066  0.2409 -0.1070 -0.2432
 2080GLU     BB 4662   9.326   9.566  15.036  0.0505  0.3199  0.0753
 2080GLU    SC1 4663   9.425   9.854  14.956 -0.1086 -0.1165 -0.2109
 2081LEU     BB 4664   9.520   9.374  14.881 -0.2404 -0.0660 -0.0404
 2081LEU    SC1 4665   9.644   9.189  15.024 -0.1476 -0.2197 -0.3172
 2082THR     BB 4666   9.213   9.129  14.682  0.1302 -0.0128  0.0522
 2082THR    SC1 4667   9.219   8.946  14.750  0.2972 -0.0857 -0.1539
 2083GLY     BB 4668   9.047   9.447  14.627  0.2945 -0.0460  0.1029
 2084GLN     BB 4669   8.772   9.487  14.678 -0.2128 -0.0757  0.0624
 2084GLN    SC1 4670   8.582   9.466  14.450  0.2876  0.0125 -0.0910
 2085PHE     BB 4671   8.432   9.343  14.924  0.0493  0.1494 -0.0795
 2085PHE    SC1 4672   8.321   9.610  14.821  0.1465  0.2931  0.0183
 2085PHE    SC2 4673   8.162   9.445  14.751  0.4332  0.0573 -0.0809
 2085PHE    SC3 4674   8.117   9.678  14.715  0.0139  0.0050  0.0861
 2086ARG     BB 4675   8.384   9.130  15.122 -0.0419  0.1482  0.1053
 2086ARG    SC1 4676   8.431   8.897  15.060 -0.3860  0.1443 -0.1033
 2086ARG    SC2 4677   8.701   8.698  14.948  0.1546  0.1230 -0.0449
 2087ASN     BB 4678   8.094   9.093  15.317  0.1686 -0.2093 -0.0127
 2087ASN    SC1 4679   7.892   9.109  15.170  0.2066  0.0804 -0.0348
 2088ARG     BB 4680   7.866   9.163  15.656 -0.1114  0.0352 -0.0967
 2088ARG    SC1 4681   7.644   9.190  15.788 -0.2603 -0.0777 -0.0374
 2088ARG    SC2 4682   7.365   9.167  15.931 -0.0743 -0.2479 -0.3091
 2089VAL     BB 4683   8.080   9.326  15.953  0.1071 -0.0988  0.1174
 2089VAL    SC1 4684   8.264   9.400  15.926  0.0741 -0.0990 -0.1179
 2090ILE     BB 4685   7.836   9.619  16.060 -0.1299 -0.1782  0.1113
 2090ILE    SC1 4686   7.995   9.767  16.188 -0.0159  0.0164 -0.1464
 2091ASN     BB 4687   7.528   9.620  16.131  0.0839  0.0759 -0.1244
 2091ASN    SC1 4688   7.304   9.560  16.223  0.2387  0.1733  0.3214
 2092THR     BB 4689   7.386   9.983  15.893 -0.0260  0.0123 -0.1293
 2092THR    SC1 4690   7.538  10.090  15.950  0.1649 -0.2851 -0.0704
 2093LYS     BB 4691   7.042   9.913  15.979  0.1551  0.2901  0.2907
 2093LYS    SC1 4692   6.826   9.792  15.982 -0.0395 -0.1780  0.2381
 2093LYS    SC2 4693   6.641   9.655  16.119  0.0430 -0.1600  0.1426
 2094SER     BB 4694   7.027   9.958  16.384 -0.1092 -0.2424 -0.1087
 2094SER    SC1 4695   7.200   9.981  16.472 -0.0764 -0.1697 -0.1920
 2095PHE     BB 4696   6.789  10.267  16.475  0.0554  0.0280 -0.1056
 2095PHE    SC1 4697   6.581  10.130  16.290  0.3060 -0.1626  0.0575
 2095PHE    SC2 4698   6.603  10.359  16.223  0.1292 -0.2237 -0.2136
 2095PHE    SC3 4699   6.577  10.187  16.058  0.0160 -0.4129 -0.0029
 2096GLY     BB 4700   6.803  10.264  16.838 -0.0721 -0.2681  0.0113
 2097GLY     BB 4701   6.440  10.391  16.884  0.1769  0.0239  0.1337
 2098GLN     BB 4702   6.479  10.641  16.677 -0.0269  0.0934  0.1943
 2098GLN    SC1 4703   6.673  10.697  16.577 -0.0538 -0.0282  0.1226
 2099CYS     BB 4704   6.271  10.816  16.341 -0.1805 -0.0842 -0.3282
 2099CYS    SC1 4705   6.096  10.840  16.503  0.0175  0.2526 -0.1607
 2100ARG     BB 4706   6.521  10.934  16.139 -0.1614  0.0980 -0.0526
 2100ARG    SC1 4707   6.719  11.072  16.126  0.3316  0.1539 -0.1889
 2100ARG    SC2 4708   6.889  11.345  15.996 -0.1033 -0.1136  0.3725
 2101LYS     BB 4709   6.330  11.156  15.895  0.3245 -0.1361 -0.1773
 2101LYS    SC1 4710   6.239  11.302  16.090  0.1358 -0.1117 -0.0142
 2101LYS    SC2 4711   6.286  11.416  16.354  0.2466  0.1461  0.1542
 2102VAL     BB 4712   6.524  11.190  15.567  0.2624  0.0593  0.0238
 2102VAL    SC1 4713   6.712  11.148  15.619  0.2597 -0.1024 -0.0957
 2103PHE     BB 4714   6.408  11.347  15.272 -0.0888  0.1820  0.0123
 2103PHE    SC1 4715   6.091  11.457  15.176  0.3754 -0.3185 -0.1859
 2103PHE    SC2 4716   6.246  11.471  14.993  0.1993  0.1568 -0.3008
 2103PHE    SC3 4717   6.011  11.447  14.949  0.1895 -0.0600 -0.1324
 2104SER     BB 4718   6.707  11.331  14.991 -0.1143  0.0424  0.2138
 2104SER    SC1 4719   6.856  11.335  15.117  0.3674 -0.1064 -0.3416
 2105GLY     BB 4720   6.645  11.487  14.694  0.1544  0.3388 -0.2232
 2106ASP     BB 4721   6.808  11.328  14.497 -0.1147 -0.1159  0.2104
 2106ASP    SC1 4722   7.050  11.278  14.435 -0.1042  0.0737  0.0955
 2107GLY     BB 4723   6.574  11.059  14.478  0.0453  0.0744 -0.0714
 2108LYS     BB 4724   6.380  11.109  14.602  0.1549  0.2366  0.1677
 2108LYS    SC1 4725   6.149  11.237  14.538 -0.0376  0.1660 -0.0111
 2108LYS    SC2 4726   5.856  11.163  14.533 -0.2814  0.4198  0.2586
 2109ASP     BB 4727   6.236  10.951  14.927  0.0692 -0.3448  0.0720
 2109ASP    SC1 4728   6.013  10.874  14.830 -0.0838 -0.0100  0.1533
 2110PHE     BB 4729   6.220  10.989  15.265 -0.1695  0.0210  0.0049
 2110PHE    SC1 4730   5.924  11.096  15.289 -0.1405  0.3609 -0.0344
 2110PHE    SC2 4731   6.000  11.119  15.516  0.1402 -0.0269 -0.0866
 2110PHE    SC3 4732   5.765  11.119  15.467  0.0846  0.3687  0.1671
 2111TYR     BB 4733   6.465  10.786  15.407 -0.0550 -0.1262 -0.1932
 2111TYR    SC1 4734   6.690  10.843  15.189  0.2507 -0.0698 -0.0885
 2111TYR    SC2 4735   6.546  10.658  15.135  0.1503  0.0051 -0.0764
 2111TYR    SC3 4736   6.677  10.785  14.885  0.1796 -0.0490 -0.0894
 2112ARG     BB 4737   6.571  10.660  15.767 -0.1768 -0.1985 -0.1600
 2112ARG    SC1 4738   6.353  10.580  15.811 -0.0101 -0.1514  0.0118
 2112ARG    SC2 4739   6.149  10.464  16.046 -0.0959 -0.2418 -0.1379
 2113LEU     BB 4740   6.873  10.685  15.885  0.0174 -0.4452 -0.1394
 2113LEU    SC1 4741   7.091  10.710  15.735  0.0240  0.0132 -0.0539
 2114SER     BB 4742   7.031  10.482  16.174 -0.1003 -0.1030 -0.2997
 2114SER    SC1 4743   7.148  10.362  16.073  0.1987 -0.1019  0.0431
 2115GLY     BB 4744   7.154  10.594  16.526 -0.1398 -0.2180  0.0148
 2116ASN     BB 4745   7.485  10.546  16.430  0.1124 -0.0380 -0.1162
 2116ASN    SC1 4746   7.537  10.303  16.456  0.1232 -0.0148  0.0828
 2117VAL     BB 4747   7.606  10.651  16.112  0.0312  0.3029  0.0242
 2117VAL    SC1 4748   7.506  10.656  15.939  0.1657  0.2616 -0.0552
 2118LEU     BB 4749   7.721  11.023  16.105 -0.0138  0.2662 -0.0939
 2118LEU    SC1 4750   7.601  11.119  16.321 -0.1362 -0.2457  0.0680
 2119SER     BB 4751   7.712  11.128  15.785 -0.1462 -0.2757  0.2620
 2119SER    SC1 4752   7.818  11.250  15.677 -0.2824 -0.4546 -0.0768
 2120TYR     BB 4753   7.445  11.018  15.439 -0.1333 -0.0226  0.3493
 2120TYR    SC1 4754   7.268  11.128  15.629 -0.0112  0.2314  0.1548
 2120TYR    SC2 4755   7.138  11.080  15.433  0.4730  0.1542 -0.1526
 2120TYR    SC3 4756   7.106  11.373  15.530 -0.1410  0.0604 -0.0593
 2121THR     BB 4757   7.506  11.300  15.207 -0.0142  0.0434 -0.3246
 2121THR    SC1 4758   7.562  11.461  15.302  0.1405 -0.0674 -0.2259
 2122PHE     BB 4759   7.270  11.274  14.881  0.2341 -0.0956 -0.0266
 2122PHE    SC1 4760   7.050  10.997  14.832 -0.3508  0.0547 -0.0236
 2122PHE    SC2 4761   7.154  10.969  15.046  0.0852  0.2411 -0.2087
 2122PHE    SC3 4762   7.117  10.778  14.904  0.2388  0.1822 -0.1698
 2123GLN     BB 4763   7.463  11.488  14.747  0.2927  0.1255 -0.1531
 2123GLN    SC1 4764   7.444  11.703  14.897 -0.1427 -0.1665 -0.0373
 2124VAL     BB 4765   7.567  11.429  14.468  0.1296 -0.0684 -0.2235
 2124VAL    SC1 4766   7.452  11.475  14.311  0.0286  0.3104 -0.0428
 2125LYS     BB 4767   7.956  11.439  14.201 -0.0080  0.0214  0.0151
 2125LYS    SC1 4768   8.100  11.474  14.412 -0.0071  0.0347 -0.1874
 2125LYS    SC2 4769   8.316  11.607  14.517 -0.1207 -0.1353 -0.1307
 2126ILE     BB 4770   7.936  11.399  13.851  0.0229 -0.0448 -0.2459
 2126ILE    SC1 4771   7.884  11.361  13.657 -0.2098 -0.2206  0.1870
 2127ASN     BB 4772   8.342  11.345  13.752 -0.2912  0.0635 -0.3570
 2127ASN    SC1 4773   8.423  11.400  13.982 -0.1698 -0.4568 -0.2732
 2128ASN     BB 4774   8.416  11.364  13.404  0.1779 -0.1516 -0.1054
 2128ASN    SC1 4775   8.194  11.361  13.288  0.2423 -0.1217 -0.2308
 2129ASN     BB 4776   8.654  11.253  13.117  0.0547 -0.2654  0.1147
 2129ASN    SC1 4777   8.896  11.206  13.158  0.0972  0.0922  0.2863
 2130PHE     BB 4778   8.726  11.288  12.732 -0.2048  0.2601  0.1391
 2130PHE    SC1 4779   8.631  11.101  12.452 -0.1201  0.0841  0.3626
 2130PHE    SC2 4780   8.609  11.340  12.440  0.2899  0.0877 -0.4924
 2130PHE    SC3 4781   8.487  11.201  12.288  0.1327 -0.2479 -0.0657
 2131ASN     BB 4782   9.083  11.141  12.603 -0.1249 -0.0680  0.0551
 2131ASN    SC1 4783   9.252  11.186  12.782 -0.1934 -0.0249  0.1087
 2132TYR     BB 4784   9.068  11.126  12.300  0.0723  0.1863 -0.2031
 2132TYR    SC1 4785   8.886  11.259  12.050 -0.0520 -0.1805 -0.1284
 2132TYR    SC2 4786   8.897  11.021  12.020 -0.1411 -0.2133  0.0938
 2132TYR    SC3 4787   8.661  11.151  11.866 -0.1110 -0.2726 -0.0015
 2133GLU     BB 4788   9.375  11.133  12.102 -0.1446 -0.0346  0.1942
 2133GLU    SC1 4789   9.533  11.033  12.360  0.1664 -0.1472  0.0125
 2134PHE     BB 4790   9.375  10.997  11.782  0.1665 -0.0504  0.2848
 2134PHE    SC1 4791   9.164  11.247  11.681 -0.1796 -0.0986  0.1486
 2134PHE    SC2 4792   9.144  11.044  11.554 -0.1864 -0.1156  0.1768
 2134PHE    SC3 4793   9.004  11.232  11.502  0.0031 -0.0285 -0.0204
 2135TYR     BB 4794   9.620  11.101  11.548  0.1706 -0.1901  0.1581
 2135TYR    SC1 4795   9.835  11.020  11.765 -0.3170  0.0916 -0.0296
 2135TYR    SC2 4796   9.899  10.893  11.572 -0.2434  0.2439 -0.1058
 2135TYR    SC3 4797  10.128  11.072  11.680 -0.2107 -0.0193  0.2674
 2136ASN     BB 4798   9.580  10.996  11.215  0.1418 -0.1920 -0.0341
 2136ASN    SC1 4799   9.361  11.000  11.094  0.0916  0.0917  0.0652
 2137SER     BB 4800   9.893  10.909  11.000 -0.0032 -0.0605 -0.3384
 2137SER    SC1 4801  10.037  10.791  11.056 -0.2813 -0.1973  0.0956
 2138THR     BB 4802   9.806  10.959  10.599 -0.1693 -0.0856 -0.1477
 2138THR    SC1 4803   9.615  10.989  10.626 -0.1326 -0.0409  0.0646
 2139TRP     BB 4804  10.061  10.991  10.358  0.0142  0.1698  0.4197
 2139TRP    SC1 4805  10.264  10.840  10.445 -0.1007 -0.1408  0.2686
 2139TRP    SC2 4806  10.365  10.757  10.622  0.4250  0.3017  0.1828
 2139TRP    SC3 4807  10.391  10.697  10.276 -0.1403 -0.0515  0.1646
 2139TRP    SC4 4808  10.530  10.612  10.503  0.0857  0.0198  0.0527
 2140SER     BB 4809  10.080  10.943   9.950  0.0540  0.2382 -0.1832
 2140SER    SC1 4810   9.911  10.971   9.856  0.0464 -0.0031 -0.2421
 2141TYR     BB 4811  10.358  10.941   9.793  0.2102 -0.0209 -0.0113
 2141TYR    SC1 4812  10.663  10.913   9.930 -0.2667  0.0248  0.1035
 2141TYR    SC2 4813  10.652  11.049   9.732  0.1180 -0.1726 -0.0569
 2141TYR    SC3 4814  10.905  11.106   9.902 -0.1567 -0.0810  0.3240
 2142VAL     BB 4815  10.309  10.909   9.401 -0.0226 -0.0222  0.1305
 2142VAL    SC1 4816  10.125  10.935   9.329  0.0082 -0.1118  0.0181
 2143LYS     BB 4817  10.605  10.886   9.240  0.2107 -0.0000 -0.0352
 2143LYS    SC1 4818  10.798  10.752   9.352  0.1054  0.2341  0.1281
 2143LYS    SC2 4819  10.914  10.602   9.560  0.1696  0.0093 -0.1322
 2144HIS     BB 4820  10.566  10.821   8.904 -0.0409 -0.1340  0.0571
 2144HIS    SC1 4821  10.442  10.914   8.785 -0.0803 -0.0605  0.1564
 2144HIS    SC2 4822  10.322  11.013   8.672  0.0747 -0.0263  0.0221
 2144HIS    SC3 4823  10.160  10.993   8.813 -0.1717 -0.2259 -0.2836
 2145THR     BB 4824  10.894  10.834   8.629 -0.2460 -0.1293  0.0141
 2145THR    SC1 4825  11.003  10.681   8.681  0.1130  0.0654 -0.1542
 2146SER     BB 4826  10.707  10.855   8.258  0.0098 -0.1483 -0.3284
 2146SER    SC1 4827  10.546  10.964   8.248  0.0670 -0.0410 -0.0907
 2147THR     BB 4828  10.811  10.954   7.885 -0.0008  0.2338  0.1648
 2147THR    SC1 4829  10.929  10.847   7.773 -0.1170  0.0688  0.1988
 2148GLU     BB 4830  10.527  11.052   7.582 -0.3301  0.1598 -0.2158
 2148GLU    SC1 4831  10.305  11.210   7.479  0.2212 -0.1598 -0.1630
 2149HIS     BB 4832  10.751  10.992   7.306  0.0866 -0.2460  0.1959
 2149HIS    SC1 4833  10.935  10.933   7.281  0.0977 -0.2116  0.1438
 2149HIS    SC2 4834  11.113  10.870   7.237 -0.0901 -0.3505 -0.3977
 2149HIS    SC3 4835  11.152  11.041   7.112 -0.1208 -0.0817 -0.0428
 2150THR     BB 4836  10.554  11.132   7.024 -0.0257 -0.0685  0.2167
 2150THR    SC1 4837  10.457  11.301   7.030  0.0151 -0.0258 -0.2194
 2151SER     BB 4838  10.756  11.017   6.760  0.0775  0.0917  0.1818
 2151SER    SC1 4839  10.842  10.843   6.767 -0.0377  0.0420  0.3893
 2152SER     BB 4840  10.549  11.172   6.451 -0.0634  0.1018 -0.2039
 2152SER    SC1 4841  10.444  11.312   6.536 -0.2222 -0.1201 -0.0297
 2153SER     BB 4842  10.569  11.230   6.118 -0.2218 -0.1781  0.0369
 2153SER    SC1 4843  10.680  11.183   5.964 -0.0425  0.3027  0.0144
 2154ARG     BB 4844  10.276  11.504   5.928 -0.0876 -0.2079 -0.2624
 2154ARG    SC1 4845  10.221  11.596   6.136  0.0073  0.2060  0.3240
 2154ARG    SC2 4846  10.155  11.798   6.351 -0.2429 -0.0126 -0.0156
 2155LYS     BB 4847  10.205  11.623   5.604  0.0489  0.1745 -0.3586
 2155LYS    SC1 4848  10.363  11.542   5.425  0.4964 -0.1090  0.0135
 2155LYS    SC2 4849  10.501  11.265   5.366 -0.2350  0.1346 -0.3259
 2156ARG     BB 4850   9.958  11.782   5.466 -0.0790  0.2202 -0.1747
 2156ARG    SC1 4851   9.735  11.875   5.531 -0.0535 -0.0049  0.1245
 2156ARG    SC2 4852   9.641  12.080   5.726  0.1040 -0.0997  0.0421
 2157SER     BB 4853   9.914  11.920   5.078  0.1190 -0.0652  0.0284
 2157SER    SC1 4854  10.013  12.088   5.073 -0.1494  0.0880 -0.1912
 2158PHE     BB 4855   9.665  11.739   4.961  0.1766  0.1285 -0.2162
 2158PHE    SC1 4856   9.352  11.730   4.841 -0.1368  0.0699 -0.0372
 2158PHE    SC2 4857   9.329  11.778   5.076 -0.1342  0.3560 -0.0937
 2158PHE    SC3 4858   9.225  11.921   4.913 -0.0745  0.2001 -0.2707
 2159PHE     BB 4859   9.737  11.466   5.111  0.0716 -0.1206  0.0114
 2159PHE    SC1 4860  10.077  11.442   5.085  0.2419 -0.0210  0.2053
 2159PHE    SC2 4861   9.965  11.236   5.031 -0.0904  0.3714 -0.6430
 2159PHE    SC3 4862  10.193  11.269   4.966  0.1864  0.0088  0.1072
 2160ARG     BB 4863   9.702  11.418   5.421  0.0839  0.0640 -0.0979
 2160ARG    SC1 4864   9.515  11.471   5.564  0.2652 -0.2538  0.2325
 2160ARG    SC2 4865   9.353  11.359   5.823 -0.1192 -0.1728 -0.0174
 2161SER     BB 4866   9.874  11.204   5.711 -0.0511 -0.3974  0.0265
 2161SER    SC1 4867  10.028  11.150   5.604  0.2889  0.1186  0.2454
 2162SER     BB 4868   9.956  11.141   6.097 -0.0123 -0.0859  0.0838
 2162SER    SC1 4869   9.818  11.185   6.228  0.1215  0.1915  0.1336
 2163SER     BB 4870  10.168  10.884   6.082 -0.0232 -0.0739  0.4117
 2163SER    SC1 4871  10.324  10.786   6.018 -0.0382 -0.0119  0.2789
 2164SER     BB 4872  10.205  10.910   6.484 -0.2805 -0.0019 -0.2261
 2164SER    SC1 4873  10.062  11.014   6.566  0.0610  0.3489 -0.0662
 2165SER     BB 4874  10.350  10.682   6.752 -0.0864  0.1321 -0.2833
 2165SER    SC1 4875  10.471  10.534   6.789 -0.2686  0.1211  0.2969
 2166SER     BB 4876  10.237  10.828   7.105  0.1752  0.0555 -0.0588
 2166SER    SC1 4877  10.090  10.944   7.050  0.1471 -0.0288 -0.1604
 2167ARG     BB 4878  10.368  10.696   7.425 -0.1185 -0.2543  0.1200
 2167ARG    SC1 4879  10.538  10.531   7.412 -0.2924 -0.0193 -0.0632
 2167ARG    SC2 4880  10.607  10.209   7.387  0.0671 -0.1493  0.2185
 2168SER     BB 4881  10.293  10.790   7.766  0.0537 -0.2087  0.1679
 2168SER    SC1 4882  10.155  10.850   7.890  0.0484 -0.2405  0.1777
 2169TYR     BB 4883  10.488  10.530   8.014 -0.0372  0.0048 -0.3807
 2169TYR    SC1 4884  10.695  10.318   8.113  0.0365  0.1049  0.0358
 2169TYR    SC2 4885  10.783  10.379   7.898  0.2472 -0.2486  0.0214
 2169TYR    SC3 4886  10.977  10.445   8.131 -0.0058  0.1892  0.1102
 2170THR     BB 4887  10.369  10.540   8.392  0.0074  0.0273  0.0756
 2170THR    SC1 4888  10.189  10.613   8.411  0.0720  0.2257 -0.0709
 2171SER     BB 4889  10.588  10.337   8.649  0.1312 -0.3891  0.1203
 2171SER    SC1 4890  10.773  10.277   8.629  0.2513 -0.0448  0.1709
 2172HIS     BB 4891  10.397  10.480   8.945 -0.0345  0.2381 -0.0012
 2172HIS    SC1 4892  10.209  10.518   8.910  0.0120  0.3191 -0.1241
 2172HIS    SC2 4893  10.029  10.569   8.865 -0.1164 -0.0041  0.0075
 2172HIS    SC3 4894   9.972  10.582   9.073  0.0629  0.0741  0.0519
 2173THR     BB 4895  10.399  10.324   9.283  0.1592  0.3472  0.1930
 2173THR    SC1 4896  10.520  10.203   9.377  0.0706 -0.0330 -0.1738
 2174ASN     BB 4897  10.133  10.493   9.508  0.0278 -0.3872 -0.0855
 2174ASN    SC1 4898   9.890  10.533   9.552  0.0817  0.0114 -0.1430
 2175GLU     BB 4899  10.272  10.398   9.832  0.1173 -0.0592 -0.1130
 2175GLU    SC1 4900  10.554  10.495   9.810  0.2335  0.1898  0.0493
 2176ILE     BB 4901   9.996  10.512  10.067  0.1051 -0.0167  0.1979
 2176ILE    SC1 4902   9.781  10.532  10.043  0.0792  0.0378 -0.0957
 2177HIS     BB 4903  10.011  10.445  10.452 -0.0620  0.2135 -0.0168
 2177HIS    SC1 4904  10.151  10.356  10.554 -0.1082 -0.0404 -0.1835
 2177HIS    SC2 4905  10.276  10.256  10.662 -0.0808  0.0464 -0.1304
 2177HIS    SC3 4906  10.176  10.313  10.845  0.0030  0.2512 -0.1481
 2178LYS     BB 4907   9.705  10.501  10.682  0.0681  0.0675 -0.0641
 2178LYS    SC1 4908   9.564  10.546  10.492 -0.1538  0.3114  0.0445
 2178LYS    SC2 4909   9.350  10.612  10.299  0.0795  0.0338  0.0283
 2179GLY     BB 4910   9.676  10.495  11.018 -0.1569  0.1045 -0.0871
 2180LYS     BB 4911   9.514  10.537  11.265  0.1441 -0.3352  0.3028
 2180LYS    SC1 4912   9.273  10.593  11.313 -0.1931 -0.0037  0.3221
 2180LYS    SC2 4913   8.989  10.593  11.224 -0.0830  0.0644  0.3549
 2181SER     BB 4914   9.546  10.526  11.673  0.0472 -0.1795  0.0155
 2181SER    SC1 4915   9.677  10.486  11.813  0.0464  0.2164  0.1314
 2182TYR     BB 4916   9.221  10.646  11.880 -0.2082 -0.0334  0.0060
 2182TYR    SC1 4917   8.922  10.713  11.727 -0.1901  0.0755  0.1610
 2182TYR    SC2 4918   8.920  10.555  11.908 -0.1317  0.0523  0.1414
 2182TYR    SC3 4919   8.750  10.462  11.666 -0.0040 -0.0335  0.0844
 2183GLN     BB 4920   9.322  10.570  12.202 -0.5058  0.2987  0.1153
 2183GLN    SC1 4921   9.495  10.545  12.472  0.1509 -0.1335 -0.2449
 2184LEU     BB 4922   9.051  10.712  12.464  0.1127 -0.0517 -0.1295
 2184LEU    SC1 4923   8.812  10.657  12.363  0.0179  0.0391  0.0448
 2185LEU     BB 4924   9.076  10.704  12.782 -0.1680  0.1973  0.0369
 2185LEU    SC1 4925   9.160  10.588  13.005 -0.3005 -0.4353 -0.2370
 2186VAL     BB 4926   8.746  10.767  12.911 -0.2420 -0.0654 -0.1865
 2186VAL    SC1 4927   8.574  10.829  12.831 -0.2951  0.2429  0.1601
 2187VAL     BB 4928   8.684  10.773  13.330  0.1615  0.0304 -0.1420
 2187VAL    SC1 4929   8.877  10.791  13.381  0.0779 -0.0121  0.1967
 2188GLU     BB 4930   8.346  10.844  13.399  0.1117 -0.0459  0.1691
 2188GLU    SC1 4931   8.284  10.943  13.143  0.2196 -0.1792  0.0813
 2189ASN     BB 4932   8.175  10.874  13.713 -0.0410  0.1179 -0.0264
 2189ASN    SC1 4933   8.351  10.912  13.886 -0.0424 -0.0860  0.0220
 2190THR     BB 4934   7.857  10.958  13.904  0.1596 -0.2044 -0.2304
 2190THR    SC1 4935   7.691  10.931  13.805 -0.1147  0.0634  0.1544
 2191VAL     BB 4936   7.894  10.959  14.249 -0.0915  0.1791  0.0597
 2191VAL    SC1 4937   8.057  10.955  14.366 -0.1734  0.3056  0.1799
 2192GLU     BB 4938   7.500  10.988  14.449  0.0064 -0.1244 -0.0388
 2192GLU    SC1 4939   7.418  10.983  14.216  0.2432  0.1375 -0.0200
 2193VAL     BB 4940   7.605  10.992  14.807  0.0048  0.1323 -0.1449
 2193VAL    SC1 4941   7.603  10.883  14.975 -0.3465  0.0628 -0.1922
 2194ALA     BB 4942   7.892  11.199  14.819 -0.1882 -0.1146 -0.1452
 2195GLN     BB 4943   8.006  11.087  15.158  0.2567  0.0106 -0.0295
 2195GLN    SC1 4944   8.205  11.188  15.356 -0.1800  0.0187 -0.1406
 2196PHE     BB 4945   7.901  10.772  15.414  0.1179 -0.0604  0.2825
 2196PHE    SC1 4946   7.641  10.570  15.327  0.1905  0.0036 -0.2309
 2196PHE    SC2 4947   7.758  10.518  15.530 -0.0173 -0.3568 -0.2021
 2196PHE    SC3 4948   7.535  10.436  15.495 -0.0263 -0.1994 -0.5265
 2197ILE     BB 4949   8.022  10.821  15.777 -0.2877 -0.1306 -0.1717
 2197ILE    SC1 4950   8.156  10.958  15.922  0.1513  0.0383  0.1908
 2198ASN     BB 4951   8.015  10.502  15.963 -0.1902  0.1429 -0.1333
 2198ASN    SC1 4952   8.041  10.286  15.838 -0.2380  0.0139  0.0773
 2199ASN     BB 4953   8.185  10.620  16.356 -0.2405  0.1169  0.0150
 2199ASN    SC1 4954   8.086  10.849  16.364 -0.0268  0.2174 -0.2323
 2200ASN     BB 4955   8.424  10.484  16.504 -0.0046 -0.1501 -0.2090
 2200ASN    SC1 4956   8.656  10.447  16.418  0.0451  0.0444 -0.1620
 2201PRO     BB 4957   8.352  10.199  16.717  0.1223 -0.0519  0.0168
 2201PRO    SC1 4958   8.421  10.025  16.747 -0.2213 -0.2135 -0.1114
 2202GLU     BB 4959   8.190  10.277  17.055  0.1425 -0.1873  0.1706
 2202GLU    SC1 4960   8.113  10.094  17.294 -0.0347  0.0093  0.1793
 2203PHE     BB 4961   7.888  10.344  16.876  0.0459 -0.2761  0.0772
 2203PHE    SC1 4962   7.886  10.640  16.756 -0.1150 -0.2667 -0.0278
 2203PHE    SC2 4963   7.773  10.663  16.966  0.3253 -0.2674  0.2130
 2203PHE    SC3 4964   7.891  10.850  16.872  0.0269 -0.2305 -0.0983
 2204LEU     BB 4965   7.975  10.123  16.585 -0.2720 -0.0147  0.2300
 2204LEU    SC1 4966   7.993  10.204  16.333 -0.1301  0.0707  0.2685
 2205GLN     BB 4967   7.677   9.778  16.617  0.0192  0.2034  0.1627
 2205GLN    SC1 4968   7.587   9.931  16.843  0.0331  0.6366  0.1098
 2206LEU     BB 4969   7.776   9.446  16.538 -0.1508  0.4073 -0.0774
 2206LEU    SC1 4970   8.036   9.454  16.588 -0.1357 -0.0327 -0.0775
 2207ALA     BB 4971   7.683   9.248  16.318 -0.1653  0.1417  0.3002
 2208GLU     BB 4972   7.595   8.863  16.399 -0.0236  0.1890 -0.0364
 2208GLU    SC1 4973   7.400   8.810  16.257 -0.1792  0.2284 -0.0504
 2209PRO     BB 4974   7.840   8.670  16.139  0.0949  0.0434  0.2509
 2209PRO    SC1 4975   7.854   8.586  15.969 -0.4552 -0.3206  0.3766
 2210PHE     BB 4976   8.066   8.911  16.240 -0.0626 -0.1834 -0.0415
 2210PHE    SC1 4977   8.331   9.151  16.348 -0.1590 -0.2554 -0.1705
 2210PHE    SC2 4978   8.384   8.936  16.255  0.3101  0.0362 -0.5867
 2210PHE    SC3 4979   8.559   9.096  16.294 -0.0453  0.3699 -0.3460
 2211TRP     BB 4980   8.018   8.847  16.579  0.0515  0.0276  0.0881
 2211TRP    SC1 4981   7.928   8.922  16.811 -0.3516  0.3247 -0.1449
 2211TRP    SC2 4982   7.942   9.101  16.937  0.0121  0.1727  0.0336
 2211TRP    SC3 4983   7.796   8.783  16.979  0.1079  0.1441  0.0708
 2211TRP    SC4 4984   7.811   9.016  17.132 -0.1224  0.2264 -0.0314
 2212LYS     BB 4985   7.997   8.499  16.570  0.2630 -0.2964  0.2153
 2212LYS    SC1 4986   7.776   8.398  16.546  0.2693 -0.2945 -0.1325
 2212LYS    SC2 4987   7.601   8.338  16.363 -0.2062 -0.0171  0.2050
 2213GLU     BB 4988   8.314   8.476  16.447  0.3214  0.0759 -0.0458
 2213GLU    SC1 4989   8.469   8.364  16.250 -0.1131  0.2080  0.0906
 2214LEU     BB 4990   8.453   8.656  16.707  0.1700 -0.3210  0.0394
 2214LEU    SC1 4991   8.681   8.733  16.595  0.0614  0.0308  0.0565
 2215SER     BB 4992   8.297   8.452  16.927  0.1668  0.2603  0.0668
 2215SER    SC1 4993   8.123   8.444  17.015  0.0554  0.0517 -0.1716
 2216HIS     BB 4994   8.467   8.168  16.812  0.1579 -0.0870 -0.0462
 2216HIS    SC1 4995   8.389   8.053  16.675 -0.0651 -0.0046  0.0076
 2216HIS    SC2 4996   8.316   7.955  16.525  0.1103 -0.1316  0.0097
 2216HIS    SC3 4997   8.113   7.990  16.590  0.0313  0.0343 -0.3252
 2217LEU     BB 4998   8.804   8.270  16.770  0.3699 -0.1137 -0.0524
 2217LEU    SC1 4999   8.848   8.280  16.509  0.1512  0.1027 -0.0816
 2218PRO     BB 5000   9.069   8.108  16.910  0.1125 -0.2618 -0.0323
 2218PRO    SC1 5001   9.207   8.065  16.786  0.0677 -0.0685 -0.1508
 2219SER     BB 5002   9.195   8.354  17.216 -0.1259 -0.2100  0.1293
 2219SER    SC1 5003   9.153   8.458  17.376 -0.1374  0.1076 -0.0770
 2220LEU     BB 5004   9.550   8.287  17.096 -0.2891 -0.1693 -0.2867
 2220LEU    SC1 5005   9.550   8.040  17.191  0.0058  0.0328  0.2471
 2221TYR     BB 5006   9.770   8.344  16.772  0.0140 -0.2671 -0.0259
 2221TYR    SC1 5007  10.020   8.529  16.757  0.0857  0.0237  0.2204
 2221TYR    SC2 5008   9.893   8.598  16.566  0.0416  0.0146  0.2455
 2221TYR    SC3 5009  10.185   8.520  16.495  0.1802  0.5085  0.2607
 2222ASP     BB 5010   9.684   8.122  16.569  0.1015  0.0217  0.0721
 2222ASP    SC1 5011   9.639   7.892  16.670 -0.1031  0.0089 -0.0488
 2223TYR     BB 5012   9.735   8.231  16.287  0.1405  0.3096 -0.0413
 2223TYR    SC1 5013   9.708   8.432  16.007 -0.0835  0.5293  0.0186
 2223TYR    SC2 5014   9.921   8.410  16.115 -0.1490  0.1183  0.0702
 2223TYR    SC3 5015   9.924   8.308  15.822 -0.2402  0.2402  0.0271
 2224SER     BB 5016   9.477   7.974  16.111 -0.0053 -0.1272  0.0204
 2224SER    SC1 5017   9.583   7.890  15.970  0.3897  0.0703  0.1968
 2225ALA     BB 5018   9.229   8.093  16.260  0.0241 -0.1548 -0.0356
 2226TYR     BB 5019   9.273   8.424  16.162  0.0039  0.2096  0.0645
 2226TYR    SC1 5020   9.170   8.611  16.443  0.1626  0.1790 -0.1653
 2226TYR    SC2 5021   9.401   8.549  16.455  0.0026 -0.3777  0.1150
 2226TYR    SC3 5022   9.261   8.548  16.732 -0.2796  0.1794 -0.0233
 2227ARG     BB 5023   9.272   8.379  15.819  0.3018  0.1770  0.0506
 2227ARG    SC1 5024   9.407   8.255  15.681  0.2123  0.2226  0.1817
 2227ARG    SC2 5025   9.579   8.311  15.392  0.1744 -0.0481  0.2088
 2228ARG     BB 5026   8.916   8.286  15.795  0.1903 -0.0722 -0.0596
 2228ARG    SC1 5027   8.886   8.042  15.824  0.0278  0.2867  0.4729
 2228ARG    SC2 5028   8.681   7.957  16.093  0.0133  0.1817 -0.0730
 2229LEU     BB 5029   8.827   8.508  15.941  0.2460  0.1788  0.3308
 2229LEU    SC1 5030   8.802   8.672  16.148 -0.0758  0.3451  0.1633
 2230ILE     BB 5031   9.008   8.759  15.734  0.1408  0.1889 -0.0518
 2230ILE    SC1 5032   9.175   8.853  15.853  0.1714  0.2335  0.3248
 2231ASP     BB 5033   8.957   8.601  15.466  0.1211 -0.0895 -0.0013
 2231ASP    SC1 5034   9.125   8.520  15.292  0.0244 -0.1196 -0.0800
 2232GLN     BB 5035   8.587   8.639  15.445  0.0057  0.2850  0.3883
 2232GLN    SC1 5036   8.625   8.307  15.356 -0.0014 -0.0192  0.1973
 2233TYR     BB 5037   8.596   8.993  15.548  0.2404 -0.0138 -0.0569
 2233TYR    SC1 5038   8.324   8.971  15.712 -0.0273  0.1862  0.4091
 2233TYR    SC2 5039   8.525   8.947  15.841  0.3514 -0.2301 -0.2434
 2233TYR    SC3 5040   8.329   8.709  15.877  0.2118 -0.0818 -0.0193
 2234GLY     BB 5041   8.858   9.140  15.543 -0.0780 -0.0505 -0.0806
 2235THR     BB 5042   9.152   9.351  15.628 -0.0547 -0.1217  0.0877
 2235THR    SC1 5043   9.336   9.376  15.568 -0.1278  0.3724  0.0646
 2236HIS     BB 5044   8.932   9.706  15.699 -0.2435 -0.0622 -0.0579
 2236HIS    SC1 5045   9.011   9.784  15.538 -0.0185  0.2475  0.2026
 2236HIS    SC2 5046   9.080   9.851  15.371 -0.0544  0.0336  0.1021
 2236HIS    SC3 5047   9.283   9.852  15.446 -0.0449  0.1790  0.0746
 2237TYR     BB 5048   8.590   9.813  15.707  0.0299 -0.1074  0.1173
 2237TYR    SC1 5049   8.615   9.885  16.014 -0.0802 -0.1968 -0.2052
 2237TYR    SC2 5050   8.388   9.826  15.963 -0.2027 -0.0498  0.1585
 2237TYR    SC3 5051   8.412  10.099  16.107  0.1935 -0.1316  0.2510
 2238LEU     BB 5052   8.525  10.124  15.585  0.2586 -0.1120  0.0886
 2238LEU    SC1 5053   8.326  10.134  15.410  0.2142  0.2767  0.1573
 2239GLN     BB 5054   8.554  10.398  15.766  0.0445  0.0950  0.0469
 2239GLN    SC1 5055   8.487  10.584  15.957 -0.2325  0.1277 -0.0469
 2240SER     BB 5056   8.312  10.685  15.519 -0.2724 -0.0567  0.0097
 2240SER    SC1 5057   8.438  10.833  15.539 -0.2708 -0.0570  0.0052
 2241GLY     BB 5058   8.235  10.548  15.192  0.3470  0.2654 -0.0894
 2242SER     BB 5059   8.118  10.725  14.905 -0.1095  0.0123 -0.1239
 2242SER    SC1 5060   8.237  10.851  14.816  0.1159 -0.2047 -0.1288
 2243LEU     BB 5061   7.853  10.563  14.667 -0.0378 -0.0471 -0.1559
 2243LEU    SC1 5062   7.724  10.432  14.858 -0.1378 -0.0283 -0.2099
 2244GLY     BB 5063   7.743  10.595  14.284  0.2366  0.2183  0.2395
 2245GLY     BB 5064   7.885  10.441  14.018  0.1570 -0.3571  0.0528
 2246GLU     BB 5065   8.185  10.422  13.805  0.2926 -0.0961 -0.0734
 2246GLU    SC1 5066   8.380  10.352  13.916 -0.0944 -0.3504 -0.0302
 2247TYR     BB 5067   8.230  10.400  13.402  0.1715 -0.0378  0.1523
 2247TYR    SC1 5068   8.008  10.510  13.177 -0.0009 -0.0106  0.0367
 2247TYR    SC2 5069   8.228  10.430  13.126  0.1150  0.4819 -0.2557
 2247TYR    SC3 5070   8.029  10.393  12.891 -0.0130  0.4011 -0.1352
 2248ARG     BB 5071   8.643  10.334  13.280  0.2421  0.6273 -0.0802
 2248ARG    SC1 5072   8.777  10.273  13.469 -0.0226  0.3447 -0.3217
 2248ARG    SC2 5073   8.771  10.081  13.737 -0.3076 -0.3783  0.0891
 2249VAL     BB 5074   8.686  10.303  12.847  0.0693  0.0111  0.0268
 2249VAL    SC1 5075   8.555  10.393  12.725 -0.0049 -0.2912 -0.1198
 2250LEU     BB 5076   8.973  10.172  12.709  0.0026 -0.0080  0.1589
 2250LEU    SC1 5077   9.234  10.127  12.725  0.0375  0.1011 -0.0992
 2251PHE     BB 5078   8.967  10.186  12.360  0.0254 -0.3699 -0.2034
 2251PHE    SC1 5079   8.629  10.238  12.300 -0.2607 -0.1343 -0.0638
 2251PHE    SC2 5080   8.752  10.201  12.097 -0.0341 -0.0742  0.0623
 2251PHE    SC3 5081   8.544  10.088  12.133 -0.1864  0.0855 -0.3016
 2252TYR     BB 5082   9.256  10.162  12.147 -0.0660  0.3071  0.0369
 2252TYR    SC1 5083   9.443   9.971  12.328 -0.2031 -0.0194 -0.2912
 2252TYR    SC2 5084   9.541  10.139  12.187 -0.0726  0.1229 -0.0309
 2252TYR    SC3 5085   9.687   9.866  12.168 -0.3228  0.0185 -0.4990
 2253VAL     BB 5086   9.232  10.176  11.796  0.2630  0.0438 -0.1981
 2253VAL    SC1 5087   9.156  10.234  11.621 -0.1344  0.1282 -0.0013
 2254ASP     BB 5088   9.574  10.066  11.592  0.0232  0.0423 -0.1917
 2254ASP    SC1 5089   9.746   9.906  11.690 -0.2544 -0.1122  0.0489
 2255SER     BB 5090   9.474  10.045  11.215  0.1494 -0.0671 -0.0633
 2255SER    SC1 5091   9.332  10.104  11.095  0.0259 -0.0497  0.0909
 2256GLU     BB 5092   9.787  10.030  10.919 -0.0199 -0.1869  0.0092
 2256GLU    SC1 5093  10.002   9.939  11.133  0.0994  0.0703  0.1240
 2257LYS     BB 5094   9.658  10.053  10.640  0.5506 -0.1724 -0.0567
 2257LYS    SC1 5095   9.421  10.100  10.565 -0.1430 -0.0309  0.2315
 2257LYS    SC2 5096   9.183  10.172  10.664  0.0221 -0.1869 -0.1442
 2258LEU     BB 5097   9.843  10.067  10.305  0.1084 -0.2422  0.2514
 2258LEU    SC1 5098  10.075   9.959  10.237  0.1354 -0.0483  0.0331
 2259LYS     BB 5099   9.723  10.041   9.939  0.0603 -0.1344  0.1383
 2259LYS    SC1 5100   9.581  10.196   9.781  0.3440  0.3699  0.1760
 2259LYS    SC2 5101   9.358  10.287   9.584  0.3557 -0.0401  0.0065
 2260GLN     BB 5102  10.045  10.016   9.759 -0.0053 -0.1743 -0.0017
 2260GLN    SC1 5103  10.248   9.843   9.820 -0.2076  0.0976 -0.1848
 2261ASN     BB 5104   9.965  10.014   9.399 -0.0157  0.1779  0.2656
 2261ASN    SC1 5105   9.789  10.149   9.284 -0.1440 -0.2059  0.0062
 2262ASP     BB 5106  10.184   9.947   9.141  0.0696  0.1326  0.0060
 2262ASP    SC1 5107  10.248   9.700   9.133  0.4714  0.2417 -0.2226
 2263PHE     BB 5108  10.125  10.054   8.798 -0.2548 -0.1496 -0.0642
 2263PHE    SC1 5109   9.901  10.201   8.602 -0.1028 -0.1359  0.1635
 2263PHE    SC2 5110   9.824  10.196   8.829 -0.1150  0.3059  0.1720
 2263PHE    SC3 5111   9.670  10.243   8.651 -0.0804  0.0886  0.0841
 2264ASN     BB 5112  10.338  10.040   8.464 -0.0446  0.1027  0.4021
 2264ASN    SC1 5113  10.500   9.862   8.397  0.0813  0.3997 -0.0955
 2265SER     BB 5114  10.121  10.114   8.139  0.0669 -0.0956 -0.0937
 2265SER    SC1 5115   9.993  10.261   8.134  0.0412 -0.1223 -0.2631
 2266VAL     BB 5116  10.352  10.046   7.851 -0.1435 -0.0205  0.0044
 2266VAL    SC1 5117  10.449   9.878   7.898 -0.1603 -0.0585 -0.0959
 2267GLU     BB 5118  10.194  10.210   7.604 -0.0773  0.0690 -0.0050
 2267GLU    SC1 5119  10.040  10.379   7.648  0.0846 -0.0460  0.2046
 2268GLU     BB 5120  10.123  10.323   7.204 -0.4280 -0.0006  0.0135
 2268GLU    SC1 5121  10.289  10.125   7.016  0.1700  0.0570 -0.1463
 2269LYS     BB 5122   9.966  10.454   6.941 -0.1358  0.4676 -0.0716
 2269LYS    SC1 5123   9.731  10.610   6.910  0.0148  0.0142 -0.1029
 2269LYS    SC2 5124   9.455  10.693   6.859 -0.0706  0.0260  0.3593
 2270LYS     BB 5125  10.043  10.374   6.640  0.1017  0.1107 -0.2010
 2270LYS    SC1 5126  10.211  10.283   6.462 -0.1006 -0.2141 -0.3125
 2270LYS    SC2 5127  10.336  10.330   6.239  0.4439  0.3366 -0.0483
 2271CYS     BB 5128   9.815  10.565   6.411  0.2732  0.0153 -0.1124
 2271CYS    SC1 5129   9.659  10.746   6.437  0.1882 -0.1037  0.2147
 2272LYS     BB 5130   9.889  10.609   6.054 -0.2414 -0.1363 -0.0972
 2272LYS    SC1 5131   9.977  10.395   5.968  0.0155  0.0419  0.2493
 2272LYS    SC2 5132   9.962  10.188   5.752 -0.2278 -0.2438 -0.1401
 2273SER     BB 5133   9.593  10.780   5.865 -0.0762  0.0875  0.1708
 2273SER    SC1 5134   9.474  10.897   5.965 -0.2208 -0.0278  0.1359
 2274SER     BB 5135   9.575  10.911   5.501 -0.1854 -0.0759  0.1195
 2274SER    SC1 5136   9.721  10.866   5.379 -0.3151  0.1796 -0.1338
 2275GLY     BB 5137   9.290  11.060   5.373  0.0295 -0.0883 -0.2414
 2276TRP     BB 5138   9.396  11.192   5.036  0.2353 -0.0623  0.1452
 2276TRP    SC1 5139   9.541  11.030   4.891 -0.0339  0.0688  0.0393
 2276TRP    SC2 5140   9.738  10.941   4.846  0.0136  0.1779  0.0334
 2276TRP    SC3 5141   9.414  10.904   4.709  0.0472  0.0616 -0.0129
 2276TRP    SC4 5142   9.666  10.796   4.655  0.0986  0.1732  0.0059
 2277HIS     BB 5143   9.121  11.300   4.882 -0.0274 -0.2140  0.1472
 2277HIS    SC1 5144   9.004  11.448   4.835  0.0214 -0.2571 -0.1440
 2277HIS    SC2 5145   8.886  11.600   4.818  0.1879 -0.1045  0.1900
 2277HIS    SC3 5146   8.866  11.571   4.605  0.1636  0.3869  0.1244
 2278PHE     BB 5147   9.324  11.310   4.499 -0.0370  0.1961  0.3114
 2278PHE    SC1 5148   9.590  11.466   4.582  0.1218 -0.0938  0.0882
 2278PHE    SC2 5149   9.689  11.354   4.394  0.1601  0.1447 -0.0356
 2278PHE    SC3 5150   9.809  11.369   4.601  0.2195  0.0965 -0.0663
 2279VAL     BB 5151   9.115  11.250   4.316 -0.1761 -0.2445 -0.0214
 2279VAL    SC1 5152   9.056  11.215   4.128  0.2806 -0.1156 -0.1927
 2280VAL     BB 5153   8.924  10.986   4.565 -0.0556  0.2239  0.0738
 2280VAL    SC1 5154   9.013  10.834   4.470  0.0987  0.1961  0.2627
 2281LYS     BB 5155   8.859  10.984   4.923 -0.1702 -0.0689  0.0625
 2281LYS    SC1 5156   8.716  11.093   5.117 -0.4721 -0.1455 -0.2510
 2281LYS    SC2 5157   8.580  11.339   5.219 -0.1679 -0.0578  0.4237
 2282PHE     BB 5158   9.044  10.756   5.079 -0.1017 -0.1724 -0.1738
 2282PHE    SC1 5159   9.217  10.465   4.923  0.1872 -0.0427  0.1709
 2282PHE    SC2 5160   9.349  10.628   5.039  0.1236  0.0534  0.1066
 2282PHE    SC3 5161   9.451  10.487   4.875  0.1114  0.2490 -0.0703
 2283SER     BB 5162   9.096  10.686   5.416  0.2801 -0.3582 -0.1100
 2283SER    SC1 5163   9.044  10.733   5.598  0.3636  0.1195 -0.2056
 2284SER     BB 5164   9.362  10.383   5.518 -0.4765 -0.0949 -0.4059
 2284SER    SC1 5165   9.536  10.407   5.432 -0.4005  0.1267 -0.1933
 2285HIS     BB 5166   9.400  10.370   5.914 -0.0361 -0.1579 -0.0143
 2285HIS    SC1 5167   9.251  10.469   5.993  0.1448 -0.1489  0.3240
 2285HIS    SC2 5168   9.108  10.560   6.084 -0.1127  0.0213 -0.2499
 2285HIS    SC3 5169   9.025  10.375   6.158 -0.0539  0.1851  0.2395
 2286GLY     BB 5170   9.610  10.154   6.057 -0.2980 -0.2247 -0.0364
 2287CYS     BB 5171   9.653  10.171   6.450 -0.1263  0.1071 -0.0851
 2287CYS    SC1 5172   9.441  10.277   6.482 -0.1228  0.1103 -0.0697
 2288LYS     BB 5173   9.828   9.976   6.678 -0.0770 -0.0319 -0.3424
 2288LYS    SC1 5174  10.047   9.856   6.736  0.2465  0.2005 -0.1052
 2288LYS    SC2 5175  10.203   9.694   6.928  0.1036  0.0541 -0.1614
 2289GLU     BB 5176   9.687  10.028   7.018  0.1101 -0.1691 -0.0731
 2289GLU    SC1 5177   9.440  10.213   6.948 -0.1311  0.1897  0.0814
 2290LEU     BB 5178   9.785   9.957   7.376 -0.1817 -0.3626 -0.2502
 2290LEU    SC1 5179  10.025   9.861   7.314 -0.0789 -0.1198 -0.2283
 2291GLU     BB 5180   9.734   9.942   7.659  0.0077 -0.1382  0.0034
 2291GLU    SC1 5181   9.430   9.970   7.794  0.4116  0.0554  0.4330
 2292ASN     BB 5182   9.887   9.747   7.862  0.0144 -0.2478  0.2162
 2292ASN    SC1 5183  10.086   9.639   7.756  0.2022  0.0372  0.2774
 2293ALA     BB 5184   9.870   9.753   8.239  0.1406  0.4212  0.1766
 2294LEU     BB 5185   9.959   9.667   8.485  0.1875 -0.0211  0.0665
 2294LEU    SC1 5186  10.169   9.587   8.625 -0.0436 -0.3451  0.2316
 2295LYS     BB 5187   9.688   9.746   8.773 -0.2438  0.1218 -0.0620
 2295LYS    SC1 5188   9.504   9.761   8.628 -0.2463 -0.2005  0.0179
 2295LYS    SC2 5189   9.223   9.822   8.543 -0.1451 -0.2200 -0.2031
 2296ALA     BB 5190   9.691   9.718   9.096 -0.1057  0.1642  0.1735
 2297ALA     BB 5191   9.843   9.620   9.422  0.4104 -0.0670 -0.0190
 2298SER     BB 5192   9.809   9.514   9.814 -0.0126 -0.1347 -0.0874
 2298SER    SC1 5193   9.950   9.445   9.931 -0.0013  0.0689  0.0199
 2299GLY     BB 5194   9.561   9.729  10.044  0.2218 -0.0796  0.0577
 2300THR     BB 5195   9.593   9.591  10.368  0.0787  0.0331  0.3487
 2300THR    SC1 5196   9.778   9.575  10.428  0.2526 -0.1889 -0.2267
 2301GLN     BB 5197   9.377   9.639  10.700  0.0433 -0.0365  0.0588
 2301GLN    SC1 5198   9.093   9.659  10.763 -0.0980 -0.0473  0.1005
 2302ASN     BB 5199   9.510   9.619  10.979 -0.0205  0.3061 -0.0255
 2302ASN    SC1 5200   9.746   9.540  10.959 -0.1386 -0.1053  0.1862
 2303ASN     BB 5201   9.360   9.633  11.268 -0.0529 -0.2274  0.2183
 2303ASN    SC1 5202   9.114   9.673  11.255  0.0022  0.0834  0.0788
 2304VAL     BB 5203   9.327   9.621  11.665 -0.1171  0.0602  0.0583
 2304VAL    SC1 5204   9.408   9.492  11.795  0.0808 -0.0476 -0.1714
 2305LEU     BB 5205   9.017   9.741  11.799 -0.3354 -0.2684  0.2188
 2305LEU    SC1 5206   8.806   9.855  11.687  0.0638  0.2160 -0.0505
 2306ARG     BB 5207   9.013   9.676  12.113 -0.1538 -0.2572  0.1004
 2306ARG    SC1 5208   9.184   9.558  12.273  0.0218 -0.0413  0.0053
 2306ARG    SC2 5209   9.096   9.361  12.582  0.0227 -0.1033 -0.2925
 2307GLY     BB 5210   8.837   9.785  12.448  0.1331  0.1990  0.1086
 2308GLU     BB 5211   8.739   9.692  12.784  0.5172  0.0922 -0.1873
 2308GLU    SC1 5212   8.908   9.549  12.977 -0.0578 -0.1785  0.2127
 2309PRO     BB 5213   8.426   9.928  12.864 -0.3198  0.2254  0.0711
 2309PRO    SC1 5214   8.355   9.905  12.689  0.0080  0.3433 -0.0811
 2310PHE     BB 5215   8.349   9.967  13.174  0.4016  0.0787  0.0121
 2310PHE    SC1 5216   8.435   9.839  13.490 -0.1214  0.0818 -0.0581
 2310PHE    SC2 5217   8.600   9.805  13.319 -0.1303  0.2456 -0.1004
 2310PHE    SC3 5218   8.604   9.671  13.518 -0.1053  0.0709 -0.2174
 2311ILE     BB 5219   8.010   9.989  13.439  0.0238  0.0573 -0.2859
 2311ILE    SC1 5220   7.920  10.021  13.236  0.1429  0.1774  0.0493
 2312ARG     BB 5221   7.936   9.978  13.804 -0.2002 -0.0386 -0.0611
 2312ARG    SC1 5222   8.117   9.953  13.979  0.0924  0.2061  0.1285
 2312ARG    SC2 5223   8.215  10.067  14.270  0.1579  0.1001  0.2272
 2313GLY     BB 5224   7.661  10.067  13.963 -0.2620 -0.1203 -0.0971
 2314GLY     BB 5225   7.238  10.057  13.823 -0.0199  0.1242  0.2189
 2315GLY     BB 5226   7.127   9.912  13.678 -0.0015 -0.2900 -0.3452
 2316ALA     BB 5227   7.106   9.584  13.517  0.1767  0.0871 -0.0741
 2317GLY     BB 5228   6.993   9.689  13.143  0.3958 -0.2137 -0.2740
 2318PHE     BB 5229   7.143  10.031  13.195  0.0170 -0.0436  0.1511
 2318PHE    SC1 5230   7.092  10.208  12.926 -0.1202  0.0601  0.0741
 2318PHE    SC2 5231   6.893  10.198  13.058 -0.2363 -0.0784 -0.1090
 2318PHE    SC3 5232   6.888  10.304  12.843 -0.0889 -0.0010 -0.0742
 2319ILE     BB 5233   7.468   9.907  13.213 -0.1705 -0.1419 -0.1859
 2319ILE    SC1 5234   7.525   9.815  13.439 -0.1827 -0.0965 -0.3012
 2320SER     BB 5235   7.422   9.682  12.909 -0.1450 -0.1206 -0.3078
 2320SER    SC1 5236   7.491   9.500  12.916  0.1439  0.0017  0.1539
 2321GLY     BB 5237   7.365   9.918  12.692 -0.1546  0.0092 -0.0348
 2322LEU     BB 5238   7.574  10.145  12.778 -0.1080  0.0540  0.0550
 2322LEU    SC1 5239   7.605  10.318  12.977  0.0077 -0.1676  0.2311
 2323SER     BB 5240   7.875   9.905  12.750  0.0940  0.0131 -0.1048
 2323SER    SC1 5241   7.902   9.750  12.865 -0.2670  0.0798  0.0753
 2324TYR     BB 5242   7.832   9.825  12.430 -0.1194 -0.1517 -0.1060
 2324TYR    SC1 5243   7.631   9.665  12.236 -0.1690  0.0537 -0.0393
 2324TYR    SC2 5244   7.695   9.550  12.437 -0.1443  0.0433 -0.0535
 2324TYR    SC3 5245   7.631   9.356  12.203  0.2248  0.0665 -0.1752
 2325LEU     BB 5246   8.082   9.971  12.280  0.1916  0.0862 -0.3018
 2325LEU    SC1 5247   8.117  10.210  12.388  0.2075 -0.0512 -0.0003
 2326GLU     BB 5248   8.047  10.107  11.945 -0.0254  0.2129  0.1036
 2326GLU    SC1 5249   7.746  10.100  11.906 -0.2626 -0.0645 -0.1942
 2327LEU     BB 5250   8.283  10.268  11.757  0.2767  0.2009 -0.1103
 2327LEU    SC1 5251   8.395  10.073  11.616 -0.0658 -0.0972  0.0250
 2328ASP     BB 5252   8.218  10.504  11.602 -0.3769 -0.0194  0.1288
 2328ASP    SC1 5253   8.161  10.661  11.409 -0.1377 -0.1611 -0.0585
 2329ASN     BB 5254   7.937  10.665  11.922 -0.0165  0.3376 -0.2426
 2329ASN    SC1 5255   7.774  10.649  11.734 -0.0877 -0.1420 -0.1421
 2330PRO     BB 5256   8.321  10.592  12.117 -0.1881 -0.0754 -0.3525
 2330PRO    SC1 5257   8.434  10.686  11.997  0.1277 -0.2353 -0.1833
 2331ALA     BB 5258   8.175  10.698  12.536 -0.3098 -0.3328 -0.0015
 2332GLY     BB 5259   7.919  10.652  12.482  0.0132 -0.3033 -0.0440
 2333ASN     BB 5260   7.633  10.859  12.393  0.0841  0.0760 -0.0621
 2333ASN    SC1 5261   7.559  10.858  12.154 -0.6405  0.2399  0.1559
 2334LYS     BB 5262   7.399  11.055  12.575  0.0382 -0.1482 -0.0362
 2334LYS    SC1 5263   7.331  11.268  12.682  0.2526 -0.1463  0.0398
 2334LYS    SC2 5264   7.185  11.504  12.614 -0.1249  0.1019 -0.1223
 2335ARG     BB 5265   7.106  10.859  12.588 -0.2680 -0.1486 -0.2126
 2335ARG    SC1 5266   6.946  10.854  12.394  0.2275 -0.1970  0.3811
 2335ARG    SC2 5267   6.955  10.746  12.111  0.1276 -0.0934 -0.2065
 2336ARG     BB 5268   7.255  10.605  12.699  0.2017 -0.3653  0.1085
 2336ARG    SC1 5269   7.362  10.459  12.521 -0.3122 -0.3009  0.1353
 2336ARG    SC2 5270   7.610  10.309  12.331  0.0914 -0.1819 -0.0007
 2337TYR     BB 5271   7.438  10.784  12.953 -0.0348 -0.0991  0.4474
 2337TYR    SC1 5272   7.611  11.039  13.043  0.0270  0.1341  0.4284
 2337TYR    SC2 5273   7.748  10.843  13.026 -0.0548  0.1033  0.1097
 2337TYR    SC3 5274   7.816  11.015  13.275  0.0844 -0.2773  0.3376
 2338SER     BB 5275   7.143  10.952  13.065  0.1239 -0.1581  0.0398
 2338SER    SC1 5276   7.152  11.130  13.143  0.2056 -0.1925  0.1074
 2339ALA     BB 5277   6.969  10.681  13.151 -0.0875  0.2898 -0.0587
 2340TRP     BB 5278   7.235  10.548  13.334  0.0621 -0.1155 -0.1713
 2340TRP    SC1 5279   7.460  10.437  13.406 -0.1148 -0.0285 -0.1705
 2340TRP    SC2 5280   7.560  10.281  13.525 -0.2059  0.0693  0.0341
 2340TRP    SC3 5281   7.658  10.599  13.405 -0.1675  0.0371 -0.0124
 2340TRP    SC4 5282   7.780  10.396  13.554 -0.2166  0.0763  0.0791
 2341ALA     BB 5283   7.266  10.842  13.527  0.1020 -0.1100  0.1964
 2342GLU     BB 5284   6.978  10.845  13.592 -0.2233  0.3338  0.2362
 2342GLU    SC1 5285   6.667  10.831  13.651 -0.1096 -0.1041  0.2818
 2343SER     BB 5286   6.986  10.434  13.744 -0.0833  0.0402 -0.1498
 2343SER    SC1 5287   6.912  10.336  13.592  0.0780 -0.0477 -0.1714
 2344VAL     BB 5288   7.244  10.497  13.974  0.1461  0.0419  0.3653
 2344VAL    SC1 5289   7.440  10.497  13.935  0.1264 -0.1033  0.2625
 2345THR     BB 5290   7.071  10.653  14.224  0.1549  0.2866  0.2028
 2345THR    SC1 5291   6.967  10.744  14.362  0.0254 -0.0136  0.3061
 2346ASN     BB 5292   6.849  10.254  14.277  0.1195 -0.2999  0.0901
 2346ASN    SC1 5293   6.717  10.218  14.068  0.4273 -0.1241 -0.1371
 2347LEU     BB 5294   7.191  10.113  14.233  0.2818 -0.2366 -0.1301
 2347LEU    SC1 5295   7.217   9.849  14.247 -0.0945 -0.2403  0.6243
 2348PRO     BB 5296   7.436  10.310  14.415  0.0498 -0.0819  0.1293
 2348PRO    SC1 5297   7.387  10.459  14.522  0.0660  0.0002  0.0216
 2349GLN     BB 5298   7.751  10.102  14.480  0.0716 -0.2381  0.2036
 2349GLN    SC1 5299   7.764   9.910  14.418  0.1819 -0.1598 -0.0214
 2350VAL     BB 5300   8.114  10.223  14.697 -0.0863 -0.1093 -0.0042
 2350VAL    SC1 5301   8.216  10.128  14.841  0.2494  0.3402  0.0590
 2351ILE     BB 5302   8.379  10.480  14.517  0.0653 -0.3474 -0.2570
 2351ILE    SC1 5303   8.350  10.566  14.327 -0.0002  0.2014  0.0519
 2352LYS     BB 5304   8.615  10.500  14.757  0.3290  0.1772  0.0071
 2352LYS    SC1 5305   8.869  10.415  14.686 -0.0755 -0.0945  0.5814
 2352LYS    SC2 5306   9.121  10.507  14.658  0.1760 -0.0281 -0.0339
 2353GLN     BB 5307   8.666  10.598  15.121 -0.1894 -0.2320  0.2029
 2353GLN    SC1 5308   8.679  10.961  15.039 -0.1253 -0.1534  0.4075
 2354LYS     BB 5309   8.854  10.589  15.363 -0.2600  0.0159 -0.1098
 2354LYS    SC1 5310   8.966  10.784  15.503  0.1196  0.1882 -0.2115
 2354LYS    SC2 5311   9.184  10.921  15.603  0.3253 -0.0640 -0.0735
 2355LEU     BB 5312   8.933  10.277  15.609  0.1138 -0.0475 -0.1821
 2355LEU    SC1 5313   9.189  10.313  15.552  0.0882 -0.1226 -0.3520
 2356THR     BB 5314   8.966  10.175  15.981  0.0062  0.4515 -0.1270
 2356THR    SC1 5315   8.944  10.166  16.175 -0.2148  0.0251 -0.1683
 2357PRO     BB 5316   9.194   9.821  15.998  0.0939 -0.2076 -0.2687
 2357PRO    SC1 5317   9.339   9.922  15.928  0.2547 -0.2141  0.0544
 2358LEU     BB 5318   8.968   9.537  16.129 -0.2635  0.1304 -0.3453
 2358LEU    SC1 5319   8.928   9.287  16.051 -0.0491  0.1092 -0.3901
 2359TYR     BB 5320   9.132   9.582  16.442  0.1334 -0.0836 -0.1485
 2359TYR    SC1 5321   9.365   9.841  16.488  0.0567  0.1316  0.0730
 2359TYR    SC2 5322   9.399   9.695  16.675 -0.2378  0.1250  0.1217
 2359TYR    SC3 5323   9.453   9.993  16.744 -0.0174  0.0848  0.1252
 2360GLU     BB 5324   8.893   9.823  16.591  0.2207  0.0805 -0.2842
 2360GLU    SC1 5325   8.962   9.992  16.799  0.0118 -0.1526 -0.0917
 2361LEU     BB 5326   8.645   9.603  16.554 -0.1141 -0.0545  0.0439
 2361LEU    SC1 5327   8.427   9.618  16.404 -0.0191 -0.2487 -0.1149
 2362VAL     BB 5328   8.631   9.341  16.812 -0.0777  0.0516  0.0685
 2362VAL    SC1 5329   8.601   9.146  16.780  0.3723  0.0118 -0.1333
 2363LYS     BB 5330   8.397   9.424  17.106  0.2329  0.3507 -0.1504
 2363LYS    SC1 5331   8.301   9.655  17.021 -0.0744  0.1577 -0.0398
 2363LYS    SC2 5332   8.014   9.736  16.974  0.0275 -0.1373  0.2256
 2364GLU     BB 5333   8.202   9.247  17.331 -0.1215  0.3805 -0.2328
 2364GLU    SC1 5334   8.297   9.241  17.648 -0.4106 -0.1035  0.0627
 2365VAL     BB 5335   8.281   8.888  17.323  0.1192 -0.0265  0.1353
 2365VAL    SC1 5336   8.348   8.881  17.135  0.0926 -0.0392  0.1261
 2366PRO     BB 5337   8.539   8.755  17.597  0.0037 -0.1531  0.2074
 2366PRO    SC1 5338   8.466   8.719  17.769 -0.3068 -0.0135  0.1091
 2367CYS     BB 5339   8.896   8.800  17.613  0.0219 -0.0550  0.2078
 2367CYS    SC1 5340   9.117   8.827  17.702  0.1142 -0.2384  0.0343
 2368ALA     BB 5341   8.812   9.096  17.331 -0.2405 -0.1041  0.1284
 2369SER     BB 5342   9.114   9.265  17.449 -0.1476 -0.0283  0.1269
 2369SER    SC1 5343   9.166   9.446  17.498 -0.1308  0.0326 -0.1106
 2370VAL     BB 5344   9.365   8.998  17.342  0.0416 -0.1478  0.4085
 2370VAL    SC1 5345   9.548   9.062  17.390  0.1247  0.0472 -0.1494
 2371LYS     BB 5346   9.231   8.936  17.050 -0.0415 -0.0637 -0.1484
 2371LYS    SC1 5347   9.000   8.873  16.932  0.1760  0.0709  0.1932
 2371LYS    SC2 5348   8.811   8.696  17.065 -0.2710 -0.0745 -0.0901
 2372LYS     BB 5349   9.272   9.284  16.963  0.1269  0.2462  0.0491
 2372LYS    SC1 5350   9.071   9.422  16.948  0.3125 -0.0039  0.0112
 2372LYS    SC2 5351   8.919   9.637  17.091 -0.2564  0.0410 -0.0862
 2373LEU     BB 5352   9.588   9.285  16.915  0.1425  0.1289 -0.0792
 2373LEU    SC1 5353   9.722   9.384  17.121  0.1083 -0.0319  0.0199
 2374TYR     BB 5354   9.565   8.945  16.770 -0.1508  0.1969 -0.1285
 2374TYR    SC1 5355   9.841   8.905  16.904  0.2320 -0.0522 -0.6251
 2374TYR    SC2 5356   9.654   8.785  16.995  0.3023 -0.0700 -0.5020
 2374TYR    SC3 5357   9.911   8.753  17.165  0.2145  0.5934 -0.2380
 2375LEU     BB 5358   9.401   9.045  16.502  0.0022  0.0926 -0.0863
 2375LEU    SC1 5359   9.155   9.130  16.456 -0.0562  0.1521  0.3237
 2376LYS     BB 5360   9.676   9.300  16.430  0.1420  0.2718 -0.1564
 2376LYS    SC1 5361   9.716   9.479  16.294  0.1629 -0.4161  0.0409
 2376LYS    SC2 5362   9.789   9.778  16.190 -0.0008  0.4105 -0.0811
 2377TRP     BB 5363   9.939   9.057  16.387  0.6795  0.0844 -0.1612
 2377TRP    SC1 5364  10.094   9.139  16.583  0.1358  0.1043 -0.2043
 2377TRP    SC2 5365  10.066   9.299  16.731 -0.1502  0.0963 -0.2489
 2377TRP    SC3 5366  10.235   8.988  16.733  0.3252  0.3549 -0.1319
 2377TRP    SC4 5367  10.195   9.194  16.918 -0.3499  0.1727 -0.0679
 2378ALA     BB 5368   9.751   8.870  16.212 -0.0030  0.0478  0.2933
 2379LEU     BB 5369   9.691   9.149  15.955  0.0695  0.0598 -0.0956
 2379LEU    SC1 5370   9.447   9.207  16.042  0.1065  0.1206 -0.0329
 2380GLU     BB 5371  10.017   9.198  15.902 -0.1390  0.0401 -0.3651
 2380GLU    SC1 5372  10.128   9.488  16.019 -0.0413 -0.0554  0.0763
 2381GLU     BB 5373  10.082   8.869  15.893  0.2231 -0.1753  0.4258
 2381GLU    SC1 5374  10.327   8.806  16.123  0.1287 -0.1451  0.1994
 2382TYR     BB 5375   9.844   8.809  15.623  0.1600  0.2272  0.2552
 2382TYR    SC1 5376   9.622   8.793  15.346 -0.0251  0.1276 -0.0341
 2382TYR    SC2 5377   9.514   8.827  15.558  0.0145 -0.1501  0.0326
 2382TYR    SC3 5378   9.353   8.946  15.321 -0.0127  0.1924  0.2200
 2383LEU     BB 5379  10.012   9.058  15.402  0.2565  0.4072 -0.1817
 2383LEU    SC1 5380   9.838   9.250  15.458 -0.1878 -0.0542  0.0392
 2384ASP     BB 5381  10.275   8.914  15.403  0.0207  0.2937  0.0190
 2384ASP    SC1 5382  10.493   8.955  15.529 -0.0494  0.0348  0.2272
 2385GLU     BB 5383  10.166   8.634  15.255 -0.3735  0.0704  0.1195
 2385GLU    SC1 5384  10.099   8.382  15.351  0.3801  0.5116  0.1714
 2386PHE     BB 5385   9.985   8.829  14.992 -0.0196  0.2306 -0.1954
 2386PHE    SC1 5386   9.693   8.754  14.839 -0.1264  0.2045 -0.1689
 2386PHE    SC2 5387   9.738   8.571  14.987 -0.3069  0.1073 -0.2332
 2386PHE    SC3 5388   9.512   8.641  14.949 -0.2352  0.3778 -0.1690
 2387ASP     BB 5389  10.159   9.159  14.856  0.1242  0.0152 -0.3164
 2387ASP    SC1 5390  10.023   9.354  14.949  0.0178 -0.1979 -0.0223
 2388PRO     BB 5391  10.331   9.207  14.540  0.0640 -0.2170 -0.1099
 2388PRO    SC1 5392  10.289   9.277  14.369  0.2807 -0.0127 -0.0809
 2389CYS     BB 5393  10.713   9.150  14.607  0.0791  0.1043 -0.0507
 2389CYS    SC1 5394  10.806   9.278  14.427 -0.1224  0.3420  0.0130
 2390HIS     BB 5395  10.664   8.788  14.571 -0.2088  0.2072  0.2577
 2390HIS    SC1 5396  10.581   8.737  14.740 -0.3201 -0.3884  0.0259
 2390HIS    SC2 5397  10.510   8.688  14.913  0.2113 -0.3881  0.2498
 2390HIS    SC3 5398  10.524   8.890  14.986  0.0261 -0.3040  0.0542
 2391CYS     BB 5399  10.687   8.784  14.253  0.0639 -0.0888 -0.1633
 2391CYS    SC1 5400  10.527   8.940  14.168 -0.0673 -0.0979  0.0637
 2392ARG     BB 5401  11.000   8.808  14.101 -0.1158  0.2072  0.2187
 2392ARG    SC1 5402  11.131   8.663  13.988  0.1050 -0.0586  0.1405
 2392ARG    SC2 5403  11.407   8.495  13.918  0.0260  0.0271  0.1255
 2393PRO     BB 5404  10.908   9.134  13.788 -0.0596  0.1943 -0.0428
 2393PRO    SC1 5405  10.967   9.247  13.928 -0.1532  0.1292  0.0500
 2394CYS     BB 5406  10.702   9.121  13.448  0.2713 -0.1671  0.2272
 2394CYS    SC1 5407  10.479   9.165  13.526  0.1579  0.1770 -0.2781
 2395GLN     BB 5408  10.813   9.317  13.191 -0.2492 -0.1713  0.1577
 2395GLN    SC1 5409  11.006   9.454  13.105  0.1717 -0.0680  0.4250
 2396ASN     BB 5410  10.582   9.663  13.037 -0.1069  0.0846  0.0931
 2396ASN    SC1 5411  10.637   9.631  12.795 -0.1309 -0.0217  0.1017
 2397GLY     BB 5412  10.532   9.752  13.270 -0.1360 -0.1373 -0.1813
 2398GLY     BB 5413  10.214   9.555  13.426  0.2436 -0.0004  0.0311
 2399LEU     BB 5414  10.173   9.432  13.786 -0.2225  0.2326 -0.0439
 2399LEU    SC1 5415  10.409   9.545  13.829 -0.0423 -0.1952  0.0977
 2400ALA     BB 5416  10.199   9.127  13.906  0.3005  0.1345 -0.0745
 2401THR     BB 5417   9.973   8.967  14.151  0.0938  0.1309 -0.0139
 2401THR    SC1 5418   9.786   8.936  14.106  0.0930  0.1102  0.0022
 2402VAL     BB 5419   9.993   8.686  14.451 -0.0226  0.0673  0.0088
 2402VAL    SC1 5420  10.157   8.785  14.510  0.1244 -0.0713 -0.1639
 2403GLU     BB 5421   9.717   8.450  14.434  0.0286  0.2217 -0.1114
 2403GLU    SC1 5422   9.655   8.455  14.194 -0.0345 -0.1663  0.2043
 2404GLY     BB 5423   9.745   8.226  14.616 -0.1341  0.1261 -0.0052
 2405THR     BB 5424  10.000   7.969  14.587  0.0174 -0.3091 -0.0912
 2405THR    SC1 5425   9.919   7.800  14.641 -0.0657 -0.2747 -0.1079
 2406HIS     BB 5426  10.108   8.117  14.281 -0.2551  0.0098  0.0430
 2406HIS    SC1 5427  10.025   8.111  14.104 -0.0216  0.1272 -0.0719
 2406HIS    SC2 5428   9.941   8.127  13.931 -0.0485 -0.1362 -0.0822
 2406HIS    SC3 5429  10.109   8.033  13.833  0.1414  0.1369 -0.0223
 2407CYS     BB 5430  10.130   8.550  14.082 -0.2428 -0.0963  0.0089
 2407CYS    SC1 5431  10.354   8.497  14.152 -0.2660  0.0124  0.1681
 2408LEU     BB 5432  10.013   8.630  13.775  0.0496 -0.0156 -0.0290
 2408LEU    SC1 5433   9.964   8.440  13.596  0.2635  0.0257 -0.1326
 2409CYS     BB 5434  10.062   8.894  13.526 -0.5451  0.0249 -0.2142
 2409CYS    SC1 5435  10.097   8.845  13.294 -0.0894  0.0052 -0.1437
 2410HIS     BB 5436   9.867   9.261  13.459  0.0717  0.0576  0.0406
 2410HIS    SC1 5437   9.741   9.249  13.608 -0.0923 -0.1961 -0.1212
 2410HIS    SC2 5438   9.640   9.231  13.771  0.0974 -0.2744 -0.0117
 2410HIS    SC3 5439   9.461   9.311  13.679  0.0143 -0.1431  0.2577
 2411CYS     BB 5440   9.928   9.283  13.185 -0.3026 -0.2091  0.2024
 2411CYS    SC1 5441   9.847   9.132  13.017 -0.0791  0.0532 -0.1417
 2412LYS     BB 5442   9.877   9.631  13.031 -0.0120  0.0255  0.0876
 2412LYS    SC1 5443   9.966   9.830  13.097 -0.1939 -0.1872 -0.3799
 2412LYS    SC2 5444   9.941  10.052  13.275  0.1689  0.0307  0.0223
 2413PRO     BB 5445   9.650   9.635  12.728 -0.2007 -0.1238 -0.0723
 2413PRO    SC1 5446   9.469   9.691  12.733 -0.1530  0.0271 -0.0393
 2414TYR     BB 5447   9.738   9.400  12.424  0.1511  0.1286 -0.3579
 2414TYR    SC1 5448   9.540   9.220  12.226  0.0217 -0.3983  0.1889
 2414TYR    SC2 5449   9.740   9.093  12.265  0.1237 -0.3571 -0.1879
 2414TYR    SC3 5450   9.613   9.035  11.988 -0.2869 -0.2465 -0.0246
 2415THR     BB 5451  10.036   9.308  12.605 -0.0378  0.1529  0.0332
 2415THR    SC1 5452  10.153   9.444  12.683  0.1939 -0.0836  0.1028
 2416PHE     BB 5453  10.124   8.917  12.704 -0.1100  0.1355 -0.1080
 2416PHE    SC1 5454   9.838   8.766  12.621  0.0020 -0.0419  0.0836
 2416PHE    SC2 5455  10.011   8.752  12.455  0.0354  0.0146  0.1125
 2416PHE    SC3 5456   9.792   8.665  12.408  0.1485 -0.3047  0.1754
 2417GLY     BB 5457  10.341   8.673  12.807 -0.4134  0.2114  0.1157
 2418ALA     BB 5458  10.396   8.523  13.081  0.0008  0.0064 -0.0548
 2419ALA     BB 5459  10.634   8.839  13.169  0.0135  0.2290 -0.1080
 2420CYS     BB 5460  10.425   9.014  12.987 -0.0278  0.3103 -0.3227
 2420CYS    SC1 5461  10.376   9.240  13.049 -0.2855  0.1558  0.0447
 2421GLU     BB 5462  10.651   9.114  12.638 -0.1018  0.0832  0.0560
 2421GLU    SC1 5463  10.884   9.142  12.610  0.1677  0.0183  0.2219
 2422GLN     BB 5464  10.437   9.086  12.371 -0.4452 -0.3571 -0.0353
 2422GLN    SC1 5465  10.498   8.823  12.288  0.2461 -0.1026  0.2821
 2423GLY     BB 5466  10.233   9.300  12.210 -0.3754 -0.0425 -0.2110
 2424VAL     BB 5467  10.234   9.625  12.217 -0.3071  0.0040 -0.4003
 2424VAL    SC1 5468  10.287   9.773  12.093 -0.0118  0.2119 -0.0344
 2425LEU     BB 5469  10.095   9.938  12.507  0.4389  0.2563 -0.4198
 2425LEU    SC1 5470  10.230   9.927  12.735  0.1132  0.1183 -0.2330
 2426VAL     BB 5471   9.860  10.211  12.558  0.1107  0.0017 -0.2725
 2426VAL    SC1 5472   9.732  10.134  12.690  0.4073 -0.1370 -0.0649
 2427GLY     BB 5473   9.980  10.506  12.577 -0.0191  0.0193 -0.0560
 2428ASN     BB 5474  10.438  10.704  12.687  0.1381  0.0078 -0.1324
 2428ASN    SC1 5475  10.294  10.908  12.681  0.0824 -0.0347 -0.2676
 2429GLN     BB 5476  10.633  10.660  12.966  0.0635  0.2693  0.2444
 2429GLN    SC1 5477  10.447  10.744  13.238  0.2680 -0.0203 -0.1080
 2430ALA     BB 5478  10.885  10.662  13.101  0.1389 -0.5361  0.4656
 2431GLY     BB 5479  11.109  10.453  13.045  0.0147 -0.1760  0.1109
 2432GLY     BB 5480  11.293  10.344  13.248 -0.0972  0.0211 -0.0167
 2433VAL     BB 5481  11.239  10.019  13.402 -0.2186 -0.1394 -0.2801
 2433VAL    SC1 5482  11.310   9.833  13.384 -0.0678 -0.1359  0.2373
 2434ASP     BB 5483  11.126  10.093  13.814  0.0076 -0.3960 -0.0202
 2434ASP    SC1 5484  10.873  10.087  13.846 -0.0260 -0.0480 -0.1984
 2435GLY     BB 5485  11.246  10.008  14.180 -0.1025  0.1751  0.0468
 2436GLY     BB 5486  11.144   9.719  14.365  0.0873 -0.0427 -0.2563
 2437TRP     BB 5487  11.041   9.689  14.635  0.0815  0.0308  0.0177
 2437TRP    SC1 5488  10.788   9.683  14.691  0.0157  0.1671  0.0227
 2437TRP    SC2 5489  10.583   9.706  14.614  0.0360  0.1353 -0.0393
 2437TRP    SC3 5490  10.720   9.583  14.916 -0.0370 -0.0223 -0.0792
 2437TRP    SC4 5491  10.462   9.607  14.809  0.0171 -0.3191 -0.2801
 2438SER     BB 5492  11.165   9.367  14.777 -0.1040 -0.1258  0.1238
 2438SER    SC1 5493  11.323   9.262  14.823  0.1272  0.1730  0.0140
 2439CYS     BB 5494  10.959   9.155  15.088  0.1704 -0.0332 -0.0369
 2439CYS    SC1 5495  11.046   8.931  15.090  0.1806 -0.0297 -0.0835
 2440TRP     BB 5496  10.879   9.325  15.375 -0.2487  0.1014 -0.0010
 2440TRP    SC1 5497  10.636   9.420  15.360  0.1564 -0.3096  0.1297
 2440TRP    SC2 5498  10.503   9.560  15.466  0.3763  0.1464 -0.1865
 2440TRP    SC3 5499  10.461   9.339  15.193  0.0922 -0.1717  0.1320
 2440TRP    SC4 5500  10.293   9.509  15.340  0.2524  0.0497  0.0591
 2441SER     BB 5501  11.067   9.064  15.627 -0.0903  0.0388 -0.0085
 2441SER    SC1 5502  11.235   9.007  15.548 -0.0658 -0.2713  0.2617
 2442SER     BB 5503  10.894   8.908  15.944  0.1624  0.0068  0.0865
 2442SER    SC1 5504  10.753   8.775  15.917  0.0802  0.1030  0.0458
 2443TRP     BB 5505  10.969   9.153  16.244 -0.2549  0.1016  0.0236
 2443TRP    SC1 5506  10.735   9.235  16.341  0.1913 -0.1120 -0.0227
 2443TRP    SC2 5507  10.531   9.180  16.405  0.1989 -0.3286 -0.1867
 2443TRP    SC3 5508  10.688   9.485  16.320 -0.0420 -0.1631 -0.1096
 2443TRP    SC4 5509  10.427   9.406  16.381  0.0579 -0.3704  0.0463
 2444SER     BB 5510  11.237   9.092  16.472  0.0531 -0.0848  0.0451
 2444SER    SC1 5511  11.414   9.136  16.403  0.0972 -0.1197  0.1341
 2445PRO     BB 5512  11.115   8.934  16.741 -0.0769 -0.0120 -0.1821
 2445PRO    SC1 5513  11.003   8.841  16.863  0.0077 -0.0902 -0.1656
 2446CYS     BB 5514  11.286   9.279  17.019 -0.0562  0.0724 -0.1082
 2446CYS    SC1 5515  11.123   9.242  17.191  0.1400 -0.0889  0.0426
 2447VAL     BB 5516  11.637   9.390  16.895 -0.0875  0.1830 -0.2917
 2447VAL    SC1 5517  11.615   9.443  16.703 -0.0519 -0.2051 -0.4056
 2448GLN     BB 5518  11.709   9.528  17.152  0.1999  0.1154 -0.0368
 2448GLN    SC1 5519  11.948   9.618  17.295  0.1323  0.4006 -0.2309
 2449GLY     BB 5520  11.421   9.665  17.230 -0.4604 -0.1323  0.0454
 2450LYS     BB 5521  11.261   9.747  16.856  0.1824 -0.3162 -0.0196
 2450LYS    SC1 5522  11.428   9.905  16.801 -0.1379 -0.2062 -0.0667
 2450LYS    SC2 5523  11.692  10.052  16.875  0.0075 -0.1263  0.0243
 2451LYS     BB 5524  11.108   9.542  16.646  0.1885 -0.4223 -0.0291
 2451LYS    SC1 5525  10.912   9.385  16.736 -0.1401 -0.2685  0.3387
 2451LYS    SC2 5526  10.724   9.234  16.870 -0.1902  0.1713 -0.1606
 2452THR     BB 5527  11.180   9.562  16.313 -0.0119 -0.0729  0.0130
 2452THR    SC1 5528  11.352   9.637  16.258 -0.0973  0.1839  0.0940
 2453ARG     BB 5529  11.031   9.469  15.910 -0.0102  0.1645  0.3010
 2453ARG    SC1 5530  10.797   9.443  15.857  0.0953 -0.1294  0.2003
 2453ARG    SC2 5531  10.520   9.230  15.908  0.2026  0.1785 -0.2267
 2454SER     BB 5532  11.323   9.503  15.687 -0.0378  0.0228 -0.1090
 2454SER    SC1 5533  11.496   9.469  15.770 -0.0863  0.1093  0.0281
 2455ARG     BB 5534  11.327   9.577  15.283  0.1516  0.1793  0.0805
 2455ARG    SC1 5535  11.166   9.706  15.107  0.0096 -0.0729 -0.2543
 2455ARG    SC2 5536  11.003   9.970  15.039 -0.1967 -0.2712 -0.1350
 2456GLU     BB 5537  11.645   9.638  15.018 -0.1099  0.1713 -0.0826
 2456GLU    SC1 5538  11.876   9.489  15.119  0.0644  0.1749 -0.2297
 2457CYS     BB 5539  11.463   9.761  14.708  0.0784  0.1252  0.2164
 2457CYS    SC1 5540  11.448  10.001  14.714  0.0217  0.1248  0.0987
 2458ASN     BB 5541  11.644   9.541  14.484  0.2386  0.0489 -0.0394
 2458ASN    SC1 5542  11.816   9.395  14.592 -0.0142 -0.0904  0.1780
 2459ASN     BB 5543  11.414   9.353  14.254  0.1116 -0.1560  0.2017
 2459ASN    SC1 5544  11.271   9.168  14.340 -0.0167 -0.0776  0.1566
 2460PRO     BB 5545  11.379   9.569  14.002  0.0973 -0.0882  0.0896
 2460PRO    SC1 5546  11.286   9.664  13.866  0.2226 -0.2798 -0.1327
 2461PRO     BB 5547  11.663   9.759  14.118  0.1157 -0.1489  0.1058
 2461PRO    SC1 5548  11.843   9.696  14.110  0.2178  0.1506 -0.0023
 2462PRO     BB 5549  11.559  10.098  13.968 -0.1588  0.1887  0.0343
 2462PRO    SC1 5550  11.634  10.266  14.017 -0.1622  0.1227  0.2693
 2463SER     BB 5551  11.736  10.042  13.577 -0.0434  0.0094 -0.0146
 2463SER    SC1 5552  11.749   9.848  13.574 -0.0304  0.0134 -0.1917
 2464GLY     BB 5553  11.758  10.329  13.372  0.0073  0.0567  0.0793
 2465GLY     BB 5554  11.605  10.563  13.513  0.2566 -0.2501 -0.0182
 2466GLY     BB 5555  11.339  10.383  13.648  0.0155  0.0737 -0.3212
 2467ARG     BB 5556  11.188  10.512  13.976  0.0963  0.0735 -0.0888
 2467ARG    SC1 5557  10.944  10.515  14.026 -0.0537  0.1438  0.0093
 2467ARG    SC2 5558  10.693  10.594  14.185  0.2713  0.0946  0.0677
 2468SER     BB 5559  11.298  10.417  14.311  0.0231  0.0786 -0.1150
 2468SER    SC1 5560  11.447  10.405  14.437  0.0770 -0.0611 -0.1909
 2469CYS     BB 5561  10.968  10.198  14.513 -0.2975  0.1437  0.0184
 2469CYS    SC1 5562  10.800  10.132  14.355 -0.0024 -0.1519 -0.1751
 2470VAL     BB 5563  10.758  10.428  14.737 -0.1026 -0.1198  0.0775
 2470VAL    SC1 5564  10.702  10.616  14.699 -0.1499 -0.0987  0.2526
 2471GLY     BB 5565  10.788  10.404  15.139 -0.0345 -0.1846 -0.1229
 2472GLU     BB 5566  11.059  10.342  15.392 -0.0087  0.0798  0.1963
 2472GLU    SC1 5567  11.247  10.602  15.381  0.2672  0.2162 -0.1368
 2473THR     BB 5568  11.334  10.109  15.389  0.1243 -0.0692  0.1036
 2473THR    SC1 5569  11.491  10.053  15.288  0.0079  0.0048 -0.1209
 2474THR     BB 5570  11.322   9.966  15.801  0.1149  0.1988 -0.3433
 2474THR    SC1 5571  11.490  10.005  15.892 -0.0671 -0.0450  0.1069
 2475GLU     BB 5572  11.044   9.960  16.039 -0.2369 -0.1721 -0.1045
 2475GLU    SC1 5573  10.775   9.916  15.983 -0.3726  0.0982 -0.0470
 2476SER     BB 5574  11.184  10.087  16.352  0.2342 -0.1789 -0.0725
 2476SER    SC1 5575  11.356  10.180  16.359  0.1185  0.0216  0.1435
 2477THR     BB 5576  10.944   9.998  16.580 -0.0219 -0.1075 -0.3474
 2477THR    SC1 5577  10.787   9.883  16.576 -0.0569 -0.0752 -0.0376
 2478GLN     BB 5578  10.989   9.984  16.990  0.0809 -0.0972  0.0351
 2478GLN    SC1 5579  11.153  10.121  17.226  0.0516  0.1293 -0.4568
 2479CYS     BB 5580  10.880   9.693  17.126  0.2776  0.0730 -0.1094
 2479CYS    SC1 5581  10.895   9.685  17.366 -0.1223  0.2332 -0.0761
 2480GLU     BB 5582  10.410   9.579  17.133 -0.4546  0.0090  0.0882
 2480GLU    SC1 5583  10.398   9.679  16.870  0.0554  0.0835  0.0631
 2481ASP     BB 5584  10.489   9.361  17.322  0.2270  0.0538 -0.1841
 2481ASP    SC1 5585  10.689   9.205  17.346 -0.1224 -0.3481  0.1594
 2482GLU     BB 5586  10.272   9.662  17.602  0.3088 -0.2466 -0.1032
 2482GLU    SC1 5587  10.310   9.829  17.832  0.2389  0.1228  0.0720
 2483GLU     BB 5588   9.983   9.448  17.557 -0.0344  0.0094  0.1992
 2483GLU    SC1 5589   9.701   9.650  17.573  0.0749  0.1062  0.0805
 2484LEU     BB 5590  10.132   9.148  17.639  0.2023 -0.0392  0.1195
 2484LEU    SC1 5591   9.974   8.947  17.568  0.0957  0.0425  0.1275
 2485GLU     BB 5592  10.192   9.220  17.986  0.2322 -0.2091  0.1497
 2485GLU    SC1 5593  10.326   9.090  18.159 -0.1557  0.0912  0.0030
 2486HIS     BB 5594   9.920   9.429  18.010 -0.0891 -0.2222  0.1055
 2486HIS    SC1 5595   9.893   9.621  18.032 -0.0116 -0.1953 -0.0209
 2486HIS    SC2 5596   9.865   9.811  18.041 -0.3156 -0.2283 -0.2661
 2486HIS    SC3 5597   9.801   9.800  18.247  0.2236 -0.0064 -0.0811
 2487LEU     BB 5598   9.682   9.174  17.935 -0.0614 -0.2170  0.0376
 2487LEU    SC1 5599   9.427   9.113  17.895 -0.2616  0.4215  0.2902
 2488ARG     BB 5600   9.792   8.951  18.144  0.3362 -0.1580  0.4250
 2488ARG    SC1 5601   9.916   8.744  18.087  0.0596 -0.1217 -0.1506
 2488ARG    SC2 5602  10.169   8.666  17.943 -0.1425  0.1788  0.0113
 2489LEU     BB 5603   9.758   9.161  18.430 -0.1087  0.1509 -0.1799
 2489LEU    SC1 5604   9.868   9.367  18.555  0.0457 -0.1159  0.1277
 2490LEU     BB 5605   9.438   9.219  18.405 -0.0258  0.2053  0.1610
 2490LEU    SC1 5606   9.417   9.481  18.369 -0.2454  0.1510 -0.1151
 2491GLU     BB 5607   9.219   9.007  18.320  0.2691 -0.0478  0.2670
 2491GLU    SC1 5608   8.942   9.194  18.382 -0.0020  0.1738  0.0953
 2492PRO     BB 5609   9.358   8.690  18.394 -0.0300  0.1851 -0.3438
 2492PRO    SC1 5610   9.534   8.644  18.451 -0.2383  0.1811  0.3145
 2493HIS     BB 5611   9.123   8.434  18.297 -0.1220  0.1633  0.2251
 2493HIS    SC1 5612   8.964   8.492  18.201  0.0559  0.0686 -0.1396
 2493HIS    SC2 5613   8.813   8.552  18.096 -0.0206 -0.0185 -0.0711
 2493HIS    SC3 5614   8.883   8.757  18.100 -0.0219 -0.0145 -0.2855
 2494CYS     BB 5615   9.326   8.429  17.909 -0.0738  0.0727 -0.2813
 2494CYS    SC1 5616   9.239   8.217  17.836  0.0298 -0.1006  0.0888
 2495PHE     BB 5617   9.687   8.337  17.937  0.3313  0.1001 -0.6295
 2495PHE    SC1 5618   9.720   8.550  17.684 -0.0210  0.0559  0.0611
 2495PHE    SC2 5619   9.643   8.341  17.595  0.1897 -0.0933  0.2297
 2495PHE    SC3 5620   9.610   8.544  17.471  0.0632 -0.2400  0.0245
 2496PRO     BB 5621   9.823   8.052  18.052 -0.1525  0.0090  0.1133
 2496PRO    SC1 5622   9.959   7.922  18.081 -0.1267  0.0895  0.3515
 2497LEU     BB 5623   9.726   8.011  18.459 -0.0446  0.3873 -0.1343
 2497LEU    SC1 5624   9.504   8.156  18.443 -0.1220  0.2902  0.0492
 2498SER     BB 5625   9.901   8.094  18.769 -0.0321  0.3169 -0.4210
 2498SER    SC1 5626  10.092   8.121  18.798 -0.0637 -0.0253  0.1287
 2499LEU     BB 5627   9.659   8.035  19.015 -0.4077 -0.2769 -0.0711
 2499LEU    SC1 5628   9.520   8.148  19.210  0.0377  0.1679 -0.0035
 2500VAL     BB 5629   9.828   7.783  19.286 -0.0915 -0.0331 -0.3233
 2500VAL    SC1 5630   9.738   7.624  19.207 -0.0109 -0.2208 -0.0428
 2501PRO     BB 5631   9.956   8.031  19.449  0.2710  0.1091  0.1382
 2501PRO    SC1 5632   9.950   8.187  19.557 -0.1549  0.0826  0.1604
 2502THR     BB 5633  10.354   7.885  19.552  0.0241  0.3268  0.0288
 2502THR    SC1 5634  10.305   7.699  19.584  0.1722  0.2500 -0.1840
 2503GLU     BB 5635  10.523   8.123  19.770 -0.0387  0.1543 -0.0734
 2503GLU    SC1 5636  10.831   7.992  19.750 -0.2742 -0.0488  0.3946
 2504PHE     BB 5637  10.444   8.077  20.118 -0.2217 -0.0002  0.1743
 2504PHE    SC1 5638  10.660   7.823  20.190 -0.2064  0.0536  0.2097
 2504PHE    SC2 5639  10.469   7.721  20.087 -0.2486 -0.0025  0.3411
 2504PHE    SC3 5640  10.620   7.588  20.217  0.0648 -0.0222 -0.0379
 2505CYS     BB 5641  10.576   8.224  20.469 -0.2653 -0.3252  0.0323
 2505CYS    SC1 5642  10.401   8.224  20.633 -0.1476 -0.1483  0.1590
 2506PRO     BB 5643  10.785   7.957  20.697 -0.1728  0.1356  0.0119
 2506PRO    SC1 5644  10.937   7.973  20.809 -0.0652  0.1483 -0.1346
 2507SER     BB 5645  10.454   7.904  20.974 -0.1128 -0.0648  0.1573
 2507SER    SC1 5646  10.381   7.725  20.945 -0.2425 -0.0019  0.0979
 2508PRO     BB 5647  10.275   8.161  21.147 -0.2376 -0.0450  0.0222
 2508PRO    SC1 5648  10.158   8.294  21.078 -0.1083 -0.0039 -0.1163
 2509PRO     BB 5649  10.421   8.221  21.498 -0.1787  0.0982  0.3244
 2509PRO    SC1 5650  10.516   8.383  21.525 -0.4443  0.3133 -0.0055
 2510ALA     BB 5651  10.207   8.182  21.867 -0.1153  0.0140 -0.1146
 2511LEU     BB 5652  10.075   8.338  22.142 -0.1352 -0.2735 -0.0281
 2511LEU    SC1 5653   9.924   8.556  22.145  0.3026  0.0331 -0.0539
 2512LYS     BB 5654  10.129   8.301  22.497 -0.2544 -0.0173  0.0360
 2512LYS    SC1 5655  10.132   8.434  22.705  0.1450  0.4001  0.0737
 2512LYS    SC2 5656  10.217   8.736  22.777  0.0218 -0.1621 -0.0977
 2513ASP     BB 5657   9.845   8.072  22.503 -0.1449 -0.0699 -0.0121
 2513ASP    SC1 5658   9.893   7.951  22.722 -0.0610  0.1097  0.0692
 2514GLY     BB 5659   9.644   8.143  22.272  0.0079 -0.0197  0.0564
 2515PHE     BB 5660   9.732   7.964  21.906 -0.0327  0.1252 -0.0247
 2515PHE    SC1 5661   9.583   7.699  22.023  0.0299  0.2990  0.1084
 2515PHE    SC2 5662   9.811   7.707  22.099  0.0391 -0.0325  0.1196
 2515PHE    SC3 5663   9.708   7.496  22.050 -0.2233  0.1249 -0.0193
 2516VAL     BB 5664   9.692   7.974  21.537 -0.0746 -0.0847  0.1138
 2516VAL    SC1 5665   9.865   8.057  21.481 -0.0765 -0.1965 -0.0572
 2517GLN     BB 5666   9.417   7.871  21.438 -0.1121  0.2020  0.0991
 2517GLN    SC1 5667   9.240   7.795  21.660 -0.0741 -0.1167 -0.3358
 2518ASP     BB 5668   9.397   7.800  21.115  0.1608 -0.1679 -0.1684
 2518ASP    SC1 5669   9.182   7.853  20.987  0.0348  0.1643  0.1776
 2519GLU     BB 5670   9.546   7.514  21.008  0.2192  0.0245 -0.0070
 2519GLU    SC1 5671   9.466   7.212  21.102  0.0121  0.1642  0.0695
 2520GLY     BB 5672   9.780   7.403  20.735  0.1776 -0.2422 -0.2267
 2521THR     BB 5673  10.090   7.356  20.707 -0.0836 -0.0432  0.1424
 2521THR    SC1 5674  10.223   7.237  20.785 -0.0531 -0.0525  0.0778
 2522MET     BB 5675  10.171   7.611  20.464 -0.1691  0.0942  0.0205
 2522MET    SC1 5676  10.061   7.469  20.241  0.0758 -0.1067 -0.1381
 2523PHE     BB 5677  10.063   7.961  20.463  0.2730 -0.1423  0.2267
 2523PHE    SC1 5678   9.906   7.917  20.743  0.2263  0.1313 -0.4075
 2523PHE    SC2 5679   9.778   8.003  20.559 -0.2268 -0.0781 -0.1933
 2523PHE    SC3 5680   9.668   7.893  20.742  0.2447 -0.1022  0.0816
 2524PRO     BB 5681   9.988   8.075  20.154 -0.1351 -0.4315 -0.0389
 2524PRO    SC1 5682   9.955   7.992  19.986 -0.3120 -0.2371 -0.1004
 2525VAL     BB 5683  10.062   8.480  20.070  0.0617 -0.6392  0.0243
 2525VAL    SC1 5684  10.246   8.492  19.992  0.0115  0.0531 -0.0050
 2526GLY     BB 5685   9.778   8.656  20.162 -0.1939  0.0739  0.0422
 2527LYS     BB 5686   9.601   8.471  20.286  0.0077 -0.1230 -0.0422
 2527LYS    SC1 5687   9.481   8.282  20.261 -0.1431  0.1063  0.3820
 2527LYS    SC2 5688   9.299   8.046  20.178  0.0778 -0.0537 -0.0490
 2528ASN     BB 5689   9.547   8.559  20.658  0.1682  0.0327  0.0131
 2528ASN    SC1 5690   9.377   8.737  20.699  0.0725 -0.0158 -0.1695
 2529VAL     BB 5691   9.573   8.360  20.964  0.1300  0.0243 -0.0552
 2529VAL    SC1 5692   9.683   8.233  21.072 -0.0622  0.0206  0.1387
 2530VAL     BB 5693   9.287   8.450  21.233  0.2194 -0.1936 -0.4667
 2530VAL    SC1 5694   9.114   8.404  21.143  0.1254 -0.0090 -0.3807
 2531TYR     BB 5695   9.399   8.307  21.595 -0.0604  0.0133  0.0790
 2531TYR    SC1 5696   9.675   8.526  21.467 -0.1362 -0.4503 -0.0269
 2531TYR    SC2 5697   9.657   8.450  21.694 -0.1291 -0.1531  0.0749
 2531TYR    SC3 5698   9.950   8.504  21.609 -0.1360 -0.2216  0.0076
 2532THR     BB 5699   9.229   8.238  21.871  0.1593 -0.0200  0.3334
 2532THR    SC1 5700   9.051   8.163  21.900  0.1271 -0.0777  0.0113
 2533CYS     BB 5701   9.366   8.202  22.276 -0.0886  0.0367 -0.2879
 2533CYS    SC1 5702   9.156   8.275  22.366 -0.1868 -0.2820 -0.2592
 2534ASN     BB 5703   9.407   7.907  22.475 -0.1781 -0.0014 -0.3278
 2534ASN    SC1 5704   9.501   7.679  22.511 -0.2852 -0.0391 -0.2886
 2535GLU     BB 5705   9.065   7.876  22.704 -0.0038  0.1305  0.0714
 2535GLU    SC1 5706   9.031   7.662  22.900 -0.0240 -0.0927  0.1507
 2536GLY     BB 5707   8.919   8.160  22.818 -0.3203  0.1935 -0.2104
 2537TYR     BB 5708   9.258   8.337  22.862 -0.1908  0.1862 -0.0660
 2537TYR    SC1 5709   9.467   8.105  22.893  0.0053 -0.5258  0.1055
 2537TYR    SC2 5710   9.330   8.072  23.087  0.0966 -0.1258  0.2421
 2537TYR    SC3 5711   9.622   8.147  23.158  0.0782  0.2239 -0.0488
 2538SER     BB 5712   9.117   8.646  22.639 -0.3622  0.3188  0.4417
 2538SER    SC1 5713   8.927   8.603  22.634 -0.2522 -0.1393 -0.1443
 2539LEU     BB 5714   9.267   8.778  22.311 -0.2495 -0.4046  0.0948
 2539LEU    SC1 5715   9.443   8.660  22.153  0.0593  0.0935  0.0615
 2540ILE     BB 5716   9.399   9.116  22.303 -0.1247  0.0641 -0.2580
 2540ILE    SC1 5717   9.349   9.189  22.502  0.1643  0.1470 -0.0626
 2541GLY     BB 5718   9.485   9.264  22.025  0.0412  0.2854 -0.0733
 2542ASN     BB 5719   9.433   9.264  21.704 -0.0525  0.2010  0.1792
 2542ASN    SC1 5720   9.487   9.401  21.503  0.0541 -0.1885 -0.0610
 2543PRO     BB 5721   9.355   8.868  21.589 -0.0273 -0.0014  0.1400
 2543PRO    SC1 5722   9.246   8.723  21.646  0.1966 -0.3166 -0.2259
 2544VAL     BB 5723   9.481   8.856  21.219 -0.0117 -0.0038  0.1382
 2544VAL    SC1 5724   9.453   9.050  21.177 -0.0347 -0.0906 -0.2646
 2545ALA     BB 5725   9.833   8.782  21.077 -0.0655 -0.2456  0.4403
 2546ARG     BB 5726   9.885   8.872  20.772  0.2039  0.0376 -0.2507
 2546ARG    SC1 5727   9.815   9.026  20.612  0.2164 -0.0334  0.1918
 2546ARG    SC2 5728   9.942   9.231  20.347 -0.1332  0.4364  0.2074
 2547CYS     BB 5729  10.132   8.629  20.514  0.1690  0.2472  0.1626
 2547CYS    SC1 5730  10.015   8.444  20.612  0.1795  0.0660 -0.1630
 2548GLY     BB 5731  10.326   8.843  20.392 -0.1369  0.0741 -0.0804
 2549GLU     BB 5732  10.407   8.947  20.072 -0.0815 -0.1035  0.0544
 2549GLU    SC1 5733  10.247   9.136  19.961  0.2650  0.0425 -0.0653
 2550ASP     BB 5734  10.753   9.003  20.142  0.1330  0.1416 -0.1983
 2550ASP    SC1 5735  10.941   9.119  20.269 -0.0357  0.2015 -0.0019
 2551LEU     BB 5736  10.742   8.587  20.281 -0.1620  0.0430  0.3117
 2551LEU    SC1 5737  10.741   8.515  20.026  0.0170 -0.0282  0.3315
 2552ARG     BB 5738  10.661   8.710  20.592 -0.1475 -0.1925 -0.0201
 2552ARG    SC1 5739  10.835   8.852  20.663 -0.0632 -0.0326 -0.0510
 2552ARG    SC2 5740  11.107   8.818  20.807  0.0783 -0.0224 -0.2632
 2553TRP     BB 5741  10.417   8.757  20.880  0.3029  0.2555 -0.2013
 2553TRP    SC1 5742  10.580   8.663  21.060  0.1247 -0.2155 -0.0477
 2553TRP    SC2 5743  10.751   8.716  21.189  0.0206 -0.2139  0.0889
 2553TRP    SC3 5744  10.648   8.420  21.026  0.2285 -0.1785 -0.1055
 2553TRP    SC4 5745  10.851   8.487  21.206  0.0821 -0.1882  0.0649
 2554LEU     BB 5746  10.273   9.081  20.967 -0.3124  0.1360 -0.3114
 2554LEU    SC1 5747  10.454   9.266  21.021  0.0028 -0.1528 -0.3663
 2555VAL     BB 5748  10.160   9.044  21.342  0.1183 -0.1701  0.1234
 2555VAL    SC1 5749  10.275   8.883  21.368  0.1869 -0.1317  0.0571
 2556GLY     BB 5750  10.011   9.275  21.498 -0.2975  0.0261  0.0598
 2557GLU     BB 5751  10.123   9.315  21.793 -0.3340 -0.1884 -0.4071
 2557GLU    SC1 5752  10.417   9.309  21.819  0.0515  0.0696  0.1681
 2558MET     BB 5753   9.849   9.126  21.981  0.1135 -0.0471  0.1649
 2558MET    SC1 5754   9.785   8.919  21.803 -0.2119  0.2704 -0.1810
 2559HIS     BB 5755   9.834   8.938  22.414  0.1749 -0.0077  0.2526
 2559HIS    SC1 5756   9.994   9.044  22.447  0.0260  0.3225 -0.0799
 2559HIS    SC2 5757  10.150   9.148  22.491  0.0647  0.3023 -0.1749
 2559HIS    SC3 5758  10.207   9.167  22.284 -0.0619  0.3009 -0.2109
 2560CYS     BB 5759   9.601   8.705  22.604 -0.0578 -0.0817  0.0697
 2560CYS    SC1 5760   9.652   8.472  22.627 -0.0924 -0.0877  0.0818
 2561GLN     BB 5761   9.448   8.797  22.903 -0.1743  0.1159 -0.1385
 2561GLN    SC1 5762   9.541   9.031  22.973  0.2392  0.0421 -0.0073
 2562LYS     BB 5763   9.348   8.553  23.160 -0.0661  0.0038  0.0346
 2562LYS    SC1 5764   9.479   8.645  23.355  0.1345  0.0897 -0.3999
 2562LYS    SC2 5765   9.688   8.864  23.407  0.0236 -0.1170  0.0392
 2563ILE     BB 5766   8.987   8.542  23.219  0.1070  0.3419 -0.0033
 2563ILE    SC1 5767   8.785   8.541  23.135  0.0706  0.2422  0.4674
 2564ALA     BB 5768   8.969   8.623  23.583 -0.0714 -0.0009 -0.0988
 2565CYS     BB 5769   9.032   8.854  23.790 -0.1765 -0.1210 -0.0414
 2565CYS    SC1 5770   9.009   9.075  23.881  0.1779 -0.0528 -0.1137
 2566VAL     BB 5771   9.433   8.869  23.983 -0.4619  0.0666 -0.0199
 2566VAL    SC1 5772   9.493   8.756  23.829 -0.2359  0.0708  0.0631
 2567LEU     BB 5773   9.394   8.997  24.279 -0.0607 -0.0005  0.1064
 2567LEU    SC1 5774   9.466   9.012  24.534 -0.0334  0.3144  0.0810
 2568PRO     BB 5775   9.428   9.413  24.315 -0.1812  0.1774 -0.0723
 2568PRO    SC1 5776   9.275   9.450  24.209 -0.1738  0.1570 -0.0897
 2569VAL     BB 5777   9.664   9.502  24.512 -0.0146 -0.3227 -0.2373
 2569VAL    SC1 5778   9.845   9.565  24.457 -0.0598 -0.1656 -0.2103
 2570LEU     BB 5779   9.591   9.593  24.858  0.1130 -0.1204 -0.2244
 2570LEU    SC1 5780   9.468   9.373  24.941  0.0961 -0.0290 -0.0036
 2571MET     BB 5781   9.526   9.899  24.947 -0.1471 -0.3061 -0.1045
 2571MET    SC1 5782   9.683  10.067  24.711  0.0519  0.2513  0.1496
 2572ASP     BB 5783   9.662   9.932  25.290  0.1433  0.0041 -0.0213
 2572ASP    SC1 5784   9.667  10.185  25.323  0.0903  0.0171 -0.1086
 2573GLY     BB 5785   9.750   9.671  25.394 -0.1556 -0.0544  0.1136
 2574ILE     BB 5786   9.461   9.481  25.455 -0.0487 -0.0385 -0.1000
 2574ILE    SC1 5787   9.282   9.616  25.372 -0.0437 -0.1161  0.0616
 2575GLN     BB 5788   9.384   9.057  25.421 -0.1265 -0.3369 -0.1167
 2575GLN    SC1 5789   9.438   8.945  25.679  0.1525 -0.1869 -0.0388
 2576SER     BB 5790   9.231   8.900  25.090  0.1785 -0.0393  0.0837
 2576SER    SC1 5791   9.179   8.912  24.902 -0.0742 -0.0533  0.1508
 2577HIS     BB 5792   9.073   8.573  25.240 -0.0485  0.1326  0.0130
 2577HIS    SC1 5793   9.107   8.568  25.432 -0.0058  0.0316  0.0015
 2577HIS    SC2 5794   9.152   8.569  25.620  0.0762  0.0274 -0.0199
 2577HIS    SC3 5795   8.944   8.557  25.677  0.1031 -0.0010  0.0705
[truncated: 21,783,677 more chars]
