# Supplementary material for: Structural basis for membrane attack complex inhibition by CD59
Source: Nat Commun. 2023 Feb 16;14:890. doi: 10.1038/s41467-023-36441-z (PMC9935631; doi:10.1038/s41467-023-36441-z)
Supplement: Supplementary file 13 — Supplementary Data File 10 [file 41467_2023_36441_MOESM13_ESM.txt]

Protein in INSANE! Membrane UpperLeaflet>DOPC:CHOL=7.0:3.0 LowerLeaflet>DOPC:CHOL=7.0:3.0 t=   0.00000 step= 0
321500
    1GLN     BB    1  11.686   8.998  17.484
    1GLN    SC1    2  11.533   9.074  17.641
    2GLU     BB    3  11.869   8.711  17.570
    2GLU    SC1    4  11.918   8.411  17.490
    3GLN     BB    5  12.151   8.847  17.744
    3GLN    SC1    6  12.339   8.667  17.524
    4THR     BB    7  11.959   8.936  18.048
    4THR    SC1    8  11.788   8.843  18.048
    5TYR     BB    9  12.099   9.084  18.452
    5TYR    SC1   10  12.175   9.421  18.473
    5TYR    SC2   11  12.131   9.333  18.254
    5TYR    SC3   12  12.128   9.643  18.262
    6VAL     BB   13  11.912   9.156  18.755
    6VAL    SC1   14  11.736   9.081  18.700
    7ILE     BB   15  12.016   9.365  19.029
    7ILE    SC1   16  12.208   9.502  19.064
    8SER     BB   17  11.877   9.361  19.369
    8SER    SC1   18  11.836   9.200  19.470
    9ALA     BB   19  11.962   9.658  19.618
   10PRO     BB   20  11.766   9.709  19.908
   10PRO    SC1   21  11.805   9.681  20.092
   11LYS     BB   22  11.508   9.988  19.871
   11LYS    SC1   23  11.274   9.997  19.948
   11LYS    SC2   24  11.019  10.017  20.085
   12ILE     BB   25  11.740  10.255  20.079
   12ILE    SC1   26  11.570  10.351  20.169
   13PHE     BB   27  12.064  10.270  20.162
   13PHE    SC1   28  12.141  10.122  19.862
   13PHE    SC2   29  12.325  10.204  19.993
   13PHE    SC3   30  12.356  10.017  19.845
   14ARG     BB   31  12.212  10.338  20.491
   14ARG    SC1   32  12.075  10.233  20.639
   14ARG    SC2   33  11.837   9.986  20.507
   15VAL     BB   34  12.519  10.589  20.538
   15VAL    SC1   35  12.505  10.778  20.474
   16GLY     BB   36  12.790  10.361  20.658
   17ALA     BB   37  12.640   9.998  20.685
   18SER     BB   38  12.742   9.696  20.477
   18SER    SC1   39  12.897   9.579  20.460
   19GLU     BB   40  12.501   9.699  20.190
   19GLU    SC1   41  12.186   9.806  20.264
   20ASN     BB   42  12.473   9.347  20.060
   20ASN    SC1   43  12.524   9.185  20.243
   21ILE     BB   44  12.404   9.314  19.659
   21ILE    SC1   45  12.426   9.514  19.588
   22VAL     BB   46  12.319   9.011  19.428
   22VAL    SC1   47  12.164   8.887  19.451
   23ILE     BB   48  12.294   9.012  19.014
   23ILE    SC1   49  12.472   9.116  18.899
   24GLN     BB   50  12.175   8.684  18.837
   24GLN    SC1   51  11.932   8.588  18.787
   25VAL     BB   52  12.261   8.702  18.444
   25VAL    SC1   53  12.443   8.765  18.500
   26TYR     BB   54  12.098   8.515  18.228
   26TYR    SC1   55  11.824   8.319  18.221
   26TYR    SC2   56  12.015   8.192  18.293
   26TYR    SC3   57  11.761   8.133  18.462
   27GLY     BB   58  12.230   8.468  17.960
   28TYR     BB   59  12.609   8.346  17.947
   28TYR    SC1   60  12.712   8.633  17.910
   28TYR    SC2   61  12.694   8.595  18.146
   28TYR    SC3   62  12.548   8.853  18.054
   29THR     BB   63  12.831   8.117  17.900
   29THR    SC1   64  12.843   7.927  17.859
   30GLU     BB   65  13.133   8.363  17.951
   30GLU    SC1   66  13.172   8.556  17.682
   31ALA     BB   67  13.263   8.463  18.205
   32PHE     BB   68  13.278   8.786  18.268
   32PHE    SC1   69  13.085   8.894  18.032
   32PHE    SC2   70  12.967   8.938  18.236
   32PHE    SC3   71  12.945   9.088  18.050
   33ASP     BB   72  13.326   9.043  18.520
   33ASP    SC1   73  13.551   9.157  18.483
   34ALA     BB   74  13.099   9.291  18.634
   35THR     BB   75  13.091   9.560  18.875
   35THR    SC1   76  13.206   9.715  18.843
   36ILE     BB   77  12.791   9.764  19.122
   36ILE    SC1   78  12.713   9.592  19.192
   37SER     BB   79  12.925  10.108  19.196
   37SER    SC1   80  13.027  10.172  19.042
   38ILE     BB   81  12.796  10.338  19.399
   38ILE    SC1   82  12.664  10.314  19.609
   39LYS     BB   83  12.831  10.700  19.258
   39LYS    SC1   84  12.952  10.658  19.048
   39LYS    SC2   85  13.132  10.636  18.821
   40SER     BB   86  12.756  11.058  19.322
   40SER    SC1   87  12.899  11.181  19.372
   41TYR     BB   88  12.433  11.157  19.235
   41TYR    SC1   89  12.118  11.240  19.295
   41TYR    SC2   90  12.106  11.118  19.088
   41TYR    SC3   91  11.970  11.396  19.072
   42PRO     BB   92  12.501  11.406  19.000
   42PRO    SC1   93  12.407  11.571  18.991
   43ASP     BB   94  12.837  11.414  18.890
   43ASP    SC1   95  13.027  11.580  18.928
   44LYS     BB   96  12.913  11.080  18.895
   44LYS    SC1   97  12.823  10.991  18.678
   44LYS    SC2   98  12.733  10.874  18.411
   45LYS     BB   99  13.232  11.146  18.990
   45LYS    SC1  100  13.376  11.279  18.890
   45LYS    SC2  101  13.565  11.457  18.744
   46PHE     BB  102  13.333  10.995  19.328
   46PHE    SC1  103  13.331  11.235  19.566
   46PHE    SC2  104  13.422  11.027  19.645
   46PHE    SC3  105  13.359  11.198  19.801
   47SER     BB  106  13.269  10.639  19.391
   47SER    SC1  107  13.406  10.515  19.327
   48TYR     BB  108  13.165  10.642  19.755
   48TYR    SC1  109  13.019  10.893  19.915
   48TYR    SC2  110  12.907  10.815  19.717
   48TYR    SC3  111  12.727  10.994  19.894
   49SER     BB  112  13.140  10.244  19.788
   49SER    SC1  113  13.294  10.201  19.899
   50SER     BB  114  13.246   9.953  19.452
   50SER    SC1  115  13.419  10.044  19.442
   51GLY     BB  116  13.208   9.602  19.383
   52HIS     BB  117  13.426   9.459  19.150
   52HIS    SC1  118  13.583   9.434  19.036
   52HIS    SC2  119  13.740   9.419  18.925
   52HIS    SC3  120  13.861   9.353  19.092
   53VAL     BB  121  13.219   9.117  19.028
   53VAL    SC1  122  13.067   9.119  19.158
   54HIS     BB  123  13.323   8.751  18.856
   54HIS    SC1  124  13.420   8.628  18.972
   54HIS    SC2  125  13.526   8.527  19.097
   54HIS    SC3  126  13.371   8.379  19.122
   55LEU     BB  127  13.036   8.615  18.658
   55LEU    SC1  128  12.863   8.810  18.705
   56SER     BB  129  13.173   8.306  18.609
   56SER    SC1  130  13.348   8.236  18.657
   57SER     BB  131  12.985   7.869  18.471
   57SER    SC1  132  13.075   7.901  18.301
   58GLU     BB  133  13.108   7.800  18.780
   58GLU    SC1  134  13.075   7.596  19.007
   59ASN     BB  135  12.946   8.076  18.986
   59ASN    SC1  136  12.988   8.072  19.233
   60LYS     BB  137  12.661   8.005  18.838
   60LYS    SC1  138  12.599   7.776  18.811
   60LYS    SC2  139  12.595   7.527  18.961
   61PHE     BB  140  12.639   8.377  18.787
   61PHE    SC1  141  12.709   8.278  18.473
   61PHE    SC2  142  12.473   8.252  18.503
   61PHE    SC3  143  12.588   8.124  18.335
   62GLN     BB  144  12.449   8.417  19.012
   62GLN    SC1  145  12.489   8.218  19.212
   63ASN     BB  146  12.703   8.679  19.247
   63ASN    SC1  147  12.935   8.601  19.194
   64SER     BB  148  12.764   8.975  19.527
   64SER    SC1  149  12.813   8.869  19.684
   65ALA     BB  150  12.863   9.362  19.585
   66ILE     BB  151  12.871   9.484  19.896
   66ILE    SC1  152  12.975   9.334  20.059
   67LEU     BB  153  12.808   9.825  19.883
   67LEU    SC1  154  12.753   9.872  19.628
   68THR     BB  155  12.893  10.036  20.182
   68THR    SC1  156  13.037  10.030  20.314
   69ILE     BB  157  12.895  10.491  20.196
   69ILE    SC1  158  12.715  10.491  20.067
   70GLN     BB  159  13.170  10.543  20.464
   70GLN    SC1  160  13.293  10.378  20.648
   71PRO     BB  161  13.079  10.877  20.658
   71PRO    SC1  162  12.909  10.842  20.735
   72LYS     BB  163  13.333  11.106  20.656
   72LYS    SC1  164  13.315  11.359  20.696
   72LYS    SC2  165  13.105  11.552  20.616
   73GLN     BB  166  13.325  11.023  20.264
   73GLN    SC1  167  13.516  10.794  20.232
   74LEU     BB  168  13.041  11.221  20.241
   74LEU    SC1  169  12.812  11.198  20.373
   75PRO     BB  170  12.956  11.502  20.057
   75PRO    SC1  171  12.901  11.508  19.875
   76GLY     BB  172  12.760  11.679  20.310
   77GLY     BB  173  12.689  12.018  20.327
   78GLN     BB  174  12.452  12.106  20.510
   78GLN    SC1  175  12.426  12.189  20.761
   79ASN     BB  176  12.212  11.851  20.421
   79ASN    SC1  177  12.014  11.808  20.274
   80PRO     BB  178  12.417  11.553  20.466
   80PRO    SC1  179  12.453  11.427  20.603
   81VAL     BB  180  12.229  11.341  20.062
   81VAL    SC1  181  12.419  11.277  20.069
   82SER     BB  182  11.962  11.185  20.047
   82SER    SC1  183  11.781  11.181  20.119
   83TYR     BB  184  12.033  11.026  19.703
   83TYR    SC1  185  11.774  11.044  19.488
   83TYR    SC2  186  11.779  11.261  19.591
   83TYR    SC3  187  11.589  11.249  19.347
   84VAL     BB  188  12.281  10.803  19.471
   84VAL    SC1  189  12.420  10.722  19.589
   85TYR     BB  190  12.311  10.679  19.145
   85TYR    SC1  191  12.240  10.795  18.881
   85TYR    SC2  192  12.479  10.791  18.895
   85TYR    SC3  193  12.374  11.013  18.706
   86LEU     BB  194  12.381  10.322  19.112
   86LEU    SC1  195  12.339  10.087  19.227
   87GLU     BB  196  12.546  10.239  18.815
   87GLU    SC1  197  12.738  10.407  18.735
   88VAL     BB  198  12.661   9.906  18.730
   88VAL    SC1  199  12.505   9.793  18.677
   89VAL     BB  200  12.956   9.834  18.477
   89VAL    SC1  201  13.052  10.010  18.488
   90SER     BB  202  13.107   9.536  18.258
   90SER    SC1  203  13.299   9.536  18.294
   91LYS     BB  204  13.111   9.494  17.858
   91LYS    SC1  205  13.287   9.342  17.854
   91LYS    SC2  206  13.492   9.160  17.989
   92HIS     BB  207  12.780   9.441  17.781
   92HIS    SC1  208  12.708   9.263  17.747
   92HIS    SC2  209  12.620   9.095  17.711
   92HIS    SC3  210  12.803   9.004  17.643
   93PHE     BB  211  12.592   9.622  18.054
   93PHE    SC1  212  12.637   9.442  18.336
   93PHE    SC2  213  12.565   9.280  18.173
   93PHE    SC3  214  12.657   9.208  18.383
   94SER     BB  215  12.548   9.977  18.234
   94SER    SC1  216  12.649  10.143  18.248
   95LYS     BB  217  12.185  10.068  18.429
   95LYS    SC1  218  11.929  10.080  18.415
   95LYS    SC2  219  11.707   9.963  18.235
   96SER     BB  220  12.243  10.392  18.605
   96SER    SC1  221  12.323  10.512  18.474
   97LYS     BB  222  11.939  10.411  18.848
   97LYS    SC1  223  11.763  10.287  18.913
   97LYS    SC2  224  11.529  10.108  19.080
   98ARG     BB  225  11.847  10.648  19.166
   98ARG    SC1  226  11.714  10.801  19.020
   98ARG    SC2  227  11.456  10.986  18.850
   99MET     BB  228  11.844  10.518  19.448
   99MET    SC1  229  11.891  10.214  19.450
  100PRO     BB  230  11.790  10.658  19.778
  100PRO    SC1  231  11.647  10.731  19.879
  101ILE     BB  232  12.042  10.657  20.096
  101ILE    SC1  233  12.233  10.730  20.081
  102THR     BB  234  11.906  10.633  20.443
  102THR    SC1  235  11.738  10.730  20.446
  103TYR     BB  236  12.114  10.827  20.782
  103TYR    SC1  237  12.108  11.087  20.520
  103TYR    SC2  238  11.933  11.091  20.685
  103TYR    SC3  239  11.964  11.361  20.536
  104ASP     BB  240  11.935  10.675  20.957
  104ASP    SC1  241  11.680  10.675  20.951
  105ASN     BB  242  12.206  10.378  21.102
  105ASN    SC1  243  12.405  10.341  20.955
  106GLY     BB  244  12.178  10.160  21.383
  107PHE     BB  245  11.959  10.170  21.677
  107PHE    SC1  246  11.652  10.076  21.689
  107PHE    SC2  247  11.732   9.988  21.480
  107PHE    SC3  248  11.497  10.028  21.511
  108LEU     BB  249  11.992  10.413  21.978
  108LEU    SC1  250  12.138  10.633  21.995
  109PHE     BB  251  11.886  10.263  22.239
  109PHE    SC1  252  11.817   9.943  22.157
  109PHE    SC2  253  11.709   9.979  22.368
  109PHE    SC3  254  11.838   9.780  22.332
  110ILE     BB  255  11.801  10.407  22.569
  110ILE    SC1  256  11.746  10.626  22.578
  111HIS     BB  257  11.846  10.207  22.828
  111HIS    SC1  258  11.849  10.062  22.958
  111HIS    SC2  259  11.842   9.938  23.106
  111HIS    SC3  260  11.978   9.801  23.009
  112THR     BB  261  11.662  10.432  23.169
  112THR    SC1  262  11.556  10.501  23.020
  113ASP     BB  263  11.776  10.322  23.491
  113ASP    SC1  264  12.010  10.223  23.476
  114LYS     BB  265  11.418  10.332  23.604
  114LYS    SC1  266  11.322  10.292  23.820
  114LYS    SC2  267  11.348  10.254  24.101
  115PRO     BB  268  11.081  10.474  23.430
  115PRO    SC1  269  11.105  10.452  23.243
  116VAL     BB  270  10.963  10.728  23.653
  116VAL    SC1  271  10.790  10.690  23.746
  117TYR     BB  272  11.240  10.893  23.911
  117TYR    SC1  273  11.472  10.723  24.046
  117TYR    SC2  274  11.548  10.877  23.878
  117TYR    SC3  275  11.739  10.636  23.914
  118THR     BB  276  11.188  11.086  24.207
  118THR    SC1  277  11.261  11.098  24.388
  119PRO     BB  278  11.347  11.536  24.224
  119PRO    SC1  279  11.164  11.582  24.203
  120ASP     BB  280  11.583  11.517  24.431
  120ASP    SC1  281  11.553  11.452  24.675
  121GLN     BB  282  11.784  11.207  24.292
  121GLN    SC1  283  11.750  10.973  24.369
  122SER     BB  284  12.032  11.090  23.925
  122SER    SC1  285  12.121  10.945  24.020
  123VAL     BB  286  11.917  11.014  23.547
  123VAL    SC1  287  11.794  11.140  23.452
  124LYS     BB  288  12.062  10.721  23.514
  124LYS    SC1  289  12.128  10.616  23.686
  124LYS    SC2  290  12.245  10.447  23.879
  125VAL     BB  291  12.073  10.677  23.209
  125VAL    SC1  292  11.982  10.793  23.074
  126ARG     BB  293  12.341  10.456  22.965
  126ARG    SC1  294  12.361  10.179  22.996
  126ARG    SC2  295  12.373  10.023  23.248
  127VAL     BB  296  12.240  10.426  22.558
  127VAL    SC1  297  12.225  10.607  22.475
  128TYR     BB  298  12.296  10.093  22.356
  128TYR    SC1  299  12.332   9.819  22.464
  128TYR    SC2  300  12.191   9.921  22.629
  128TYR    SC3  301  12.427   9.762  22.753
  129SER     BB  302  12.446  10.175  22.044
  129SER    SC1  303  12.560  10.332  22.031
  130LEU     BB  304  12.458   9.899  21.706
  130LEU    SC1  305  12.340   9.735  21.878
  131ASN     BB  306  12.534   9.993  21.425
  131ASN    SC1  307  12.703  10.039  21.246
  132ASP     BB  308  12.253   9.874  21.077
  132ASP    SC1  309  12.050   9.860  20.923
  133ASP     BB  310  12.509   9.562  21.106
  133ASP    SC1  311  12.721   9.557  20.964
  134LEU     BB  312  12.470   9.518  21.459
  134LEU    SC1  313  12.239   9.399  21.509
  135LYS     BB  314  12.800   9.560  21.484
  135LYS    SC1  315  13.047   9.555  21.455
  135LYS    SC2  316  13.324   9.496  21.306
  136PRO     BB  317  12.845   9.789  21.855
  136PRO    SC1  318  12.884   9.635  21.959
  137ALA     BB  319  12.856  10.080  21.705
  138LYS     BB  320  13.120  10.320  21.851
  138LYS    SC1  321  13.256  10.129  21.913
  138LYS    SC2  322  13.554  10.052  21.886
  139ARG     BB  323  13.127  10.603  21.724
  139ARG    SC1  324  13.133  10.652  21.493
  139ARG    SC2  325  12.973  10.890  21.319
  140GLU     BB  326  13.023  10.943  21.919
  140GLU    SC1  327  13.148  11.106  21.707
  141THR     BB  328  12.670  11.021  22.112
  141THR    SC1  329  12.540  10.882  22.153
  142VAL     BB  330  12.489  11.345  22.270
  142VAL    SC1  331  12.396  11.439  22.120
  143LEU     BB  332  12.173  11.261  22.481
  143LEU    SC1  333  12.049  11.087  22.638
  144THR     BB  334  11.966  11.548  22.490
  144THR    SC1  335  11.875  11.695  22.400
  145PHE     BB  336  11.754  11.601  22.878
  145PHE    SC1  337  12.097  11.453  22.962
  145PHE    SC2  338  11.907  11.332  23.043
  145PHE    SC3  339  12.128  11.247  23.080
  146ILE     BB  340  11.477  11.748  22.799
  146ILE    SC1  341  11.404  11.777  22.591
  147ASP     BB  342  11.322  11.934  23.015
  147ASP    SC1  343  11.333  12.086  23.219
  148PRO     BB  344  10.918  11.863  23.004
  148PRO    SC1  345  10.768  11.877  23.120
  149GLU     BB  346  10.954  12.250  22.941
  149GLU    SC1  347  10.827  12.513  22.993
  150GLY     BB  348  11.107  12.148  22.673
  151SER     BB  349  11.431  12.362  22.696
  151SER    SC1  350  11.481  12.473  22.848
  152GLU     BB  351  11.757  12.141  22.571
  152GLU    SC1  352  11.782  12.277  22.328
  153VAL     BB  353  11.911  12.067  22.920
  153VAL    SC1  354  11.786  12.034  23.072
  154ASP     BB  355  12.241  11.951  22.899
  154ASP    SC1  356  12.448  11.895  23.038
  155MET     BB  357  12.349  11.794  22.576
  155MET    SC1  358  12.247  12.074  22.426
  156VAL     BB  359  12.526  11.489  22.701
  156VAL    SC1  360  12.572  11.408  22.878
  157GLU     BB  361  12.811  11.390  22.482
  157GLU    SC1  362  12.825  11.717  22.395
  158GLU     BB  363  13.073  11.096  22.533
  158GLU    SC1  364  13.221  11.257  22.756
  159ILE     BB  365  13.234  10.965  22.275
  159ILE    SC1  366  13.451  11.020  22.192
  160ASP     BB  367  13.139  10.561  22.327
  160ASP    SC1  368  13.176  10.587  22.578
  161HIS     BB  369  13.500  10.244  22.340
  161HIS    SC1  370  13.576  10.415  22.285
  161HIS    SC2  371  13.659  10.581  22.230
  161HIS    SC3  372  13.609  10.546  22.023
  162ILE     BB  373  13.268  10.015  22.376
  162ILE    SC1  374  13.209   9.828  22.296
  163GLY     BB  375  12.819  10.022  22.299
  164ILE     BB  376  12.747  10.086  22.610
  164ILE    SC1  377  12.849  10.021  22.777
  165ILE     BB  378  12.691  10.482  22.642
  165ILE    SC1  379  12.719  10.578  22.434
  166SER     BB  380  12.759  10.508  22.994
  166SER    SC1  381  12.826  10.370  23.115
  167PHE     BB  382  12.649  10.809  23.081
  167PHE    SC1  383  12.476  10.972  22.865
  167PHE    SC2  384  12.701  10.931  22.792
  167PHE    SC3  385  12.528  10.971  22.630
  168PRO     BB  386  12.759  11.071  23.281
  168PRO    SC1  387  12.890  11.187  23.207
  169ASP     BB  388  12.413  11.105  23.496
  169ASP    SC1  389  12.482  10.936  23.674
  170PHE     BB  390  12.249  11.342  23.553
  170PHE    SC1  391  12.001  11.542  23.432
  170PHE    SC2  392  12.216  11.590  23.336
  170PHE    SC3  393  12.048  11.760  23.344
  171LYS     BB  394  12.165  11.452  23.930
  171LYS    SC1  395  12.276  11.686  23.929
  171LYS    SC2  396  12.208  11.987  23.961
  172ILE     BB  397  11.780  11.597  23.865
  172ILE    SC1  398  11.639  11.425  23.802
  173PRO     BB  399  11.795  11.926  23.711
  173PRO    SC1  400  11.677  11.975  23.569
  174SER     BB  401  11.671  12.087  24.040
  174SER    SC1  402  11.637  11.955  24.179
  175ASN     BB  403  11.434  12.256  23.853
  175ASN    SC1  404  11.277  12.446  23.897
  176PRO     BB  405  11.230  12.008  23.753
  176PRO    SC1  406  11.292  11.831  23.785
  177ARG     BB  407  10.863  12.023  23.567
  177ARG    SC1  408  10.844  12.257  23.473
  177ARG    SC2  409  11.115  12.473  23.442
  178TYR     BB  410  10.771  11.698  23.637
  178TYR    SC1  411  10.830  11.737  23.920
  178TYR    SC2  412  10.593  11.759  23.887
  178TYR    SC3  413  10.672  11.743  24.186
  179GLY     BB  414  10.744  11.535  23.444
  180MET     BB  415  10.777  11.365  23.107
  180MET    SC1  416  10.524  11.268  23.055
  181TRP     BB  417  11.050  11.373  23.050
  181TRP    SC1  418  11.221  11.435  23.243
  181TRP    SC2  419  11.289  11.608  23.360
  181TRP    SC3  420  11.454  11.350  23.184
  181TRP    SC4  421  11.535  11.580  23.323
  182THR     BB  422  11.214  11.320  22.699
  182THR    SC1  423  11.085  11.346  22.555
  183ILE     BB  424  11.540  11.211  22.669
  183ILE    SC1  425  11.587  11.063  22.806
  184LYS     BB  426  11.671  11.226  22.322
  184LYS    SC1  427  11.521  11.402  22.232
  184LYS    SC2  428  11.381  11.614  22.086
  185ALA     BB  429  11.986  11.081  22.173
  186LYS     BB  430  12.163  11.090  21.864
  186LYS    SC1  431  12.114  11.182  21.634
  186LYS    SC2  432  12.231  11.363  21.421
  187TYR     BB  433  12.538  11.023  21.693
  187TYR    SC1  434  12.419  10.739  21.642
  187TYR    SC2  435  12.657  10.725  21.661
  187TYR    SC3  436  12.529  10.459  21.567
  188LYS     BB  437  12.703  11.322  21.668
  188LYS    SC1  438  12.804  11.431  21.860
  188LYS    SC2  439  13.029  11.424  22.042
  189GLU     BB  440  12.729  11.368  21.383
  189GLU    SC1  441  12.601  11.660  21.326
  190ASP     BB  442  12.704  11.267  21.087
  190ASP    SC1  443  12.903  11.278  20.929
  191PHE     BB  444  12.308  11.084  20.994
  191PHE    SC1  445  12.394  10.887  21.201
  191PHE    SC2  446  12.511  10.811  21.006
  191PHE    SC3  447  12.550  10.706  21.218
  192SER     BB  448  11.859  11.035  21.238
  192SER    SC1  449  11.843  11.206  21.145
  193THR     BB  450  11.870  10.811  21.469
  193THR    SC1  451  11.890  10.617  21.457
  194THR     BB  452  11.623  10.967  21.739
  194THR    SC1  453  11.535  11.141  21.727
  195GLY     BB  454  11.662  10.734  22.011
  196THR     BB  455  11.366  10.849  22.215
  196THR    SC1  456  11.235  10.963  22.125
  197ALA     BB  457  11.320  10.795  22.574
  198TYR     BB  458  11.043  10.888  22.807
  198TYR    SC1  459  10.872  10.935  22.535
  198TYR    SC2  460  10.731  11.004  22.716
  198TYR    SC3  461  10.662  11.145  22.449
  199PHE     BB  462  11.091  10.973  23.118
  199PHE    SC1  463  11.275  10.990  23.397
  199PHE    SC2  464  11.405  10.908  23.213
  199PHE    SC3  465  11.438  10.818  23.433
  200GLU     BB  466  10.822  11.062  23.385
  200GLU    SC1  467  10.547  10.946  23.473
  201VAL     BB  468  10.942  11.237  23.694
  201VAL    SC1  469  11.112  11.338  23.726
  202LYS     BB  470  10.684  11.241  23.977
  202LYS    SC1  471  10.512  11.288  23.834
  202LYS    SC2  472  10.316  11.286  23.608
  203GLU     BB  473  10.707  11.278  24.352
  203GLU    SC1  474  10.885  11.425  24.533
  204TYR     BB  475  10.678  10.960  24.463
  204TYR    SC1  476  10.858  10.737  24.295
  204TYR    SC2  477  10.930  10.753  24.524
  204TYR    SC3  478  11.140  10.615  24.341
  205VAL     BB  479  10.488  10.705  24.663
  205VAL    SC1  480  10.382  10.688  24.831
  206LEU     BB  481  10.646  10.377  24.562
  206LEU    SC1  482  10.842  10.201  24.590
  207PRO     BB  483  10.388  10.081  24.605
  207PRO    SC1  484  10.328  10.067  24.425
  208HIS     BB  485  10.413   9.839  24.835
  208HIS    SC1  486  10.556   9.778  24.952
  208HIS    SC2  487  10.707   9.728  25.062
  208HIS    SC3  488  10.650   9.520  25.060
  209PHE     BB  489  10.160   9.638  24.637
  209PHE    SC1  490   9.969   9.769  24.873
  209PHE    SC2  491   9.811   9.675  24.719
  209PHE    SC3  492   9.749   9.709  24.948
  210SER     BB  493  10.055   9.490  24.339
  210SER    SC1  494  10.135   9.534  24.167
  211VAL     BB  495   9.679   9.547  24.270
  211VAL    SC1  496   9.513   9.646  24.322
  212SER     BB  497   9.574   9.418  23.910
  212SER    SC1  498   9.658   9.242  23.904
  213ILE     BB  499   9.191   9.399  23.770
  213ILE    SC1  500   9.153   9.607  23.766
  214GLU     BB  501   8.995   9.163  23.578
  214GLU    SC1  502   9.205   8.938  23.634
  215PRO     BB  503   8.722   9.351  23.411
  215PRO    SC1  504   8.766   9.506  23.310
  216GLU     BB  505   8.602   9.097  23.142
  216GLU    SC1  506   8.326   8.948  23.233
  217TYR     BB  507   8.677   9.153  22.916
  217TYR    SC1  508   8.899   9.024  22.731
  217TYR    SC2  509   8.680   8.954  22.663
  217TYR    SC3  510   8.893   8.732  22.627
  218ASN     BB  511   8.752   9.462  22.776
  218ASN    SC1  512   8.913   9.640  22.705
  219PHE     BB  513   8.409   9.586  22.616
  219PHE    SC1  514   8.253   9.331  22.444
  219PHE    SC2  515   8.336   9.229  22.644
  219PHE    SC3  516   8.153   9.129  22.526
  220ILE     BB  517   8.095   9.663  22.789
  220ILE    SC1  518   8.078   9.764  22.961
  221GLY     BB  519   7.812   9.602  22.613
  222TYR     BB  520   7.636   9.454  22.550
  222TYR    SC1  521   7.357   9.527  22.353
  222TYR    SC2  522   7.476   9.322  22.316
  222TYR    SC3  523   7.183   9.311  22.214
  223LYS     BB  524   7.584   9.120  22.754
  223LYS    SC1  525   7.733   8.948  22.620
  223LYS    SC2  526   7.849   8.766  22.436
  224ASN     BB  527   7.774   9.250  23.064
  224ASN    SC1  528   8.013   9.218  23.000
  225PHE     BB  529   7.603   9.578  23.074
  225PHE    SC1  530   7.428   9.765  22.855
  225PHE    SC2  531   7.302   9.561  22.859
  225PHE    SC3  532   7.195   9.766  22.797
  226LYS     BB  533   7.435   9.504  23.355
  226LYS    SC1  534   7.252   9.442  23.483
  226LYS    SC2  535   7.006   9.532  23.604
  227ASN     BB  536   7.673   9.273  23.492
  227ASN    SC1  537   7.545   9.100  23.619
  228PHE     BB  538   7.968   9.312  23.482
  228PHE    SC1  539   8.241   9.481  23.327
  228PHE    SC2  540   8.089   9.583  23.482
  228PHE    SC3  541   8.292   9.696  23.421
  229GLU     BB  542   8.194   9.143  23.696
  229GLU    SC1  543   8.238   8.878  23.817
  230ILE     BB  544   8.540   9.286  23.793
  230ILE    SC1  545   8.648   9.490  23.846
  231THR     BB  546   8.781   9.008  23.922
  231THR    SC1  547   8.863   8.832  23.942
  232ILE     BB  548   9.064   9.216  24.170
  232ILE    SC1  549   9.040   9.341  24.342
  233LYS     BB  550   9.408   9.077  24.301
  233LYS    SC1  551   9.378   8.882  24.141
  233LYS    SC2  552   9.382   8.609  24.007
  234ALA     BB  553   9.611   9.169  24.497
  235ARG     BB  554   9.983   9.094  24.643
  235ARG    SC1  555  10.074   8.927  24.505
  235ARG    SC2  556  10.081   8.983  24.165
  236TYR     BB  557  10.270   9.266  24.770
  236TYR    SC1  558  10.134   9.384  25.008
  236TYR    SC2  559  10.293   9.218  25.078
  236TYR    SC3  560  10.076   9.275  25.293
  237PHE     BB  561  10.585   9.237  24.639
  237PHE    SC1  562  10.522   9.176  24.344
  237PHE    SC2  563  10.594   9.405  24.345
  237PHE    SC3  564  10.546   9.296  24.137
  238TYR     BB  565  10.793   9.051  24.709
  238TYR    SC1  566  10.649   8.999  25.027
  238TYR    SC2  567  10.856   9.120  25.041
  238TYR    SC3  568  10.782   8.976  25.306
  239ASN     BB  569  10.604   8.760  24.610
  239ASN    SC1  570  10.551   8.640  24.398
  240LYS     BB  571  10.299   8.676  24.929
  240LYS    SC1  572  10.286   8.481  25.047
  240LYS    SC2  573  10.149   8.198  25.094
  241VAL     BB  574   9.903   8.832  24.965
  241VAL    SC1  575   9.840   8.661  24.884
  242VAL     BB  576   9.705   9.123  24.997
  242VAL    SC1  577   9.586   9.282  24.976
  243THR     BB  578   9.546   8.936  25.329
  243THR    SC1  579   9.647   8.913  25.494
  244GLU     BB  580   9.214   9.141  25.391
  244GLU    SC1  581   9.164   8.974  25.665
  245ALA     BB  582   9.164   9.468  25.279
  246ASP     BB  583   8.902   9.617  25.188
  246ASP    SC1  584   8.724   9.773  25.283
  247VAL     BB  585   8.792   9.706  24.821
  247VAL    SC1  586   8.803   9.530  24.726
  248TYR     BB  587   8.625   9.978  24.757
  248TYR    SC1  588   8.583  10.271  24.768
  248TYR    SC2  589   8.708  10.183  24.954
  248TYR    SC3  590   8.543  10.434  25.029
  249ILE     BB  591   8.544   9.981  24.366
  249ILE    SC1  592   8.588   9.765  24.342
  250THR     BB  593   8.445  10.266  24.179
  250THR    SC1  594   8.435  10.450  24.242
  251PHE     BB  595   8.260  10.363  23.795
  251PHE    SC1  596   8.003  10.226  23.952
  251PHE    SC2  597   7.975  10.194  23.716
  251PHE    SC3  598   7.806  10.118  23.869
  252GLY     BB  599   8.273  10.687  23.619
  253ILE     BB  600   8.220  10.700  23.248
  253ILE    SC1  601   8.053  10.577  23.223
  254ARG     BB  602   8.522  10.864  23.055
  254ARG    SC1  603   8.753  10.837  23.020
  254ARG    SC2  604   9.045  10.940  23.151
  255GLU     BB  605   8.449  11.035  22.744
  255GLU    SC1  606   8.157  11.057  22.801
  256ASP     BB  607   8.749  11.112  22.567
  256ASP    SC1  608   8.761  11.182  22.322
  257LEU     BB  609   9.117  10.841  22.626
  257LEU    SC1  610   9.128  10.624  22.778
  258LYS     BB  611   9.319  11.025  22.602
  258LYS    SC1  612   9.466  11.057  22.410
  258LYS    SC2  613   9.693  11.255  22.331
  259ASP     BB  614   9.292  11.221  22.865
  259ASP    SC1  615   9.410  11.240  23.090
  260ASP     BB  616   8.944  11.430  23.021
  260ASP    SC1  617   8.754  11.524  22.879
  261GLN     BB  618   8.892  11.405  23.371
  261GLN    SC1  619   9.124  11.395  23.489
  262LYS     BB  620   8.614  11.245  23.395
  262LYS    SC1  621   8.436  11.297  23.237
  262LYS    SC2  622   8.313  11.442  23.034
  263GLU     BB  623   8.320  11.161  23.693
  263GLU    SC1  624   8.284  11.387  23.836
  264MET     BB  625   8.233  10.886  23.940
  264MET    SC1  626   8.445  10.958  24.176
  265MET     BB  627   7.966  10.753  24.042
  265MET    SC1  628   7.768  10.627  23.835
  266GLN     BB  629   7.900  10.799  24.390
  266GLN    SC1  630   8.152  10.772  24.532
  267THR     BB  631   7.585  10.496  24.364
  267THR    SC1  632   7.461  10.469  24.217
  268ALA     BB  633   7.820  10.172  24.372
  269MET     BB  634   7.992  10.207  24.439
  269MET    SC1  635   8.130  10.322  24.691
  270GLN     BB  636   8.145   9.856  24.593
  270GLN    SC1  637   8.088   9.630  24.479
  271ASN     BB  638   8.297   9.838  24.877
  271ASN    SC1  639   8.270   9.952  25.098
  272THR     BB  640   8.365   9.440  24.912
  272THR    SC1  641   8.250   9.318  24.812
  273MET     BB  642   8.634   9.253  25.117
  273MET    SC1  643   8.687   9.138  25.379
  274LEU     BB  644   8.924   9.077  24.963
  274LEU    SC1  645   9.136   9.202  24.865
  275ILE     BB  646   9.036   8.798  25.138
  275ILE    SC1  647   8.967   8.739  25.318
  276ASN     BB  648   9.367   8.579  25.075
  276ASN    SC1  649   9.270   8.356  25.135
  277GLY     BB  650   9.400   8.807  24.771
  278ILE     BB  651   9.126   8.842  24.556
  278ILE    SC1  652   9.115   8.631  24.477
  279ALA     BB  653   8.808   8.972  24.549
  280GLN     BB  654   8.516   8.841  24.332
  280GLN    SC1  655   8.565   8.593  24.379
  281VAL     BB  656   8.325   9.187  24.194
  281VAL    SC1  657   8.454   9.311  24.283
  282THR     BB  658   7.972   9.260  24.068
  282THR    SC1  659   7.843   9.119  24.110
  283PHE     BB  660   7.900   9.593  23.894
  283PHE    SC1  661   8.104   9.797  24.037
  283PHE    SC2  662   8.227   9.683  23.866
  283PHE    SC3  663   8.299   9.899  23.943
  284ASP     BB  664   7.616   9.597  23.780
  284ASP    SC1  665   7.400   9.575  23.914
  285SER     BB  666   7.602   9.899  23.471
  285SER    SC1  667   7.752   9.946  23.356
  286GLU     BB  668   7.244   9.940  23.383
  286GLU    SC1  669   7.028   9.856  23.258
  287THR     BB  670   7.151  10.029  23.710
  287THR    SC1  671   7.028   9.963  23.846
  288ALA     BB  672   7.413  10.290  23.767
  289VAL     BB  673   7.376  10.435  23.455
  289VAL    SC1  674   7.542  10.417  23.345
  290LYS     BB  675   7.029  10.458  23.507
  290LYS    SC1  676   6.891  10.290  23.477
  290LYS    SC2  677   6.681  10.104  23.479
  291GLU     BB  678   7.057  10.596  23.862
  291GLU    SC1  679   6.842  10.756  23.925
  292LEU     BB  680   7.326  10.880  23.832
  292LEU    SC1  681   7.436  10.967  24.057
  293SER     BB  682   7.405  10.953  23.506
  293SER    SC1  683   7.587  10.920  23.444
  294TYR     BB  684   7.136  11.084  23.317
  294TYR    SC1  685   6.947  11.087  23.581
  294TYR    SC2  686   6.984  11.313  23.507
  294TYR    SC3  687   6.996  11.284  23.815
  295TYR     BB  688   7.057  10.837  23.046
  295TYR    SC1  689   7.296  10.866  22.820
  295TYR    SC2  690   7.392  10.763  23.015
  295TYR    SC3  691   7.550  11.013  22.922
  296SER     BB  692   6.872  10.613  23.066
  296SER    SC1  693   6.680  10.581  23.076
  297LEU     BB  694   7.116  10.257  22.744
  297LEU    SC1  695   7.223  10.250  22.986
  298GLU     BB  696   7.360  10.203  22.542
  298GLU    SC1  697   7.474   9.993  22.353
  299ASP     BB  698   7.291  10.415  22.281
  299ASP    SC1  699   7.130  10.403  22.083
  300LEU     BB  700   7.436  10.688  22.411
  300LEU    SC1  701   7.322  10.920  22.352
  301ASN     BB  702   7.715  10.601  22.557
  301ASN    SC1  703   7.834  10.691  22.757
  302ASN     BB  704   7.871  10.422  22.345
  302ASN    SC1  705   7.764  10.387  22.121
  303LYS     BB  706   8.207  10.595  22.494
  303LYS    SC1  707   8.181  10.831  22.374
  303LYS    SC2  708   8.279  11.046  22.237
  304TYR     BB  709   8.463  10.438  22.777
  304TYR    SC1  710   8.683  10.437  22.517
  304TYR    SC2  711   8.674  10.658  22.608
  304TYR    SC3  712   8.720  10.657  22.302
  305LEU     BB  713   8.431  10.321  23.152
  305LEU    SC1  714   8.286  10.160  23.304
  306TYR     BB  715   8.665  10.405  23.391
  306TYR    SC1  716   8.863  10.575  23.605
  306TYR    SC2  717   8.728  10.757  23.525
  306TYR    SC3  718   8.697  10.709  23.830
  307ILE     BB  719   8.667  10.165  23.646
  307ILE    SC1  720   8.631   9.970  23.594
  308ALA     BB  721   8.920  10.204  23.937
  309VAL     BB  722   8.993  10.025  24.226
  309VAL    SC1  723   9.011   9.827  24.239
  310THR     BB  724   9.156  10.156  24.576
  310THR    SC1  725   9.122  10.321  24.675
  311VAL     BB  726   9.288   9.861  24.804
  311VAL    SC1  727   9.259   9.670  24.753
  312ILE     BB  728   9.328   9.965  25.145
  312ILE    SC1  729   9.134  10.081  25.186
  313GLU     BB  730   9.460   9.810  25.364
  313GLU    SC1  731   9.621   9.525  25.404
  314SER     BB  732   9.222   9.762  25.654
  314SER    SC1  733   9.059   9.870  25.658
  315THR     BB  734   9.428   9.533  25.869
  315THR    SC1  735   9.395   9.341  25.869
  316GLY     BB  736   9.674   9.792  25.813
  317GLY     BB  737   9.793  10.024  25.659
  318PHE     BB  738   9.864   9.991  25.331
  318PHE    SC1  739  10.226   9.915  25.341
  318PHE    SC2  740  10.071   9.740  25.289
  318PHE    SC3  741  10.303   9.689  25.325
  319SER     BB  742   9.641  10.192  24.981
  319SER    SC1  743   9.604  10.339  25.104
  320GLU     BB  744   9.748  10.191  24.592
  320GLU    SC1  745   9.935  10.381  24.484
  321GLU     BB  746   9.504  10.199  24.311
  321GLU    SC1  747   9.400  10.483  24.270
  322ALA     BB  748   9.424  10.029  24.044
  323GLU     BB  749   9.218  10.214  23.737
  323GLU    SC1  750   9.458  10.445  23.655
  324ILE     BB  751   9.194  10.051  23.428
  324ILE    SC1  752   9.136   9.876  23.305
  325PRO     BB  753   9.051  10.375  23.210
  325PRO    SC1  754   9.213  10.466  23.246
  326GLY     BB  755   8.873  10.276  22.910
  327ILE     BB  756   8.669   9.992  22.900
  327ILE    SC1  757   8.568   9.874  23.066
  328LYS     BB  758   8.507  10.005  22.604
  328LYS    SC1  759   8.545   9.985  22.386
  328LYS    SC2  760   8.619  10.160  22.151
  329TYR     BB  761   8.122  10.061  22.573
  329TYR    SC1  762   7.812  10.119  22.664
  329TYR    SC2  763   7.964  10.199  22.831
  329TYR    SC3  764   7.676  10.162  22.939
  330VAL     BB  765   8.084  10.036  22.216
  330VAL    SC1  766   8.155  10.176  22.091
  331LEU     BB  767   7.804   9.863  21.986
  331LEU    SC1  768   7.823   9.650  22.143
  332SER     BB  769   8.057   9.687  21.764
  332SER    SC1  770   8.113   9.686  21.577
  333PRO     BB  771   8.305   9.533  22.015
  333PRO    SC1  772   8.417   9.672  22.080
  334TYR     BB  773   8.482   9.271  21.819
  334TYR    SC1  774   8.276   9.062  22.026
  334TYR    SC2  775   8.123   9.132  21.855
  334TYR    SC3  776   8.000   9.145  22.139
  335LYS     BB  777   8.660   9.400  21.515
  335LYS    SC1  778   8.599   9.633  21.414
  335LYS    SC2  779   8.548   9.775  21.155
  336LEU     BB  780   8.887   9.192  21.276
  336LEU    SC1  781   8.702   9.148  21.091
  337ASN     BB  782   9.214   9.260  21.124
  337ASN    SC1  783   9.249   9.446  20.961
  338LEU     BB  784   9.423   9.004  20.956
  338LEU    SC1  785   9.411   8.847  20.743
  339VAL     BB  786   9.738   8.813  21.067
  339VAL    SC1  787   9.670   8.714  21.227
  340ALA     BB  788  10.001   8.657  20.845
  341THR     BB  789   9.771   8.635  20.482
  341THR    SC1  790   9.726   8.446  20.461
  342PRO     BB  791   9.890   8.798  20.159
  342PRO    SC1  792   9.997   8.665  20.076
  343LEU     BB  793   9.595   8.932  20.040
  343LEU    SC1  794   9.392   8.942  20.210
  344PHE     BB  795   9.724   8.961  19.726
  344PHE    SC1  796   9.860   9.265  19.764
  344PHE    SC2  797   9.632   9.288  19.693
  344PHE    SC3  798   9.706   9.395  19.895
  345LEU     BB  799   9.598   8.611  19.597
  345LEU    SC1  800   9.345   8.555  19.540
  346LYS     BB  801   9.801   8.330  19.545
  346LYS    SC1  802  10.019   8.370  19.650
  346LYS    SC2  803  10.262   8.441  19.697
  347PRO     BB  804   9.587   8.225  19.252
  347PRO    SC1  805   9.609   8.368  19.129
  348GLY     BB  806   9.521   7.935  19.304
  349ILE     BB  807   9.678   7.780  19.547
  349ILE    SC1  808   9.864   7.807  19.619
  350PRO     BB  809   9.497   7.657  19.904
  350PRO    SC1  810   9.537   7.497  19.998
  351TYR     BB  811   9.468   7.954  20.064
  351TYR    SC1  812   9.656   8.216  20.041
  351TYR    SC2  813   9.466   8.188  19.896
  351TYR    SC3  814   9.459   8.455  20.055
  352PRO     BB  815   9.421   8.049  20.433
  352PRO    SC1  816   9.523   7.967  20.571
  353ILE     BB  817   9.272   8.382  20.566
  353ILE    SC1  818   9.098   8.503  20.525
  354LYS     BB  819   9.358   8.381  20.894
  354LYS    SC1  820   9.602   8.313  20.973
  354LYS    SC2  821   9.840   8.190  20.873
  355VAL     BB  822   9.192   8.618  21.153
  355VAL    SC1  823   9.045   8.734  21.084
  356GLN     BB  824   9.241   8.786  21.520
  356GLN    SC1  825   9.455   8.876  21.600
  357VAL     BB  826   8.921   8.889  21.663
  357VAL    SC1  827   8.758   8.845  21.556
  358LYS     BB  828   9.018   9.216  21.879
  358LYS    SC1  829   9.216   9.270  21.745
  358LYS    SC2  830   9.391   9.478  21.647
  359ASP     BB  831   8.875   9.438  22.088
  359ASP    SC1  832   8.768   9.344  22.299
  360SER     BB  833   8.901   9.800  22.014
  360SER    SC1  834   8.831   9.828  21.834
  361LEU     BB  835   9.115   9.834  22.278
  361LEU    SC1  836   9.027  10.034  22.429
  362ASP     BB  837   9.291   9.580  22.158
  362ASP    SC1  838   9.529   9.589  22.068
  363GLN     BB  839   9.308   9.215  22.321
  363GLN    SC1  840   9.245   9.335  22.580
  364LEU     BB  841   9.261   8.888  22.182
  364LEU    SC1  842   9.504   8.831  22.094
  365VAL     BB  843   8.939   8.833  22.145
  365VAL    SC1  844   8.742   8.862  22.168
  366GLY     BB  845   8.955   8.434  22.176
  367GLY     BB  846   8.594   8.256  22.117
  368VAL     BB  847   8.457   8.443  21.940
  368VAL    SC1  848   8.455   8.634  21.878
  369PRO     BB  849   8.234   8.250  21.547
  369PRO    SC1  850   8.128   8.128  21.646
  370VAL     BB  851   8.375   8.428  21.236
  370VAL    SC1  852   8.571   8.454  21.269
  371THR     BB  853   8.172   8.415  20.915
  371THR    SC1  854   7.984   8.393  20.870
  372LEU     BB  855   8.330   8.446  20.535
  372LEU    SC1  856   8.537   8.389  20.380
  373ASN     BB  857   8.101   8.550  20.307
  373ASN    SC1  858   7.885   8.622  20.412
  374ALA     BB  859   8.348   8.579  19.960
  375GLN     BB  860   8.382   8.588  19.650
  375GLN    SC1  861   8.223   8.761  19.451
  376THR     BB  862   8.514   8.415  19.305
  376THR    SC1  863   8.626   8.260  19.344
  377ILE     BB  864   8.570   8.630  19.037
  377ILE    SC1  865   8.532   8.819  19.035
  378ASP     BB  866   8.782   8.542  18.737
  378ASP    SC1  867   8.755   8.424  18.513
  379VAL     BB  868   8.725   8.925  18.393
  379VAL    SC1  869   8.784   8.996  18.570
  380ASN     BB  870   8.445   8.882  18.277
  380ASN    SC1  871   8.380   8.807  18.048
  381GLU     BB  872   8.257   8.798  18.529
  381GLU    SC1  873   8.084   9.058  18.591
  382GLU     BB  874   8.284   8.516  18.560
  382GLU    SC1  875   8.175   8.370  18.315
  383THR     BB  876   8.169   8.482  18.966
  383THR    SC1  877   8.069   8.648  18.991
  384SER     BB  878   8.152   8.165  19.234
  384SER    SC1  879   8.234   8.011  19.149
  385ASP     BB  880   8.035   8.288  19.544
  385ASP    SC1  881   7.814   8.414  19.523
  386LEU     BB  882   8.174   8.064  19.804
  386LEU    SC1  883   8.338   8.105  20.007
  387ASP     BB  884   7.937   7.918  20.062
  387ASP    SC1  885   7.815   7.696  20.088
  388PRO     BB  886   7.939   8.080  20.346
  388PRO    SC1  887   7.851   8.156  20.497
  389SER     BB  888   8.282   7.914  20.561
  389SER    SC1  889   8.355   7.875  20.385
  390LYS     BB  890   8.277   7.949  20.942
  390LYS    SC1  891   8.069   7.943  21.093
  390LYS    SC2  892   7.882   8.101  21.236
  391SER     BB  893   8.540   7.919  21.168
  391SER    SC1  894   8.688   7.794  21.149
  392VAL     BB  895   8.582   8.024  21.579
  392VAL    SC1  896   8.587   7.838  21.651
  393THR     BB  897   8.904   8.195  21.710
  393THR    SC1  898   8.845   8.381  21.695
  394ARG     BB  899   9.134   8.006  21.846
  394ARG    SC1  900   9.282   7.831  21.880
  394ARG    SC2  901   9.337   7.488  21.882
  395VAL     BB  902   9.080   8.074  22.254
  395VAL    SC1  903   8.977   7.965  22.386
  396ASP     BB  904   9.454   8.094  22.360
  396ASP    SC1  905   9.616   8.184  22.535
  397ASP     BB  906   9.592   8.315  22.036
  397ASP    SC1  907   9.704   8.171  21.858
  398GLY     BB  908   9.309   8.453  21.945
  399VAL     BB  909   9.329   8.347  21.560
  399VAL    SC1  910   9.502   8.371  21.464
  400ALA     BB  911   9.052   8.169  21.330
  401SER     BB  912   9.239   7.999  21.083
  401SER    SC1  913   9.384   7.870  21.072
  402PHE     BB  914   9.022   7.943  20.754
  402PHE    SC1  915   8.866   8.214  20.864
  402PHE    SC2  916   8.784   8.137  20.652
  402PHE    SC3  917   8.631   8.227  20.814
  403VAL     BB  918   9.091   7.735  20.455
  403VAL    SC1  919   9.221   7.593  20.399
  404LEU     BB  920   8.999   7.909  20.119
  404LEU    SC1  921   8.964   8.157  20.207
  405ASN     BB  922   9.009   7.745  19.824
  405ASN    SC1  923   9.011   7.496  19.801
  406LEU     BB  924   9.085   7.898  19.464
  406LEU    SC1  925   9.078   8.148  19.551
  407PRO     BB  926   9.030   7.885  19.071
  407PRO    SC1  927   8.843   7.916  19.060
  408SER     BB  928   9.343   7.906  18.915
  408SER    SC1  929   9.462   7.822  18.785
  409GLY     BB  930   9.175   8.220  18.726
  410VAL     BB  931   9.106   8.385  18.964
  410VAL    SC1  932   9.042   8.421  19.151
  411THR     BB  933   9.159   8.742  18.872
  411THR    SC1  934   9.323   8.843  18.842
  412VAL     BB  935   8.997   8.950  19.231
  412VAL    SC1  936   8.900   9.078  19.112
  413LEU     BB  937   8.839   8.857  19.559
  413LEU    SC1  938   8.873   8.594  19.556
  414GLU     BB  939   8.641   8.967  19.760
  414GLU    SC1  940   8.434   9.201  19.794
  415PHE     BB  941   8.631   8.786  20.063
  415PHE    SC1  942   8.865   8.611  20.073
  415PHE    SC2  943   8.963   8.828  20.043
  415PHE    SC3  944   9.095   8.630  20.011
  416ASN     BB  945   8.476   8.955  20.396
  416ASN    SC1  946   8.248   9.022  20.319
  417VAL     BB  947   8.499   8.790  20.729
  417VAL    SC1  948   8.647   8.700  20.829
  418LYS     BB  949   8.244   8.906  20.963
  418LYS    SC1  950   8.033   8.888  20.833
  418LYS    SC2  951   7.740   8.903  20.960
  419THR     BB  952   8.204   8.814  21.335
  419THR    SC1  953   8.313   8.937  21.440
  420ASP     BB  954   7.956   8.624  21.472
  420ASP    SC1  955   7.773   8.565  21.305
  421ALA     BB  956   7.958   8.673  21.794
  422PRO     BB  957   7.664   8.571  21.896
  422PRO    SC1  958   7.540   8.428  21.881
  423ASP     BB  959   7.457   8.886  22.048
  423ASP    SC1  960   7.375   8.820  22.280
  424LEU     BB  961   7.543   9.073  21.847
  424LEU    SC1  962   7.648   9.316  21.838
  425PRO     BB  963   7.281   9.208  21.576
  425PRO    SC1  964   7.122   9.246  21.673
  426GLU     BB  965   7.387   9.164  21.235
  426GLU    SC1  966   7.259   8.960  21.039
  427GLU     BB  967   7.452   9.430  21.161
  427GLU    SC1  968   7.333   9.617  20.949
  428ASN     BB  969   7.655   9.592  21.376
  428ASN    SC1  970   7.580   9.762  21.545
  429GLN     BB  971   7.889   9.255  21.279
  429GLN    SC1  972   7.840   9.113  21.440
  430ALA     BB  973   8.171   9.398  21.167
  431ARG     BB  974   8.279   9.316  20.839
  431ARG    SC1  975   8.093   9.303  20.671
  431ARG    SC2  976   8.053   9.535  20.421
  432GLU     BB  977   8.568   9.377  20.623
  432GLU    SC1  978   8.734   9.548  20.791
  433GLY     BB  979   8.592   9.413  20.301
  434TYR     BB  980   8.894   9.309  20.226
  434TYR    SC1  981   8.944   9.044  20.413
  434TYR    SC2  982   9.071   9.230  20.497
  434TYR    SC3  983   8.942   9.061  20.723
  435ARG     BB  984   9.008   9.283  19.908
  435ARG    SC1  985   8.920   9.316  19.654
  435ARG    SC2  986   8.687   9.580  19.623
  436ALA     BB  987   9.269   9.004  19.708
  437ILE     BB  988   9.394   9.068  19.339
  437ILE    SC1  989   9.309   9.272  19.293
  438ALA     BB  990   9.645   8.889  19.235
  439TYR     BB  991   9.975   8.871  19.058
  439TYR    SC1  992  10.238   8.641  19.031
  439TYR    SC2  993  10.128   8.655  19.243
  439TYR    SC3  994  10.134   8.367  19.131
  440SER     BB  995   9.866   8.795  18.735
  440SER    SC1  996   9.772   8.643  18.656
  441SER     BB  997  10.211   8.808  18.458
  441SER    SC1  998  10.376   8.794  18.561
  442LEU     BB  999  10.152   8.936  18.115
  442LEU    SC1 1000  10.289   9.065  17.928
  443SER     BB 1001  10.345   8.607  17.988
  443SER    SC1 1002  10.404   8.608  17.803
  444GLN     BB 1003  10.138   8.354  18.207
  444GLN    SC1 1004   9.929   8.295  18.180
  445SER     BB 1005  10.497   8.314  18.359
  445SER    SC1 1006  10.647   8.440  18.357
  446TYR     BB 1007  10.463   8.196  18.787
  446TYR    SC1 1008  10.180   8.278  18.701
  446TYR    SC2 1009  10.188   8.041  18.666
  446TYR    SC3 1010   9.900   8.155  18.651
  447LEU     BB 1011  10.616   8.227  19.001
  447LEU    SC1 1012  10.854   8.220  19.117
  448TYR     BB 1013  10.490   8.086  19.366
  448TYR    SC1 1014  10.286   7.904  19.162
  448TYR    SC2 1015  10.164   8.011  19.338
  448TYR    SC3 1016   9.984   7.932  19.099
  449ILE     BB 1017  10.624   8.004  19.665
  449ILE    SC1 1018  10.753   8.174  19.764
  450ASP     BB 1019  10.468   7.700  19.825
  450ASP    SC1 1020  10.343   7.587  19.634
  451TRP     BB 1021  10.470   7.749  20.141
  451TRP    SC1 1022  10.650   7.918  20.245
  451TRP    SC2 1023  10.698   8.039  20.423
  451TRP    SC3 1024  10.878   7.944  20.134
  451TRP    SC4 1025  10.930   8.104  20.358
  452THR     BB 1026  10.336   7.647  20.506
  452THR    SC1 1027  10.346   7.453  20.524
  453ASP     BB 1028  10.193   7.894  20.600
  453ASP    SC1 1029  10.001   8.020  20.490
  454ASN     BB 1030  10.331   8.027  20.850
  454ASN    SC1 1031  10.477   8.230  20.861
  455HIS     BB 1032  10.254   8.033  21.282
  455HIS    SC1 1033  10.179   8.213  21.279
  455HIS    SC2 1034  10.126   8.395  21.241
  455HIS    SC3 1035   9.983   8.395  21.403
  456LYS     BB 1036  10.509   7.888  21.369
  456LYS    SC1 1037  10.528   7.670  21.505
  456LYS    SC2 1038  10.517   7.388  21.644
  457ALA     BB 1039  10.875   8.028  21.365
  458LEU     BB 1040  11.110   7.879  21.273
  458LEU    SC1 1041  11.267   7.799  21.075
  459LEU     BB 1042  11.315   7.719  21.531
  459LEU    SC1 1043  11.314   7.476  21.636
  460VAL     BB 1044  11.667   7.825  21.412
  460VAL    SC1 1045  11.688   8.023  21.391
  461GLY     BB 1046  11.846   7.566  21.228
  462GLU     BB 1047  11.682   7.384  21.157
  462GLU    SC1 1048  11.557   7.189  21.363
  463HIS     BB 1049  11.598   7.373  20.814
  463HIS    SC1 1050  11.724   7.277  20.700
  463HIS    SC2 1051  11.860   7.181  20.602
  463HIS    SC3 1052  11.771   6.990  20.649
  464LEU     BB 1053  11.298   7.487  20.602
  464LEU    SC1 1054  11.173   7.720  20.587
  465ASN     BB 1055  11.235   7.207  20.350
  465ASN    SC1 1056  11.363   6.994  20.380
  466ILE     BB 1057  10.969   7.385  20.105
  466ILE    SC1 1058  10.801   7.453  20.221
  467ILE     BB 1059  10.857   7.367  19.737
  467ILE    SC1 1060  10.670   7.248  19.699
  468VAL     BB 1061  10.891   7.641  19.481
  468VAL    SC1 1062  10.948   7.818  19.409
  469THR     BB 1063  10.660   7.530  19.204
  469THR    SC1 1064  10.593   7.353  19.250
  470PRO     BB 1065  10.789   7.776  18.933
  470PRO    SC1 1066  10.971   7.817  18.899
  471LYS     BB 1067  10.568   7.748  18.667
  471LYS    SC1 1068  10.410   7.550  18.631
  471LYS    SC2 1069  10.312   7.314  18.791
  472SER     BB 1070  10.451   7.927  18.242
  472SER    SC1 1071  10.269   7.858  18.237
  473PRO     BB 1072  10.571   7.815  17.848
  473PRO    SC1 1073  10.440   7.752  17.726
  474TYR     BB 1074  10.902   7.793  17.905
  474TYR    SC1 1075  10.891   8.101  18.101
  474TYR    SC2 1076  10.959   8.096  17.871
  474TYR    SC3 1077  10.772   8.335  17.936
  475ILE     BB 1078  11.004   7.599  18.153
  475ILE    SC1 1079  11.007   7.572  18.381
  476ASP     BB 1080  11.272   7.450  17.926
  476ASP    SC1 1081  11.286   7.214  17.830
  477LYS     BB 1082  11.460   7.743  17.962
  477LYS    SC1 1083  11.384   7.864  17.749
  477LYS    SC2 1084  11.431   8.098  17.569
  478ILE     BB 1085  11.446   7.767  18.223
  478ILE    SC1 1086  11.468   7.733  18.436
  479THR     BB 1087  11.886   7.576  18.403
  479THR    SC1 1088  11.961   7.694  18.267
  480HIS     BB 1089  11.813   7.788  18.828
  480HIS    SC1 1090  11.980   7.865  18.762
  480HIS    SC2 1091  12.148   7.938  18.702
  480HIS    SC3 1092  12.104   8.132  18.787
  481TYR     BB 1093  11.586   7.999  18.988
  481TYR    SC1 1094  11.346   7.951  19.184
  481TYR    SC2 1095  11.383   7.727  19.105
  481TYR    SC3 1096  11.397   7.750  19.414
  482ASN     BB 1097  11.772   8.217  19.215
  482ASN    SC1 1098  11.958   8.380  19.250
  483TYR     BB 1099  11.660   8.329  19.634
  483TYR    SC1 1100  11.630   8.023  19.695
  483TYR    SC2 1101  11.726   8.140  19.882
  483TYR    SC3 1102  11.822   7.846  19.861
  484LEU     BB 1103  11.712   8.620  19.893
  484LEU    SC1 1104  11.766   8.818  19.726
  485ILE     BB 1105  11.686   8.619  20.189
  485ILE    SC1 1106  11.653   8.472  20.322
  486LEU     BB 1107  11.594   8.919  20.365
  486LEU    SC1 1108  11.545   9.177  20.327
  487SER     BB 1109  11.700   8.988  20.744
  487SER    SC1 1110  11.892   8.964  20.768
  488LYS     BB 1111  11.614   9.359  20.845
  488LYS    SC1 1112  11.745   9.428  21.035
  488LYS    SC2 1113  11.851   9.560  21.269
  489GLY     BB 1114  11.713   9.530  20.571
  490LYS     BB 1115  11.951   9.368  20.461
  490LYS    SC1 1116  12.160   9.399  20.580
  490LYS    SC2 1117  12.330   9.613  20.656
  491ILE     BB 1118  12.018   9.108  20.190
  491ILE    SC1 1119  11.931   9.208  19.998
  492ILE     BB 1120  12.200   8.769  20.431
  492ILE    SC1 1121  12.392   8.837  20.520
  493HIS     BB 1122  12.167   8.478  20.229
  493HIS    SC1 1123  12.128   8.311  20.323
  493HIS    SC2 1124  12.098   8.147  20.420
  493HIS    SC3 1125  12.060   8.037  20.239
  494PHE     BB 1126  12.136   8.418  19.827
  494PHE    SC1 1127  12.213   8.772  19.907
  494PHE    SC2 1128  12.402   8.663  19.805
  494PHE    SC3 1129  12.436   8.836  19.968
  495GLY     BB 1130  12.196   8.084  19.648
  496THR     BB 1131  12.063   7.894  19.376
  496THR    SC1 1132  12.168   7.847  19.218
  497ARG     BB 1133  11.797   7.551  19.324
  497ARG    SC1 1134  11.845   7.455  19.548
  497ARG    SC2 1135  12.098   7.396  19.818
  498GLU     BB 1136  11.819   7.453  19.002
  498GLU    SC1 1137  12.108   7.431  18.915
  499LYS     BB 1138  11.635   7.224  18.794
  499LYS    SC1 1139  11.541   7.187  18.607
  499LYS    SC2 1140  11.400   7.245  18.339
  500PHE     BB 1141  11.753   6.819  18.784
  500PHE    SC1 1142  11.631   6.590  18.948
  500PHE    SC2 1143  11.773   6.503  18.775
  500PHE    SC3 1144  11.695   6.359  18.951
  501SER     BB 1145  11.594   6.770  18.396
  501SER    SC1 1146  11.708   6.872  18.275
  502ASP     BB 1147  11.284   6.630  18.485
  502ASP    SC1 1148  11.319   6.394  18.574
  503ALA     BB 1149  11.154   6.903  18.623
  504SER     BB 1150  11.225   6.885  18.947
  504SER    SC1 1151  11.199   6.729  19.062
  505TYR     BB 1152  11.330   7.208  19.036
  505TYR    SC1 1153  11.077   7.376  19.038
  505TYR    SC2 1154  11.190   7.414  18.829
  505TYR    SC3 1155  10.900   7.309  18.792
  506GLN     BB 1156  11.513   7.203  19.350
  506GLN    SC1 1157  11.537   6.906  19.371
  507SER     BB 1158  11.371   7.271  19.701
  507SER    SC1 1159  11.309   7.138  19.829
  508ILE     BB 1160  11.377   7.627  19.938
  508ILE    SC1 1161  11.238   7.762  19.853
  509ASN     BB 1162  11.567   7.471  20.185
  509ASN    SC1 1163  11.716   7.278  20.131
  510ILE     BB 1164  11.677   7.759  20.453
  510ILE    SC1 1165  11.563   7.930  20.377
  511PRO     BB 1166  11.909   7.722  20.691
  511PRO    SC1 1167  12.087   7.692  20.748
  512VAL     BB 1168  11.742   7.926  20.907
  512VAL    SC1 1169  11.605   8.063  20.858
  513THR     BB 1170  12.115   8.076  21.108
  513THR    SC1 1171  12.217   8.112  20.945
  514GLN     BB 1172  12.190   8.345  21.358
  514GLN    SC1 1173  12.187   8.298  21.596
  515ASN     BB 1174  12.113   8.656  21.186
  515ASN    SC1 1175  12.291   8.657  21.009
  516MET     BB 1176  11.781   8.532  21.099
  516MET    SC1 1177  11.876   8.447  20.838
  517VAL     BB 1178  11.689   8.566  21.426
  517VAL    SC1 1179  11.804   8.590  21.588
  518PRO     BB 1180  11.387   8.797  21.457
  518PRO    SC1 1181  11.292   8.856  21.611
  519SER     BB 1182  11.131   8.781  21.147
  519SER    SC1 1183  10.961   8.830  21.229
  520SER     BB 1184  11.350   8.702  20.791
  520SER    SC1 1185  11.442   8.540  20.734
  521ARG     BB 1186  11.165   8.720  20.427
  521ARG    SC1 1187  11.116   8.933  20.334
  521ARG    SC2 1188  10.840   9.049  20.287
  522LEU     BB 1189  11.188   8.475  20.168
  522LEU    SC1 1190  11.314   8.260  20.076
  523LEU     BB 1191  11.223   8.646  19.783
  523LEU    SC1 1192  11.314   8.866  19.898
  524VAL     BB 1193  11.281   8.445  19.522
  524VAL    SC1 1194  11.174   8.276  19.532
  525TYR     BB 1195  11.311   8.498  19.122
  525TYR    SC1 1196  11.516   8.772  19.045
  525TYR    SC2 1197  11.596   8.665  19.245
  525TYR    SC3 1198  11.789   8.884  19.140
  526TYR     BB 1199  11.431   8.369  18.763
  526TYR    SC1 1200  11.292   8.100  18.652
  526TYR    SC2 1201  11.120   8.251  18.725
  526TYR    SC3 1202  11.024   8.057  18.503
  527ILE     BB 1203  11.400   8.546  18.489
  527ILE    SC1 1204  11.542   8.693  18.411
  528VAL     BB 1205  11.275   8.381  18.177
  528VAL    SC1 1206  11.377   8.212  18.146
  529THR     BB 1207  11.291   8.508  17.782
  529THR    SC1 1208  11.471   8.581  17.770
  530GLY     BB 1209  11.059   8.433  17.556
  531GLU     BB 1210  11.040   8.507  17.295
  531GLU    SC1 1211  10.868   8.419  17.064
  532GLN     BB 1212  11.207   8.871  17.281
  532GLN    SC1 1213  11.300   9.136  17.192
  533THR     BB 1214  11.017   8.875  17.619
  533THR    SC1 1215  10.832   8.830  17.661
  534ALA     BB 1216  11.180   8.888  17.969
  535GLU     BB 1217  11.001   8.835  18.216
  535GLU    SC1 1218  10.678   8.915  18.158
  536LEU     BB 1219  11.098   8.862  18.514
  536LEU    SC1 1220  11.290   9.044  18.540
  537VAL     BB 1221  10.934   8.658  18.719
  537VAL    SC1 1222  10.744   8.632  18.774
  538SER     BB 1223  11.015   8.732  19.178
  538SER    SC1 1224  11.031   8.912  19.105
  539ASP     BB 1225  10.812   8.615  19.460
  539ASP    SC1 1226  10.570   8.607  19.380
  540SER     BB 1227  10.864   8.730  19.808
  540SER    SC1 1228  10.811   8.917  19.802
  541VAL     BB 1229  10.756   8.554  20.117
  541VAL    SC1 1230  10.580   8.458  20.123
  542TRP     BB 1231  10.751   8.621  20.538
  542TRP    SC1 1232  10.656   8.771  20.735
  542TRP    SC2 1233  10.498   8.801  20.885
  542TRP    SC3 1234  10.792   8.977  20.800
  542TRP    SC4 1235  10.604   8.993  21.006
  543LEU     BB 1236  10.958   8.416  20.795
  543LEU    SC1 1237  11.112   8.202  20.768
  544ASN     BB 1238  10.882   8.380  21.135
  544ASN    SC1 1239  10.663   8.443  21.238
  545ILE     BB 1240  11.180   8.296  21.296
  545ILE    SC1 1241  11.357   8.332  21.186
  546GLU     BB 1242  11.319   8.218  21.698
  546GLU    SC1 1243  11.138   8.045  21.868
  547GLU     BB 1244  11.429   8.433  21.904
  547GLU    SC1 1245  11.273   8.608  22.080
  548LYS     BB 1246  11.743   8.317  21.974
  548LYS    SC1 1247  11.805   8.084  21.896
  548LYS    SC2 1248  11.606   7.868  21.901
  549CYS     BB 1249  12.113   8.510  22.100
  549CYS    SC1 1250  12.007   8.606  22.293
  550GLY     BB 1251  12.385   8.516  22.003
  551ASN     BB 1252  12.633   8.457  22.262
  551ASN    SC1 1253  12.839   8.524  22.138
  552GLN     BB 1254  12.349   8.345  22.536
  552GLN    SC1 1255  12.312   8.072  22.685
  553LEU     BB 1256  12.365   8.561  22.790
  553LEU    SC1 1257  12.377   8.809  22.881
  554GLN     BB 1258  12.272   8.467  23.122
  554GLN    SC1 1259  12.303   8.231  23.149
  555VAL     BB 1260  12.267   8.603  23.497
  555VAL    SC1 1261  12.194   8.789  23.498
  556HIS     BB 1262  12.164   8.391  23.770
  556HIS    SC1 1263  12.042   8.264  23.854
  556HIS    SC2 1264  11.928   8.128  23.930
  556HIS    SC3 1265  11.838   8.268  24.067
  557LEU     BB 1266  12.248   8.556  24.187
  557LEU    SC1 1267  12.094   8.771  24.166
  558SER     BB 1268  12.406   8.259  24.280
  558SER    SC1 1269  12.442   8.150  24.122
  559PRO     BB 1270  12.357   8.179  24.602
  559PRO    SC1 1271  12.374   8.231  24.785
  560ASP     BB 1272  12.013   8.020  24.507
  560ASP    SC1 1273  12.012   7.805  24.370
  561ALA     BB 1274  11.820   8.068  24.729
  562ASP     BB 1275  11.538   8.071  24.702
  562ASP    SC1 1276  11.350   7.942  24.587
  563ALA     BB 1277  11.407   8.430  24.883
  564TYR     BB 1278  11.685   8.631  24.994
  564TYR    SC1 1279  11.737   8.721  24.684
  564TYR    SC2 1280  11.891   8.557  24.767
  564TYR    SC3 1281  11.827   8.520  24.466
  565SER     BB 1282  11.702   8.746  25.277
  565SER    SC1 1283  11.702   8.720  25.470
  566PRO     BB 1284  11.832   9.150  25.279
  566PRO    SC1 1285  11.656   9.198  25.331
  567GLY     BB 1286  12.148   9.289  25.249
  568GLN     BB 1287  12.276   8.973  25.244
  568GLN    SC1 1288  12.138   8.837  25.062
  569THR     BB 1289  12.591   8.942  24.992
  569THR    SC1 1290  12.748   8.911  25.104
  570VAL     BB 1291  12.484   8.743  24.676
  570VAL    SC1 1292  12.294   8.781  24.626
  571SER     BB 1293  12.690   8.652  24.388
  571SER    SC1 1294  12.798   8.490  24.394
  572LEU     BB 1295  12.598   8.699  23.995
  572LEU    SC1 1296  12.516   8.918  23.869
  573ASN     BB 1297  12.803   8.495  23.765
  573ASN    SC1 1298  12.876   8.299  23.902
  574MET     BB 1299  12.737   8.515  23.470
  574MET    SC1 1300  12.684   8.794  23.374
  575ALA     BB 1301  12.830   8.278  23.260
  576THR     BB 1302  12.776   8.395  22.890
  576THR    SC1 1303  12.821   8.585  22.882
  577GLY     BB 1304  12.831   8.156  22.548
  578MET     BB 1305  13.158   8.412  22.475
  578MET    SC1 1306  13.226   8.252  22.268
  579ASP     BB 1307  13.372   8.582  22.570
  579ASP    SC1 1308  13.610   8.587  22.479
  580SER     BB 1309  13.100   8.964  22.619
  580SER    SC1 1310  12.958   8.857  22.539
  581TRP     BB 1311  13.031   9.286  22.767
  581TRP    SC1 1312  13.170   9.498  22.698
  581TRP    SC2 1313  13.367   9.542  22.609
  581TRP    SC3 1314  13.162   9.706  22.845
  581TRP    SC4 1315  13.420   9.745  22.744
  582VAL     BB 1316  12.721   9.327  22.969
  582VAL    SC1 1317  12.682   9.160  23.071
  583ALA     BB 1318  12.570   9.577  23.171
  584LEU     BB 1319  12.314   9.545  23.459
  584LEU    SC1 1320  12.345   9.298  23.550
  585ALA     BB 1321  12.144   9.736  23.584
  586ALA     BB 1322  11.884   9.666  23.898
  587VAL     BB 1323  11.533   9.815  24.019
  587VAL    SC1 1324  11.427   9.827  23.850
  588ASP     BB 1325  11.314   9.800  24.340
  588ASP    SC1 1326  11.231   9.960  24.520
  589SER     BB 1327  11.038   9.638  24.156
  589SER    SC1 1328  10.983   9.551  23.991
  590ALA     BB 1329  10.749   9.871  24.274
  591VAL     BB 1330  10.897  10.098  24.057
  591VAL    SC1 1331  10.897  10.298  24.063
  592TYR     BB 1332  10.690   9.942  23.807
  592TYR    SC1 1333  10.854   9.851  23.544
  592TYR    SC2 1334  10.865  10.090  23.551
  592TYR    SC3 1335  11.132   9.961  23.461
  593GLY     BB 1336  10.383   9.989  23.973
  594VAL     BB 1337  10.415  10.335  24.020
  594VAL    SC1 1338  10.411  10.477  24.160
  595GLN     BB 1339  10.365  10.414  23.650
  595GLN    SC1 1340  10.476  10.406  23.455
  596ARG     BB 1341  10.038  10.227  23.582
  596ARG    SC1 1342   9.892  10.232  23.800
  596ARG    SC2 1343   9.858  10.443  24.027
  597GLY     BB 1344  10.188  10.054  23.276
  598ALA     BB 1345  10.448   9.922  23.303
  599LYS     BB 1346  10.664   9.965  23.029
  599LYS    SC1 1347  10.757  10.195  22.996
  599LYS    SC2 1348  10.886  10.357  22.821
  600LYS     BB 1349  10.945   9.766  23.032
  600LYS    SC1 1350  11.009   9.586  23.164
  600LYS    SC2 1351  11.241   9.475  23.254
  601PRO     BB 1352  11.226   9.959  22.983
  601PRO    SC1 1353  11.365  10.031  23.090
  602LEU     BB 1354  11.359   9.671  22.674
  602LEU    SC1 1355  11.618   9.685  22.729
  603GLU     BB 1356  11.077   9.653  22.633
  603GLU    SC1 1357  10.921   9.953  22.583
  604ARG     BB 1358  11.056   9.421  22.317
  604ARG    SC1 1359  10.824   9.459  22.248
  604ARG    SC2 1360  10.682   9.727  22.207
  605VAL     BB 1361  11.390   9.380  22.270
  605VAL    SC1 1362  11.575   9.391  22.345
  606PHE     BB 1363  11.365   9.204  21.956
  606PHE    SC1 1364  11.559   8.963  22.042
  606PHE    SC2 1365  11.656   9.059  21.845
  606PHE    SC3 1366  11.792   8.931  21.996
  607GLN     BB 1367  11.088   9.402  21.813
  607GLN    SC1 1368  11.003   9.248  21.600
  608PHE     BB 1369  11.261   9.699  21.815
  608PHE    SC1 1370  11.171   9.920  22.029
  608PHE    SC2 1371  11.384   9.817  22.068
  608PHE    SC3 1372  11.257   9.902  22.252
  609LEU     BB 1373  11.547   9.561  21.643
  609LEU    SC1 1374  11.764   9.578  21.794
  610GLU     BB 1375  11.390   9.433  21.437
  610GLU    SC1 1376  11.401   9.256  21.246
  611LYS     BB 1377  11.223   9.710  21.288
  611LYS    SC1 1378  11.020   9.594  21.190
  611LYS    SC2 1379  10.969   9.311  21.117
  612SER     BB 1380  11.437   9.800  21.072
  612SER    SC1 1381  11.525   9.886  20.921
  613ASP     BB 1382  11.275   9.479  20.746
  613ASP    SC1 1383  11.140   9.270  20.689
  614LEU     BB 1384  11.176   9.781  20.479
  614LEU    SC1 1385  11.421   9.863  20.418
  615GLY     BB 1386  10.917   9.546  20.315
  616CYS     BB 1387  10.580   9.452  20.411
  616CYS    SC1 1388  10.389   9.578  20.338
  617GLY     BB 1389  10.398   9.146  20.538
  618ALA     BB 1390  10.353   8.894  20.404
  619GLY     BB 1391  10.433   8.915  20.052
  620GLY     BB 1392  10.333   8.948  19.696
  621GLY     BB 1393  10.261   9.109  19.536
  622LEU     BB 1394  10.145   9.163  19.276
  622LEU    SC1 1395   9.932   9.321  19.280
  623ASN     BB 1396  10.369   9.179  18.990
  623ASN    SC1 1397  10.231   9.215  18.785
  624ASN     BB 1398  10.696   9.165  18.885
  624ASN    SC1 1399  10.784   9.195  18.653
  625ALA     BB 1400  10.818   9.508  19.045
  626ASN     BB 1401  10.583   9.536  19.256
  626ASN    SC1 1402  10.344   9.606  19.233
  627VAL     BB 1403  10.673   9.265  19.445
  627VAL    SC1 1404  10.677   9.082  19.364
  628PHE     BB 1405  11.001   9.414  19.491
  628PHE    SC1 1406  11.296   9.251  19.421
  628PHE    SC2 1407  11.135   9.100  19.516
  628PHE    SC3 1408  11.346   9.017  19.438
  629HIS     BB 1409  10.904   9.661  19.622
  629HIS    SC1 1410  10.849   9.847  19.646
  629HIS    SC2 1411  10.786  10.027  19.676
  629HIS    SC3 1412  10.958  10.112  19.575
  630LEU     BB 1413  10.719   9.519  19.932
  630LEU    SC1 1414  10.564   9.309  19.888
  631ALA     BB 1415  11.019   9.344  19.980
  632GLY     BB 1416  11.193   9.545  20.101
  633LEU     BB 1417  11.440   9.557  19.801
  633LEU    SC1 1418  11.507   9.301  19.818
  634THR     BB 1419  11.479   9.734  19.450
  634THR    SC1 1420  11.314   9.838  19.436
  635PHE     BB 1421  11.665   9.625  19.126
  635PHE    SC1 1422  11.504   9.330  19.044
  635PHE    SC2 1423  11.372   9.529  19.022
  635PHE    SC3 1424  11.284   9.318  18.949
  636LEU     BB 1425  11.841   9.771  18.806
  636LEU    SC1 1426  12.040   9.921  18.896
  637THR     BB 1427  11.701   9.510  18.465
  637THR    SC1 1428  11.543   9.473  18.573
  638ASN     BB 1429  11.681   9.470  18.075
  638ASN    SC1 1430  11.823   9.386  17.886
  639ALA     BB 1431  11.423   9.236  18.140
  640ASN     BB 1432  11.133   9.529  18.136
  640ASN    SC1 1433  10.949   9.362  18.163
  641ALA     BB 1434  11.010   9.654  18.531
  642ASP     BB 1435  11.205   9.915  18.711
  642ASP    SC1 1436  11.426  10.018  18.635
  643ASP     BB 1437  11.047   9.998  19.079
  643ASP    SC1 1438  10.800   9.969  19.134
  644SER     BB 1439  11.080  10.368  19.015
  644SER    SC1 1440  11.229  10.491  18.985
  645GLN     BB 1441  10.740  10.443  19.037
  645GLN    SC1 1442  10.564  10.624  18.814
  646GLU     BB 1443  10.568  10.366  19.253
  646GLU    SC1 1444  10.329  10.452  19.359
  647ASN     BB 1445  10.701  10.587  19.675
  647ASN    SC1 1446  10.882  10.670  19.524
  648ALA     BB 1447  10.658  10.405  19.950
  649ASP     BB 1448  10.473  10.202  20.003
  649ASP    SC1 1449  10.497   9.949  20.024
  650PRO     BB 1450  10.236  10.292  20.339
  650PRO    SC1 1451  10.144  10.407  20.219
  651CYS     BB 1452  10.267  10.073  20.547
  651CYS    SC1 1453  10.306   9.969  20.760
  652LYS     BB 1454   9.975   9.783  20.454
  652LYS    SC1 1455   9.917   9.801  20.228
  652LYS    SC2 1456   9.896   9.971  20.000
  653ASP     BB 1457   9.919   9.541  20.709
  653ASP    SC1 1458   9.720   9.487  20.858
  654ILE     BB 1459  10.150   9.268  21.045
  654ILE    SC1 1460  10.275   9.440  20.962
  655LEU     BB 1461  10.107   8.984  21.111
  655LEU    SC1 1462  10.254   8.849  21.286
  656VAL     BB 1463  11.498   7.375  10.655
  656VAL    SC1 1464  11.328   7.274  10.687
  657THR     BB 1465  11.799   7.329  10.810
  657THR    SC1 1466  11.960   7.424  10.753
  658LEU     BB 1467  11.686   7.137  11.132
  658LEU    SC1 1468  11.434   7.193  11.195
  659MET     BB 1469  11.750   6.844  11.218
  659MET    SC1 1470  12.003   6.755  11.281
  660PRO     BB 1471  11.480   6.737  11.671
  660PRO    SC1 1472  11.391   6.781  11.509
  661ILE     BB 1473  11.790   6.723  11.870
  661ILE    SC1 1474  11.973   6.789  11.778
  662ASP     BB 1475  11.737   6.475  12.158
  662ASP    SC1 1476  11.903   6.293  12.089
  663CYS     BB 1477  11.834   6.529  12.600
  663CYS    SC1 1478  11.751   6.306  12.634
  664GLU     BB 1479  12.136   6.612  12.747
  664GLU    SC1 1480  12.337   6.389  12.637
  665LEU     BB 1481  12.126   6.533  13.083
  665LEU    SC1 1482  11.933   6.351  13.080
  666SER     BB 1483  12.429   6.311  13.250
  666SER    SC1 1484  12.567   6.380  13.131
  667SER     BB 1485  12.570   5.949  13.413
  667SER    SC1 1486  12.751   5.932  13.343
  668TRP     BB 1487  12.478   6.086  13.754
  668TRP    SC1 1488  12.296   5.908  13.805
  668TRP    SC2 1489  12.079   5.883  13.830
  668TRP    SC3 1490  12.349   5.661  13.777
  668TRP    SC4 1491  12.072   5.633  13.811
  669SER     BB 1492  12.679   5.995  14.093
  669SER    SC1 1493  12.669   5.804  14.133
  670SER     BB 1494  12.801   6.134  14.454
  670SER    SC1 1495  12.962   6.175  14.557
  671TRP     BB 1496  12.545   5.987  14.633
  671TRP    SC1 1497  12.642   5.747  14.667
  671TRP    SC2 1498  12.794   5.646  14.789
  671TRP    SC3 1499  12.514   5.536  14.604
  671TRP    SC4 1500  12.716   5.411  14.752
  672THR     BB 1501  12.541   6.149  14.918
  672THR    SC1 1502  12.475   6.313  14.999
  673THR     BB 1503  12.600   5.913  15.268
  673THR    SC1 1504  12.698   5.750  15.224
  674CYS     BB 1505  12.280   5.961  15.420
  674CYS    SC1 1506  12.114   5.832  15.536
  675ASP     BB 1507  12.136   6.289  15.573
  675ASP    SC1 1508  12.344   6.420  15.641
  676PRO     BB 1509  11.998   6.201  15.923
  676PRO    SC1 1510  12.096   6.051  15.986
  677CYS     BB 1511  11.667   6.328  15.918
  677CYS    SC1 1512  11.503   6.379  16.086
  678GLN     BB 1513  11.566   6.273  15.597
  678GLN    SC1 1514  11.615   6.418  15.399
  679LYS     BB 1515  11.677   5.967  15.589
  679LYS    SC1 1516  11.593   5.763  15.692
  679LYS    SC2 1517  11.390   5.647  15.827
  680LYS     BB 1518  11.796   5.958  15.200
  680LYS    SC1 1519  11.574   6.041  15.130
  680LYS    SC2 1520  11.295   5.944  15.079
  681ARG     BB 1521  12.091   5.880  14.960
  681ARG    SC1 1522  12.242   5.699  15.018
  681ARG    SC2 1523  12.297   5.380  14.976
  682TYR     BB 1524  12.030   6.057  14.705
  682TYR    SC1 1525  11.930   6.307  14.853
  682TYR    SC2 1526  11.813   6.321  14.643
  682TYR    SC3 1527  11.664   6.466  14.874
  683ARG     BB 1528  12.201   6.076  14.386
  683ARG    SC1 1529  12.210   5.855  14.295
  683ARG    SC2 1530  12.096   5.548  14.305
  684TYR     BB 1531  12.160   6.314  14.080
  684TYR    SC1 1532  12.329   6.592  14.066
  684TYR    SC2 1533  12.461   6.426  14.179
  684TYR    SC3 1534  12.617   6.570  13.953
  685ALA     BB 1535  12.236   6.353  13.684
  686TYR     BB 1536  12.325   6.738  13.578
  686TYR    SC1 1537  12.624   6.662  13.495
  686TYR    SC2 1538  12.586   6.895  13.535
  686TYR    SC3 1539  12.864   6.801  13.634
  687LEU     BB 1540  12.101   6.772  13.328
  687LEU    SC1 1541  11.848   6.851  13.327
  688LEU     BB 1542  12.297   6.840  13.070
  688LEU    SC1 1543  12.558   6.868  13.028
  689GLN     BB 1544  12.251   6.921  12.679
  689GLN    SC1 1545  12.276   7.119  12.519
  690PRO     BB 1546  11.842   7.030  12.662
  690PRO    SC1 1547  11.819   6.979  12.844
  691SER     BB 1548  11.598   6.925  12.397
  691SER    SC1 1549  11.463   6.791  12.441
  692GLN     BB 1550  11.587   7.118  12.109
  692GLN    SC1 1551  11.911   7.175  12.171
  693PHE     BB 1552  11.437   7.163  11.800
  693PHE    SC1 1553  11.715   7.152  11.606
  693PHE    SC2 1554  11.643   7.367  11.684
  693PHE    SC3 1555  11.876   7.326  11.647
  694HIS     BB 1556  11.171   6.936  11.918
  694HIS    SC1 1557  11.059   6.882  12.068
  694HIS    SC2 1558  10.984   6.828  12.237
  694HIS    SC3 1559  10.943   6.629  12.165
  695GLY     BB 1560  11.478   6.583  12.017
  696GLU     BB 1561  11.345   6.325  12.263
  696GLU    SC1 1562  11.150   6.156  12.189
  697PRO     BB 1563  11.200   6.460  12.606
  697PRO    SC1 1564  11.039   6.553  12.644
  698CYS     BB 1565  11.410   6.441  12.938
  698CYS    SC1 1566  11.560   6.623  12.984
  699ASN     BB 1567  11.363   6.242  13.205
  699ASN    SC1 1568  11.509   6.042  13.239
  700PHE     BB 1569  11.299   6.439  13.439
  700PHE    SC1 1570  11.391   6.738  13.590
  700PHE    SC2 1571  11.236   6.749  13.407
  700PHE    SC3 1572  11.293   6.948  13.528
  701SER     BB 1573  11.397   6.247  13.759
  701SER    SC1 1574  11.259   6.125  13.822
  702ASP     BB 1575  11.717   6.298  13.739
  702ASP    SC1 1576  11.797   6.443  13.545
  703LYS     BB 1577  11.775   6.265  14.078
  703LYS    SC1 1578  11.639   6.459  14.168
  703LYS    SC2 1579  11.389   6.605  14.064
  704GLU     BB 1580  11.723   5.932  14.214
  704GLU    SC1 1581  11.713   5.733  14.147
  705VAL     BB 1582  11.731   5.869  14.625
  705VAL    SC1 1583  11.531   5.861  14.624
  706GLU     BB 1584  11.761   5.498  14.913
  706GLU    SC1 1585  11.926   5.425  14.725
  707ASP     BB 1586  11.616   5.590  15.189
  707ASP    SC1 1587  11.380   5.536  15.270
  708CYS     BB 1588  11.832   5.418  15.435
  708CYS    SC1 1589  11.889   5.200  15.352
  709VAL     BB 1590  11.893   5.397  15.799
  709VAL    SC1 1591  11.784   5.289  15.927
  710THR     BB 1592  12.186   5.551  15.916
  710THR    SC1 1593  12.364   5.630  15.900
  711ASN     BB 1594  12.151   5.569  16.421
  711ASN    SC1 1595  12.006   5.746  16.320
  712ARG     BB 1596  12.427   6.001  16.328
  712ARG    SC1 1597  12.570   5.963  16.127
  712ARG    SC2 1598  12.594   6.106  15.834
  713PRO     BB 1599  12.313   6.352  16.340
  713PRO    SC1 1600  12.378   6.469  16.206
  714CYS     BB 1601  11.933   6.437  16.345
  714CYS    SC1 1602  11.839   6.230  16.421
  715ARG     BB 1603  11.872   6.755  16.510
  715ARG    SC1 1604  12.056   6.847  16.618
  715ARG    SC2 1605  12.212   6.571  16.773
  716SER     BB 1606  11.631   6.905  16.362
  716SER    SC1 1607  11.535   6.956  16.200
  717GLN     BB 1608  11.514   7.120  16.743
  717GLN    SC1 1609  11.637   6.963  16.955
  718VAL     BB 1610  11.360   7.377  16.639
  718VAL    SC1 1611  11.319   7.528  16.514
  719ARG     BB 1612  11.124   7.418  16.935
  719ARG    SC1 1613  11.188   7.378  17.172
  719ARG    SC2 1614  11.140   7.460  17.489
  720CYS     BB 1615  10.933   7.738  16.908
  720CYS    SC1 1616  10.988   7.875  16.719
  721GLU     BB 1617  10.902   7.868  17.212
  721GLU    SC1 1618  11.027   7.920  17.414
  722GLY     BB 1619  10.536   8.032  16.998
  723PHE     BB 1620  10.335   7.849  17.028
  723PHE    SC1 1621  10.035   7.866  17.157
  723PHE    SC2 1622  10.194   7.867  17.337
  723PHE    SC3 1623   9.969   7.942  17.375
  724VAL     BB 1624  10.332   7.559  16.827
  724VAL    SC1 1625  10.496   7.506  16.725
  725CYS     BB 1626  10.028   7.509  16.570
  725CYS    SC1 1627   9.870   7.656  16.675
  726ALA     BB 1628   9.842   7.181  16.574
  727GLN     BB 1629   9.890   7.076  16.351
  727GLN    SC1 1630  10.080   6.832  16.298
  728THR     BB 1631  10.107   7.288  16.031
  728THR    SC1 1632   9.989   7.435  15.981
  729GLY     BB 1633  10.367   7.358  16.295
  730ARG     BB 1634  10.392   7.640  16.206
  730ARG    SC1 1635  10.372   7.783  16.032
  730ARG    SC2 1636  10.259   8.110  15.960
  731CYS     BB 1637  10.493   7.943  16.492
  731CYS    SC1 1638  10.668   8.005  16.339
  732VAL     BB 1639  10.274   8.167  16.698
  732VAL    SC1 1640  10.092   8.152  16.780
  733ASN     BB 1641  10.419   8.453  16.892
  733ASN    SC1 1642  10.328   8.630  16.741
  734ARG     BB 1643  10.232   8.377  17.195
  734ARG    SC1 1644  10.397   8.338  17.357
  734ARG    SC2 1645  10.614   8.155  17.485
  735ARG     BB 1646  10.036   8.641  17.196
  735ARG    SC1 1647  10.132   8.872  17.219
  735ARG    SC2 1648  10.175   9.048  16.941
  736LEU     BB 1649   9.817   8.641  16.870
  736LEU    SC1 1650   9.897   8.567  16.629
  737LEU     BB 1651   9.584   8.389  16.998
  737LEU    SC1 1652   9.760   8.275  17.161
  738CYS     BB 1653   9.291   8.522  16.979
  738CYS    SC1 1654   9.088   8.428  17.066
  739ASN     BB 1655   9.354   8.806  16.847
  739ASN    SC1 1656   9.478   8.964  16.698
  740GLY     BB 1657   9.041   8.734  16.618
  741ASP     BB 1658   9.185   8.717  16.280
  741ASP    SC1 1659   9.164   8.965  16.226
  742ASN     BB 1660   9.381   8.365  16.172
  742ASN    SC1 1661   9.287   8.334  15.942
  743ASP     BB 1662   9.731   8.317  16.147
  743ASP    SC1 1663   9.791   8.302  15.900
  744CYS     BB 1664   9.814   7.975  16.223
  744CYS    SC1 1665  10.022   7.956  16.342
  745GLY     BB 1666   9.705   7.825  15.975
  746ASP     BB 1667   9.483   7.585  16.071
  746ASP    SC1 1668   9.392   7.350  16.111
  747GLN     BB 1669   9.299   7.846  16.309
  747GLN    SC1 1670   9.141   7.886  16.006
  748SER     BB 1671   9.402   7.664  16.573
  748SER    SC1 1672   9.379   7.474  16.613
  749ASP     BB 1673   9.540   7.971  16.778
  749ASP    SC1 1674   9.562   7.860  17.006
  750GLU     BB 1675   9.096   8.051  16.712
  750GLU    SC1 1676   8.827   8.254  16.631
  751ALA     BB 1677   9.007   7.811  16.835
  752ASN     BB 1678   8.789   7.813  17.129
  752ASN    SC1 1679   8.806   7.618  17.285
  753CYS     BB 1680   8.733   8.128  17.144
  753CYS    SC1 1681   8.527   8.248  17.116
  754ARG     BB 1682   8.783   8.359  17.537
  754ARG    SC1 1683   9.013   8.285  17.615
  754ARG    SC2 1684   9.336   8.359  17.476
  755ARG     BB 1685   8.702   8.621  17.399
  755ARG    SC1 1686   8.579   8.809  17.554
  755ARG    SC2 1687   8.478   9.121  17.429
  756ILE     BB 1688   8.767   8.760  17.092
  756ILE    SC1 1689   8.663   8.701  16.890
  757TYR     BB 1690   8.996   9.039  17.048
  757TYR    SC1 1691   9.025   9.045  17.376
  757TYR    SC2 1692   9.202   8.924  17.267
  757TYR    SC3 1693   9.114   8.793  17.533
  758LYS     BB 1694   8.967   9.144  16.754
  758LYS    SC1 1695   8.752   9.183  16.593
  758LYS    SC2 1696   8.720   9.058  16.339
  759LYS     BB 1697   9.177   9.369  16.678
  759LYS    SC1 1698   9.356   9.467  16.814
  759LYS    SC2 1699   9.633   9.527  16.740
  760CYS     BB 1700   9.077   9.555  16.342
  760CYS    SC1 1701   9.024   9.428  16.145
  761GLN     BB 1702   8.799   9.705  16.463
  761GLN    SC1 1703   8.683   9.640  16.689
  762HIS     BB 1704   8.751   9.869  16.088
  762HIS    SC1 1705   8.897   9.998  16.091
  762HIS    SC2 1706   9.045  10.122  16.089
  762HIS    SC3 1707   9.036  10.149  16.303
  763GLU     BB 1708   8.662   9.745  15.752
  763GLU    SC1 1709   8.438   9.698  15.637
  764MET     BB 1710   8.959   9.666  15.656
  764MET    SC1 1711   9.145   9.713  15.767
  765ASP     BB 1712   9.179   9.450  15.293
  765ASP    SC1 1713   9.073   9.245  15.400
  766GLN     BB 1714   9.514   9.302  15.128
  766GLN    SC1 1715   9.598   9.188  15.313
  767TYR     BB 1716   9.751   9.521  14.933
  767TYR    SC1 1717  10.002   9.678  15.054
  767TYR    SC2 1718   9.853   9.623  15.234
  767TYR    SC3 1719   9.983   9.902  15.267
  768TRP     BB 1720   9.679   9.492  14.585
  768TRP    SC1 1721   9.495   9.682  14.594
  768TRP    SC2 1722   9.283   9.721  14.638
  768TRP    SC3 1723   9.546   9.915  14.503
  768TRP    SC4 1724   9.279   9.962  14.571
  769GLY     BB 1725   9.874   9.284  14.431
  770ILE     BB 1726  10.086   9.236  14.654
  770ILE    SC1 1727  10.257   9.364  14.673
  771GLY     BB 1728  10.069   8.903  14.713
  772SER     BB 1729  10.239   8.782  14.471
  772SER    SC1 1730  10.234   8.594  14.420
  773LEU     BB 1731  10.522   8.994  14.503
  773LEU    SC1 1732  10.508   9.114  14.267
  774ALA     BB 1733  10.570   8.781  14.825
  775SER     BB 1734  10.717   8.510  14.517
  775SER    SC1 1735  10.659   8.433  14.347
  776GLY     BB 1736  11.140   8.430  14.476
  777ILE     BB 1737  11.256   8.492  14.155
  777ILE    SC1 1738  11.333   8.714  14.131
  778ASN     BB 1739  11.501   8.328  13.969
  778ASN    SC1 1740  11.439   8.183  13.775
  779LEU     BB 1741  11.676   8.630  13.822
  779LEU    SC1 1742  11.752   8.883  13.848
  780PHE     BB 1743  11.885   8.431  13.628
  780PHE    SC1 1744  12.020   8.275  13.894
  780PHE    SC2 1745  12.120   8.490  13.859
  780PHE    SC3 1746  12.204   8.346  14.031
  781THR     BB 1747  11.598   8.399  13.377
  781THR    SC1 1748  11.499   8.265  13.275
  782ASN     BB 1749  11.387   8.661  13.552
  782ASN    SC1 1750  11.296   8.875  13.644
  783SER     BB 1751  11.069   8.401  13.611
  783SER    SC1 1752  11.048   8.332  13.430
  784PHE     BB 1753  10.943   8.475  13.946
  784PHE    SC1 1754  10.880   8.843  14.016
  784PHE    SC2 1755  10.791   8.761  13.809
  784PHE    SC3 1756  10.807   8.997  13.848
  785GLU     BB 1757  10.912   8.094  14.127
  785GLU    SC1 1758  11.011   7.952  13.926
  786GLY     BB 1759  10.760   7.962  14.409
  787PRO     BB 1760  10.551   8.129  14.711
  787PRO    SC1 1761  10.387   8.115  14.616
  788VAL     BB 1762  10.771   8.203  14.912
  788VAL    SC1 1763  10.957   8.275  14.901
  789LEU     BB 1764  10.646   8.496  15.177
  789LEU    SC1 1765  10.866   8.641  15.207
  790ASP     BB 1766  10.379   8.521  15.407
  790ASP    SC1 1767  10.307   8.374  15.603
  791HIS     BB 1768  10.159   8.764  15.266
  791HIS    SC1 1769  10.202   8.946  15.209
  791HIS    SC2 1770  10.244   9.116  15.129
  791HIS    SC3 1771  10.038   9.181  15.139
  792ARG     BB 1772   9.904   8.664  15.496
  792ARG    SC1 1773   9.810   8.456  15.423
  792ARG    SC2 1774   9.521   8.318  15.531
  793TYR     BB 1775  10.082   8.671  15.898
  793TYR    SC1 1776  10.153   8.520  16.220
  793TYR    SC2 1777  10.327   8.582  16.067
  793TYR    SC3 1778  10.433   8.423  16.310
  794TYR     BB 1779  10.002   8.932  16.058
  794TYR    SC1 1780   9.707   9.022  16.013
  794TYR    SC2 1781   9.676   8.816  16.133
  794TYR    SC3 1782   9.552   8.809  15.849
  795ALA     BB 1783  10.070   8.942  16.323
  796GLY     BB 1784   9.927   9.201  16.491
  797GLY     BB 1785   9.834   9.434  16.270
  798CYS     BB 1786   9.635   9.676  16.252
  798CYS    SC1 1787   9.449   9.772  16.136
  799SER     BB 1788   9.838  10.054  16.144
  799SER    SC1 1789  10.011   9.988  16.082
  800PRO     BB 1790   9.558  10.189  15.970
  800PRO    SC1 1791   9.482  10.360  16.003
  801HIS     BB 1792   9.702  10.198  15.631
  801HIS    SC1 1793   9.895  10.196  15.605
  801HIS    SC2 1794  10.088  10.205  15.591
  801HIS    SC3 1795  10.077  10.321  15.409
  802TYR     BB 1796   9.532  10.411  15.405
  802TYR    SC1 1797   9.818  10.640  15.425
  802TYR    SC2 1798   9.642  10.638  15.588
  802TYR    SC3 1799   9.924  10.650  15.716
  803ILE     BB 1800   9.611  10.473  15.024
  803ILE    SC1 1801   9.813  10.402  15.014
  804LEU     BB 1802   9.396  10.571  14.883
  804LEU    SC1 1803   9.324  10.476  14.646
  805ASN     BB 1804   9.120  10.588  15.101
  805ASN    SC1 1805   8.960  10.770  15.041
  806THR     BB 1806   9.078  10.246  15.083
  806THR    SC1 1807   8.985  10.154  14.939
  807ARG     BB 1808   9.183  10.108  15.409
  807ARG    SC1 1809   9.076  10.200  15.603
  807ARG    SC2 1810   8.762  10.205  15.659
  808PHE     BB 1811   9.393   9.808  15.374
  808PHE    SC1 1812   9.553   9.974  15.154
  808PHE    SC2 1813   9.402   9.843  15.021
  808PHE    SC3 1814   9.520  10.027  14.922
  809ARG     BB 1815   9.598   9.637  15.640
  809ARG    SC1 1816   9.517   9.420  15.698
  809ARG    SC2 1817   9.276   9.212  15.812
  810LYS     BB 1818   9.962   9.617  15.681
  810LYS    SC1 1819  10.165   9.742  15.693
  810LYS    SC2 1820  10.420   9.820  15.835
  811PRO     BB 1821  10.115   9.219  15.651
  811PRO    SC1 1822   9.942   9.141  15.644
  812TYR     BB 1823  10.420   9.194  15.802
  812TYR    SC1 1824  10.575   8.953  15.963
  812TYR    SC2 1825  10.479   9.104  16.123
  812TYR    SC3 1826  10.591   8.846  16.254
  813ASN     BB 1827  10.582   9.132  15.550
  813ASN    SC1 1828  10.665   8.919  15.449
  814VAL     BB 1829  10.597   9.490  15.399
  814VAL    SC1 1830  10.409   9.494  15.330
  815GLU     BB 1831  10.786   9.793  15.507
  815GLU    SC1 1832  10.905   9.844  15.653
  816SER     BB 1833  10.573  10.050  15.349
  816SER    SC1 1834  10.554  10.226  15.433
  817TYR     BB 1835  10.359  10.016  14.995
  817TYR    SC1 1836  10.074  10.007  14.785
  817TYR    SC2 1837  10.209   9.827  14.702
  817TYR    SC3 1838   9.975   9.897  14.512
  818THR     BB 1839  10.301  10.374  14.960
  818THR    SC1 1840  10.379  10.519  15.064
  819PRO     BB 1841  10.150  10.467  14.642
  819PRO    SC1 1842   9.972  10.484  14.578
  820GLN     BB 1843  10.444  10.674  14.539
  820GLN    SC1 1844  10.691  10.645  14.413
  821THR     BB 1845  10.269  10.765  14.146
  821THR    SC1 1846  10.077  10.774  14.175
  822GLN     BB 1847  10.468  10.904  13.877
  822GLN    SC1 1848  10.723  10.961  13.995
  823GLY     BB 1849  10.404  10.894  13.529
  824LYS     BB 1850  10.626  10.935  13.268
  824LYS    SC1 1851  10.888  10.991  13.267
  824LYS    SC2 1852  11.072  11.209  13.124
  825TYR     BB 1853  10.543  10.987  12.912
  825TYR    SC1 1854  10.267  10.860  12.730
  825TYR    SC2 1855  10.346  11.070  12.644
  825TYR    SC3 1856  10.197  10.901  12.431
  826GLU     BB 1857  10.834  11.023  12.663
  826GLU    SC1 1858  11.026  10.868  12.809
  827PHE     BB 1859  10.701  11.038  12.258
  827PHE    SC1 1860  10.468  11.311  12.203
  827PHE    SC2 1861  10.428  11.101  12.094
  827PHE    SC3 1862  10.252  11.264  12.110
  828ILE     BB 1863  10.950  11.100  11.986
  828ILE    SC1 1864  11.135  11.085  11.927
  829LEU     BB 1865  10.753  11.073  11.689
  829LEU    SC1 1866  10.503  11.058  11.600
  830LYS     BB 1867  10.970  11.154  11.429
  830LYS    SC1 1868  11.204  11.090  11.403
  830LYS    SC2 1869  11.456  11.011  11.224
  831GLU     BB 1870  10.853  11.143  11.115
  831GLU    SC1 1871  10.563  11.091  11.138
  832TYR     BB 1872  10.942  11.192  10.755
  832TYR    SC1 1873  11.232  11.269  10.785
  832TYR    SC2 1874  11.229  11.186  10.560
  832TYR    SC3 1875  11.347  11.472  10.581
  833GLU     BB 1876  10.736  11.205  10.426
  833GLU    SC1 1877  10.514  11.265  10.360
  834SER     BB 1878  10.939  11.283  10.105
  834SER    SC1 1879  11.133  11.276  10.094
  835TYR     BB 1880  10.757  11.242   9.774
  835TYR    SC1 1881  10.488  11.253   9.902
  835TYR    SC2 1882  10.467  11.157   9.683
  835TYR    SC3 1883  10.222  11.330   9.762
  836SER     BB 1884  10.960  11.360   9.505
  836SER    SC1 1885  11.138  11.294   9.462
  837ASP     BB 1886  10.779  11.284   9.187
  837ASP    SC1 1887  10.524  11.270   9.187
  838PHE     BB 1888  11.030  11.376   8.902
  838PHE    SC1 1889  11.330  11.356   8.776
  838PHE    SC2 1890  11.340  11.397   9.012
  838PHE    SC3 1891  11.542  11.397   8.882
  839GLU     BB 1892  10.901  11.338   8.550
  839GLU    SC1 1893  10.619  11.303   8.604
  840ARG     BB 1894  11.119  11.434   8.234
  840ARG    SC1 1895  11.341  11.439   8.242
  840ARG    SC2 1896  11.608  11.704   8.182
  841ASN     BB 1897  10.986  11.407   7.905
  841ASN    SC1 1898  10.788  11.512   7.795
  842VAL     BB 1899  11.288  11.435   7.703
  842VAL    SC1 1900  11.473  11.456   7.777
  843THR     BB 1901  11.219  11.486   7.388
  843THR    SC1 1902  11.038  11.501   7.319
  844GLU     BB 1903  11.421  11.539   7.091
  844GLU    SC1 1904  11.727  11.509   7.099
  845LYS     BB 1905  11.395  11.545   6.757
  845LYS    SC1 1906  11.172  11.617   6.630
  845LYS    SC2 1907  10.949  11.615   6.479
  846MET     BB 1908  11.670  11.591   6.519
  846MET    SC1 1909  11.909  11.564   6.667
  847ALA     BB 1910  11.735  11.601   6.205
  848SER     BB 1911  11.746  11.721   5.828
  848SER    SC1 1912  11.912  11.777   5.744
  849LYS     BB 1913  11.442  11.750   5.592
  849LYS    SC1 1914  11.251  11.846   5.666
  849LYS    SC2 1915  10.978  11.821   5.679
  850SER     BB 1916  11.615  11.740   5.295
  850SER    SC1 1917  11.784  11.694   5.209
  851GLY     BB 1918  11.404  11.833   4.970
  852PHE     BB 1919  11.521  11.911   4.646
  852PHE    SC1 1920  11.849  11.783   4.733
  852PHE    SC2 1921  11.828  11.880   4.514
  852PHE    SC3 1922  11.954  11.678   4.544
  853SER     BB 1923  11.377  11.957   4.351
  853SER    SC1 1924  11.212  12.034   4.282
  854PHE     BB 1925  11.535  11.993   3.939
  854PHE    SC1 1926  11.883  11.950   3.965
  854PHE    SC2 1927  11.745  11.777   4.058
  854PHE    SC3 1928  11.984  11.752   4.057
  855GLY     BB 1929  11.471  11.923   3.625
  856PHE     BB 1930  11.667  11.848   3.418
  856PHE    SC1 1931  11.819  11.538   3.455
  856PHE    SC2 1932  11.942  11.715   3.561
  856PHE    SC3 1933  11.900  11.511   3.679
  857LYS     BB 1934  11.669  11.885   3.107
  857LYS    SC1 1935  11.603  11.920   2.870
  857LYS    SC2 1936  11.488  11.825   2.621
  858ILE     BB 1937  11.975  11.666   2.986
  858ILE    SC1 1938  12.138  11.744   3.093
  859PRO     BB 1939  12.072  11.843   2.632
  859PRO    SC1 1940  12.105  12.025   2.673
  860GLY     BB 1941  12.078  11.509   2.469
  861ILE     BB 1942  11.795  11.419   2.512
  861ILE    SC1 1943  11.603  11.395   2.393
  862PHE     BB 1944  11.747  11.385   2.861
  862PHE    SC1 1945  11.811  11.082   2.910
  862PHE    SC2 1946  11.829  11.171   3.132
  862PHE    SC3 1947  11.699  10.973   3.093
  863GLU     BB 1948  11.466  11.484   3.110
  863GLU    SC1 1949  11.247  11.554   2.922
  864LEU     BB 1950  11.360  11.416   3.452
  864LEU    SC1 1951  11.493  11.222   3.572
  865GLY     BB 1952  11.194  11.580   3.695
  866ILE     BB 1953  11.267  11.511   4.065
  866ILE    SC1 1954  11.458  11.412   4.028
  867SER     BB 1955  11.132  11.568   4.399
  867SER    SC1 1956  10.991  11.639   4.515
  868SER     BB 1957  11.349  11.379   4.740
  868SER    SC1 1958  11.532  11.419   4.688
  869GLN     BB 1959  11.214  11.480   5.050
  869GLN    SC1 1960  10.994  11.570   5.199
  870SER     BB 1961  11.426  11.294   5.276
  870SER    SC1 1962  11.609  11.232   5.250
  871ASP     BB 1963  11.305  11.329   5.608
  871ASP    SC1 1964  11.066  11.370   5.687
  872ARG     BB 1965  11.563  11.174   5.891
  872ARG    SC1 1966  11.810  11.230   5.818
  872ARG    SC2 1967  12.089  11.352   5.990
  873GLY     BB 1968  11.498  11.145   6.202
  874LYS     BB 1969  11.502  11.091   6.509
  874LYS    SC1 1970  11.674  11.025   6.641
  874LYS    SC2 1971  11.838  11.109   6.876
  875HIS     BB 1972  11.241  11.122   6.782
  875HIS    SC1 1973  11.067  11.127   6.871
  875HIS    SC2 1974  10.896  11.104   6.957
  875HIS    SC3 1975  10.822  11.291   6.878
  876TYR     BB 1976  11.429  11.020   7.163
  876TYR    SC1 1977  11.628  11.138   7.404
  876TYR    SC2 1978  11.694  10.912   7.359
  876TYR    SC3 1979  11.904  11.067   7.526
  877ILE     BB 1980  11.124  11.006   7.397
  877ILE    SC1 1981  10.920  11.073   7.450
  878ARG     BB 1982  11.280  10.974   7.733
  878ARG    SC1 1983  11.491  10.972   7.855
  878ARG    SC2 1984  11.768  10.785   7.937
  879ARG     BB 1985  11.063  10.978   8.056
  879ARG    SC1 1986  10.830  10.975   8.134
  879ARG    SC2 1987  10.567  11.199   8.162
  880THR     BB 1988  11.254  10.904   8.395
  880THR    SC1 1989  11.431  10.984   8.385
  881LYS     BB 1990  11.048  10.903   8.680
  881LYS    SC1 1991  10.807  10.846   8.696
  881LYS    SC2 1992  10.627  10.937   8.884
  882ARG     BB 1993  11.171  10.888   9.006
  882ARG    SC1 1994  11.403  10.848   9.026
  882ARG    SC2 1995  11.623  10.635   9.111
  883PHE     BB 1996  10.949  10.842   9.276
  883PHE    SC1 1997  10.631  10.856   9.413
  883PHE    SC2 1998  10.718  10.634   9.441
  883PHE    SC3 1999  10.486  10.667   9.389
  884SER     BB 2000  11.163  10.793   9.557
  884SER    SC1 2001  11.357  10.802   9.543
  885HIS     BB 2002  10.937  10.829   9.820
  885HIS    SC1 2003  10.758  10.761   9.859
  885HIS    SC2 2004  10.574  10.707   9.882
  885HIS    SC3 2005  10.560  10.806  10.073
  886THR     BB 2006  11.109  10.800  10.212
  886THR    SC1 2007  11.291  10.821  10.146
  887LYS     BB 2008  10.912  10.752  10.425
  887LYS    SC1 2009  10.680  10.736  10.571
  887LYS    SC2 2010  10.514  10.844  10.733
  888SER     BB 2011  11.123  10.714  10.776
  888SER    SC1 2012  11.314  10.746  10.796
  889VAL     BB 2013  10.973  10.684  11.119
  889VAL    SC1 2014  10.776  10.671  11.093
  890PHE     BB 2015  11.022  10.664  11.483
  890PHE    SC1 2016  11.327  10.686  11.691
  890PHE    SC2 2017  11.217  10.475  11.658
  890PHE    SC3 2018  11.426  10.484  11.775
  891LEU     BB 2019  10.740  10.615  11.708
  891LEU    SC1 2020  10.484  10.642  11.773
  892HIS     BB 2021  10.848  10.573  12.042
  892HIS    SC1 2022  11.035  10.589  12.094
  892HIS    SC2 2023  11.214  10.629  12.153
  892HIS    SC3 2024  11.143  10.767  12.302
  893ALA     BB 2025  10.568  10.662  12.246
  894ARG     BB 2026  10.607  10.494  12.566
  894ARG    SC1 2027  10.850  10.456  12.575
  894ARG    SC2 2028  11.013  10.349  12.846
  895SER     BB 2029  10.468  10.502  12.922
  895SER    SC1 2030  10.285  10.469  12.980
  896ASP     BB 2031  10.632  10.415  13.298
  896ASP    SC1 2032  10.828  10.279  13.387
  897LEU     BB 2033  10.365  10.453  13.559
  897LEU    SC1 2034  10.104  10.476  13.523
  898GLU     BB 2035  10.481  10.357  13.850
  898GLU    SC1 2036  10.733  10.398  13.953
  899VAL     BB 2037  10.244  10.328  14.131
  899VAL    SC1 2038  10.069  10.301  14.038
  900ALA     BB 2039  10.382  10.230  14.442
  901HIS     BB 2040  10.690  10.166  14.632
  901HIS    SC1 2041  10.831  10.280  14.704
  901HIS    SC2 2042  10.940  10.412  14.792
  901HIS    SC3 2043  11.059  10.443  14.615
  902TYR     BB 2044  10.731   9.829  14.794
  902TYR    SC1 2045  10.739   9.477  14.737
  902TYR    SC2 2046  10.577   9.574  14.886
  902TYR    SC3 2047  10.628   9.273  14.943
  903LYS     BB 2048  10.996   9.720  15.061
  903LYS    SC1 2049  11.234   9.770  15.166
  903LYS    SC2 2050  11.322   9.770  15.432
  904LEU     BB 2051  10.959   9.426  15.306
  904LEU    SC1 2052  11.012   9.189  15.201
  905LYS     BB 2053  11.107   9.370  15.631
  905LYS    SC1 2054  10.943   9.357  15.826
  905LYS    SC2 2055  10.810   9.583  16.031
  906PRO     BB 2056  11.461   9.367  15.660
  906PRO    SC1 2057  11.602   9.269  15.577
  907ARG     BB 2058  11.361   9.128  16.018
  907ARG    SC1 2059  11.230   9.269  16.210
  907ARG    SC2 2060  10.920   9.230  16.374
  908SER     BB 2061  11.070   8.821  16.111
  908SER    SC1 2062  11.111   8.715  16.269
  909LEU     BB 2063  11.003   8.725  15.814
  909LEU    SC1 2064  11.133   8.866  15.632
  910MET     BB 2065  10.791   8.458  15.817
  910MET    SC1 2066  10.902   8.330  16.045
  911LEU     BB 2067  10.761   8.268  15.594
  911LEU    SC1 2068  10.672   8.038  15.690
  912HIS     BB 2069  10.456   8.080  15.218
  912HIS    SC1 2070  10.273   8.127  15.173
  912HIS    SC2 2071  10.085   8.166  15.147
  912HIS    SC3 2072  10.126   8.292  14.977
  913TYR     BB 2073  10.391   7.706  15.420
  913TYR    SC1 2074  10.076   7.743  15.363
  913TYR    SC2 2075  10.136   7.727  15.595
  913TYR    SC3 2076   9.948   7.967  15.536
  914GLU     BB 2077  10.480   7.593  15.106
  914GLU    SC1 2078  10.459   7.300  14.886
  915PHE     BB 2079  10.799   7.745  15.140
  915PHE    SC1 2080  11.104   7.864  15.105
  915PHE    SC2 2081  11.013   7.992  15.287
  915PHE    SC3 2082  11.251   7.968  15.265
  916LEU     BB 2083  10.850   7.608  15.455
  916LEU    SC1 2084  11.059   7.635  15.615
  917GLN     BB 2085  10.764   7.257  15.353
  917GLN    SC1 2086  10.724   7.015  15.436
  918ARG     BB 2087  11.020   7.211  15.087
  918ARG    SC1 2088  11.018   7.304  14.845
  918ARG    SC2 2089  10.839   7.538  14.720
  919VAL     BB 2090  11.291   7.363  15.247
  919VAL    SC1 2091  11.427   7.495  15.183
  920LYS     BB 2092  11.253   7.144  15.532
  920LYS    SC1 2093  11.160   7.105  15.747
  920LYS    SC2 2094  11.134   7.247  16.000
  921ARG     BB 2095  11.300   6.879  15.328
  921ARG    SC1 2096  11.200   6.700  15.199
  921ARG    SC2 2097  11.172   6.694  14.807
  922LEU     BB 2098  11.665   7.028  15.235
  922LEU    SC1 2099  11.651   6.944  14.984
  923PRO     BB 2100  11.972   6.760  15.311
  923PRO    SC1 2101  11.989   6.630  15.173
  924LEU     BB 2102  12.201   6.883  15.529
  924LEU    SC1 2103  12.108   7.099  15.650
  925GLU     BB 2104  12.499   6.740  15.266
  925GLU    SC1 2105  12.776   6.838  15.372
  926TYR     BB 2106  12.522   6.872  14.951
  926TYR    SC1 2107  12.541   7.113  14.734
  926TYR    SC2 2108  12.752   7.062  14.836
  926TYR    SC3 2109  12.780   7.153  14.540
  927SER     BB 2110  12.330   6.690  14.700
  927SER    SC1 2111  12.294   6.516  14.620
  928TYR     BB 2112  12.259   6.948  14.395
  928TYR    SC1 2113  12.340   7.195  14.207
  928TYR    SC2 2114  12.526   7.043  14.208
  928TYR    SC3 2115  12.429   7.112  13.922
  929GLY     BB 2116  11.964   6.748  14.292
  930GLU     BB 2117  11.805   6.807  14.525
  930GLU    SC1 2118  11.520   6.748  14.505
  931TYR     BB 2119  11.868   7.151  14.549
  931TYR    SC1 2120  12.139   7.266  14.696
  931TYR    SC2 2121  11.948   7.345  14.817
  931TYR    SC3 2122  12.107   7.129  14.972
  932ARG     BB 2123  11.827   7.206  14.242
  932ARG    SC1 2124  11.900   7.139  13.993
  932ARG    SC2 2125  11.903   6.836  13.832
  933ASP     BB 2126  11.501   7.132  14.203
  933ASP    SC1 2127  11.376   7.081  13.986
  934LEU     BB 2128  11.421   7.340  14.476
  934LEU    SC1 2129  11.452   7.241  14.720
  935PHE     BB 2130  11.551   7.648  14.316
  935PHE    SC1 2131  11.798   7.662  14.545
  935PHE    SC2 2132  11.872   7.657  14.317
  935PHE    SC3 2133  12.031   7.639  14.496
  936ARG     BB 2134  11.368   7.606  14.066
  936ARG    SC1 2135  11.359   7.566  13.802
  936ARG    SC2 2136  11.614   7.350  13.665
  937ASP     BB 2137  11.088   7.561  14.276
  937ASP    SC1 2138  10.872   7.425  14.285
  938PHE     BB 2139  11.152   7.892  14.494
  938PHE    SC1 2140  11.297   7.720  14.724
  938PHE    SC2 2141  11.366   7.949  14.731
  938PHE    SC3 2142  11.501   7.780  14.836
  939GLY     BB 2143  11.419   8.016  14.231
  940THR     BB 2144  11.706   8.157  14.330
  940THR    SC1 2145  11.771   8.119  14.510
  941HIS     BB 2146  11.613   8.625  14.541
  941HIS    SC1 2147  11.735   8.617  14.389
  941HIS    SC2 2148  11.857   8.599  14.241
  941HIS    SC3 2149  11.973   8.769  14.306
  942TYR     BB 2150  11.328   8.753  14.720
  942TYR    SC1 2151  11.503   8.835  14.961
  942TYR    SC2 2152  11.273   8.833  15.031
  942TYR    SC3 2153  11.470   8.872  15.267
  943ILE     BB 2154  11.203   9.160  14.633
  943ILE    SC1 2155  11.038   9.099  14.487
  944THR     BB 2156  11.365   9.380  14.891
  944THR    SC1 2157  11.456   9.341  15.059
  945GLU     BB 2158  11.288   9.715  14.729
  945GLU    SC1 2159  11.337  10.060  14.763
  946ALA     BB 2160  11.099   9.715  14.416
  947VAL     BB 2161  10.922   9.990  14.304
  947VAL    SC1 2162  11.054  10.135  14.266
  948LEU     BB 2163  10.557   9.858  14.133
  948LEU    SC1 2164  10.505   9.726  14.357
  949GLY     BB 2165  10.425   9.995  13.820
  950GLY     BB 2166  10.332   9.942  13.453
  951ILE     BB 2167  10.484  10.010  13.091
  951ILE    SC1 2168  10.665   9.901  13.098
  952TYR     BB 2169  10.356  10.060  12.722
  952TYR    SC1 2170  10.058  10.248  12.683
  952TYR    SC2 2171  10.122  10.141  12.478
  952TYR    SC3 2172  10.083  10.447  12.447
  953GLU     BB 2173  10.601  10.084  12.487
  953GLU    SC1 2174  10.840   9.948  12.575
  954TYR     BB 2175  10.545  10.132  12.204
  954TYR    SC1 2176  10.360  10.098  11.960
  954TYR    SC2 2177  10.282  10.295  12.072
  954TYR    SC3 2178  10.062  10.079  12.043
  955THR     BB 2179  10.821  10.125  11.938
  955THR    SC1 2180  10.988  10.094  12.035
  956LEU     BB 2181  10.717  10.124  11.586
  956LEU    SC1 2182  10.512  10.262  11.488
  957VAL     BB 2183  10.922  10.162  11.277
  957VAL    SC1 2184  11.120  10.140  11.296
  958MET     BB 2185  10.722  10.209  10.980
  958MET    SC1 2186  10.473  10.304  10.965
  959ASN     BB 2187  10.973  10.251  10.674
  959ASN    SC1 2188  11.157  10.154  10.813
  960LYS     BB 2189  10.849  10.282  10.329
  960LYS    SC1 2190  10.641  10.357  10.187
  960LYS    SC2 2191  10.379  10.249  10.098
  961GLU     BB 2192  11.063  10.386  10.020
  961GLU    SC1 2193  11.465  10.374  10.002
  962ALA     BB 2194  11.093  10.362   9.753
  963MET     BB 2195  11.138  10.385   9.462
  963MET    SC1 2196  11.335  10.310   9.315
  964GLU     BB 2197  10.984  10.459   9.079
  964GLU    SC1 2198  10.699  10.450   8.894
  965ARG     BB 2199  11.186  10.412   8.801
  965ARG    SC1 2200  11.432  10.320   8.790
  965ARG    SC2 2201  11.521  10.213   8.491
  966GLY     BB 2202  11.078  10.466   8.502
  967ASP     BB 2203  11.199  10.499   8.217
  967ASP    SC1 2204  11.444  10.510   8.146
  968TYR     BB 2205  11.066  10.511   7.898
  968TYR    SC1 2206  10.852  10.673   7.734
  968TYR    SC2 2207  10.846  10.441   7.672
  968TYR    SC3 2208  10.605  10.601   7.560
  969THR     BB 2209  11.303  10.574   7.599
  969THR    SC1 2210  11.487  10.511   7.613
  970LEU     BB 2211  11.165  10.586   7.246
  970LEU    SC1 2212  10.921  10.654   7.167
  971ASN     BB 2213  11.380  10.637   6.966
  971ASN    SC1 2214  11.628  10.630   6.935
  972ASN     BB 2215  11.206  10.685   6.695
  972ASN    SC1 2216  10.995  10.751   6.578
  973VAL     BB 2217  11.455  10.627   6.460
  973VAL    SC1 2218  11.644  10.567   6.431
  974HIS     BB 2219  11.357  10.745   6.030
  974HIS    SC1 2220  11.201  10.629   6.049
  974HIS    SC2 2221  11.057  10.503   6.075
  974HIS    SC3 2222  10.908  10.659   6.069
  975ALA     BB 2223  11.535  10.826   5.728
  976CYS     BB 2224  11.237  10.794   5.521
  976CYS    SC1 2225  11.049  10.861   5.654
  977ALA     BB 2226  11.251  10.918   5.167
  978LYS     BB 2227  11.063  10.962   4.864
  978LYS    SC1 2228  10.866  11.135   4.898
  978LYS    SC2 2229  10.580  11.069   4.891
  979ASN     BB 2230  11.178  11.017   4.493
  979ASN    SC1 2231  11.395  10.979   4.375
  980ASP     BB 2232  10.922  11.135   4.323
  980ASP    SC1 2233  10.697  11.222   4.405
  981PHE     BB 2234  10.929  11.147   3.966
  981PHE    SC1 2235  11.068  10.866   3.927
  981PHE    SC2 2236  11.242  11.030   3.897
  981PHE    SC3 2237  11.293  10.796   3.879
  982LYS     BB 2238  10.860  11.164   3.656
  982LYS    SC1 2239  10.805  11.306   3.457
  982LYS    SC2 2240  10.888  11.464   3.217
  983ILE     BB 2241  11.148  11.027   3.270
  983ILE    SC1 2242  11.178  10.843   3.405
  984GLY     BB 2243  11.207  11.048   2.965
  985GLY     BB 2244  11.377  11.030   2.740
  986ALA     BB 2245  11.522  10.916   2.458
  987ILE     BB 2246  11.708  10.944   2.156
  987ILE    SC1 2247  11.918  11.039   2.230
  988GLU     BB 2248  11.569  10.963   1.739
  988GLU    SC1 2249  11.824  11.069   1.648
  989GLU     BB 2250  11.186  10.945   1.721
  989GLU    SC1 2251  11.078  10.999   1.533
  990VAL     BB 2252  11.139  10.753   2.066
  990VAL    SC1 2253  11.275  10.633   2.150
  991TYR     BB 2254  11.007  10.966   2.266
  991TYR    SC1 2255  10.955  11.318   2.267
  991TYR    SC2 2256  11.109  11.237   2.433
  991TYR    SC3 2257  11.036  11.536   2.473
  992VAL     BB 2258  10.938  10.816   2.582
  992VAL    SC1 2259  11.029  10.666   2.678
  993SER     BB 2260  10.807  10.996   2.966
  993SER    SC1 2261  10.728  11.137   2.857
  994LEU     BB 2262  10.703  10.738   3.250
  994LEU    SC1 2263  10.852  10.531   3.176
  995GLY     BB 2264  10.668  10.805   3.628
  996VAL     BB 2265  10.609  10.729   3.969
  996VAL    SC1 2266  10.440  10.632   4.015
  997SER     BB 2267  10.827  10.726   4.334
  997SER    SC1 2268  10.713  10.690   4.488
  998VAL     BB 2269  11.163  10.492   4.480
  998VAL    SC1 2270  11.238  10.505   4.295
  999GLY     BB 2271  11.147  10.601   4.831
 1000LYS     BB 2272  11.213  10.409   5.130
 1000LYS    SC1 2273  11.409  10.239   5.148
 1000LYS    SC2 2274  11.631  10.049   5.176
 1001CYS     BB 2275  11.107  10.378   5.520
 1001CYS    SC1 2276  10.899  10.374   5.639
 1002ARG     BB 2277  11.400  10.227   5.691
 1002ARG    SC1 2278  11.608  10.313   5.599
 1002ARG    SC2 2279  11.893  10.512   5.721
 1003GLY     BB 2280  11.458  10.235   6.068
 1004ILE     BB 2281  11.373  10.124   6.387
 1004ILE    SC1 2282  11.495  10.059   6.583
 1005LEU     BB 2283  11.054  10.238   6.649
 1005LEU    SC1 2284  10.879  10.330   6.473
 1006ASN     BB 2285  11.146  10.163   6.999
 1006ASN    SC1 2286  11.390  10.159   7.053
 1007GLU     BB 2287  10.990  10.101   7.307
 1007GLU    SC1 2288  10.704  10.080   7.366
 1008ILE     BB 2289  11.153  10.064   7.602
 1008ILE    SC1 2290  11.367  10.022   7.561
 1009LYS     BB 2291  11.058  10.041   7.931
 1009LYS    SC1 2292  10.820  10.093   7.965
 1009LYS    SC2 2293  10.546  10.104   7.863
 1010ASP     BB 2294  11.200   9.937   8.213
 1010ASP    SC1 2295  11.405   9.799   8.274
 1011ARG     BB 2296  11.007  10.053   8.458
 1011ARG    SC1 2297  10.775  10.096   8.499
 1011ARG    SC2 2298  10.572   9.909   8.656
 1012ASN     BB 2299  11.098   9.922   8.762
 1012ASN    SC1 2300  11.325   9.818   8.770
 1013LYS     BB 2301  10.941   9.965   9.064
 1013LYS    SC1 2302  10.708  10.009   9.100
 1013LYS    SC2 2303  10.486  10.148   9.248
 1014ARG     BB 2304  10.994   9.927   9.470
 1014ARG    SC1 2305  11.210   9.872   9.545
 1014ARG    SC2 2306  11.426   9.978   9.773
 1015ASP     BB 2307  10.686   9.981   9.680
 1015ASP    SC1 2308  10.646  10.230   9.715
 1016THR     BB 2309  10.824   9.843  10.009
 1016THR    SC1 2310  11.019   9.844  10.009
 1017MET     BB 2311  10.670   9.884  10.351
 1017MET    SC1 2312  10.497  10.005  10.537
 1018VAL     BB 2313  10.846   9.700  10.572
 1018VAL    SC1 2314  11.038   9.754  10.575
 1019GLU     BB 2315  10.675   9.796  10.970
 1019GLU    SC1 2316  10.393   9.829  11.053
 1020ASP     BB 2317  10.818   9.646  11.284
 1020ASP    SC1 2318  11.050   9.547  11.245
 1021LEU     BB 2319  10.600   9.762  11.574
 1021LEU    SC1 2320  10.343   9.812  11.617
 1022VAL     BB 2321  10.626   9.587  11.899
 1022VAL    SC1 2322  10.823   9.555  11.899
 1023VAL     BB 2323  10.486   9.646  12.215
 1023VAL    SC1 2324  10.305   9.730  12.211
 1024LEU     BB 2325  10.507   9.518  12.575
 1024LEU    SC1 2326  10.690   9.399  12.725
 1025VAL     BB 2327  10.234   9.605  12.796
 1025VAL    SC1 2328  10.092   9.681  12.677
 1026ARG     BB 2329  10.266   9.532  13.117
 1026ARG    SC1 2330  10.481   9.462  13.206
 1026ARG    SC2 2331  10.549   9.171  13.369
 1027GLY     BB 2332  10.026   9.592  13.415
 1028GLY     BB 2333   9.654   9.610  13.419
 1029ALA     BB 2334   9.495   9.385  13.327
 1030SER     BB 2335   9.267   9.221  12.977
 1030SER    SC1 2336   9.158   9.108  13.093
 1031GLU     BB 2337   9.043   9.459  12.790
 1031GLU    SC1 2338   8.781   9.619  12.918
 1032HIS     BB 2339   9.269   9.753  12.886
 1032HIS    SC1 2340   9.197   9.798  13.061
 1032HIS    SC2 2341   9.103   9.840  13.225
 1032HIS    SC3 2342   9.132   9.640  13.302
 1033ILE     BB 2343   9.557   9.563  12.831
 1033ILE    SC1 2344   9.708   9.389  12.878
 1034THR     BB 2345   9.405   9.416  12.476
 1034THR    SC1 2346   9.552   9.310  12.405
 1035THR     BB 2347   9.323   9.756  12.353
 1035THR    SC1 2348   9.221   9.905  12.279
 1036LEU     BB 2349   9.669   9.866  12.401
 1036LEU    SC1 2350   9.642  10.006  12.625
 1037ALA     BB 2351   9.803   9.656  12.231
 1038TYR     BB 2352   9.657   9.719  11.930
 1038TYR    SC1 2353   9.369   9.728  11.776
 1038TYR    SC2 2354   9.425   9.940  11.873
 1038TYR    SC3 2355   9.330   9.964  11.579
 1039GLN     BB 2356   9.846   9.791  11.698
 1039GLN    SC1 2357   9.900   9.659  11.511
 1040GLU     BB 2358   9.730  10.235  11.704
 1040GLU    SC1 2359   9.610  10.400  11.441
 1041LEU     BB 2360   9.794  10.493  11.940
 1041LEU    SC1 2361   9.985  10.676  11.965
 1042PRO     BB 2362   9.614  10.474  12.218
 1042PRO    SC1 2363   9.549  10.336  12.331
 1043THR     BB 2364   9.337  10.767  12.289
 1043THR    SC1 2365   9.189  10.767  12.162
 1044ALA     BB 2366   9.329  10.891  12.659
 1045ASP     BB 2367   9.066  10.692  12.702
 1045ASP    SC1 2368   8.846  10.700  12.573
 1046ILE     BB 2369   9.235  10.407  12.748
 1046ILE    SC1 2370   9.200  10.187  12.786
 1047MET     BB 2371   9.480  10.546  12.915
 1047MET    SC1 2372   9.722  10.574  12.771
 1048GLN     BB 2373   9.299  10.642  13.154
 1048GLN    SC1 2374   9.075  10.763  13.182
 1049GLU     BB 2375   9.179  10.292  13.227
 1049GLU    SC1 2376   8.886  10.249  13.437
 1050TRP     BB 2377   9.477  10.147  13.188
 1050TRP    SC1 2378   9.700  10.044  13.107
 1050TRP    SC2 2379   9.816   9.860  13.073
 1050TRP    SC3 2380   9.900  10.202  13.096
 1050TRP    SC4 2381  10.043   9.964  13.060
 1051GLY     BB 2382   9.649  10.380  13.451
 1052ASP     BB 2383   9.387  10.291  13.677
 1052ASP    SC1 2384   9.216  10.289  13.866
 1053ALA     BB 2385   9.472   9.936  13.597
 1054VAL     BB 2386   9.767   9.959  13.737
 1054VAL    SC1 2387   9.911  10.032  13.619
 1055GLN     BB 2388   9.661  10.029  14.029
 1055GLN    SC1 2389   9.583  10.289  14.191
 1056TYR     BB 2390   9.565   9.687  14.105
 1056TYR    SC1 2391   9.251   9.603  14.129
 1056TYR    SC2 2392   9.264   9.843  14.132
 1056TYR    SC3 2393   8.981   9.736  14.203
 1057ASN     BB 2394   9.758   9.426  13.878
 1057ASN    SC1 2395   9.854   9.245  13.735
 1058PRO     BB 2396  10.108   9.671  13.884
 1058PRO    SC1 2397  10.090   9.698  14.071
 1059ALA     BB 2398  10.394   9.454  13.723
 1060ILE     BB 2399  10.671   9.536  13.921
 1060ILE    SC1 2400  10.792   9.452  14.068
 1061ILE     BB 2401  10.932   9.762  13.711
 1061ILE    SC1 2402  10.788   9.811  13.557
 1062LYS     BB 2403  11.262   9.794  13.890
 1062LYS    SC1 2404  11.301  10.041  13.819
 1062LYS    SC2 2405  11.141  10.289  13.766
 1063VAL     BB 2406  11.393   9.513  14.142
 1063VAL    SC1 2407  11.271   9.364  14.087
 1064LYS     BB 2408  11.634   9.559  14.417
 1064LYS    SC1 2409  11.740   9.687  14.580
 1064LYS    SC2 2410  11.827   9.813  14.818
 1065VAL     BB 2411  11.725   9.196  14.510
 1065VAL    SC1 2412  11.589   9.107  14.393
 1066GLU     BB 2413  11.897   9.002  14.734
 1066GLU    SC1 2414  11.936   9.285  14.953
 1067PRO     BB 2415  11.995   8.636  14.764
 1067PRO    SC1 2416  12.162   8.589  14.686
 1068LEU     BB 2417  11.778   8.417  14.868
 1068LEU    SC1 2418  11.534   8.345  14.940
 1069TYR     BB 2419  12.016   8.280  15.095
 1069TYR    SC1 2420  12.306   8.445  15.137
 1069TYR    SC2 2421  12.302   8.236  15.020
 1069TYR    SC3 2422  12.562   8.277  15.184
 1070GLU     BB 2423  11.881   8.502  15.351
 1070GLU    SC1 2424  12.023   8.733  15.506
 1071LEU     BB 2425  11.561   8.410  15.434
 1071LEU    SC1 2426  11.299   8.411  15.393
 1072VAL     BB 2427  11.657   8.034  15.498
 1072VAL    SC1 2428  11.712   7.857  15.421
 1073THR     BB 2429  11.434   7.971  15.794
 1073THR    SC1 2430  11.254   8.040  15.769
 1074ALA     BB 2431  11.648   8.001  16.217
 1075THR     BB 2432  11.327   8.054  16.286
 1075THR    SC1 2433  11.256   8.206  16.385
 1076ASP     BB 2434  11.223   7.731  16.135
 1076ASP    SC1 2435  10.981   7.715  16.059
 1077PHE     BB 2436  11.556   7.561  16.057
 1077PHE    SC1 2437  11.638   7.315  15.828
 1077PHE    SC2 2438  11.570   7.517  15.718
 1077PHE    SC3 2439  11.683   7.345  15.594
 1078ALA     BB 2440  11.733   7.478  16.261
 1079TYR     BB 2441  12.028   7.380  16.064
 1079TYR    SC1 2442  12.284   7.263  16.184
 1079TYR    SC2 2443  12.111   7.097  16.180
 1079TYR    SC3 2444  12.394   6.975  16.213
 1080SER     BB 2445  12.030   7.699  15.891
 1080SER    SC1 2446  11.943   7.872  15.870
 1081SER     BB 2447  12.399   7.712  15.898
 1081SER    SC1 2448  12.521   7.864  15.894
 1082THR     BB 2449  12.469   7.442  15.666
 1082THR    SC1 2450  12.598   7.297  15.681
 1083VAL     BB 2451  12.161   7.541  15.442
 1083VAL    SC1 2452  12.049   7.446  15.306
 1084ARG     BB 2453  12.288   7.888  15.392
 1084ARG    SC1 2454  12.204   8.079  15.513
 1084ARG    SC2 2455  12.287   8.392  15.685
 1085GLN     BB 2456  12.637   7.740  15.300
 1085GLN    SC1 2457  12.796   7.739  15.479
 1086ASN     BB 2458  12.509   7.486  15.123
 1086ASN    SC1 2459  12.490   7.256  15.220
 1087MET     BB 2460  12.326   7.693  14.924
 1087MET    SC1 2461  12.043   7.855  14.923
 1088LYS     BB 2462  12.570   7.895  14.810
 1088LYS    SC1 2463  12.698   8.088  14.788
 1088LYS    SC2 2464  12.729   8.207  14.523
 1089GLN     BB 2465  12.723   7.660  14.603
 1089GLN    SC1 2466  12.942   7.554  14.787
 1090ALA     BB 2467  12.489   7.564  14.482
 1091LEU     BB 2468  12.364   7.899  14.322
 1091LEU    SC1 2469  12.244   8.093  14.457
 1092GLU     BB 2470  12.616   7.914  14.103
 1092GLU    SC1 2471  12.623   8.193  14.066
 1093GLU     BB 2472  12.621   7.579  14.056
 1093GLU    SC1 2473  12.853   7.433  14.137
 1094PHE     BB 2474  12.260   7.619  13.949
 1094PHE    SC1 2475  11.923   7.659  13.890
 1094PHE    SC2 2476  12.007   7.873  13.960
 1094PHE    SC3 2477  11.779   7.851  13.888
 1095GLN     BB 2478  12.380   7.852  13.689
 1095GLN    SC1 2479  12.398   8.094  13.562
 1096LYS     BB 2480  12.467   7.609  13.485
 1096LYS    SC1 2481  12.664   7.501  13.336
 1096LYS    SC2 2482  12.773   7.251  13.259
 1097GLU     BB 2483  12.185   7.463  13.498
 1097GLU    SC1 2484  12.089   7.206  13.554
 1098VAL     BB 2485  11.986   7.692  13.361
 1098VAL    SC1 2486  11.825   7.794  13.422
 1099SER     BB 2487  12.211   7.911  13.131
 1099SER    SC1 2488  12.405   7.912  13.110
 1100SER     BB 2489  12.079   7.989  12.768
 1100SER    SC1 2490  11.998   8.159  12.719
 1101CYS     BB 2491  12.387   7.873  12.609
 1101CYS    SC1 2492  12.388   7.980  12.394
 1102HIS     BB 2493  12.359   7.592  12.693
 1102HIS    SC1 2494  12.343   7.467  12.841
 1102HIS    SC2 2495  12.354   7.352  12.996
 1102HIS    SC3 2496  12.139   7.336  13.010
 1103CYS     BB 2497  12.124   7.570  12.337
 1103CYS    SC1 2498  11.941   7.523  12.485
 1104ALA     BB 2499  12.213   7.555  12.050
 1105PRO     BB 2500  12.185   7.891  11.896
 1105PRO    SC1 2501  12.189   8.075  11.943
 1106CYS     BB 2502  11.830   8.033  11.665
 1106CYS    SC1 2503  11.717   7.897  11.826
 1107GLN     BB 2504  11.831   8.139  11.360
 1107GLN    SC1 2505  12.097   8.306  11.270
 1108GLY     BB 2506  11.683   8.515  11.381
 1109ASN     BB 2507  11.865   8.631  11.610
 1109ASN    SC1 2508  12.071   8.618  11.752
 1110GLY     BB 2509  11.611   8.459  11.854
 1111VAL     BB 2510  11.710   8.403  12.154
 1111VAL    SC1 2511  11.809   8.517  12.285
 1112PRO     BB 2512  11.686   8.085  12.318
 1112PRO    SC1 2513  11.838   7.972  12.312
 1113VAL     BB 2514  11.518   8.028  12.623
 1113VAL    SC1 2515  11.398   8.145  12.732
 1114LEU     BB 2516  11.496   7.709  12.869
 1114LEU    SC1 2517  11.749   7.645  12.915
 1115LYS     BB 2518  11.215   7.666  12.922
 1115LYS    SC1 2519  10.988   7.793  12.977
 1115LYS    SC2 2520  10.731   7.806  12.855
 1116GLY     BB 2521  11.324   7.383  13.172
 1117SER     BB 2522  11.352   7.087  13.012
 1117SER    SC1 2523  11.225   6.962  12.933
 1118ARG     BB 2524  11.444   7.249  12.597
 1118ARG    SC1 2525  11.199   7.205  12.522
 1118ARG    SC2 2526  10.880   7.405  12.526
 1119CYS     BB 2527  11.498   7.537  12.393
 1119CYS    SC1 2528  11.610   7.573  12.184
 1120ASP     BB 2529  11.223   7.753  12.351
 1120ASP    SC1 2530  11.010   7.854  12.448
 1121CYS     BB 2531  11.346   8.004  12.103
 1121CYS    SC1 2532  11.212   7.947  11.913
 1122ILE     BB 2533  11.219   8.365  12.134
 1122ILE    SC1 2534  11.240   8.396  12.351
 1123CYS     BB 2535  11.095   8.471  11.854
 1123CYS    SC1 2536  10.915   8.372  11.731
 1124PRO     BB 2537  11.241   8.799  11.754
 1124PRO    SC1 2538  11.398   8.878  11.681
 1125VAL     BB 2539  10.912   9.047  11.462
 1125VAL    SC1 2540  10.960   9.216  11.557
 1126GLY     BB 2541  10.933   8.902  11.197
 1127SER     BB 2542  11.049   8.594  11.237
 1127SER    SC1 2543  11.203   8.553  11.350
 1128GLN     BB 2544  10.833   8.188  11.268
 1128GLN    SC1 2545  10.650   8.272  11.119
 1129GLY     BB 2546  10.914   7.901  11.376
 1130LEU     BB 2547  11.156   7.565  11.543
 1130LEU    SC1 2548  11.074   7.314  11.517
 1131ALA     BB 2549  11.394   7.766  11.498
 1132CYS     BB 2550  11.318   8.055  11.388
 1132CYS    SC1 2551  11.395   8.197  11.566
 1133GLU     BB 2552  11.355   8.008  11.075
 1133GLU    SC1 2553  11.502   7.814  10.931
 1134VAL     BB 2554  11.120   8.185  10.918
 1134VAL    SC1 2555  11.004   8.154  10.758
 1135SER     BB 2556  11.255   8.563  10.806
 1135SER    SC1 2557  11.430   8.578  10.891
 1136TYR     BB 2558  11.172   8.696  10.452
 1136TYR    SC1 2559  10.882   8.554  10.394
 1136TYR    SC2 2560  11.070   8.465  10.275
 1136TYR    SC3 2561  10.812   8.299  10.233
 1137ARG     BB 2562  11.424   9.063  10.574
 1137ARG    SC1 2563  11.234   9.119  10.697
 1137ARG    SC2 2564  11.014   9.313  10.828
 1138LYS     BB 2565  11.665   8.997  10.547
 1138LYS    SC1 2566  11.707   8.757  10.486
 1138LYS    SC2 2567  11.826   8.481  10.370
 1139ASN     BB 2568  11.945   9.171  10.663
 1139ASN    SC1 2569  12.085   9.356  10.573
 1140THR     BB 2570  11.967   8.933  10.914
 1140THR    SC1 2571  11.994   8.741  10.933
 1141PRO     BB 2572  12.253   9.153  11.122
 1141PRO    SC1 2573  12.179   9.313  11.192
 1142ILE     BB 2574  12.344   8.883  11.436
 1142ILE    SC1 2575  12.421   8.727  11.331
 1143ASP     BB 2576  12.423   8.956  11.758
 1143ASP    SC1 2577  12.229   9.076  11.873
 1144GLY     BB 2578  12.664   8.758  11.889
 1145LYS     BB 2579  12.593   8.453  12.099
 1145LYS    SC1 2580  12.338   8.505  12.175
 1145LYS    SC2 2581  12.251   8.788  12.252
 1146TRP     BB 2582  12.830   8.307  12.391
 1146TRP    SC1 2583  12.657   8.339  12.589
 1146TRP    SC2 2584  12.456   8.423  12.622
 1146TRP    SC3 2585  12.683   8.240  12.823
 1146TRP    SC4 2586  12.428   8.350  12.860
 1147ASN     BB 2587  12.910   7.943  12.434
 1147ASN    SC1 2588  13.146   7.886  12.375
 1148CYS     BB 2589  12.862   7.804  12.743
 1148CYS    SC1 2590  12.806   7.606  12.866
 1149TRP     BB 2591  13.218   7.867  12.929
 1149TRP    SC1 2592  13.061   7.977  13.118
 1149TRP    SC2 2593  12.893   7.927  13.251
 1149TRP    SC3 2594  13.003   8.224  13.093
 1149TRP    SC4 2595  12.798   8.158  13.272
 1150SER     BB 2596  13.478   7.729  13.092
 1150SER    SC1 2597  13.646   7.663  13.166
 1151ASN     BB 2598  13.354   7.652  13.575
 1151ASN    SC1 2599  13.180   7.549  13.428
 1152TRP     BB 2600  13.435   7.801  13.819
 1152TRP    SC1 2601  13.273   7.881  14.019
 1152TRP    SC2 2602  13.174   7.810  14.202
 1152TRP    SC3 2603  13.220   8.128  14.055
 1152TRP    SC4 2604  13.089   8.031  14.282
 1153SER     BB 2605  13.780   7.753  13.802
 1153SER    SC1 2606  13.858   7.761  13.624
 1154SER     BB 2607  14.095   7.705  14.088
 1154SER    SC1 2608  14.263   7.621  14.140
 1155CYS     BB 2609  14.261   8.111  14.255
 1155CYS    SC1 2610  14.395   8.023  14.434
 1156SER     BB 2611  14.513   8.357  14.047
 1156SER    SC1 2612  14.552   8.450  13.880
 1157GLY     BB 2613  14.063   8.493  14.005
 1158ARG     BB 2614  13.849   8.247  14.039
 1158ARG    SC1 2615  13.702   8.083  14.164
 1158ARG    SC2 2616  13.598   8.002  14.463
 1159ARG     BB 2617  13.681   8.242  13.675
 1159ARG    SC1 2618  13.864   8.341  13.536
 1159ARG    SC2 2619  14.101   8.623  13.535
 1160LYS     BB 2620  13.444   8.177  13.393
 1160LYS    SC1 2621  13.224   8.158  13.548
 1160LYS    SC2 2622  12.987   8.305  13.662
 1161THR     BB 2623  13.539   8.230  13.019
 1161THR    SC1 2624  13.706   8.136  12.981
 1162ARG     BB 2625  13.379   8.247  12.662
 1162ARG    SC1 2626  13.163   8.349  12.674
 1162ARG    SC2 2627  12.977   8.606  12.828
 1163GLN     BB 2628  13.467   8.323  12.285
 1163GLN    SC1 2629  13.631   8.118  12.279
 1164ARG     BB 2630  13.100   8.369  12.164
 1164ARG    SC1 2631  13.086   8.557  12.015
 1164ARG    SC2 2632  13.407   8.662  11.854
 1165GLN     BB 2633  13.102   8.113  11.921
 1165GLN    SC1 2634  13.373   8.056  11.823
 1166CYS     BB 2635  12.750   8.053  11.951
 1166CYS    SC1 2636  12.707   7.823  12.006
 1167ASN     BB 2637  12.643   8.230  11.734
 1167ASN    SC1 2638  12.435   8.319  11.627
 1168ASN     BB 2639  12.933   8.311  11.582
 1168ASN    SC1 2640  12.951   8.314  11.332
 1169PRO     BB 2641  12.837   8.754  11.554
 1169PRO    SC1 2642  13.018   8.791  11.600
 1170PRO     BB 2643  12.948   8.875  11.132
 1170PRO    SC1 2644  13.127   8.940  11.123
 1171PRO     BB 2645  12.744   8.665  10.972
 1171PRO    SC1 2646  12.659   8.495  10.966
 1172GLN     BB 2647  12.510   8.897  10.776
 1172GLN    SC1 2648  12.376   8.926  10.554
 1173ASN     BB 2649  12.642   9.242  10.901
 1173ASN    SC1 2650  12.533   9.459  10.840
 1174GLY     BB 2651  12.653   9.135  11.221
 1175GLY     BB 2652  12.609   9.342  11.441
 1176SER     BB 2653  12.724   9.285  11.827
 1176SER    SC1 2654  12.629   9.380  11.967
 1177PRO     BB 2655  12.999   9.065  11.974
 1177PRO    SC1 2656  13.185   9.096  11.951
 1178CYS     BB 2657  12.812   8.978  12.272
 1178CYS    SC1 2658  12.771   8.777  12.396
 1179SER     BB 2659  12.957   9.249  12.488
 1179SER    SC1 2660  12.970   9.409  12.377
 1180GLY     BB 2661  13.033   9.086  12.752
 1181PRO     BB 2662  13.338   9.056  12.976
 1181PRO    SC1 2663  13.343   9.069  13.166
 1182ALA     BB 2664  13.498   8.738  12.830
 1183SER     BB 2665  13.736   8.652  13.098
 1183SER    SC1 2666  13.914   8.572  13.105
 1184GLU     BB 2667  13.459   8.634  13.419
 1184GLU    SC1 2668  13.217   8.616  13.279
 1185THR     BB 2669  13.433   8.597  13.827
 1185THR    SC1 2670  13.300   8.739  13.834
 1186LEU     BB 2671  13.520   8.524  14.256
 1186LEU    SC1 2672  13.299   8.526  14.401
 1187ASP     BB 2673  13.755   8.692  14.292
 1187ASP    SC1 2674  13.902   8.898  14.324
 1188CYS     BB 2675  13.961   8.357  14.480
 1188CYS    SC1 2676  14.055   8.267  14.682
 1189ILE     BB 2677   6.122  10.126  15.705
 1189ILE    SC1 2678   6.244   9.962  15.755
 1190SER     BB 2679   5.813  10.291  15.756
 1190SER    SC1 2680   5.629  10.242  15.800
 1191THR     BB 2681   5.797  10.409  15.326
 1191THR    SC1 2682   5.981  10.471  15.312
 1192ILE     BB 2683   5.530  10.689  15.328
 1192ILE    SC1 2684   5.364  10.656  15.459
 1193GLN     BB 2685   5.209  10.624  15.007
 1193GLN    SC1 2686   4.990  10.557  15.108
 1194PRO     BB 2687   5.364  10.806  14.731
 1194PRO    SC1 2688   5.494  10.907  14.826
 1195LYS     BB 2689   5.243  11.134  14.480
 1195LYS    SC1 2690   5.270  11.298  14.638
 1195LYS    SC2 2691   5.189  11.489  14.837
 1196ALA     BB 2692   4.989  11.060  14.262
 1197ASN     BB 2693   5.164  11.220  13.973
 1197ASN    SC1 2694   4.992  11.363  13.861
 1198PHE     BB 2695   5.319  10.962  13.873
 1198PHE    SC1 2696   5.514  10.734  13.814
 1198PHE    SC2 2697   5.302  10.679  13.717
 1198PHE    SC3 2698   5.490  10.532  13.687
 1199ASP     BB 2699   5.268  11.103  13.529
 1199ASP    SC1 2700   5.057  11.156  13.397
 1200ALA     BB 2701   5.441  10.821  13.302
 1201GLN     BB 2702   5.447  10.977  13.009
 1201GLN    SC1 2703   5.476  11.016  12.699
 1202GLN     BB 2704   5.511  11.302  13.184
 1202GLN    SC1 2705   5.357  11.499  13.144
 1203PHE     BB 2706   5.803  11.153  13.347
 1203PHE    SC1 2707   5.829  10.984  13.633
 1203PHE    SC2 2708   5.725  11.199  13.664
 1203PHE    SC3 2709   5.815  11.081  13.852
 1204ALA     BB 2710   6.050  11.110  13.084
 1205GLY     BB 2711   6.287  11.347  12.889
 1206THR     BB 2712   6.603  11.443  13.050
 1206THR    SC1 2713   6.745  11.541  12.959
 1207TRP     BB 2714   6.671  11.528  13.419
 1207TRP    SC1 2715   6.433  11.486  13.519
 1207TRP    SC2 2716   6.275  11.585  13.637
 1207TRP    SC3 2717   6.301  11.272  13.477
 1207TRP    SC4 2718   6.118  11.391  13.652
 1208LEU     BB 2719   6.925  11.576  13.652
 1208LEU    SC1 2720   6.933  11.833  13.716
 1209LEU     BB 2721   7.030  11.477  13.994
 1209LEU    SC1 2722   6.994  11.245  14.117
 1210VAL     BB 2723   7.101  11.693  14.262
 1210VAL    SC1 2724   7.177  11.878  14.262
 1211ALA     BB 2725   7.151  11.527  14.572
 1212VAL     BB 2726   7.101  11.258  14.749
 1212VAL    SC1 2727   7.138  11.064  14.716
 1213GLY     BB 2728   7.041  11.265  15.128
 1214SER     BB 2729   7.162  10.918  15.255
 1214SER    SC1 2730   7.348  10.914  15.197
 1215ALA     BB 2731   7.216  10.689  15.600
 1216CYS     BB 2732   7.422  10.432  15.336
 1216CYS    SC1 2733   7.236  10.399  15.188
 1217ARG     BB 2734   7.739  10.423  15.402
 1217ARG    SC1 2735   7.857  10.430  15.585
 1217ARG    SC2 2736   8.019  10.548  15.874
 1218PHE     BB 2737   7.959  10.475  15.109
 1218PHE    SC1 2738   8.199  10.414  14.891
 1218PHE    SC2 2739   8.087  10.207  14.937
 1218PHE    SC3 2740   8.326  10.217  14.942
 1219LEU     BB 2741   7.883  10.752  15.006
 1219LEU    SC1 2742   7.901  10.776  14.743
 1220GLN     BB 2743   7.997  10.908  15.314
 1220GLN    SC1 2744   7.781  10.927  15.506
 1221GLU     BB 2745   8.262  10.711  15.382
 1221GLU    SC1 2746   8.435  10.620  15.628
 1222GLN     BB 2747   8.468  10.915  15.206
 1222GLN    SC1 2748   8.629  11.105  15.345
 1223GLY     BB 2749   8.319  10.956  14.946
 1224HIS     BB 2750   8.527  11.126  14.745
 1224HIS    SC1 2751   8.701  11.189  14.807
 1224HIS    SC2 2752   8.871  11.248  14.878
 1224HIS    SC3 2753   8.934  11.323  14.686
 1225ARG     BB 2754   8.387  11.088  14.427
 1225ARG    SC1 2755   8.531  11.036  14.251
 1225ARG    SC2 2756   8.671  10.760  14.131
 1226ALA     BB 2757   8.104  11.210  14.379
 1227GLU     BB 2758   7.996  11.195  13.987
 1227GLU    SC1 2759   8.117  10.876  13.980
 1228ALA     BB 2760   7.773  11.367  13.805
 1229THR     BB 2761   7.457  11.178  13.687
 1229THR    SC1 2762   7.299  11.129  13.790
 1230THR     BB 2763   7.172  11.280  13.387
 1230THR    SC1 2764   7.161  11.417  13.250
 1231LEU     BB 2765   6.896  11.018  13.391
 1231LEU    SC1 2766   6.804  11.004  13.639
 1232HIS     BB 2767   6.706  11.001  13.101
 1232HIS    SC1 2768   6.622  10.971  12.927
 1232HIS    SC2 2769   6.528  10.920  12.767
 1232HIS    SC3 2770   6.710  10.850  12.673
 1233VAL     BB 2771   6.352  10.843  13.312
 1233VAL    SC1 2772   6.329  10.810  13.508
 1234ALA     BB 2773   6.166  10.686  13.029
 1235PRO     BB 2774   5.857  10.488  12.907
 1235PRO    SC1 2775   5.682  10.562  12.904
 1236GLN     BB 2776   5.857  10.097  12.857
 1236GLN    SC1 2777   6.132  10.033  12.802
 1237GLY     BB 2778   5.617   9.971  12.896
 1238THR     BB 2779   5.486  10.133  13.307
 1238THR    SC1 2780   5.456  10.320  13.261
 1239ALA     BB 2781   5.849  10.047  13.397
 1240MET     BB 2782   6.010  10.332  13.283
 1240MET    SC1 2783   5.857  10.574  13.382
 1241ALA     BB 2784   6.366  10.327  13.183
 1242VAL     BB 2785   6.644  10.439  13.369
 1242VAL    SC1 2786   6.711  10.496  13.548
 1243SER     BB 2787   6.986  10.545  13.199
 1243SER    SC1 2788   6.915  10.496  13.024
 1244THR     BB 2789   7.200  10.708  13.409
 1244THR    SC1 2790   7.224  10.692  13.602
 1245PHE     BB 2791   7.451  10.860  13.214
 1245PHE    SC1 2792   7.179  10.978  13.006
 1245PHE    SC2 2793   7.346  10.861  12.878
 1245PHE    SC3 2794   7.120  10.873  12.798
 1246ARG     BB 2795   7.690  10.882  13.404
 1246ARG    SC1 2796   7.752  10.781  13.598
 1246ARG    SC2 2797   7.675  10.782  13.923
 1247LYS     BB 2798   8.116  11.009  13.372
 1247LYS    SC1 2799   8.076  11.247  13.450
 1247LYS    SC2 2800   8.236  11.450  13.588
 1248LEU     BB 2801   8.352  10.799  13.532
 1248LEU    SC1 2802   8.398  10.599  13.700
 1249ASP     BB 2803   8.602  11.027  13.496
 1249ASP    SC1 2804   8.643  11.252  13.610
 1250GLY     BB 2805   8.539  11.143  13.163
 1251ILE     BB 2806   8.454  10.869  13.017
 1251ILE    SC1 2807   8.645  10.733  13.013
 1252CYS     BB 2808   8.068  10.902  12.977
 1252CYS    SC1 2809   7.946  10.995  12.793
 1253TRP     BB 2810   7.903  10.586  13.092
 1253TRP    SC1 2811   8.096  10.459  13.212
 1253TRP    SC2 2812   8.314  10.432  13.203
 1253TRP    SC3 2813   8.053  10.269  13.377
 1253TRP    SC4 2814   8.331  10.240  13.362
 1254GLN     BB 2815   7.537  10.452  13.033
 1254GLN    SC1 2816   7.375  10.379  12.827
 1255VAL     BB 2817   7.423  10.277  13.387
 1255VAL    SC1 2818   7.604  10.324  13.457
 1256ARG     BB 2819   7.122  10.124  13.297
 1256ARG    SC1 2820   7.151  10.040  13.061
 1256ARG    SC2 2821   7.111   9.767  12.859
 1257GLN     BB 2822   6.783   9.965  13.417
 1257GLN    SC1 2823   6.790   9.993  13.675
 1258LEU     BB 2824   6.400   9.891  13.424
 1258LEU    SC1 2825   6.280   9.818  13.199
 1259TYR     BB 2826   6.208  10.006  13.695
 1259TYR    SC1 2827   6.403  10.172  13.881
 1259TYR    SC2 2828   6.314  10.277  13.685
 1259TYR    SC3 2829   6.402  10.481  13.901
 1260GLY     BB 2830   5.965   9.788  13.737
 1261ASP     BB 2831   5.708   9.873  13.860
 1261ASP    SC1 2832   5.527  10.051  13.837
 1262THR     BB 2833   5.529   9.697  14.126
 1262THR    SC1 2834   5.648   9.668  14.277
 1263GLY     BB 2835   5.149   9.802  14.031
 1264VAL     BB 2836   5.114  10.062  14.227
 1264VAL    SC1 2837   5.148  10.058  14.424
 1265LEU     BB 2838   5.198  10.386  14.068
 1265LEU    SC1 2839   5.003  10.565  14.051
 1266GLY     BB 2840   5.532  10.494  14.222
 1267ARG     BB 2841   5.614  10.235  14.322
 1267ARG    SC1 2842   5.632  10.133  14.539
 1267ARG    SC2 2843   5.388  10.234  14.791
 1268PHE     BB 2844   5.923  10.116  14.111
 1268PHE    SC1 2845   5.973  10.438  14.074
 1268PHE    SC2 2846   5.910  10.361  13.856
 1268PHE    SC3 2847   5.933  10.596  13.897
 1269LEU     BB 2848   6.185   9.811  14.258
 1269LEU    SC1 2849   6.098   9.600  14.393
 1270LEU     BB 2850   6.419   9.715  14.019
 1270LEU    SC1 2851   6.674   9.756  14.077
 1271GLN     BB 2852   6.387   9.327  13.990
 1271GLN    SC1 2853   6.061   9.335  14.017
 1272ALA     BB 2854   6.633   9.235  14.083
 1273ARG     BB 2855   6.919   9.216  13.944
 1273ARG    SC1 2856   6.993   9.189  13.719
 1273ARG    SC2 2857   7.072   9.255  13.423
 1274ASP     BB 2858   7.335   9.164  14.159
 1274ASP    SC1 2859   7.462   9.342  14.029
 1275ALA     BB 2860   7.307   9.044  14.442
 1276ARG     BB 2861   7.059   9.308  14.603
 1276ARG    SC1 2862   7.032   9.536  14.469
 1276ARG    SC2 2863   7.120   9.651  14.174
 1277GLY     BB 2864   6.819   9.130  14.618
 1278ALA     BB 2865   6.558   9.414  14.504
 1279VAL     BB 2866   6.529   9.790  14.569
 1279VAL    SC1 2867   6.643   9.947  14.522
 1280HIS     BB 2868   6.173   9.968  14.673
 1280HIS    SC1 2869   6.026   9.927  14.794
 1280HIS    SC2 2870   5.886   9.873  14.916
 1280HIS    SC3 2871   5.839  10.079  14.964
 1281VAL     BB 2872   6.167  10.289  14.499
 1281VAL    SC1 2873   6.324  10.260  14.378
 1282VAL     BB 2874   5.914  10.533  14.640
 1282VAL    SC1 2875   5.785  10.505  14.791
 1283VAL     BB 2876   5.778  10.877  14.455
 1283VAL    SC1 2877   5.735  10.918  14.264
 1284ALA     BB 2878   5.760  11.234  14.612
 1285GLU     BB 2879   5.717  11.450  14.588
 1285GLU    SC1 2880   5.537  11.730  14.637
 1286THR     BB 2881   5.652  11.614  14.142
 1286THR    SC1 2882   5.555  11.444  14.133
 1287ASP     BB 2883   5.710  11.869  13.911
 1287ASP    SC1 2884   5.715  12.121  13.946
 1288TYR     BB 2885   5.736  11.709  13.595
 1288TYR    SC1 2886   5.405  11.756  13.542
 1288TYR    SC2 2887   5.428  11.563  13.683
 1288TYR    SC3 2888   5.236  11.776  13.801
 1289GLN     BB 2889   5.855  12.042  13.452
 1289GLN    SC1 2890   5.661  12.137  13.330
 1290SER     BB 2891   6.189  12.128  13.741
 1290SER    SC1 2892   6.201  12.270  13.874
 1291PHE     BB 2893   6.163  11.825  14.078
 1291PHE    SC1 2894   6.001  12.019  14.320
 1291PHE    SC2 2895   6.139  11.849  14.419
 1291PHE    SC3 2896   5.964  11.952  14.547
 1292ALA     BB 2897   6.092  11.476  14.107
 1293VAL     BB 2898   6.154  11.291  14.441
 1293VAL    SC1 2899   6.199  11.386  14.611
 1294LEU     BB 2900   6.227  10.924  14.533
 1294LEU    SC1 2901   6.262  10.788  14.308
 1295TYR     BB 2902   6.274  10.802  14.811
 1295TYR    SC1 2903   6.056  11.066  14.966
 1295TYR    SC2 2904   6.083  10.839  15.039
 1295TYR    SC3 2905   5.958  11.021  15.257
 1296LEU     BB 2906   6.401  10.507  14.847
 1296LEU    SC1 2907   6.600  10.406  14.703
 1297GLU     BB 2908   6.492  10.136  15.080
 1297GLU    SC1 2909   6.273  10.102  15.228
 1298ARG     BB 2910   6.674   9.820  15.035
 1298ARG    SC1 2911   6.855   9.680  14.910
 1298ARG    SC2 2912   7.016   9.422  15.066
 1299ALA     BB 2913   6.720   9.675  15.362
 1300GLY     BB 2914   6.633   9.865  15.516
 1301GLN     BB 2915   6.729  10.238  15.452
 1301GLN    SC1 2916   6.955  10.266  15.655
 1302LEU     BB 2917   6.647  10.493  15.294
 1302LEU    SC1 2918   6.416  10.614  15.341
 1303SER     BB 2919   6.808  10.732  15.069
 1303SER    SC1 2920   6.896  10.684  14.902
 1304VAL     BB 2921   6.540  11.029  14.962
 1304VAL    SC1 2922   6.515  11.092  15.150
 1305LYS     BB 2923   6.651  11.176  14.606
 1305LYS    SC1 2924   6.727  10.971  14.500
 1305LYS    SC2 2925   6.854  10.777  14.339
 1306LEU     BB 2926   6.642  11.546  14.404
 1306LEU    SC1 2927   6.636  11.807  14.446
 1307TYR     BB 2928   6.617  11.526  14.049
 1307TYR    SC1 2929   6.494  11.187  14.096
 1307TYR    SC2 2930   6.517  11.260  13.869
 1307TYR    SC3 2931   6.276  11.070  13.910
 1308ALA     BB 2932   6.529  11.836  13.952
 1309ARG     BB 2933   6.545  11.951  13.506
 1309ARG    SC1 2934   6.362  12.011  13.349
 1309ARG    SC2 2935   6.397  11.915  13.023
 1310SER     BB 2936   6.781  12.331  13.555
 1310SER    SC1 2937   6.662  12.455  13.646
 1311LEU     BB 2938   7.127  12.305  13.732
 1311LEU    SC1 2939   7.373  12.390  13.682
 1312PRO     BB 2940   7.060  12.562  14.011
 1312PRO    SC1 2941   7.117  12.737  14.061
 1313VAL     BB 2942   6.820  12.415  14.183
 1313VAL    SC1 2943   6.783  12.226  14.128
 1314SER     BB 2944   6.577  12.709  14.330
 1314SER    SC1 2945   6.438  12.794  14.224
 1315ASP     BB 2946   6.482  12.756  14.710
 1315ASP    SC1 2947   6.570  12.938  14.864
 1316SER     BB 2948   6.150  12.558  14.727
 1316SER    SC1 2949   6.021  12.585  14.871
 1317VAL     BB 2950   6.301  12.283  14.592
 1317VAL    SC1 2951   6.361  12.284  14.401
 1318LEU     BB 2952   6.598  12.299  14.791
 1318LEU    SC1 2953   6.792  12.209  14.635
 1319SER     BB 2954   6.454  12.385  15.045
 1319SER    SC1 2955   6.498  12.503  15.194
 1320GLY     BB 2956   6.219  12.107  15.011
 1321PHE     BB 2957   6.422  11.906  15.028
 1321PHE    SC1 2958   6.545  11.670  14.899
 1321PHE    SC2 2959   6.718  11.829  14.948
 1321PHE    SC3 2960   6.776  11.606  14.880
 1322GLU     BB 2961   6.505  11.982  15.377
 1322GLU    SC1 2962   6.724  12.123  15.369
 1323GLN     BB 2963   6.210  11.864  15.472
 1323GLN    SC1 2964   6.078  11.930  15.732
 1324ARG     BB 2965   6.243  11.568  15.315
 1324ARG    SC1 2966   6.112  11.499  15.122
 1324ARG    SC2 2967   5.858  11.715  15.004
 1325VAL     BB 2968   6.540  11.507  15.470
 1325VAL    SC1 2969   6.736  11.531  15.437
 1326GLN     BB 2970   6.408  11.514  15.778
 1326GLN    SC1 2971   6.492  11.635  15.950
 1327GLU     BB 2972   6.105  11.318  15.702
 1327GLU    SC1 2973   5.868  11.318  15.882
 1328ALA     BB 2974   6.288  11.040  15.654
 1329HIS     BB 2975   6.517  11.113  16.018
 1329HIS    SC1 2976   6.425  11.203  16.165
 1329HIS    SC2 2977   6.345  11.306  16.307
 1329HIS    SC3 2978   6.534  11.325  16.410
 1330LEU     BB 2979   6.800  11.175  15.822
 1330LEU    SC1 2980   6.789  11.056  15.585
 1331THR     BB 2981   6.990  11.470  15.936
 1331THR    SC1 2982   6.993  11.520  16.125
 1332GLU     BB 2983   7.109  11.726  15.666
 1332GLU    SC1 2984   6.899  11.962  15.839
 1333ASP     BB 2985   7.498  11.706  15.681
 1333ASP    SC1 2986   7.683  11.797  15.831
 1334GLN     BB 2987   7.435  11.373  15.473
 1334GLN    SC1 2988   7.342  11.172  15.625
 1335ILE     BB 2989   7.278  11.525  15.229
 1335ILE    SC1 2990   7.161  11.694  15.242
 1336PHE     BB 2991   7.485  11.480  14.910
 1336PHE    SC1 2992   7.701  11.267  15.028
 1336PHE    SC2 2993   7.661  11.248  14.792
 1336PHE    SC3 2994   7.886  11.267  14.874
 1337TYR     BB 2995   7.588  11.723  14.657
 1337TYR    SC1 2996   7.949  11.692  14.649
 1337TYR    SC2 2997   7.839  11.791  14.837
 1337TYR    SC3 2998   8.110  11.661  14.912
 1338PHE     BB 2999   7.594  11.649  14.323
 1338PHE    SC1 3000   7.631  11.342  14.359
 1338PHE    SC2 3001   7.486  11.377  14.170
 1338PHE    SC3 3002   7.458  11.183  14.309
 1339PRO     BB 3003   7.818  11.799  14.140
 1339PRO    SC1 3004   8.001  11.848  14.150
 1340LYS     BB 3005   7.748  12.119  13.842
 1340LYS    SC1 3006   7.726  12.284  14.028
 1340LYS    SC2 3007   7.620  12.505  14.191
 1341TYR     BB 3008   7.920  12.027  13.651
 1341TYR    SC1 3009   8.193  12.121  13.535
 1341TYR    SC2 3010   8.263  11.924  13.653
 1341TYR    SC3 3011   8.480  12.146  13.650
 1342GLY     BB 3012   7.857  11.772  13.359
 1343PHE     BB 3013   7.623  11.609  13.354
 1343PHE    SC1 3014   7.434  11.660  13.615
 1343PHE    SC2 3015   7.401  11.887  13.544
 1343PHE    SC3 3016   7.377  11.829  13.776
 1344CYS     BB 3017   7.692  11.369  13.004
 1344CYS    SC1 3018   7.919  11.442  12.972
 1345GLU     BB 3019   7.517  11.273  12.740
 1345GLU    SC1 3020   7.727  11.435  12.511
 1346ALA     BB 3021   7.600  10.908  12.425
 1347ALA     BB 3022   7.722  10.643  12.565
 1348ASP     BB 3023   7.840  10.398  12.349
 1348ASP    SC1 3024   7.979  10.506  12.165
 1349GLN     BB 3025   7.869  10.030  12.344
 1349GLN    SC1 3026   7.743   9.928  12.085
 1350PHE     BB 3027   8.126   9.974  12.522
 1350PHE    SC1 3028   8.404   9.984  12.372
 1350PHE    SC2 3029   8.343  10.214  12.348
 1350PHE    SC3 3030   8.515  10.121  12.210
 1351HIS     BB 3031   8.063  10.202  12.831
 1351HIS    SC1 3032   8.214  10.321  12.795
 1351HIS    SC2 3033   8.366  10.426  12.739
 1351HIS    SC3 3034   8.239  10.573  12.644
 1352VAL     BB 3035   7.724  10.068  12.949
 1352VAL    SC1 3036   7.650   9.987  12.782
 1353LEU     BB 3037   7.644   9.880  13.248
 1353LEU    SC1 3038   7.886   9.812  13.334
 1354ASP     BB 3039   7.435   9.658  13.204
 1354ASP    SC1 3040   7.432   9.427  13.097
 1355GLU     BB 3041   7.145   9.711  13.426
 1355GLU    SC1 3042   7.132   9.650  13.680
 1356VAL     BB 3043   6.825   9.616  13.184
 1356VAL    SC1 3044   6.684   9.483  13.135
 1357TYR     BB 3045  12.001  10.214  25.371
 1357TYR    SC1 3046  12.115  10.515  25.348
 1357TYR    SC2 3047  11.932  10.510  25.502
 1357TYR    SC3 3048  12.010  10.798  25.418
 1358PHE     BB 3049  11.813  10.138  25.101
 1358PHE    SC1 3050  11.693  10.463  25.091
 1358PHE    SC2 3051  11.536  10.301  25.173
 1358PHE    SC3 3052  11.499  10.535  25.212
 1359PRO     BB 3053  11.895  10.211  24.739
 1359PRO    SC1 3054  12.078  10.257  24.712
 1360GLU     BB 3055  11.673  10.220  24.471
 1360GLU    SC1 3056  11.609  10.503  24.457
 1361SER     BB 3057  11.848  10.074  24.162
 1361SER    SC1 3058  11.822  10.173  23.996
 1362TRP     BB 3059  12.209  10.012  24.230
 1362TRP    SC1 3060  12.327   9.902  24.442
 1362TRP    SC2 3061  12.320   9.732  24.581
 1362TRP    SC3 3062  12.504  10.033  24.572
 1362TRP    SC4 3063  12.489   9.814  24.745
 1363LEU     BB 3064  12.350   9.876  23.999
 1363LEU    SC1 3065  12.332   9.612  24.009
 1364TRP     BB 3066  12.451  10.033  23.747
 1364TRP    SC1 3067  12.589  10.252  23.665
 1364TRP    SC2 3068  12.785  10.348  23.693
 1364TRP    SC3 3069  12.499  10.424  23.500
 1364TRP    SC4 3070  12.744  10.550  23.551
 1365GLU     BB 3071  12.730   9.828  23.644
 1365GLU    SC1 3072  12.970   9.882  23.799
 1366VAL     BB 3073  12.875   9.791  23.322
 1366VAL    SC1 3074  13.010   9.930  23.274
 1367HIS     BB 3075  13.136   9.462  23.267
 1367HIS    SC1 3076  13.041   9.335  23.381
 1367HIS    SC2 3077  12.957   9.211  23.502
 1367HIS    SC3 3078  12.799   9.351  23.549
 1368LEU     BB 3079  13.368   9.212  23.033
 1368LEU    SC1 3080  13.550   9.397  23.082
 1369VAL     BB 3081  13.219   8.965  23.041
 1369VAL    SC1 3082  13.072   8.863  23.130
 1370PRO     BB 3083  13.492   8.683  22.989
 1370PRO    SC1 3084  13.652   8.766  22.931
 1371ARG     BB 3085  13.282   8.416  22.928
 1371ARG    SC1 3086  13.251   8.163  23.009
 1371ARG    SC2 3087  13.262   7.896  22.976
 1372ARG     BB 3088  13.144   8.463  23.357
 1372ARG    SC1 3089  13.236   8.301  23.517
 1372ARG    SC2 3090  13.324   8.240  23.825
 1373LYS     BB 3091  13.220   8.755  23.632
 1373LYS    SC1 3092  13.396   8.891  23.525
 1373LYS    SC2 3093  13.493   9.170  23.562
 1374GLN     BB 3094  13.117   8.736  23.912
 1374GLN    SC1 3095  13.225   8.586  24.161
 1375LEU     BB 3096  13.008   9.015  24.056
 1375LEU    SC1 3097  12.873   9.241  24.022
 1376GLN     BB 3098  12.981   8.989  24.416
 1376GLN    SC1 3099  13.054   8.906  24.605
 1377PHE     BB 3100  12.703   9.262  24.530
 1377PHE    SC1 3101  12.494   9.121  24.366
 1377PHE    SC2 3102  12.426   9.350  24.392
 1377PHE    SC3 3103  12.266   9.185  24.325
 1378ALA     BB 3104  12.503   9.338  24.891
 1379LEU     BB 3105  12.172   9.305  24.778
 1379LEU    SC1 3106  11.959   9.158  24.724
 1380PRO     BB 3107  11.975   9.584  24.960
 1380PRO    SC1 3108  12.053   9.756  24.940
 1381ASP     BB 3109  11.779   9.668  25.303
 1381ASP    SC1 3110  11.989   9.709  25.443
 1382SER     BB 3111  11.426   9.656  25.050
 1382SER    SC1 3112  11.531   9.752  24.916
 1383LEU     BB 3113  11.224   9.420  25.076
 1383LEU    SC1 3114  11.218   9.332  25.326
 1384THR     BB 3115  11.064   9.401  24.718
 1384THR    SC1 3116  10.957   9.560  24.683
 1385THR     BB 3117  11.171   9.198  24.379
 1385THR    SC1 3118  11.046   9.092  24.273
 1386TRP     BB 3119  11.421   9.366  24.310
 1386TRP    SC1 3120  11.650   9.448  24.421
 1386TRP    SC2 3121  11.756   9.627  24.492
 1386TRP    SC3 3122  11.851   9.341  24.306
 1386TRP    SC4 3123  11.980   9.573  24.395
 1387GLU     BB 3124  11.471   9.341  23.936
 1387GLU    SC1 3125  11.352   9.390  23.710
 1388ILE     BB 3126  11.836   9.295  23.786
 1388ILE    SC1 3127  12.026   9.216  23.888
 1389GLN     BB 3128  11.830   9.366  23.420
 1389GLN    SC1 3129  11.674   9.632  23.462
 1390GLY     BB 3130  12.160   9.270  23.126
 1391VAL     BB 3131  12.176   9.349  22.847
 1391VAL    SC1 3132  12.042   9.430  22.722
 1392GLY     BB 3133  12.499   9.235  22.643
 1393ILE     BB 3134  12.671   9.367  22.404
 1393ILE    SC1 3135  12.780   9.566  22.414
 1394SER     BB 3136  12.993   9.211  22.192
 1394SER    SC1 3137  13.159   9.303  22.236
 1395ASN     BB 3138  13.031   9.111  21.747
 1395ASN    SC1 3139  13.281   9.106  21.734
 1396THR     BB 3140  12.773   8.936  21.796
 1396THR    SC1 3141  12.697   8.765  21.739
 1397GLY     BB 3142  12.517   9.224  21.858
 1398ILE     BB 3143  12.252   9.220  22.117
 1398ILE    SC1 3144  12.110   9.404  22.117
 1399CYS     BB 3145  12.229   9.029  22.399
 1399CYS    SC1 3146  12.412   8.877  22.369
 1400VAL     BB 3147  11.897   8.976  22.649
 1400VAL    SC1 3148  11.735   8.964  22.532
 1401ALA     BB 3149  11.920   8.821  22.980
 1402ASP     BB 3150  11.619   8.743  23.056
 1402ASP    SC1 3151  11.463   8.816  22.868
 1403THR     BB 3152  11.498   8.949  23.403
 1403THR    SC1 3153  11.326   8.990  23.320
 1404VAL     BB 3154  11.632   8.891  23.683
 1404VAL    SC1 3155  11.724   8.719  23.727
 1405LYS     BB 3156  11.387   8.868  23.993
 1405LYS    SC1 3157  11.194   8.847  23.836
 1405LYS    SC2 3158  10.987   9.074  23.771
 1406ALA     BB 3159  11.484   8.849  24.306
 1407LYS     BB 3160  11.273   8.774  24.604
 1407LYS    SC1 3161  11.093   8.604  24.525
 1407LYS    SC2 3162  11.014   8.336  24.506
 1408VAL     BB 3163  11.392   8.978  24.951
 1408VAL    SC1 3164  11.488   9.131  24.865
 1409PHE     BB 3165  11.220   8.843  25.185
 1409PHE    SC1 3166  10.993   8.598  25.233
 1409PHE    SC2 3167  10.993   8.659  25.001
 1409PHE    SC3 3168  10.802   8.550  25.096
 1410LYS     BB 3169  11.165   8.844  25.587
 1410LYS    SC1 3170  11.359   8.964  25.664
 1410LYS    SC2 3171  11.585   9.041  25.814
 1411ASP     BB 3172  10.836   8.702  25.698
 1411ASP    SC1 3173  10.896   8.458  25.746
 1412VAL     BB 3174  10.804   8.951  25.971
 1412VAL    SC1 3175  10.782   8.854  26.144
 1413PHE     BB 3176  10.844   9.294  25.936
 1413PHE    SC1 3177  11.091   9.381  25.751
 1413PHE    SC2 3178  11.157   9.423  25.978
 1413PHE    SC3 3179  11.308   9.471  25.798
 1414LEU     BB 3180  10.725   9.611  25.952
 1414LEU    SC1 3181  10.657   9.798  26.127
 1415GLU     BB 3182  10.666   9.782  25.601
 1415GLU    SC1 3183  10.927   9.785  25.481
 1416MET     BB 3184  10.565  10.101  25.655
 1416MET    SC1 3185  10.753  10.213  25.796
 1417ASN     BB 3186  10.321  10.455  25.457
 1417ASN    SC1 3187  10.079  10.454  25.397
 1418ILE     BB 3188  10.592  10.676  25.408
 1418ILE    SC1 3189  10.719  10.695  25.588
 1419PRO     BB 3190  10.425  10.949  25.277
 1419PRO    SC1 3191  10.324  11.066  25.387
 1420TYR     BB 3192  10.685  11.096  25.014
 1420TYR    SC1 3193  10.909  10.964  25.213
 1420TYR    SC2 3194  10.846  10.822  25.030
 1420TYR    SC3 3195  11.101  10.723  25.177
 1421SER     BB 3196  10.817  11.451  25.135
 1421SER    SC1 3197  10.826  11.598  25.007
 1422VAL     BB 3198  10.563  11.614  25.407
 1422VAL    SC1 3199  10.583  11.478  25.553
 1423VAL     BB 3200  10.493  11.963  25.505
 1423VAL    SC1 3201  10.295  11.984  25.529
 1424ARG     BB 3202  10.688  12.044  25.801
 1424ARG    SC1 3203  10.910  12.184  25.827
 1424ARG    SC2 3204  10.900  12.512  25.982
 1425GLY     BB 3205  10.490  12.084  26.063
 1426GLU     BB 3206  10.214  11.933  26.004
 1426GLU    SC1 3207  10.029  12.016  26.291
 1427GLN     BB 3208  10.153  11.568  26.149
 1427GLN    SC1 3209   9.994  11.456  26.345
 1428ILE     BB 3210  10.232  11.229  25.987
 1428ILE    SC1 3211  10.403  11.151  25.898
 1429GLN     BB 3212  10.090  10.990  26.212
 1429GLN    SC1 3213   9.828  10.859  26.169
 1430LEU     BB 3214  10.250  10.641  26.052
 1430LEU    SC1 3215  10.507  10.707  26.065
 1431LYS     BB 3216  10.064  10.375  25.886
 1431LYS    SC1 3217   9.827  10.389  25.967
 1431LYS    SC2 3218   9.554  10.298  26.011
 1432GLY     BB 3219  10.187  10.145  25.846
 1433THR     BB 3220  10.168   9.788  25.978
 1433THR    SC1 3221  10.145   9.704  25.804
 1434VAL     BB 3222  10.345   9.413  26.118
 1434VAL    SC1 3223  10.442   9.283  26.236
 1435TYR     BB 3224  10.300   9.154  25.815
 1435TYR    SC1 3225  10.534   9.125  25.614
 1435TYR    SC2 3226  10.427   9.339  25.634
 1435TYR    SC3 3227  10.671   9.344  25.443
 1436ASN     BB 3228  10.271   8.875  25.929
 1436ASN    SC1 3229  10.278   8.846  26.177
 1437TYR     BB 3230  10.404   8.583  25.793
 1437TYR    SC1 3231  10.234   8.589  25.525
 1437TYR    SC2 3232  10.421   8.734  25.488
 1437TYR    SC3 3233  10.152   8.861  25.402
 1438ARG     BB 3234  10.390   8.353  26.053
 1438ARG    SC1 3235  10.561   8.424  26.226
 1438ARG    SC2 3236  10.894   8.407  26.245
 1439THR     BB 3237  10.191   8.117  26.200
 1439THR    SC1 3238  10.010   8.049  26.175
 1440SER     BB 3239  10.282   8.224  26.588
 1440SER    SC1 3240  10.281   8.086  26.726
 1441GLY     BB 3241  10.138   8.573  26.614
 1442MET     BB 3242  10.316   8.846  26.813
 1442MET    SC1 3243  10.454   8.910  26.610
 1443GLN     BB 3244  10.407   9.107  27.039
 1443GLN    SC1 3245  10.328   8.948  27.298
 1444PHE     BB 3246  10.495   9.307  26.984
 1444PHE    SC1 3247  10.512   9.496  26.688
 1444PHE    SC2 3248  10.281   9.463  26.745
 1444PHE    SC3 3249  10.341   9.628  26.581
 1445CYS     BB 3250  10.605   9.745  27.057
 1445CYS    SC1 3251  10.381   9.832  27.056
 1446VAL     BB 3252  10.772   9.974  26.830
 1446VAL    SC1 3253  10.655   9.994  26.669
 1447LYS     BB 3254  10.956  10.270  26.935
 1447LYS    SC1 3255  11.166  10.198  27.073
 1447LYS    SC2 3256  11.383  10.076  27.205
 1448MET     BB 3257  11.025  10.484  26.729
 1448MET    SC1 3258  10.910  10.709  26.610
 1449SER     BB 3259  11.356  10.648  26.781
 1449SER    SC1 3260  11.468  10.506  26.854
 1450ALA     BB 3261  11.351  10.976  26.596
 1451VAL     BB 3262  11.613  11.258  26.531
 1451VAL    SC1 3263  11.697  11.254  26.350
 1452GLU     BB 3264  11.493  11.461  26.757
 1452GLU    SC1 3265  11.262  11.406  27.000
 1453GLY     BB 3266  11.373  11.680  26.430
 1454ILE     BB 3267  11.061  11.531  26.499
 1454ILE    SC1 3268  11.053  11.289  26.452
 1455CYS     BB 3269  10.875  11.613  26.761
 1455CYS    SC1 3270  10.754  11.803  26.845
 1456THR     BB 3271  10.640  11.275  26.870
 1456THR    SC1 3272  10.752  11.120  26.831
 1457SER     BB 3273  10.447  11.153  27.204
 1457SER    SC1 3274  10.252  11.157  27.219
 1458GLU     BB 3275  10.551  10.795  27.286
 1458GLU    SC1 3276  10.769  10.680  27.180
 1459SER     BB 3277  10.811  11.000  27.569
 1459SER    SC1 3278  10.874  11.120  27.428
 1460PRO     BB 3279  10.871  10.935  27.923
 1460PRO    SC1 3280  10.823  10.882  28.099
 1461VAL     BB 3281  11.167  10.708  27.742
 1461VAL    SC1 3282  11.276  10.876  27.747
 1462ILE     BB 3283  11.239  10.479  27.999
 1462ILE    SC1 3284  11.071  10.461  28.161
 1463ASP     BB 3285  11.510  10.396  28.091
 1463ASP    SC1 3286  11.682  10.229  28.179
 1464HIS     BB 3287  11.772  10.669  27.928
 1464HIS    SC1 3288  11.903  10.562  27.830
 1464HIS    SC2 3289  12.044  10.478  27.729
 1464HIS    SC3 3290  12.025  10.294  27.840
 1465GLN     BB 3291  11.729  10.927  27.562
 1465GLN    SC1 3292  11.829  11.086  27.702
 1466GLY     BB 3293  11.755  10.708  27.374
 1467THR     BB 3294  11.531  10.471  27.515
 1467THR    SC1 3295  11.554  10.306  27.617
 1468LYS     BB 3296  11.203  10.604  27.366
 1468LYS    SC1 3297  11.257  10.798  27.269
 1468LYS    SC2 3298  11.141  10.969  27.056
 1469SER     BB 3299  10.974  10.358  27.546
 1469SER    SC1 3300  11.064  10.209  27.635
 1470SER     BB 3301  10.702  10.457  27.811
 1470SER    SC1 3302  10.575  10.590  27.746
 1471LYS     BB 3303  10.653  10.130  27.927
 1471LYS    SC1 3304  10.840  10.048  28.084
 1471LYS    SC2 3305  10.929  10.045  28.383
 1472CYS     BB 3306  10.674   9.879  27.665
 1472CYS    SC1 3307  10.822   9.823  27.484
 1473VAL     BB 3308  10.292   9.788  27.566
 1473VAL    SC1 3309  10.120   9.877  27.516
 1474ARG     BB 3310  10.335   9.449  27.490
 1474ARG    SC1 3311  10.560   9.399  27.526
 1474ARG    SC2 3312  10.861   9.312  27.325
 1475GLN     BB 3313  10.107   9.412  27.219
 1475GLN    SC1 3314   9.772   9.390  27.315
 1476LYS     BB 3315   9.976   9.094  26.998
 1476LYS    SC1 3316   9.918   8.855  27.030
 1476LYS    SC2 3317   9.727   8.636  26.940
 1477VAL     BB 3318   9.949   8.990  26.584
 1477VAL    SC1 3319  10.002   9.136  26.458
 1478GLU     BB 3320   9.761   8.717  26.442
 1478GLU    SC1 3321   9.512   8.702  26.544
 1479GLY     BB 3322   9.962   8.490  26.330
 1480SER     BB 3323   9.965   8.486  25.951
 1480SER    SC1 3324   9.861   8.461  25.788
 1481SER     BB 3325   9.745   8.862  26.038
 1481SER    SC1 3326   9.555   8.874  25.995
 1482SER     BB 3327   9.914   9.232  25.990
 1482SER    SC1 3328   9.876   9.321  25.820
 1483HIS     BB 3329   9.793   9.525  26.277
 1483HIS    SC1 3330   9.633   9.444  26.353
 1483HIS    SC2 3331   9.474   9.360  26.424
 1483HIS    SC3 3332   9.546   9.163  26.374
 1484LEU     BB 3333   9.794   9.880  26.190
 1484LEU    SC1 3334   9.628   9.948  26.385
 1485VAL     BB 3335  10.085  10.069  26.323
 1485VAL    SC1 3336  10.284  10.052  26.332
 1486THR     BB 3337   9.964  10.380  26.421
 1486THR    SC1 3338   9.785  10.444  26.463
 1487PHE     BB 3339  10.265  10.583  26.451
 1487PHE    SC1 3340  10.490  10.570  26.733
 1487PHE    SC2 3341  10.366  10.369  26.691
 1487PHE    SC3 3342  10.470  10.404  26.905
 1488THR     BB 3343  10.181  10.993  26.533
 1488THR    SC1 3344  10.177  11.023  26.725
 1489VAL     BB 3345  10.499  11.236  26.434
 1489VAL    SC1 3346  10.593  11.077  26.357
 1490LEU     BB 3347  10.543  11.635  26.382
 1490LEU    SC1 3348  10.397  11.833  26.481
 1491PRO     BB 3349  10.792  11.624  26.129
 1491PRO    SC1 3350  10.782  11.494  25.991
 1492LEU     BB 3351  10.987  11.954  26.219
 1492LEU    SC1 3352  10.923  12.001  26.472
 1493GLU     BB 3353  11.306  12.043  26.069
 1493GLU    SC1 3354  11.580  12.061  26.177
 1494LEU     BB 3355  11.358  12.026  25.733
 1494LEU    SC1 3356  11.333  12.214  25.548
 1495GLY     BB 3357  11.555  11.790  25.548
 1496LEU     BB 3358  11.643  11.429  25.505
 1496LEU    SC1 3359  11.819  11.246  25.427
 1497HIS     BB 3360  11.598  11.247  25.880
 1497HIS    SC1 3361  11.422  11.299  25.946
 1497HIS    SC2 3362  11.245  11.342  26.011
 1497HIS    SC3 3363  11.269  11.551  25.962
 1498ASN     BB 3364  11.645  10.875  26.033
 1498ASN    SC1 3365  11.794  10.708  25.920
 1499ILE     BB 3366  11.375  10.837  26.166
 1499ILE    SC1 3367  11.141  10.873  26.142
 1500ASN     BB 3368  11.420  10.462  26.304
 1500ASN    SC1 3369  11.645  10.390  26.386
 1501PHE     BB 3370  11.153  10.253  26.333
 1501PHE    SC1 3371  10.873  10.422  26.218
 1501PHE    SC2 3372  10.832  10.201  26.303
 1501PHE    SC3 3373  10.666  10.372  26.329
 1502SER     BB 3374  11.224   9.972  26.537
 1502SER    SC1 3375  11.338   9.972  26.696
 1503LEU     BB 3376  10.999   9.633  26.638
 1503LEU    SC1 3377  10.980   9.527  26.396
 1504GLU     BB 3378  11.049   9.535  26.886
 1504GLU    SC1 3379  11.144   9.667  27.129
 1505THR     BB 3380  10.935   9.163  26.846
 1505THR    SC1 3381  10.842   9.156  26.675
 1506TRP     BB 3382  10.973   8.883  27.061
 1506TRP    SC1 3383  10.825   8.701  26.951
 1506TRP    SC2 3384  10.673   8.550  27.001
 1506TRP    SC3 3385  10.849   8.633  26.706
 1506TRP    SC4 3386  10.653   8.445  26.775
 1507PHE     BB 3387  11.295   8.806  26.946
 1507PHE    SC1 3388  11.299   8.511  26.784
 1507PHE    SC2 3389  11.284   8.661  26.598
 1507PHE    SC3 3390  11.292   8.424  26.560
 1508GLY     BB 3391  11.335   9.088  26.746
 1509LYS     BB 3392  11.443   9.399  26.677
 1509LYS    SC1 3393  11.562   9.531  26.846
 1509LYS    SC2 3394  11.621   9.654  27.100
 1510GLU     BB 3395  11.446   9.496  26.383
 1510GLU    SC1 3396  11.663   9.287  26.285
 1511ILE     BB 3397  11.562   9.789  26.257
 1511ILE    SC1 3398  11.733   9.895  26.364
 1512LEU     BB 3399  11.389   9.964  26.044
 1512LEU    SC1 3400  11.170   9.916  25.904
 1513VAL     BB 3401  11.530  10.227  25.926
 1513VAL    SC1 3402  11.674  10.220  25.787
 1514LYS     BB 3403  11.302  10.508  25.773
 1514LYS    SC1 3404  11.206  10.401  25.604
 1514LYS    SC2 3405  11.057  10.253  25.402
 1515THR     BB 3406  11.371  10.887  25.652
 1515THR    SC1 3407  11.499  10.882  25.505
 1516LEU     BB 3408  11.099  11.125  25.603
 1516LEU    SC1 3409  10.885  11.112  25.758
 1517ARG     BB 3410  11.201  11.376  25.387
 1517ARG    SC1 3411  11.263  11.289  25.165
 1517ARG    SC2 3412  11.181  11.231  24.844
 1518VAL     BB 3413  11.063  11.735  25.437
 1518VAL    SC1 3414  10.996  11.736  25.625
 1519VAL     BB 3415  11.016  12.027  25.234
 1519VAL    SC1 3416  11.068  12.041  25.041
 1520PRO     BB 3417  10.836  12.359  25.343
 1520PRO    SC1 3418  10.937  12.497  25.425
 1521GLU     BB 3419  10.465  12.430  25.374
 1521GLU    SC1 3420  10.484  12.481  25.685
 1522GLY     BB 3421  10.381  12.582  25.115
 1523VAL     BB 3422  10.361  12.636  24.771
 1523VAL    SC1 3423  10.194  12.665  24.663
 1524LYS     BB 3424  10.679  12.523  24.493
 1524LYS    SC1 3425  10.793  12.290  24.518
 1524LYS    SC2 3426  10.806  12.020  24.632
 1525ARG     BB 3427  10.661  12.854  24.275
 1525ARG    SC1 3428  10.508  12.989  24.382
 1525ARG    SC2 3429  10.251  13.169  24.486
 1526GLU     BB 3430  10.827  12.845  23.983
 1526GLU    SC1 3431  10.781  12.679  23.764
 1527SER     BB 3432  10.932  13.214  23.949
 1527SER    SC1 3433  10.841  13.304  24.096
 1528TYR     BB 3434  11.118  13.286  23.657
 1528TYR    SC1 3435  11.184  13.165  23.378
 1528TYR    SC2 3436  10.968  13.105  23.463
 1528TYR    SC3 3437  11.051  12.936  23.217
 1529SER     BB 3438  11.368  13.588  23.568
 1529SER    SC1 3439  11.330  13.701  23.723
 1530GLY     BB 3440  11.583  13.610  23.301
 1531VAL     BB 3441  11.755  13.801  23.052
 1531VAL    SC1 3442  11.887  13.935  23.121
 1532THR     BB 3443  11.878  13.819  22.677
 1532THR    SC1 3444  11.724  13.861  22.564
 1533LEU     BB 3445  12.206  13.914  22.711
 1533LEU    SC1 3446  12.340  13.847  22.930
 1534ASP     BB 3447  12.225  14.092  22.439
 1534ASP    SC1 3448  12.053  14.267  22.370
 1535PRO     BB 3449  12.612  14.236  22.434
 1535PRO    SC1 3450  12.699  14.089  22.352
 1536ARG     BB 3451  12.611  14.518  22.117
 1536ARG    SC1 3452  12.803  14.501  21.957
 1536ARG    SC2 3453  12.960  14.635  21.663
 1537GLY     BB 3454  12.327  14.645  22.139
 1538ILE     BB 3455  12.137  14.421  21.844
 1538ILE    SC1 3456  12.211  14.215  21.934
 1539TYR     BB 3457  11.843  14.560  21.999
 1539TYR    SC1 3458  11.598  14.376  21.873
 1539TYR    SC2 3459  11.572  14.592  21.773
 1539TYR    SC3 3460  11.328  14.408  21.725
 1540GLY     BB 3461  11.965  14.856  22.053
 1541THR     BB 3462  11.962  14.851  22.406
 1541THR    SC1 3463  11.877  14.730  22.533
 1542ILE     BB 3464  12.383  14.665  22.466
 1542ILE    SC1 3465  12.576  14.776  22.549
 1543SER     BB 3466  12.285  14.378  22.803
 1543SER    SC1 3467  12.124  14.443  22.891
 1544ARG     BB 3468  12.580  14.266  22.908
 1544ARG    SC1 3469  12.792  14.408  22.851
 1544ARG    SC2 3470  12.913  14.670  22.978
 1545ARG     BB 3471  12.570  14.277  23.280
 1545ARG    SC1 3472  12.717  14.458  23.393
 1545ARG    SC2 3473  12.892  14.521  23.671
 1546LYS     BB 3474  12.256  14.134  23.412
 1546LYS    SC1 3475  12.115  14.327  23.321
 1546LYS    SC2 3476  11.805  14.372  23.308
 1547GLU     BB 3477  12.286  14.089  23.804
 1547GLU    SC1 3478  12.439  14.387  23.775
 1548PHE     BB 3479  12.003  13.975  23.948
 1548PHE    SC1 3480  11.970  13.683  23.785
 1548PHE    SC2 3481  11.908  13.850  23.625
 1548PHE    SC3 3482  12.026  13.653  23.554
 1549PRO     BB 3483  11.866  13.753  24.286
 1549PRO    SC1 3484  11.736  13.618  24.252
 1550TYR     BB 3485  11.884  13.813  24.649
 1550TYR    SC1 3486  11.863  13.490  24.742
 1550TYR    SC2 3487  11.961  13.617  24.920
 1550TYR    SC3 3488  11.800  13.372  25.021
 1551ARG     BB 3489  11.587  13.907  24.658
 1551ARG    SC1 3490  11.483  14.130  24.698
 1551ARG    SC2 3491  11.317  14.275  24.948
 1552ILE     BB 3492  11.380  13.758  24.993
 1552ILE    SC1 3493  11.452  13.659  25.145
 1553PRO     BB 3494  11.003  13.815  24.916
 1553PRO    SC1 3495  10.987  13.763  24.734
 1554LEU     BB 3496  10.783  13.867  25.205
 1554LEU    SC1 3497  10.717  14.116  25.268
 1555ASP     BB 3498  10.593  13.582  25.152
 1555ASP    SC1 3499  10.365  13.640  25.052
 1556LEU     BB 3500  10.816  13.359  25.137
 1556LEU    SC1 3501  11.052  13.307  25.027
 1557VAL     BB 3502  10.723  13.079  25.398
 1557VAL    SC1 3503  10.660  12.893  25.365
 1558PRO     BB 3504  11.031  13.145  25.708
 1558PRO    SC1 3505  10.955  13.238  25.856
 1559LYS     BB 3506  11.294  12.906  25.751
 1559LYS    SC1 3507  11.544  12.988  25.800
 1559LYS    SC2 3508  11.634  13.036  26.102
 1560THR     BB 3509  11.296  12.787  25.302
 1560THR    SC1 3510  11.161  12.910  25.234
 1561GLU     BB 3511  11.622  12.850  25.075
 1561GLU    SC1 3512  11.809  12.627  25.007
 1562ILE     BB 3513  11.510  12.996  24.802
 1562ILE    SC1 3514  11.415  13.201  24.773
 1563LYS     BB 3515  11.597  12.741  24.495
 1563LYS    SC1 3516  11.737  12.552  24.497
 1563LYS    SC2 3517  11.874  12.338  24.640
 1564ARG     BB 3518  11.771  12.963  24.194
 1564ARG    SC1 3519  11.890  13.136  24.301
 1564ARG    SC2 3520  12.203  13.275  24.446
 1565ILE     BB 3521  11.859  12.788  23.879
 1565ILE    SC1 3522  11.774  12.590  23.807
 1566LEU     BB 3523  12.040  12.887  23.594
 1566LEU    SC1 3524  12.174  13.113  23.563
 1567SER     BB 3525  12.014  12.739  23.235
 1567SER    SC1 3526  11.964  12.610  23.097
 1568VAL     BB 3527  12.146  12.996  22.957
 1568VAL    SC1 3528  12.323  13.074  23.009
 1569LYS     BB 3529  12.004  12.922  22.608
 1569LYS    SC1 3530  11.820  12.832  22.463
 1569LYS    SC2 3531  11.595  12.703  22.282
 1570GLY     BB 3532  12.235  13.011  22.329
 1571LEU     BB 3533  12.037  13.130  22.077
 1571LEU    SC1 3534  11.783  13.186  22.128
 1572LEU     BB 3535  12.000  13.057  21.697
 1572LEU    SC1 3536  11.811  12.882  21.636
 1573VAL     BB 3537  12.119  13.204  21.470
 1573VAL    SC1 3538  12.130  13.391  21.401
 1574GLY     BB 3539  11.955  12.996  21.120
 1575GLU     BB 3540  11.869  12.914  20.852
 1575GLU    SC1 3541  11.860  12.750  20.648
 1576ILE     BB 3542  12.151  13.158  20.612
 1576ILE    SC1 3543  12.247  13.204  20.807
 1577LEU     BB 3544  12.176  13.197  20.280
 1577LEU    SC1 3545  12.043  13.351  20.111
 1578SER     BB 3546  12.538  13.479  20.029
 1578SER    SC1 3547  12.617  13.302  20.051
 1579ALA     BB 3548  12.387  13.714  19.906
 1580VAL     BB 3549  12.664  13.816  19.610
 1580VAL    SC1 3550  12.736  13.632  19.581
 1581LEU     BB 3551  12.724  14.067  19.365
 1581LEU    SC1 3552  12.691  14.330  19.353
 1582SER     BB 3553  12.888  13.847  19.087
 1582SER    SC1 3554  13.073  13.805  19.130
 1583GLN     BB 3555  13.261  13.967  18.737
 1583GLN    SC1 3556  13.488  13.956  18.780
 1584GLU     BB 3557  12.968  14.160  18.696
 1584GLU    SC1 3558  12.847  14.035  18.415
 1585GLY     BB 3559  13.104  14.351  19.000
 1586ILE     BB 3560  13.341  14.446  18.748
 1586ILE    SC1 3561  13.538  14.460  18.685
 1587ASN     BB 3562  13.119  14.626  18.546
 1587ASN    SC1 3563  13.138  14.495  18.334
 1588ILE     BB 3564  13.022  14.860  18.766
 1588ILE    SC1 3565  12.953  15.056  18.826
 1589LEU     BB 3566  13.369  14.923  18.844
 1589LEU    SC1 3567  13.382  14.826  19.090
 1590THR     BB 3568  13.402  15.001  18.426
 1590THR    SC1 3569  13.542  15.112  18.347
 1591HIS     BB 3570  13.028  15.117  18.312
 1591HIS    SC1 3571  12.892  14.979  18.297
 1591HIS    SC2 3572  12.753  14.848  18.266
 1591HIS    SC3 3573  12.604  14.972  18.362
 1592LEU     BB 3574  13.075  15.355  18.055
 1592LEU    SC1 3575  13.220  15.260  17.855
 1593PRO     BB 3576  12.946  15.677  17.970
 1593PRO    SC1 3577  12.790  15.698  17.865
 1594LYS     BB 3578  12.980  15.930  18.189
 1594LYS    SC1 3579  13.200  16.057  18.110
 1594LYS    SC2 3580  13.441  16.210  18.131
 1595GLY     BB 3581  12.747  16.266  17.947
 1596SER     BB 3582  12.416  16.478  17.989
 1596SER    SC1 3583  12.291  16.484  17.840
 1597ALA     BB 3584  12.236  16.494  18.344
 1598GLU     BB 3585  12.561  16.404  18.515
 1598GLU    SC1 3586  12.770  16.542  18.369
 1599ALA     BB 3587  12.579  16.038  18.339
 1600GLU     BB 3588  12.893  16.069  18.548
 1600GLU    SC1 3589  13.253  15.984  18.611
 1601LEU     BB 3590  12.738  16.054  18.829
 1601LEU    SC1 3591  12.584  16.138  19.028
 1602MET     BB 3592  12.537  15.726  18.761
 1602MET    SC1 3593  12.312  15.662  18.640
 1603SER     BB 3594  12.843  15.579  18.682
 1603SER    SC1 3595  12.975  15.540  18.544
 1604VAL     BB 3596  13.008  15.693  19.004
 1604VAL    SC1 3597  13.088  15.864  19.071
 1605VAL     BB 3598  12.739  15.599  19.217
 1605VAL    SC1 3599  12.601  15.695  19.326
 1606PRO     BB 3600  12.752  15.255  19.237
 1606PRO    SC1 3601  12.651  15.099  19.201
 1607VAL     BB 3602  13.142  15.224  19.275
 1607VAL    SC1 3603  13.311  15.297  19.196
 1608PHE     BB 3604  13.073  15.304  19.613
 1608PHE    SC1 3605  13.149  15.649  19.526
 1608PHE    SC2 3606  12.952  15.602  19.655
 1608PHE    SC3 3607  13.007  15.829  19.598
 1609TYR     BB 3608  12.876  15.027  19.694
 1609TYR    SC1 3609  12.746  14.883  19.967
 1609TYR    SC2 3610  12.734  15.122  19.975
 1609TYR    SC3 3611  12.702  14.992  20.254
 1610VAL     BB 3612  13.041  14.825  19.550
 1610VAL    SC1 3613  13.001  14.710  19.391
 1611PHE     BB 3614  13.346  14.921  19.754
 1611PHE    SC1 3615  13.594  14.803  19.541
 1611PHE    SC2 3616  13.636  14.881  19.764
 1611PHE    SC3 3617  13.789  14.728  19.659
 1612HIS     BB 3618  13.200  14.868  20.027
 1612HIS    SC1 3619  13.168  14.930  20.209
 1612HIS    SC2 3620  13.108  15.016  20.371
 1612HIS    SC3 3621  13.176  14.851  20.493
 1613TYR     BB 3622  13.109  14.531  19.965
 1613TYR    SC1 3623  12.979  14.343  19.745
 1613TYR    SC2 3624  12.794  14.473  19.828
 1613TYR    SC3 3625  12.789  14.179  19.927
 1614LEU     BB 3626  13.413  14.419  19.933
 1614LEU    SC1 3627  13.457  14.361  19.678
 1615GLU     BB 3628  13.538  14.600  20.192
 1615GLU    SC1 3629  13.725  14.753  20.241
 1616THR     BB 3630  13.313  14.349  20.430
 1616THR    SC1 3631  13.173  14.375  20.563
 1617GLY     BB 3632  13.517  14.058  20.378
 1618ASN     BB 3633  13.443  13.825  20.269
 1618ASN    SC1 3634  13.423  13.577  20.295
 1619HIS     BB 3635  13.500  13.865  19.873
 1619HIS    SC1 3636  13.352  13.831  19.750
 1619HIS    SC2 3637  13.223  13.781  19.615
 1619HIS    SC3 3638  13.159  13.986  19.590
 1620TRP     BB 3639  13.806  13.999  19.937
 1620TRP    SC1 3640  13.878  14.252  20.003
 1620TRP    SC2 3641  13.968  14.439  19.932
 1620TRP    SC3 3642  13.968  14.269  20.241
 1620TRP    SC4 3643  14.093  14.498  20.140
 1621ASN     BB 3644  13.937  13.726  20.065
 1621ASN    SC1 3645  13.999  13.742  20.306
 1622ILE     BB 3646  13.756  13.515  19.832
 1622ILE    SC1 3647  13.753  13.295  19.872
 1623PHE     BB 3648  13.718  13.619  19.470
 1623PHE    SC1 3649  13.505  13.829  19.301
 1623PHE    SC2 3650  13.660  13.951  19.437
 1623PHE    SC3 3651  13.522  14.068  19.279
 1624HIS     BB 3652  13.699  13.356  19.347
 1624HIS    SC1 3653  13.818  13.203  19.326
 1624HIS    SC2 3654  13.923  13.043  19.303
 1624HIS    SC3 3655  14.034  13.128  19.139
 1625SER     BB 3656  13.559  13.453  19.034
 1625SER    SC1 3657  13.372  13.481  18.986
 1626ASP     BB 3658  13.837  13.504  18.866
 1626ASP    SC1 3659  13.981  13.434  18.669
 1627PRO     BB 3660  13.996  13.772  19.103
 1627PRO    SC1 3661  14.124  13.694  19.219
 1628LEU     BB 3662  13.981  14.140  19.150
 1628LEU    SC1 3663  13.902  14.193  18.903
 1629ILE     BB 3664  14.068  14.239  19.397
 1629ILE    SC1 3665  14.141  14.113  19.580
 1630GLU     BB 3666  14.265  14.522  19.327
 1630GLU    SC1 3667  14.356  14.542  19.104
 1631LYS     BB 3668  14.294  14.732  19.623
 1631LYS    SC1 3669  14.464  14.610  19.764
 1631LYS    SC2 3670  14.613  14.406  19.872
 1632GLN     BB 3671  14.459  15.030  19.475
 1632GLN    SC1 3672  14.730  14.952  19.380
 1633LYS     BB 3673  14.253  15.053  19.202
 1633LYS    SC1 3674  14.257  15.156  18.982
 1633LYS    SC2 3675  14.287  15.309  18.723
 1634LEU     BB 3676  13.952  15.102  19.381
 1634LEU    SC1 3677  13.764  15.091  19.194
 1635LYS     BB 3678  14.076  15.295  19.619
 1635LYS    SC1 3679  14.084  15.191  19.832
 1635LYS    SC2 3680  14.077  14.980  20.014
 1636LYS     BB 3681  14.160  15.548  19.419
 1636LYS    SC1 3682  14.304  15.750  19.462
 1636LYS    SC2 3683  14.573  15.877  19.548
 1637LYS     BB 3684  13.822  15.554  19.214
 1637LYS    SC1 3685  13.684  15.581  19.032
 1637LYS    SC2 3686  13.604  15.808  18.845
 1638LEU     BB 3687  13.668  15.633  19.543
 1638LEU    SC1 3688  13.574  15.394  19.609
 1639LYS     BB 3689  13.862  15.898  19.556
 1639LYS    SC1 3690  13.943  16.082  19.730
 1639LYS    SC2 3691  13.946  16.149  20.016
 1640GLU     BB 3692  13.728  16.058  19.257
 1640GLU    SC1 3693  13.911  16.063  19.118
 1641GLY     BB 3694  13.451  15.995  19.330
 1642MET     BB 3695  13.418  16.212  19.606
 1642MET    SC1 3696  13.413  16.080  19.875
 1643LEU     BB 3697  13.537  16.468  19.454
 1643LEU    SC1 3698  13.592  16.718  19.387
 1644SER     BB 3699  13.293  16.425  19.128
 1644SER    SC1 3700  13.362  16.350  18.962
 1645ILE     BB 3701  13.011  16.433  19.339
 1645ILE    SC1 3702  12.863  16.291  19.411
 1646MET     BB 3703  13.067  16.747  19.434
 1646MET    SC1 3704  13.172  16.929  19.594
 1647SER     BB 3705  13.101  16.864  19.104
 1647SER    SC1 3706  13.212  16.853  18.945
 1648TYR     BB 3707  12.750  16.946  19.113
 1648TYR    SC1 3708  12.685  16.727  18.851
 1648TYR    SC2 3709  12.667  16.603  19.055
 1648TYR    SC3 3710  12.886  16.492  18.866
 1649ARG     BB 3711  12.791  17.194  19.338
 1649ARG    SC1 3712  12.978  17.300  19.299
 1649ARG    SC2 3713  13.189  17.613  19.292
 1650ASN     BB 3714  12.544  17.535  19.402
 1650ASN    SC1 3715  12.319  17.642  19.413
 1651ALA     BB 3716  12.780  17.756  19.562
 1652ASP     BB 3717  12.490  17.691  19.899
 1652ASP    SC1 3718  12.434  17.937  19.866
 1653TYR     BB 3719  12.623  17.454  19.887
 1653TYR    SC1 3720  12.924  17.414  19.991
 1653TYR    SC2 3721  12.907  17.273  19.798
 1653TYR    SC3 3722  13.184  17.409  19.823
 1654SER     BB 3723  12.299  17.235  19.745
 1654SER    SC1 3724  12.116  17.294  19.778
 1655TYR     BB 3725  12.341  17.011  19.462
 1655TYR    SC1 3726  12.637  16.928  19.653
 1655TYR    SC2 3727  12.562  16.734  19.533
 1655TYR    SC3 3728  12.716  16.664  19.793
 1656SER     BB 3729  12.225  17.059  19.127
 1656SER    SC1 3730  12.217  17.242  19.058
 1657VAL     BB 3731  12.180  16.809  18.781
 1657VAL    SC1 3732  12.212  16.613  18.804
 1658TRP     BB 3733  12.219  17.042  18.608
 1658TRP    SC1 3734  12.252  16.991  18.359
 1658TRP    SC2 3735  12.161  16.998  18.159
 1658TRP    SC3 3736  12.490  16.946  18.278
 1658TRP    SC4 3737  12.368  16.954  18.026
 1659LYS     BB 3738  12.535  17.275  18.657
 1659LYS    SC1 3739  12.774  17.188  18.682
 1659LYS    SC2 3740  12.897  17.028  18.490
 1660GLY     BB 3741  12.309  17.573  18.581
 1661GLY     BB 3742  12.109  17.474  18.624
 1662SER     BB 3743  11.878  17.578  18.990
 1662SER    SC1 3744  11.723  17.675  18.925
 1663ALA     BB 3745  11.868  17.438  19.324
 1664SER     BB 3746  11.782  17.077  19.400
 1664SER    SC1 3747  11.786  16.967  19.239
 1665THR     BB 3748  11.688  16.893  19.739
 1665THR    SC1 3749  11.547  16.939  19.865
 1666TRP     BB 3750  11.677  16.567  19.603
 1666TRP    SC1 3751  11.533  16.337  19.579
 1666TRP    SC2 3752  11.332  16.248  19.593
 1666TRP    SC3 3753  11.643  16.136  19.467
 1666TRP    SC4 3754  11.386  16.027  19.489
 1667LEU     BB 3755  11.974  16.576  19.480
 1667LEU    SC1 3756  12.182  16.530  19.321
 1668THR     BB 3757  12.149  16.678  19.760
 1668THR    SC1 3758  12.196  16.819  19.886
 1669ALA     BB 3759  12.002  16.377  19.974
 1670PHE     BB 3760  12.093  16.177  19.706
 1670PHE    SC1 3761  12.139  15.896  19.518
 1670PHE    SC2 3762  12.061  16.088  19.397
 1670PHE    SC3 3763  12.140  15.896  19.278
 1671ALA     BB 3764  12.417  16.273  19.743
 1672LEU     BB 3765  12.398  16.262  20.117
 1672LEU    SC1 3766  12.387  16.468  20.283
 1673ARG     BB 3767  12.294  15.943  20.120
 1673ARG    SC1 3768  12.106  15.777  20.036
 1673ARG    SC2 3769  12.065  15.512  19.854
 1674VAL     BB 3770  12.606  15.828  19.948
 1674VAL    SC1 3771  12.578  15.630  19.935
 1675LEU     BB 3772  12.816  16.052  20.171
 1675LEU    SC1 3773  12.936  16.166  19.964
 1676GLY     BB 3774  12.722  15.898  20.405
 1677GLN     BB 3775  12.882  15.499  20.281
 1677GLN    SC1 3776  12.863  15.398  20.523
 1678VAL     BB 3777  13.209  15.610  20.173
 1678VAL    SC1 3778  13.277  15.577  19.988
 1679ASN     BB 3779  13.302  15.637  20.496
 1679ASN    SC1 3780  13.243  15.845  20.622
 1680LYS     BB 3781  13.439  15.362  20.548
 1680LYS    SC1 3782  13.550  15.129  20.543
 1680LYS    SC2 3783  13.636  14.914  20.707
 1681TYR     BB 3784  13.805  15.509  20.442
 1681TYR    SC1 3785  13.962  15.259  20.367
 1681TYR    SC2 3786  14.021  15.353  20.580
 1681TYR    SC3 3787  14.090  15.051  20.558
 1682VAL     BB 3788  13.709  15.741  20.252
 1682VAL    SC1 3789  13.726  15.711  20.055
 1683GLU     BB 3790  13.658  16.067  20.408
 1683GLU    SC1 3791  13.855  16.093  20.591
 1684GLN     BB 3792  13.497  16.410  20.324
 1684GLN    SC1 3793  13.202  16.287  20.359
 1685ASN     BB 3794  13.561  16.738  20.393
 1685ASN    SC1 3795  13.715  16.928  20.342
 1686GLN     BB 3796  13.341  16.787  20.624
 1686GLN    SC1 3797  13.327  16.642  20.866
 1687ASN     BB 3798  13.279  17.128  20.567
 1687ASN    SC1 3799  13.428  17.318  20.503
 1688SER     BB 3800  13.098  17.068  20.275
 1688SER    SC1 3801  13.175  17.014  20.105
 1689ILE     BB 3802  12.848  16.818  20.445
 1689ILE    SC1 3803  12.896  16.643  20.355
 1690CYS     BB 3804  12.764  17.028  20.679
 1690CYS    SC1 3805  12.911  17.083  20.861
 1691ASN     BB 3806  12.752  17.308  20.440
 1691ASN    SC1 3807  12.923  17.486  20.482
 1692SER     BB 3808  12.482  17.136  20.235
 1692SER    SC1 3809  12.582  17.032  20.104
 1693LEU     BB 3810  12.319  16.959  20.509
 1693LEU    SC1 3811  12.376  16.741  20.648
 1694LEU     BB 3812  12.221  17.244  20.638
 1694LEU    SC1 3813  12.221  17.424  20.833
 1695TRP     BB 3814  12.097  17.389  20.319
 1695TRP    SC1 3815  12.231  17.618  20.320
 1695TRP    SC2 3816  12.400  17.717  20.421
 1695TRP    SC3 3817  12.101  17.831  20.272
 1695TRP    SC4 3818  12.327  17.953  20.382
 1696LEU     BB 3819  11.853  17.184  20.281
 1696LEU    SC1 3820  11.867  16.924  20.232
 1697VAL     BB 3821  11.732  17.242  20.658
 1697VAL    SC1 3822  11.719  17.084  20.780
 1698GLU     BB 3823  11.718  17.549  20.651
 1698GLU    SC1 3824  11.799  17.785  20.750
 1699ASN     BB 3825  11.539  17.579  20.304
 1699ASN    SC1 3826  11.650  17.762  20.174
 1700TYR     BB 3827  11.281  17.404  20.368
 1700TYR    SC1 3828  11.068  17.456  20.105
 1700TYR    SC2 3829  11.262  17.340  20.024
 1700TYR    SC3 3830  11.173  17.571  19.837
 1701GLN     BB 3831  11.186  17.346  20.684
 1701GLN    SC1 3832  11.217  17.228  20.948
 1702LEU     BB 3833  10.773  17.346  20.732
 1702LEU    SC1 3834  10.687  17.356  20.481
 1703ASP     BB 3835  10.524  17.207  20.941
 1703ASP    SC1 3836  10.360  17.296  21.114
 1704ASN     BB 3837  10.332  16.884  20.758
 1704ASN    SC1 3838  10.095  16.858  20.835
 1705GLY     BB 3839  10.530  16.760  20.601
 1706SER     BB 3840  10.922  16.945  20.518
 1706SER    SC1 3841  10.965  16.907  20.705
 1707PHE     BB 3842  11.152  16.895  20.221
 1707PHE    SC1 3843  11.404  16.922  20.435
 1707PHE    SC2 3844  11.321  16.700  20.398
 1707PHE    SC3 3845  11.422  16.756  20.608
 1708LYS     BB 3846  10.957  17.026  19.907
 1708LYS    SC1 3847  10.753  17.125  20.001
 1708LYS    SC2 3848  10.564  17.347  19.959
 1709GLU     BB 3849  11.158  17.089  19.640
 1709GLU    SC1 3850  11.173  16.825  19.499
 1710ASN     BB 3851  11.266  17.307  19.401
 1710ASN    SC1 3852  11.333  17.546  19.369
 1711SER     BB 3853  11.098  17.174  19.120
 1711SER    SC1 3854  10.978  17.039  19.047
 1712GLN     BB 3855  11.433  17.144  18.851
 1712GLN    SC1 3856  11.744  17.153  18.834
 1713TYR     BB 3857  11.374  16.977  18.619
 1713TYR    SC1 3858  11.610  16.768  18.604
 1713TYR    SC2 3859  11.524  16.822  18.386
 1713TYR    SC3 3860  11.827  16.759  18.382
 1714GLN     BB 3861  11.126  16.708  18.677
 1714GLN    SC1 3862  10.874  16.754  18.581
 1715PRO     BB 3863  11.262  16.393  18.747
 1715PRO    SC1 3864  11.239  16.257  18.877
 1716ILE     BB 3865  11.590  16.214  18.525
 1716ILE    SC1 3866  11.793  16.310  18.559
 1717LYS     BB 3867  11.469  15.910  18.624
 1717LYS    SC1 3868  11.255  15.863  18.535
 1717LYS    SC2 3869  11.051  16.054  18.375
 1718LEU     BB 3870  11.767  15.755  18.530
 1718LEU    SC1 3871  11.934  15.613  18.382
 1719GLN     BB 3872  11.920  15.922  18.790
 1719GLN    SC1 3873  12.150  16.107  18.827
 1720GLY     BB 3874  11.685  15.981  19.005
 1721THR     BB 3875  11.283  15.704  19.004
 1721THR    SC1 3876  11.296  15.687  19.198
 1722LEU     BB 3877  10.919  15.814  18.910
 1722LEU    SC1 3878  10.896  15.625  18.726
 1723PRO     BB 3879  10.797  16.018  19.211
 1723PRO    SC1 3880  10.951  16.111  19.270
 1724VAL     BB 3881  10.485  15.956  19.349
 1724VAL    SC1 3882  10.449  15.893  19.536
 1725GLU     BB 3883  10.318  16.194  19.202
 1725GLU    SC1 3884  10.478  16.373  19.072
 1726ALA     BB 3885  10.041  16.207  19.266
 1727ARG     BB 3886   9.893  16.325  19.540
 1727ARG    SC1 3887   9.679  16.512  19.497
 1727ARG    SC2 3888   9.576  16.734  19.245
 1728GLU     BB 3889  10.085  16.332  19.793
 1728GLU    SC1 3890  10.072  16.164  20.035
 1729ASN     BB 3891  10.427  16.349  19.715
 1729ASN    SC1 3892  10.620  16.403  19.565
 1730SER     BB 3893  10.560  16.481  20.028
 1730SER    SC1 3894  10.641  16.653  20.073
 1731LEU     BB 3895  10.598  16.147  20.132
 1731LEU    SC1 3896  10.450  16.112  20.349
 1732TYR     BB 3897  10.809  16.090  19.912
 1732TYR    SC1 3898  10.970  15.824  19.910
 1732TYR    SC2 3899  10.959  15.910  19.686
 1732TYR    SC3 3900  11.189  15.705  19.725
 1733LEU     BB 3901  11.017  16.338  19.969
 1733LEU    SC1 3902  11.033  16.571  19.844
 1734THR     BB 3903  11.047  16.326  20.314
 1734THR    SC1 3904  10.924  16.404  20.443
 1735ALA     BB 3905  11.147  16.008  20.326
 1736PHE     BB 3906  11.379  16.034  20.066
 1736PHE    SC1 3907  11.572  15.789  19.945
 1736PHE    SC2 3908  11.678  16.003  19.924
 1736PHE    SC3 3909  11.734  15.826  19.772
 1737THR     BB 3910  11.544  16.343  20.212
 1737THR    SC1 3911  11.529  16.458  20.055
 1738VAL     BB 3912  11.517  16.215  20.576
 1738VAL    SC1 3913  11.398  16.219  20.737
 1739ILE     BB 3914  11.752  15.924  20.521
 1739ILE    SC1 3915  11.718  15.736  20.384
 1740GLY     BB 3916  11.987  16.116  20.361
 1741ILE     BB 3917  12.033  16.362  20.660
 1741ILE    SC1 3918  11.908  16.542  20.585
 1742ARG     BB 3919  12.021  16.093  20.916
 1742ARG    SC1 3920  11.802  16.090  21.085
 1742ARG    SC2 3921  11.742  16.179  21.385
 1743LYS     BB 3922  12.268  15.882  20.741
 1743LYS    SC1 3923  12.206  15.712  20.582
 1743LYS    SC2 3924  12.374  15.510  20.431
 1744ALA     BB 3925  12.476  16.163  20.722
 1745PHE     BB 3926  12.452  16.250  21.047
 1745PHE    SC1 3927  12.278  16.244  21.287
 1745PHE    SC2 3928  12.276  16.478  21.235
 1745PHE    SC3 3929  12.299  16.406  21.463
 1746ASP     BB 3930  12.726  16.122  21.225
 1746ASP    SC1 3931  12.803  15.921  21.361
 1747ILE     BB 3932  12.975  16.269  20.986
 1747ILE    SC1 3933  12.964  16.258  20.781
 1748CYS     BB 3934  12.861  16.596  21.124
 1748CYS    SC1 3935  12.677  16.664  20.986
 1749PRO     BB 3936  12.736  16.620  21.485
 1749PRO    SC1 3937  12.735  16.535  21.655
 1750LEU     BB 3938  12.461  16.911  21.459
 1750LEU    SC1 3939  12.543  17.059  21.255
 1751VAL     BB 3940  12.182  17.164  21.703
 1751VAL    SC1 3941  12.360  17.240  21.755
 1752LYS     BB 3942  12.027  17.224  21.357
 1752LYS    SC1 3943  11.820  17.349  21.204
 1752LYS    SC2 3944  11.642  17.571  21.116
 1753ILE     BB 3945  12.040  16.919  21.239
 1753ILE    SC1 3946  12.067  16.900  21.012
 1754ASP     BB 3947  11.915  16.770  21.531
 1754ASP    SC1 3948  11.869  16.571  21.684
 1755THR     BB 3949  11.572  17.011  21.530
 1755THR    SC1 3950  11.595  17.120  21.690
 1756ALA     BB 3951  11.507  16.932  21.201
 1757LEU     BB 3952  11.519  16.597  21.244
 1757LEU    SC1 3953  11.670  16.514  21.043
 1758ILE     BB 3954  11.261  16.585  21.479
 1758ILE    SC1 3955  11.293  16.572  21.693
 1759LYS     BB 3956  11.041  16.747  21.288
 1759LYS    SC1 3957  10.979  16.953  21.326
 1759LYS    SC2 3958  10.709  17.083  21.398
 1760ALA     BB 3959  11.064  16.553  20.990
 1761ASP     BB 3960  11.057  16.239  21.156
 1761ASP    SC1 3961  11.270  16.118  21.224
 1762ASN     BB 3962  10.753  16.286  21.283
 1762ASN    SC1 3963  10.666  16.200  21.501
 1763PHE     BB 3964  10.581  16.400  21.024
 1763PHE    SC1 3965  10.359  16.572  21.209
 1763PHE    SC2 3966  10.535  16.727  21.158
 1763PHE    SC3 3967  10.326  16.807  21.245
 1764LEU     BB 3968  10.617  16.152  20.868
 1764LEU    SC1 3969  10.843  16.060  20.763
 1765LEU     BB 3970  10.472  15.948  21.090
 1765LEU    SC1 3971  10.513  15.696  21.018
 1766GLU     BB 3972  10.153  16.088  21.090
 1766GLU    SC1 3973   9.950  16.007  21.223
 1767ASN     BB 3974  10.149  16.126  20.720
 1767ASN    SC1 3975  10.178  16.365  20.655
 1768THR     BB 3976  10.235  15.802  20.633
 1768THR    SC1 3977  10.272  15.690  20.477
 1769LEU     BB 3978   9.945  15.656  20.858
 1769LEU    SC1 3979  10.055  15.463  21.002
 1770PRO     BB 3980   9.715  15.558  20.603
 1770PRO    SC1 3981   9.555  15.656  20.627
 1771ALA     BB 3982   9.840  15.283  20.413
 1772GLN     BB 3983   9.950  15.510  20.110
 1772GLN    SC1 3984   9.790  15.693  20.027
 1773SER     BB 3985  10.168  15.311  19.799
 1773SER    SC1 3986  10.196  15.439  19.655
 1774THR     BB 3987  10.380  15.022  19.852
 1774THR    SC1 3988  10.365  14.839  19.918
 1775PHE     BB 3989  10.646  15.267  19.736
 1775PHE    SC1 3990  10.839  15.494  19.577
 1775PHE    SC2 3991  10.651  15.421  19.448
 1775PHE    SC3 3992  10.817  15.564  19.349
 1776THR     BB 3993  10.560  15.502  19.990
 1776THR    SC1 3994  10.481  15.679  19.970
 1777LEU     BB 3995  10.573  15.259  20.260
 1777LEU    SC1 3996  10.354  15.114  20.292
 1778ALA     BB 3997  10.881  15.114  20.178
 1779ILE     BB 3998  11.060  15.399  20.181
 1779ILE    SC1 3999  11.230  15.535  20.198
 1780SER     BB 4000  10.884  15.531  20.490
 1780SER    SC1 4001  10.774  15.687  20.446
 1781ALA     BB 4002  10.966  15.269  20.691
 1782TYR     BB 4003  11.319  15.287  20.622
 1782TYR    SC1 4004  11.641  15.236  20.711
 1782TYR    SC2 4005  11.586  15.250  20.477
 1782TYR    SC3 4006  11.888  15.292  20.532
 1783ALA     BB 4007  11.351  15.654  20.713
 1784LEU     BB 4008  11.173  15.612  20.987
 1784LEU    SC1 4009  11.008  15.766  21.126
 1785SER     BB 4010  11.379  15.320  21.105
 1785SER    SC1 4011  11.426  15.131  21.126
 1786LEU     BB 4012  11.665  15.567  21.203
 1786LEU    SC1 4013  11.844  15.654  21.029
 1787GLY     BB 4014  11.450  15.687  21.433
 1788ASP     BB 4015  11.321  15.591  21.712
 1788ASP    SC1 4016  11.365  15.645  21.958
 1789LYS     BB 4017  11.367  15.251  21.630
 1789LYS    SC1 4018  11.551  15.144  21.780
 1789LYS    SC2 4019  11.513  15.177  22.083
 1790THR     BB 4020  11.039  15.133  21.885
 1790THR    SC1 4021  11.061  14.940  21.862
 1791HIS     BB 4022  10.798  15.432  21.897
 1791HIS    SC1 4023  10.829  15.615  21.837
 1791HIS    SC2 4024  10.849  15.802  21.793
 1791HIS    SC3 4025  10.902  15.756  21.588
 1792PRO     BB 4026  10.454  15.304  21.817
 1792PRO    SC1 4027  10.272  15.264  21.855
 1793GLN     BB 4028  10.413  15.458  21.438
 1793GLN    SC1 4029  10.322  15.705  21.519
 1794PHE     BB 4030  10.657  15.335  21.348
 1794PHE    SC1 4031  10.899  15.179  21.183
 1794PHE    SC2 4032  10.984  15.287  21.380
 1794PHE    SC3 4033  11.024  15.053  21.344
 1795ARG     BB 4034  10.522  15.014  21.429
 1795ARG    SC1 4035  10.537  14.844  21.579
 1795ARG    SC2 4036  10.269  14.642  21.740
 1796SER     BB 4037  10.267  15.044  21.256
 1796SER    SC1 4038  10.079  14.992  21.257
 1797ILE     BB 4039  10.444  15.100  20.969
 1797ILE    SC1 4040  10.466  15.241  20.781
 1798VAL     BB 4041  10.642  14.815  21.013
 1798VAL    SC1 4042  10.807  14.706  21.039
 1799SER     BB 4043  10.352  14.596  21.052
 1799SER    SC1 4044  10.370  14.489  21.214
 1800ALA     BB 4045  10.213  14.699  20.712
 1801LEU     BB 4046  10.446  14.664  20.547
 1801LEU    SC1 4047  10.691  14.760  20.574
 1802LYS     BB 4048  10.566  14.267  20.721
 1802LYS    SC1 4049  10.716  14.239  20.905
 1802LYS    SC2 4050  10.836  14.189  21.151
 1803ARG     BB 4051  10.314  14.114  20.637
 1803ARG    SC1 4052  10.113  13.993  20.629
 1803ARG    SC2 4053   9.777  14.093  20.518
 1804GLU     BB 4054  10.274  14.355  20.246
 1804GLU    SC1 4055  10.003  14.448  20.352
 1805ALA     BB 4056  10.384  14.172  20.161
 1806LEU     BB 4057  10.403  13.915  19.932
 1806LEU    SC1 4058  10.232  13.967  19.737
 1807VAL     BB 4059  10.534  13.543  19.862
 1807VAL    SC1 4060  10.446  13.435  20.005
 1808LYS     BB 4061  10.664  13.243  19.645
 1808LYS    SC1 4062  10.580  13.159  19.434
 1808LYS    SC2 4063  10.417  13.072  19.189
 1809GLY     BB 4064  10.644  12.974  19.902
 1810ASN     BB 4065  10.474  12.722  20.148
 1810ASN    SC1 4066  10.432  12.496  20.049
 1811PRO     BB 4067  10.836  12.766  20.333
 1811PRO    SC1 4068  10.893  12.749  20.514
 1812PRO     BB 4069  10.864  13.178  20.143
 1812PRO    SC1 4070  10.855  13.325  20.264
 1813ILE     BB 4071  11.164  12.995  20.002
 1813ILE    SC1 4072  11.264  12.899  20.164
 1814TYR     BB 4073  11.074  13.475  19.818
 1814TYR    SC1 4074  11.110  13.343  19.517
 1814TYR    SC2 4075  11.259  13.291  19.698
 1814TYR    SC3 4076  11.338  13.151  19.433
 1815ARG     BB 4077  10.933  13.729  19.968
 1815ARG    SC1 4078  10.818  13.786  20.173
 1815ARG    SC2 4079  10.537  13.705  20.364
 1816PHE     BB 4080  10.800  14.017  19.710
 1816PHE    SC1 4081  10.677  13.803  19.482
 1816PHE    SC2 4082  10.916  13.798  19.505
 1816PHE    SC3 4083  10.804  13.626  19.381
 1817TRP     BB 4084  10.639  14.359  19.734
 1817TRP    SC1 4085  10.750  14.428  19.963
 1817TRP    SC2 4086  10.692  14.556  20.132
 1817TRP    SC3 4087  10.859  14.246  20.105
 1817TRP    SC4 4088  10.773  14.408  20.316
 1818LYS     BB 4089  10.477  14.456  19.437
 1818LYS    SC1 4090  10.461  14.243  19.321
 1818LYS    SC2 4091  10.493  14.047  19.092
 1819ASP     BB 4092  10.308  14.761  19.351
 1819ASP    SC1 4093  10.475  14.950  19.312
 1820ASN     BB 4094  10.048  14.673  19.165
 1820ASN    SC1 4095   9.831  14.755  19.073
 1821LEU     BB 4096  10.066  14.325  19.008
 1821LEU    SC1 4097   9.829  14.288  18.895
 1822GLN     BB 4098  10.316  14.408  18.780
 1822GLN    SC1 4099  10.521  14.525  18.924
 1823HIS     BB 4100  10.205  14.223  18.527
 1823HIS    SC1 4101  10.238  14.032  18.510
 1823HIS    SC2 4102  10.249  13.839  18.506
 1823HIS    SC3 4103  10.437  13.840  18.612
 1824LYS     BB 4104  10.528  14.307  18.235
 1824LYS    SC1 4105  10.513  14.514  18.303
 1824LYS    SC2 4106  10.450  14.792  18.354
 1825ASP     BB 4107  10.695  14.088  18.198
 1825ASP    SC1 4108  10.654  13.849  18.118
 1826SER     BB 4109  10.996  14.216  17.978
 1826SER    SC1 4110  10.940  14.357  17.855
 1827SER     BB 4111  11.303  14.045  17.954
 1827SER    SC1 4112  11.311  13.909  17.814
 1828VAL     BB 4113  11.481  14.355  17.929
 1828VAL    SC1 4114  11.597  14.460  17.804
 1829PRO     BB 4115  11.374  14.573  18.276
 1829PRO    SC1 4116  11.303  14.414  18.353
 1830ASN     BB 4117  11.110  14.889  18.258
 1830ASN    SC1 4118  10.936  14.721  18.194
 1831THR     BB 4119  11.019  15.162  18.535
 1831THR    SC1 4120  11.140  15.258  18.654
 1832GLY     BB 4121  10.789  14.928  18.664
 1833THR     BB 4122  11.038  14.664  18.707
 1833THR    SC1 4123  10.941  14.508  18.643
 1834ALA     BB 4124  11.240  14.821  18.895
 1835ARG     BB 4125  10.955  14.933  19.126
 1835ARG    SC1 4126  11.041  15.173  19.142
 1835ARG    SC2 4127  11.334  15.212  19.128
 1836MET     BB 4128  10.953  14.637  19.231
 1836MET    SC1 4129  10.982  14.317  19.184
 1837VAL     BB 4130  11.353  14.606  19.319
 1837VAL    SC1 4131  11.518  14.498  19.289
 1838GLU     BB 4132  11.358  14.936  19.514
 1838GLU    SC1 4133  11.356  15.265  19.574
 1839THR     BB 4134  11.071  14.859  19.697
 1839THR    SC1 4135  10.876  14.860  19.691
 1840THR     BB 4136  11.218  14.539  19.816
 1840THR    SC1 4137  11.186  14.378  19.712
 1841ALA     BB 4138  11.487  14.688  19.875
 1842TYR     BB 4139  11.361  14.907  20.161
 1842TYR    SC1 4140  11.668  15.086  20.122
 1842TYR    SC2 4141  11.469  15.157  20.008
 1842TYR    SC3 4142  11.674  15.386  20.046
 1843ALA     BB 4143  11.186  14.663  20.277
 1844LEU     BB 4144  11.452  14.475  20.354
 1844LEU    SC1 4145  11.639  14.366  20.202
 1845LEU     BB 4146  11.639  14.762  20.500
 1845LEU    SC1 4147  11.890  14.816  20.566
 1846THR     BB 4148  11.373  14.828  20.732
 1846THR    SC1 4149  11.181  14.856  20.741
 1847SER     BB 4150  11.381  14.475  20.870
 1847SER    SC1 4151  11.206  14.398  20.834
 1848LEU     BB 4152  11.778  14.484  20.954
 1848LEU    SC1 4153  11.833  14.360  20.726
 1849ASN     BB 4154  11.775  14.800  21.100
 1849ASN    SC1 4155  11.956  14.970  21.071
 1850LEU     BB 4156  11.478  14.622  21.250
 1850LEU    SC1 4157  11.214  14.602  21.246
 1851LYS     BB 4158  11.711  14.302  21.310
 1851LYS    SC1 4159  11.899  14.420  21.436
 1851LYS    SC2 4160  12.142  14.545  21.333
 1852ASP     BB 4161  11.492  14.083  21.184
 1852ASP    SC1 4162  11.262  14.079  21.294
 1853ILE     BB 4163  11.672  13.824  21.102
 1853ILE    SC1 4164  11.834  13.705  21.174
 1854ASN     BB 4165  11.432  13.558  21.041
 1854ASN    SC1 4166  11.554  13.349  21.106
 1855TYR     BB 4167  11.285  13.695  20.823
 1855TYR    SC1 4168  11.068  13.914  20.773
 1855TYR    SC2 4169  11.062  13.767  20.584
 1855TYR    SC3 4170  11.045  14.066  20.504
 1856VAL     BB 4171  11.543  13.845  20.663
 1856VAL    SC1 4172  11.556  14.027  20.581
 1857ASN     BB 4173  11.656  13.577  20.482
 1857ASN    SC1 4174  11.747  13.374  20.596
 1858PRO     BB 4175  11.344  13.542  20.209
 1858PRO    SC1 4176  11.346  13.352  20.202
 1859VAL     BB 4177  11.379  13.858  20.134
 1859VAL    SC1 4178  11.315  14.041  20.085
 1860ILE     BB 4179  11.749  13.773  20.064
 1860ILE    SC1 4180  11.922  13.885  20.009
 1861LYS     BB 4181  11.665  13.502  19.845
 1861LYS    SC1 4182  11.770  13.290  19.790
 1861LYS    SC2 4183  11.740  13.005  19.707
 1862TRP     BB 4184  11.459  13.701  19.628
 1862TRP    SC1 4185  11.345  13.753  19.395
 1862TRP    SC2 4186  11.240  13.649  19.232
 1862TRP    SC3 4187  11.309  13.988  19.303
 1862TRP    SC4 4188  11.159  13.851  19.110
 1863LEU     BB 4189  11.713  13.912  19.564
 1863LEU    SC1 4190  11.667  14.161  19.641
 1864SER     BB 4191  11.929  13.694  19.481
 1864SER    SC1 4192  12.094  13.592  19.493
 1865GLU     BB 4193  11.711  13.538  19.220
 1865GLU    SC1 4194  11.844  13.234  19.300
 1866GLU     BB 4195  11.733  13.819  18.965
 1866GLU    SC1 4196  11.995  13.966  18.838
 1867GLU     BB 4197  11.476  13.749  18.786
 1867GLU    SC1 4198  11.409  13.610  18.548
 1868ARG     BB 4199  11.280  14.052  18.709
 1868ARG    SC1 4200  11.081  13.982  18.588
 1868ARG    SC2 4201  10.945  13.656  18.663
 1869TYR     BB 4202  11.617  14.178  18.593
 1869TYR    SC1 4203  11.646  14.000  18.325
 1869TYR    SC2 4204  11.736  14.222  18.323
 1869TYR    SC3 4205  11.823  14.055  18.077
 1870GLY     BB 4206  11.968  14.416  18.670
 1871GLY     BB 4207  11.915  14.649  18.733
 1872GLY     BB 4208  11.533  14.785  18.642
 1873PHE     BB 4209  11.544  15.043  18.400
 1873PHE    SC1 4210  11.382  15.262  18.200
 1873PHE    SC2 4211  11.492  15.418  18.345
 1873PHE    SC3 4212  11.409  15.490  18.132
 1874TYR     BB 4213  11.910  15.102  18.518
 1874TYR    SC1 4214  12.160  15.051  18.715
 1874TYR    SC2 4215  12.241  15.141  18.508
 1874TYR    SC3 4216  12.452  15.152  18.735
 1875SER     BB 4217  11.786  15.316  18.785
 1875SER    SC1 4218  11.623  15.417  18.816
 1876THR     BB 4219  12.076  15.440  19.005
 1876THR    SC1 4220  12.257  15.413  19.073
 1877GLN     BB 4221  11.829  15.378  19.292
 1877GLN    SC1 4222  11.721  15.582  19.379
 1878ASP     BB 4223  11.791  15.074  19.210
 1878ASP    SC1 4224  11.670  14.892  19.079
 1879THR     BB 4225  12.148  14.982  19.234
 1879THR    SC1 4226  12.221  14.829  19.137
 1880ILE     BB 4227  12.258  15.142  19.506
 1880ILE    SC1 4228  12.405  15.295  19.607
 1881ASN     BB 4229  11.980  14.964  19.729
 1881ASN    SC1 4230  11.813  15.140  19.669
 1882ALA     BB 4231  12.020  14.659  19.604
 1883ILE     BB 4232  12.349  14.665  19.689
 1883ILE    SC1 4233  12.502  14.715  19.525
 1884GLU     BB 4234  12.296  14.822  20.029
 1884GLU    SC1 4235  12.243  15.159  20.107
 1885GLY     BB 4236  12.085  14.572  20.164
 1886LEU     BB 4237  12.318  14.324  20.092
 1886LEU    SC1 4238  12.291  14.251  19.839
 1887THR     BB 4239  12.559  14.482  20.288
 1887THR    SC1 4240  12.753  14.482  20.304
 1888GLU     BB 4241  12.332  14.495  20.580
 1888GLU    SC1 4242  12.309  14.609  20.840
 1889TYR     BB 4243  12.252  14.181  20.586
 1889TYR    SC1 4244  12.123  13.876  20.676
 1889TYR    SC2 4245  12.054  13.949  20.458
 1889TYR    SC3 4246  12.176  13.664  20.456
 1890SER     BB 4247  12.596  14.061  20.526
 1890SER    SC1 4248  12.600  14.009  20.338
 1891LEU     BB 4249  12.709  14.190  20.807
 1891LEU    SC1 4250  12.813  14.427  20.863
 1892LEU     BB 4251  12.416  14.112  21.009
 1892LEU    SC1 4252  12.163  14.168  21.063
 1893VAL     BB 4253  12.525  13.787  21.041
 1893VAL    SC1 4254  12.404  13.629  21.060
 1894LYS     BB 4255  12.801  13.863  21.222
 1894LYS    SC1 4256  13.063  13.825  21.216
 1894LYS    SC2 4257  13.266  13.662  21.058
 1895GLN     BB 4258  12.646  14.053  21.480
 1895GLN    SC1 4259  12.557  14.305  21.573
 1896LEU     BB 4260  12.405  13.804  21.580
 1896LEU    SC1 4261  12.157  13.872  21.514
 1897ARG     BB 4262  12.595  13.569  21.589
 1897ARG    SC1 4263  12.760  13.427  21.461
 1897ARG    SC2 4264  12.978  13.141  21.517
 1898LEU     BB 4265  12.686  13.415  21.939
 1898LEU    SC1 4266  12.471  13.271  21.996
 1899SER     BB 4267  12.980  13.377  22.071
 1899SER    SC1 4268  13.161  13.393  22.002
 1900MET     BB 4269  12.978  13.480  22.443
 1900MET    SC1 4270  12.661  13.596  22.484
 1901ASP     BB 4271  13.136  13.390  22.780
 1901ASP    SC1 4272  13.357  13.486  22.864
 1902ILE     BB 4273  12.913  13.461  23.041
 1902ILE    SC1 4274  12.691  13.510  22.993
 1903ASP     BB 4275  13.044  13.550  23.285
 1903ASP    SC1 4276  13.256  13.644  23.391
 1904VAL     BB 4277  12.888  13.371  23.572
 1904VAL    SC1 4278  12.713  13.274  23.571
 1905SER     BB 4279  13.015  13.526  23.882
 1905SER    SC1 4280  13.129  13.678  23.927
 1906TYR     BB 4281  12.788  13.546  24.276
 1906TYR    SC1 4282  12.647  13.270  24.240
 1906TYR    SC2 4283  12.681  13.332  24.470
 1906TYR    SC3 4284  12.792  13.050  24.403
 1907LYS     BB 4285  12.833  13.813  24.400
 1907LYS    SC1 4286  12.756  14.045  24.340
 1907LYS    SC2 4287  12.640  14.260  24.216
 1908HIS     BB 4288  13.067  13.797  24.657
 1908HIS    SC1 4289  13.256  13.836  24.631
 1908HIS    SC2 4290  13.444  13.873  24.604
 1908HIS    SC3 4291  13.406  13.962  24.411
 1909LYS     BB 4292  13.201  13.386  24.656
 1909LYS    SC1 4293  13.051  13.371  24.843
 1909LYS    SC2 4294  12.829  13.316  25.011
 1910GLY     BB 4295  13.258  13.363  24.413
 1911ALA     BB 4296  13.162  13.155  24.037
 1912LEU     BB 4297  12.991  13.009  23.924
 1912LEU    SC1 4298  12.749  12.902  23.928
 1913HIS     BB 4299  13.100  12.921  23.579
 1913HIS    SC1 4300  13.045  12.736  23.552
 1913HIS    SC2 4301  12.967  12.566  23.503
 1913HIS    SC3 4302  13.155  12.492  23.426
 1914ASN     BB 4303  13.288  13.086  23.240
 1914ASN    SC1 4304  13.500  12.958  23.271
 1915TYR     BB 4305  13.046  12.982  22.967
 1915TYR    SC1 4306  12.852  12.805  23.144
 1915TYR    SC2 4307  12.766  13.027  23.116
 1915TYR    SC3 4308  12.624  12.872  23.344
 1916LYS     BB 4309  13.193  12.992  22.587
 1916LYS    SC1 4310  13.386  13.024  22.449
 1916LYS    SC2 4311  13.683  13.003  22.331
 1917MET     BB 4312  12.888  13.027  22.434
 1917MET    SC1 4313  12.673  13.088  22.608
 1918THR     BB 4314  12.922  12.909  22.041
 1918THR    SC1 4315  13.109  12.854  22.035
 1919ASP     BB 4316  12.737  12.817  21.764
 1919ASP    SC1 4317  12.570  12.973  21.651
 1920LYS     BB 4318  12.758  12.503  21.800
 1920LYS    SC1 4319  12.638  12.306  21.741
 1920LYS    SC2 4320  12.430  12.175  21.632
 1921ASN     BB 4321  12.750  12.490  22.211
 1921ASN    SC1 4322  12.902  12.309  22.294
 1922PHE     BB 4323  12.546  12.692  22.198
 1922PHE    SC1 4324  12.265  12.520  22.126
 1922PHE    SC2 4325  12.285  12.694  21.962
 1922PHE    SC3 4326  12.069  12.634  22.047
 1923LEU     BB 4327  12.377  12.552  22.600
 1923LEU    SC1 4328  12.127  12.471  22.634
 1924GLY     BB 4329  12.479  12.608  22.884
 1925ARG     BB 4330  12.398  12.376  23.193
 1925ARG    SC1 4331  12.596  12.313  23.279
 1925ARG    SC2 4332  12.844  12.151  23.149
 1926PRO     BB 4333  12.202  12.406  23.501
 1926PRO    SC1 4334  12.056  12.284  23.505
 1927VAL     BB 4335  12.373  12.505  23.790
 1927VAL    SC1 4336  12.564  12.473  23.742
 1928GLU     BB 4337  12.194  12.544  24.056
 1928GLU    SC1 4338  12.077  12.391  24.223
 1929VAL     BB 4339  12.267  12.878  24.170
 1929VAL    SC1 4340  12.272  13.005  24.015
 1930LEU     BB 4341  12.391  12.828  24.523
 1930LEU    SC1 4342  12.360  12.579  24.609
 1931LEU     BB 4343  12.514  12.996  24.799
 1931LEU    SC1 4344  12.638  12.838  24.972
 1932ASN     BB 4345  12.321  13.293  24.919
 1932ASN    SC1 4346  12.291  13.295  25.167
 1933ASP     BB 4347  12.414  13.634  24.770
 1933ASP    SC1 4348  12.565  13.718  24.957
 1934ASP     BB 4349  12.366  13.742  24.450
 1934ASP    SC1 4350  12.285  13.975  24.385
 1935LEU     BB 4351  12.483  13.692  24.050
 1935LEU    SC1 4352  12.427  13.493  23.884
 1936ILE     BB 4353  12.662  13.895  23.815
 1936ILE    SC1 4354  12.806  14.065  23.831
 1937VAL     BB 4355  12.646  13.783  23.450
 1937VAL    SC1 4356  12.476  13.680  23.427
 1938SER     BB 4357  12.915  13.993  23.295
 1938SER    SC1 4358  13.058  14.061  23.408
 1939THR     BB 4359  13.017  13.909  22.940
 1939THR    SC1 4360  12.880  13.914  22.802
 1940GLY     BB 4361  13.349  14.051  22.733
 1941PHE     BB 4362  13.174  14.217  22.466
 1941PHE    SC1 4363  13.010  14.522  22.419
 1941PHE    SC2 4364  13.191  14.523  22.576
 1941PHE    SC3 4365  13.076  14.727  22.524
 1942GLY     BB 4366  13.157  13.930  22.306
 1943SER     BB 4367  12.921  13.852  21.972
 1943SER    SC1 4368  13.023  13.823  21.809
 1944GLY     BB 4369  12.523  13.742  21.916
 1945LEU     BB 4370  12.262  13.692  22.145
 1945LEU    SC1 4371  12.088  13.616  21.960
 1946ALA     BB 4372  12.212  13.429  22.408
 1947THR     BB 4373  11.864  13.434  22.727
 1947THR    SC1 4374  11.765  13.355  22.579
 1948VAL     BB 4375  11.963  13.348  23.062
 1948VAL    SC1 4376  12.094  13.462  23.160
 1949HIS     BB 4377  11.726  13.191  23.259
 1949HIS    SC1 4378  11.623  13.046  23.179
 1949HIS    SC2 4379  11.518  12.905  23.098
 1949HIS    SC3 4380  11.627  12.921  22.912
 1950VAL     BB 4381  11.730  13.232  23.660
 1950VAL    SC1 4382  11.763  13.298  23.846
 1951THR     BB 4383  11.418  13.012  23.754
 1951THR    SC1 4384  11.426  12.860  23.633
 1952THR     BB 4385  11.383  13.108  24.138
 1952THR    SC1 4386  11.400  13.302  24.136
 1953VAL     BB 4387  11.192  12.820  24.336
 1953VAL    SC1 4388  11.154  12.625  24.360
 1954VAL     BB 4389  10.970  13.050  24.570
 1954VAL    SC1 4390  11.004  13.244  24.532
 1955HIS     BB 4391  10.767  12.903  24.878
 1955HIS    SC1 4392  10.863  12.735  24.900
 1955HIS    SC2 4393  10.940  12.558  24.914
 1955HIS    SC3 4394  11.135  12.631  24.856
 1956LYS     BB 4395  10.503  13.069  24.896
 1956LYS    SC1 4396  10.312  13.112  25.024
 1956LYS    SC2 4397  10.219  13.227  25.273
 1957SER     BB 4398  12.778  10.530  12.319
 1957SER    SC1 4399  12.756  10.658  12.464
 1958SER     BB 4400  13.070  10.292  12.429
 1958SER    SC1 4401  13.259  10.335  12.409
 1959PRO     BB 4402  12.928  10.080  12.713
 1959PRO    SC1 4403  12.805   9.945  12.663
 1960VAL     BB 4404  13.208  10.052  13.014
 1960VAL    SC1 4405  13.365  10.069  12.892
 1961ASN     BB 4406  13.259   9.800  13.269
 1961ASN    SC1 4407  13.362   9.572  13.288
 1962CYS     BB 4408  13.233   9.846  13.687
 1962CYS    SC1 4409  13.234   9.805  13.923
 1963GLN     BB 4410  13.638   9.667  13.776
 1963GLN    SC1 4411  13.768   9.428  13.685
 1964TRP     BB 4412  13.696   9.642  14.173
 1964TRP    SC1 4413  13.565   9.413  14.190
 1964TRP    SC2 4414  13.591   9.202  14.134
 1964TRP    SC3 4415  13.336   9.383  14.299
 1964TRP    SC4 4416  13.373   9.117  14.220
 1965ASP     BB 4417  14.073   9.727  14.398
 1965ASP    SC1 4418  14.193   9.949  14.362
 1966PHE     BB 4419  14.156   9.559  14.666
 1966PHE    SC1 4420  14.385   9.322  14.650
 1966PHE    SC2 4421  14.165   9.252  14.584
 1966PHE    SC3 4422  14.351   9.102  14.560
 1967TYR     BB 4423  14.008   9.551  14.991
 1967TYR    SC1 4424  13.962   9.252  15.010
 1967TYR    SC2 4425  14.097   9.324  15.195
 1967TYR    SC3 4426  14.244   9.124  15.009
 1968ALA     BB 4427  13.984   9.750  15.285
 1969PRO     BB 4428  14.181   9.709  15.529
 1969PRO    SC1 4429  14.338   9.771  15.616
 1970TRP     BB 4430  13.898   9.495  15.808
 1970TRP    SC1 4431  14.122   9.351  15.839
 1970TRP    SC2 4432  14.287   9.277  15.714
 1970TRP    SC3 4433  14.261   9.380  16.050
 1970TRP    SC4 4434  14.461   9.265  15.893
 1971SER     BB 4435  13.744   9.651  16.052
 1971SER    SC1 4436  13.664   9.821  16.105
 1972GLU     BB 4437  13.801   9.605  16.499
 1972GLU    SC1 4438  14.073   9.520  16.486
 1973CYS     BB 4439  13.596   9.326  16.597
 1973CYS    SC1 4440  13.744   9.152  16.671
 1974ASN     BB 4441  13.241   9.253  16.629
 1974ASN    SC1 4442  13.125   9.217  16.411
 1975GLY     BB 4443  13.046   9.178  16.948
 1976CYS     BB 4444  12.800   9.059  16.796
 1976CYS    SC1 4445  12.620   9.168  16.681
 1977THR     BB 4446  12.962   8.785  16.615
 1977THR    SC1 4447  12.919   8.655  16.476
 1978LYS     BB 4448  13.389   8.797  16.669
 1978LYS    SC1 4449  13.388   8.553  16.717
 1978LYS    SC2 4450  13.483   8.297  16.757
 1979THR     BB 4451  13.449   8.834  16.315
 1979THR    SC1 4452  13.294   8.809  16.198
 1980GLN     BB 4453  13.622   9.154  16.204
 1980GLN    SC1 4454  13.831   9.115  16.135
 1981THR     BB 4455  13.416   9.295  15.846
 1981THR    SC1 4456  13.250   9.206  15.896
 1982ARG     BB 4457  13.613   9.357  15.557
 1982ARG    SC1 4458  13.755   9.138  15.564
 1982ARG    SC2 4459  13.911   8.902  15.367
 1983ARG     BB 4460  13.562   9.556  15.259
 1983ARG    SC1 4461  13.454   9.801  15.306
 1983ARG    SC2 4462  13.581   9.938  15.611
 1984ARG     BB 4463  13.622   9.598  14.833
 1984ARG    SC1 4464  13.660   9.435  14.656
 1984ARG    SC2 4465  13.635   9.120  14.617
 1985SER     BB 4466  13.579   9.963  14.727
 1985SER    SC1 4467  13.478  10.027  14.881
 1986VAL     BB 4468  13.474   9.940  14.366
 1986VAL    SC1 4469  13.280   9.969  14.328
 1987ALA     BB 4470  13.742  10.067  14.142
 1988VAL     BB 4471  13.623  10.206  13.820
 1988VAL    SC1 4472  13.717  10.145  13.654
 1989TYR     BB 4473  13.211  10.242  13.770
 1989TYR    SC1 4474  13.272  10.353  14.097
 1989TYR    SC2 4475  13.076  10.430  13.982
 1989TYR    SC3 4476  13.017  10.340  14.273
 1990GLY     BB 4477  13.090  10.045  13.503
 1991GLN     BB 4478  12.911  10.288  13.295
 1991GLN    SC1 4479  13.101  10.480  13.312
 1992TYR     BB 4480  12.645  10.332  12.997
 1992TYR    SC1 4481  12.727  10.639  13.051
 1992TYR    SC2 4482  12.886  10.538  12.903
 1992TYR    SC3 4483  12.940  10.839  12.949
 1993GLY     BB 4484  12.523   9.997  13.024
 1994GLY     BB 4485  12.861   9.851  13.128
 1995GLN     BB 4486  12.857   9.550  13.320
 1995GLN    SC1 4487  12.920   9.314  13.210
 1996PRO     BB 4488  12.872   9.530  13.707
 1996PRO    SC1 4489  12.710   9.508  13.803
 1997CYS     BB 4490  13.151   9.366  13.844
 1997CYS    SC1 4491  13.293   9.276  13.672
 1998VAL     BB 4492  12.923   9.098  14.044
 1998VAL    SC1 4493  12.773   8.984  13.978
 1999GLY     BB 4494  12.934   9.025  14.434
 2000ASN     BB 4495  12.929   9.311  14.644
 2000ASN    SC1 4496  12.738   9.468  14.605
 2001ALA     BB 4497  13.197   9.385  14.788
 2002PHE     BB 4498  13.172   9.383  15.154
 2002PHE    SC1 4499  13.000   9.656  15.116
 2002PHE    SC2 4500  12.857   9.467  15.151
 2002PHE    SC3 4501  12.762   9.685  15.123
 2003GLU     BB 4502  13.330   9.043  15.337
 2003GLU    SC1 4503  13.526   9.066  15.144
 2004THR     BB 4504  13.350   8.783  15.643
 2004THR    SC1 4505  13.175   8.763  15.726
 2005GLN     BB 4506  13.642   8.696  15.894
 2005GLN    SC1 4507  13.912   8.617  15.804
 2006SER     BB 4508  13.641   8.489  16.193
 2006SER    SC1 4509  13.679   8.300  16.218
 2007CYS     BB 4510  13.827   8.715  16.487
 2007CYS    SC1 4511  14.047   8.625  16.448
 2008GLU     BB 4512  13.834   8.728  16.914
 2008GLU    SC1 4513  13.906   8.499  16.979
 2009PRO     BB 4514  13.654   9.007  17.095
 2009PRO    SC1 4515  13.464   8.998  17.100
 2010THR     BB 4516  13.790   9.248  17.314
 2010THR    SC1 4517  13.829   9.250  17.505
 2011ARG     BB 4518  13.448   9.489  17.271
 2011ARG    SC1 4519  13.489   9.534  17.035
 2011ARG    SC2 4520  13.617   9.827  16.921
 2012GLY     BB 4521  13.135   9.335  17.389
 2013CYS     BB 4522  12.827   9.326  17.241
 2013CYS    SC1 4523  12.641   9.175  17.237
 2014PRO     BB 4524  12.597   9.630  17.403
 2014PRO    SC1 4525  12.582   9.779  17.285
 2015THR     BB 4526  12.266   9.500  17.519
 2015THR    SC1 4527  12.273   9.483  17.714
 2016GLU     BB 4528  11.859   9.610  17.420
 2016GLU    SC1 4529  11.583   9.486  17.387
 2017GLU     BB 4530  11.762   9.839  17.772
 2017GLU    SC1 4531  11.978   9.914  17.857
 2018GLY     BB 4532  11.458   9.704  17.841
 2019CYS     BB 4533  11.249   9.990  17.864
 2019CYS    SC1 4534  11.319  10.182  17.739
 2020GLY     BB 4535  11.110   9.933  18.227
 2021GLU     BB 4536  10.947  10.215  18.252
 2021GLU    SC1 4537  11.035  10.379  18.469
 2022ARG     BB 4538  10.836  10.277  17.889
 2022ARG    SC1 4539  10.928  10.482  17.842
 2022ARG    SC2 4540  11.220  10.592  18.042
 2023PHE     BB 4541  10.543  10.041  17.818
 2023PHE    SC1 4542  10.646   9.783  18.028
 2023PHE    SC2 4543  10.516   9.944  18.151
 2023PHE    SC3 4544  10.642   9.776  18.268
 2024ARG     BB 4545  10.712   9.795  17.567
 2024ARG    SC1 4546  10.909   9.710  17.653
 2024ARG    SC2 4547  11.089   9.443  17.605
 2025CYS     BB 4548  10.611   9.630  17.278
 2025CYS    SC1 4549  10.554   9.755  17.081
 2026PHE     BB 4550  10.704   9.326  17.249
 2026PHE    SC1 4551  10.586   9.027  17.293
 2026PHE    SC2 4552  10.778   9.008  17.149
 2026PHE    SC3 4553  10.646   8.814  17.200
 2027SER     BB 4554  10.977   9.481  16.913
 2027SER    SC1 4555  10.833   9.468  16.783
 2028GLY     BB 4556  11.159   9.602  17.149
 2029GLN     BB 4557  11.014   9.919  17.107
 2029GLN    SC1 4558  10.938   9.994  16.826
 2030CYS     BB 4559  10.918  10.182  17.376
 2030CYS    SC1 4560  11.062  10.373  17.385
 2031ILE     BB 4561  10.567  10.415  17.417
 2031ILE    SC1 4562  10.431  10.278  17.335
 2032SER     BB 4563  10.444  10.673  17.670
 2032SER    SC1 4564  10.417  10.866  17.652
 2033LYS     BB 4565  10.284  10.509  17.905
 2033LYS    SC1 4566  10.322  10.389  18.104
 2033LYS    SC2 4567  10.473  10.419  18.378
 2034SER     BB 4568   9.962  10.717  17.838
 2034SER    SC1 4569   9.943  10.909  17.864
 2035LEU     BB 4570   9.874  10.519  17.504
 2035LEU    SC1 4571  10.037  10.681  17.371
 2036VAL     BB 4572   9.890  10.167  17.644
 2036VAL    SC1 4573  10.044  10.131  17.766
 2037CYS     BB 4574   9.593  10.036  17.566
 2037CYS    SC1 4575   9.415   9.957  17.706
 2038ASN     BB 4576   9.396  10.381  17.432
 2038ASN    SC1 4577   9.219  10.405  17.607
 2039GLY     BB 4578   9.264  10.265  17.134
 2040ASP     BB 4579   9.390  10.338  16.854
 2040ASP    SC1 4580   9.251  10.437  16.665
 2041SER     BB 4581   9.753  10.175  16.758
 2041SER    SC1 4582   9.698  10.084  16.594
 2042ASP     BB 4583   9.997  10.316  16.901
 2042ASP    SC1 4584  10.128  10.534  16.903
 2043CYS     BB 4585  10.317  10.078  16.885
 2043CYS    SC1 4586  10.523  10.199  16.909
 2044ASP     BB 4587  10.482  10.001  16.474
 2044ASP    SC1 4588  10.526  10.124  16.255
 2045GLU     BB 4589  10.490   9.646  16.424
 2045GLU    SC1 4590  10.306   9.505  16.152
 2046ASP     BB 4591  10.369   9.405  16.635
 2046ASP    SC1 4592  10.473   9.175  16.599
 2047SER     BB 4593  10.073   9.664  16.782
 2047SER    SC1 4594  10.062   9.774  16.621
 2048ALA     BB 4595  10.113   9.539  17.049
 2049ASP     BB 4596  10.016   9.780  17.244
 2049ASP    SC1 4597  10.152   9.795  17.459
 2050GLU     BB 4598   9.664   9.679  17.236
 2050GLU    SC1 4599   9.486   9.836  17.073
 2051ASP     BB 4600   9.691   9.319  17.281
 2051ASP    SC1 4601   9.711   9.147  17.094
 2052ARG     BB 4602   9.458   9.209  17.557
 2052ARG    SC1 4603   9.508   9.149  17.773
 2052ARG    SC2 4604   9.713   9.248  18.019
 2053CYS     BB 4605   9.265   9.513  17.476
 2053CYS    SC1 4606   9.193   9.480  17.250
 2054GLU     BB 4607   8.972   9.346  17.740
 2054GLU    SC1 4608   8.727   9.191  17.854
 2055ASP     BB 4609   8.656   9.630  17.599
 2055ASP    SC1 4610   8.435   9.575  17.484
 2056SER     BB 4611   8.693   9.774  18.032
 2056SER    SC1 4612   8.514   9.787  18.109
 2057GLU     BB 4613   8.974   9.920  17.917
 2057GLU    SC1 4614   9.174  10.121  18.061
 2058ARG     BB 4615   8.886  10.000  17.573
 2058ARG    SC1 4616   9.023   9.929  17.377
 2058ARG    SC2 4617   8.999   9.869  17.057
 2059ARG     BB 4618   8.726  10.323  17.466
 2059ARG    SC1 4619   8.713  10.524  17.574
 2059ARG    SC2 4620   8.454  10.639  17.829
 2060PRO     BB 4621   8.574  10.513  17.144
 2060PRO    SC1 4622   8.445  10.409  17.052
 2061SER     BB 4623   8.919  10.747  17.144
 2061SER    SC1 4624   9.113  10.763  17.159
 2062CYS     BB 4625   8.787  10.855  16.826
 2062CYS    SC1 4626   8.799  10.669  16.675
 2063ASP     BB 4627   8.613  11.084  16.756
 2063ASP    SC1 4628   8.609  11.339  16.746
 2064ILE     BB 4629   8.789  10.988  16.339
 2064ILE    SC1 4630   8.911  11.175  16.355
 2065ASP     BB 4631   9.018  10.706  16.180
 2065ASP    SC1 4632   8.857  10.568  16.039
 2066LYS     BB 4633   9.239  10.833  15.934
 2066LYS    SC1 4634   9.161  10.791  15.702
 2066LYS    SC2 4635   8.909  10.701  15.530
 2067PRO     BB 4636   9.519  10.977  15.926
 2067PRO    SC1 4637   9.692  10.996  16.002
 2068PRO     BB 4638   9.560  11.260  15.595
 2068PRO    SC1 4639   9.551  11.419  15.698
 2069PRO     BB 4640   9.587  11.100  15.278
 2069PRO    SC1 4641   9.485  10.952  15.218
 2070ASN     BB 4642   9.958  11.112  15.209
 2070ASN    SC1 4643  10.037  10.961  15.025
 2071ILE     BB 4644  10.097  11.087  15.501
 2071ILE    SC1 4645  10.041  11.145  15.727
 2072GLU     BB 4646  10.341  10.875  15.481
 2072GLU    SC1 4647  10.405  10.648  15.581
 2073LEU     BB 4648  10.520  11.020  15.262
 2073LEU    SC1 4649  10.534  11.179  15.051
 2074THR     BB 4650  10.646  11.291  15.514
 2074THR    SC1 4651  10.529  11.361  15.652
 2075GLY     BB 4652  10.846  10.966  15.723
 2076ASN     BB 4653  10.993  10.905  15.439
 2076ASN    SC1 4654  10.980  10.930  15.191
 2077GLY     BB 4655  11.432  10.948  15.418
 2078TYR     BB 4656  11.532  11.115  15.137
 2078TYR    SC1 4657  11.443  11.397  15.126
 2078TYR    SC2 4658  11.456  11.348  14.891
 2078TYR    SC3 4659  11.586  11.619  14.964
 2079ASN     BB 4660  11.859  11.076  14.910
 2079ASN    SC1 4661  11.866  10.854  14.794
 2080GLU     BB 4662  11.939  11.403  14.750
 2080GLU    SC1 4663  11.795  11.655  14.516
 2081LEU     BB 4664  12.188  11.343  14.615
 2081LEU    SC1 4665  12.352  11.181  14.747
 2082THR     BB 4666  11.864  11.129  14.357
 2082THR    SC1 4667  11.991  10.985  14.330
 2083GLY     BB 4668  11.564  11.224  14.470
 2084GLN     BB 4669  11.446  10.872  14.575
 2084GLN    SC1 4670  11.528  10.680  14.399
 2085PHE     BB 4671  11.300  10.877  14.781
 2085PHE    SC1 4672  10.959  10.911  14.712
 2085PHE    SC2 4673  11.048  11.134  14.713
 2085PHE    SC3 4674  10.915  11.059  14.528
 2086ARG     BB 4675  11.356  10.629  15.057
 2086ARG    SC1 4676  11.482  10.489  14.890
 2086ARG    SC2 4677  11.751  10.354  14.742
 2087ASN     BB 4678  11.135  10.454  15.248
 2087ASN    SC1 4679  11.119  10.209  15.200
 2088ARG     BB 4680  10.999  10.517  15.564
 2088ARG    SC1 4681  10.948  10.329  15.750
 2088ARG    SC2 4682  10.668  10.444  15.924
 2089VAL     BB 4683  11.223  10.684  15.886
 2089VAL    SC1 4684  11.415  10.738  15.865
 2090ILE     BB 4685  11.009  10.842  16.095
 2090ILE    SC1 4686  10.992  11.062  16.128
 2091ASN     BB 4687  10.708  10.715  16.369
 2091ASN    SC1 4688  10.602  10.569  16.542
 2092THR     BB 4689  10.462  10.939  16.137
 2092THR    SC1 4690  10.493  11.118  16.066
 2093LYS     BB 4691  10.190  10.769  16.158
 2093LYS    SC1 4692  10.200  10.498  16.170
 2093LYS    SC2 4693  10.144  10.326  16.443
 2094SER     BB 4694  10.181  10.857  16.553
 2094SER    SC1 4695  10.288  10.946  16.689
 2095PHE     BB 4696   9.827  10.943  16.698
 2095PHE    SC1 4697   9.725  10.768  16.413
 2095PHE    SC2 4698   9.735  10.620  16.602
 2095PHE    SC3 4699   9.704  10.531  16.381
 2096GLY     BB 4700   9.915  10.985  16.992
 2097GLY     BB 4701   9.636  10.922  17.171
 2098GLN     BB 4702   9.513  11.277  17.093
 2098GLN    SC1 4703   9.710  11.431  17.114
 2099CYS     BB 4704   9.269  11.280  16.923
 2099CYS    SC1 4705   9.050  11.255  16.828
 2100ARG     BB 4706   9.409  11.585  16.677
 2100ARG    SC1 4707   9.541  11.794  16.668
 2100ARG    SC2 4708   9.482  12.080  16.494
 2101LYS     BB 4709   9.100  11.621  16.472
 2101LYS    SC1 4710   8.946  11.717  16.660
 2101LYS    SC2 4711   9.028  11.758  16.973
 2102VAL     BB 4712   9.132  11.811  16.163
 2102VAL    SC1 4713   9.303  11.829  16.062
 2103PHE     BB 4714   8.858  11.928  15.926
 2103PHE    SC1 4715   8.589  12.097  15.815
 2103PHE    SC2 4716   8.754  12.259  15.881
 2103PHE    SC3 4717   8.576  12.322  15.733
 2104SER     BB 4718   9.056  11.978  15.605
 2104SER    SC1 4719   9.222  12.078  15.625
 2105GLY     BB 4720   8.822  12.151  15.358
 2106ASP     BB 4721   8.956  12.026  15.087
 2106ASP    SC1 4722   9.161  12.131  14.978
 2107GLY     BB 4723   8.906  11.736  15.094
 2108LYS     BB 4724   8.681  11.632  15.220
 2108LYS    SC1 4725   8.487  11.524  15.169
 2108LYS    SC2 4726   8.215  11.379  15.295
 2109ASP     BB 4727   8.606  11.558  15.653
 2109ASP    SC1 4728   8.363  11.551  15.727
 2110PHE     BB 4729   8.795  11.569  15.943
 2110PHE    SC1 4730   8.708  11.584  16.250
 2110PHE    SC2 4731   8.523  11.685  16.136
 2110PHE    SC3 4732   8.587  11.763  16.354
 2111TYR     BB 4733   9.094  11.340  15.900
 2111TYR    SC1 4734   9.047  11.250  15.554
 2111TYR    SC2 4735   9.102  11.483  15.564
 2111TYR    SC3 4736   9.146  11.361  15.282
 2112ARG     BB 4737   9.326  11.257  16.184
 2112ARG    SC1 4738   9.355  11.089  16.381
 2112ARG    SC2 4739   9.266  10.909  16.591
 2113LEU     BB 4740   9.664  11.491  16.214
 2113LEU    SC1 4741   9.775  11.731  16.198
 2114SER     BB 4742   9.974  11.315  16.430
 2114SER    SC1 4743  10.035  11.213  16.275
 2115GLY     BB 4744  10.127  11.391  16.745
 2116ASN     BB 4745  10.408  11.503  16.575
 2116ASN    SC1 4746  10.545  11.306  16.505
 2117VAL     BB 4747  10.360  11.689  16.226
 2117VAL    SC1 4748  10.307  11.564  16.079
 2118LEU     BB 4749  10.275  12.043  16.325
 2118LEU    SC1 4750  10.101  11.951  16.503
 2119SER     BB 4751  10.149  12.167  15.984
 2119SER    SC1 4752  10.164  12.351  15.923
 2120TYR     BB 4753   9.980  11.976  15.766
 2120TYR    SC1 4754   9.915  11.683  15.726
 2120TYR    SC2 4755  10.143  11.688  15.652
 2120TYR    SC3 4756   9.953  11.553  15.447
 2121THR     BB 4757   9.776  12.240  15.631
 2121THR    SC1 4758   9.697  12.367  15.757
 2122PHE     BB 4759   9.567  12.157  15.304
 2122PHE    SC1 4760   9.585  11.826  15.391
 2122PHE    SC2 4761   9.448  11.840  15.195
 2122PHE    SC3 4762   9.548  11.630  15.257
 2123GLN     BB 4763   9.564  12.502  15.194
 2123GLN    SC1 4764   9.494  12.672  15.348
 2124VAL     BB 4765   9.570  12.466  14.831
 2124VAL    SC1 4766   9.463  12.418  14.669
 2125LYS     BB 4767   9.827  12.695  14.568
 2125LYS    SC1 4768  10.065  12.750  14.615
 2125LYS    SC2 4769  10.313  12.767  14.428
 2126ILE     BB 4770   9.838  12.685  14.189
 2126ILE    SC1 4771   9.646  12.580  14.124
 2127ASN     BB 4772  10.116  12.817  13.949
 2127ASN    SC1 4773  10.335  12.938  13.955
 2128ASN     BB 4774  10.010  12.778  13.603
 2128ASN    SC1 4775   9.789  12.673  13.654
 2129ASN     BB 4776  10.203  12.790  13.333
 2129ASN    SC1 4777  10.440  12.850  13.280
 2130PHE     BB 4778  10.117  12.842  12.930
 2130PHE    SC1 4779  10.035  12.630  12.709
 2130PHE    SC2 4780   9.916  12.837  12.683
 2130PHE    SC3 4781   9.847  12.644  12.559
 2131ASN     BB 4782  10.423  12.901  12.753
 2131ASN    SC1 4783  10.610  13.019  12.870
 2132TYR     BB 4784  10.403  12.833  12.413
 2132TYR    SC1 4785  10.281  12.645  12.198
 2132TYR    SC2 4786  10.137  12.831  12.249
 2132TYR    SC3 4787  10.012  12.634  12.045
 2133GLU     BB 4788  10.632  12.946  12.169
 2133GLU    SC1 4789  10.738  13.172  12.322
 2134PHE     BB 4790  10.589  12.978  11.816
 2134PHE    SC1 4791  10.312  12.819  11.747
 2134PHE    SC2 4792  10.249  13.046  11.793
 2134PHE    SC3 4793  10.109  12.908  11.656
 2135TYR     BB 4794  10.632  13.060  11.509
 2135TYR    SC1 4795  10.978  13.141  11.585
 2135TYR    SC2 4796  10.928  13.029  11.379
 2135TYR    SC3 4797  11.013  13.324  11.338
 2136ASN     BB 4798  10.460  12.993  11.259
 2136ASN    SC1 4799  10.233  12.971  11.157
 2137SER     BB 4800  10.668  13.062  10.935
 2137SER    SC1 4801  10.862  13.040  10.924
 2138THR     BB 4802  10.445  13.042  10.537
 2138THR    SC1 4803  10.280  13.043  10.640
 2139TRP     BB 4804  10.497  13.091  10.193
 2139TRP    SC1 4805  10.722  13.204  10.095
 2139TRP    SC2 4806  10.796  13.395  10.017
 2139TRP    SC3 4807  10.947  13.084  10.087
 2139TRP    SC4 4808  11.029  13.322   9.965
 2140SER     BB 4809  10.377  13.057   9.839
 2140SER    SC1 4810  10.210  12.969   9.791
 2141TYR     BB 4811  10.614  13.189   9.597
 2141TYR    SC1 4812  10.909  13.386   9.514
 2141TYR    SC2 4813  10.979  13.158   9.543
 2141TYR    SC3 4814  11.215  13.359   9.559
 2142VAL     BB 4815  10.593  13.133   9.201
 2142VAL    SC1 4816  10.434  13.034   9.132
 2143LYS     BB 4817  10.903  13.213   9.063
 2143LYS    SC1 4818  11.182  13.171   9.063
 2143LYS    SC2 4819  11.434  13.267   9.089
 2144HIS     BB 4820  10.851  13.231   8.713
 2144HIS    SC1 4821  10.671  13.237   8.639
 2144HIS    SC2 4822  10.487  13.261   8.584
 2144HIS    SC3 4823  10.491  13.082   8.463
 2145THR     BB 4824  11.142  13.249   8.532
 2145THR    SC1 4825  11.333  13.247   8.569
 2146SER     BB 4826  10.999  13.255   8.162
 2146SER    SC1 4827  10.811  13.253   8.110
 2147THR     BB 4828  11.306  13.345   7.965
 2147THR    SC1 4829  11.421  13.464   8.068
 2148GLU     BB 4830  11.253  13.359   7.621
 2148GLU    SC1 4831  10.966  13.316   7.579
 2149HIS     BB 4832  11.535  13.395   7.381
 2149HIS    SC1 4833  11.715  13.367   7.451
 2149HIS    SC2 4834  11.890  13.342   7.528
 2149HIS    SC3 4835  11.811  13.330   7.728
 2150THR     BB 4836  11.570  13.421   7.018
 2150THR    SC1 4837  11.489  13.526   6.874
 2151SER     BB 4838  11.930  13.400   6.969
 2151SER    SC1 4839  12.113  13.332   6.981
 2152SER     BB 4840  11.926  13.424   6.545
 2152SER    SC1 4841  11.765  13.516   6.486
 2153SER     BB 4842  12.119  13.531   6.172
 2153SER    SC1 4843  12.298  13.564   6.102
 2154ARG     BB 4844  11.856  13.551   5.875
 2154ARG    SC1 4845  11.633  13.551   6.024
 2154ARG    SC2 4846  11.346  13.355   6.159
 2155LYS     BB 4847  11.999  13.603   5.607
 2155LYS    SC1 4848  12.248  13.579   5.535
 2155LYS    SC2 4849  12.497  13.428   5.609
 2156ARG     BB 4850  11.770  13.611   5.285
 2156ARG    SC1 4851  11.584  13.632   5.432
 2156ARG    SC2 4852  11.384  13.781   5.657
 2157SER     BB 4853  11.603  13.709   4.959
 2157SER    SC1 4854  11.606  13.882   4.869
 2158PHE     BB 4855  11.597  13.417   4.705
 2158PHE    SC1 4856  11.567  13.562   4.408
 2158PHE    SC2 4857  11.429  13.369   4.448
 2158PHE    SC3 4858  11.357  13.538   4.293
 2159PHE     BB 4859  11.889  13.235   4.889
 2159PHE    SC1 4860  12.030  13.236   4.566
 2159PHE    SC2 4861  12.175  13.320   4.738
 2159PHE    SC3 4862  12.267  13.246   4.529
 2160ARG     BB 4863  11.820  13.186   5.256
 2160ARG    SC1 4864  11.563  13.173   5.236
 2160ARG    SC2 4865  11.221  13.081   5.228
 2161SER     BB 4866  11.948  13.080   5.545
 2161SER    SC1 4867  12.104  13.118   5.655
 2162SER     BB 4868  11.637  13.150   5.791
 2162SER    SC1 4869  11.488  13.203   5.678
 2163SER     BB 4870  11.796  13.063   6.135
 2163SER    SC1 4871  11.988  13.095   6.128
 2164SER     BB 4872  11.709  13.012   6.551
 2164SER    SC1 4873  11.535  13.099   6.537
 2165SER     BB 4874  11.769  12.930   6.875
 2165SER    SC1 4875  11.899  12.878   7.011
 2166SER     BB 4876  11.382  12.997   7.075
 2166SER    SC1 4877  11.251  12.979   6.932
 2167ARG     BB 4878  11.381  12.918   7.403
 2167ARG    SC1 4879  11.608  12.904   7.485
 2167ARG    SC2 4880  11.963  12.805   7.547
 2168SER     BB 4881  11.181  12.893   7.707
 2168SER    SC1 4882  11.015  12.863   7.805
 2169TYR     BB 4883  11.418  12.855   8.008
 2169TYR    SC1 4884  11.669  13.029   7.962
 2169TYR    SC2 4885  11.640  13.043   8.200
 2169TYR    SC3 4886  11.932  13.097   8.112
 2170THR     BB 4887  11.217  12.795   8.300
 2170THR    SC1 4888  11.022  12.790   8.300
 2171SER     BB 4889  11.326  12.763   8.670
 2171SER    SC1 4890  11.512  12.790   8.722
 2172HIS     BB 4891  11.008  12.754   8.811
 2172HIS    SC1 4892  10.813  12.762   8.808
 2172HIS    SC2 4893  10.623  12.785   8.785
 2172HIS    SC3 4894  10.579  12.615   8.910
 2173THR     BB 4895  11.055  12.737   9.202
 2173THR    SC1 4896  11.247  12.711   9.223
 2174ASN     BB 4897  10.736  12.710   9.362
 2174ASN    SC1 4898  10.498  12.644   9.401
 2175GLU     BB 4899  10.885  12.702   9.674
 2175GLU    SC1 4900  11.142  12.598   9.804
 2176ILE     BB 4901  10.670  12.693   9.916
 2176ILE    SC1 4902  10.480  12.560   9.921
 2177HIS     BB 4903  10.806  12.653  10.260
 2177HIS    SC1 4904  10.962  12.740  10.338
 2177HIS    SC2 4905  11.107  12.833  10.425
 2177HIS    SC3 4906  11.074  12.727  10.611
 2178LYS     BB 4907  10.539  12.643  10.559
 2178LYS    SC1 4908  10.361  12.591  10.385
 2178LYS    SC2 4909  10.111  12.723  10.256
 2179GLY     BB 4910  10.643  12.556  10.843
 2180LYS     BB 4911  10.680  12.552  11.224
 2180LYS    SC1 4912  10.483  12.480  11.350
 2180LYS    SC2 4913  10.217  12.342  11.340
 2181SER     BB 4914  10.875  12.515  11.551
 2181SER    SC1 4915  11.017  12.635  11.610
 2182TYR     BB 4916  10.595  12.503  11.883
 2182TYR    SC1 4917  10.295  12.362  11.828
 2182TYR    SC2 4918  10.408  12.245  12.004
 2182TYR    SC3 4919  10.167  12.087  11.890
 2183GLN     BB 4920  10.804  12.488  12.233
 2183GLN    SC1 4921  11.076  12.597  12.237
 2184LEU     BB 4922  10.600  12.497  12.546
 2184LEU    SC1 4923  10.380  12.349  12.529
 2185LEU     BB 4924  10.695  12.530  12.855
 2185LEU    SC1 4925  10.804  12.640  13.070
 2186VAL     BB 4926  10.450  12.361  13.111
 2186VAL    SC1 4927  10.264  12.411  13.058
 2187VAL     BB 4928  10.468  12.393  13.481
 2187VAL    SC1 4929  10.629  12.437  13.591
 2188GLU     BB 4930  10.128  12.315  13.649
 2188GLU    SC1 4931   9.962  12.297  13.416
 2189ASN     BB 4932  10.128  12.260  13.990
 2189ASN    SC1 4933  10.315  12.347  14.132
 2190THR     BB 4934   9.885  12.152  14.234
 2190THR    SC1 4935   9.695  12.113  14.214
 2191VAL     BB 4936  10.022  12.197  14.563
 2191VAL    SC1 4937  10.197  12.284  14.602
 2192GLU     BB 4938   9.760  12.093  14.807
 2192GLU    SC1 4939   9.674  11.923  14.755
 2193VAL     BB 4940   9.920  12.120  15.162
 2193VAL    SC1 4941  10.021  11.993  15.279
 2194ALA     BB 4942  10.115  12.446  15.174
 2195GLN     BB 4943  10.302  12.338  15.393
 2195GLN    SC1 4944  10.540  12.518  15.462
 2196PHE     BB 4945  10.434  12.049  15.649
 2196PHE    SC1 4946  10.669  11.804  15.557
 2196PHE    SC2 4947  10.471  11.851  15.430
 2196PHE    SC3 4948  10.655  11.734  15.328
 2197ILE     BB 4949  10.647  12.053  15.951
 2197ILE    SC1 4950  10.668  12.225  16.105
 2198ASN     BB 4951  10.737  11.739  16.048
 2198ASN    SC1 4952  10.829  11.511  16.006
 2199ASN     BB 4953  10.918  11.820  16.395
 2199ASN    SC1 4954  10.737  11.947  16.513
 2200ASN     BB 4955  11.278  11.827  16.453
 2200ASN    SC1 4956  11.460  11.987  16.395
 2201PRO     BB 4957  11.506  11.560  16.594
 2201PRO    SC1 4958  11.653  11.526  16.478
 2202GLU     BB 4959  11.364  11.603  16.959
 2202GLU    SC1 4960  11.401  11.839  17.131
 2203PHE     BB 4961  10.938  11.437  16.824
 2203PHE    SC1 4962  10.853  11.510  17.139
 2203PHE    SC2 4963  10.837  11.719  17.021
 2203PHE    SC3 4964  10.924  11.714  17.245
 2204LEU     BB 4965  11.071  11.274  16.592
 2204LEU    SC1 4966  11.294  11.170  16.495
 2205GLN     BB 4967  10.937  10.915  16.655
 2205GLN    SC1 4968  10.770  10.978  16.803
 2206LEU     BB 4969  11.096  10.640  16.471
 2206LEU    SC1 4970  11.349  10.696  16.418
 2207ALA     BB 4971  11.000  10.354  16.293
 2208GLU     BB 4972  11.033   9.976  16.323
 2208GLU    SC1 4973  11.113   9.683  16.425
 2209PRO     BB 4974  11.254   9.897  16.040
 2209PRO    SC1 4975  11.322   9.776  15.910
 2210PHE     BB 4976  11.448  10.233  16.120
 2210PHE    SC1 4977  11.751  10.288  16.056
 2210PHE    SC2 4978  11.675  10.477  16.184
 2210PHE    SC3 4979  11.869  10.497  16.043
 2211TRP     BB 4980  11.506  10.087  16.462
 2211TRP    SC1 4981  11.445  10.163  16.695
 2211TRP    SC2 4982  11.353  10.338  16.792
 2211TRP    SC3 4983  11.469  10.025  16.908
 2211TRP    SC4 4984  11.363  10.255  17.028
 2212LYS     BB 4985  11.551   9.838  16.399
 2212LYS    SC1 4986  11.574   9.593  16.530
 2212LYS    SC2 4987  11.435   9.507  16.773
 2213GLU     BB 4988  11.852   9.877  16.253
 2213GLU    SC1 4989  11.930   9.591  16.215
 2214LEU     BB 4990  11.953  10.078  16.483
 2214LEU    SC1 4991  12.141  10.227  16.369
 2215SER     BB 4992  11.917   9.863  16.740
 2215SER    SC1 4993  11.892   9.804  16.924
 2216HIS     BB 4994  12.186   9.623  16.620
 2216HIS    SC1 4995  12.310   9.583  16.764
 2216HIS    SC2 4996  12.449   9.554  16.896
 2216HIS    SC3 4997  12.306   9.486  17.043
 2217LEU     BB 4998  12.403   9.851  16.423
 2217LEU    SC1 4999  12.441   9.662  16.241
 2218PRO     BB 5000  12.771   9.722  16.525
 2218PRO    SC1 5001  12.857   9.565  16.589
 2219SER     BB 5002  12.897   9.984  16.747
 2219SER    SC1 5003  12.852   9.960  16.935
 2220LEU     BB 5004  13.194   9.999  16.580
 2220LEU    SC1 5005  13.297   9.758  16.545
 2221TYR     BB 5006  13.295  10.134  16.235
 2221TYR    SC1 5007  13.300  10.408  16.056
 2221TYR    SC2 5008  13.522  10.328  16.098
 2221TYR    SC3 5009  13.494  10.464  15.821
 2222ASP     BB 5010  13.185   9.904  16.020
 2222ASP    SC1 5011  13.171   9.662  16.097
 2223TYR     BB 5012  13.101  10.069  15.726
 2223TYR    SC1 5013  13.004  10.253  15.493
 2223TYR    SC2 5014  13.242  10.280  15.490
 2223TYR    SC3 5015  13.132  10.157  15.227
 2224SER     BB 5016  12.948   9.772  15.608
 2224SER    SC1 5017  13.077   9.627  15.590
 2225ALA     BB 5018  12.659   9.806  15.807
 2226TYR     BB 5019  12.627  10.125  15.775
 2226TYR    SC1 5020  12.785  10.268  16.020
 2226TYR    SC2 5021  12.572  10.181  16.088
 2226TYR    SC3 5022  12.794  10.137  16.301
 2227ARG     BB 5023  12.550  10.116  15.440
 2227ARG    SC1 5024  12.634  10.119  15.201
 2227ARG    SC2 5025  12.679  10.151  14.891
 2228ARG     BB 5026  12.293   9.915  15.466
 2228ARG    SC1 5027  12.340   9.686  15.399
 2228ARG    SC2 5028  12.511   9.391  15.514
 2229LEU     BB 5029  12.125  10.092  15.670
 2229LEU    SC1 5030  12.172   9.996  15.912
 2230ILE     BB 5031  12.175  10.445  15.439
 2230ILE    SC1 5032  12.159  10.562  15.618
 2231ASP     BB 5033  12.125  10.269  15.142
 2231ASP    SC1 5034  12.166  10.190  14.903
 2232GLN     BB 5035  11.784  10.216  15.218
 2232GLN    SC1 5036  11.611  10.102  15.167
 2233TYR     BB 5037  11.731  10.550  15.341
 2233TYR    SC1 5038  11.510  10.453  15.524
 2233TYR    SC2 5039  11.682  10.329  15.636
 2233TYR    SC3 5040  11.410  10.181  15.632
 2234GLY     BB 5041  11.857  10.767  15.270
 2235THR     BB 5042  12.096  11.006  15.360
 2235THR    SC1 5043  12.235  11.122  15.286
 2236HIS     BB 5044  11.814  11.319  15.451
 2236HIS    SC1 5045  11.888  11.445  15.321
 2236HIS    SC2 5046  11.966  11.569  15.196
 2236HIS    SC3 5047  12.150  11.579  15.309
 2237TYR     BB 5048  11.518  11.354  15.599
 2237TYR    SC1 5049  11.341  11.219  15.834
 2237TYR    SC2 5050  11.558  11.287  15.909
 2237TYR    SC3 5051  11.328  11.419  16.071
 2238LEU     BB 5052  11.247  11.592  15.571
 2238LEU    SC1 5053  11.080  11.445  15.427
 2239GLN     BB 5054  11.158  11.809  15.736
 2239GLN    SC1 5055  11.204  11.902  15.944
 2240SER     BB 5056  10.900  12.171  15.618
 2240SER    SC1 5057  10.962  12.337  15.698
 2241GLY     BB 5058  10.835  12.189  15.266
 2242SER     BB 5059  10.524  12.135  15.053
 2242SER    SC1 5060  10.520  12.286  14.931
 2243LEU     BB 5061  10.291  11.831  14.941
 2243LEU    SC1 5062  10.252  11.624  15.101
 2244GLY     BB 5063  10.131  11.804  14.616
 2245GLY     BB 5064  10.203  11.721  14.273
 2246GLU     BB 5065  10.384  11.865  14.005
 2246GLU    SC1 5066  10.728  11.882  14.023
 2247TYR     BB 5067  10.337  11.788  13.600
 2247TYR    SC1 5068  10.029  11.827  13.484
 2247TYR    SC2 5069  10.160  11.687  13.339
 2247TYR    SC3 5070   9.926  11.827  13.191
 2248ARG     BB 5071  10.525  11.976  13.318
 2248ARG    SC1 5072  10.756  11.948  13.391
 2248ARG    SC2 5073  10.946  12.005  13.666
 2249VAL     BB 5074  10.490  11.971  12.971
 2249VAL    SC1 5075  10.326  11.991  12.858
 2250LEU     BB 5076  10.774  12.037  12.697
 2250LEU    SC1 5077  10.936  12.096  12.898
 2251PHE     BB 5078  10.697  11.947  12.315
 2251PHE    SC1 5079  10.400  11.785  12.368
 2251PHE    SC2 5080  10.484  11.786  12.143
 2251PHE    SC3 5081  10.250  11.752  12.184
 2252TYR     BB 5082  10.882  12.081  12.068
 2252TYR    SC1 5083  11.180  12.012  12.009
 2252TYR    SC2 5084  11.115  12.222  11.913
 2252TYR    SC3 5085  11.316  12.067  11.736
 2253VAL     BB 5086  10.733  12.104  11.697
 2253VAL    SC1 5087  10.580  11.989  11.637
 2254ASP     BB 5088  10.969  12.133  11.416
 2254ASP    SC1 5089  11.153  12.191  11.250
 2255SER     BB 5090  10.762  12.063  11.062
 2255SER    SC1 5091  10.582  12.070  11.137
 2256GLU     BB 5092  10.834  12.189  10.741
 2256GLU    SC1 5093  11.061  12.247  10.542
 2257LYS     BB 5094  10.561  12.135  10.485
 2257LYS    SC1 5095  10.393  11.955  10.408
 2257LYS    SC2 5096  10.350  11.684  10.278
 2258LEU     BB 5097  10.751  12.188  10.161
 2258LEU    SC1 5098  11.000  12.229  10.079
 2259LYS     BB 5099  10.581  12.116   9.820
 2259LYS    SC1 5100  10.335  12.057   9.741
 2259LYS    SC2 5101  10.132  12.106   9.542
 2260GLN     BB 5102  10.811  12.205   9.581
 2260GLN    SC1 5103  11.110  12.201   9.529
 2261ASN     BB 5104  10.732  12.218   9.252
 2261ASN    SC1 5105  10.495  12.169   9.191
 2262ASP     BB 5106  10.970  12.267   9.033
 2262ASP    SC1 5107  11.224  12.245   9.023
 2263PHE     BB 5108  10.936  12.344   8.624
 2263PHE    SC1 5109  10.748  12.254   8.379
 2263PHE    SC2 5110  10.665  12.471   8.436
 2263PHE    SC3 5111  10.633  12.385   8.215
 2264ASN     BB 5112  11.209  12.342   8.475
 2264ASN    SC1 5113  11.446  12.293   8.538
 2265SER     BB 5114  11.224  12.318   8.081
 2265SER    SC1 5115  11.059  12.403   8.023
 2266VAL     BB 5116  11.474  12.430   7.796
 2266VAL    SC1 5117  11.648  12.529   7.801
 2267GLU     BB 5118  11.274  12.442   7.527
 2267GLU    SC1 5119  11.043  12.483   7.472
 2268GLU     BB 5120  11.521  12.477   7.303
 2268GLU    SC1 5121  11.831  12.426   7.262
 2269LYS     BB 5122  11.503  12.460   6.923
 2269LYS    SC1 5123  11.255  12.482   6.928
 2269LYS    SC2 5124  10.979  12.376   7.019
 2270LYS     BB 5125  11.779  12.472   6.706
 2270LYS    SC1 5126  11.992  12.464   6.793
 2270LYS    SC2 5127  12.225  12.433   7.014
 2271CYS     BB 5128  11.603  12.572   6.383
 2271CYS    SC1 5129  11.377  12.609   6.455
 2272LYS     BB 5130  11.719  12.636   6.069
 2272LYS    SC1 5131  11.968  12.606   6.102
 2272LYS    SC2 5132  12.134  12.689   6.352
 2273SER     BB 5133  11.673  12.621   5.681
 2273SER    SC1 5134  11.548  12.719   5.568
 2274SER     BB 5135  11.946  12.648   5.357
 2274SER    SC1 5136  12.129  12.680   5.417
 2275GLY     BB 5137  11.797  12.693   5.073
 2276TRP     BB 5138  11.907  12.813   4.787
 2276TRP    SC1 5139  12.085  12.751   4.598
 2276TRP    SC2 5140  12.133  12.836   4.401
 2276TRP    SC3 5141  12.269  12.575   4.595
 2276TRP    SC4 5142  12.334  12.697   4.352
 2277HIS     BB 5143  11.617  12.823   4.459
 2277HIS    SC1 5144  11.473  12.887   4.575
 2277HIS    SC2 5145  11.350  12.966   4.700
 2277HIS    SC3 5146  11.396  12.818   4.851
 2278PHE     BB 5147  11.679  12.881   4.159
 2278PHE    SC1 5148  11.789  13.218   4.175
 2278PHE    SC2 5149  11.583  13.197   4.053
 2278PHE    SC3 5150  11.723  13.389   4.021
 2279VAL     BB 5151  11.865  12.730   3.982
 2279VAL    SC1 5152  12.000  12.685   3.842
 2280VAL     BB 5153  11.773  12.348   4.236
 2280VAL    SC1 5154  11.964  12.324   4.290
 2281LYS     BB 5155  11.522  12.403   4.494
 2281LYS    SC1 5156  11.253  12.446   4.527
 2281LYS    SC2 5157  11.026  12.506   4.724
 2282PHE     BB 5158  11.647  12.282   4.752
 2282PHE    SC1 5159  11.976  12.306   4.763
 2282PHE    SC2 5160  11.891  12.175   4.945
 2282PHE    SC3 5161  12.081  12.318   4.979
 2283SER     BB 5162  11.460  12.363   5.134
 2283SER    SC1 5163  11.328  12.493   5.196
 2284SER     BB 5164  11.636  12.202   5.430
 2284SER    SC1 5165  11.823  12.147   5.426
 2285HIS     BB 5166  11.547  12.188   5.833
 2285HIS    SC1 5167  11.379  12.275   5.879
 2285HIS    SC2 5168  11.216  12.367   5.926
 2285HIS    SC3 5169  11.122  12.313   5.740
 2286GLY     BB 5170  11.750  12.127   6.061
 2287CYS     BB 5171  11.570  12.161   6.342
 2287CYS    SC1 5172  11.385  12.012   6.306
 2288LYS     BB 5173  11.596  12.093   6.725
 2288LYS    SC1 5174  11.778  12.027   6.896
 2288LYS    SC2 5175  11.934  11.951   7.134
 2289GLU     BB 5176  11.291  12.010   6.862
 2289GLU    SC1 5177  11.076  12.112   6.632
 2290LEU     BB 5178  11.233  11.984   7.211
 2290LEU    SC1 5179  11.485  12.021   7.286
 2291GLU     BB 5180  11.016  12.028   7.465
 2291GLU    SC1 5181  10.720  11.856   7.427
 2292ASN     BB 5182  11.126  11.908   7.791
 2292ASN    SC1 5183  11.375  11.918   7.788
 2293ALA     BB 5184  11.039  11.914   8.130
 2294LEU     BB 5185  11.115  11.877   8.380
 2294LEU    SC1 5186  11.323  11.822   8.535
 2295LYS     BB 5187  10.926  11.908   8.727
 2295LYS    SC1 5188  10.684  11.841   8.715
 2295LYS    SC2 5189  10.523  11.736   8.933
 2296ALA     BB 5190  11.049  11.797   9.052
 2297ALA     BB 5191  10.945  11.837   9.275
 2298SER     BB 5192  10.968  11.748   9.667
 2298SER    SC1 5193  11.143  11.734   9.752
 2299GLY     BB 5194  10.696  11.722   9.947
 2300THR     BB 5195  10.867  11.687  10.286
 2300THR    SC1 5196  11.039  11.776  10.266
 2301GLN     BB 5197  10.731  11.655  10.619
 2301GLN    SC1 5198  10.524  11.654  10.750
 2302ASN     BB 5199  10.982  11.686  10.875
 2302ASN    SC1 5200  11.202  11.802  10.904
 2303ASN     BB 5201  10.837  11.612  11.156
 2303ASN    SC1 5202  10.594  11.606  11.216
 2304VAL     BB 5203  11.028  11.614  11.465
 2304VAL    SC1 5204  11.211  11.679  11.417
 2305LEU     BB 5205  10.805  11.564  11.755
 2305LEU    SC1 5206  10.545  11.513  11.735
 2306ARG     BB 5207  10.923  11.548  12.137
 2306ARG    SC1 5208  11.171  11.541  12.101
 2306ARG    SC2 5209  11.354  11.467  11.803
 2307GLY     BB 5210  10.802  11.590  12.448
 2308GLU     BB 5211  10.798  11.490  12.763
 2308GLU    SC1 5212  11.026  11.633  12.966
 2309PRO     BB 5213  10.495  11.533  12.975
 2309PRO    SC1 5214  10.365  11.517  12.837
 2310PHE     BB 5215  10.647  11.397  13.335
 2310PHE    SC1 5216  10.884  11.295  13.620
 2310PHE    SC2 5217  10.831  11.527  13.592
 2310PHE    SC3 5218  10.844  11.433  13.812
 2311ILE     BB 5219  10.369  11.359  13.640
 2311ILE    SC1 5220  10.176  11.298  13.559
 2312ARG     BB 5221  10.411  11.328  14.019
 2312ARG    SC1 5222  10.570  11.362  14.201
 2312ARG    SC2 5223  10.849  11.529  14.305
 2313GLY     BB 5224  10.087  11.288  14.245
 2314GLY     BB 5225   9.752  11.171  14.202
 2315GLY     BB 5226   9.616  10.928  14.059
 2316ALA     BB 5227   9.649  10.640  13.888
 2317GLY     BB 5228   9.446  10.674  13.568
 2318PHE     BB 5229   9.470  11.022  13.580
 2318PHE    SC1 5230   9.273  11.214  13.422
 2318PHE    SC2 5231   9.113  11.103  13.562
 2318PHE    SC3 5232   9.041  11.208  13.359
 2319ILE     BB 5233   9.796  11.019  13.561
 2319ILE    SC1 5234   9.951  10.922  13.701
 2320SER     BB 5235   9.782  10.840  13.220
 2320SER    SC1 5236   9.914  10.710  13.159
 2321GLY     BB 5237   9.552  11.077  13.079
 2322LEU     BB 5238   9.704  11.367  13.141
 2322LEU    SC1 5239   9.642  11.484  13.370
 2323SER     BB 5240   9.995  11.264  13.063
 2323SER    SC1 5241  10.142  11.151  13.124
 2324TYR     BB 5242   9.859  11.116  12.720
 2324TYR    SC1 5243   9.768  10.949  12.479
 2324TYR    SC2 5244   9.624  11.136  12.436
 2324TYR    SC3 5245   9.777  11.043  12.183
 2325LEU     BB 5246  10.026  11.415  12.463
 2325LEU    SC1 5247   9.950  11.559  12.672
 2326GLU     BB 5248   9.783  11.539  12.259
 2326GLU    SC1 5249   9.516  11.602  12.381
 2327LEU     BB 5250   9.832  11.674  11.970
 2327LEU    SC1 5251  10.018  11.599  11.796
 2328ASP     BB 5252   9.543  11.780  11.901
 2328ASP    SC1 5253   9.365  11.676  11.752
 2329ASN     BB 5254   9.560  12.028  12.160
 2329ASN    SC1 5255   9.429  12.132  12.346
 2330PRO     BB 5256   9.958  12.081  12.420
 2330PRO    SC1 5257   9.984  12.232  12.307
 2331ALA     BB 5258   9.806  12.107  12.740
 2332GLY     BB 5259   9.619  11.911  12.795
 2333ASN     BB 5260   9.285  12.016  12.813
 2333ASN    SC1 5261   9.113  11.894  12.679
 2334LYS     BB 5262   9.043  12.118  13.130
 2334LYS    SC1 5263   8.940  12.309  13.247
 2334LYS    SC2 5264   8.659  12.459  13.309
 2335ARG     BB 5265   8.894  11.856  13.220
 2335ARG    SC1 5266   8.747  11.706  13.415
 2335ARG    SC2 5267   8.652  11.694  13.774
 2336ARG     BB 5268   9.215  11.680  13.250
 2336ARG    SC1 5269   9.264  11.582  13.051
 2336ARG    SC2 5270   9.391  11.428  12.784
 2337TYR     BB 5271   9.338  11.889  13.409
 2337TYR    SC1 5272   9.623  11.979  13.535
 2337TYR    SC2 5273   9.468  12.156  13.488
 2337TYR    SC3 5274   9.626  12.201  13.751
 2338SER     BB 5275   9.092  11.897  13.688
 2338SER    SC1 5276   8.976  12.052  13.659
 2339ALA     BB 5277   9.086  11.568  13.723
 2340TRP     BB 5278   9.377  11.552  13.799
 2340TRP    SC1 5279   9.630  11.559  13.850
 2340TRP    SC2 5280   9.810  11.439  13.812
 2340TRP    SC3 5281   9.754  11.780  13.880
 2340TRP    SC4 5282   9.980  11.615  13.864
 2341ALA     BB 5283   9.324  11.814  14.059
 2342GLU     BB 5284   9.085  11.650  14.217
 2342GLU    SC1 5285   8.829  11.511  14.204
 2343SER     BB 5286   9.299  11.352  14.308
 2343SER    SC1 5287   9.269  11.160  14.291
 2344VAL     BB 5288   9.637  11.501  14.369
 2344VAL    SC1 5289   9.726  11.679  14.359
 2345THR     BB 5290   9.414  11.535  14.728
 2345THR    SC1 5291   9.281  11.664  14.789
 2346ASN     BB 5292   9.451  11.216  14.786
 2346ASN    SC1 5293   9.315  11.006  14.786
 2347LEU     BB 5294   9.762  11.071  14.585
 2347LEU    SC1 5295   9.645  10.843  14.518
 2348PRO     BB 5296   9.959  11.403  14.710
 2348PRO    SC1 5297   9.889  11.474  14.872
 2349GLN     BB 5298  10.412  11.427  14.677
 2349GLN    SC1 5299  10.366  11.160  14.613
 2350VAL     BB 5300  10.695  11.574  14.843
 2350VAL    SC1 5301  10.876  11.514  14.904
 2351ILE     BB 5302  10.758  11.914  14.617
 2351ILE    SC1 5303  10.624  12.007  14.499
 2352LYS     BB 5304  10.986  12.151  14.805
 2352LYS    SC1 5305  11.103  12.265  14.685
 2352LYS    SC2 5306  11.353  12.412  14.646
 2353GLN     BB 5307  11.181  12.047  15.165
 2353GLN    SC1 5308  11.192  11.786  15.114
 2354LYS     BB 5309  11.386  12.221  15.452
 2354LYS    SC1 5310  11.442  12.312  15.709
 2354LYS    SC2 5311  11.469  12.295  15.980
 2355LEU     BB 5312  11.579  11.854  15.467
 2355LEU    SC1 5313  11.746  11.968  15.296
 2356THR     BB 5314  11.765  11.751  15.761
 2356THR    SC1 5315  11.706  11.797  15.941
 2357PRO     BB 5316  12.037  11.425  15.806
 2357PRO    SC1 5317  12.182  11.547  15.782
 2358LEU     BB 5318  12.029  11.099  15.871
 2358LEU    SC1 5319  11.870  10.917  15.762
 2359TYR     BB 5320  12.204  11.094  16.111
 2359TYR    SC1 5321  12.455  11.175  16.261
 2359TYR    SC2 5322  12.399  11.342  16.098
 2359TYR    SC3 5323  12.508  11.463  16.361
 2360GLU     BB 5324  12.014  11.282  16.354
 2360GLU    SC1 5325  12.104  11.372  16.610
 2361LEU     BB 5326  11.788  11.056  16.442
 2361LEU    SC1 5327  11.660  10.948  16.236
 2362VAL     BB 5328  11.953  10.799  16.617
 2362VAL    SC1 5329  12.067  10.706  16.483
 2363LYS     BB 5330  11.719  10.773  16.940
 2363LYS    SC1 5331  11.464  10.842  16.852
 2363LYS    SC2 5332  11.238  10.786  17.059
 2364GLU     BB 5333  11.629  10.555  17.236
 2364GLU    SC1 5334  11.448  10.621  17.447
 2365VAL     BB 5335  11.881  10.288  17.121
 2365VAL    SC1 5336  11.937  10.319  16.932
 2366PRO     BB 5337  12.207  10.149  17.338
 2366PRO    SC1 5338  12.153   9.972  17.382
 2367CYS     BB 5339  12.451  10.321  17.293
 2367CYS    SC1 5340  12.689  10.300  17.265
 2368ALA     BB 5341  12.326  10.587  17.052
 2369SER     BB 5342  12.610  10.812  17.131
 2369SER    SC1 5343  12.612  10.975  17.238
 2370VAL     BB 5344  12.829  10.664  16.949
 2370VAL    SC1 5345  12.994  10.767  16.904
 2371LYS     BB 5346  12.613  10.538  16.685
 2371LYS    SC1 5347  12.539  10.301  16.780
 2371LYS    SC2 5348  12.367  10.097  16.842
 2372LYS     BB 5349  12.529  10.824  16.567
 2372LYS    SC1 5350  12.431  10.986  16.720
 2372LYS    SC2 5351  12.492  11.268  16.834
 2373LEU     BB 5352  12.861  10.926  16.476
 2373LEU    SC1 5353  12.890  11.182  16.536
 2374TYR     BB 5354  12.936  10.640  16.318
 2374TYR    SC1 5355  13.266  10.623  16.432
 2374TYR    SC2 5356  13.128  10.473  16.558
 2374TYR    SC3 5357  13.413  10.501  16.676
 2375LEU     BB 5358  12.667  10.722  16.111
 2375LEU    SC1 5359  12.405  10.681  16.095
 2376LYS     BB 5360  12.813  11.029  16.035
 2376LYS    SC1 5361  12.923  11.265  16.049
 2376LYS    SC2 5362  12.961  11.430  15.829
 2377TRP     BB 5363  13.125  10.852  15.886
 2377TRP    SC1 5364  13.324  10.944  16.033
 2377TRP    SC2 5365  13.365  11.081  16.201
 2377TRP    SC3 5366  13.556  10.838  16.028
 2377TRP    SC4 5367  13.600  11.007  16.247
 2378ALA     BB 5368  12.917  10.667  15.708
 2379LEU     BB 5369  12.743  10.930  15.574
 2379LEU    SC1 5370  12.488  10.927  15.647
 2380GLU     BB 5371  13.011  11.086  15.447
 2380GLU    SC1 5372  13.019  11.370  15.367
 2381GLU     BB 5373  13.164  10.801  15.352
 2381GLU    SC1 5374  13.436  10.842  15.530
 2382TYR     BB 5375  12.904  10.697  15.138
 2382TYR    SC1 5376  12.616  10.611  14.998
 2382TYR    SC2 5377  12.569  10.642  15.231
 2382TYR    SC3 5378  12.323  10.698  15.051
 2383LEU     BB 5379  12.912  10.986  14.937
 2383LEU    SC1 5380  12.688  11.093  15.030
 2384ASP     BB 5381  13.228  10.886  14.825
 2384ASP    SC1 5382  13.476  10.927  14.867
 2385GLU     BB 5383  13.115  10.601  14.741
 2385GLU    SC1 5384  13.104  10.333  14.728
 2386PHE     BB 5385  12.825  10.731  14.568
 2386PHE    SC1 5386  12.598  10.536  14.569
 2386PHE    SC2 5387  12.475  10.739  14.604
 2386PHE    SC3 5388  12.365  10.527  14.626
 2387ASP     BB 5389  12.812  11.041  14.459
 2387ASP    SC1 5390  12.743  11.269  14.550
 2388PRO     BB 5391  12.718  11.205  14.073
 2388PRO    SC1 5392  12.539  11.262  14.104
 2389CYS     BB 5393  13.086  11.306  13.988
 2389CYS    SC1 5394  13.132  11.436  14.184
 2390HIS     BB 5395  13.160  10.932  13.927
 2390HIS    SC1 5396  13.185  10.844  14.099
 2390HIS    SC2 5397  13.226  10.747  14.260
 2390HIS    SC3 5398  13.284  10.928  14.363
 2391CYS     BB 5399  13.041  10.902  13.592
 2391CYS    SC1 5400  12.819  10.990  13.619
 2392ARG     BB 5401  13.218  10.995  13.341
 2392ARG    SC1 5402  13.418  10.873  13.237
 2392ARG    SC2 5403  13.708  10.774  13.252
 2393PRO     BB 5404  13.027  11.246  13.158
 2393PRO    SC1 5405  13.162  11.363  13.095
 2394CYS     BB 5406  12.607  11.222  12.985
 2394CYS    SC1 5407  12.563  11.084  13.176
 2395GLN     BB 5408  12.632  11.278  12.703
 2395GLN    SC1 5409  12.847  11.122  12.581
 2396ASN     BB 5410  12.452  11.600  12.678
 2396ASN    SC1 5411  12.394  11.825  12.587
 2397GLY     BB 5412  12.375  11.715  13.096
 2398GLY     BB 5413  12.193  11.472  13.257
 2399LEU     BB 5414  12.312  11.408  13.542
 2399LEU    SC1 5415  12.326  11.624  13.694
 2400ALA     BB 5416  12.358  11.092  13.601
 2401THR     BB 5417  12.305  10.826  13.911
 2401THR    SC1 5418  12.135  10.731  13.906
 2402VAL     BB 5419  12.580  10.634  14.096
 2402VAL    SC1 5420  12.738  10.756  14.097
 2403GLU     BB 5421  12.425  10.347  14.124
 2403GLU    SC1 5422  12.190  10.245  13.974
 2404GLY     BB 5423  12.568  10.066  14.369
 2405THR     BB 5424  12.833   9.930  14.134
 2405THR    SC1 5425  12.855   9.751  14.209
 2406HIS     BB 5426  12.750  10.073  13.826
 2406HIS    SC1 5427  12.651  10.017  13.667
 2406HIS    SC2 5428  12.569   9.956  13.504
 2406HIS    SC3 5429  12.371   9.965  13.590
 2407CYS     BB 5430  12.526  10.475  13.691
 2407CYS    SC1 5431  12.762  10.506  13.666
 2408LEU     BB 5432  12.286  10.551  13.497
 2408LEU    SC1 5433  12.254  10.378  13.300
 2409CYS     BB 5434  12.177  10.849  13.332
 2409CYS    SC1 5435  12.013  10.809  13.162
 2410HIS     BB 5436  11.859  11.177  13.453
 2410HIS    SC1 5437  11.887  11.158  13.645
 2410HIS    SC2 5438  11.930  11.151  13.833
 2410HIS    SC3 5439  11.747  11.045  13.879
 2411CYS     BB 5440  11.771  11.315  13.130
 2411CYS    SC1 5441  11.554  11.413  13.164
 2412LYS     BB 5442  11.845  11.792  13.021
 2412LYS    SC1 5443  11.929  11.927  13.180
 2412LYS    SC2 5444  12.098  12.073  13.407
 2413PRO     BB 5445  11.543  11.884  12.862
 2413PRO    SC1 5446  11.417  11.993  12.953
 2414TYR     BB 5447  11.518  11.689  12.546
 2414TYR    SC1 5448  11.220  11.862  12.489
 2414TYR    SC2 5449  11.421  11.956  12.399
 2414TYR    SC3 5450  11.193  12.164  12.425
 2415THR     BB 5451  11.790  11.454  12.502
 2415THR    SC1 5452  11.948  11.518  12.597
 2416PHE     BB 5453  11.676  11.112  12.681
 2416PHE    SC1 5454  11.372  11.252  12.743
 2416PHE    SC2 5455  11.345  11.143  12.531
 2416PHE    SC3 5456  11.204  11.329  12.589
 2417GLY     BB 5457  11.886  10.678  12.683
 2418ALA     BB 5458  12.274  10.559  12.806
 2419ALA     BB 5459  12.359  10.793  12.778
 2420CYS     BB 5460  12.108  11.041  12.703
 2420CYS    SC1 5461  12.147  11.221  12.857
 2421GLU     BB 5462  12.183  11.015  12.377
 2421GLU    SC1 5463  12.416  11.092  12.298
 2422GLN     BB 5464  11.868  11.057  12.226
 2422GLN    SC1 5465  11.709  10.838  12.202
 2423GLY     BB 5466  11.680  11.297  12.215
 2424VAL     BB 5467  11.816  11.763  12.170
 2424VAL    SC1 5468  11.701  11.781  12.007
 2425LEU     BB 5469  11.970  11.974  12.323
 2425LEU    SC1 5470  11.901  12.055  12.566
 2426VAL     BB 5471  11.639  12.334  12.264
 2426VAL    SC1 5472  11.544  12.313  12.089
 2427GLY     BB 5473  11.527  12.637  12.414
 2428ASN     BB 5474  11.445  12.512  12.714
 2428ASN    SC1 5475  11.277  12.420  12.875
 2429GLN     BB 5476  11.830  12.429  12.838
 2429GLN    SC1 5477  11.699  12.415  13.125
 2430ALA     BB 5478  12.034  12.580  12.663
 2431GLY     BB 5479  12.301  12.434  12.481
 2432GLY     BB 5480  12.672  12.325  12.562
 2433VAL     BB 5481  12.789  12.170  12.784
 2433VAL    SC1 5482  12.949  12.074  12.853
 2434ASP     BB 5483  12.790  12.279  13.218
 2434ASP    SC1 5484  12.563  12.163  13.235
 2435GLY     BB 5485  13.049  12.143  13.340
 2436GLY     BB 5486  13.081  11.889  13.640
 2437TRP     BB 5487  13.287  11.843  13.939
 2437TRP    SC1 5488  13.203  12.056  14.078
 2437TRP    SC2 5489  13.007  12.154  14.099
 2437TRP    SC3 5490  13.337  12.259  14.156
 2437TRP    SC4 5491  13.089  12.387  14.135
 2438SER     BB 5492  13.553  11.612  13.939
 2438SER    SC1 5493  13.735  11.559  13.895
 2439CYS     BB 5494  13.621  11.315  14.315
 2439CYS    SC1 5495  13.633  11.158  14.134
 2440TRP     BB 5496  13.656  11.428  14.678
 2440TRP    SC1 5497  13.402  11.449  14.755
 2440TRP    SC2 5498  13.202  11.366  14.714
 2440TRP    SC3 5499  13.322  11.632  14.914
 2440TRP    SC4 5500  13.070  11.529  14.850
 2441SER     BB 5501  13.956  11.410  14.787
 2441SER    SC1 5502  14.111  11.455  14.895
 2442SER     BB 5503  13.967  11.124  15.256
 2442SER    SC1 5504  13.869  10.995  15.148
 2443TRP     BB 5505  13.952  11.376  15.567
 2443TRP    SC1 5506  13.710  11.393  15.659
 2443TRP    SC2 5507  13.519  11.501  15.653
 2443TRP    SC3 5508  13.627  11.200  15.804
 2443TRP    SC4 5509  13.387  11.343  15.795
 2444SER     BB 5510  14.185  11.503  15.662
 2444SER    SC1 5511  14.283  11.672  15.656
 2445PRO     BB 5512  14.201  11.347  16.047
 2445PRO    SC1 5513  14.065  11.286  16.165
 2446CYS     BB 5514  14.234  11.731  16.217
 2446CYS    SC1 5515  14.248  11.687  16.453
 2447VAL     BB 5516  14.497  11.907  16.077
 2447VAL    SC1 5517  14.627  11.825  15.949
 2448GLN     BB 5518  14.439  12.176  16.311
 2448GLN    SC1 5519  14.574  12.417  16.318
 2449GLY     BB 5520  14.127  12.142  16.324
 2450LYS     BB 5521  13.962  12.102  15.999
 2450LYS    SC1 5522  13.915  12.307  15.896
 2450LYS    SC2 5523  13.788  12.560  15.992
 2451LYS     BB 5524  13.888  11.774  15.887
 2451LYS    SC1 5525  13.773  11.686  16.063
 2451LYS    SC2 5526  13.643  11.463  16.185
 2452THR     BB 5527  13.829  11.834  15.497
 2452THR    SC1 5528  13.972  11.960  15.456
 2453ARG     BB 5529  13.706  11.684  15.217
 2453ARG    SC1 5530  13.654  11.462  15.189
 2453ARG    SC2 5531  13.425  11.213  15.230
 2454SER     BB 5532  13.741  11.851  14.886
 2454SER    SC1 5533  13.903  11.951  14.846
 2455ARG     BB 5534  13.553  11.820  14.474
 2455ARG    SC1 5535  13.322  11.855  14.498
 2455ARG    SC2 5536  12.989  11.804  14.487
 2456GLU     BB 5537  13.732  12.002  14.095
 2456GLU    SC1 5538  13.952  12.095  14.274
 2457CYS     BB 5539  13.485  12.111  13.704
 2457CYS    SC1 5540  13.346  12.305  13.678
 2458ASN     BB 5541  13.637  11.944  13.533
 2458ASN    SC1 5542  13.886  11.917  13.531
 2459ASN     BB 5543  13.451  11.674  13.455
 2459ASN    SC1 5544  13.357  11.453  13.524
 2460PRO     BB 5545  13.344  11.821  13.144
 2460PRO    SC1 5546  13.363  11.839  12.956
 2461PRO     BB 5547  13.515  12.194  13.214
 2461PRO    SC1 5548  13.662  12.305  13.167
 2462PRO     BB 5549  13.185  12.399  13.173
 2462PRO    SC1 5550  13.187  12.586  13.207
 2463SER     BB 5551  13.223  12.420  12.707
 2463SER    SC1 5552  13.399  12.337  12.725
 2464GLY     BB 5553  13.025  12.588  12.505
 2465GLY     BB 5554  12.813  12.784  12.619
 2466GLY     BB 5555  12.715  12.540  12.892
 2467ARG     BB 5556  12.686  12.642  13.244
 2467ARG    SC1 5557  12.455  12.646  13.294
 2467ARG    SC2 5558  12.384  12.469  13.586
 2468SER     BB 5559  12.884  12.565  13.576
 2468SER    SC1 5560  13.017  12.678  13.661
 2469CYS     BB 5561  12.789  12.246  13.717
 2469CYS    SC1 5562  12.631  12.072  13.670
 2470VAL     BB 5563  12.586  12.344  14.078
 2470VAL    SC1 5564  12.412  12.380  14.171
 2471GLY     BB 5565  12.756  12.265  14.455
 2472GLU     BB 5566  13.012  12.266  14.630
 2472GLU    SC1 5567  13.039  12.141  14.867
 2473THR     BB 5568  13.422  12.330  14.645
 2473THR    SC1 5569  13.612  12.287  14.640
 2474THR     BB 5570  13.474  12.090  15.068
 2474THR    SC1 5571  13.592  12.238  15.114
 2475GLU     BB 5572  13.315  11.886  15.361
 2475GLU    SC1 5573  13.101  11.875  15.587
 2476SER     BB 5574  13.524  12.084  15.664
 2476SER    SC1 5575  13.494  12.275  15.634
 2477THR     BB 5576  13.434  11.992  16.007
 2477THR    SC1 5577  13.292  11.860  16.028
 2478GLN     BB 5578  13.622  12.095  16.330
 2478GLN    SC1 5579  13.666  12.306  16.449
 2479CYS     BB 5580  13.718  11.788  16.497
 2479CYS    SC1 5581  13.841  11.892  16.674
 2480GLU     BB 5582  13.405  11.571  16.609
 2480GLU    SC1 5583  13.170  11.535  16.345
 2481ASP     BB 5584  13.675  11.381  16.765
 2481ASP    SC1 5585  13.836  11.299  16.585
 2482GLU     BB 5586  13.448  11.492  17.097
 2482GLU    SC1 5587  13.668  11.652  17.253
 2483GLU     BB 5588  13.255  11.267  17.154
 2483GLU    SC1 5589  12.967  11.246  17.038
 2484LEU     BB 5590  13.478  11.036  17.200
 2484LEU    SC1 5591  13.435  10.797  17.094
 2485GLU     BB 5592  13.583  11.154  17.528
 2485GLU    SC1 5593  13.823  11.066  17.648
 2486HIS     BB 5594  13.309  11.265  17.608
 2486HIS    SC1 5595  13.135  11.342  17.649
 2486HIS    SC2 5596  12.967  11.420  17.702
 2486HIS    SC3 5597  12.867  11.350  17.524
 2487LEU     BB 5598  13.130  10.865  17.490
 2487LEU    SC1 5599  13.047  10.658  17.346
 2488ARG     BB 5600  13.397  10.669  17.675
 2488ARG    SC1 5601  13.582  10.653  17.534
 2488ARG    SC2 5602  13.859  10.662  17.305
 2489LEU     BB 5603  13.343  10.801  17.996
 2489LEU    SC1 5604  13.515  10.987  18.072
 2490LEU     BB 5605  13.022  10.813  17.962
 2490LEU    SC1 5606  12.858  11.020  17.944
 2491GLU     BB 5607  12.913  10.504  17.876
 2491GLU    SC1 5608  12.635  10.559  18.042
 2492PRO     BB 5609  13.153  10.254  17.905
 2492PRO    SC1 5610  13.328  10.187  17.935
 2493HIS     BB 5611  12.930   9.892  17.829
 2493HIS    SC1 5612  12.778  10.007  17.788
 2493HIS    SC2 5613  12.637  10.132  17.745
 2493HIS    SC3 5614  12.491   9.974  17.728
 2494CYS     BB 5615  13.064  10.043  17.437
 2494CYS    SC1 5616  13.061   9.826  17.334
 2495PHE     BB 5617  13.461  10.089  17.360
 2495PHE    SC1 5618  13.352  10.345  17.189
 2495PHE    SC2 5619  13.343  10.145  17.058
 2495PHE    SC3 5620  13.180  10.317  17.025
 2496PRO     BB 5621  13.649   9.814  17.444
 2496PRO    SC1 5622  13.828   9.787  17.388
 2497LEU     BB 5623  13.741   9.873  17.827
 2497LEU    SC1 5624  13.500   9.764  17.844
 2498SER     BB 5625  13.985   9.858  18.120
 2498SER    SC1 5626  14.132   9.987  18.120
 2499LEU     BB 5627  13.799   9.710  18.369
 2499LEU    SC1 5628  13.616   9.701  18.561
 2500VAL     BB 5629  14.022   9.447  18.514
 2500VAL    SC1 5630  14.104   9.275  18.572
 2501PRO     BB 5631  14.176   9.688  18.748
 2501PRO    SC1 5632  14.039   9.804  18.811
 2502THR     BB 5633  14.491   9.537  18.715
 2502THR    SC1 5634  14.551   9.352  18.704
 2503GLU     BB 5635  14.645   9.873  18.958
 2503GLU    SC1 5636  14.872   9.874  18.769
 2504PHE     BB 5637  14.657   9.758  19.328
 2504PHE    SC1 5638  14.585   9.437  19.296
 2504PHE    SC2 5639  14.785   9.491  19.175
 2504PHE    SC3 5640  14.731   9.262  19.221
 2505CYS     BB 5641  14.759   9.848  19.621
 2505CYS    SC1 5642  14.690   9.891  19.846
 2506PRO     BB 5643  15.020   9.554  19.758
 2506PRO    SC1 5644  15.011   9.424  19.620
 2507SER     BB 5645  14.834   9.429  20.072
 2507SER    SC1 5646  14.689   9.317  20.007
 2508PRO     BB 5647  14.767   9.665  20.375
 2508PRO    SC1 5648  14.645   9.579  20.491
 2509PRO     BB 5649  14.981   9.876  20.742
 2509PRO    SC1 5650  15.070   9.965  20.600
 2510ALA     BB 5651  14.893   9.756  20.999
 2511LEU     BB 5652  14.781  10.000  21.296
 2511LEU    SC1 5653  14.643  10.225  21.280
 2512LYS     BB 5654  14.913   9.865  21.604
 2512LYS    SC1 5655  15.096   9.739  21.703
 2512LYS    SC2 5656  15.217   9.471  21.795
 2513ASP     BB 5657  14.655   9.580  21.668
 2513ASP    SC1 5658  14.732   9.391  21.822
 2514GLY     BB 5659  14.401   9.726  21.460
 2515PHE     BB 5660  14.351   9.574  21.181
 2515PHE    SC1 5661  14.517   9.289  21.223
 2515PHE    SC2 5662  14.561   9.358  20.997
 2515PHE    SC3 5663  14.714   9.211  21.109
 2516VAL     BB 5664  14.157   9.549  20.912
 2516VAL    SC1 5665  14.183   9.531  20.714
 2517GLN     BB 5666  13.748   9.534  21.041
 2517GLN    SC1 5667  13.812   9.279  21.133
 2518ASP     BB 5668  13.650   9.348  20.609
 2518ASP    SC1 5669  13.472   9.216  20.484
 2519GLU     BB 5670  13.997   9.054  20.400
 2519GLU    SC1 5671  14.184   8.811  20.548
 2520GLY     BB 5672  14.028   9.031  20.062
 2521THR     BB 5673  14.307   8.980  19.958
 2521THR    SC1 5674  14.466   8.882  20.015
 2522MET     BB 5675  14.328   9.221  19.666
 2522MET    SC1 5676  14.001   9.193  19.537
 2523PHE     BB 5677  14.306   9.548  19.715
 2523PHE    SC1 5678  14.344   9.634  20.042
 2523PHE    SC2 5679  14.137   9.518  20.010
 2523PHE    SC3 5680  14.277   9.464  20.197
 2524PRO     BB 5681  14.219   9.736  19.416
 2524PRO    SC1 5682  14.172   9.664  19.246
 2525VAL     BB 5683  14.207  10.115  19.340
 2525VAL    SC1 5684  14.398  10.170  19.316
 2526GLY     BB 5685  13.943  10.297  19.537
 2527LYS     BB 5686  13.831  10.064  19.741
 2527LYS    SC1 5687  13.832   9.808  19.733
 2527LYS    SC2 5688  13.657   9.566  19.615
 2528ASN     BB 5689  13.791  10.117  20.136
 2528ASN    SC1 5690  13.619  10.276  20.223
 2529VAL     BB 5691  13.898   9.886  20.404
 2529VAL    SC1 5692  13.889   9.688  20.375
 2530VAL     BB 5693  13.744   9.939  20.761
 2530VAL    SC1 5694  13.568  10.014  20.706
 2531TYR     BB 5695  13.959   9.870  21.005
 2531TYR    SC1 5696  14.183  10.096  20.900
 2531TYR    SC2 5697  14.252  10.015  21.115
 2531TYR    SC3 5698  14.470   9.978  20.897
 2532THR     BB 5699  13.841   9.846  21.365
 2532THR    SC1 5700  13.669   9.919  21.419
 2533CYS     BB 5701  14.122   9.758  21.652
 2533CYS    SC1 5702  13.949   9.751  21.818
 2534ASN     BB 5703  14.229   9.385  21.844
 2534ASN    SC1 5704  14.249   9.248  21.636
 2535GLU     BB 5705  13.956   9.326  22.151
 2535GLU    SC1 5706  13.690   9.260  22.055
 2536GLY     BB 5707  14.034   9.445  22.393
 2537TYR     BB 5708  14.194   9.768  22.273
 2537TYR    SC1 5709  14.422   9.759  22.077
 2537TYR    SC2 5710  14.498   9.587  22.226
 2537TYR    SC3 5711  14.727   9.772  22.129
 2538SER     BB 5712  13.989  10.116  22.099
 2538SER    SC1 5713  13.981  10.216  22.266
 2539LEU     BB 5714  14.011  10.281  21.760
 2539LEU    SC1 5715  14.133  10.230  21.530
 2540ILE     BB 5716  14.077  10.637  21.795
 2540ILE    SC1 5717  14.153  10.660  21.979
 2541GLY     BB 5718  13.977  10.779  21.518
 2542ASN     BB 5719  13.838  10.767  21.224
 2542ASN    SC1 5720  13.783  10.928  21.041
 2543PRO     BB 5721  13.846  10.411  21.056
 2543PRO    SC1 5722  13.712  10.283  21.101
 2544VAL     BB 5723  13.817  10.485  20.668
 2544VAL    SC1 5724  13.678  10.626  20.641
 2545ALA     BB 5725  14.127  10.421  20.510
 2546ARG     BB 5726  14.125  10.413  20.146
 2546ARG    SC1 5727  14.067  10.614  20.024
 2546ARG    SC2 5728  14.110  10.740  19.716
 2547CYS     BB 5729  14.373  10.280  19.835
 2547CYS    SC1 5730  14.285  10.059  19.805
 2548GLY     BB 5731  14.525  10.510  19.750
 2549GLU     BB 5732  14.498  10.632  19.419
 2549GLU    SC1 5733  14.246  10.623  19.270
 2550ASP     BB 5734  14.882  10.620  19.448
 2550ASP    SC1 5735  15.037  10.809  19.374
 2551LEU     BB 5736  14.886  10.304  19.484
 2551LEU    SC1 5737  15.020  10.133  19.334
 2552ARG     BB 5738  14.900  10.312  19.919
 2552ARG    SC1 5739  15.171  10.338  19.906
 2552ARG    SC2 5740  15.312  10.500  19.643
 2553TRP     BB 5741  14.724  10.340  20.164
 2553TRP    SC1 5742  14.588  10.133  20.274
 2553TRP    SC2 5743  14.420   9.993  20.252
 2553TRP    SC3 5744  14.585  10.139  20.529
 2553TRP    SC4 5745  14.369   9.963  20.495
 2554LEU     BB 5746  14.587  10.624  20.322
 2554LEU    SC1 5747  14.719  10.845  20.386
 2555VAL     BB 5748  14.447  10.585  20.688
 2555VAL    SC1 5749  14.538  10.472  20.826
 2556GLY     BB 5750  14.307  10.917  20.902
 2557GLU     BB 5751  14.492  10.936  21.160
 2557GLU    SC1 5752  14.629  11.145  21.271
 2558MET     BB 5753  14.319  10.715  21.388
 2558MET    SC1 5754  14.282  10.508  21.207
 2559HIS     BB 5755  14.516  10.576  21.668
 2559HIS    SC1 5756  14.703  10.556  21.618
 2559HIS    SC2 5757  14.888  10.542  21.565
 2559HIS    SC3 5758  14.868  10.701  21.421
 2560CYS     BB 5759  14.466  10.239  21.959
 2560CYS    SC1 5760  14.536  10.110  21.770
 2561GLN     BB 5761  14.482  10.258  22.275
 2561GLN    SC1 5762  14.510  10.495  22.403
 2562LYS     BB 5763  14.373  10.039  22.538
 2562LYS    SC1 5764  14.569   9.907  22.629
 2562LYS    SC2 5765  14.744   9.695  22.647
 2563ILE     BB 5766  14.071  10.019  22.703
 2563ILE    SC1 5767  13.922   9.866  22.690
 2564ALA     BB 5768  14.139  10.082  23.034
 2565CYS     BB 5769  14.152  10.387  23.295
 2565CYS    SC1 5770  14.033  10.580  23.376
 2566VAL     BB 5771  14.514  10.435  23.442
 2566VAL    SC1 5772  14.607  10.557  23.314
 2567LEU     BB 5773  14.548  10.549  23.814
 2567LEU    SC1 5774  14.593  10.585  24.073
 2568PRO     BB 5775  14.373  10.921  23.770
 2568PRO    SC1 5776  14.334  10.955  23.587
 2569VAL     BB 5777  14.542  11.108  24.046
 2569VAL    SC1 5778  14.617  11.269  23.953
 2570LEU     BB 5779  14.444  11.068  24.398
 2570LEU    SC1 5780  14.289  10.854  24.405
 2571MET     BB 5781  14.294  11.333  24.566
 2571MET    SC1 5782  14.061  11.273  24.618
 2572ASP     BB 5783  14.553  11.374  24.823
 2572ASP    SC1 5784  14.496  11.599  24.929
 2573GLY     BB 5785  14.676  11.080  24.883
 2574ILE     BB 5786  14.371  10.751  24.959
 2574ILE    SC1 5787  14.180  10.840  24.875
 2575GLN     BB 5788  14.449  10.455  24.939
 2575GLN    SC1 5789  14.522  10.284  25.114
 2576SER     BB 5790  14.375  10.296  24.591
 2576SER    SC1 5791  14.322  10.388  24.428
 2577HIS     BB 5792  14.393   9.998  24.693
 2577HIS    SC1 5793  14.363   9.888  24.851
 2577HIS    SC2 5794  14.317   9.775  25.000
 2577HIS    SC3 5795  14.197   9.929  25.091
 2578PRO     BB 5796  14.395   9.782  24.363
 2578PRO    SC1 5797  14.229   9.716  24.296
 2579GLN     BB 5798  14.690   9.902  24.294
 2579GLN    SC1 5799  14.961   9.822  24.387
 2580LYS     BB 5800  14.673   9.700  23.901
 2580LYS    SC1 5801  14.474   9.570  23.853
 2580LYS    SC2 5802  14.270   9.524  23.688
 2581PRO     BB 5803  14.732   9.974  23.690
 2581PRO    SC1 5804  14.800  10.130  23.774
 2582PHE     BB 5805  14.533   9.984  23.390
 2582PHE    SC1 5806  14.593   9.781  23.127
 2582PHE    SC2 5807  14.658   9.679  23.335
 2582PHE    SC3 5808  14.745   9.596  23.127
 2583TYR     BB 5809  14.253   9.985  23.478
 2583TYR    SC1 5810  14.228  10.164  23.720
 2583TYR    SC2 5811  14.159   9.957  23.819
 2583TYR    SC3 5812  14.333  10.129  24.009
 2584THR     BB 5813  14.018   9.763  23.331
 2584THR    SC1 5814  14.047   9.623  23.199
 2585VAL     BB 5815  13.566   9.879  23.225
 2585VAL    SC1 5816  13.664   9.997  23.097
 2586GLY     BB 5817  13.485   9.784  23.523
 2587GLU     BB 5818  13.707   9.720  23.730
 2587GLU    SC1 5819  13.786   9.463  23.748
 2588LYS     BB 5820  13.654   9.927  24.016
 2588LYS    SC1 5821  13.440   9.859  24.153
 2588LYS    SC2 5822  13.204   9.931  24.285
 2589VAL     BB 5823  13.889  10.002  24.262
 2589VAL    SC1 5824  13.918  10.195  24.306
 2590THR     BB 5825  13.861   9.945  24.704
 2590THR    SC1 5826  13.864   9.750  24.719
 2591VAL     BB 5827  13.938  10.319  24.834
 2591VAL    SC1 5828  13.957  10.474  24.710
 2592SER     BB 5829  13.976  10.414  25.195
 2592SER    SC1 5830  14.033  10.279  25.323
 2593CYS     BB 5831  14.258  10.733  25.320
 2593CYS    SC1 5832  14.111  10.767  25.507
 2594SER     BB 5833  14.536  10.504  25.592
 2594SER    SC1 5834  14.715  10.472  25.522
 2595GLY     BB 5835  14.343  10.449  25.928
 2596GLY     BB 5836  14.153  10.750  26.072
 2597MET     BB 5837  14.254  10.953  25.919
 2597MET    SC1 5838  14.467  10.947  25.742
 2598SER     BB 5839  13.861  11.096  25.730
 2598SER    SC1 5840  13.750  10.951  25.797
 2599LEU     BB 5841  13.791  11.050  25.266
 2599LEU    SC1 5842  13.715  10.868  25.090
 2600GLU     BB 5843  13.483  11.284  25.184
 2600GLU    SC1 5844  13.518  11.419  25.365
 2601GLY     BB 5845  13.274  11.157  24.936
 2602PRO     BB 5846  13.206  10.777  24.818
 2602PRO    SC1 5847  13.096  10.766  24.664
 2603SER     BB 5848  13.492  10.460  24.853
 2603SER    SC1 5849  13.477  10.430  25.045
 2604ALA     BB 5850  13.460  10.317  24.551
 2605PHE     BB 5851  13.516  10.467  24.281
 2605PHE    SC1 5852  13.502  10.761  24.434
 2605PHE    SC2 5853  13.727  10.720  24.360
 2605PHE    SC3 5854  13.686  10.875  24.539
 2606LEU     BB 5855  13.495  10.301  23.951
 2606LEU    SC1 5856  13.238  10.248  23.913
 2607CYS     BB 5857  13.551  10.290  23.553
 2607CYS    SC1 5858  13.759  10.178  23.594
 2608GLY     BB 5859  13.292  10.302  23.423
 2609SER     BB 5860  13.344  10.357  23.073
 2609SER    SC1 5861  13.266  10.254  22.928
 2610SER     BB 5862  13.737  10.480  22.931
 2610SER    SC1 5863  13.742  10.370  22.770
 2611LEU     BB 5864  13.777  10.778  23.010
 2611LEU    SC1 5865  13.985  10.930  22.948
 2612LYS     BB 5866  13.550  10.745  23.320
 2612LYS    SC1 5867  13.342  10.813  23.198
 2612LYS    SC2 5868  13.149  10.850  22.985
 2613TRP     BB 5869  13.677  10.762  23.645
 2613TRP    SC1 5870  13.854  10.666  23.817
 2613TRP    SC2 5871  13.975  10.487  23.859
 2613TRP    SC3 5872  13.965  10.814  23.992
 2613TRP    SC4 5873  14.104  10.579  24.053
 2614SER     BB 5874  13.320  10.740  23.814
 2614SER    SC1 5875  13.188  10.698  23.677
 2615PRO     BB 5876  13.231  10.951  24.098
 2615PRO    SC1 5877  13.068  11.005  24.179
 2616GLU     BB 5878  13.549  11.102  24.079
 2616GLU    SC1 5879  13.666  11.201  23.859
 2617MET     BB 5880  13.490  11.432  24.278
 2617MET    SC1 5881  13.538  11.370  24.554
 2618LYS     BB 5882  13.694  11.709  24.231
 2618LYS    SC1 5883  13.782  11.787  24.020
 2618LYS    SC2 5884  13.980  11.813  23.815
 2619ASN     BB 5885  13.893  11.762  24.491
 2619ASN    SC1 5886  13.943  12.003  24.534
 2620ALA     BB 5887  13.822  11.622  24.838
 2621ARG     BB 5888  13.976  11.493  25.126
 2621ARG    SC1 5889  13.943  11.654  25.307
 2621ARG    SC2 5890  13.725  11.861  25.415
 2622CYS     BB 5891  14.172  11.221  25.305
 2622CYS    SC1 5892  14.405  11.267  25.265
 2623VAL     BB 5893  14.117  11.416  25.693
 2623VAL    SC1 5894  14.298  11.491  25.735
 2624GLN     BB 5895  13.857  11.576  25.890
 2624GLN    SC1 5896  13.601  11.469  25.887
 2625LYS     BB 5897  14.048  11.734  26.143
 2625LYS    SC1 5898  13.940  11.967  26.184
 2625LYS    SC2 5899  13.742  12.091  26.335
 2626GLU     BB 5900  14.138  11.580  26.388
 2626GLU    SC1 5901  14.244  11.476  26.539
 2627CYS     BB 5902  11.001  14.039  10.441
 2627CYS    SC1 5903  10.948  14.264  10.505
 2628PHE     BB 5904  10.970  13.712  10.478
 2628PHE    SC1 5905  10.776  13.428  10.515
 2628PHE    SC2 5906  11.000  13.415  10.430
 2628PHE    SC3 5907  10.889  13.217  10.508
 2629CYS     BB 5908  11.238  13.679  10.699
 2629CYS    SC1 5909  11.396  13.816  10.818
 2630ASP     BB 5910  11.277  13.282  10.796
 2630ASP    SC1 5911  11.394  13.149  10.980
 2631HIS     BB 5912  11.397  13.210  10.445
 2631HIS    SC1 5913  11.411  13.101  10.284
 2631HIS    SC2 5914  11.415  12.975  10.138
 2631HIS    SC3 5915  11.470  13.128   9.997
 2632TYR     BB 5916  11.707  13.396  10.565
 2632TYR    SC1 5917  11.841  13.568  10.332
 2632TYR    SC2 5918  11.782  13.360  10.229
 2632TYR    SC3 5919  11.884  13.570  10.025
 2633ALA     BB 5920  11.877  13.226  10.745
 2634TRP     BB 5921  11.963  13.126  11.097
 2634TRP    SC1 5922  11.877  12.887  11.078
 2634TRP    SC2 5923  11.748  12.721  11.143
 2634TRP    SC3 5924  12.038  12.743  10.942
 2634TRP    SC4 5925  11.868  12.537  11.024
 2635THR     BB 5926  12.237  13.123  11.268
 2635THR    SC1 5927  12.405  13.053  11.337
 2636GLN     BB 5928  11.938  12.699  11.583
 2636GLN    SC1 5929  12.116  12.603  11.463
 2637TRP     BB 5930  11.835  12.796  11.893
 2637TRP    SC1 5931  11.582  12.861  11.925
 2637TRP    SC2 5932  11.382  12.772  11.901
 2637TRP    SC3 5933  11.499  13.098  11.969
 2637TRP    SC4 5934  11.248  12.977  11.950
 2638THR     BB 5935  12.203  12.982  11.966
 2638THR    SC1 5936  12.217  13.072  11.794
 2639SER     BB 5937  12.405  12.876  12.280
 2639SER    SC1 5938  12.544  12.754  12.215
 2640CYS     BB 5939  12.286  13.042  12.590
 2640CYS    SC1 5940  12.304  12.986  12.823
 2641SER     BB 5941  12.488  13.430  12.655
 2641SER    SC1 5942  12.492  13.609  12.577
 2642LYS     BB 5943  12.530  13.376  13.063
 2642LYS    SC1 5944  12.616  13.572  13.132
 2642LYS    SC2 5945  12.773  13.806  13.216
 2643THR     BB 5946  12.549  13.120  13.319
 2643THR    SC1 5947  12.673  13.095  13.467
 2644CYS     BB 5948  12.159  13.180  13.515
 2644CYS    SC1 5949  12.151  12.958  13.605
 2645ASN     BB 5950  12.146  13.447  13.486
 2645ASN    SC1 5951  12.341  13.604  13.498
 2646SER     BB 5952  11.912  13.513  13.208
 2646SER    SC1 5953  11.762  13.635  13.234
 2647GLY     BB 5954  12.131  13.442  12.922
 2648THR     BB 5955  11.905  13.509  12.524
 2648THR    SC1 5956  11.982  13.687  12.503
 2649GLN     BB 5957  11.936  13.256  12.324
 2649GLN    SC1 5958  11.819  13.023  12.310
 2650SER     BB 5959  11.876  13.420  11.994
 2650SER    SC1 5960  11.984  13.583  11.990
 2651ARG     BB 5961  11.785  13.289  11.599
 2651ARG    SC1 5962  11.672  13.125  11.484
 2651ARG    SC2 5963  11.393  12.949  11.431
 2652HIS     BB 5964  11.941  13.591  11.482
 2652HIS    SC1 5965  12.129  13.625  11.521
 2652HIS    SC2 5966  12.300  13.687  11.586
 2652HIS    SC3 5967  12.383  13.488  11.582
 2653ARG     BB 5968  11.962  13.524  11.074
 2653ARG    SC1 5969  11.712  13.575  11.057
 2653ARG    SC2 5970  11.458  13.538  11.273
 2654GLN     BB 5971  12.238  13.580  10.808
 2654GLN    SC1 5972  12.459  13.588  11.042
 2655ILE     BB 5973  12.148  13.769  10.651
 2655ILE    SC1 5974  11.913  13.878  10.648
 2656VAL     BB 5975  12.278  13.697  10.256
 2656VAL    SC1 5976  12.475  13.663  10.257
 2657VAL     BB 5977  12.253  13.973   9.929
 2657VAL    SC1 5978  12.420  14.083   9.936
 2658ASP     BB 5979  11.898  13.822   9.604
 2658ASP    SC1 5980  12.089  13.662   9.548
 2659LYS     BB 5981  11.600  13.817   9.495
 2659LYS    SC1 5982  11.465  13.954   9.302
 2659LYS    SC2 5983  11.291  14.089   9.175
 2660TYR     BB 5984  11.380  13.850   9.738
 2660TYR    SC1 5985  11.394  13.568   9.919
 2660TYR    SC2 5986  11.238  13.734   9.994
 2660TYR    SC3 5987  11.448  13.661  10.210
 2661TYR     BB 5988  11.592  14.062   9.920
 2661TYR    SC1 5989  11.813  14.006  10.139
 2661TYR    SC2 5990  11.862  14.216  10.034
 2661TYR    SC3 5991  12.007  14.181  10.306
 2662GLN     BB 5992  11.618  14.332   9.662
 2662GLN    SC1 5993  11.786  14.285   9.491
 2663GLU     BB 5994  11.232  14.323   9.610
 2663GLU    SC1 5995  11.201  14.519   9.350
 2664ASN     BB 5996  11.048  14.214   9.983
 2664ASN    SC1 5997  10.800  14.206  10.015
 2665PHE     BB 5998  11.216  14.502  10.183
 2665PHE    SC1 5999  11.342  14.659   9.930
 2665PHE    SC2 6000  11.257  14.791  10.112
 2665PHE    SC3 6001  11.400  14.891   9.947
 2666CYS     BB 6002  11.440  14.332  10.331
 2666CYS    SC1 6003  11.436  14.098  10.383
 2667GLU     BB 6004  11.681  14.594  10.387
 2667GLU    SC1 6005  11.832  14.714  10.073
 2668GLN     BB 6006  11.448  14.845  10.610
 2668GLN    SC1 6007  11.393  15.113  10.729
 2669ILE     BB 6008  11.286  14.578  10.761
 2669ILE    SC1 6009  11.113  14.632  10.893
 2670CYS     BB 6010  11.492  14.265  10.831
 2670CYS    SC1 6011  11.718  14.318  10.773
 2671SER     BB 6012  11.501  14.235  11.212
 2671SER    SC1 6013  11.414  14.389  11.295
 2672LYS     BB 6014  11.741  14.015  11.263
 2672LYS    SC1 6015  11.964  14.014  11.110
 2672LYS    SC2 6016  12.233  13.987  11.159
 2673GLN     BB 6017  11.653  13.869  11.625
 2673GLN    SC1 6018  11.538  14.072  11.809
 2674GLU     BB 6019  11.458  13.613  11.784
 2674GLU    SC1 6020  11.302  13.470  11.734
 2675THR     BB 6021  11.515  13.591  12.172
 2675THR    SC1 6022  11.564  13.759  12.259
 2676ARG     BB 6023  11.373  13.334  12.456
 2676ARG    SC1 6024  11.201  13.260  12.310
 2676ARG    SC2 6025  10.992  13.467  12.094
 2677GLU     BB 6026  11.541  13.412  12.780
 2677GLU    SC1 6027  11.450  13.683  12.812
 2678CYS     BB 6028  11.771  13.149  12.857
 2678CYS    SC1 6029  11.677  12.947  12.769
 2679ASN     BB 6030  11.925  13.096  13.186
 2679ASN    SC1 6031  12.007  12.860  13.173
 2680TRP     BB 6032  11.654  13.206  13.397
 2680TRP    SC1 6033  11.491  13.023  13.291
 2680TRP    SC2 6034  11.364  13.000  13.114
 2680TRP    SC3 6035  11.442  12.793  13.390
 2680TRP    SC4 6036  11.284  12.767  13.160
 2681GLN     BB 6037  11.703  13.138  13.686
 2681GLN    SC1 6038  11.710  12.929  13.840
 2682ARG     BB 6039  11.970  13.340  13.863
 2682ARG    SC1 6040  11.951  13.579  13.941
 2682ARG    SC2 6041  11.893  13.858  13.740
 2683CYS     BB 6042  12.305  13.211  13.987
 2683CYS    SC1 6043  12.507  13.294  13.887
 2684PRO     BB 6044  12.262  12.855  14.200
 2684PRO    SC1 6045  12.139  12.789  14.071
 2685ILE     BB 6046  12.383  12.961  14.458
 2685ILE    SC1 6047  12.523  13.121  14.480
 2686ASN     BB 6048  12.491  12.729  14.770
 2686ASN    SC1 6049  12.741  12.726  14.760
 2687CYS     BB 6050  12.464  12.547  15.157
 2687CYS    SC1 6051  12.564  12.343  15.078
 2688LEU     BB 6052  12.750  12.752  15.334
 2688LEU    SC1 6053  12.939  12.913  15.240
 2689LEU     BB 6054  12.847  12.746  15.729
 2689LEU    SC1 6055  13.102  12.676  15.711
 2690GLY     BB 6056  13.049  12.872  16.113
 2691ASP     BB 6057  13.211  12.640  16.285
 2691ASP    SC1 6058  13.313  12.468  16.126
 2692PHE     BB 6059  12.980  12.506  16.533
 2692PHE    SC1 6060  12.987  12.170  16.442
 2692PHE    SC2 6061  13.169  12.245  16.579
 2692PHE    SC3 6062  13.182  12.032  16.468
 2693GLY     BB 6063  13.023  12.628  16.888
 2694PRO     BB 6064  13.161  12.420  17.107
 2694PRO    SC1 6065  13.322  12.339  17.166
 2695TRP     BB 6066  12.868  12.239  17.282
 2695TRP    SC1 6067  13.005  12.038  17.376
 2695TRP    SC2 6068  13.115  11.976  17.556
 2695TRP    SC3 6069  13.052  11.825  17.243
 2695TRP    SC4 6070  13.171  11.744  17.483
 2696SER     BB 6071  12.692  12.387  17.564
 2696SER    SC1 6072  12.504  12.362  17.613
 2697ASP     BB 6073  12.759  12.263  17.971
 2697ASP    SC1 6074  12.880  12.274  18.195
 2698CYS     BB 6075  12.427  12.089  18.026
 2698CYS    SC1 6076  12.480  11.873  18.117
 2699ASP     BB 6077  12.061  12.104  18.058
 2699ASP    SC1 6078  12.007  12.315  18.191
 2700PRO     BB 6079  12.024  11.894  18.406
 2700PRO    SC1 6080  12.075  11.824  18.575
 2701CYS     BB 6081  11.704  11.835  18.293
 2701CYS    SC1 6082  11.594  12.041  18.350
 2702ILE     BB 6083  11.767  11.725  17.963
 2702ILE    SC1 6084  11.719  11.846  17.786
 2703GLU     BB 6085  12.029  11.582  18.024
 2703GLU    SC1 6086  11.813  11.295  18.218
 2704LYS     BB 6087  12.174  11.635  17.668
 2704LYS    SC1 6088  12.017  11.577  17.464
 2704LYS    SC2 6089  11.720  11.564  17.379
 2705GLN     BB 6090  12.466  11.841  17.571
 2705GLN    SC1 6091  12.660  11.849  17.647
 2706SER     BB 6092  12.452  12.060  17.237
 2706SER    SC1 6093  12.288  12.165  17.231
 2707LYS     BB 6094  12.659  12.113  16.921
 2707LYS    SC1 6095  12.834  11.954  16.842
 2707LYS    SC2 6096  12.954  11.678  16.744
 2708VAL     BB 6097  12.536  12.325  16.644
 2708VAL    SC1 6098  12.365  12.426  16.668
 2709ARG     BB 6099  12.649  12.584  16.301
 2709ARG    SC1 6100  12.715  12.433  16.131
 2709ARG    SC2 6101  12.952  12.238  15.930
 2710SER     BB 6102  12.535  12.909  16.136
 2710SER    SC1 6103  12.476  13.042  16.265
 2711VAL     BB 6104  12.439  12.813  15.832
 2711VAL    SC1 6105  12.249  12.759  15.799
 2712LEU     BB 6106  12.619  13.065  15.616
 2712LEU    SC1 6107  12.758  13.235  15.764
 2713ARG     BB 6108  12.532  13.188  15.326
 2713ARG    SC1 6109  12.552  13.269  15.097
 2713ARG    SC2 6110  12.573  13.453  14.806
 2714PRO     BB 6111  12.187  12.871  15.242
 2714PRO    SC1 6112  12.082  12.962  15.372
 2715SER     BB 6113  12.040  12.684  14.969
 2715SER    SC1 6114  11.964  12.507  14.936
 2716GLN     BB 6115  11.954  12.951  14.763
 2716GLN    SC1 6116  12.133  13.140  14.807
 2717PHE     BB 6117  11.802  12.935  14.353
 2717PHE    SC1 6118  11.709  13.216  14.493
 2717PHE    SC2 6119  11.864  13.230  14.311
 2717PHE    SC3 6120  11.788  13.430  14.418
 2718GLY     BB 6121  11.832  12.650  14.383
 2719GLY     BB 6122  12.229  12.614  14.554
 2720GLN     BB 6123  12.293  12.262  14.655
 2720GLN    SC1 6124  12.067  12.142  14.498
 2721PRO     BB 6125  12.175  12.059  14.988
 2721PRO    SC1 6126  12.153  11.892  14.902
 2722CYS     BB 6127  12.271  12.096  15.360
 2722CYS    SC1 6128  12.160  11.993  15.547
 2723THR     BB 6129  12.604  11.874  15.348
 2723THR    SC1 6130  12.761  11.905  15.236
 2724ALA     BB 6131  12.640  11.862  15.707
 2725PRO     BB 6132  12.717  11.848  15.992
 2725PRO    SC1 6133  12.726  11.864  16.181
 2726LEU     BB 6134  12.349  12.071  16.098
 2726LEU    SC1 6135  12.276  12.243  15.910
 2727VAL     BB 6136  12.216  11.973  16.483
 2727VAL    SC1 6137  12.065  11.882  16.388
 2728ALA     BB 6138  12.404  11.786  16.731
 2729PHE     BB 6139  12.192  11.669  17.006
 2729PHE    SC1 6140  11.858  11.731  16.922
 2729PHE    SC2 6141  11.991  11.930  16.923
 2729PHE    SC3 6142  11.784  11.926  16.803
 2730GLN     BB 6143  12.431  11.470  17.280
 2730GLN    SC1 6144  12.656  11.636  17.194
 2731PRO     BB 6145  12.385  11.224  17.593
 2731PRO    SC1 6146  12.215  11.138  17.590
 2732CYS     BB 6147  12.476  11.346  17.938
 2732CYS    SC1 6148  12.372  11.159  18.048
 2733ILE     BB 6149  12.730  11.429  18.300
 2733ILE    SC1 6150  12.883  11.324  18.326
 2734PRO     BB 6151  12.441  11.539  18.448
 2734PRO    SC1 6152  12.299  11.425  18.501
 2735SER     BB 6153  12.630  11.804  18.607
 2735SER    SC1 6154  12.756  11.924  18.521
 2736LYS     BB 6155  12.356  12.056  18.895
 2736LYS    SC1 6156  12.318  12.229  18.711
 2736LYS    SC2 6157  12.400  12.348  18.443
 2737LEU     BB 6158  12.083  11.937  19.037
 2737LEU    SC1 6159  12.053  11.909  19.298
 2738CYS     BB 6160  11.758  12.050  18.850
 2738CYS    SC1 6161  11.675  11.825  18.868
 2739LYS     BB 6162  11.561  12.305  19.023
 2739LYS    SC1 6163  11.623  12.496  18.870
 2739LYS    SC2 6164  11.781  12.458  18.607
 2740ILE     BB 6165  11.159  12.250  18.865
 2740ILE    SC1 6166  11.255  12.229  18.658
 2741GLU     BB 6167  10.900  12.254  18.947
 2741GLU    SC1 6168  10.799  12.236  19.232
 2742GLU     BB 6169  10.660  11.938  18.838
 2742GLU    SC1 6170  10.732  11.662  18.798
 2743ALA     BB 6171  10.288  11.964  18.709
 2744ASP     BB 6172  10.057  11.940  18.898
 2744ASP    SC1 6173   9.943  11.864  19.114
 2745CYS     BB 6174   9.789  12.252  18.863
 2745CYS    SC1 6175   9.954  12.368  18.731
 2746LYS     BB 6176   9.621  12.364  19.118
 2746LYS    SC1 6177   9.756  12.294  19.345
 2746LYS    SC2 6178   9.962  12.159  19.509
 2747ASN     BB 6179   9.230  12.474  19.071
 2747ASN    SC1 6180   9.237  12.643  19.255
 2748LYS     BB 6181   9.233  12.301  18.809
 2748LYS    SC1 6182   9.360  12.425  18.660
 2748LYS    SC2 6183   9.366  12.703  18.522
 2749PHE     BB 6184   9.167  11.945  18.619
 2749PHE    SC1 6185   8.940  11.699  18.625
 2749PHE    SC2 6186   9.041  11.737  18.840
 2749PHE    SC3 6187   8.866  11.575  18.817
 2750ARG     BB 6188   9.452  11.774  18.491
 2750ARG    SC1 6189   9.672  11.807  18.600
 2750ARG    SC2 6190   9.900  11.527  18.636
 2751CYS     BB 6191   9.455  11.552  18.257
 2751CYS    SC1 6192   9.461  11.557  18.017
 2752ASP     BB 6193   9.754  11.257  18.199
 2752ASP    SC1 6194   9.933  11.157  18.351
 2753SER     BB 6195   9.913  11.417  17.929
 2753SER    SC1 6196  10.083  11.427  17.835
 2754GLY     BB 6197   9.936  11.738  18.181
 2755ARG     BB 6198   9.770  11.969  18.020
 2755ARG    SC1 6199   9.747  11.946  17.777
 2755ARG    SC2 6200   9.659  11.673  17.600
 2756CYS     BB 6201   9.487  12.106  18.246
 2756CYS    SC1 6202   9.649  12.258  18.337
 2757ILE     BB 6203   9.154  12.283  18.199
 2757ILE    SC1 6204   9.135  12.361  17.995
 2758ALA     BB 6205   8.942  12.325  18.424
 2759ARG     BB 6206   8.721  12.198  18.584
 2759ARG    SC1 6207   8.762  12.136  18.823
 2759ARG    SC2 6208   8.596  11.924  19.046
 2760LYS     BB 6209   8.423  12.193  18.421
 2760LYS    SC1 6210   8.351  12.398  18.285
 2760LYS    SC2 6211   8.555  12.509  18.113
 2761LEU     BB 6212   8.552  11.961  18.126
 2761LEU    SC1 6213   8.697  12.082  17.940
 2762GLU     BB 6214   8.516  11.746  18.307
 2762GLU    SC1 6215   8.409  11.761  18.648
 2763CYS     BB 6216   8.284  11.504  18.159
 2763CYS    SC1 6217   8.154  11.446  18.352
 2764ASN     BB 6218   8.125  11.642  17.872
 2764ASN    SC1 6219   8.124  11.883  17.805
 2765GLY     BB 6220   8.136  11.405  17.703
 2766GLU     BB 6221   8.359  11.497  17.452
 2766GLU    SC1 6222   8.302  11.435  17.154
 2767ASN     BB 6223   8.732  11.476  17.431
 2767ASN    SC1 6224   8.794  11.394  17.203
 2768ASP     BB 6225   8.820  11.782  17.547
 2768ASP    SC1 6226   8.664  11.952  17.439
 2769CYS     BB 6227   9.164  11.718  17.655
 2769CYS    SC1 6228   9.215  11.899  17.805
 2770GLY     BB 6229   9.268  11.540  17.383
 2771ASP     BB 6230   9.352  11.271  17.503
 2771ASP    SC1 6231   9.578  11.220  17.610
 2772ASN     BB 6232   9.047  11.164  17.664
 2772ASN    SC1 6233   8.976  10.933  17.601
 2773SER     BB 6234   9.130  11.171  18.008
 2773SER    SC1 6235   9.295  11.099  18.082
 2774ASP     BB 6236   8.865  11.425  18.103
 2774ASP    SC1 6237   8.972  11.655  18.131
 2775GLU     BB 6238   8.633  11.132  18.051
 2775GLU    SC1 6239   8.481  11.105  17.790
 2776ARG     BB 6240   8.785  10.896  18.148
 2776ARG    SC1 6241   8.905  10.742  18.018
 2776ARG    SC2 6242   9.162  10.592  18.035
 2777ASP     BB 6243   8.457  10.786  18.328
 2777ASP    SC1 6244   8.383  10.544  18.305
 2778CYS     BB 6245   8.140  10.984  18.570
 2778CYS    SC1 6246   8.221  10.984  18.796
 2779GLY     BB 6247   7.824  10.938  18.475
 2780ARG     BB 6248   7.615  11.014  18.306
 2780ARG    SC1 6249   7.403  10.985  18.187
 2780ARG    SC2 6250   7.140  11.091  17.946
 2781THR     BB 6251   7.747  11.394  18.027
 2781THR    SC1 6252   7.702  11.276  17.878
 2782LYS     BB 6253   7.663  11.739  17.999
 2782LYS    SC1 6254   7.813  11.907  18.131
 2782LYS    SC2 6255   8.029  11.883  18.336
 2783ALA     BB 6256   7.531  11.801  17.730
 2784VAL     BB 6257   7.732  11.775  17.405
 2784VAL    SC1 6258   7.862  11.624  17.418
 2785CYS     BB 6259   7.656  11.977  17.090
 2785CYS    SC1 6260   7.795  12.058  16.912
 2786THR     BB 6261   7.430  11.712  16.931
 2786THR    SC1 6262   7.429  11.542  17.027
 2787ARG     BB 6263   7.387  11.830  16.637
 2787ARG    SC1 6264   7.224  11.794  16.450
 2787ARG    SC2 6265   7.303  11.879  16.117
 2788LYS     BB 6266   7.735  11.778  16.423
 2788LYS    SC1 6267   7.712  11.535  16.507
 2788LYS    SC2 6268   7.850  11.274  16.423
 2789TYR     BB 6269   7.831  12.104  16.334
 2789TYR    SC1 6270   7.664  12.368  16.493
 2789TYR    SC2 6271   7.517  12.212  16.384
 2789TYR    SC3 6272   7.375  12.377  16.606
 2790ASN     BB 6273   8.057  12.172  16.160
 2790ASN    SC1 6274   8.119  12.065  15.943
 2791PRO     BB 6275   8.377  12.376  16.182
 2791PRO    SC1 6276   8.475  12.249  16.285
 2792ILE     BB 6277   8.435  12.701  16.071
 2792ILE    SC1 6278   8.388  12.893  16.161
 2793PRO     BB 6279   8.642  12.780  15.782
 2793PRO    SC1 6280   8.518  12.862  15.663
 2794SER     BB 6281   9.041  12.691  15.755
 2794SER    SC1 6282   9.157  12.556  15.676
 2795VAL     BB 6283   9.021  12.724  16.155
 2795VAL    SC1 6284   8.865  12.634  16.241
 2796GLN     BB 6285   9.338  12.540  16.160
 2796GLN    SC1 6286   9.244  12.327  16.092
 2797LEU     BB 6287   9.520  12.842  16.007
 2797LEU    SC1 6288   9.593  12.909  15.761
 2798MET     BB 6289   9.451  13.054  16.227
 2798MET    SC1 6290   9.440  13.287  16.349
 2799GLY     BB 6291   9.601  12.911  16.483
 2800ASN     BB 6292   9.922  12.867  16.359
 2800ASN    SC1 6293   9.970  12.755  16.141
 2801GLY     BB 6294  10.276  13.032  16.405
 2802PHE     BB 6295  10.440  13.295  16.219
 2802PHE    SC1 6296  10.233  13.474  16.077
 2802PHE    SC2 6297  10.426  13.613  16.048
 2802PHE    SC3 6298  10.220  13.708  16.126
 2803HIS     BB 6299  10.772  13.291  16.138
 2803HIS    SC1 6300  10.909  13.204  16.030
 2803HIS    SC2 6301  11.054  13.127  15.928
 2803HIS    SC3 6302  10.922  13.075  15.765
 2804PHE     BB 6303  10.896  13.667  16.148
 2804PHE    SC1 6304  10.781  13.923  15.997
 2804PHE    SC2 6305  10.944  14.010  16.151
 2804PHE    SC3 6306  10.941  14.086  15.923
 2805LEU     BB 6307  11.211  13.601  15.953
 2805LEU    SC1 6308  11.405  13.752  16.053
 2806ALA     BB 6309  11.101  13.537  15.722
 2807GLY     BB 6310  10.778  13.551  15.687
 2808GLU     BB 6311  10.528  13.367  15.599
 2808GLU    SC1 6312  10.550  13.344  15.299
 2809PRO     BB 6313  10.401  13.024  15.864
 2809PRO    SC1 6314  10.224  13.081  15.823
 2810ARG     BB 6315  10.524  12.760  16.094
 2810ARG    SC1 6316  10.716  12.665  15.940
 2810ARG    SC2 6317  11.014  12.688  16.028
 2811GLY     BB 6318  10.328  12.524  16.320
 2812GLU     BB 6319  10.063  12.472  16.493
 2812GLU    SC1 6320   9.773  12.377  16.338
 2813VAL     BB 6321  10.020  12.692  16.739
 2813VAL    SC1 6322  10.129  12.841  16.817
 2814LEU     BB 6323   9.629  12.680  16.891
 2814LEU    SC1 6324   9.641  12.943  16.925
 2815ASP     BB 6325   9.409  12.396  16.900
 2815ASP    SC1 6326   9.355  12.148  16.930
 2816ASN     BB 6327   9.123  12.541  16.725
 2816ASN    SC1 6328   9.178  12.766  16.630
 2817SER     BB 6329   8.939  12.229  16.720
 2817SER    SC1 6330   8.919  12.184  16.532
 2818PHE     BB 6331   8.878  12.233  17.033
 2818PHE    SC1 6332   9.067  12.198  17.287
 2818PHE    SC2 6333   9.050  12.432  17.240
 2818PHE    SC3 6334   9.014  12.352  17.463
 2819THR     BB 6335   8.536  12.319  17.131
 2819THR    SC1 6336   8.357  12.381  17.085
 2820GLY     BB 6337   8.561  12.510  17.559
 2821GLY     BB 6338   8.330  12.298  17.647
 2822ILE     BB 6339   7.956  12.469  17.461
 2822ILE    SC1 6340   7.835  12.297  17.548
 2823CYS     BB 6341   7.777  12.598  17.157
 2823CYS    SC1 6342   7.581  12.473  17.098
 2824LYS     BB 6343   7.880  12.907  17.090
 2824LYS    SC1 6344   7.895  13.143  17.098
 2824LYS    SC2 6345   7.882  13.373  17.274
 2825THR     BB 6346   7.769  12.988  16.619
 2825THR    SC1 6347   7.656  12.840  16.678
 2826VAL     BB 6348   7.811  13.154  16.314
 2826VAL    SC1 6349   7.959  13.225  16.199
 2827LYS     BB 6350   7.508  13.113  16.042
 2827LYS    SC1 6351   7.294  13.224  16.068
 2827LYS    SC2 6352   7.062  13.345  15.923
 2828SER     BB 6353   7.672  13.280  15.761
 2828SER    SC1 6354   7.739  13.462  15.779
 2829SER     BB 6355   7.589  13.152  15.448
 2829SER    SC1 6356   7.744  13.142  15.330
 2830ARG     BB 6357   7.240  13.190  15.465
 2830ARG    SC1 6358   7.123  13.314  15.265
 2830ARG    SC2 6359   6.918  13.223  15.065
 2831THR     BB 6360   7.067  12.829  15.432
 2831THR    SC1 6361   6.961  12.778  15.277
 2832SER     BB 6362   7.447  12.638  15.536
 2832SER    SC1 6363   7.574  12.617  15.389
 2833ASN     BB 6364   7.455  12.520  15.865
 2833ASN    SC1 6365   7.576  12.303  15.894
 2834PRO     BB 6366   7.535  12.726  16.177
 2834PRO    SC1 6367   7.383  12.737  16.291
 2835TYR     BB 6368   7.894  12.642  16.171
 2835TYR    SC1 6369   8.021  12.603  15.880
 2835TYR    SC2 6370   7.906  12.811  15.911
 2835TYR    SC3 6371   7.941  12.736  15.612
 2836ARG     BB 6372   8.099  12.619  16.524
 2836ARG    SC1 6373   8.116  12.405  16.646
 2836ARG    SC2 6374   8.251  12.096  16.719
 2837VAL     BB 6375   8.270  12.871  16.772
 2837VAL    SC1 6376   8.223  13.033  16.665
 2838PRO     BB 6377   8.613  12.722  16.827
 2838PRO    SC1 6378   8.640  12.611  16.675
 2839ALA     BB 6379   8.702  12.849  17.151
 2840ASN     BB 6380   8.984  12.986  17.042
 2840ASN    SC1 6381   9.190  12.859  17.108
 2841LEU     BB 6382   8.811  13.236  16.848
 2841LEU    SC1 6383   8.654  13.191  16.639
 2842GLU     BB 6384   8.761  13.549  16.973
 2842GLU    SC1 6385   8.626  13.663  17.251
 2843ASN     BB 6386   8.504  13.643  16.702
 2843ASN    SC1 6387   8.400  13.858  16.774
 2844VAL     BB 6388   8.471  13.558  16.311
 2844VAL    SC1 6389   8.453  13.374  16.235
 2845GLY     BB 6390   8.258  13.702  15.984
 2846PHE     BB 6391   8.228  13.630  15.693
 2846PHE    SC1 6392   8.198  13.279  15.797
 2846PHE    SC2 6393   8.196  13.313  15.559
 2846PHE    SC3 6394   8.133  13.100  15.651
 2847GLU     BB 6395   8.248  13.872  15.464
 2847GLU    SC1 6396   8.263  14.124  15.607
 2848VAL     BB 6397   8.330  13.897  15.076
 2848VAL    SC1 6398   8.307  13.776  14.918
 2849GLN     BB 6399   8.509  14.223  14.969
 2849GLN    SC1 6400   8.432  14.578  14.928
 2850THR     BB 6401   8.661  14.188  14.644
 2850THR    SC1 6402   8.687  14.122  14.463
 2851ALA     BB 6403   8.967  14.354  14.776
 2852GLU     BB 6404   9.182  14.443  14.508
 2852GLU    SC1 6405   9.324  14.690  14.534
 2853ASP     BB 6406   9.124  14.391  14.180
 2853ASP    SC1 6407   8.894  14.407  14.072
 2854ASP     BB 6408   9.413  14.450  13.925
 2854ASP    SC1 6409   9.660  14.494  13.968
 2855LEU     BB 6410   9.373  14.499  13.572
 2855LEU    SC1 6411   9.112  14.451  13.563
 2856LYS     BB 6412   9.642  14.609  13.405
 2856LYS    SC1 6413   9.773  14.785  13.423
 2856LYS    SC2 6414   9.859  15.000  13.281
 2857THR     BB 6415   9.527  14.549  13.036
 2857THR    SC1 6416   9.339  14.583  12.996
 2858ASP     BB 6417   9.703  14.726  12.726
 2858ASP    SC1 6418   9.694  14.961  12.824
 2859PHE     BB 6419   9.795  14.691  12.417
 2859PHE    SC1 6420   9.653  14.931  12.272
 2859PHE    SC2 6421   9.562  14.719  12.206
 2859PHE    SC3 6422   9.454  14.922  12.138
 2860TYR     BB 6423  10.164  14.761  12.333
 2860TYR    SC1 6424  10.171  14.934  12.644
 2860TYR    SC2 6425  10.223  14.701  12.661
 2860TYR    SC3 6426  10.220  14.843  12.936
 2861LYS     BB 6427  10.182  14.855  11.983
 2861LYS    SC1 6428   9.967  14.852  11.861
 2861LYS    SC2 6429   9.759  14.717  11.704
 2862ASP     BB 6430  10.383  14.940  11.655
 2862ASP    SC1 6431  10.429  15.160  11.776
 2863LEU     BB 6432  10.343  14.860  11.339
 2863LEU    SC1 6433  10.083  14.809  11.355
 2864THR     BB 6434  10.529  14.900  11.047
 2864THR    SC1 6435  10.722  14.890  11.023
 2865SER     BB 6436  10.333  14.941  10.689
 2865SER    SC1 6437  10.143  14.935  10.648
 2866LEU     BB 6438  10.532  14.871  10.391
 2866LEU    SC1 6439  10.771  14.759  10.414
 2867GLY     BB 6440  10.443  14.929  10.044
 2868HIS     BB 6441  10.616  14.999   9.677
 2868HIS    SC1 6442  10.785  14.915   9.725
 2868HIS    SC2 6443  10.953  14.830   9.765
 2868HIS    SC3 6444  10.875  14.740   9.945
 2869ASN     BB 6445  10.426  15.002   9.338
 2869ASN    SC1 6446  10.208  15.108   9.276
 2870GLU     BB 6447  10.648  15.134   9.031
 2870GLU    SC1 6448  10.857  15.200   8.898
 2871ASN     BB 6449  10.324  15.051   8.794
 2871ASN    SC1 6450  10.198  15.267   8.803
 2872GLN     BB 6451  10.270  15.068   8.374
 2872GLN    SC1 6452  10.161  14.879   8.310
 2873GLN     BB 6453  10.576  15.118   8.082
 2873GLN    SC1 6454  10.464  15.380   7.988
 2874GLY     BB 6455  10.951  15.154   7.922
 2875SER     BB 6456  11.133  15.178   7.606
 2875SER    SC1 6457  11.058  15.289   7.464
 2876PHE     BB 6458  11.527  15.161   7.585
 2876PHE    SC1 6459  11.836  15.063   7.622
 2876PHE    SC2 6460  11.740  15.050   7.842
 2876PHE    SC3 6461  11.923  14.906   7.782
 2877SER     BB 6462  11.576  15.322   7.252
 2877SER    SC1 6463  11.427  15.341   7.128
 2878SER     BB 6464  11.925  15.362   7.139
 2878SER    SC1 6465  12.051  15.374   7.288
 2879GLN     BB 6466  12.119  15.294   6.826
 2879GLN    SC1 6467  12.321  15.134   6.969
 2880GLY     BB 6468  12.097  15.366   6.521
 2881GLY     BB 6469  12.014  15.347   6.221
 2882SER     BB 6470  12.026  15.496   5.844
 2882SER    SC1 6471  12.022  15.691   5.833
 2883SER     BB 6472  12.335  15.445   5.562
 2883SER    SC1 6473  12.467  15.379   5.689
 2884PHE     BB 6474  12.379  15.534   5.170
 2884PHE    SC1 6475  12.644  15.395   5.134
 2884PHE    SC2 6476  12.548  15.418   4.915
 2884PHE    SC3 6477  12.751  15.294   4.944
 2885SER     BB 6478  12.153  15.741   4.942
 2885SER    SC1 6479  11.976  15.713   4.864
 2886VAL     BB 6480  12.282  15.571   4.525
 2886VAL    SC1 6481  12.155  15.697   4.437
 2887PRO     BB 6482  12.709  15.454   4.337
 2887PRO    SC1 6483  12.808  15.590   4.249
 2888ILE     BB 6484  12.457  15.270   4.074
 2888ILE    SC1 6485  12.429  15.421   3.908
 2889PHE     BB 6486  12.456  14.965   4.257
 2889PHE    SC1 6487  12.770  14.823   4.181
 2889PHE    SC2 6488  12.569  14.692   4.170
 2889PHE    SC3 6489  12.783  14.583   4.171
 2890TYR     BB 6490  12.469  15.011   4.558
 2890TYR    SC1 6491  12.636  14.893   4.809
 2890TYR    SC2 6492  12.773  14.932   4.616
 2890TYR    SC3 6493  12.772  14.635   4.704
 2891SER     BB 6494  12.202  15.079   4.840
 2891SER    SC1 6495  12.098  15.244   4.835
 2892SER     BB 6496  12.284  14.974   5.181
 2892SER    SC1 6497  12.419  15.032   5.310
 2893LYS     BB 6498  11.968  15.066   5.555
 2893LYS    SC1 6499  11.915  15.187   5.346
 2893LYS    SC2 6500  11.786  15.416   5.222
 2894ARG     BB 6501  12.080  15.031   5.895
 2894ARG    SC1 6502  12.285  14.955   6.012
 2894ARG    SC2 6503  12.562  15.143   6.158
 2895SER     BB 6504  11.887  14.909   6.265
 2895SER    SC1 6505  11.698  14.955   6.271
 2896GLU     BB 6506  12.165  14.843   6.477
 2896GLU    SC1 6507  12.431  14.910   6.519
 2897ASN     BB 6508  11.892  14.841   6.798
 2897ASN    SC1 6509  11.713  15.010   6.756
 2898ILE     BB 6510  11.898  14.803   7.163
 2898ILE    SC1 6511  12.077  14.778   7.284
 2899ASN     BB 6512  11.557  14.853   7.274
 2899ASN    SC1 6513  11.333  14.862   7.162
 2900HIS     BB 6514  11.472  14.724   7.621
 2900HIS    SC1 6515  11.511  14.668   7.804
 2900HIS    SC2 6516  11.550  14.596   7.979
 2900HIS    SC3 6517  11.417  14.429   7.949
 2901ASN     BB 6518  11.056  14.747   7.652
 2901ASN    SC1 6519  10.918  14.749   7.443
 2902SER     BB 6520  10.925  14.667   7.986
 2902SER    SC1 6521  11.027  14.648   8.151
 2903ALA     BB 6522  10.557  14.681   8.111
 2904PHE     BB 6523  10.549  14.578   8.490
 2904PHE    SC1 6524  10.837  14.692   8.592
 2904PHE    SC2 6525  10.727  14.889   8.511
 2904PHE    SC3 6526  10.963  14.893   8.557
 2905LYS     BB 6527  10.399  14.652   8.790
 2905LYS    SC1 6528  10.154  14.617   8.806
 2905LYS    SC2 6529   9.932  14.428   8.791
 2906GLN     BB 6530  10.512  14.563   9.086
 2906GLN    SC1 6531  10.771  14.674   9.100
 2907ALA     BB 6532  10.304  14.592   9.378
 2908ILE     BB 6533  10.525  14.476   9.667
 2908ILE    SC1 6534  10.721  14.441   9.588
 2909GLN     BB 6535  10.370  14.494  10.042
 2909GLN    SC1 6536  10.043  14.541  10.045
 2910ALA     BB 6537  10.417  14.402  10.357
 2911SER     BB 6538  10.429  14.477  10.737
 2911SER    SC1 6539  10.250  14.451  10.811
 2912HIS     BB 6540  10.662  14.390  11.013
 2912HIS    SC1 6541  10.822  14.297  11.073
 2912HIS    SC2 6542  10.974  14.211  11.156
 2912HIS    SC3 6543  11.029  14.113  10.972
 2913LYS     BB 6544  10.427  14.400  11.330
 2913LYS    SC1 6545  10.170  14.367  11.279
 2913LYS    SC2 6546   9.980  14.177  11.447
 2914LYS     BB 6547  10.372  14.436  11.740
 2914LYS    SC1 6548  10.586  14.545  11.768
 2914LYS    SC2 6549  10.774  14.747  11.885
 2915ASP     BB 6550  10.108  14.339  11.911
 2915ASP    SC1 6551   9.857  14.296  11.892
 2916SER     BB 6552  10.163  14.267  12.269
 2916SER    SC1 6553  10.322  14.265  12.382
 2917SER     BB 6554   9.795  14.276  12.494
 2917SER    SC1 6555   9.622  14.242  12.409
 2918PHE     BB 6556   9.846  14.129  12.816
 2918PHE    SC1 6557  10.059  14.267  13.076
 2918PHE    SC2 6558  10.030  14.408  12.883
 2918PHE    SC3 6559   9.998  14.498  13.103
 2919ILE     BB 6560   9.599  14.138  13.081
 2919ILE    SC1 6561   9.380  14.085  13.152
 2920ARG     BB 6562   9.753  14.102  13.410
 2920ARG    SC1 6563   9.904  14.227  13.571
 2920ARG    SC2 6564   9.907  14.040  13.893
 2921ILE     BB 6565   9.462  14.037  13.652
 2921ILE    SC1 6566   9.264  14.004  13.608
 2922HIS     BB 6567   9.444  14.021  14.062
 2922HIS    SC1 6568   9.547  14.040  14.226
 2922HIS    SC2 6569   9.664  14.043  14.380
 2922HIS    SC3 6570   9.619  14.250  14.420
 2923LYS     BB 6571   9.096  13.958  14.194
 2923LYS    SC1 6572   8.913  13.895  14.032
 2923LYS    SC2 6573   8.776  14.030  13.827
 2924VAL     BB 6574   9.161  13.932  14.555
 2924VAL    SC1 6575   9.318  13.943  14.678
 2925MET     BB 6576   8.871  13.774  14.778
 2925MET    SC1 6577   8.848  13.646  14.495
 2926LYS     BB 6578   8.894  13.803  15.128
 2926LYS    SC1 6579   9.099  13.938  15.161
 2926LYS    SC2 6580   9.155  14.215  15.195
 2927VAL     BB 6581   8.626  13.580  15.290
 2927VAL    SC1 6582   8.528  13.418  15.226
 2928LEU     BB 6583   8.626  13.556  15.667
 2928LEU    SC1 6584   8.652  13.301  15.735
 2929ASN     BB 6585   8.761  13.762  15.901
 2929ASN    SC1 6586   8.672  13.995  15.893
 2930PHE     BB 6587   8.877  13.649  16.259
 2930PHE    SC1 6588   8.954  13.322  16.298
 2930PHE    SC2 6589   9.052  13.415  16.100
 2930PHE    SC3 6590   8.971  13.190  16.098
 2931THR     BB 6591   8.966  13.715  16.590
 2931THR    SC1 6592   8.970  13.890  16.675
 2932THR     BB 6593   9.242  13.486  16.838
 2932THR    SC1 6594   9.319  13.313  16.793
 2933LYS     BB 6595   9.175  13.608  17.152
 2933LYS    SC1 6596   9.119  13.380  17.328
 2933LYS    SC2 6597   8.846  13.278  17.430
 2934ALA     BB 6598   9.483  13.692  17.346
 2935LYS     BB 6599   9.398  13.559  17.726
 2935LYS    SC1 6600   9.148  13.631  17.748
 2935LYS    SC2 6601   9.051  13.895  17.757
 2936ASP     BB 6602   9.325  13.203  17.765
 2936ASP    SC1 6603   9.103  13.165  17.886
 2937LEU     BB 6604   9.425  12.950  17.516
 2937LEU    SC1 6605   9.558  13.117  17.360
 2938HIS     BB 6606   9.451  12.617  17.404
 2938HIS    SC1 6607   9.449  12.447  17.499
 2938HIS    SC2 6608   9.439  12.287  17.607
 2938HIS    SC3 6609   9.491  12.161  17.440
 2939LEU     BB 6610   9.793  12.594  17.215
 2939LEU    SC1 6611   9.876  12.718  17.434
 2940SER     BB 6612   9.835  12.260  17.020
 2940SER    SC1 6613   9.852  12.232  16.828
 2941ASP     BB 6614   9.931  11.976  17.234
 2941ASP    SC1 6615   9.995  11.741  17.311
 2942VAL     BB 6616  10.283  12.051  16.993
 2942VAL    SC1 6617  10.375  11.886  16.926
 2943PHE     BB 6618  10.313  12.337  17.143
 2943PHE    SC1 6619  10.516  12.580  17.227
 2943PHE    SC2 6620  10.293  12.668  17.238
 2943PHE    SC3 6621  10.481  12.816  17.256
 2944LEU     BB 6622  10.228  12.194  17.447
 2944LEU    SC1 6623  10.182  12.342  17.662
 2945LYS     BB 6624  10.483  11.933  17.407
 2945LYS    SC1 6625  10.454  11.722  17.523
 2945LYS    SC2 6626  10.394  11.447  17.452
 2946ALA     BB 6627  10.766  12.159  17.341
 2947LEU     BB 6628  10.743  12.384  17.672
 2947LEU    SC1 6629  10.822  12.623  17.588
 2948ASN     BB 6630  10.672  12.098  17.909
 2948ASN    SC1 6631  10.451  12.037  18.008
 2949HIS     BB 6632  10.908  11.912  17.753
 2949HIS    SC1 6633  11.001  11.742  17.725
 2949HIS    SC2 6634  11.088  11.576  17.679
 2949HIS    SC3 6635  11.283  11.668  17.685
 2950LEU     BB 6636  11.176  12.245  17.726
 2950LEU    SC1 6637  11.190  12.168  17.472
 2951PRO     BB 6638  11.451  12.359  18.003
 2951PRO    SC1 6639  11.594  12.347  17.879
 2952LEU     BB 6640  11.377  12.522  18.286
 2952LEU    SC1 6641  11.366  12.721  18.461
 2953GLU     BB 6642  11.790  12.736  18.189
 2953GLU    SC1 6643  12.070  12.780  18.381
 2954TYR     BB 6644  11.850  12.835  17.959
 2954TYR    SC1 6645  11.811  13.106  17.753
 2954TYR    SC2 6646  11.946  13.131  17.950
 2954TYR    SC3 6647  12.071  13.267  17.701
 2955ASN     BB 6648  11.989  12.669  17.663
 2955ASN    SC1 6649  11.985  12.420  17.644
 2956SER     BB 6650  12.020  12.796  17.290
 2956SER    SC1 6651  11.962  12.983  17.286
 2957ALA     BB 6652  12.016  12.510  17.073
 2958LEU     BB 6653  11.732  12.375  17.218
 2958LEU    SC1 6654  11.685  12.146  17.342
 2959TYR     BB 6655  11.568  12.686  17.269
 2959TYR    SC1 6656  11.553  12.804  17.563
 2959TYR    SC2 6657  11.403  12.619  17.535
 2959TYR    SC3 6658  11.366  12.764  17.807
 2960SER     BB 6659  11.608  12.795  16.945
 2960SER    SC1 6660  11.656  12.982  16.920
 2961ARG     BB 6661  11.463  12.533  16.811
 2961ARG    SC1 6662  11.413  12.314  16.743
 2961ARG    SC2 6663  11.120  12.072  16.829
 2962ILE     BB 6664  11.149  12.628  16.946
 2962ILE    SC1 6665  11.132  12.586  17.147
 2963PHE     BB 6666  11.081  12.913  16.667
 2963PHE    SC1 6667  10.931  13.041  16.966
 2963PHE    SC2 6668  11.157  13.118  16.943
 2963PHE    SC3 6669  10.993  13.257  17.050
 2964ASP     BB 6670  11.208  12.757  16.461
 2964ASP    SC1 6671  11.396  12.693  16.301
 2965ASP     BB 6672  10.934  12.488  16.443
 2965ASP    SC1 6673  11.070  12.301  16.336
 2966PHE     BB 6674  10.667  12.713  16.522
 2966PHE    SC1 6675  10.531  12.461  16.736
 2966PHE    SC2 6676  10.696  12.605  16.835
 2966PHE    SC3 6677  10.721  12.366  16.847
 2967GLY     BB 6678  10.823  13.013  16.466
 2968THR     BB 6679  10.780  13.369  16.614
 2968THR    SC1 6680  10.920  13.505  16.625
 2969HIS     BB 6681  10.442  13.576  16.574
 2969HIS    SC1 6682  10.494  13.747  16.497
 2969HIS    SC2 6683  10.536  13.912  16.406
 2969HIS    SC3 6684  10.678  13.969  16.558
 2970TYR     BB 6685  10.110  13.474  16.608
 2970TYR    SC1 6686   9.993  13.518  16.896
 2970TYR    SC2 6687   9.923  13.309  16.801
 2970TYR    SC3 6688   9.736  13.406  17.028
 2971PHE     BB 6689   9.818  13.583  16.445
 2971PHE    SC1 6690   9.795  13.503  16.132
 2971PHE    SC2 6691   9.902  13.306  16.218
 2971PHE    SC3 6692   9.808  13.304  15.997
 2972THR     BB 6693   9.607  13.774  16.622
 2972THR    SC1 6694   9.602  13.842  16.805
 2973SER     BB 6695   9.361  13.881  16.363
 2973SER    SC1 6696   9.318  14.070  16.381
 2974GLY     BB 6697   9.386  13.774  16.020
 2975SER     BB 6698   9.110  13.767  15.711
 2975SER    SC1 6699   9.115  13.950  15.645
 2976LEU     BB 6700   9.161  13.453  15.472
 2976LEU    SC1 6701   9.154  13.297  15.686
 2977GLY     BB 6702   9.037  13.424  15.127
 2978GLY     BB 6703   9.191  13.335  14.789
 2979VAL     BB 6704   9.391  13.532  14.504
 2979VAL    SC1 6705   9.576  13.588  14.555
 2980TYR     BB 6706   9.337  13.526  14.112
 2980TYR    SC1 6707   9.211  13.318  13.871
 2980TYR    SC2 6708   9.190  13.549  13.810
 2980TYR    SC3 6709   9.214  13.361  13.564
 2981ASP     BB 6710   9.632  13.617  13.995
 2981ASP    SC1 6711   9.864  13.633  14.099
 2982LEU     BB 6712   9.673  13.649  13.640
 2982LEU    SC1 6713   9.555  13.584  13.412
 2983LEU     BB 6714   9.985  13.713  13.402
 2983LEU    SC1 6715  10.119  13.760  13.625
 2984TYR     BB 6716   9.895  13.674  13.056
 2984TYR    SC1 6717   9.748  13.532  12.749
 2984TYR    SC2 6718   9.632  13.697  12.878
 2984TYR    SC3 6719   9.596  13.736  12.572
 2985GLN     BB 6720  10.103  13.837  12.768
 2985GLN    SC1 6721  10.350  13.954  12.863
 2986PHE     BB 6722  10.070  13.762  12.421
 2986PHE    SC1 6723   9.811  13.699  12.207
 2986PHE    SC2 6724   9.903  13.920  12.191
 2986PHE    SC3 6725   9.717  13.857  12.053
 2987SER     BB 6726  10.422  13.842  12.254
 2987SER    SC1 6727  10.607  13.781  12.255
 2988SER     BB 6728  10.317  13.884  11.889
 2988SER    SC1 6729  10.171  13.829  11.771
 2989GLU     BB 6730  10.488  14.012  11.485
 2989GLU    SC1 6731  10.751  14.110  11.569
 2990GLU     BB 6732  10.354  13.912  11.280
 2990GLU    SC1 6733  10.091  13.847  11.126
 2991LEU     BB 6734  10.501  13.978  10.944
 2991LEU    SC1 6735  10.664  13.910  10.746
 2992LYS     BB 6736  10.256  13.995  10.568
 2992LYS    SC1 6737  10.021  13.979  10.670
 2992LYS    SC2 6738   9.774  13.879  10.724
 2993ASN     BB 6739  10.388  13.907  10.281
 2993ASN    SC1 6740  10.607  13.814  10.203
 2994SER     BB 6741  10.216  13.981   9.982
 2994SER    SC1 6742  10.041  14.057   9.941
 2995GLY     BB 6743  10.405  14.068   9.623
 2996LEU     BB 6744  10.296  14.089   9.295
 2996LEU    SC1 6745  10.158  13.980   9.096
 2997THR     BB 6746  10.699  14.172   9.054
 2997THR    SC1 6747  10.809  14.149   9.214
 2998GLU     BB 6748  10.674  14.226   8.723
 2998GLU    SC1 6749  10.369  14.147   8.687
 2999GLU     BB 6750  10.894  14.234   8.450
 2999GLU    SC1 6751  11.189  14.262   8.412
 3000GLU     BB 6752  10.762  14.182   8.118
 3000GLU    SC1 6753  10.469  14.228   8.050
 3001ALA     BB 6754  10.937  14.267   7.848
 3002LYS     BB 6755  11.129  14.283   7.543
 3002LYS    SC1 6756  10.965  14.237   7.362
 3002LYS    SC2 6757  10.700  14.287   7.216
 3003HIS     BB 6758  11.478  14.284   7.482
 3003HIS    SC1 6759  11.633  14.255   7.597
 3003HIS    SC2 6760  11.771  14.250   7.731
 3003HIS    SC3 6761  11.898  14.383   7.618
 3004CYS     BB 6762  11.529  14.357   7.137
 3004CYS    SC1 6763  11.383  14.355   6.946
 3005VAL     BB 6764  11.898  14.372   7.059
 3005VAL    SC1 6765  11.980  14.229   7.174
 3006ARG     BB 6766  11.921  14.336   6.710
 3006ARG    SC1 6767  11.754  14.449   6.537
 3006ARG    SC2 6768  11.518  14.379   6.325
 3007ILE     BB 6769  12.170  14.455   6.371
 3007ILE    SC1 6770  12.404  14.441   6.390
 3008GLU     BB 6771  12.035  14.458   6.040
 3008GLU    SC1 6772  11.763  14.506   5.971
 3009THR     BB 6773  12.190  14.517   5.725
 3009THR    SC1 6774  12.382  14.530   5.690
 3010LYS     BB 6775  11.966  14.536   5.424
 3010LYS    SC1 6776  11.740  14.649   5.478
 3010LYS    SC2 6777  11.564  14.796   5.631
 3011LYS     BB 6778  12.103  14.692   5.028
 3011LYS    SC1 6779  12.303  14.546   5.025
 3011LYS    SC2 6780  12.557  14.541   5.191
 3012ARG     BB 6781  11.969  14.741   4.746
 3012ARG    SC1 6782  11.764  14.851   4.671
 3012ARG    SC2 6783  11.584  14.843   4.403
 3013VAL     BB 6784  12.225  14.606   4.515
 3013VAL    SC1 6785  12.321  14.435   4.550
 3014LEU     BB 6786  11.961  14.631   4.176
 3014LEU    SC1 6787  11.923  14.792   3.969
 3015PHE     BB 6788  11.762  14.391   4.222
 3015PHE    SC1 6789  11.774  14.106   4.010
 3015PHE    SC2 6790  11.935  14.116   4.188
 3015PHE    SC3 6791  11.964  13.959   4.009
 3016ALA     BB 6792  11.616  14.306   4.488
 3017LYS     BB 6793  11.719  14.347   4.738
 3017LYS    SC1 6794  11.617  14.416   4.952
 3017LYS    SC2 6795  11.394  14.450   5.141
 3018LYS     BB 6796  12.021  14.098   5.017
 3018LYS    SC1 6797  12.114  13.845   5.013
 3018LYS    SC2 6798  12.364  13.681   5.061
 3019THR     BB 6799  11.876  14.147   5.366
 3019THR    SC1 6800  11.688  14.096   5.362
 3020LYS     BB 6801  11.984  13.999   5.738
 3020LYS    SC1 6802  12.219  14.019   5.813
 3020LYS    SC2 6803  12.423  14.140   6.031
 3021VAL     BB 6804  11.769  14.022   6.048
 3021VAL    SC1 6805  11.580  14.064   5.998
 3022GLU     BB 6806  11.980  13.950   6.335
 3022GLU    SC1 6807  12.252  13.962   6.461
 3023HIS     BB 6808  11.747  13.981   6.675
 3023HIS    SC1 6809  11.561  13.976   6.617
 3023HIS    SC2 6810  11.377  13.968   6.559
 3023HIS    SC3 6811  11.424  13.831   6.399
 3024ARG     BB 6812  11.915  13.812   6.912
 3024ARG    SC1 6813  12.145  13.822   6.934
 3024ARG    SC2 6814  12.368  13.703   7.157
 3025CYS     BB 6815  11.679  13.882   7.245
 3025CYS    SC1 6816  11.472  13.904   7.125
 3026THR     BB 6817  11.529  13.791   7.582
 3026THR    SC1 6818  11.659  13.786   7.727
 3027THR     BB 6819  11.163  13.809   7.508
 3027THR    SC1 6820  10.969  13.796   7.489
 3028ASN     BB 6821  11.088  13.782   7.968
 3028ASN    SC1 6822  11.280  13.943   7.969
 3029LYS     BB 6823  10.893  13.734   8.228
 3029LYS    SC1 6824  10.675  13.686   8.289
 3029LYS    SC2 6825  10.416  13.828   8.320
 3030LEU     BB 6826  10.968  13.687   8.654
 3030LEU    SC1 6827  11.066  13.909   8.761
 3031SER     BB 6828  10.615  13.686   8.807
 3031SER    SC1 6829  10.420  13.676   8.801
 3032GLU     BB 6830  10.812  13.658   9.154
 3032GLU    SC1 6831  11.123  13.666   9.164
 3033LYS     BB 6832  10.524  13.656   9.318
 3033LYS    SC1 6833  10.319  13.549   9.290
 3033LYS    SC2 6834  10.174  13.347   9.433
 3034HIS     BB 6835  10.493  13.640   9.734
 3034HIS    SC1 6836  10.678  13.695   9.757
 3034HIS    SC2 6837  10.868  13.726   9.775
 3034HIS    SC3 6838  10.870  13.860   9.606
 3035GLU     BB 6839  10.280  13.551   9.915
 3035GLU    SC1 6840  10.026  13.445   9.860
 3036GLY     BB 6841  10.353  13.446  10.236
 3037SER     BB 6842  10.304  13.533  10.646
 3037SER    SC1 6843  10.115  13.516  10.690
 3038PHE     BB 6844  10.515  13.435  10.996
 3038PHE    SC1 6845  10.758  13.620  11.169
 3038PHE    SC2 6846  10.841  13.507  10.974
 3038PHE    SC3 6847  10.970  13.683  11.075
 3039ILE     BB 6848  10.349  13.483  11.306
 3039ILE    SC1 6849  10.172  13.400  11.334
 3040GLN     BB 6850  10.543  13.469  11.629
 3040GLN    SC1 6851  10.805  13.616  11.667
 3041GLY     BB 6852  10.461  13.442  11.955
 3042ALA     BB 6853  10.261  13.366  12.163
 3043GLU     BB 6854  10.074  13.300  12.438
 3043GLU    SC1 6855   9.799  13.246  12.330
 3044LYS     BB 6856  10.124  13.273  12.803
 3044LYS    SC1 6857  10.333  13.384  12.834
 3044LYS    SC2 6858  10.556  13.514  12.670
 3045SER     BB 6859   9.961  13.236  13.097
 3045SER    SC1 6860   9.769  13.204  13.097
 3046ILE     BB 6861  10.105  13.227  13.450
 3046ILE    SC1 6862  10.257  13.192  13.588
 3047SER     BB 6863   9.804  13.221  13.721
 3047SER    SC1 6864   9.664  13.148  13.606
 3048LEU     BB 6865   9.845  13.158  14.110
 3048LEU    SC1 6866   9.983  13.173  14.335
 3049ILE     BB 6867   9.533  13.059  14.307
 3049ILE    SC1 6868   9.327  12.970  14.179
 3050ARG     BB 6869   9.579  13.077  14.600
 3050ARG    SC1 6870   9.694  13.136  14.849
 3050ARG    SC2 6871   9.872  12.921  15.089
 3051GLY     BB 6872   9.286  12.871  14.863
 3052GLY     BB 6873   8.947  12.724  14.785
 3053ARG     BB 6874   8.928  12.389  14.675
 3053ARG    SC1 6875   8.742  12.174  14.664
 3053ARG    SC2 6876   8.857  11.819  14.611
 3054SER     BB 6877   9.158  12.173  14.427
 3054SER    SC1 6878   9.290  12.042  14.486
 3055GLU     BB 6879   8.874  12.103  14.202
 3055GLU    SC1 6880   8.596  11.952  14.219
 3056TYR     BB 6881   8.784  12.466  14.130
 3056TYR    SC1 6882   8.496  12.439  13.992
 3056TYR    SC2 6883   8.465  12.440  14.230
 3056TYR    SC3 6884   8.227  12.312  14.079
 3057GLY     BB 6885   9.083  12.572  14.213
 3058ALA     BB 6886   9.237  12.452  13.938
 3059ALA     BB 6887   8.975  12.527  13.735
 3060LEU     BB 6888   8.982  12.854  13.751
 3060LEU    SC1 6889   8.854  13.040  13.613
 3061ALA     BB 6890   9.310  12.857  13.731
 3062TRP     BB 6891   9.312  12.696  13.392
 3062TRP    SC1 6892   9.524  12.605  13.258
 3062TRP    SC2 6893   9.561  12.426  13.135
 3062TRP    SC3 6894   9.694  12.753  13.140
 3062TRP    SC4 6895   9.749  12.518  12.998
 3063GLU     BB 6896   9.155  12.893  13.166
 3063GLU    SC1 6897   8.892  12.781  13.039
 3064LYS     BB 6898   9.344  13.058  12.970
 3064LYS    SC1 6899   9.431  13.063  12.738
 3064LYS    SC2 6900   9.457  13.014  12.469
 3065GLY     BB 6901   9.314  13.390  13.064
 3066SER     BB 6902   9.177  13.529  12.765
 3066SER    SC1 6903   9.189  13.448  12.588
 3067SER     BB 6904   8.894  13.762  12.862
 3067SER    SC1 6905   8.753  13.832  12.747
 3068GLY     BB 6906   8.997  13.778  13.186
 3069LEU     BB 6907   8.694  13.558  13.365
 3069LEU    SC1 6908   8.773  13.592  13.616
 3070GLU     BB 6909   8.454  13.354  13.339
 3070GLU    SC1 6910   8.347  13.288  13.037
 3071GLU     BB 6911   8.215  13.398  13.506
 3071GLU    SC1 6912   8.016  13.634  13.643
 3072LYS     BB 6913   8.100  13.077  13.553
 3072LYS    SC1 6914   7.869  13.088  13.665
 3072LYS    SC2 6915   7.696  13.287  13.813
 3073THR     BB 6916   8.373  12.946  13.689
 3073THR    SC1 6917   8.445  12.767  13.661
 3074PHE     BB 6918   8.462  13.275  13.859
 3074PHE    SC1 6919   8.576  13.505  14.045
 3074PHE    SC2 6920   8.416  13.642  13.929
 3074PHE    SC3 6921   8.449  13.669  14.165
 3075SER     BB 6922   8.193  13.233  14.077
 3075SER    SC1 6923   8.055  13.369  14.089
 3076GLU     BB 6924   8.247  12.871  14.130
 3076GLU    SC1 6925   7.940  12.799  14.020
 3077TRP     BB 6926   8.545  12.923  14.259
 3077TRP    SC1 6927   8.797  13.003  14.270
 3077TRP    SC2 6928   8.933  13.067  14.430
 3077TRP    SC3 6929   8.870  13.181  14.103
 3077TRP    SC4 6930   9.022  13.272  14.319
 3078LEU     BB 6931   8.403  13.201  14.508
 3078LEU    SC1 6932   8.395  13.449  14.602
 3079GLU     BB 6933   8.209  12.999  14.644
 3079GLU    SC1 6934   7.892  13.077  14.730
 3080SER     BB 6935   8.468  12.740  14.692
 3080SER    SC1 6936   8.408  12.564  14.752
 3081VAL     BB 6937   8.653  12.977  14.908
 3081VAL    SC1 6938   8.760  13.142  14.868
 3082LYS     BB 6939   8.436  12.956  15.170
 3082LYS    SC1 6940   8.169  12.948  15.147
 3082LYS    SC2 6941   7.991  12.715  15.084
 3083GLU     BB 6942   8.503  12.578  15.253
 3083GLU    SC1 6943   8.276  12.458  15.338
 3084ASN     BB 6944   8.800  12.611  15.222
 3084ASN    SC1 6945   9.043  12.551  15.210
 3085PRO     BB 6946   9.044  13.006  15.234
 3085PRO    SC1 6947   8.912  13.028  15.369
 3086ALA     BB 6948   9.384  13.113  15.236
 3087VAL     BB 6949   9.569  13.301  15.433
 3087VAL    SC1 6950   9.767  13.288  15.456
 3088ILE     BB 6951   9.539  13.723  15.304
 3088ILE    SC1 6952   9.469  13.662  15.085
 3089ASP     BB 6953   9.605  13.977  15.525
 3089ASP    SC1 6954   9.522  14.206  15.450
 3090PHE     BB 6955   9.703  13.902  15.864
 3090PHE    SC1 6956   9.887  13.653  15.725
 3090PHE    SC2 6957  10.011  13.858  15.734
 3090PHE    SC3 6958  10.124  13.652  15.686
 3091GLU     BB 6959   9.870  14.046  16.171
 3091GLU    SC1 6960   9.814  14.340  16.180
 3092LEU     BB 6961  10.066  14.012  16.485
 3092LEU    SC1 6962  10.206  14.237  16.475
 3093ALA     BB 6963  10.207  13.955  16.849
 3094PRO     BB 6964  10.490  13.735  17.009
 3094PRO    SC1 6965  10.622  13.792  17.134
 3095ILE     BB 6966  10.489  13.368  17.009
 3095ILE    SC1 6967  10.476  13.183  16.894
 3096VAL     BB 6968  10.573  13.328  17.348
 3096VAL    SC1 6969  10.715  13.216  17.432
 3097ASP     BB 6970  10.386  13.536  17.476
 3097ASP    SC1 6971  10.327  13.730  17.631
 3098LEU     BB 6972  10.131  13.236  17.501
 3098LEU    SC1 6973  10.111  13.157  17.248
 3099VAL     BB 6974  10.285  13.054  17.742
 3099VAL    SC1 6975  10.452  12.944  17.756
 3100ARG     BB 6976  10.016  12.966  17.968
 3100ARG    SC1 6977   9.829  13.081  17.918
 3100ARG    SC2 6978   9.661  13.264  18.123
 3101ASN     BB 6979  10.000  12.733  18.240
 3101ASN    SC1 6980   9.835  12.763  18.424
 3102ILE     BB 6981  10.232  12.528  18.183
 3102ILE    SC1 6982  10.406  12.547  18.062
 3103PRO     BB 6983  10.429  12.518  18.533
 3103PRO    SC1 6984  10.425  12.407  18.688
 3104CYS     BB 6985  10.698  12.784  18.545
 3104CYS    SC1 6986  10.881  12.635  18.587
 3105ALA     BB 6987  10.549  12.996  18.310
 3106VAL     BB 6988  10.726  13.282  18.385
 3106VAL    SC1 6989  10.629  13.457  18.394
 3107THR     BB 6990  11.050  13.126  18.358
 3107THR    SC1 6991  11.196  13.175  18.477
 3108LYS     BB 6992  10.970  12.973  18.041
 3108LYS    SC1 6993  10.887  12.749  18.054
 3108LYS    SC2 6994  10.927  12.467  18.094
 3109ARG     BB 6995  10.840  13.290  17.885
 3109ARG    SC1 6996  10.620  13.391  17.892
 3109ARG    SC2 6997  10.326  13.520  18.041
 3110ASN     BB 6998  11.133  13.478  17.974
 3110ASN    SC1 6999  11.082  13.607  18.182
 3111ASN     BB 7000  11.370  13.250  17.867
 3111ASN    SC1 7001  11.448  13.138  18.076
 3112LEU     BB 7002  11.221  13.260  17.508
 3112LEU    SC1 7003  11.155  13.017  17.427
 3113ARG     BB 7004  11.252  13.574  17.483
 3113ARG    SC1 7005  10.999  13.645  17.463
 3113ARG    SC2 7006  10.768  13.835  17.686
 3114LYS     BB 7007  11.593  13.557  17.528
 3114LYS    SC1 7008  11.701  13.626  17.755
 3114LYS    SC2 7009  11.655  13.603  18.069
 3115ALA     BB 7010  11.624  13.320  17.326
 3116LEU     BB 7011  11.484  13.492  17.063
 3116LEU    SC1 7012  11.266  13.621  16.987
 3117GLN     BB 7013  11.745  13.724  17.008
 3117GLN    SC1 7014  11.844  13.816  17.207
 3118GLU     BB 7015  11.917  13.476  16.876
 3118GLU    SC1 7016  12.141  13.431  17.054
 3119TYR     BB 7017  11.663  13.399  16.647
 3119TYR    SC1 7018  11.360  13.305  16.591
 3119TYR    SC2 7019  11.512  13.159  16.478
 3119TYR    SC3 7020  11.271  13.241  16.302
 3120ALA     BB 7021  11.771  13.636  16.451
 3121ALA     BB 7022  12.076  13.580  16.484
 3122LYS     BB 7023  12.062  13.272  16.403
 3122LYS    SC1 7024  11.974  13.054  16.449
 3122LYS    SC2 7025  11.873  12.785  16.468
 3123PHE     BB 7026  11.817  13.331  16.085
 3123PHE    SC1 7027  11.944  13.208  15.773
 3123PHE    SC2 7028  12.091  13.211  15.962
 3123PHE    SC3 7029  12.180  13.241  15.741
 3124ASP     BB 7030  11.835  13.610  15.997
 3124ASP    SC1 7031  12.033  13.766  16.034
 3125PRO     BB 7032  11.737  13.649  15.645
 3125PRO    SC1 7033  11.590  13.710  15.543
 3126CYS     BB 7034  12.026  13.966  15.546
 3126CYS    SC1 7035  11.884  14.036  15.365
 3127GLN     BB 7036  12.236  13.768  15.535
 3127GLN    SC1 7037  12.458  13.626  15.544
 3128CYS     BB 7038  12.106  13.599  15.151
 3128CYS    SC1 7039  12.011  13.441  15.305
 3129ALA     BB 7040  12.138  13.702  14.827
 3130PRO     BB 7041  12.018  13.991  14.810
 3130PRO    SC1 7042  12.009  14.171  14.748
 3131CYS     BB 7043  11.650  13.889  14.593
 3131CYS    SC1 7044  11.530  14.062  14.708
 3132PRO     BB 7045  11.538  13.946  14.177
 3132PRO    SC1 7046  11.567  13.765  14.129
 3133ASN     BB 7047  11.352  14.191  14.168
 3133ASN    SC1 7048  11.339  14.423  14.077
 3134ASN     BB 7049  11.127  14.248  14.481
 3134ASN    SC1 7050  11.013  14.469  14.508
 3135GLY     BB 7051  11.084  13.968  14.644
 3136ARG     BB 7052  11.169  13.962  15.037
 3136ARG    SC1 7053  11.007  13.887  15.181
 3136ARG    SC2 7054  10.660  13.807  15.153
 3137PRO     BB 7055  11.459  13.753  15.056
 3137PRO    SC1 7056  11.644  13.786  15.082
 3138THR     BB 7057  11.262  13.498  15.307
 3138THR    SC1 7058  11.095  13.416  15.249
 3139LEU     BB 7059  11.468  13.206  15.506
 3139LEU    SC1 7060  11.481  13.238  15.769
 3140SER     BB 7061  11.324  12.848  15.572
 3140SER    SC1 7062  11.171  12.731  15.542
 3141GLY     BB 7063  11.608  12.766  15.818
 3142THR     BB 7064  11.840  12.568  15.578
 3142THR    SC1 7065  11.985  12.479  15.483
 3143GLU     BB 7066  11.662  12.744  15.267
 3143GLU    SC1 7067  11.484  12.562  15.140
 3144CYS     BB 7068  11.630  13.154  15.144
 3144CYS    SC1 7069  11.703  13.330  14.999
 3145LEU     BB 7070  11.304  13.088  14.916
 3145LEU    SC1 7071  11.430  12.913  14.763
 3146CYS     BB 7072  11.184  13.397  14.781
 3146CYS    SC1 7073  11.344  13.516  14.646
 3147VAL     BB 7074  10.857  13.518  14.765
 3147VAL    SC1 7075  10.689  13.423  14.815
 3148CYS     BB 7076  10.714  13.810  14.481
 3148CYS    SC1 7077  10.589  13.685  14.318
 3149GLN     BB 7078  10.603  14.132  14.469
 3149GLN    SC1 7079  10.527  14.355  14.492
 3150SER     BB 7080  10.275  14.057  14.183
 3150SER    SC1 7081  10.153  14.030  14.333
 3151GLY     BB 7082  10.407  14.089  13.904
 3152THR     BB 7083  10.734  13.976  13.945
 3152THR    SC1 7084  10.905  14.047  14.007
 3153TYR     BB 7085  10.757  13.611  13.852
 3153TYR    SC1 7086  10.576  13.670  13.562
 3153TYR    SC2 7087  10.655  13.443  13.550
 3153TYR    SC3 7088  10.585  13.561  13.272
 3154GLY     BB 7089  10.815  13.269  13.964
 3155GLU     BB 7090  10.949  13.041  14.091
 3155GLU    SC1 7091  10.810  12.774  14.129
 3156ASN     BB 7092  11.231  13.228  14.261
 3156ASN    SC1 7093  11.418  13.274  14.101
 3157CYS     BB 7094  11.031  13.545  14.106
 3157CYS    SC1 7095  11.124  13.704  14.259
 3158GLU     BB 7096  11.269  13.651  13.778
 3158GLU    SC1 7097  11.516  13.602  13.646
 3159LYS     BB 7098  11.032  13.784  13.557
 3159LYS    SC1 7099  11.084  13.596  13.348
 3159LYS    SC2 7100  11.308  13.476  13.248
 3160GLN     BB 7101  10.872  14.071  13.520
 3160GLN    SC1 7102  11.028  14.248  13.380
 3161SER     BB 7103  10.546  14.179  13.372
 3161SER    SC1 7104  10.380  14.079  13.393
 3162PRO     BB 7105  10.547  14.421  13.111
 3162PRO    SC1 7106  10.579  14.423  12.923
 3163ASP     BB 7107  10.382  14.658  13.362
 3163ASP    SC1 7108  10.257  14.859  13.457
 3164TYR     BB 7109  10.685  14.646  13.561
 3164TYR    SC1 7110  10.820  14.479  13.796
 3164TYR    SC2 7111  10.601  14.552  13.861
 3164TYR    SC3 7112  10.817  14.609  14.077
 3165LYS     BB 7113  10.825  14.969  13.538
 3165LYS    SC1 7114  10.754  15.101  13.355
 3165LYS    SC2 7115  10.530  15.137  13.175
 3166SER     BB 7116  11.034  15.048  13.851
 3166SER    SC1 7117  11.017  15.223  13.936
 3167ASN     BB 7118  11.291  14.822  13.785
 3167ASN    SC1 7119  11.315  14.630  13.627
 3168ALA     BB 7120  11.538  14.898  14.047
 3169VAL     BB 7121  11.318  14.979  14.375
 3169VAL    SC1 7122  11.129  14.944  14.320
 3170ASP     BB 7123  11.595  14.780  14.568
 3170ASP    SC1 7124  11.497  14.549  14.615
 3171GLY     BB 7125  11.541  14.803  15.055
 3172GLN     BB 7126  11.633  14.576  15.195
 3172GLN    SC1 7127  11.659  14.340  15.046
 3173TRP     BB 7128  11.711  14.485  15.538
 3173TRP    SC1 7129  11.534  14.274  15.534
 3173TRP    SC2 7130  11.390  14.168  15.406
 3173TRP    SC3 7131  11.415  14.226  15.754
 3173TRP    SC4 7132  11.239  14.085  15.587
 3174GLY     BB 7133  12.101  14.483  15.654
 3175CYS     BB 7134  12.324  14.250  15.907
 3175CYS    SC1 7135  12.440  14.045  15.860
 3176TRP     BB 7136  12.247  14.359  16.255
 3176TRP    SC1 7137  12.075  14.227  16.415
 3176TRP    SC2 7138  11.893  14.108  16.449
 3176TRP    SC3 7139  12.163  14.209  16.654
 3176TRP    SC4 7140  11.935  14.050  16.689
 3177SER     BB 7141  12.523  14.514  16.468
 3177SER    SC1 7142  12.583  14.699  16.480
 3178SER     BB 7143  12.576  14.307  16.816
 3178SER    SC1 7144  12.723  14.200  16.745
 3179TRP     BB 7145  12.509  14.654  17.088
 3179TRP    SC1 7146  12.693  14.579  17.269
 3179TRP    SC2 7147  12.895  14.491  17.261
 3179TRP    SC3 7148  12.705  14.650  17.513
 3179TRP    SC4 7149  12.956  14.528  17.501
 3180SER     BB 7150  12.704  15.031  17.035
 3180SER    SC1 7151  12.682  15.053  16.842
 3181THR     BB 7152  12.823  15.098  17.333
 3181THR    SC1 7153  12.960  15.028  17.453
 3182CYS     BB 7154  12.592  15.303  17.650
 3182CYS    SC1 7155  12.710  15.193  17.828
 3183ASP     BB 7156  12.460  15.659  17.530
 3183ASP    SC1 7157  12.551  15.621  17.295
 3184ALA     BB 7158  12.372  15.952  17.831
 3185THR     BB 7159  12.097  15.818  17.875
 3185THR    SC1 7160  11.906  15.794  17.907
 3186TYR     BB 7161  12.260  15.464  17.876
 3186TYR    SC1 7162  12.371  15.569  18.155
 3186TYR    SC2 7163  12.350  15.332  18.121
 3186TYR    SC3 7164  12.601  15.407  18.287
 3187LYS     BB 7165  12.137  15.340  17.629
 3187LYS    SC1 7166  12.018  15.460  17.442
 3187LYS    SC2 7167  12.090  15.589  17.203
 3188ARG     BB 7168  12.281  15.109  17.326
 3188ARG    SC1 7169  12.293  14.898  17.448
 3188ARG    SC2 7170  12.207  14.609  17.516
 3189SER     BB 7171  12.130  15.027  16.967
 3189SER    SC1 7172  12.179  15.183  16.859
 3190ARG     BB 7173  12.181  14.730  16.812
 3190ARG    SC1 7174  12.014  14.583  16.976
 3190ARG    SC2 7175  11.791  14.336  17.097
 3191THR     BB 7176  12.079  14.820  16.452
 3191THR    SC1 7177  12.158  14.997  16.430
 3192ARG     BB 7178  12.003  14.659  16.117
 3192ARG    SC1 7179  11.815  14.502  16.053
 3192ARG    SC2 7180  11.841  14.181  15.965
 3193GLU     BB 7181  12.055  14.905  15.882
 3193GLU    SC1 7182  12.231  15.164  15.923
 3194CYS     BB 7183  11.831  14.870  15.585
 3194CYS    SC1 7184  11.716  15.045  15.467
 3195ASN     BB 7185  12.182  14.812  15.310
 3195ASN    SC1 7186  12.342  14.904  15.478
 3196ASN     BB 7187  12.103  14.492  15.152
 3196ASN    SC1 7188  12.265  14.319  15.232
 3197PRO     BB 7189  12.021  14.618  14.854
 3197PRO    SC1 7190  12.041  14.704  14.685
 3198ALA     BB 7191  12.037  15.030  15.024
 3199PRO     BB 7192  11.695  15.132  14.863
 3199PRO    SC1 7193  11.604  15.274  14.950
 3200GLN     BB 7194  11.745  15.220  14.523
 3200GLN    SC1 7195  11.912  15.156  14.322
 3201ARG     BB 7196  11.471  15.444  14.396
 3201ARG    SC1 7197  11.435  15.406  14.157
 3201ARG    SC2 7198  11.389  15.652  13.925
 3202GLY     BB 7199  11.090  15.383  14.553
 3203GLY     BB 7200  11.182  15.140  14.728
 3204LYS     BB 7201  11.049  14.989  14.944
 3204LYS    SC1 7202  11.063  14.722  14.950
 3204LYS    SC2 7203  11.201  14.455  14.997
 3205ARG     BB 7204  11.226  15.074  15.279
 3205ARG    SC1 7205  11.135  15.181  15.483
 3205ARG    SC2 7206  10.838  14.993  15.600
 3206CYS     BB 7207  11.338  14.699  15.558
 3206CYS    SC1 7208  11.427  14.772  15.768
 3207GLU     BB 7209  11.027  14.521  15.640
 3207GLU    SC1 7210  10.917  14.439  15.400
 3208GLY     BB 7211  11.122  14.540  16.050
 3209GLU     BB 7212  11.263  14.784  16.363
 3209GLU    SC1 7213  11.050  14.932  16.588
 3210LYS     BB 7214  11.528  14.868  16.272
 3210LYS    SC1 7215  11.643  15.013  16.103
 3210LYS    SC2 7216  11.760  15.284  16.078
 3211ARG     BB 7217  11.711  14.995  16.592
 3211ARG    SC1 7218  11.701  15.202  16.590
 3211ARG    SC2 7219  11.745  15.499  16.731
 3212GLN     BB 7220  11.671  14.889  16.931
 3212GLN    SC1 7221  11.435  14.696  16.949
 3213GLU     BB 7222  11.777  15.133  17.147
 3213GLU    SC1 7223  11.667  15.391  17.175
 3214GLU     BB 7224  11.766  15.026  17.488
 3214GLU    SC1 7225  11.741  14.705  17.427
 3215ASP     BB 7226  11.956  15.025  17.821
 3215ASP    SC1 7227  11.822  15.171  17.982
 3216CYS     BB 7228  12.209  14.897  17.922
 3216CYS    SC1 7229  12.423  14.789  17.931
 3217THR     BB 7230  12.039  14.749  18.233
 3217THR    SC1 7231  11.854  14.697  18.200
 3218PHE     BB 7232  12.318  14.500  18.374
 3218PHE    SC1 7233  12.381  14.698  18.630
 3218PHE    SC2 7234  12.579  14.563  18.615
 3218PHE    SC3 7235  12.559  14.728  18.788
 3219SER     BB 7236  12.327  14.158  18.500
 3219SER    SC1 7237  12.225  14.018  18.411
 3220ILE     BB 7238  12.426  14.236  18.904
 3220ILE    SC1 7239  12.267  14.343  18.994
 3221MET     BB 7240  12.455  13.928  19.147
 3221MET    SC1 7241  12.254  14.027  19.356
 3222GLU     BB 7242  12.619  13.548  19.131
 3222GLU    SC1 7243  12.794  13.308  19.137
 3223ASN     BB 7244  12.327  13.351  18.993
 3223ASN    SC1 7245  12.125  13.497  18.978
 3224ASN     BB 7246  12.293  13.009  19.104
 3224ASN    SC1 7247  12.447  12.922  19.280
 3225GLY     BB 7248  11.969  12.952  18.893
 3226GLN     BB 7249  11.776  12.968  18.750
 3226GLN    SC1 7250  11.687  13.129  18.513
 3227PRO     BB 7251  11.431  13.016  18.945
 3227PRO    SC1 7252  11.463  13.203  18.958
 3228CYS     BB 7253  11.120  12.845  18.914
 3228CYS    SC1 7254  11.144  12.664  19.070
 3229ILE     BB 7255  10.859  13.102  18.883
 3229ILE    SC1 7256  10.934  13.225  19.047
 3230ASN     BB 7257  10.438  13.103  18.707
 3230ASN    SC1 7258  10.244  12.946  18.732
 3231ASP     BB 7259  10.160  13.391  18.578
 3231ASP    SC1 7260  10.095  13.244  18.380
 3232ASP     BB 7261  10.033  13.365  18.975
 3232ASP    SC1 7262   9.916  13.187  19.114
 3233GLU     BB 7263  10.310  13.543  19.113
 3233GLU    SC1 7264  10.575  13.551  18.945
 3234GLU     BB 7265  10.198  13.656  19.337
 3234GLU    SC1 7266  10.066  13.922  19.308
 3235MET     BB 7267   9.864  13.507  19.503
 3235MET    SC1 7268   9.635  13.302  19.546
 3236LYS     BB 7269  10.001  13.504  19.857
 3236LYS    SC1 7270   9.940  13.308  19.984
 3236LYS    SC2 7271  10.085  13.030  20.031
 3237GLU     BB 7272  10.028  13.774  20.176
 3237GLU    SC1 7273   9.901  13.978  20.073
 3238VAL     BB 7274   9.878  13.608  20.411
 3238VAL    SC1 7275   9.681  13.623  20.438
 3239ASP     BB 7276  10.037  13.277  20.480
 3239ASP    SC1 7277  10.284  13.270  20.414
 3240LEU     BB 7278   9.807  13.072  20.462
 3240LEU    SC1 7279   9.559  13.124  20.385
 3241PRO     BB 7280   9.916  12.844  20.776
 3241PRO    SC1 7281   9.855  12.935  20.932
 3242GLU     BB 7282  10.028  12.505  20.717
 3242GLU    SC1 7283  10.074  12.510  20.418
 3243ILE     BB 7284  10.209  12.376  20.968
 3243ILE    SC1 7285  10.426  12.402  20.893
 3244GLU     BB 7286  10.148  12.234  21.292
 3244GLU    SC1 7287   9.971  12.109  21.441
 3245ALA     BB 7288  10.336  11.938  21.191
 3246ASP     BB 7289  10.562  11.891  21.456
 3246ASP    SC1 7290  10.814  11.925  21.470
 3247SER     BB 7291  10.377  12.087  21.721
 3247SER    SC1 7292  10.288  12.047  21.890
 3248GLY     BB 7293  10.572  12.421  21.755
 3249CYS     BB 7294  10.240  12.664  21.824
 3249CYS    SC1 7295  10.076  12.516  21.730
 3250PRO     BB 7296  10.106  12.984  21.619
 3250PRO    SC1 7297   9.949  12.970  21.513
 3251GLN     BB 7298  10.169  13.338  21.649
 3251GLN    SC1 7299  10.248  13.509  21.494
 3252PRO     BB 7300  10.097  13.497  22.046
 3252PRO    SC1 7301  10.251  13.600  22.007
 3253VAL     BB 7302   9.856  13.820  22.159
 3253VAL    SC1 7303   9.709  13.785  22.028
 3254PRO     BB 7304  10.137  14.060  22.304
 3254PRO    SC1 7305  10.313  14.002  22.265
 3255PRO     BB 7306  10.064  14.360  22.656
 3255PRO    SC1 7307  10.172  14.237  22.753
 3256GLU     BB 7308   9.918  14.646  22.531
 3256GLU    SC1 7309   9.653  14.691  22.560
 3257ASN     BB 7310  10.226  14.753  22.355
 3257ASN    SC1 7311  10.167  14.942  22.203
 3258GLY     BB 7312  10.376  14.514  22.296
 3259PHE     BB 7313  10.559  14.351  22.005
 3259PHE    SC1 7314  10.836  14.465  21.825
 3259PHE    SC2 7315  10.672  14.391  21.666
 3259PHE    SC3 7316  10.897  14.434  21.595
 3260ILE     BB 7317  10.746  14.019  21.952
 3260ILE    SC1 7318  10.647  13.829  21.910
 3261ARG     BB 7319  11.121  13.962  21.899
 3261ARG    SC1 7320  11.304  13.936  22.058
 3261ARG    SC2 7321  11.408  13.660  22.231
 3262ASN     BB 7322  11.075  13.744  21.662
 3262ASN    SC1 7323  11.220  13.658  21.477
 3263GLU     BB 7324  10.714  13.760  21.438
 3263GLU    SC1 7325  10.533  14.003  21.430
 3264LYS     BB 7326  10.672  13.422  21.242
 3264LYS    SC1 7327  10.925  13.404  21.158
 3264LYS    SC2 7328  11.066  13.163  21.090
 3265GLN     BB 7329  10.485  13.215  21.206
 3265GLN    SC1 7330  10.286  13.125  21.093
 3266LEU     BB 7331  10.539  12.882  21.510
 3266LEU    SC1 7332  10.411  12.723  21.341
 3267TYR     BB 7333  10.771  12.838  21.668
 3267TYR    SC1 7334  10.914  13.112  21.605
 3267TYR    SC2 7335  10.884  13.090  21.842
 3267TYR    SC3 7336  10.703  13.309  21.718
 3268LEU     BB 7337  10.951  12.483  21.835
 3268LEU    SC1 7338  11.084  12.259  21.783
 3269VAL     BB 7339  10.879  12.370  22.214
 3269VAL    SC1 7340  10.710  12.271  22.174
 3270GLY     BB 7341  11.093  12.600  22.305
 3271GLU     BB 7342  11.115  12.812  22.112
 3271GLU    SC1 7343  11.358  12.855  21.915
 3272ASP     BB 7344  11.165  13.150  22.311
 3272ASP    SC1 7345  11.353  13.064  22.460
 3273VAL     BB 7346  10.977  13.427  22.264
 3273VAL    SC1 7347  10.924  13.543  22.110
 3274GLU     BB 7348  11.019  13.853  22.461
 3274GLU    SC1 7349  11.267  14.040  22.557
 3275ILE     BB 7350  10.736  14.073  22.402
 3275ILE    SC1 7351  10.654  14.117  22.607
 3276SER     BB 7352  10.920  14.397  22.341
 3276SER    SC1 7353  11.059  14.383  22.205
 3277CYS     BB 7354  10.821  14.706  22.465
 3277CYS    SC1 7355  10.964  14.878  22.552
 3278LEU     BB 7356  10.727  15.058  22.225
 3278LEU    SC1 7357  10.642  14.880  22.048
 3279THR     BB 7358  10.906  15.336  22.355
 3279THR    SC1 7359  11.094  15.357  22.308
 3280GLY     BB 7360  10.801  15.395  22.695
 3281PHE     BB 7361  10.634  15.202  22.752
 3281PHE    SC1 7362  10.307  15.269  22.829
 3281PHE    SC2 7363  10.350  15.217  22.599
 3281PHE    SC3 7364  10.149  15.140  22.703
 3282GLU     BB 7365  10.953  14.876  23.066
 3282GLU    SC1 7366  11.189  14.944  23.253
 3283THR     BB 7367  10.863  14.557  23.006
 3283THR    SC1 7368  10.880  14.404  22.886
 3284VAL     BB 7369  10.839  14.459  23.361
 3284VAL    SC1 7370  10.794  14.599  23.497
 3285GLY     BB 7371  10.832  14.078  23.438
 3286TYR     BB 7372  10.918  13.857  23.374
 3286TYR    SC1 7373  11.021  13.561  23.227
 3286TYR    SC2 7374  10.817  13.545  23.353
 3286TYR    SC3 7375  10.815  13.366  23.100
 3287GLN     BB 7376  10.941  13.909  22.932
 3287GLN    SC1 7377  11.240  13.965  23.020
 3288TYR     BB 7378  10.940  13.609  22.726
 3288TYR    SC1 7379  11.141  13.386  22.756
 3288TYR    SC2 7380  11.286  13.565  22.691
 3288TYR    SC3 7381  11.396  13.402  22.930
 3289PHE     BB 7382  10.672  13.427  22.654
 3289PHE    SC1 7383  10.447  13.668  22.696
 3289PHE    SC2 7384  10.475  13.599  22.468
 3289PHE    SC3 7385  10.254  13.625  22.559
 3290ARG     BB 7386  10.767  13.091  22.557
 3290ARG    SC1 7387  10.902  12.993  22.706
 3290ARG    SC2 7388  11.136  12.775  22.744
 3291CYS     BB 7389  10.602  12.737  22.366
 3291CYS    SC1 7390  10.621  12.736  22.127
 3292LEU     BB 7391  10.486  12.499  22.576
 3292LEU    SC1 7392  10.351  12.561  22.796
 3293PRO     BB 7393  10.469  12.170  22.588
 3293PRO    SC1 7394  10.616  12.064  22.644
 3294ASP     BB 7395  10.167  12.133  22.458
 3294ASP    SC1 7396  10.044  11.915  22.509
 3295GLY     BB 7397  10.139  12.409  22.210
 3296THR     BB 7398  10.042  12.664  22.415
 3296THR    SC1 7399   9.902  12.800  22.416
 3297TRP     BB 7400  10.305  13.062  22.570
 3297TRP    SC1 7401  10.313  13.110  22.312
 3297TRP    SC2 7402  10.226  13.032  22.126
 3297TRP    SC3 7403  10.496  13.246  22.198
 3297TRP    SC4 7404  10.401  13.116  21.969
 3298ARG     BB 7405  10.389  13.112  22.857
 3298ARG    SC1 7406  10.542  12.956  23.008
 3298ARG    SC2 7407  10.584  12.847  23.352
 3299GLN     BB 7408  10.224  13.363  22.967
 3299GLN    SC1 7409   9.913  13.379  22.884
 3300GLY     BB 7410  10.357  13.559  23.156
 3301ASP     BB 7411  10.314  13.736  23.422
 3301ASP    SC1 7412  10.286  13.759  23.675
 3302VAL     BB 7413  10.483  14.141  23.232
 3302VAL    SC1 7414  10.529  14.010  23.088
 3303GLU     BB 7415  10.373  14.434  23.135
 3303GLU    SC1 7416  10.085  14.416  23.207
 3304CYS     BB 7417  10.488  14.719  22.981
 3304CYS    SC1 7418  10.485  14.658  22.749
 3305GLN     BB 7419  10.488  15.010  23.173
 3305GLN    SC1 7420  10.359  14.860  23.434
 3306ARG     BB 7421  10.618  15.293  23.149
 3306ARG    SC1 7422  10.811  15.414  23.253
 3306ARG    SC2 7423  11.115  15.378  23.093
 3307ALA     BB 7424   9.729   6.782   9.228
 3308ALA     BB 7425   9.681   6.481   9.166
 3309THR     BB 7426   9.306   6.321   9.208
 3309THR    SC1 7427   9.189   6.454   9.127
 3310PRO     BB 7428   9.400   5.979   9.495
 3310PRO    SC1 7429   9.582   6.033   9.498
 3311ALA     BB 7430   9.086   5.830   9.566
 3312ALA     BB 7431   8.798   5.743   9.824
 3313VAL     BB 7432   8.945   5.440  10.036
 3313VAL    SC1 7433   9.122   5.348  10.046
 3314THR     BB 7434   8.750   5.161  10.266
 3314THR    SC1 7435   8.785   4.976  10.217
 3315CYS     BB 7436   8.986   5.165  10.808
 3315CYS    SC1 7437   8.831   5.007  10.714
 3316GLN     BB 7438   9.126   4.713  10.893
 3316GLN    SC1 7439   9.297   4.687  10.708
 3317LEU     BB 7440   9.128   4.688  11.194
 3317LEU    SC1 7441   8.909   4.797  11.295
 3318SER     BB 7442   9.327   4.403  11.300
 3318SER    SC1 7443   9.521   4.386  11.289
 3319ASN     BB 7444   9.147   4.083  11.425
 3319ASN    SC1 7445   9.098   3.973  11.206
 3320TRP     BB 7446   9.162   4.068  11.768
 3320TRP    SC1 7447   8.905   3.991  11.806
 3320TRP    SC2 7448   8.696   4.054  11.826
 3320TRP    SC3 7449   8.854   3.742  11.784
 3320TRP    SC4 7450   8.593   3.827  11.841
 3321SER     BB 7451   9.506   4.000  11.952
 3321SER    SC1 7452   9.631   4.097  11.837
 3322GLU     BB 7453   9.536   3.744  12.308
 3322GLU    SC1 7454   9.758   3.777  12.285
 3323TRP     BB 7455   9.245   3.700  12.536
 3323TRP    SC1 7456   9.067   3.571  12.385
 3323TRP    SC2 7457   8.883   3.451  12.374
 3323TRP    SC3 7458   9.087   3.610  12.133
 3323TRP    SC4 7459   8.862   3.443  12.125
 3324THR     BB 7460   9.445   3.812  12.851
 3324THR    SC1 7461   9.615   3.892  12.798
 3325ASP     BB 7462   9.351   3.715  13.183
 3325ASP    SC1 7463   9.357   3.481  13.285
 3326CYS     BB 7464   9.076   3.908  13.328
 3326CYS    SC1 7465   8.899   3.767  13.407
 3327PHE     BB 7466   9.150   4.213  13.552
 3327PHE    SC1 7467   9.407   4.354  13.689
 3327PHE    SC2 7468   9.483   4.133  13.636
 3327PHE    SC3 7469   9.633   4.290  13.739
 3328PRO     BB 7470   8.926   4.189  13.849
 3328PRO    SC1 7471   8.857   4.019  13.897
 3329CYS     BB 7472   8.886   4.516  13.951
 3329CYS    SC1 7473   8.830   4.707  14.085
 3330GLN     BB 7474   8.804   4.600  13.612
 3330GLN    SC1 7475   8.535   4.789  13.680
 3331ASP     BB 7476   8.615   4.276  13.572
 3331ASP    SC1 7477   8.372   4.330  13.519
 3332LYS     BB 7478   8.798   4.218  13.180
 3332LYS    SC1 7479   8.729   4.451  13.155
 3332LYS    SC2 7480   8.495   4.642  13.162
 3333LYS     BB 7481   8.938   4.027  12.951
 3333LYS    SC1 7482   8.891   3.777  12.850
 3333LYS    SC2 7483   8.971   3.520  12.968
 3334TYR     BB 7484   9.075   4.260  12.757
 3334TYR    SC1 7485   9.241   4.423  13.014
 3334TYR    SC2 7486   9.393   4.326  12.855
 3334TYR    SC3 7487   9.440   4.224  13.144
 3335ARG     BB 7488   9.141   4.216  12.458
 3335ARG    SC1 7489   9.104   4.050  12.283
 3335ARG    SC2 7490   8.759   3.981  12.301
 3336HIS     BB 7491   9.315   4.499  12.194
 3336HIS    SC1 7492   9.495   4.428  12.217
 3336HIS    SC2 7493   9.681   4.380  12.239
 3336HIS    SC3 7494   9.637   4.257  12.411
 3337ARG     BB 7495   9.286   4.513  11.811
 3337ARG    SC1 7496   9.072   4.528  11.695
 3337ARG    SC2 7497   8.820   4.429  11.550
 3338SER     BB 7498   9.633   4.730  11.670
 3338SER    SC1 7499   9.814   4.666  11.636
 3339LEU     BB 7500   9.426   4.934  11.408
 3339LEU    SC1 7501   9.220   5.033  11.541
 3340LEU     BB 7502   9.516   4.914  11.155
 3340LEU    SC1 7503   9.742   4.790  11.092
 3341GLN     BB 7504   9.432   5.133  10.891
 3341GLN    SC1 7505   9.608   5.270  10.748
 3342PRO     BB 7506   9.169   5.424  10.900
 3342PRO    SC1 7507   9.275   5.579  10.924
 3343ASN     BB 7508   8.963   5.437  10.632
 3343ASN    SC1 7509   8.753   5.570  10.611
 3344LYS     BB 7510   9.192   5.764  10.492
 3344LYS    SC1 7511   9.400   5.623  10.455
 3344LYS    SC2 7512   9.515   5.466  10.216
 3345PHE     BB 7513   8.925   5.888  10.212
 3345PHE    SC1 7514   9.159   6.118  10.104
 3345PHE    SC2 7515   9.231   5.906  10.019
 3345PHE    SC3 7516   9.372   6.099   9.994
 3346GLY     BB 7517   8.670   5.865  10.236
 3347GLY     BB 7518   8.531   5.497  10.174
 3348THR     BB 7519   8.448   5.210  10.492
 3348THR    SC1 7520   8.326   5.058  10.500
 3349ILE     BB 7521   8.489   5.301  10.905
 3349ILE    SC1 7522   8.323   5.423  10.946
 3350CYS     BB 7523   8.526   5.024  11.085
 3350CYS    SC1 7524   8.478   4.815  10.977
 3351SER     BB 7525   8.326   4.977  11.443
 3351SER    SC1 7526   8.161   5.071  11.398
 3352GLY     BB 7527   8.496   4.823  11.620
 3353ASP     BB 7528   8.771   4.987  11.810
 3353ASP    SC1 7529   8.715   5.232  11.767
 3354ILE     BB 7530   9.023   4.893  11.990
 3354ILE    SC1 7531   9.157   5.053  12.016
 3355TRP     BB 7532   8.997   4.745  12.358
 3355TRP    SC1 7533   9.013   4.807  12.610
 3355TRP    SC2 7534   9.147   4.799  12.785
 3355TRP    SC3 7535   8.802   4.863  12.742
 3355TRP    SC4 7536   8.973   4.835  12.961
 3356ASP     BB 7537   8.764   4.484  12.330
 3356ASP    SC1 7538   8.742   4.450  12.078
 3357GLN     BB 7539   8.635   4.382  12.620
 3357GLN    SC1 7540   8.392   4.586  12.606
 3358ALA     BB 7541   8.515   4.074  12.738
 3359SER     BB 7542   8.327   4.148  13.052
 3359SER    SC1 7543   8.177   4.269  13.079
 3360CYS     BB 7544   8.472   3.837  13.350
 3360CYS    SC1 7545   8.527   3.698  13.163
 3361SER     BB 7546   8.446   3.825  13.684
 3361SER    SC1 7547   8.361   3.944  13.812
 3362SER     BB 7548   8.701   3.579  13.825
 3362SER    SC1 7549   8.677   3.390  13.784
 3363SER     BB 7550   8.986   3.526  14.171
 3363SER    SC1 7551   8.976   3.408  14.326
 3364THR     BB 7552   9.205   3.831  14.242
 3364THR    SC1 7553   9.300   3.974  14.150
 3365THR     BB 7554   8.982   4.019  14.528
 3365THR    SC1 7555   8.862   3.890  14.610
 3366CYS     BB 7556   8.952   4.389  14.464
 3366CYS    SC1 7557   8.758   4.442  14.596
 3367VAL     BB 7558   9.145   4.680  14.580
 3367VAL    SC1 7559   9.182   4.851  14.482
 3368ARG     BB 7560   9.256   4.578  14.916
 3368ARG    SC1 7561   9.158   4.353  14.971
 3368ARG    SC2 7562   8.894   4.149  15.063
 3369GLN     BB 7563   9.216   4.850  15.078
 3369GLN    SC1 7564   9.085   5.088  14.908
 3370ALA     BB 7565   9.533   4.863  15.237
 3371GLN     BB 7566   9.689   4.994  14.916
 3371GLN    SC1 7567   9.549   5.001  14.726
 3372CYS     BB 7568   9.909   5.181  15.128
 3372CYS    SC1 7569   9.944   5.417  15.105
 3373GLY     BB 7570  10.003   5.167  15.490
 3374GLN     BB 7571  10.033   5.333  15.661
 3374GLN    SC1 7572  10.125   5.439  15.914
 3375ASP     BB 7573   9.693   5.607  15.611
 3375ASP    SC1 7574   9.870   5.746  15.492
 3376PHE     BB 7575   9.348   5.629  15.566
 3376PHE    SC1 7576   9.239   5.637  15.871
 3376PHE    SC2 7577   9.156   5.440  15.760
 3376PHE    SC3 7578   9.057   5.513  15.966
 3377GLN     BB 7579   9.282   5.552  15.200
 3377GLN    SC1 7580   9.402   5.336  15.118
 3378CYS     BB 7581   8.917   5.663  15.079
 3378CYS    SC1 7582   8.966   5.897  15.097
 3379LYS     BB 7583   8.632   5.368  14.936
 3379LYS    SC1 7584   8.666   5.219  15.119
 3379LYS    SC2 7585   8.852   5.261  15.378
 3380GLU     BB 7586   8.561   5.437  14.638
 3380GLU    SC1 7587   8.358   5.352  14.463
 3381THR     BB 7588   8.892   5.504  14.501
 3381THR    SC1 7589   8.903   5.656  14.379
 3382GLY     BB 7590   9.306   5.467  14.616
 3383ARG     BB 7591   9.370   5.807  14.713
 3383ARG    SC1 7592   9.318   5.942  14.510
 3383ARG    SC2 7593   9.206   6.301  14.460
 3384CYS     BB 7594   9.541   5.828  15.024
 3384CYS    SC1 7595   9.771   5.835  14.953
 3385LEU     BB 7596   9.493   6.013  15.260
 3385LEU    SC1 7597   9.290   6.131  15.381
 3386LYS     BB 7598   9.788   6.230  15.550
 3386LYS    SC1 7599   9.765   6.434  15.421
 3386LYS    SC2 7600   9.570   6.464  15.164
 3387ARG     BB 7601   9.590   6.271  15.837
 3387ARG    SC1 7602   9.544   6.056  15.950
 3387ARG    SC2 7603   9.759   5.820  16.068
 3388HIS     BB 7604   9.536   6.608  15.856
 3388HIS    SC1 7605   9.661   6.757  15.861
 3388HIS    SC2 7606   9.802   6.888  15.873
 3388HIS    SC3 7607   9.670   7.048  15.812
 3389LEU     BB 7608   9.295   6.596  15.598
 3389LEU    SC1 7609   9.150   6.623  15.378
 3390VAL     BB 7610   9.066   6.372  15.727
 3390VAL    SC1 7611   9.122   6.209  15.829
 3391CYS     BB 7612   8.777   6.610  15.845
 3391CYS    SC1 7613   8.787   6.512  16.064
 3392ASN     BB 7614   8.965   6.900  15.736
 3392ASN    SC1 7615   9.163   7.016  15.833
 3393GLY     BB 7616   8.715   6.981  15.591
 3394ASP     BB 7617   8.629   6.968  15.274
 3394ASP    SC1 7618   8.445   7.124  15.194
 3395GLN     BB 7619   8.638   6.640  15.056
 3395GLN    SC1 7620   8.377   6.641  14.948
 3396ASP     BB 7621   8.932   6.557  14.888
 3396ASP    SC1 7622   9.155   6.439  14.920
 3397CYS     BB 7623   8.779   6.246  14.704
 3397CYS    SC1 7624   8.867   6.025  14.669
 3398LEU     BB 7625   8.470   6.259  14.590
 3398LEU    SC1 7626   8.298   6.422  14.472
 3399ASP     BB 7627   8.375   5.896  14.789
 3399ASP    SC1 7628   8.129   5.881  14.721
 3400GLY     BB 7629   8.402   6.145  15.095
 3401SER     BB 7630   8.437   5.914  15.340
 3401SER    SC1 7631   8.465   5.721  15.332
 3402ASP     BB 7632   8.714   6.098  15.534
 3402ASP    SC1 7633   8.863   5.896  15.577
 3403GLU     BB 7634   8.504   6.329  15.619
 3403GLU    SC1 7635   8.341   6.573  15.540
 3404ASP     BB 7636   8.240   6.121  15.684
 3404ASP    SC1 7637   7.998   6.116  15.604
 3405ASP     BB 7638   8.238   5.916  16.038
 3405ASP    SC1 7639   8.033   5.778  16.103
 3406CYS     BB 7640   8.345   6.299  16.133
 3406CYS    SC1 7641   8.200   6.461  16.031
 3407GLU     BB 7642   8.406   6.264  16.445
 3407GLU    SC1 7643   8.707   6.134  16.553
 3408ASP     BB 7644   8.387   6.486  16.614
 3408ASP    SC1 7645   8.222   6.600  16.772
 3409VAL     BB 7646   8.509   6.791  16.333
 3409VAL    SC1 7647   8.359   6.909  16.274
 3410ARG     BB 7648   8.723   7.134  16.504
 3410ARG    SC1 7649   8.860   7.336  16.513
 3410ARG    SC2 7650   8.958   7.470  16.217
 3411ALA     BB 7651   8.978   6.955  16.255
 3412ILE     BB 7652   8.688   7.187  15.930
 3412ILE    SC1 7653   8.520   7.301  16.052
 3413ASP     BB 7654   8.858   7.513  15.759
 3413ASP    SC1 7655   8.947   7.449  15.528
 3414GLU     BB 7656   8.669   7.762  15.861
 3414GLU    SC1 7657   8.617   7.901  16.167
 3415ASP     BB 7658   8.559   7.920  15.595
 3415ASP    SC1 7659   8.318   7.976  15.534
 3416CYS     BB 7660   8.899   7.988  15.410
 3416CYS    SC1 7661   9.064   8.115  15.530
 3417SER     BB 7662   8.658   7.796  15.146
 3417SER    SC1 7663   8.596   7.613  15.118
 3418GLN     BB 7664   8.529   8.073  15.064
 3418GLN    SC1 7665   8.398   8.334  15.208
 3419TYR     BB 7666   8.739   8.140  14.818
 3419TYR    SC1 7667   8.854   8.459  14.898
 3419TYR    SC2 7668   8.972   8.273  14.992
 3419TYR    SC3 7669   8.943   8.509  15.191
 3420GLU     BB 7670   8.645   7.973  14.584
 3420GLU    SC1 7671   8.465   7.949  14.401
 3421PRO     BB 7672   8.946   7.768  14.347
 3421PRO    SC1 7673   8.929   7.625  14.472
 3422ILE     BB 7674   9.156   7.901  14.087
 3422ILE    SC1 7675   9.371   7.880  14.114
 3423PRO     BB 7676   9.098   8.147  13.766
 3423PRO    SC1 7677   9.096   8.330  13.717
 3424GLY     BB 7678   8.940   7.791  13.511
 3425SER     BB 7679   9.259   7.645  13.636
 3425SER    SC1 7680   9.418   7.754  13.609
 3426GLN     BB 7681   9.162   7.295  13.544
 3426GLN    SC1 7682   8.850   7.187  13.471
 3427LYS     BB 7683   9.270   7.334  13.245
 3427LYS    SC1 7684   9.119   7.200  13.067
 3427LYS    SC2 7685   9.059   6.927  13.108
 3428ALA     BB 7686   9.608   7.353  13.354
 3429ALA     BB 7687   9.612   6.996  13.552
 3430LEU     BB 7688   9.551   6.800  13.164
 3430LEU    SC1 7689   9.524   6.963  12.956
 3431GLY     BB 7690   9.720   6.562  12.963
 3432TYR     BB 7691   9.765   6.610  12.626
 3432TYR    SC1 7692   9.749   6.895  12.502
 3432TYR    SC2 7693   9.949   6.886  12.634
 3432TYR    SC3 7694  10.004   6.961  12.338
 3433ASN     BB 7695   9.688   6.405  12.321
 3433ASN    SC1 7696   9.438   6.402  12.301
 3434ILE     BB 7697   9.941   6.473  12.112
 3434ILE    SC1 7698  10.125   6.319  12.086
 3435LEU     BB 7699   9.710   6.373  11.814
 3435LEU    SC1 7700   9.551   6.233  11.654
 3436THR     BB 7701   9.346   6.605  11.839
 3436THR    SC1 7702   9.223   6.581  11.690
 3437GLN     BB 7703   9.537   6.844  12.030
 3437GLN    SC1 7704   9.767   6.915  11.962
 3438GLU     BB 7705   9.331   6.923  12.242
 3438GLU    SC1 7706   9.051   6.992  12.063
 3439ASP     BB 7707   9.294   6.740  12.628
 3439ASP    SC1 7708   9.068   6.850  12.667
 3440ALA     BB 7709   9.354   6.441  12.847
 3441GLN     BB 7710   9.196   6.410  13.144
 3441GLN    SC1 7711   8.922   6.385  13.059
 3442SER     BB 7712   9.307   6.594  13.404
 3442SER    SC1 7713   9.219   6.697  13.544
 3443VAL     BB 7714   9.650   6.459  13.496
 3443VAL    SC1 7715   9.745   6.301  13.417
 3444TYR     BB 7716   9.640   6.607  13.824
 3444TYR    SC1 7717   9.939   6.512  13.860
 3444TYR    SC2 7718   9.964   6.734  13.771
 3444TYR    SC3 7719  10.235   6.586  13.807
 3445ASP     BB 7720   9.354   6.655  14.053
 3445ASP    SC1 7721   9.116   6.639  14.144
 3446ALA     BB 7722   9.307   7.052  13.960
 3447SER     BB 7723   9.082   7.095  14.268
 3447SER    SC1 7724   8.902   7.119  14.339
 3448TYR     BB 7725   9.203   6.860  14.626
 3448TYR    SC1 7726   9.443   6.663  14.671
 3448TYR    SC2 7727   9.479   6.814  14.488
 3448TYR    SC3 7728   9.727   6.787  14.672
 3449TYR     BB 7729   9.275   7.132  14.796
 3449TYR    SC1 7730   9.007   7.267  14.838
 3449TYR    SC2 7731   9.011   7.103  15.013
 3449TYR    SC3 7732   8.783   7.055  14.808
 3450GLY     BB 7733   9.476   6.934  15.090
 3451GLY     BB 7734   9.372   7.088  15.360
 3452GLN     BB 7735   9.534   7.345  15.338
 3452GLN    SC1 7736   9.736   7.417  15.542
 3453CYS     BB 7737   9.493   7.880  15.349
 3453CYS    SC1 7738   9.402   7.798  15.555
 3454GLU     BB 7739   9.667   7.818  15.131
 3454GLU    SC1 7740   9.567   7.600  14.940
 3455THR     BB 7741   9.519   8.135  14.875
 3455THR    SC1 7742   9.486   8.275  15.008
 3456VAL     BB 7743   9.646   8.383  14.539
 3456VAL    SC1 7744   9.842   8.363  14.572
 3457TYR     BB 7745   9.519   8.668  14.383
 3457TYR    SC1 7746   9.781   8.679  14.189
 3457TYR    SC2 7747   9.744   8.857  14.345
 3457TYR    SC3 7748   9.946   8.933  14.122
 3458ASN     BB 7749   9.300   8.773  14.137
 3458ASN    SC1 7750   9.108   8.712  13.988
 3459GLY     BB 7751   9.444   9.101  13.998
 3460GLU     BB 7752   9.191   9.179  13.841
 3460GLU    SC1 7753   9.096   9.202  13.591
 3461TRP     BB 7754   8.950   9.197  14.132
 3461TRP    SC1 7755   9.090   9.242  14.356
 3461TRP    SC2 7756   9.273   9.182  14.462
 3461TRP    SC3 7757   8.996   9.386  14.544
 3461TRP    SC4 7758   9.231   9.306  14.675
 3462ARG     BB 7759   8.746   9.407  13.872
 3462ARG    SC1 7760   8.878   9.593  13.766
 3462ARG    SC2 7761   9.010   9.887  13.720
 3463GLU     BB 7762   8.391   9.398  13.823
 3463GLU    SC1 7763   8.340   9.220  13.612
 3464LEU     BB 7764   8.157   9.715  13.834
 3464LEU    SC1 7765   8.109   9.949  13.719
 3465ARG     BB 7766   7.844   9.815  14.111
 3465ARG    SC1 7767   7.932   9.652  14.261
 3465ARG    SC2 7768   8.078   9.398  14.533
 3466TYR     BB 7769   7.654  10.042  14.097
 3466TYR    SC1 7770   7.451  10.276  13.943
 3466TYR    SC2 7771   7.410  10.074  13.820
 3466TYR    SC3 7772   7.162  10.260  13.831
 3467ASP     BB 7773   7.431  10.079  14.342
 3467ASP    SC1 7774   7.395   9.871  14.486
 3468SER     BB 7775   7.068  10.246  14.290
 3468SER    SC1 7776   6.892  10.273  14.210
 3469THR     BB 7777   7.109  10.285  14.658
 3469THR    SC1 7778   7.024  10.149  14.769
 3470CYS     BB 7779   7.285  10.585  14.654
 3470CYS    SC1 7780   7.446  10.632  14.826
 3471GLU     BB 7781   7.404  10.656  14.370
 3471GLU    SC1 7782   7.253  10.715  14.115
 3472ARG     BB 7783   7.752  10.478  14.320
 3472ARG    SC1 7784   7.775  10.370  14.550
 3472ARG    SC2 7785   7.851  10.032  14.545
 3473LEU     BB 7786   8.003  10.245  14.087
 3473LEU    SC1 7787   7.973  10.410  13.882
 3474TYR     BB 7788   8.191  10.148  14.222
 3474TYR    SC1 7789   8.423  10.372  14.248
 3474TYR    SC2 7790   8.336  10.306  14.461
 3474TYR    SC3 7791   8.306  10.610  14.408
 3475TYR     BB 7792   8.407   9.832  14.132
 3475TYR    SC1 7793   8.538   9.993  13.904
 3475TYR    SC2 7794   8.656  10.031  14.109
 3475TYR    SC3 7795   8.672  10.272  13.915
 3476GLY     BB 7796   8.472   9.577  14.292
 3477ASP     BB 7797   8.542   9.315  14.594
 3477ASP    SC1 7798   8.524   9.475  14.792
 3478ASP     BB 7799   8.438   8.957  14.575
 3478ASP    SC1 7800   8.195   8.899  14.625
 3479GLU     BB 7801   8.664   8.753  14.338
 3479GLU    SC1 7802   8.561   8.710  14.113
 3480LYS     BB 7803   8.929   8.808  14.533
 3480LYS    SC1 7804   8.906   8.928  14.733
 3480LYS    SC2 7805   8.880   9.101  14.945
 3481TYR     BB 7806   9.259   8.636  14.650
 3481TYR    SC1 7807   9.323   8.787  14.950
 3481TYR    SC2 7808   9.415   8.938  14.788
 3481TYR    SC3 7809   9.631   8.817  14.974
 3482PHE     BB 7810   9.232   8.264  14.585
 3482PHE    SC1 7811   8.938   8.311  14.457
 3482PHE    SC2 7812   9.100   8.338  14.282
 3482PHE    SC3 7813   8.868   8.315  14.228
 3483ARG     BB 7814   9.220   7.964  14.687
 3483ARG    SC1 7815   9.165   7.810  14.878
 3483ARG    SC2 7816   9.128   7.616  15.125
 3484LYS     BB 7817   9.493   7.816  14.535
 3484LYS    SC1 7818   9.742   7.855  14.500
 3484LYS    SC2 7819   9.939   7.829  14.713
 3485PRO     BB 7820   9.464   7.377  14.491
 3485PRO    SC1 7821   9.373   7.404  14.327
 3486TYR     BB 7822   9.750   7.259  14.582
 3486TYR    SC1 7823   9.993   7.339  14.756
 3486TYR    SC2 7824   9.875   7.158  14.860
 3486TYR    SC3 7825   9.993   7.357  15.065
 3487ASN     BB 7826   9.903   7.141  14.310
 3487ASN    SC1 7827   9.744   7.026  14.154
 3488PHE     BB 7828  10.007   7.484  14.182
 3488PHE    SC1 7829   9.873   7.464  13.873
 3488PHE    SC2 7830   9.726   7.602  14.004
 3488PHE    SC3 7831   9.635   7.434  13.859
 3489LEU     BB 7832  10.279   7.614  14.272
 3489LEU    SC1 7833  10.420   7.595  14.496
 3490LYS     BB 7834  10.275   7.871  14.109
 3490LYS    SC1 7835  10.427   8.061  14.072
 3490LYS    SC2 7836  10.542   8.203  13.811
 3491TYR     BB 7837   9.967   8.079  13.928
 3491TYR    SC1 7838   9.756   8.178  14.082
 3491TYR    SC2 7839   9.678   8.157  13.856
 3491TYR    SC3 7840   9.487   8.325  14.033
 3492HIS     BB 7841  10.095   8.437  13.894
 3492HIS    SC1 7842  10.251   8.543  13.945
 3492HIS    SC2 7843  10.421   8.628  13.977
 3492HIS    SC3 7844  10.331   8.825  13.978
 3493PHE     BB 7845   9.855   8.643  13.732
 3493PHE    SC1 7846   9.575   8.833  13.632
 3493PHE    SC2 7847   9.532   8.618  13.730
 3493PHE    SC3 7848   9.370   8.719  13.584
 3494GLU     BB 7849  10.071   8.864  13.527
 3494GLU    SC1 7850  10.405   8.769  13.503
 3495ALA     BB 7851   9.959   9.114  13.282
 3496LEU     BB 7852  10.087   9.118  12.971
 3496LEU    SC1 7853  10.347   9.082  12.933
 3497ALA     BB 7854  10.050   9.149  12.564
 3498ASP     BB 7855  10.298   9.134  12.382
 3498ASP    SC1 7856  10.472   8.953  12.424
 3499THR     BB 7857  10.249   9.269  11.996
 3499THR    SC1 7858  10.097   9.389  11.978
 3500GLY     BB 7859  10.516   9.189  11.788
 3501ILE     BB 7860  10.414   9.205  11.463
 3501ILE    SC1 7861  10.303   9.393  11.462
 3502SER     BB 7862  10.570   9.352  11.066
 3502SER    SC1 7863  10.612   9.163  11.052
 3503SER     BB 7864  10.402   9.437  10.726
 3503SER    SC1 7865  10.291   9.548  10.610
 3504GLU     BB 7866  10.660   9.403  10.411
 3504GLU    SC1 7867  10.825   9.197  10.419
 3505PHE     BB 7868  10.584   9.467  10.133
 3505PHE    SC1 7869  10.380   9.730   9.965
 3505PHE    SC2 7870  10.243   9.593  10.107
 3505PHE    SC3 7871  10.189   9.616   9.874
 3506TYR     BB 7872  10.744   9.442   9.826
 3506TYR    SC1 7873  11.044   9.429   9.729
 3506TYR    SC2 7874  10.942   9.215   9.694
 3506TYR    SC3 7875  11.240   9.220   9.610
 3507ASP     BB 7876  10.595   9.511   9.542
 3507ASP    SC1 7877  10.429   9.668   9.428
 3508ASN     BB 7878  10.848   9.483   9.230
 3508ASN    SC1 7879  11.094   9.503   9.266
 3509ALA     BB 7880  10.700   9.500   8.959
 3510ASN     BB 7881  10.938   9.499   8.641
 3510ASN    SC1 7882  11.137   9.357   8.691
 3511ASP     BB 7883  10.807   9.610   8.322
 3511ASP    SC1 7884  10.622   9.741   8.205
 3512LEU     BB 7885  11.029   9.475   8.083
 3512LEU    SC1 7886  11.222   9.358   8.222
 3513LEU     BB 7887  10.951   9.612   7.760
 3513LEU    SC1 7888  10.719   9.701   7.666
 3514SER     BB 7889  11.116   9.587   7.452
 3514SER    SC1 7890  11.284   9.513   7.386
 3515LYS     BB 7891  10.900   9.701   7.101
 3515LYS    SC1 7892  10.697   9.766   6.965
 3515LYS    SC2 7893  10.419   9.828   7.027
 3516VAL     BB 7894  11.127   9.715   6.828
 3516VAL    SC1 7895  11.326   9.699   6.839
 3517LYS     BB 7896  10.965   9.740   6.527
 3517LYS    SC1 7897  10.771   9.846   6.452
 3517LYS    SC2 7898  10.565   9.899   6.287
 3518LYS     BB 7899  11.213   9.691   6.255
 3518LYS    SC1 7900  11.403   9.632   6.361
 3518LYS    SC2 7901  11.621   9.471   6.472
 3519ASP     BB 7902  11.047   9.822   5.936
 3519ASP    SC1 7903  10.937  10.032   6.030
 3520LYS     BB 7904  11.136   9.901   5.571
 3520LYS    SC1 7905  11.332   9.783   5.466
 3520LYS    SC2 7906  11.359   9.529   5.293
 3521SER     BB 7907  10.930  10.014   5.207
 3521SER    SC1 7908  10.776  10.128   5.173
 3522ASP     BB 7909  11.160   9.924   4.875
 3522ASP    SC1 7910  11.364   9.775   4.912
 3523SER     BB 7911  10.951  10.086   4.634
 3523SER    SC1 7912  10.850  10.236   4.709
 3524PHE     BB 7913  11.080  10.050   4.298
 3524PHE    SC1 7914  11.263   9.875   4.137
 3524PHE    SC2 7915  11.394   9.959   4.320
 3524PHE    SC3 7916  11.503   9.884   4.120
 3525GLY     BB 7917  10.887  10.243   4.081
 3526GLY     BB 7918  10.562  10.168   3.925
 3527GLY     BB 7919  10.442   9.969   4.070
 3528HIS     BB 7920  10.634   9.831   4.387
 3528HIS    SC1 7921  10.777   9.700   4.369
 3528HIS    SC2 7922  10.912   9.564   4.347
 3528HIS    SC3 7923  11.034   9.648   4.505
 3529SER     BB 7924  10.603   9.784   4.785
 3529SER    SC1 7925  10.460   9.912   4.815
 3530GLN     BB 7926  10.801   9.586   4.963
 3530GLN    SC1 7927  10.960   9.462   5.039
 3531ASP     BB 7928  10.691   9.635   5.351
 3531ASP    SC1 7929  10.451   9.710   5.305
 3532THR     BB 7930  10.856   9.431   5.557
 3532THR    SC1 7931  11.025   9.379   5.639
 3533SER     BB 7932  10.666   9.544   5.919
 3533SER    SC1 7933  10.497   9.604   5.844
 3534PHE     BB 7934  10.786   9.401   6.255
 3534PHE    SC1 7935  11.036   9.155   6.324
 3534PHE    SC2 7936  11.056   9.220   6.094
 3534PHE    SC3 7937  11.251   9.154   6.217
 3535LEU     BB 7938  10.694   9.358   6.562
 3535LEU    SC1 7939  10.486   9.460   6.690
 3536ASN     BB 7940  10.870   9.247   6.846
 3536ASN    SC1 7941  11.114   9.215   6.801
 3537GLU     BB 7942  10.752   9.300   7.128
 3537GLU    SC1 7943  10.475   9.370   7.246
 3538LEU     BB 7944  10.830   9.149   7.456
 3538LEU    SC1 7945  11.005   8.973   7.362
 3539ASN     BB 7946  10.705   9.219   7.730
 3539ASN    SC1 7947  10.479   9.327   7.730
 3540LYS     BB 7948  10.717   9.078   8.093
 3540LYS    SC1 7949  10.921   8.970   8.050
 3540LYS    SC2 7950  11.044   8.827   7.837
 3541TYR     BB 7951  10.537   9.220   8.303
 3541TYR    SC1 7952  10.411   9.416   8.554
 3541TYR    SC2 7953  10.272   9.398   8.359
 3541TYR    SC3 7954  10.187   9.631   8.546
 3542ASN     BB 7955  10.695   9.078   8.665
 3542ASN    SC1 7956  10.888   8.925   8.620
 3543GLU     BB 7957  10.505   9.166   9.011
 3543GLU    SC1 7958  10.219   9.243   8.984
 3544LYS     BB 7959  10.539   9.024   9.309
 3544LYS    SC1 7960  10.637   8.794   9.306
 3544LYS    SC2 7961  10.789   8.699   9.048
 3545LYS     BB 7962  10.371   9.116   9.554
 3545LYS    SC1 7963  10.172   9.284   9.535
 3545LYS    SC2 7964   9.989   9.453   9.390
 3546PHE     BB 7965  10.421   8.945   9.866
 3546PHE    SC1 7966  10.656   8.748  10.014
 3546PHE    SC2 7967  10.703   8.801   9.785
 3546PHE    SC3 7968  10.772   8.590   9.877
 3547ILE     BB 7969  10.292   9.063  10.158
 3547ILE    SC1 7970  10.122   9.169  10.252
 3548PHE     BB 7971  10.386   8.869  10.455
 3548PHE    SC1 7972  10.639   8.835  10.662
 3548PHE    SC2 7973  10.487   8.652  10.695
 3548PHE    SC3 7974  10.702   8.651  10.803
 3549THR     BB 7975  10.204   9.035  10.746
 3549THR    SC1 7976  10.012   9.067  10.747
 3550ARG     BB 7977  10.244   8.862  11.104
 3550ARG    SC1 7978  10.439   8.715  11.203
 3550ARG    SC2 7979  10.584   8.655  11.493
 3551ILE     BB 7980  10.080   8.983  11.356
 3551ILE    SC1 7981   9.900   9.103  11.403
 3552PHE     BB 7982  10.124   8.819  11.721
 3552PHE    SC1 7983  10.338   8.740  11.967
 3552PHE    SC2 7984  10.211   8.548  11.899
 3552PHE    SC3 7985  10.425   8.519  12.003
 3553THR     BB 7986   9.894   8.930  11.995
 3553THR    SC1 7987   9.723   9.016  12.031
 3554LYS     BB 7988   9.925   8.712  12.301
 3554LYS    SC1 7989  10.089   8.547  12.359
 3554LYS    SC2 7990  10.354   8.506  12.500
 3555VAL     BB 7991   9.793   8.828  12.592
 3555VAL    SC1 7992   9.611   8.874  12.660
 3556GLN     BB 7993   9.935   8.658  12.880
 3556GLN    SC1 7994  10.204   8.664  13.050
 3557THR     BB 7995   9.718   8.666  13.181
 3557THR    SC1 7996   9.591   8.812  13.155
 3558ALA     BB 7997   9.891   8.439  13.404
 3559HIS     BB 7998  10.183   8.205  13.410
 3559HIS    SC1 7999  10.363   8.258  13.356
 3559HIS    SC2 8000  10.538   8.317  13.301
 3559HIS    SC3 8001  10.596   8.117  13.243
 3560PHE     BB 8002  10.184   7.885  13.627
 3560PHE    SC1 8003  10.008   7.619  13.455
 3560PHE    SC2 8004   9.907   7.831  13.505
 3560PHE    SC3 8005   9.863   7.725  13.295
 3561LYS     BB 8006  10.398   7.609  13.728
 3561LYS    SC1 8007  10.623   7.610  13.865
 3561LYS    SC2 8008  10.882   7.500  13.767
 3562MET     BB 8009  10.350   7.234  13.917
 3562MET    SC1 8010  10.220   7.117  13.717
 3563ARG     BB 8011  10.453   7.101  14.170
 3563ARG    SC1 8012  10.397   7.071  14.438
 3563ARG    SC2 8013  10.219   6.868  14.688
 3564LYS     BB 8014  10.705   6.900  14.072
 3564LYS    SC1 8015  10.940   6.982  14.110
 3564LYS    SC2 8016  11.055   7.017  14.379
 3565ASP     BB 8017  10.688   6.622  14.375
 3565ASP    SC1 8018  10.937   6.570  14.381
 3566ASP     BB 8019  10.426   6.430  14.539
 3566ASP    SC1 8020  10.469   6.461  14.788
 3567ILE     BB 8021  10.144   6.519  14.347
 3567ILE    SC1 8022  10.221   6.683  14.238
 3568MET     BB 8023   9.841   6.442  14.386
 3568MET    SC1 8024   9.733   6.281  14.649
 3569LEU     BB 8025   9.639   6.268  14.101
 3569LEU    SC1 8026   9.700   6.037  14.216
 3570ASP     BB 8027   9.355   6.240  13.978
 3570ASP    SC1 8028   9.280   6.225  13.734
 3571GLU     BB 8029   9.060   5.988  14.087
 3571GLU    SC1 8030   8.802   6.162  14.167
 3572GLY     BB 8031   9.059   5.807  13.847
 3573MET     BB 8032   9.455   5.822  13.788
 3573MET    SC1 8033   9.811   5.845  13.673
 3574LEU     BB 8034   9.523   5.631  14.012
 3574LEU    SC1 8035   9.670   5.557  14.220
 3575GLN     BB 8036   9.260   5.410  13.954
 3575GLN    SC1 8037   9.175   5.231  14.174
 3576SER     BB 8038   9.378   5.322  13.644
 3576SER    SC1 8039   9.324   5.212  13.493
 3577LEU     BB 8040   9.730   5.312  13.785
 3577LEU    SC1 8041   9.966   5.393  13.874
 3578MET     BB 8042   9.675   5.049  13.969
 3578MET    SC1 8043   9.567   4.992  14.215
 3579GLU     BB 8044   9.553   4.854  13.730
 3579GLU    SC1 8045   9.272   4.835  13.833
 3580LEU     BB 8046   9.755   4.801  13.496
 3580LEU    SC1 8047   9.672   4.608  13.334
 3581PRO     BB 8048  10.046   4.461  13.517
 3581PRO    SC1 8049  10.045   4.287  13.440
 3582ASP     BB 8050  10.410   4.576  13.563
 3582ASP    SC1 8051  10.451   4.632  13.809
 3583GLN     BB 8052  10.474   4.319  13.157
 3583GLN    SC1 8053  10.658   4.197  13.219
 3584TYR     BB 8054  10.396   4.453  12.864
 3584TYR    SC1 8055  10.489   4.695  12.653
 3584TYR    SC2 8056  10.556   4.466  12.621
 3584TYR    SC3 8057  10.477   4.606  12.356
 3585ASN     BB 8058  10.038   4.439  12.774
 3585ASN    SC1 8059   9.853   4.388  12.934
 3586TYR     BB 8060   9.978   4.651  12.520
 3586TYR    SC1 8061  10.082   4.842  12.292
 3586TYR    SC2 8062  10.009   4.643  12.180
 3586TYR    SC3 8063  10.025   4.887  11.990
 3587GLY     BB 8064   9.602   4.709  12.578
 3588MET     BB 8065   9.630   4.805  12.894
 3588MET    SC1 8066   9.473   4.996  13.094
 3589TYR     BB 8067   9.874   5.069  12.842
 3589TYR    SC1 8068  10.155   4.933  12.925
 3589TYR    SC2 8069  10.062   5.047  13.114
 3589TYR    SC3 8070  10.132   4.751  13.175
 3590ALA     BB 8071   9.776   5.178  12.558
 3591LYS     BB 8072   9.476   5.209  12.653
 3591LYS    SC1 8073   9.265   5.199  12.553
 3591LYS    SC2 8074   9.043   5.386  12.588
 3592PHE     BB 8075   9.595   5.433  12.939
 3592PHE    SC1 8076   9.863   5.465  13.109
 3592PHE    SC2 8077   9.739   5.349  13.278
 3592PHE    SC3 8078   9.930   5.481  13.339
 3593ILE     BB 8079   9.732   5.682  12.687
 3593ILE    SC1 8080   9.933   5.589  12.668
 3594ASN     BB 8081   9.400   5.734  12.554
 3594ASN    SC1 8082   9.287   5.813  12.345
 3595ASP     BB 8083   9.240   5.815  12.836
 3595ASP    SC1 8084   9.001   5.781  12.917
 3596TYR     BB 8085   9.481   6.016  12.973
 3596TYR    SC1 8086   9.415   5.980  13.308
 3596TYR    SC2 8087   9.562   5.802  13.245
 3596TYR    SC3 8088   9.289   5.700  13.349
 3597GLY     BB 8089   9.640   6.165  12.677
 3598THR     BB 8090   9.978   6.134  12.534
 3598THR    SC1 8091  10.075   5.995  12.437
 3599HIS     BB 8092  10.236   6.412  12.694
 3599HIS    SC1 8093  10.300   6.538  12.560
 3599HIS    SC2 8094  10.356   6.666  12.427
 3599HIS    SC3 8095  10.564   6.609  12.448
 3600TYR     BB 8096  10.098   6.623  13.059
 3600TYR    SC1 8097  10.266   6.486  13.255
 3600TYR    SC2 8098  10.131   6.643  13.376
 3600TYR    SC3 8099  10.431   6.661  13.450
 3601ILE     BB 8100  10.188   7.031  13.120
 3601ILE    SC1 8101   9.993   7.107  13.222
 3602THR     BB 8102  10.492   7.188  13.312
 3602THR    SC1 8103  10.643   7.080  13.372
 3603SER     BB 8104  10.465   7.540  13.316
 3603SER    SC1 8105  10.635   7.627  13.353
 3604GLY     BB 8106  10.282   7.737  13.058
 3605SER     BB 8107  10.097   8.053  13.034
 3605SER    SC1 8108  10.119   8.206  12.916
 3606MET     BB 8109   9.691   8.091  13.026
 3606MET    SC1 8110   9.555   8.114  13.295
 3607GLY     BB 8111   9.611   8.379  12.857
 3608GLY     BB 8112   9.485   8.422  12.535
 3609ILE     BB 8113   9.654   8.394  12.193
 3609ILE    SC1 8114   9.796   8.283  12.078
 3610TYR     BB 8115   9.574   8.561  11.809
 3610TYR    SC1 8116   9.419   8.667  11.531
 3610TYR    SC2 8117   9.401   8.816  11.718
 3610TYR    SC3 8118   9.441   8.966  11.450
 3611GLU     BB 8119   9.849   8.494  11.544
 3611GLU    SC1 8120  10.112   8.401  11.431
 3612TYR     BB 8121   9.757   8.631  11.165
 3612TYR    SC1 8122   9.577   8.734  10.949
 3612TYR    SC2 8123   9.604   8.947  11.056
 3612TYR    SC3 8124   9.308   8.855  11.046
 3613ILE     BB 8125  10.014   8.565  10.925
 3613ILE    SC1 8126  10.143   8.373  10.888
 3614LEU     BB 8127   9.911   8.551  10.549
 3614LEU    SC1 8128   9.752   8.752  10.481
 3615VAL     BB 8129  10.130   8.553  10.312
 3615VAL    SC1 8130  10.293   8.450  10.259
 3616ILE     BB 8131   9.945   8.662   9.982
 3616ILE    SC1 8132   9.862   8.834  10.032
 3617ASP     BB 8133  10.140   8.619   9.686
 3617ASP    SC1 8134  10.294   8.419   9.717
 3618LYS     BB 8135  10.010   8.766   9.427
 3618LYS    SC1 8136   9.821   8.915   9.523
 3618LYS    SC2 8137   9.554   8.803   9.671
 3619ALA     BB 8138  10.128   8.798   9.148
 3620LYS     BB 8139  10.207   8.725   8.763
 3620LYS    SC1 8140  10.030   8.894   8.692
 3620LYS    SC2 8141   9.957   9.139   8.580
 3621MET     BB 8142  10.423   8.717   8.503
 3621MET    SC1 8143  10.581   8.591   8.345
 3622GLU     BB 8144  10.225   8.831   8.175
 3622GLU    SC1 8145  10.030   9.001   8.156
 3623SER     BB 8146  10.422   8.774   7.876
 3623SER    SC1 8147  10.537   8.617   7.870
 3624LEU     BB 8148  10.292   8.929   7.564
 3624LEU    SC1 8149  10.062   8.940   7.432
 3625GLY     BB 8150  10.522   8.833   7.326
 3626ILE     BB 8151  10.509   8.847   6.955
 3626ILE    SC1 8152  10.334   8.945   6.913
 3627THR     BB 8153  10.732   8.856   6.698
 3627THR    SC1 8154  10.903   8.773   6.652
 3628SER     BB 8155  10.547   8.920   6.381
 3628SER    SC1 8156  10.387   9.029   6.405
 3629ARG     BB 8157  10.696   8.921   6.068
 3629ARG    SC1 8158  10.866   8.760   6.033
 3629ARG    SC2 8159  10.875   8.470   5.880
 3630ASP     BB 8160  10.484   9.061   5.819
 3630ASP    SC1 8161  10.278   9.175   5.915
 3631ILE     BB 8162  10.617   9.072   5.469
 3631ILE    SC1 8163  10.817   8.987   5.467
 3632THR     BB 8164  10.525   9.202   5.151
 3632THR    SC1 8165  10.382   9.318   5.085
 3633THR     BB 8166  10.617   9.216   4.706
 3633THR    SC1 8167  10.767   9.146   4.602
 3634CYS     BB 8168  10.340   9.405   4.565
 3634CYS    SC1 8169  10.176   9.514   4.702
 3635PHE     BB 8170  10.306   9.400   4.237
 3635PHE    SC1 8171  10.558   9.342   4.048
 3635PHE    SC2 8172  10.486   9.151   4.174
 3635PHE    SC3 8173  10.711   9.161   4.090
 3636GLY     BB 8174  10.084   9.301   3.903
 3637GLY     BB 8175  10.060   9.104   3.921
 3638HIS     BB 8176  10.087   8.798   4.106
 3638HIS    SC1 8177   9.928   8.696   4.153
 3638HIS    SC2 8178   9.765   8.599   4.186
 3638HIS    SC3 8179   9.748   8.678   4.386
 3639CYS     BB 8180  10.190   9.018   4.549
 3639CYS    SC1 8181   9.965   9.071   4.482
 3640LYS     BB 8182  10.228   8.834   4.857
 3640LYS    SC1 8183  10.330   8.623   4.869
 3640LYS    SC2 8184  10.336   8.319   4.888
 3641LYS     BB 8185  10.131   8.926   5.253
 3641LYS    SC1 8186  10.031   9.141   5.370
 3641LYS    SC2 8187  10.204   9.366   5.503
 3642PHE     BB 8188  10.237   8.706   5.478
 3642PHE    SC1 8189  10.357   8.410   5.404
 3642PHE    SC2 8190  10.530   8.558   5.328
 3642PHE    SC3 8191  10.587   8.344   5.419
 3643GLY     BB 8192  10.367   8.699   5.794
 3644GLY     BB 8193  10.405   8.510   5.993
 3645GLY     BB 8194  10.472   8.526   6.290
 3646LYS     BB 8195  10.540   8.405   6.640
 3646LYS    SC1 8196  10.657   8.202   6.698
 3646LYS    SC2 8197  10.721   7.922   6.694
 3647THR     BB 8198  10.317   8.436   7.049
 3647THR    SC1 8199  10.143   8.523   7.062
 3648GLU     BB 8200  10.396   8.327   7.415
 3648GLU    SC1 8201  10.538   8.163   7.597
 3649ARG     BB 8202  10.103   8.389   7.630
 3649ARG    SC1 8203   9.899   8.432   7.477
 3649ARG    SC2 8204   9.680   8.580   7.287
 3650ALA     BB 8205  10.123   8.338   7.916
 3651ARG     BB 8206  10.017   8.466   8.176
 3651ARG    SC1 8207   9.798   8.523   8.300
 3651ARG    SC2 8208   9.489   8.396   8.386
 3652LYS     BB 8209  10.150   8.257   8.503
 3652LYS    SC1 8210  10.344   8.142   8.372
 3652LYS    SC2 8211  10.498   8.111   8.110
 3653ALA     BB 8212  10.046   8.382   8.761
 3654MET     BB 8213   9.947   8.295   9.140
 3654MET    SC1 8214  10.063   8.079   9.165
 3655ALA     BB 8215   9.705   8.435   9.358
 3656VAL     BB 8216   9.767   8.254   9.732
 3656VAL    SC1 8217   9.842   8.085   9.655
 3657GLU     BB 8218   9.571   8.372   9.980
 3657GLU    SC1 8219   9.316   8.519  10.051
 3658ASP     BB 8220   9.724   8.175  10.243
 3658ASP    SC1 8221   9.760   7.939  10.153
 3659ILE     BB 8222   9.645   8.221  10.608
 3659ILE    SC1 8223   9.448   8.325  10.588
 3660ILE     BB 8224   9.674   8.091  10.922
 3660ILE    SC1 8225   9.785   7.926  11.009
 3661SER     BB 8226   9.427   8.298  11.172
 3661SER    SC1 8227   9.272   8.316  11.055
 3662ARG     BB 8228   9.488   8.193  11.509
 3662ARG    SC1 8229   9.647   8.011  11.488
 3662ARG    SC2 8230   9.970   8.026  11.663
 3663VAL     BB 8231   9.258   8.303  11.839
 3663VAL    SC1 8232   9.095   8.338  11.729
 3664ARG     BB 8233   9.197   8.085  12.136
 3664ARG    SC1 8234   9.060   7.897  12.052
 3664ARG    SC2 8235   8.772   7.813  11.926
 3665GLY     BB 8236   9.058   8.233  12.416
 3666GLY     BB 8237   8.824   8.446  12.488
 3667SER     BB 8238   8.434   8.305  12.408
 3667SER    SC1 8239   8.362   8.215  12.565
 3668SER     BB 8240   8.307   8.201  12.092
 3668SER    SC1 8241   8.297   8.022  12.015
 3669GLY     BB 8242   8.173   8.467  11.934
 3670TRP     BB 8243   8.437   8.695  12.036
 3670TRP    SC1 8244   8.248   8.877  12.085
 3670TRP    SC2 8245   8.100   8.904  12.246
 3670TRP    SC3 8246   8.103   8.980  11.901
 3670TRP    SC4 8247   7.931   9.033  12.115
 3671SER     BB 8248   8.689   8.497  11.920
 3671SER    SC1 8249   8.724   8.326  12.006
 3672GLY     BB 8250   8.552   8.514  11.592
 3673GLY     BB 8251   8.515   8.817  11.580
 3674LEU     BB 8252   8.875   8.906  11.571
 3674LEU    SC1 8253   8.882   8.918  11.835
 3675ALA     BB 8254   8.959   8.640  11.370
 3676GLN     BB 8255   8.802   8.794  11.079
 3676GLN    SC1 8256   8.790   8.511  10.935
 3677ASN     BB 8257   8.838   9.139  11.186
 3677ASN    SC1 8258   8.619   9.245  11.244
 3678ARG     BB 8259   9.124   9.326  11.335
 3678ARG    SC1 8260   9.361   9.398  11.237
 3678ARG    SC2 8261   9.609   9.468  11.038
 3679SER     BB 8262   8.960   9.623  11.451
 3679SER    SC1 8263   8.785   9.710  11.453
 3680THR     BB 8264   8.916   9.880  11.896
 3680THR    SC1 8265   8.932  10.073  11.876
 3681ILE     BB 8266   8.599   9.713  11.925
 3681ILE    SC1 8267   8.416   9.695  11.998
 3682THR     BB 8268   8.711   9.376  11.832
 3682THR    SC1 8269   8.579   9.279  11.725
 3683TYR     BB 8270   9.035   9.398  12.029
 3683TYR    SC1 8271   9.223   9.281  11.794
 3683TYR    SC2 8272   9.366   9.335  11.979
 3683TYR    SC3 8273   9.521   9.305  11.713
 3684ARG     BB 8274   8.882   9.490  12.311
 3684ARG    SC1 8275   8.784   9.681  12.409
 3684ARG    SC2 8276   8.782   9.968  12.600
 3685SER     BB 8277   8.587   9.232  12.271
 3685SER    SC1 8278   8.404   9.298  12.260
 3686TRP     BB 8279   8.803   8.972  12.319
 3686TRP    SC1 8280   9.029   8.847  12.266
 3686TRP    SC2 8281   9.135   8.667  12.197
 3686TRP    SC3 8282   9.234   8.999  12.265
 3686TRP    SC4 8283   9.365   8.765  12.186
 3687GLY     BB 8284   8.946   9.147  12.625
 3688ARG     BB 8285   8.694   9.150  12.785
 3688ARG    SC1 8286   8.660   9.148  13.037
 3688ARG    SC2 8287   8.748   9.312  13.307
 3689SER     BB 8288   8.610   8.817  12.705
 3689SER    SC1 8289   8.445   8.773  12.611
 3690LEU     BB 8290   8.925   8.672  12.816
 3690LEU    SC1 8291   9.173   8.737  12.749
 3691LYS     BB 8292   8.870   8.741  13.192
 3691LYS    SC1 8293   8.868   8.794  13.449
 3691LYS    SC2 8294   8.693   8.933  13.690
 3692TYR     BB 8295   8.580   8.509  13.186
 3692TYR    SC1 8296   8.377   8.682  13.111
 3692TYR    SC2 8297   8.368   8.741  13.344
 3692TYR    SC3 8298   8.222   8.946  13.162
 3693ASN     BB 8299   8.691   8.319  12.960
 3693ASN    SC1 8300   8.690   8.074  12.907
 3694PRO     BB 8301   9.175   8.223  12.936
 3694PRO    SC1 8302   9.168   8.328  13.094
 3695VAL     BB 8303   9.293   7.932  12.751
 3695VAL    SC1 8304   9.157   7.854  12.626
 3696VAL     BB 8305   9.614   7.783  12.869
 3696VAL    SC1 8306   9.533   7.627  12.963
 3697ILE     BB 8307   9.845   7.883  12.565
 3697ILE    SC1 8308   9.689   7.845  12.436
 3698ASP     BB 8309  10.187   7.866  12.564
 3698ASP    SC1 8310  10.392   8.018  12.568
 3699PHE     BB 8311  10.300   7.557  12.759
 3699PHE    SC1 8312   9.980   7.455  12.820
 3699PHE    SC2 8313  10.060   7.358  12.615
 3699PHE    SC3 8314   9.839   7.307  12.694
 3700GLU     BB 8315  10.501   7.329  12.843
 3700GLU    SC1 8316  10.828   7.358  12.963
 3701MET     BB 8317  10.531   6.966  12.864
 3701MET    SC1 8318  10.797   6.953  12.671
 3702GLN     BB 8319  10.604   6.639  12.972
 3702GLN    SC1 8320  10.860   6.573  13.104
 3703PRO     BB 8321  10.564   6.259  12.862
 3703PRO    SC1 8322  10.687   6.198  12.731
 3704ILE     BB 8323  10.264   6.085  12.982
 3704ILE    SC1 8324  10.136   5.956  13.131
 3705HIS     BB 8325  10.556   5.859  13.133
 3705HIS    SC1 8326  10.737   5.830  13.067
 3705HIS    SC2 8327  10.912   5.780  13.001
 3705HIS    SC3 8328  10.983   5.984  13.013
 3706GLU     BB 8329  10.647   6.165  13.398
 3706GLU    SC1 8330  10.914   6.127  13.483
 3707VAL     BB 8331  10.399   6.174  13.576
 3707VAL    SC1 8332  10.199   6.176  13.574
 3708LEU     BB 8333  10.494   5.844  13.754
 3708LEU    SC1 8334  10.376   5.697  13.567
 3709ARG     BB 8335  10.721   5.947  13.875
 3709ARG    SC1 8336  10.869   5.793  14.011
 3709ARG    SC2 8337  11.177   5.766  14.183
 3710HIS     BB 8338  10.690   6.291  13.990
 3710HIS    SC1 8339  10.817   6.412  13.904
 3710HIS    SC2 8340  10.946   6.537  13.834
 3710HIS    SC3 8341  10.820   6.585  13.666
 3711THR     BB 8342  10.339   6.118  14.178
 3711THR    SC1 8343  10.192   6.113  14.049
 3712SER     BB 8344  10.282   6.043  14.571
 3712SER    SC1 8345  10.161   6.068  14.722
 3713LEU     BB 8346  10.285   5.717  14.448
 3713LEU    SC1 8347  10.110   5.702  14.250
 3714GLY     BB 8348  10.617   5.615  14.488
 3715PRO     BB 8349  10.829   5.427  14.350
 3715PRO    SC1 8350  10.967   5.296  14.345
 3716LEU     BB 8351  10.658   5.303  13.992
 3716LEU    SC1 8352  10.465   5.483  14.007
 3717GLU     BB 8353  10.923   5.203  13.800
 3717GLU    SC1 8354  11.138   5.425  13.865
 3718ALA     BB 8355  10.765   4.940  13.567
 3719LYS     BB 8356  10.493   5.087  13.475
 3719LYS    SC1 8357  10.295   5.179  13.588
 3719LYS    SC2 8358  10.198   5.016  13.823
 3720ARG     BB 8359  10.675   5.385  13.340
 3720ARG    SC1 8360  10.830   5.561  13.449
 3720ARG    SC2 8361  11.149   5.707  13.451
 3721GLN     BB 8362  10.891   5.193  13.121
 3721GLN    SC1 8363  11.118   4.977  13.094
 3722ASN     BB 8364  10.634   5.003  13.015
 3722ASN    SC1 8365  10.688   4.779  13.112
 3723LEU     BB 8366  10.465   5.276  12.896
 3723LEU    SC1 8367  10.329   5.496  12.953
 3724ARG     BB 8368  10.741   5.384  12.696
 3724ARG    SC1 8369  10.843   5.546  12.584
 3724ARG    SC2 8370  10.911   5.837  12.478
 3725ARG     BB 8371  10.671   5.142  12.485
 3725ARG    SC1 8372  10.792   5.007  12.315
 3725ARG    SC2 8373  11.137   4.862  12.292
 3726ALA     BB 8374  10.335   5.169  12.519
 3727LEU     BB 8375  10.336   5.524  12.423
 3727LEU    SC1 8376  10.434   5.750  12.521
 3728ASP     BB 8377  10.571   5.476  12.159
 3728ASP    SC1 8378  10.756   5.613  12.050
 3729GLN     BB 8379  10.374   5.232  11.984
 3729GLN    SC1 8380  10.531   5.043  11.901
 3730TYR     BB 8381  10.095   5.466  12.007
 3730TYR    SC1 8382   9.849   5.506  12.220
 3730TYR    SC2 8383   9.839   5.285  12.126
 3730TYR    SC3 8384   9.558   5.408  12.174
 3731LEU     BB 8385  10.264   5.689  11.849
 3731LEU    SC1 8386  10.324   5.891  12.010
 3732MET     BB 8387  10.198   5.559  11.575
 3732MET    SC1 8388  10.176   5.598  11.308
 3733GLU     BB 8389   9.856   5.463  11.653
 3733GLU    SC1 8390   9.782   5.201  11.608
 3734PHE     BB 8391   9.709   5.724  11.652
 3734PHE    SC1 8392   9.828   5.910  11.927
 3734PHE    SC2 8393   9.620   5.795  11.961
 3734PHE    SC3 8394   9.684   5.973  12.108
 3735ASN     BB 8395   9.912   5.970  11.463
 3735ASN    SC1 8396  10.122   6.078  11.544
 3736ALA     BB 8397   9.739   6.137  11.205
 3737CYS     BB 8398  10.059   5.972  10.947
 3737CYS    SC1 8399  10.210   6.135  10.855
 3738ARG     BB 8400   9.809   5.704  10.910
 3738ARG    SC1 8401   9.698   5.644  11.130
 3738ARG    SC2 8402   9.490   5.438  11.309
 3739CYS     BB 8403   9.614   5.937  10.731
 3739CYS    SC1 8404   9.407   6.022  10.817
 3740GLY     BB 8405   9.657   6.020  10.372
 3741PRO     BB 8406   9.789   6.290  10.132
 3741PRO    SC1 8407   9.774   6.266   9.945
 3742CYS     BB 8408   9.680   6.672  10.178
 3742CYS    SC1 8409   9.731   6.643  10.411
 3743PHE     BB 8410   9.748   6.819   9.965
 3743PHE    SC1 8411   9.956   6.960   9.722
 3743PHE    SC2 8412   9.727   6.981   9.653
 3743PHE    SC3 8413   9.894   7.129   9.564
 3744ASN     BB 8414   9.693   7.261  10.041
 3744ASN    SC1 8415   9.775   7.477   9.945
 3745ASN     BB 8416   9.861   7.170  10.364
 3745ASN    SC1 8417  10.045   7.001  10.362
 3746GLY     BB 8418   9.531   7.099  10.497
 3747VAL     BB 8419   9.573   6.894  10.806
 3747VAL    SC1 8420   9.618   6.961  10.989
 3748PRO     BB 8421   9.578   6.520  10.835
 3748PRO    SC1 8422   9.740   6.421  10.841
 3749ILE     BB 8423   9.277   6.459  11.089
 3749ILE    SC1 8424   9.235   6.637  11.181
 3750LEU     BB 8425   9.240   6.142  11.259
 3750LEU    SC1 8426   9.352   5.909  11.316
 3751GLU     BB 8427   8.947   6.087  11.437
 3751GLU    SC1 8428   8.790   6.291  11.298
 3752GLY     BB 8429   8.888   5.752  11.647
 3753THR     BB 8430   8.965   5.462  11.356
 3753THR    SC1 8431   8.871   5.301  11.301
 3754SER     BB 8432   8.850   5.750  11.116
 3754SER    SC1 8433   8.655   5.741  11.113
 3755CYS     BB 8434   8.955   6.069  10.876
 3755CYS    SC1 8435   8.770   6.025  10.729
 3756ARG     BB 8436   8.958   6.446  10.749
 3756ARG    SC1 8437   8.827   6.642  10.845
 3756ARG    SC2 8438   8.752   6.718  11.167
 3757CYS     BB 8439   9.244   6.603  10.534
 3757CYS    SC1 8440   9.323   6.385  10.472
 3758GLN     BB 8441   9.154   6.921  10.631
 3758GLN    SC1 8442   9.131   7.035  10.874
 3759CYS     BB 8443   9.166   7.277  10.413
 3759CYS    SC1 8444   8.932   7.324  10.435
 3760ARG     BB 8445   9.297   7.542  10.317
 3760ARG    SC1 8446   9.504   7.647  10.377
 3760ARG    SC2 8447   9.761   7.703  10.561
 3761LEU     BB 8448   9.031   7.631  10.028
 3761LEU    SC1 8449   8.769   7.593  10.040
 3762GLY     BB 8450   9.153   7.484   9.791
 3763SER     BB 8451   8.959   7.369   9.566
 3763SER    SC1 8452   8.818   7.320   9.441
 3764LEU     BB 8453   8.751   7.020   9.864
 3764LEU    SC1 8454   8.621   7.124  10.070
 3765GLY     BB 8455   8.809   6.736   9.842
 3766ALA     BB 8456   8.895   6.510  10.058
 3767ALA     BB 8457   9.266   6.562  10.038
 3768CYS     BB 8458   9.209   6.854   9.945
 3768CYS    SC1 8459   9.235   7.080  10.022
 3769GLU     BB 8460   9.297   6.765   9.599
 3769GLU    SC1 8461   9.488   6.523   9.604
 3770GLN     BB 8462   9.281   7.058   9.417
 3770GLN    SC1 8463   9.227   6.952   9.142
 3771THR     BB 8464   9.373   7.426   9.411
 3771THR    SC1 8465   9.530   7.466   9.519
 3772GLN     BB 8466   9.293   7.568   9.112
 3772GLN    SC1 8467   9.148   7.448   8.978
 3773THR     BB 8468   9.594   7.797   9.121
 3773THR    SC1 8469   9.595   7.925   9.268
 3774GLU     BB 8470   9.800   7.465   9.030
 3774GLU    SC1 8471   9.713   7.237   9.103
 3775GLY     BB 8472  10.128   7.617   9.119
 3776ALA     BB 8473  10.063   7.638   9.450
 3777LYS     BB 8474  10.394   7.599   9.709
 3777LYS    SC1 8475  10.316   7.795   9.817
 3777LYS    SC2 8476  10.187   8.014   9.965
 3778ALA     BB 8477  10.258   7.289   9.889
 3779ASP     BB 8478  10.471   7.142  10.148
 3779ASP    SC1 8479  10.452   7.242  10.382
 3780GLY     BB 8480  10.599   6.770  10.174
 3781SER     BB 8481  10.394   6.590  10.445
 3781SER    SC1 8482  10.216   6.551  10.516
 3782TRP     BB 8483  10.569   6.193  10.568
 3782TRP    SC1 8484  10.631   6.351  10.766
 3782TRP    SC2 8485  10.546   6.441  10.948
 3782TRP    SC3 8486  10.875   6.390  10.829
 3782TRP    SC4 8487  10.760   6.524  11.047
 3783SER     BB 8488  10.541   5.821  10.517
 3783SER    SC1 8489  10.603   5.713  10.367
 3784CYS     BB 8490  10.425   5.615  10.855
 3784CYS    SC1 8491  10.239   5.486  10.776
 3785TRP     BB 8492  10.736   5.477  11.016
 3785TRP    SC1 8493  10.688   5.466  11.277
 3785TRP    SC2 8494  10.604   5.330  11.428
 3785TRP    SC3 8495  10.776   5.638  11.444
 3785TRP    SC4 8496  10.682   5.452  11.631
 3786SER     BB 8497  10.889   5.131  10.992
 3786SER    SC1 8498  11.065   5.084  10.924
 3787SER     BB 8499  10.873   4.886  11.311
 3787SER    SC1 8500  10.707   4.846  11.404
 3788TRP     BB 8501  11.163   4.770  11.364
 3788TRP    SC1 8502  11.234   4.543  11.470
 3788TRP    SC2 8503  11.301   4.474  11.668
 3788TRP    SC3 8504  11.282   4.324  11.348
 3788TRP    SC4 8505  11.379   4.247  11.599
 3789SER     BB 8506  11.585   4.776  11.278
 3789SER    SC1 8507  11.651   4.787  11.095
 3790VAL     BB 8508  11.758   4.447  11.414
 3790VAL    SC1 8509  11.789   4.315  11.266
 3791CYS     BB 8510  11.901   4.495  11.818
 3791CYS    SC1 8511  11.831   4.310  11.953
 3792ARG     BB 8512  12.174   4.557  11.795
 3792ARG    SC1 8513  12.394   4.481  11.740
 3792ARG    SC2 8514  12.663   4.401  12.026
 3793ALA     BB 8515  12.197   4.794  12.061
 3794GLY     BB 8516  11.919   4.996  12.046
 3795ILE     BB 8517  11.941   5.078  11.668
 3795ILE    SC1 8518  12.061   5.236  11.614
 3796GLN     BB 8519  11.689   4.944  11.607
 3796GLN    SC1 8520  11.440   4.920  11.771
 3797GLU     BB 8521  11.528   5.212  11.394
 3797GLU    SC1 8522  11.749   5.279  11.190
 3798ARG     BB 8523  11.167   5.349  11.360
 3798ARG    SC1 8524  11.088   5.237  11.559
 3798ARG    SC2 8525  10.983   5.208  11.903
 3799ARG     BB 8526  11.204   5.569  11.041
 3799ARG    SC1 8527  11.393   5.547  10.931
 3799ARG    SC2 8528  11.724   5.622  10.852
 3800ARG     BB 8529  10.896   5.821  10.878
 3800ARG    SC1 8530  10.774   5.957  11.033
 3800ARG    SC2 8531  10.511   5.948  11.246
 3801GLU     BB 8532  10.981   6.040  10.521
 3801GLU    SC1 8533  11.232   6.028  10.481
 3802CYS     BB 8534  10.799   6.241  10.299
 3802CYS    SC1 8535  10.913   6.451  10.317
 3803ASP     BB 8536  10.636   6.133  10.077
 3803ASP    SC1 8537  10.691   5.957   9.900
 3804ASN     BB 8538  10.263   6.152  10.162
 3804ASN    SC1 8539  10.157   6.019  10.345
 3805PRO     BB 8540  10.277   6.452  10.005
 3805PRO    SC1 8541  10.154   6.596  10.009
 3806ALA     BB 8542  10.585   6.464   9.855
 3807PRO     BB 8543  10.647   6.861   9.814
 3807PRO    SC1 8544  10.833   6.901   9.813
 3808GLN     BB 8545  10.480   7.025   9.475
 3808GLN    SC1 8546  10.311   6.775   9.443
 3809ASN     BB 8547  10.610   7.280   9.374
 3809ASN    SC1 8548  10.654   7.443   9.190
 3810GLY     BB 8549  10.818   7.519   9.631
 3811GLY     BB 8550  10.742   7.379   9.938
 3812ALA     BB 8551  10.928   7.258  10.193
 3813SER     BB 8552  11.084   6.942  10.271
 3813SER    SC1 8553  11.241   6.828  10.250
 3814CYS     BB 8554  10.926   6.852  10.650
 3814CYS    SC1 8555  10.692   6.899  10.676
 3815PRO     BB 8556  11.079   6.947  10.963
 3815PRO    SC1 8557  10.984   7.021  11.110
 3816GLY     BB 8558  11.226   6.597  11.120
 3817ARG     BB 8559  11.192   6.392  11.251
 3817ARG    SC1 8560  11.052   6.240  11.422
 3817ARG    SC2 8561  11.098   6.361  11.762
 3818LYS     BB 8562  11.330   6.085  10.980
 3818LYS    SC1 8563  11.542   6.241  10.993
 3818LYS    SC2 8564  11.730   6.455  10.937
 3819VAL     BB 8565  11.381   5.833  11.339
 3819VAL    SC1 8566  11.572   5.894  11.349
 3820GLN     BB 8567  11.256   5.701  11.653
 3820GLN    SC1 8568  11.123   5.768  11.751
 3821THR     BB 8569  11.553   5.498  11.815
 3821THR    SC1 8570  11.741   5.523  11.770
 3822GLN     BB 8571  11.482   5.313  12.093
 3822GLN    SC1 8572  11.229   5.512  12.209
 3823ALA     BB 8573  11.549   5.172  12.276
 3824CYS     BB 8574  11.593   4.824  12.222
 3824CYS    SC1 8575  11.532   4.592  12.218
 3825MET     BB 8576   8.520   9.293   4.421
 3825MET    SC1 8577   8.441   9.397   4.163
 3826LEU     BB 8578   8.627   9.097   4.593
 3826LEU    SC1 8579   8.817   9.133   4.775
 3827GLN     BB 8580   8.577   8.780   4.542
 3827GLN    SC1 8581   8.483   8.535   4.439
 3828CYS     BB 8582   8.719   8.492   4.856
 3828CYS    SC1 8583   8.561   8.603   4.998
 3829TYR     BB 8584   8.664   8.152   5.007
 3829TYR    SC1 8585   8.681   8.003   4.694
 3829TYR    SC2 8586   8.886   7.940   4.800
 3829TYR    SC3 8587   8.845   7.800   4.527
 3830ASN     BB 8588   8.487   8.241   5.325
 3830ASN    SC1 8589   8.286   8.386   5.291
 3831CYS     BB 8590   8.345   7.990   5.646
 3831CYS    SC1 8591   8.561   7.889   5.673
 3832PRO     BB 8592   8.152   7.945   5.902
 3832PRO    SC1 8593   7.978   7.929   5.977
 3833ASN     BB 8594   8.411   7.682   6.077
 3833ASN    SC1 8595   8.318   7.591   6.290
 3834PRO     BB 8596   8.782   7.630   6.101
 3834PRO    SC1 8597   8.935   7.627   6.213
 3835THR     BB 8598   8.774   7.412   5.763
 3835THR    SC1 8599   8.673   7.248   5.792
 3836ALA     BB 8600   9.047   7.203   5.554
 3837ASP     BB 8601   8.891   7.247   5.291
 3837ASP    SC1 8602   8.889   7.084   5.095
 3838CYS     BB 8603   8.712   7.521   5.254
 3838CYS    SC1 8604   8.495   7.504   5.357
 3839LYS     BB 8605   8.478   7.564   4.860
 3839LYS    SC1 8606   8.685   7.459   4.786
 3839LYS    SC2 8607   8.969   7.404   4.752
 3840THR     BB 8608   8.256   7.898   4.990
 3840THR    SC1 8609   8.180   7.837   5.159
 3841ALA     BB 8610   8.245   8.191   4.775
 3842VAL     BB 8611   8.103   8.560   4.833
 3842VAL    SC1 8612   7.957   8.538   4.968
 3843ASN     BB 8613   8.122   8.836   4.660
 3843ASN    SC1 8614   8.054   8.869   4.422
 3844CYS     BB 8615   8.174   9.036   4.935
 3844CYS    SC1 8616   8.385   9.064   5.046
 3845SER     BB 8617   8.019   9.390   5.097
 3845SER    SC1 8618   7.977   9.518   5.238
 3846SER     BB 8619   8.311   9.623   4.914
 3846SER    SC1 8620   8.476   9.562   4.830
 3847ASP     BB 8621   8.455   9.751   5.264
 3847ASP    SC1 8622   8.359   9.907   5.441
 3848PHE     BB 8623   8.595   9.399   5.315
 3848PHE    SC1 8624   8.486   9.434   5.614
 3848PHE    SC2 8625   8.320   9.313   5.490
 3848PHE    SC3 8626   8.261   9.423   5.695
 3849ASP     BB 8627   8.932   9.433   5.138
 3849ASP    SC1 8628   9.057   9.655   5.156
 3850ALA     BB 8629   9.130   9.148   5.170
 3851CYS     BB 8630   9.140   8.793   5.145
 3851CYS    SC1 8631   9.099   8.759   4.911
 3852LEU     BB 8632   9.316   8.556   5.434
 3852LEU    SC1 8633   9.197   8.637   5.657
 3853ILE     BB 8634   9.414   8.259   5.455
 3853ILE    SC1 8635   9.447   8.067   5.363
 3854THR     BB 8636   9.540   8.189   5.785
 3854THR    SC1 8637   9.487   8.285   5.947
 3855LYS     BB 8638   9.700   7.847   5.824
 3855LYS    SC1 8639   9.818   7.697   5.673
 3855LYS    SC2 8640   9.907   7.490   5.517
 3856ALA     BB 8641   9.766   7.671   6.167
 3857GLY     BB 8642   9.878   7.401   6.091
 3858LEU     BB 8643   9.616   7.205   5.918
 3858LEU    SC1 8644   9.545   7.161   5.667
 3859GLN     BB 8645   9.372   7.432   6.041
 3859GLN    SC1 8646   9.108   7.184   6.075
 3860VAL     BB 8647   9.253   7.656   5.818
 3860VAL    SC1 8648   9.319   7.657   5.629
 3861TYR     BB 8649   9.047   7.957   5.869
 3861TYR    SC1 8650   9.017   8.256   5.969
 3861TYR    SC2 8651   8.839   8.135   6.074
 3861TYR    SC3 8652   8.862   8.427   6.176
 3862ASN     BB 8653   8.986   8.124   5.495
 3862ASN    SC1 8654   8.946   7.895   5.403
 3863LYS     BB 8655   8.756   8.473   5.524
 3863LYS    SC1 8656   8.640   8.438   5.740
 3863LYS    SC2 8657   8.420   8.500   5.894
 3864CYS     BB 8658   8.723   8.835   5.352
 3864CYS    SC1 8659   8.498   8.854   5.431
 3865TRP     BB 8660   8.918   9.049   5.575
 3865TRP    SC1 8661   8.799   8.955   5.796
 3865TRP    SC2 8662   8.833   8.828   5.973
 3865TRP    SC3 8663   8.580   9.056   5.879
 3865TRP    SC4 8664   8.631   8.897   6.103
 3866LYS     BB 8665   9.058   9.319   5.625
 3866LYS    SC1 8666   8.940   9.543   5.677
 3866LYS    SC2 8667   8.890   9.810   5.556
 3867PHE     BB 8668   9.380   9.474   5.592
 3867PHE    SC1 8669   9.684   9.565   5.433
 3867PHE    SC2 8670   9.512   9.567   5.266
 3867PHE    SC3 8671   9.727   9.474   5.215
 3868GLU     BB 8672   9.426   9.652   5.907
 3868GLU    SC1 8673   9.579   9.908   5.854
 3869HIS     BB 8674   9.279   9.438   6.129
 3869HIS    SC1 8675   9.106   9.361   6.175
 3869HIS    SC2 8676   8.944   9.263   6.212
 3869HIS    SC3 8677   8.902   9.382   6.387
 3870CYS     BB 8678   9.499   9.180   5.908
 3870CYS    SC1 8679   9.328   9.012   5.895
 3871ASN     BB 8680   9.861   9.135   6.196
 3871ASN    SC1 8681   9.756   9.335   6.303
 3872PHE     BB 8682   9.911   8.894   6.372
 3872PHE    SC1 8683   9.985   8.563   6.368
 3872PHE    SC2 8684  10.099   8.692   6.535
 3872PHE    SC3 8685  10.080   8.454   6.560
 3873ASN     BB 8686   9.771   8.999   6.696
 3873ASN    SC1 8687   9.823   8.955   6.936
 3874ASP     BB 8688   9.410   9.013   6.515
 3874ASP    SC1 8689   9.316   9.230   6.609
 3875VAL     BB 8690   9.469   8.711   6.346
 3875VAL    SC1 8691   9.305   8.659   6.243
 3876THR     BB 8692   9.563   8.516   6.646
 3876THR    SC1 8693   9.691   8.495   6.791
 3877THR     BB 8694   9.264   8.689   6.861
 3877THR    SC1 8695   9.331   8.816   6.993
 3878ARG     BB 8696   8.992   8.611   6.621
 3878ARG    SC1 8697   8.944   8.854   6.581
 3878ARG    SC2 8698   8.899   9.108   6.831
 3879LEU     BB 8699   9.069   8.270   6.589
 3879LEU    SC1 8700   9.233   8.159   6.413
 3880ARG     BB 8701   9.255   8.219   6.869
 3880ARG    SC1 8702   9.146   8.247   7.062
 3880ARG    SC2 8703   8.951   8.167   7.336
 3881GLU     BB 8704   9.514   8.009   6.771
 3881GLU    SC1 8705   9.489   7.758   6.962
 3882ASN     BB 8706   9.947   8.041   6.841
 3882ASN    SC1 8707   9.921   8.093   7.084
 3883GLU     BB 8708  10.177   7.999   6.613
 3883GLU    SC1 8709  10.295   7.737   6.674
 3884LEU     BB 8710   9.976   8.055   6.335
 3884LEU    SC1 8711   9.715   8.100   6.345
 3885THR     BB 8712  10.088   8.219   5.949
 3885THR    SC1 8713  10.166   8.045   5.909
 3886TYR     BB 8714   9.880   8.436   5.747
 3886TYR    SC1 8715   9.689   8.705   5.838
 3886TYR    SC2 8716   9.893   8.686   5.964
 3886TYR    SC3 8717   9.895   8.926   5.768
 3887TYR     BB 8718   9.796   8.565   5.401
 3887TYR    SC1 8719   9.929   8.484   5.102
 3887TYR    SC2 8720   9.702   8.407   5.102
 3887TYR    SC3 8721   9.798   8.499   4.822
 3888CYS     BB 8722   9.609   8.827   5.317
 3888CYS    SC1 8723   9.539   9.034   5.417
 3889CYS     BB 8724   9.589   8.929   4.932
 3889CYS    SC1 8725   9.797   9.050   4.924
 3890LYS     BB 8726   9.360   9.081   4.694
 3890LYS    SC1 8727   9.370   9.323   4.769
 3890LYS    SC2 8728   9.275   9.644   4.771
 3891LYS     BB 8729   9.272   8.851   4.431
 3891LYS    SC1 8730   9.371   8.978   4.230
 3891LYS    SC2 8731   9.554   9.110   4.071
 3892ASP     BB 8732   8.967   8.682   4.360
 3892ASP    SC1 8733   8.901   8.667   4.114
 3893LEU     BB 8734   8.970   8.357   4.544
 3893LEU    SC1 8735   8.911   8.203   4.336
 3894CYS     BB 8736   9.318   8.418   4.626
 3894CYS    SC1 8737   9.467   8.303   4.476
 3895ASN     BB 8738   9.308   8.227   4.929
 3895ASN    SC1 8739   9.111   8.286   5.071
 3896PHE     BB 8740   9.356   7.888   4.825
 3896PHE    SC1 8741   9.262   7.885   4.494
 3896PHE    SC2 8742   9.442   7.733   4.541
 3896PHE    SC3 8743   9.270   7.671   4.385
 3897ASN     BB 8744   9.401   7.676   5.095
 3897ASN    SC1 8745   9.177   7.574   5.137
 3898GLU     BB 8746   9.685   7.516   4.993
 3898GLU    SC1 8747   9.446   7.288   4.830
 3899GLN     BB 8748   9.835   7.922   4.955
 3899GLN    SC1 8749   9.845   8.035   4.708
 3900LEU     BB 8750   9.990   7.899   5.241
 3900LEU    SC1 8751   9.978   8.089   5.426
 3901GLU     BB 8752  10.252   7.732   5.176
 3901GLU    SC1 8753  10.477   7.949   5.161
 3902ASN     BB 8754  10.410   7.424   5.544
 3902ASN    SC1 8755  10.333   7.619   5.681
 3903GPIL    C1 8756  10.291   7.789   4.667
 3903GPIL    C2 8757  10.125   7.513   4.752
 3903GPIL    C3 8758  10.461   7.528   4.754
 3903GPIL   PO4 8759  10.416   8.052   4.511
 3903GPIL    C4 8760  10.712   7.778   4.761
 3903GPIL    C5 8761  10.921   7.564   4.797
 3903GPIL    C6 8762  10.686   7.478   5.013
 3903GPIL    C7 8763  11.220   7.379   4.794
 3903GPIL    C8 8764  11.184   7.128   4.894
 3903GPIL    C9 8765  11.146   7.349   5.129
 3903GPIL   C10 8766  11.400   7.335   5.441
 3903GPIL   C11 8767  11.623   7.217   5.306
 3903GPIL   C12 8768  11.385   7.012   5.360
 3903GPIL   C13 8769  11.490   7.520   5.740
 3903GPIL   C14 8770  11.325   7.363   5.928
 3903GPIL   C15 8771  11.154   7.444   5.634
 3903GPIL    L1 8772  10.621   7.188   5.625
 3903GPIL    L2 8773  10.956   7.126   5.661
 3903GPIL   GL1 8774  10.296   8.399   4.355
 3903GPIL   GL2 8775  10.103   8.216   4.337
 3903GPIL   C1A 8776  10.152   8.239   3.880
 3903GPIL   C2A 8777   9.832   8.227   3.667
 3903GPIL   C3A 8778   9.458   8.335   3.476
 3903GPIL   C1B 8779  10.630   8.173   4.086
 3903GPIL   C2B 8780  10.988   8.085   3.845
 3903GPIL   C3B 8781  11.362   8.391   3.910
 3904DOPC   NC3 8782  16.280   4.676   5.235
 3904DOPC   PO4 8783  16.137   5.116   5.256
 3904DOPC   GL1 8784  16.589   5.106   5.080
 3904DOPC   GL2 8785  16.751   4.756   5.078
 3904DOPC   C1A 8786  16.790   5.257   4.728
 3904DOPC   D2A 8787  16.852   5.575   4.313
 3904DOPC   C3A 8788  16.987   5.512   3.868
 3904DOPC   C4A 8789  17.105   5.729   3.410
 3904DOPC   C1B 8790  16.892   4.793   4.611
 3904DOPC   D2B 8791  17.297   4.858   4.406
 3904DOPC   C3B 8792  17.294   5.369   4.270
 3904DOPC   C4B 8793  17.524   5.650   3.912
 3905DOPC   NC3 8794  21.436  17.183   5.358
 3905DOPC   PO4 8795  21.374  17.216   4.765
 3905DOPC   GL1 8796   0.013  17.332   4.365
 3905DOPC   GL2 8797  21.655  17.654   4.445
 3905DOPC   C1A 8798   0.389  17.141   4.159
 3905DOPC   D2A 8799   0.733  17.239   3.914
 3905DOPC   C3A 8800   0.687  17.424   3.579
 3905DOPC   C4A 8801   1.044  17.568   3.179
 3905DOPC   C1B 8802  21.513  17.772   4.049
 3905DOPC   D2B 8803  21.691  18.085   3.627
 3905DOPC   C3B 8804  21.570  18.454   3.582
 3905DOPC   C4B 8805  21.244  18.736   3.829
 3906DOPC   NC3 8806  19.660  20.882   5.319
 3906DOPC   PO4 8807  19.219  20.769   5.193
 3906DOPC   GL1 8808  19.091  20.560   4.879
 3906DOPC   GL2 8809  18.806  20.416   4.859
 3906DOPC   C1A 8810  19.324  20.469   4.532
 3906DOPC   D2A 8811  19.383  20.180   4.348
 3906DOPC   C3A 8812  19.321  20.252   3.896
 3906DOPC   C4A 8813  19.441  20.204   3.505
 3906DOPC   C1B 8814  18.768  20.111   4.466
 3906DOPC   D2B 8815  18.685  20.001   4.004
 3906DOPC   C3B 8816  18.517  20.148   3.534
 3906DOPC   C4B 8817  18.553  19.839   3.207
 3907DOPC   NC3 8818   8.618  14.942   6.359
 3907DOPC   PO4 8819   8.450  15.233   5.908
 3907DOPC   GL1 8820   8.342  15.074   5.464
 3907DOPC   GL2 8821   8.544  14.730   5.536
 3907DOPC   C1A 8822   8.502  15.179   5.114
 3907DOPC   D2A 8823   8.505  15.495   4.787
 3907DOPC   C3A 8824   8.289  15.861   4.550
 3907DOPC   C4A 8825   7.929  16.047   4.418
 3907DOPC   C1B 8826   8.543  14.687   5.124
 3907DOPC   D2B 8827   8.316  14.650   4.736
 3907DOPC   C3B 8828   8.192  15.080   4.627
 3907DOPC   C4B 8829   8.017  15.487   4.541
 3908DOPC   NC3 8830   2.519   8.829   6.097
 3908DOPC   PO4 8831   2.561   8.966   5.549
 3908DOPC   GL1 8832   2.632   9.095   5.118
 3908DOPC   GL2 8833   2.876   8.894   4.893
 3908DOPC   C1A 8834   2.518   9.343   4.762
 3908DOPC   D2A 8835   2.410   9.464   4.309
 3908DOPC   C3A 8836   2.527   9.128   4.174
 3908DOPC   C4A 8837   2.715   8.695   4.000
 3908DOPC   C1B 8838   2.631   8.758   4.516
 3908DOPC   D2B 8839   2.259   8.731   4.242
 3908DOPC   C3B 8840   2.327   8.893   3.748
 3908DOPC   C4B 8841   2.454   8.764   3.301
 3909DOPC   NC3 8842  16.917   5.896   5.943
 3909DOPC   PO4 8843  16.828   6.423   5.948
 3909DOPC   GL1 8844  16.567   6.545   5.520
 3909DOPC   GL2 8845  16.744   6.337   5.417
 3909DOPC   C1A 8846  16.505   6.307   5.016
 3909DOPC   D2A 8847  16.275   6.100   4.672
 3909DOPC   C3A 8848  16.495   5.860   4.406
 3909DOPC   C4A 8849  16.467   5.735   3.972
 3909DOPC   C1B 8850  16.779   6.814   5.183
 3909DOPC   D2B 8851  16.505   7.238   5.043
 3909DOPC   C3B 8852  16.238   7.166   4.608
 3909DOPC   C4B 8853  16.278   7.393   4.243
 3910DOPC   NC3 8854  12.956  17.111   5.149
 3910DOPC   PO4 8855  12.861  16.655   5.432
 3910DOPC   GL1 8856  12.737  16.572   4.892
 3910DOPC   GL2 8857  13.085  16.665   4.774
 3910DOPC   C1A 8858  12.675  16.527   4.426
 3910DOPC   D2A 8859  12.795  16.420   4.006
 3910DOPC   C3A 8860  12.607  16.239   3.703
 3910DOPC   C4A 8861  12.574  16.059   3.268
 3910DOPC   C1B 8862  13.058  16.828   4.301
 3910DOPC   D2B 8863  13.037  16.830   3.849
 3910DOPC   C3B 8864  13.257  16.932   3.516
 3910DOPC   C4B 8865  13.255  16.847   3.140
 3911DOPC   NC3 8866   0.762   5.039   5.164
 3911DOPC   PO4 8867   0.996   4.480   5.187
 3911DOPC   GL1 8868   0.902   4.681   4.788
 3911DOPC   GL2 8869   1.111   4.521   4.520
 3911DOPC   C1A 8870   0.747   4.881   4.477
 3911DOPC   D2A 8871   0.572   4.865   4.088
 3911DOPC   C3A 8872   0.501   4.929   3.674
 3911DOPC   C4A 8873   0.496   5.071   3.234
 3911DOPC   C1B 8874   0.993   4.585   4.070
 3911DOPC   D2B 8875   1.322   4.768   3.804
 3911DOPC   C3B 8876   1.436   5.214   3.694
 3911DOPC   C4B 8877   1.570   5.449   3.375
 3912DOPC   NC3 8878  14.168   8.020   6.332
 3912DOPC   PO4 8879  14.319   7.596   6.099
 3912DOPC   GL1 8880  14.258   7.669   5.499
 3912DOPC   GL2 8881  14.530   7.782   5.338
 3912DOPC   C1A 8882  14.175   7.595   4.972
 3912DOPC   D2A 8883  13.941   7.657   4.651
 3912DOPC   C3A 8884  14.165   7.552   4.240
 3912DOPC   C4A 8885  14.026   7.544   3.919
 3912DOPC   C1B 8886  14.654   7.688   4.875
[truncated: 14,067,662 more chars]
