# Supplementary material for: Structural basis for membrane attack complex inhibition by CD59
Source: Nat Commun. 2023 Feb 16;14:890. doi: 10.1038/s41467-023-36441-z (PMC9935631; doi:10.1038/s41467-023-36441-z)
Supplement: Supplementary file 14 — Supplementary Data File 11 [file 41467_2023_36441_MOESM14_ESM.txt]

Protein in INSANE! Membrane UpperLeaflet>DOPC:CHOL=7.0:3.0 LowerLeaflet>DOPC:CHOL=7.0:3.0
321500
    1GLN     BB    1   3.492  17.041  17.960 -0.1573 -0.1438  0.1207
    1GLN    SC1    2   3.432  17.190  17.779  0.2735 -0.0567  0.0441
    2GLU     BB    3   3.735  17.151  18.138  0.0364  0.0569 -0.3284
    2GLU    SC1    4   3.985  17.234  18.055  0.2303 -0.0643 -0.1754
    3GLN     BB    5   3.572  17.428  18.269  0.0673 -0.3589 -0.2701
    3GLN    SC1    6   3.642  17.620  18.072 -0.0447 -0.0127  0.0701
    4THR     BB    7   3.509  17.273  18.577  0.0151 -0.1966 -0.0747
    4THR    SC1    8   3.559  17.087  18.609  0.2063 -0.1279  0.0287
    5TYR     BB    9   3.308  17.336  18.991 -0.1688  0.1798 -0.1666
    5TYR    SC1   10   3.062  17.416  18.840 -0.0467  0.3139 -0.0212
    5TYR    SC2   11   3.014  17.459  19.071 -0.0535 -0.1646  0.0665
    5TYR    SC3   12   2.781  17.316  18.924  0.0314 -0.0438 -0.1826
    6VAL     BB   13   3.219  17.092  19.317  0.1067  0.0813  0.0374
    6VAL    SC1   14   3.341  16.962  19.226 -0.0425 -0.2821  0.3472
    7ILE     BB   15   3.031  17.250  19.578  0.0287 -0.0012 -0.1389
    7ILE    SC1   16   2.897  17.411  19.587 -0.1110  0.1010 -0.6516
    8SER     BB   17   3.025  17.098  19.876  0.2471  0.4655  0.1598
    8SER    SC1   18   3.141  17.021  20.013 -0.1463  0.0919  0.2849
    9ALA     BB   19   2.738  17.205  20.152 -0.2764  0.1735 -0.2829
   10PRO     BB   20   2.600  17.028  20.480  0.1310 -0.1715  0.0691
   10PRO    SC1   21   2.709  17.016  20.635 -0.0594 -0.1763  0.2016
   11LYS     BB   22   2.391  16.764  20.344 -0.1223 -0.0260  0.3135
   11LYS    SC1   23   2.360  16.581  20.479 -0.0524  0.3178  0.0477
   11LYS    SC2   24   2.222  16.379  20.653 -0.1290 -0.0670 -0.0968
   12ILE     BB   25   2.134  17.000  20.538 -0.4496 -0.0303  0.1259
   12ILE    SC1   26   2.005  16.834  20.607  0.0621  0.0081  0.2543
   13PHE     BB   27   2.103  17.322  20.669  0.2284 -0.2852 -0.0349
   13PHE    SC1   28   2.290  17.451  20.420 -0.2057 -0.0216 -0.3513
   13PHE    SC2   29   2.173  17.627  20.533  0.2322  0.1791 -0.2065
   13PHE    SC3   30   2.324  17.679  20.354  0.0643 -0.0835 -0.4261
   14ARG     BB   31   2.125  17.401  20.974  0.1628 -0.0327  0.0638
   14ARG    SC1   32   2.309  17.318  21.090 -0.2037 -0.0448 -0.0142
   14ARG    SC2   33   2.228  17.076  21.372  0.2169  0.0661 -0.2891
   15VAL     BB   34   1.899  17.716  21.070 -0.1746  0.3126  0.0734
   15VAL    SC1   35   1.746  17.687  20.944 -0.1497  0.2689  0.0534
   16GLY     BB   36   2.093  17.973  21.135 -0.1235 -0.0062 -0.1364
   17ALA     BB   37   2.432  17.818  21.108  0.0457 -0.1262 -0.1596
   18SER     BB   38   2.734  17.976  20.964 -0.2035 -0.0920  0.4047
   18SER    SC1   39   2.897  18.046  21.045  0.2300 -0.3768 -0.2015
   19GLU     BB   40   2.727  17.747  20.698 -0.1405  0.1064  0.0845
   19GLU    SC1   41   2.649  17.438  20.769 -0.0229 -0.1296 -0.0880
   20ASN     BB   42   3.037  17.712  20.613  0.1087 -0.1682 -0.0127
   20ASN    SC1   43   3.160  17.686  20.829  0.1890  0.0811 -0.0266
   21ILE     BB   44   3.021  17.626  20.254  0.1328  0.0836 -0.0218
   21ILE    SC1   45   2.836  17.662  20.161  0.2204 -0.0794 -0.0037
   22VAL     BB   46   3.330  17.554  19.948 -0.1681 -0.1026 -0.2639
   22VAL    SC1   47   3.437  17.388  19.979  0.1172  0.1506  0.1364
   23ILE     BB   48   3.362  17.575  19.576  0.2465  0.0409 -0.1347
   23ILE    SC1   49   3.294  17.768  19.481 -0.0989  0.0167  0.1055
   24GLN     BB   50   3.657  17.440  19.344 -0.3417 -0.2799 -0.1129
   24GLN    SC1   51   3.788  17.175  19.303  0.2799  0.2022 -0.1657
   25VAL     BB   52   3.657  17.574  18.945 -0.0122  0.0406 -0.1902
   25VAL    SC1   53   3.554  17.739  18.992  0.0218  0.0049  0.0103
   26TYR     BB   54   3.882  17.367  18.828 -0.1184  0.1738  0.0488
   26TYR    SC1   55   4.079  17.129  18.793 -0.1256  0.0623  0.1043
   26TYR    SC2   56   4.200  17.299  18.912 -0.0114 -0.0374  0.1312
   26TYR    SC3   57   4.257  17.014  19.019  0.1626 -0.1361 -0.2207
   27GLY     BB   58   3.994  17.499  18.470 -0.0746 -0.1029  0.2617
   28TYR     BB   59   4.028  17.759  18.531  0.0120 -0.0741 -0.3307
   28TYR    SC1   60   3.798  17.943  18.660  0.0269 -0.0053 -0.1223
   28TYR    SC2   61   3.780  18.004  18.428  0.0220 -0.0167 -0.1239
   28TYR    SC3   62   3.525  17.864  18.534  0.1593 -0.3279 -0.2064
   29THR     BB   63   4.303  18.001  18.420  0.2017  0.1614 -0.0222
   29THR    SC1   64   4.359  18.098  18.260  0.1917 -0.0767 -0.1718
   30GLU     BB   65   4.017  18.426  18.436 -0.0946 -0.0542  0.5660
   30GLU    SC1   66   3.975  18.409  18.174 -0.4689  0.3115  0.1292
   31ALA     BB   67   3.967  18.468  18.734  0.3601 -0.0125  0.0426
   32PHE     BB   68   3.631  18.550  18.844 -0.1215  0.0101 -0.0080
   32PHE    SC1   69   3.486  18.391  18.603  0.1711 -0.0615  0.0177
   32PHE    SC2   70   3.541  18.236  18.778  0.2103 -0.1898 -0.1097
   32PHE    SC3   71   3.328  18.222  18.668  0.1091  0.0148  0.0606
   33ASP     BB   72   3.329  18.571  19.081 -0.1870  0.1009  0.0287
   33ASP    SC1   73   3.279  18.819  19.049  0.0338  0.1382 -0.0289
   34ALA     BB   74   3.074  18.376  19.137  0.3142 -0.4381 -0.2331
   35THR     BB   75   2.787  18.379  19.348  0.4912  0.1558  0.1254
   35THR    SC1   76   2.623  18.485  19.360  0.3036 -0.1183  0.0070
   36ILE     BB   77   2.654  18.091  19.615 -0.1051  0.1185 -0.0998
   36ILE    SC1   78   2.837  18.012  19.645  0.2668  0.0746 -0.0324
   37SER     BB   79   2.276  18.145  19.660  0.1578  0.1004 -0.0231
   37SER    SC1   80   2.220  18.257  19.510  0.2347  0.1134 -0.0407
   38ILE     BB   81   1.992  18.052  19.902 -0.2318 -0.1255  0.0937
   38ILE    SC1   82   2.000  17.924  20.090 -0.3091  0.0726  0.0274
   39LYS     BB   83   1.694  18.110  19.753  0.0915 -0.3713  0.1314
   39LYS    SC1   84   1.732  18.244  19.534 -0.0625 -0.1696 -0.0690
   39LYS    SC2   85   1.765  18.345  19.288  0.1063 -0.3341 -0.0011
   40SER     BB   86   1.289  18.064  19.880 -0.0599 -0.0696  0.0069
   40SER    SC1   87   1.323  18.195  20.020  0.0706 -0.1147  0.0197
   41TYR     BB   88   1.087  17.766  19.869 -0.4903 -0.2121 -0.2270
   41TYR    SC1   89   0.797  17.716  20.055 -0.2142  0.2307 -0.3013
   41TYR    SC2   90   0.923  17.893  20.157  0.1051 -0.0428 -0.2169
   41TYR    SC3   91   0.672  17.815  20.321 -0.0654  0.3658 -0.2796
   42PRO     BB   92   0.968  17.745  19.544 -0.0585 -0.1701 -0.0218
   42PRO    SC1   93   0.854  17.620  19.458 -0.1187 -0.2076  0.1153
   43ASP     BB   94   0.895  18.061  19.468 -0.2491 -0.0095 -0.1123
   43ASP    SC1   95   0.797  18.197  19.660  0.0007  0.1474 -0.0923
   44LYS     BB   96   1.285  18.133  19.484  0.1719 -0.2373  0.2103
   44LYS    SC1   97   1.350  18.001  19.271  0.3349 -0.0000 -0.1387
   44LYS    SC2   98   1.508  17.902  19.033 -0.0619 -0.0673  0.2220
   45LYS     BB   99   1.208  18.479  19.511  0.1052  0.3918  0.3344
   45LYS    SC1  100   1.005  18.561  19.402  0.1866 -0.0447 -0.1925
   45LYS    SC2  101   0.721  18.504  19.296  0.3835 -0.1576  0.0749
   46PHE     BB  102   1.401  18.613  19.809 -0.2527  0.0203  0.0379
   46PHE    SC1  103   1.457  18.898  20.038  0.0268 -0.3418 -0.2104
   46PHE    SC2  104   1.499  18.953  19.808 -0.2999  0.2446 -0.1351
   46PHE    SC3  105   1.486  19.127  19.972 -0.0605 -0.1725  0.3325
   47SER     BB  106   1.765  18.533  19.892 -0.0010  0.0544  0.1307
   47SER    SC1  107   1.885  18.626  19.770 -0.1992  0.2146  0.0543
   48TYR     BB  108   1.769  18.438  20.211  0.0867 -0.0415  0.2475
   48TYR    SC1  109   1.714  18.523  20.500 -0.3956  0.1274  0.2519
   48TYR    SC2  110   1.694  18.714  20.357 -0.1043  0.0304  0.0789
   48TYR    SC3  111   1.644  18.782  20.655 -0.0291  0.3700  0.0149
   49SER     BB  112   2.165  18.436  20.186  0.1094  0.0544  0.0578
   49SER    SC1  113   2.197  18.596  20.292  0.1350  0.0528  0.0527
   50SER     BB  114   2.410  18.525  19.892  0.0111 -0.0428 -0.0787
   50SER    SC1  115   2.341  18.663  19.774  0.2575  0.3908  0.2769
   51GLY     BB  116   2.805  18.499  19.909 -0.0072  0.3445 -0.1327
   52HIS     BB  117   2.964  18.689  19.652  0.2935  0.3315  0.0873
   52HIS    SC1  118   2.889  18.863  19.603  0.1778  0.3500  0.3294
   52HIS    SC2  119   2.832  19.042  19.559 -0.0111  0.3178  0.4459
   52HIS    SC3  120   2.624  18.984  19.560  0.0702  0.0027  0.0100
   53VAL     BB  121   3.277  18.508  19.601  0.2170  0.2321  0.0768
   53VAL    SC1  122   3.259  18.311  19.633  0.0832  0.1985 -0.1983
   54HIS     BB  123   3.611  18.575  19.430  0.0124  0.1294  0.0974
   54HIS    SC1  124   3.767  18.634  19.532  0.2914 -0.3365 -0.0568
   54HIS    SC2  125   3.920  18.656  19.647  0.0438 -0.1613  0.2362
   54HIS    SC3  126   3.991  18.826  19.535 -0.0818  0.0916  0.5367
   55LEU     BB  127   3.748  18.276  19.195 -0.0023  0.1603 -0.1543
   55LEU    SC1  128   3.539  18.132  19.273  0.1462  0.1358  0.2020
   56SER     BB  129   4.079  18.383  19.142 -0.1451  0.1356  0.0385
   56SER    SC1  130   4.136  18.567  19.172  0.1293  0.1098 -0.3136
   57SER     BB  131   4.436  18.191  19.085  0.4855 -0.1613  0.0889
   57SER    SC1  132   4.467  18.181  18.892 -0.1992  0.2807 -0.0520
   58GLU     BB  133   4.558  18.389  19.323 -0.3018 -0.1211  0.1983
   58GLU    SC1  134   4.700  18.615  19.339 -0.0251  0.2826  0.2763
   59ASN     BB  135   4.273  18.290  19.604  0.1334  0.1366  0.0262
   59ASN    SC1  136   4.321  18.350  19.842 -0.0075 -0.1068  0.1176
   60LYS     BB  137   4.333  17.973  19.447  0.0468  0.0083  0.0217
   60LYS    SC1  138   4.564  17.870  19.477 -0.1378 -0.0690 -0.0734
   60LYS    SC2  139   4.848  17.768  19.504  0.1642  0.0755 -0.1925
   61PHE     BB  140   4.010  17.952  19.331  0.0299  0.0973 -0.0825
   61PHE    SC1  141   4.047  17.888  19.025 -0.1411  0.0341 -0.2023
   61PHE    SC2  142   4.061  17.679  19.142  0.1259  0.1515 -0.0235
   61PHE    SC3  143   4.208  17.724  18.958  0.1082  0.2054 -0.0242
   62GLN     BB  144   3.872  17.777  19.594  0.0056 -0.3207 -0.0296
   62GLN    SC1  145   4.033  17.662  19.764  0.1659  0.0197 -0.3899
   63ASN     BB  146   3.645  17.989  19.750 -0.2415  0.2043 -0.1877
   63ASN    SC1  147   3.774  18.200  19.786  0.1780 -0.0816  0.0016
   64SER     BB  148   3.449  17.918  20.035  0.0732  0.0432 -0.1090
   64SER    SC1  149   3.541  17.996  20.188 -0.2976  0.1980  0.0374
   65ALA     BB  150   3.061  18.108  20.123 -0.1397 -0.6093  0.0544
   66ILE     BB  151   2.897  18.108  20.411  0.1553  0.0167 -0.3389
   66ILE    SC1  152   2.986  18.221  20.586 -0.0661  0.0834 -0.4483
   67LEU     BB  153   2.544  18.133  20.328 -0.4269 -0.2341  0.0484
   67LEU    SC1  154   2.522  18.044  20.079 -0.0158  0.2710 -0.1716
   68THR     BB  155   2.320  18.197  20.643 -0.2879  0.0554  0.0138
   68THR    SC1  156   2.356  18.347  20.763  0.0470 -0.1467  0.1714
   69ILE     BB  157   1.949  18.092  20.673  0.4624  0.2147 -0.2106
   69ILE    SC1  158   1.792  17.966  20.547 -0.1651 -0.0566 -0.2662
   70GLN     BB  159   1.838  18.368  20.939 -0.1626  0.4454  0.1075
   70GLN    SC1  160   2.017  18.454  21.139  0.1135 -0.0448 -0.1718
   71PRO     BB  161   1.554  18.240  21.079  0.0863  0.0819 -0.2025
   71PRO    SC1  162   1.491  18.069  21.135 -0.0162  0.0591 -0.3840
   72LYS     BB  163   1.302  18.498  21.108 -0.1601 -0.3179  0.1489
   72LYS    SC1  164   1.171  18.556  21.314 -0.0343 -0.1670  0.3308
   72LYS    SC2  165   0.933  18.561  21.512 -0.1196  0.2730  0.2631
   73GLN     BB  166   1.241  18.501  20.831 -0.0516  0.0941 -0.2384
   73GLN    SC1  167   1.088  18.754  20.763  0.0707  0.1592 -0.0925
   74LEU     BB  168   1.172  18.256  20.704 -0.1666 -0.1040 -0.1191
   74LEU    SC1  169   1.276  18.107  20.512  0.1491  0.1819 -0.1719
   75PRO     BB  170   0.792  18.271  20.577  0.1405  0.2760 -0.2457
   75PRO    SC1  171   0.738  18.419  20.471 -0.2416  0.2993 -0.0243
   76GLY     BB  172   0.633  18.072  20.810 -0.1788  0.0708 -0.4273
   77GLY     BB  173   0.313  18.033  20.631  0.0194 -0.1080 -0.1520
   78GLN     BB  174   0.162  17.772  20.802  0.1616  0.2577  0.4324
   78GLN    SC1  175  21.563  17.582  20.634  0.2440  0.3231  0.3664
   79ASN     BB  176   0.450  17.430  20.734 -0.1899  0.0693 -0.0087
   79ASN    SC1  177   0.318  17.302  20.903 -0.0209 -0.2823 -0.1420
   80PRO     BB  178   0.806  17.587  20.802  0.0590 -0.0107  0.0550
   80PRO    SC1  179   0.770  17.668  20.970 -0.1110 -0.1754  0.0989
   81VAL     BB  180   0.989  17.471  20.544  0.0309  0.2618  0.0897
   81VAL    SC1  181   1.133  17.597  20.484  0.4523 -0.1741  0.1745
   82SER     BB  182   1.134  17.148  20.554 -0.1101  0.0006  0.1144
   82SER    SC1  183   1.229  17.036  20.682 -0.1179 -0.0776  0.0532
   83TYR     BB  184   1.355  17.254  20.231  0.1739 -0.1748 -0.1512
   83TYR    SC1  185   1.240  17.132  19.953  0.0181  0.1681 -0.1279
   83TYR    SC2  186   1.126  17.334  20.017 -0.2267  0.0262 -0.1154
   83TYR    SC3  187   1.077  17.257  19.721 -0.0423  0.0482 -0.1498
   84VAL     BB  188   1.496  17.613  20.085  0.0312  0.1971 -0.1376
   84VAL    SC1  189   1.517  17.780  20.193 -0.2506  0.0511  0.1458
   85TYR     BB  190   1.737  17.629  19.772  0.3923 -0.2109  0.1162
   85TYR    SC1  191   1.458  17.688  19.585  0.0149  0.0266 -0.1290
   85TYR    SC2  192   1.643  17.583  19.473 -0.2499 -0.1081 -0.4440
   85TYR    SC3  193   1.369  17.505  19.350 -0.5457 -0.2470  0.2935
   86LEU     BB  194   2.078  17.650  19.724 -0.0510  0.2988  0.0732
   86LEU    SC1  195   2.334  17.630  19.788 -0.0301 -0.0076 -0.1017
   87GLU     BB  196   2.156  17.800  19.380  0.3383  0.1363 -0.5706
   87GLU    SC1  197   1.947  17.916  19.248 -0.3577  0.1536 -0.0441
   88VAL     BB  198   2.462  17.907  19.262  0.0572 -0.0102 -0.0535
   88VAL    SC1  199   2.605  17.769  19.236 -0.1365 -0.1893 -0.1714
   89VAL     BB  200   2.565  18.162  19.000 -0.2171  0.0412  0.0291
   89VAL    SC1  201   2.385  18.245  18.968 -0.1426  0.1987  0.0178
   90SER     BB  202   2.819  18.336  18.785  0.1979  0.1567 -0.0880
   90SER    SC1  203   2.784  18.527  18.796  0.1767  0.1511 -0.0586
   91LYS     BB  204   2.989  18.451  18.380 -0.0414 -0.2786 -0.1409
   91LYS    SC1  205   3.090  18.666  18.410  0.1876  0.1322  0.0405
   91LYS    SC2  206   3.222  18.875  18.577 -0.1422 -0.3038 -0.6027
   92HIS     BB  207   3.038  18.060  18.276 -0.2351 -0.0107 -0.0051
   92HIS    SC1  208   3.208  18.022  18.188 -0.0320  0.2842  0.2527
   92HIS    SC2  209   3.379  17.998  18.102 -0.0991 -0.0243  0.2057
   92HIS    SC3  210   3.464  18.168  18.205  0.0671  0.1693 -0.2415
   93PHE     BB  211   2.888  17.889  18.530  0.1640  0.1531 -0.0458
   93PHE    SC1  212   3.138  17.864  18.771 -0.1183 -0.0541 -0.0475
   93PHE    SC2  213   2.920  17.832  18.868 -0.0415 -0.2102  0.0745
   93PHE    SC3  214   3.097  17.927  18.999  0.0730 -0.4553  0.0984
   94SER     BB  215   2.417  17.804  18.722 -0.0739  0.0171 -0.0068
   94SER    SC1  216   2.246  17.895  18.698  0.0237  0.2090  0.0178
   95LYS     BB  217   2.352  17.472  18.948  0.1560  0.1461  0.0014
   95LYS    SC1  218   2.317  17.254  18.844 -0.1259  0.0105 -0.0297
   95LYS    SC2  219   2.422  16.982  18.843 -0.2272 -0.3139  0.0857
   96SER     BB  220   2.013  17.415  19.184 -0.1223  0.0142  0.0831
   96SER    SC1  221   1.877  17.450  19.048 -0.0757 -0.0782  0.0132
   97LYS     BB  222   1.995  17.217  19.470  0.0422  0.2552 -0.1134
   97LYS    SC1  223   1.986  16.984  19.564  0.1437 -0.0998  0.1864
   97LYS    SC2  224   2.183  16.763  19.536  0.0529  0.0387 -0.1619
   98ARG     BB  225   1.618  17.174  19.704 -0.0041  0.0754  0.0281
   98ARG    SC1  226   1.517  17.060  19.530  0.0894  0.0556  0.0454
   98ARG    SC2  227   1.563  17.089  19.174  0.0431  0.1034  0.0905
   99MET     BB  228   1.763  17.147  20.058  0.3676  0.2246 -0.3490
   99MET    SC1  229   1.931  17.311  20.099  0.0673  0.1377 -0.2168
  100PRO     BB  230   1.638  17.027  20.348  0.0078 -0.1579 -0.2865
  100PRO    SC1  231   1.575  16.848  20.355 -0.0531 -0.1463 -0.5499
  101ILE     BB  232   1.645  17.239  20.623  0.0022  0.1386 -0.0949
  101ILE    SC1  233   1.605  17.447  20.567 -0.0766 -0.2606  0.2182
  102THR     BB  234   1.745  17.142  21.002  0.1884  0.0723  0.2380
  102THR    SC1  235   1.829  16.966  21.010 -0.3313 -0.2045 -0.2420
  103TYR     BB  236   1.591  17.351  21.256  0.4988 -0.1315  0.1727
  103TYR    SC1  237   1.350  17.569  21.224  0.4997 -0.1105  0.0712
  103TYR    SC2  238   1.308  17.396  21.063  0.1340 -0.1608  0.2168
  103TYR    SC3  239   1.263  17.680  20.948  0.2232 -0.1841  0.1277
  104ASP     BB  240   1.776  17.206  21.540  0.0542  0.1026  0.1408
  104ASP    SC1  241   1.771  16.956  21.488 -0.1126  0.1306  0.0139
  105ASN     BB  242   2.042  17.413  21.659  0.0040 -0.1252  0.1463
  105ASN    SC1  243   2.124  17.577  21.489 -0.0267 -0.2902 -0.0274
  106GLY     BB  244   2.293  17.349  21.894  0.0795  0.1163 -0.1186
  107PHE     BB  245   2.262  17.186  22.224 -0.3414  0.0018 -0.3803
  107PHE    SC1  246   2.583  17.172  22.419  0.0455 -0.0718 -0.1930
  107PHE    SC2  247   2.582  17.117  22.185  0.2819 -0.3174 -0.1379
  107PHE    SC3  248   2.710  16.985  22.339  0.3484  0.0092  0.0930
  108LEU     BB  249   2.060  17.200  22.522 -0.0208  0.0647 -0.2635
  108LEU    SC1  250   1.840  17.347  22.543  0.1109  0.2348 -0.0567
  109PHE     BB  251   2.193  17.041  22.757 -0.0807 -0.0210 -0.3801
  109PHE    SC1  252   2.353  16.805  22.579  0.2651 -0.1365  0.0719
  109PHE    SC2  253   2.178  16.689  22.694  0.0723 -0.0238 -0.1079
  109PHE    SC3  254   2.355  16.565  22.591  0.1937 -0.1308  0.2225
  110ILE     BB  255   2.078  17.019  23.070  0.1221  0.1247 -0.1480
  110ILE    SC1  256   1.846  17.029  23.091 -0.5699 -0.1275 -0.2186
  111HIS     BB  257   2.263  17.001  23.417  0.0556 -0.0721 -0.0144
  111HIS    SC1  258   2.454  16.993  23.456  0.0485 -0.2253  0.0240
  111HIS    SC2  259   2.646  16.984  23.475  0.0398 -0.2157  0.0255
  111HIS    SC3  260   2.642  17.099  23.657  0.0327 -0.2218  0.0274
  112THR     BB  261   2.043  16.852  23.701 -0.0388  0.1255 -0.0093
  112THR    SC1  262   1.951  16.716  23.596  0.1766  0.0622 -0.1178
  113ASP     BB  263   2.160  16.911  23.996  0.1325  0.0390  0.1910
  113ASP    SC1  264   2.268  17.140  24.019  0.1896  0.0024  0.2928
  114LYS     BB  265   2.149  16.495  24.095 -0.2001  0.3124 -0.1446
  114LYS    SC1  266   2.206  16.419  24.312  0.2177 -0.2360 -0.0592
  114LYS    SC2  267   2.231  16.372  24.593 -0.3917  0.1321  0.0830
  115PRO     BB  268   2.012  16.205  23.942 -0.2186 -0.0106 -0.0386
  115PRO    SC1  269   1.949  16.226  23.765 -0.0109 -0.0755 -0.1217
  116VAL     BB  270   1.769  16.122  24.187  0.0579 -0.0918  0.5277
  116VAL    SC1  271   1.759  15.937  24.263 -0.0081 -0.1625  0.3476
  117TYR     BB  272   1.527  16.296  24.434  0.2112  0.0738 -0.1465
  117TYR    SC1  273   1.599  16.590  24.408 -0.1865 -0.3657  0.3793
  117TYR    SC2  274   1.801  16.478  24.475  0.0890 -0.0774  0.0377
  117TYR    SC3  275   1.846  16.778  24.408 -0.4545 -0.0094 -0.0300
  118THR     BB  276   1.345  16.278  24.748 -0.0332  0.1006  0.1811
  118THR    SC1  277   1.321  16.220  24.933 -0.0386  0.1074  0.1827
  119PRO     BB  278   0.925  16.369  24.744  0.1199 -0.0766  0.0975
  119PRO    SC1  279   0.798  16.228  24.748 -0.1233  0.1380 -0.0590
  120ASP     BB  280   0.989  16.618  24.919  0.2138 -0.3464  0.1475
  120ASP    SC1  281   0.873  16.728  25.118  0.1506  0.0837 -0.1247
  121GLN     BB  282   1.253  16.756  24.733  0.0664  0.1762  0.0584
  121GLN    SC1  283   1.515  16.740  24.846  0.2552 -0.1013  0.2365
  122SER     BB  284   1.333  17.074  24.492 -0.1456 -0.0193 -0.3587
  122SER    SC1  285   1.434  17.221  24.572 -0.1177 -0.3027  0.1387
  123VAL     BB  286   1.469  17.008  24.099 -0.0946 -0.0534 -0.1421
  123VAL    SC1  287   1.309  16.909  24.032 -0.2903 -0.2563  0.6032
  124LYS     BB  288   1.754  17.169  24.035 -0.0105 -0.0434  0.1614
  124LYS    SC1  289   1.851  17.226  24.254  0.3336 -0.0276 -0.0802
  124LYS    SC2  290   2.024  17.327  24.422 -0.2699 -0.1057  0.0298
  125VAL     BB  291   1.831  17.259  23.685 -0.1135 -0.0681  0.2567
  125VAL    SC1  292   1.702  17.212  23.540  0.0330 -0.0865  0.1316
  126ARG     BB  293   2.065  17.487  23.447  0.0216 -0.0071 -0.0512
  126ARG    SC1  294   2.292  17.510  23.520 -0.1368 -0.2389  0.1281
  126ARG    SC2  295   2.396  17.554  23.846 -0.2752  0.1986  0.2676
  127VAL     BB  296   2.042  17.476  23.095 -0.1531  0.0646 -0.2543
  127VAL    SC1  297   1.885  17.536  22.986 -0.2036 -0.0211 -0.2295
  128TYR     BB  298   2.359  17.564  22.939  0.0104  0.1268  0.1496
  128TYR    SC1  299   2.592  17.359  22.868 -0.1054  0.0277 -0.0452
  128TYR    SC2  300   2.526  17.311  23.094 -0.0621  0.0111 -0.0351
  128TYR    SC3  301   2.720  17.099  22.978  0.2099  0.2184  0.0388
  129SER     BB  302   2.262  17.668  22.577 -0.1113 -0.0418  0.0538
  129SER    SC1  303   2.091  17.763  22.573 -0.0826  0.0109  0.0758
  130LEU     BB  304   2.547  17.671  22.292  0.0320  0.1957 -0.1522
  130LEU    SC1  305   2.738  17.602  22.463  0.1100  0.1510 -0.2585
  131ASN     BB  306   2.471  17.685  21.981  0.2525  0.1035  0.0277
  131ASN    SC1  307   2.354  17.864  21.852  0.2502  0.1659  0.1162
  132ASP     BB  308   2.550  17.437  21.714 -0.1388 -0.1484  0.1076
  132ASP    SC1  309   2.632  17.300  21.516  0.2185  0.3576 -0.1004
  133ASP     BB  310   2.859  17.687  21.677  0.2256 -0.0412  0.0089
  133ASP    SC1  311   2.808  17.891  21.533 -0.1538 -0.0203  0.1660
  134LEU     BB  312   2.918  17.611  21.978 -0.0095 -0.0664 -0.0545
  134LEU    SC1  313   2.957  17.383  22.108  0.0085  0.0499  0.1458
  135LYS     BB  314   2.937  17.913  22.088 -0.0206  0.0410 -0.1704
  135LYS    SC1  315   2.791  18.118  22.019 -0.0772  0.1339 -0.1948
  135LYS    SC2  316   2.657  18.266  21.845 -0.2473  0.1345 -0.1878
  136PRO     BB  317   2.687  18.046  22.475 -0.0295 -0.0723 -0.1792
  136PRO    SC1  318   2.828  18.158  22.537  0.0447 -0.0201 -0.4359
  137ALA     BB  319   2.347  18.085  22.292  0.2719  0.0553  0.4419
  138LYS     BB  320   2.175  18.376  22.351  0.1986  0.1621  0.1593
  138LYS    SC1  321   2.098  18.612  22.372  0.1162  0.1272  0.1602
  138LYS    SC2  322   1.803  18.692  22.447  0.0634 -0.1862 -0.2565
  139ARG     BB  323   1.800  18.203  22.317  0.2020 -0.3977  0.3215
  139ARG    SC1  324   1.777  18.177  22.047  0.0146 -0.1648 -0.2366
  139ARG    SC2  325   1.485  18.108  21.970 -0.0013 -0.1677 -0.0672
  140GLU     BB  326   1.541  18.253  22.503  0.1919  0.1148  0.0894
  140GLU    SC1  327   1.378  18.433  22.307  0.0781  0.2329 -0.1065
  141THR     BB  328   1.446  17.907  22.647  0.0688 -0.1819  0.2172
  141THR    SC1  329   1.593  17.843  22.758  0.1983 -0.0099  0.1460
  142VAL     BB  330   1.100  17.695  22.782 -0.0908  0.0123 -0.0602
  142VAL    SC1  331   1.014  17.594  22.633  0.0699 -0.1249 -0.0596
  143LEU     BB  332   1.213  17.419  23.033 -0.3289 -0.0112  0.0743
  143LEU    SC1  333   1.414  17.281  23.138 -0.0906  0.1681 -0.1405
  144THR     BB  334   0.884  17.097  23.114 -0.1833  0.0518  0.4809
  144THR    SC1  335   0.726  17.097  23.001  0.0187 -0.0855  0.1954
  145PHE     BB  336   0.874  16.847  23.380  0.2882 -0.1625 -0.0396
  145PHE    SC1  337   0.816  16.881  23.697  0.0235 -0.3629  0.2027
  145PHE    SC2  338   0.968  17.048  23.614 -0.1209 -0.2985  0.0685
  145PHE    SC3  339   0.917  17.038  23.848 -0.0582 -0.1976  0.0851
  146ILE     BB  340   0.699  16.522  23.271  0.4311 -0.1238 -0.1785
  146ILE    SC1  341   0.705  16.522  23.041  0.1696 -0.2886 -0.3165
  147ASP     BB  342   0.505  16.387  23.503 -0.3379  0.0487 -0.1300
  147ASP    SC1  343   0.460  16.421  23.752  0.2167 -0.1718  0.0065
  148PRO     BB  344   0.572  15.949  23.555  0.4459 -0.0946 -0.0199
  148PRO    SC1  345   0.648  15.912  23.725  0.1171 -0.0457  0.1399
  149GLU     BB  346   0.304  15.947  23.345  0.0458  0.2132  0.2834
  149GLU    SC1  347   0.026  15.934  23.437 -0.0723 -0.0022  0.1316
  150GLY     BB  348   0.335  16.181  23.077  0.2055  0.1401 -0.3084
  151SER     BB  349   0.124  16.472  23.232 -0.0116  0.0400 -0.1854
  151SER    SC1  350   0.032  16.441  23.402  0.0067  0.0143 -0.1806
  152GLU     BB  351   0.315  16.748  23.106 -0.1191  0.0603  0.0151
  152GLU    SC1  352   0.190  16.862  22.850 -0.0252  0.1243 -0.0613
  153VAL     BB  353   0.392  16.938  23.469  0.0501  0.2950 -0.1943
  153VAL    SC1  354   0.326  16.854  23.638  0.3515 -0.1326 -0.2838
  154ASP     BB  355   0.526  17.294  23.527 -0.2440 -0.0065 -0.0970
  154ASP    SC1  356   0.626  17.425  23.722 -0.0957 -0.1161 -0.0995
  155MET     BB  357   0.664  17.489  23.228 -0.2086  0.1643  0.2268
  155MET    SC1  358   0.697  17.551  22.986  0.0255  0.3606  0.2232
  156VAL     BB  359   0.932  17.770  23.314 -0.1842 -0.1041  0.0833
  156VAL    SC1  360   0.907  17.793  23.511 -0.3796  0.0752  0.0379
  157GLU     BB  361   1.083  17.994  23.098  0.1856  0.3339 -0.1183
  157GLU    SC1  362   0.906  18.201  23.073  0.1357  0.0772  0.4743
  158GLU     BB  363   1.392  18.225  23.125 -0.0105 -0.0123  0.2049
  158GLU    SC1  364   1.348  18.375  23.333  0.2256 -0.0165 -0.0566
  159ILE     BB  365   1.579  18.426  22.842 -0.0694  0.2179  0.1193
  159ILE    SC1  366   1.487  18.621  22.859 -0.0526  0.1493 -0.2095
  160ASP     BB  367   1.893  18.398  22.781 -0.1814  0.0163 -0.1506
  160ASP    SC1  368   2.002  18.171  22.742 -0.0985  0.0210  0.0532
  161HIS     BB  369   2.117  18.639  22.883 -0.1479 -0.1884 -0.0675
  161HIS    SC1  370   2.039  18.817  22.869 -0.1658 -0.2029 -0.0141
  161HIS    SC2  371   1.978  18.998  22.845 -0.0495 -0.1366  0.1511
  161HIS    SC3  372   1.779  18.949  22.912 -0.0378 -0.0310  0.2655
  162ILE     BB  373   2.420  18.455  22.888  0.2408  0.2315 -0.1064
  162ILE    SC1  374   2.564  18.550  22.737 -0.1820  0.0453 -0.1385
  163GLY     BB  375   2.459  18.060  22.868  0.0212  0.2404  0.1701
  164ILE     BB  376   2.405  17.928  23.157  0.0500  0.2510 -0.4138
  164ILE    SC1  377   2.566  17.835  23.305  0.1072 -0.1846 -0.0530
  165ILE     BB  378   2.018  17.956  23.201 -0.2893  0.0939  0.2845
  165ILE    SC1  379   1.854  18.073  23.174  0.1140 -0.1629 -0.0745
  166SER     BB  380   1.993  17.925  23.572  0.0140 -0.0728  0.1795
  166SER    SC1  381   2.133  17.969  23.700 -0.2877  0.2696  0.3939
  167PHE     BB  382   1.629  17.790  23.696  0.1266 -0.0990 -0.0824
  167PHE    SC1  383   1.457  17.852  23.430 -0.2972 -0.0027 -0.0007
  167PHE    SC2  384   1.583  17.653  23.385 -0.4026 -0.0426 -0.1237
  167PHE    SC3  385   1.466  17.763  23.207 -0.1841  0.2419 -0.0922
  168PRO     BB  386   1.355  17.898  23.975 -0.1727 -0.1771 -0.0176
  168PRO    SC1  387   1.214  17.970  23.870  0.1634  0.2407 -0.1886
  169ASP     BB  388   1.443  17.584  24.191  0.2490 -0.4312  0.0523
  169ASP    SC1  389   1.627  17.656  24.352  0.1302  0.0462 -0.0208
  170PHE     BB  390   1.218  17.427  24.133  0.1129  0.2434  0.1647
  170PHE    SC1  391   1.328  17.357  23.780 -0.1951 -0.2233 -0.2593
  170PHE    SC2  392   1.119  17.471  23.812  0.0078  0.1356 -0.1993
  170PHE    SC3  393   1.196  17.421  23.590 -0.2395 -0.1816 -0.2167
  171LYS     BB  394   0.975  17.197  24.381 -0.0835  0.0436  0.0740
  171LYS    SC1  395   0.863  17.395  24.459 -0.2597  0.1156 -0.0795
  171LYS    SC2  396   0.709  17.657  24.545 -0.0151  0.1662  0.0987
  172ILE     BB  397   0.851  16.890  24.348  0.2038  0.1758  0.0139
  172ILE    SC1  398   0.979  16.696  24.381  0.0586 -0.0734  0.2254
  173PRO     BB  399   0.547  16.859  24.259 -0.0408 -0.0084 -0.1514
  173PRO    SC1  400   0.469  16.828  24.089 -0.4179 -0.1971  0.0542
  174SER     BB  401   0.339  16.785  24.578 -0.0817  0.2572  0.0177
  174SER    SC1  402   0.451  16.785  24.737 -0.3553  0.0559  0.2100
  175ASN     BB  403   0.165  16.514  24.482 -0.2798  0.1231  0.1106
  175ASN    SC1  404  21.555  16.387  24.555 -0.1225 -0.0417  0.2662
  176PRO     BB  405   0.427  16.330  24.223 -0.0291 -0.0700 -0.3288
  176PRO    SC1  406   0.604  16.373  24.276 -0.1949  0.1000  0.1014
  177ARG     BB  407   0.426  15.964  24.131 -0.0344  0.0377 -0.0576
  177ARG    SC1  408   0.219  15.904  24.017 -0.0101 -0.1301  0.2486
  177ARG    SC2  409   0.077  16.145  23.818  0.2401 -0.1810  0.1181
  178TYR     BB  410   0.662  15.861  24.173 -0.2049  0.0115 -0.1919
  178TYR    SC1  411   0.787  15.646  24.368  0.0244 -0.0087  0.0013
  178TYR    SC2  412   0.795  15.871  24.453  0.1871 -0.0989  0.2255
  178TYR    SC3  413   0.729  15.662  24.672  0.0714 -0.2744  0.0233
  179GLY     BB  414   0.994  15.719  23.913 -0.3550  0.0561 -0.3056
  180MET     BB  415   1.139  15.804  23.610 -0.0885 -0.4079 -0.0144
  180MET    SC1  416   1.226  15.524  23.501 -0.3672  0.0212 -0.0493
  181TRP     BB  417   1.064  16.108  23.472 -0.1515  0.2200  0.0033
  181TRP    SC1  418   1.002  16.275  23.670 -0.2818  0.0448  0.0252
  181TRP    SC2  419   0.907  16.280  23.868  0.3151 -0.1113  0.3162
  181TRP    SC3  420   1.081  16.518  23.673 -0.5615  0.1399 -0.1928
  181TRP    SC4  421   0.971  16.514  23.930 -0.1625  0.1107 -0.0216
  182THR     BB  422   1.178  16.359  23.221  0.1254 -0.0857 -0.0377
  182THR    SC1  423   1.166  16.284  23.042 -0.2103 -0.2298  0.0427
  183ILE     BB  424   1.279  16.731  23.217 -0.3540  0.2946 -0.0864
  183ILE    SC1  425   1.396  16.776  23.400  0.1162 -0.0555  0.1639
  184LYS     BB  426   1.222  16.877  22.886 -0.1999  0.0376 -0.2254
  184LYS    SC1  427   1.064  16.752  22.758  0.1710 -0.0956  0.0261
  184LYS    SC2  428   0.990  16.498  22.593 -0.0341  0.2010 -0.2498
  185ALA     BB  429   1.374  17.137  22.662 -0.2297  0.3820  0.0503
  186LYS     BB  430   1.322  17.353  22.361 -0.5551  0.2636  0.1133
  186LYS    SC1  431   1.200  17.254  22.130 -0.2615 -0.1740  0.2163
  186LYS    SC2  432   0.947  17.128  22.061  0.0275  0.0084  0.3128
  187TYR     BB  433   1.398  17.686  22.300 -0.3162  0.0220  0.0047
  187TYR    SC1  434   1.700  17.755  22.241  0.1091 -0.0210 -0.0105
  187TYR    SC2  435   1.662  17.562  22.104  0.0238 -0.3615  0.4845
  187TYR    SC3  436   1.960  17.649  22.110 -0.0149 -0.1745 -0.1325
  188LYS     BB  437   1.094  17.899  22.258 -0.1920 -0.0406 -0.0917
  188LYS    SC1  438   1.010  18.089  22.403 -0.1899 -0.0117  0.1632
  188LYS    SC2  439   1.083  18.229  22.640  0.1759  0.2044  0.1941
  189GLU     BB  440   1.035  17.878  21.913 -0.1704  0.1543  0.0762
  189GLU    SC1  441   0.973  17.589  21.900 -0.1522  0.0638  0.1960
  190ASP     BB  442   1.246  17.916  21.571  0.1406 -0.2151 -0.4210
  190ASP    SC1  443   1.306  18.163  21.551 -0.1458 -0.1017  0.0882
  191PHE     BB  444   1.440  17.621  21.667  0.0700  0.0909 -0.0750
  191PHE    SC1  445   1.677  17.769  21.486  0.2738 -0.3140 -0.0224
  191PHE    SC2  446   1.736  17.788  21.718  0.0570 -0.2776  0.0305
  191PHE    SC3  447   1.834  17.936  21.557  0.2782 -0.3648  0.0859
  192SER     BB  448   1.406  17.217  21.696 -0.0533 -0.2391  0.1631
  192SER    SC1  449   1.216  17.211  21.652 -0.0533 -0.0413  0.1322
  193THR     BB  450   1.650  17.080  21.965 -0.0628  0.1364 -0.2011
  193THR    SC1  451   1.804  17.118  22.077 -0.0800  0.0587 -0.1508
  194THR     BB  452   1.458  16.832  22.255  0.0782  0.0933 -0.0536
  194THR    SC1  453   1.279  16.810  22.330 -0.0136 -0.0294 -0.3038
  195GLY     BB  454   1.705  16.922  22.535 -0.1184  0.0609  0.2105
  196THR     BB  455   1.657  16.616  22.790 -0.0255  0.1746 -0.1503
  196THR    SC1  456   1.589  16.495  22.653  0.2663 -0.0140 -0.1327
  197ALA     BB  457   1.720  16.565  23.168  0.2757  0.0818 -0.0458
  198TYR     BB  458   1.610  16.298  23.351  0.1720  0.0481 -0.1511
  198TYR    SC1  459   1.622  16.081  23.130 -0.0442  0.0524 -0.0955
  198TYR    SC2  460   1.691  15.982  23.337 -0.2809  0.3344  0.1224
  198TYR    SC3  461   1.485  15.808  23.184 -0.0199  0.0725  0.0667
  199PHE     BB  462   1.481  16.244  23.715 -0.0102  0.1448 -0.0045
  199PHE    SC1  463   1.549  16.575  23.798 -0.2534  0.1299  0.0598
  199PHE    SC2  464   1.465  16.442  23.980 -0.3573  0.2245  0.0815
  199PHE    SC3  465   1.668  16.567  24.007 -0.1498 -0.0891 -0.0058
  200GLU     BB  466   1.401  15.918  23.937  0.3597  0.0866 -0.0086
  200GLU    SC1  467   1.610  15.754  23.811 -0.2352 -0.1372  0.3090
  201VAL     BB  468   1.163  16.059  24.195  0.0515  0.1835  0.0578
  201VAL    SC1  469   1.104  16.203  24.321  0.0920  0.0990  0.1749
  202LYS     BB  470   1.245  15.765  24.562 -0.2640  0.2649  0.5487
  202LYS    SC1  471   1.287  15.631  24.361  0.2552  0.0066 -0.0567
  202LYS    SC2  472   1.456  15.502  24.177 -0.2768 -0.3114 -0.0969
  203GLU     BB  473   1.176  15.766  24.885  0.0314 -0.0216  0.3922
  203GLU    SC1  474   1.002  15.878  25.068 -0.4082 -0.2248 -0.0114
  204TYR     BB  475   1.517  15.696  25.005  0.0733  0.0915  0.3476
  204TYR    SC1  476   1.655  15.854  24.744 -0.1451  0.0064  0.1165
  204TYR    SC2  477   1.702  15.941  24.963 -0.1889  0.2517  0.0279
  204TYR    SC3  478   1.844  16.099  24.736 -0.1389 -0.0053 -0.1189
  205VAL     BB  479   1.862  15.627  25.282  0.0892  0.0276  0.0774
  205VAL    SC1  480   1.790  15.556  25.454  0.2383 -0.2530  0.0239
  206LEU     BB  481   2.179  15.786  25.108  0.0953  0.0196  0.1849
  206LEU    SC1  482   2.242  16.010  24.982 -0.0902  0.0517  0.1460
  207PRO     BB  483   2.357  15.496  25.062 -0.0438 -0.0501 -0.0379
  207PRO    SC1  484   2.457  15.432  24.913  0.0578  0.1605 -0.0623
  208HIS     BB  485   2.553  15.419  25.417 -0.4747  0.0557 -0.1298
  208HIS    SC1  486   2.432  15.502  25.546 -0.4156 -0.0799  0.0150
  208HIS    SC2  487   2.326  15.579  25.687 -0.3332  0.0817 -0.0141
  208HIS    SC3  488   2.272  15.749  25.565 -0.1225  0.1158 -0.0635
  209PHE     BB  489   2.849  15.258  25.212  0.0648 -0.0920  0.1384
  209PHE    SC1  490   2.882  15.026  25.447  0.3580 -0.0667  0.1647
  209PHE    SC2  491   2.813  14.927  25.240  0.3475  0.0890  0.0936
  209PHE    SC3  492   2.785  14.807  25.446  0.3237 -0.0505  0.0087
  210SER     BB  493   2.938  15.202  24.896  0.1143 -0.0736  0.0180
  210SER    SC1  494   2.883  15.220  24.709  0.1202  0.0147  0.0260
  211VAL     BB  495   2.948  14.777  24.748 -0.0846 -0.1473  0.0076
  211VAL    SC1  496   2.786  14.660  24.766 -0.1608 -0.0591 -0.0991
  212SER     BB  497   3.070  14.704  24.360 -0.3693 -0.1469 -0.0681
  212SER    SC1  498   3.080  14.887  24.293  0.1382 -0.0723  0.1971
  213ILE     BB  499   3.015  14.385  24.259 -0.0594  0.1547 -0.2030
  213ILE    SC1  500   2.813  14.303  24.298  0.1096 -0.2447  0.0981
  214GLU     BB  501   3.213  14.299  23.997 -0.2013 -0.1324  0.2805
  214GLU    SC1  502   3.306  14.577  23.908  0.0813 -0.0211 -0.0569
  215PRO     BB  503   3.126  13.987  23.804  0.1248  0.2928 -0.0949
  215PRO    SC1  504   2.942  13.974  23.851  0.1675  0.0016 -0.0026
  216GLU     BB  505   3.355  13.873  23.580 -0.1876  0.1251 -0.4560
  216GLU    SC1  506   3.605  13.953  23.677 -0.1258  0.0417  0.3123
  217TYR     BB  507   3.178  13.884  23.316 -0.3019  0.3296 -0.0737
  217TYR    SC1  508   3.408  13.816  23.085 -0.1669 -0.0950  0.0200
  217TYR    SC2  509   3.361  14.051  23.102  0.1168 -0.0281 -0.1130
  217TYR    SC3  510   3.661  13.992  23.049  0.0354 -0.4171 -0.1468
  218ASN     BB  511   2.903  13.911  23.170 -0.1271 -0.1348 -0.0203
  218ASN    SC1  512   2.877  14.092  23.000  0.2304  0.2838  0.3652
  219PHE     BB  513   2.818  13.559  23.075 -0.2759 -0.0241 -0.0595
  219PHE    SC1  514   3.139  13.431  23.190 -0.2541  0.0126  0.0141
  219PHE    SC2  515   3.107  13.402  22.954 -0.1975 -0.1590  0.0253
  219PHE    SC3  516   3.319  13.349  23.054 -0.1146  0.2338  0.0622
  220ILE     BB  517   2.705  13.279  23.225  0.1422  0.1358 -0.2772
  220ILE    SC1  518   2.720  13.186  23.405 -0.0498 -0.0639  0.0078
  221GLY     BB  519   2.856  12.987  22.989  0.0629  0.2612 -0.1479
  222TYR     BB  520   3.019  12.862  22.934 -0.1111 -0.6273  0.1015
  222TYR    SC1  521   3.004  12.560  22.811 -0.2380  0.0643 -0.0575
  222TYR    SC2  522   3.128  12.701  22.662 -0.1635 -0.0665 -0.1198
  222TYR    SC3  523   3.034  12.437  22.528 -0.1600 -0.1503  0.0429
  223LYS     BB  524   3.341  12.842  23.072 -0.2022  0.0192  0.1796
  223LYS    SC1  525   3.537  12.740  22.919 -0.1737  0.1152  0.0853
  223LYS    SC2  526   3.840  12.692  22.871 -0.1260  0.1754 -0.1596
  224ASN     BB  527   3.236  12.962  23.410  0.2143 -0.3884 -0.1864
  224ASN    SC1  528   3.427  13.115  23.464 -0.0908 -0.1099  0.1098
  225PHE     BB  529   3.005  12.743  23.457  0.0854  0.2234  0.0637
  225PHE    SC1  530   2.948  12.482  23.269  0.3630  0.0468 -0.0021
  225PHE    SC2  531   2.765  12.634  23.302  0.1489 -0.1597 -0.2311
  225PHE    SC3  532   2.743  12.451  23.148  0.4667 -0.3206 -0.0861
  226LYS     BB  533   3.065  12.619  23.720  0.0780 -0.2026 -0.0363
  226LYS    SC1  534   3.064  12.370  23.733 -0.3317  0.0347  0.0431
  226LYS    SC2  535   3.041  12.137  23.886  0.0189  0.3447  0.0765
  227ASN     BB  536   3.255  12.869  23.877 -0.0716  0.3135  0.0208
  227ASN    SC1  537   3.505  12.876  23.892 -0.0315 -0.1932 -0.3387
  228PHE     BB  538   3.115  13.185  23.856 -0.2681 -0.1689 -0.2299
  228PHE    SC1  539   3.066  13.408  23.620  0.0396  0.0288 -0.1179
  228PHE    SC2  540   2.878  13.431  23.768  0.0095 -0.1523 -0.1264
  228PHE    SC3  541   2.898  13.574  23.576 -0.0300 -0.0182 -0.0316
  229GLU     BB  542   3.297  13.467  24.063  0.0799 -0.2234  0.0807
  229GLU    SC1  543   3.537  13.510  23.951 -0.2186 -0.1616 -0.0649
  230ILE     BB  544   3.144  13.739  24.199  0.1622 -0.0572  0.1116
  230ILE    SC1  545   3.000  13.820  24.333  0.3014  0.0988 -0.0561
  231THR     BB  546   3.451  13.992  24.367  0.1531 -0.1339 -0.0480
  231THR    SC1  547   3.563  13.982  24.208  0.1913  0.0905 -0.0354
  232ILE     BB  548   3.260  14.243  24.638 -0.1565  0.0398 -0.1600
  232ILE    SC1  549   3.118  14.140  24.783  0.3248 -0.1262  0.2777
  233LYS     BB  550   3.435  14.566  24.761 -0.2689 -0.0829  0.2816
  233LYS    SC1  551   3.603  14.579  24.569  0.2308 -0.3031 -0.0406
  233LYS    SC2  552   3.605  14.480  24.271 -0.2378 -0.1111 -0.0109
  234ALA     BB  553   3.289  14.761  25.000  0.0478  0.0423  0.0096
  235ARG     BB  554   3.366  15.072  25.130 -0.3145  0.2315  0.2914
  235ARG    SC1  555   3.530  15.178  24.958  0.0497  0.1776 -0.1195
  235ARG    SC2  556   3.381  15.097  24.637 -0.2010 -0.1420 -0.1140
  236TYR     BB  557   3.227  15.407  25.306 -0.2137  0.2911  0.1121
  236TYR    SC1  558   3.346  15.359  25.594 -0.1297 -0.2556 -0.1259
  236TYR    SC2  559   3.110  15.400  25.608 -0.1364 -0.3158 -0.0602
  236TYR    SC3  560   3.209  15.196  25.819  0.0057 -0.1488  0.0345
  237PHE     BB  561   3.229  15.691  25.121 -0.1326 -0.1967  0.0230
  237PHE    SC1  562   3.252  15.578  24.788  0.3143  0.0270 -0.0780
  237PHE    SC2  563   3.069  15.721  24.849  0.2367 -0.2514  0.3547
  237PHE    SC3  564   3.109  15.670  24.618 -0.0366  0.0651  0.2346
  238TYR     BB  565   3.434  15.892  25.233 -0.4977 -0.0491 -0.2706
  238TYR    SC1  566   3.564  15.821  25.513  0.2770 -0.0475  0.1708
  238TYR    SC2  567   3.331  15.774  25.542  0.2427  0.0459  0.0446
  238TYR    SC3  568   3.493  15.740  25.804  0.1234 -0.2130  0.0861
  239ASN     BB  569   3.806  15.578  25.137 -0.1286 -0.1386  0.0597
  239ASN    SC1  570   3.725  15.613  24.903 -0.2184 -0.1723  0.0855
  240LYS     BB  571   3.842  15.447  25.392 -0.1856 -0.1559  0.2711
  240LYS    SC1  572   3.953  15.534  25.582  0.3248 -0.0534 -0.0633
  240LYS    SC2  573   4.157  15.579  25.781 -0.1552 -0.0840  0.0755
  241VAL     BB  574   3.704  15.030  25.413 -0.0015 -0.0307  0.0691
  241VAL    SC1  575   3.899  14.989  25.404 -0.0416 -0.1753 -0.1516
  242VAL     BB  576   3.414  14.831  25.545  0.2058  0.5913  0.0565
  242VAL    SC1  577   3.241  14.730  25.543  0.4120  0.2369 -0.0715
  243THR     BB  578   3.688  14.649  25.765  0.1999  0.4431 -0.0128
  243THR    SC1  579   3.806  14.685  25.917  0.1203  0.0332  0.1483
  244GLU     BB  580   3.418  14.229  25.870 -0.1757  0.2214  0.1559
  244GLU    SC1  581   3.528  14.300  26.122  0.0372 -0.3225  0.1631
  245ALA     BB  582   3.107  14.217  25.750 -0.0161 -0.1266 -0.0603
  246ASP     BB  583   2.890  13.967  25.639 -0.1474  0.2249  0.1482
  246ASP    SC1  584   2.744  13.793  25.754  0.0176  0.0746  0.1298
  247VAL     BB  585   2.756  13.911  25.258 -0.2799 -0.1286 -0.0922
  247VAL    SC1  586   2.905  13.922  25.125 -0.2451 -0.0075 -0.0441
  248TYR     BB  587   2.448  13.763  25.139  0.4105  0.1280 -0.0427
  248TYR    SC1  588   2.148  13.685  25.289 -0.1461  0.3548  0.0712
  248TYR    SC2  589   2.300  13.790  25.442 -0.1990  0.2297  0.2087
  248TYR    SC3  590   2.097  13.604  25.584 -0.3315  0.2147 -0.0007
  249ILE     BB  591   2.450  13.679  24.843  0.0491  0.0784  0.0033
  249ILE    SC1  592   2.651  13.671  24.708 -0.1513  0.1080  0.0469
  250THR     BB  593   2.143  13.588  24.583 -0.0859 -0.1529  0.0767
  250THR    SC1  594   2.036  13.484  24.710  0.1469 -0.1990  0.2384
  251PHE     BB  595   2.200  13.398  24.244 -0.0083 -0.1774 -0.0285
  251PHE    SC1  596   2.295  13.101  24.148  0.5510 -0.2939 -0.0571
  251PHE    SC2  597   2.299  13.170  24.377 -0.2353 -0.2507 -0.0496
  251PHE    SC3  598   2.432  12.984  24.306  0.1082 -0.1875  0.4137
  252GLY     BB  599   1.886  13.397  24.130 -0.1732  0.2102 -0.2423
  253ILE     BB  600   1.756  13.394  23.787  0.0101 -0.1558  0.1147
  253ILE    SC1  601   1.810  13.186  23.726 -0.0087  0.0821 -0.1541
  254ARG     BB  602   1.549  13.622  23.557  0.3433  0.1486  0.0926
  254ARG    SC1  603   1.656  13.863  23.555  0.0920  0.3562 -0.2070
  254ARG    SC2  604   1.602  14.199  23.654  0.2142 -0.3611 -0.2169
  255GLU     BB  605   1.340  13.659  23.258 -0.0160  0.1358 -0.1736
  255GLU    SC1  606   1.209  13.452  23.196 -0.1443  0.0842 -0.1746
  256ASP     BB  607   1.390  14.049  23.077  0.1400  0.1465 -0.1503
  256ASP    SC1  608   1.216  14.156  22.925 -0.0312  0.0238 -0.0407
  257LEU     BB  609   1.661  14.264  23.200  0.0810  0.1552 -0.1483
  257LEU    SC1  610   1.869  14.283  23.037  0.1962 -0.5326 -0.0898
  258LYS     BB  611   1.394  14.492  23.279  0.0988  0.2151 -0.1260
  258LYS    SC1  612   1.402  14.651  23.071 -0.0063 -0.0548  0.0930
  258LYS    SC2  613   1.568  14.871  22.966 -0.0171 -0.2868 -0.0102
  259ASP     BB  614   1.230  14.501  23.535  0.0834  0.1361 -0.0538
  259ASP    SC1  615   1.039  14.669  23.521  0.3494  0.4568  0.1353
  260ASP     BB  616   1.092  14.177  23.697  0.1222  0.0765 -0.1100
  260ASP    SC1  617   1.152  14.019  23.507 -0.0744 -0.2159  0.0699
  261GLN     BB  618   1.171  14.039  24.015  0.1486 -0.4288  0.3454
  261GLN    SC1  619   1.132  14.173  24.271  0.0947  0.0382 -0.1624
  262LYS     BB  620   1.235  13.671  23.965  0.0587  0.2138 -0.0153
  262LYS    SC1  621   1.119  13.573  23.794  0.2607  0.0718  0.0160
  262LYS    SC2  622   0.948  13.560  23.593 -0.1619 -0.1880  0.1614
  263GLU     BB  623   1.345  13.287  24.162 -0.3083 -0.0253  0.0245
  263GLU    SC1  624   1.320  13.146  23.918 -0.0830 -0.2197  0.0929
  264MET     BB  625   1.616  13.338  24.348  0.0169  0.2932  0.2802
  264MET    SC1  626   1.637  13.631  24.496  0.3767  0.0534 -0.3245
  265MET     BB  627   1.751  13.071  24.483  0.0624  0.1360 -0.5637
  265MET    SC1  628   1.827  12.887  24.283 -0.1496  0.3373  0.0856
  266GLN     BB  629   1.786  12.985  24.841 -0.0464  0.0146  0.1176
  266GLN    SC1  630   1.881  12.903  25.079  0.2091  0.2089 -0.0102
  267THR     BB  631   2.140  12.761  24.710  0.1221 -0.0868 -0.1278
  267THR    SC1  632   2.015  12.620  24.657  0.0823 -0.1801  0.2055
  268ALA     BB  633   2.417  12.887  24.779 -0.0538 -0.1221 -0.2806
  269MET     BB  634   2.430  13.164  24.822  0.0900  0.1701  0.0621
  269MET    SC1  635   2.238  13.258  25.091  0.3154 -0.0266 -0.1305
  270GLN     BB  636   2.728  13.240  25.045  0.2484  0.4048  0.1464
  270GLN    SC1  637   2.919  13.011  24.925 -0.3086 -0.2013 -0.2739
  271ASN     BB  638   2.703  13.370  25.312 -0.1234 -0.3150  0.0794
  271ASN    SC1  639   2.505  13.348  25.464 -0.0598 -0.0912  0.1950
  272THR     BB  640   3.071  13.496  25.326  0.1225  0.0523 -0.1131
  272THR    SC1  641   3.187  13.416  25.191  0.6343  0.3319  0.1544
  273MET     BB  642   3.205  13.718  25.572 -0.2181  0.0605 -0.1815
  273MET    SC1  643   3.267  13.645  25.810  0.0211 -0.1490  0.0006
  274LEU     BB  644   3.402  14.075  25.340  0.3624  0.2984  0.3767
  274LEU    SC1  645   3.249  14.286  25.291 -0.0475 -0.1390 -0.2684
  275ILE     BB  646   3.716  14.063  25.520  0.0341  0.3426 -0.1992
  275ILE    SC1  647   3.695  13.919  25.640  0.0910 -0.1621 -0.1845
  276ASN     BB  648   3.935  14.451  25.502 -0.1472  0.2900  0.1173
  276ASN    SC1  649   4.162  14.527  25.572 -0.1043 -0.0483  0.3490
  277GLY     BB  650   3.665  14.559  25.324 -0.0240  0.0257  0.0339
  278ILE     BB  651   3.710  14.274  24.966 -0.0570 -0.0717  0.0878
  278ILE    SC1  652   3.918  14.272  25.074  0.1798 -0.3493  0.2367
  279ALA     BB  653   3.516  13.900  24.957 -0.0152  0.0332 -0.0108
  280GLN     BB  654   3.509  13.692  24.706  0.0068 -0.1523  0.0625
  280GLN    SC1  655   3.750  13.584  24.558 -0.1942  0.3851  0.0515
  281VAL     BB  656   3.291  13.476  24.591 -0.2256  0.1446 -0.2396
  281VAL    SC1  657   3.118  13.466  24.690 -0.0766 -0.0906  0.0012
  282THR     BB  658   3.332  13.193  24.350  0.1423  0.3448  0.0940
  282THR    SC1  659   3.494  13.085  24.352 -0.1497 -0.0942  0.4744
  283PHE     BB  660   3.014  12.964  24.287 -0.1059 -0.2138  0.2356
  283PHE    SC1  661   2.823  13.196  24.449  0.1059  0.2972 -0.0479
  283PHE    SC2  662   2.848  13.243  24.215  0.1043  0.2715 -0.0515
  283PHE    SC3  663   2.701  13.377  24.349  0.2085  0.3719 -0.0388
  284ASP     BB  664   2.982  12.672  24.126 -0.1233 -0.1635 -0.1501
  284ASP    SC1  665   3.073  12.469  24.252 -0.0235 -0.0803 -0.0876
  285SER     BB  666   2.708  12.773  23.890 -0.0546  0.2428  0.1850
  285SER    SC1  667   2.625  12.940  23.833 -0.1997  0.0746 -0.1032
  286GLU     BB  668   2.592  12.476  23.762 -0.1142 -0.1683 -0.3141
  286GLU    SC1  669   2.645  12.190  23.616  0.0195 -0.1108 -0.1093
  287THR     BB  670   2.500  12.303  24.097  0.0640 -0.2518 -0.2012
  287THR    SC1  671   2.608  12.164  24.181  0.0159 -0.1408  0.0465
  288ALA     BB  672   2.279  12.564  24.199 -0.0196 -0.1505 -0.2092
  289VAL     BB  673   2.100  12.613  23.849  0.1566  0.1370  0.2052
  289VAL    SC1  674   2.101  12.810  23.815 -0.1356  0.1283  0.1351
  290LYS     BB  675   2.020  12.291  23.829 -0.1561 -0.0864 -0.0244
  290LYS    SC1  676   2.180  12.110  23.759  0.2017 -0.0800 -0.1169
  290LYS    SC2  677   2.297  11.879  23.870  0.0688  0.0020 -0.3054
  291GLU     BB  678   1.961  12.239  24.219  0.1216 -0.2702 -0.2113
  291GLU    SC1  679   2.122  12.076  24.332 -0.0418  0.1639 -0.0004
  292LEU     BB  680   1.668  12.406  24.242  0.0427 -0.2610 -0.1084
  292LEU    SC1  681   1.450  12.260  24.276 -0.2255  0.1145 -0.2074
  293SER     BB  682   1.556  12.565  23.897  0.4083  0.0835  0.0877
  293SER    SC1  683   1.605  12.750  23.860  0.1051  0.0823 -0.3418
  294TYR     BB  684   1.457  12.309  23.663 -0.1531 -0.0079  0.2187
  294TYR    SC1  685   1.459  11.948  23.725  0.2814 -0.0064 -0.0731
  294TYR    SC2  686   1.628  12.049  23.863  0.1660 -0.1532  0.1775
  294TYR    SC3  687   1.722  11.784  23.733  0.3504  0.0989 -0.2056
  295TYR     BB  688   1.640  12.321  23.451  0.2264  0.1822  0.0692
  295TYR    SC1  689   1.658  12.664  23.373  0.0349  0.6460  0.2917
  295TYR    SC2  690   1.843  12.550  23.474 -0.1478  0.1373  0.0626
  295TYR    SC3  691   1.927  12.811  23.329  0.4419 -0.2598 -0.3234
  296SER     BB  692   1.921  12.136  23.354 -0.0962  0.1143  0.1441
  296SER    SC1  693   1.994  11.956  23.334  0.1155  0.2081  0.0703
  297LEU     BB  694   2.235  12.428  23.149  0.1159 -0.5353 -0.0458
  297LEU    SC1  695   2.290  12.381  23.404  0.0114  0.0333  0.0846
  298GLU     BB  696   2.317  12.491  22.971  0.2931  0.1515  0.3318
  298GLU    SC1  697   2.483  12.290  22.744 -0.2088  0.0282  0.1768
  299ASP     BB  698   2.056  12.565  22.645  0.3591  0.0158 -0.0264
  299ASP    SC1  699   2.103  12.779  22.516 -0.0766  0.0920 -0.0625
  300LEU     BB  700   1.794  12.496  22.766 -0.0929  0.0233 -0.0658
  300LEU    SC1  701   1.775  12.343  22.982 -0.2460 -0.0093 -0.1025
  301ASN     BB  702   1.721  12.913  22.854  0.1139 -0.3198 -0.1466
  301ASN    SC1  703   1.511  12.867  22.983  0.0422  0.4288  0.0136
  302ASN     BB  704   1.910  13.149  22.787  0.0759  0.2159 -0.0359
  302ASN    SC1  705   1.862  13.283  22.581  0.2924  0.1105 -0.1550
  303LYS     BB  706   1.817  13.297  23.180 -0.1303 -0.1574  0.0467
  303LYS    SC1  707   1.623  13.225  23.284 -0.1359  0.1172  0.1750
  303LYS    SC2  708   1.419  13.086  23.460  0.0509 -0.2342  0.0150
  304TYR     BB  709   1.980  13.548  23.274  0.2131 -0.1636 -0.0269
  304TYR    SC1  710   1.779  13.760  23.068 -0.1639 -0.3752  0.0792
  304TYR    SC2  711   1.940  13.647  22.931  0.0348 -0.0371  0.0293
  304TYR    SC3  712   1.660  13.666  22.798  0.1356 -0.0164 -0.1798
  305LEU     BB  713   2.131  13.540  23.594  0.0668  0.1052 -0.0489
  305LEU    SC1  714   2.330  13.386  23.679 -0.0727  0.0993  0.2678
  306TYR     BB  715   2.067  13.761  23.864  0.0913 -0.2734  0.3136
  306TYR    SC1  716   1.782  13.834  24.003 -0.1554 -0.0526  0.0833
  306TYR    SC2  717   1.936  13.999  24.087  0.0666 -0.2874  0.1407
  306TYR    SC3  718   1.651  14.029  24.205  0.1522 -0.0594  0.2914
  307ILE     BB  719   2.361  13.825  24.117 -0.1752  0.0666 -0.0710
  307ILE    SC1  720   2.539  13.759  24.002 -0.2741 -0.1321  0.0179
  308ALA     BB  721   2.376  13.977  24.438 -0.4684 -0.2981 -0.0413
  309VAL     BB  722   2.417  14.150  24.781  0.0198  0.2901  0.0273
  309VAL    SC1  723   2.610  14.175  24.825  0.1363 -0.0180 -0.2930
  310THR     BB  724   2.272  14.246  25.130 -0.1533 -0.1891 -0.1491
  310THR    SC1  725   2.098  14.180  25.191 -0.0625 -0.2878  0.0065
  311VAL     BB  726   2.634  14.343  25.322  0.0393 -0.3182  0.0082
  311VAL    SC1  727   2.786  14.396  25.204 -0.0769  0.1135  0.0496
  312ILE     BB  728   2.601  14.401  25.667 -0.1792 -0.2644  0.0519
  312ILE    SC1  729   2.502  14.196  25.722 -0.3148  0.2251  0.1185
  313GLU     BB  730   2.804  14.571  25.851  0.1134  0.0248 -0.2716
  313GLU    SC1  731   2.862  14.795  25.942 -0.0105 -0.4448  0.0628
  314SER     BB  732   2.836  14.297  26.113 -0.0895 -0.0752  0.2730
  314SER    SC1  733   2.739  14.130  26.136  0.0714 -0.2276 -0.1396
  315THR     BB  734   2.970  14.489  26.403  0.2139  0.0423  0.0641
  315THR    SC1  735   3.086  14.430  26.550  0.1739  0.1765  0.1492
  316GLY     BB  736   2.659  14.706  26.435 -0.3850 -0.0061  0.1575
  317GLY     BB  737   2.390  14.827  26.218 -0.2766 -0.0893 -0.3626
  318PHE     BB  738   2.362  14.895  25.867  0.1319  0.1812 -0.2210
  318PHE    SC1  739   2.479  15.196  25.938 -0.0083  0.0664  0.3502
  318PHE    SC2  740   2.541  15.088  25.732 -0.1836 -0.0422  0.3542
  318PHE    SC3  741   2.701  15.223  25.850  0.0324 -0.2868  0.3432
  319SER     BB  742   2.299  14.682  25.599 -0.1641 -0.0785 -0.2062
  319SER    SC1  743   2.150  14.558  25.574 -0.1841 -0.1561  0.2649
  320GLU     BB  744   2.329  14.751  25.146  0.3173  0.3199  0.1261
  320GLU    SC1  745   2.337  15.024  25.197  0.1578 -0.0065 -0.1126
  321GLU     BB  746   2.175  14.610  24.849 -0.2192  0.1911 -0.2672
  321GLU    SC1  747   1.894  14.612  24.795  0.2357  0.0797 -0.0124
  322ALA     BB  748   2.349  14.545  24.542 -0.0198 -0.0374 -0.1511
  323GLU     BB  749   2.222  14.374  24.287  0.1174  0.4029 -0.2045
  323GLU    SC1  750   1.870  14.480  24.239 -0.0409  0.0728  0.1623
  324ILE     BB  751   2.314  14.258  23.944 -0.1895  0.2048  0.1298
  324ILE    SC1  752   2.549  14.274  23.908 -0.1307 -0.0878  0.0321
  325PRO     BB  753   2.071  14.235  23.680  0.1275  0.0754  0.0389
  325PRO    SC1  754   2.038  14.402  23.596  0.2863 -0.0457 -0.2699
  326GLY     BB  755   2.098  14.005  23.354 -0.2765 -0.2377 -0.1239
  327ILE     BB  756   2.396  13.840  23.365  0.1704 -0.0436 -0.0243
  327ILE    SC1  757   2.560  13.922  23.485 -0.0017 -0.0103  0.0977
  328LYS     BB  758   2.355  13.637  23.102 -0.2270  0.1211  0.0417
  328LYS    SC1  759   2.416  13.800  22.895 -0.1492 -0.1292 -0.1751
  328LYS    SC2  760   2.245  14.037  22.846 -0.1948  0.3364 -0.1496
  329TYR     BB  761   2.330  13.274  23.041 -0.0451  0.0856 -0.0283
  329TYR    SC1  762   2.321  12.955  23.112 -0.0028  0.3048 -0.0774
  329TYR    SC2  763   2.240  13.099  23.286  0.0179  0.2608 -0.0320
  329TYR    SC3  764   2.380  12.845  23.396 -0.3701  0.0115 -0.1123
  330VAL     BB  765   2.371  13.240  22.719  0.1320 -0.0025  0.0764
  330VAL    SC1  766   2.354  13.389  22.587 -0.2025  0.0442  0.1688
  331LEU     BB  767   2.578  12.971  22.462 -0.2321 -0.0065 -0.2579
  331LEU    SC1  768   2.530  12.807  22.665 -0.1030  0.2608 -0.0111
  332SER     BB  769   2.682  13.208  22.247  0.4107  0.3212  0.1141
  332SER    SC1  770   2.662  13.280  22.067 -0.3171  0.0990  0.0969
  333PRO     BB  771   2.792  13.566  22.418  0.0326 -0.2035  0.1105
  333PRO    SC1  772   2.821  13.516  22.599  0.0612 -0.1281  0.1274
  334TYR     BB  773   3.079  13.642  22.208  0.0423  0.3366  0.1002
  334TYR    SC1  774   3.157  13.328  22.213  0.1259 -0.3787 -0.1547
  334TYR    SC2  775   3.286  13.440  22.382 -0.2906  0.0807 -0.1345
  334TYR    SC3  776   3.171  13.168  22.478 -0.0467  0.0686  0.1282
  335LYS     BB  777   2.955  13.828  21.993  0.2412 -0.0009  0.1697
  335LYS    SC1  778   2.748  13.760  21.892  0.0536  0.1744 -0.0197
  335LYS    SC2  779   2.552  13.683  21.681  0.3125  0.0942  0.0315
  336LEU     BB  780   3.157  14.039  21.677 -0.0520  0.1350 -0.2120
  336LEU    SC1  781   3.270  13.814  21.596  0.1915  0.0838  0.2621
  337ASN     BB  782   3.211  14.359  21.634  0.1723  0.2134  0.0859
  337ASN    SC1  783   3.134  14.568  21.747  0.0221  0.1777  0.0493
  338LEU     BB  784   3.456  14.533  21.357  0.1032  0.0198  0.2308
  338LEU    SC1  785   3.568  14.611  21.131 -0.0262  0.0604  0.1812
  339VAL     BB  786   3.613  14.887  21.505 -0.0534  0.2650  0.1026
  339VAL    SC1  787   3.641  14.833  21.696 -0.0355  0.0380  0.0357
  340ALA     BB  788   3.658  15.128  21.310 -0.1881  0.1369  0.1124
  341THR     BB  789   3.796  15.004  20.980 -0.1619  0.3820  0.3651
  341THR    SC1  790   3.986  14.975  20.949 -0.2067  0.1982  0.2625
  342PRO     BB  791   3.613  15.118  20.662 -0.2187 -0.0429 -0.1878
  342PRO    SC1  792   3.696  15.265  20.574 -0.2117  0.0920  0.0435
  343LEU     BB  793   3.578  14.792  20.477  0.0544 -0.1918  0.0151
  343LEU    SC1  794   3.610  14.604  20.661  0.0422  0.0819  0.2992
  344PHE     BB  795   3.549  14.951  20.210 -0.1503  0.2650 -0.2684
  344PHE    SC1  796   3.274  15.141  20.321  0.2009  0.0365  0.2402
  344PHE    SC2  797   3.200  14.959  20.183  0.0797  0.1162  0.2014
  344PHE    SC3  798   3.097  14.997  20.397 -0.0521  0.2768  0.1111
  345LEU     BB  799   3.883  14.866  19.988 -0.2547 -0.3334  0.0492
  345LEU    SC1  800   3.874  14.603  19.955 -0.1220 -0.3173 -0.1226
  346LYS     BB  801   4.157  15.042  19.881 -0.1936 -0.1270  0.0418
  346LYS    SC1  802   4.161  15.257  20.009 -0.0357 -0.0057 -0.1571
  346LYS    SC2  803   4.016  15.413  20.190 -0.0550  0.0069 -0.3836
  347PRO     BB  804   4.224  14.758  19.623  0.0031  0.1227 -0.0578
  347PRO    SC1  805   4.099  14.766  19.480  0.2137  0.0518 -0.2463
  348GLY     BB  806   4.587  14.674  19.724  0.3157 -0.1234  0.0750
  349ILE     BB  807   4.683  14.907  19.906 -0.4212 -0.1468  0.0462
  349ILE    SC1  808   4.628  15.086  20.007  0.0016  0.1168  0.1093
  350PRO     BB  809   4.728  14.672  20.262 -0.0922 -0.2218 -0.0916
  350PRO    SC1  810   4.897  14.594  20.226 -0.0203 -0.0835 -0.0587
  351TYR     BB  811   4.412  14.594  20.495 -0.0609  0.2315 -0.0248
  351TYR    SC1  812   4.096  14.652  20.424  0.0178 -0.2098  0.0029
  351TYR    SC2  813   4.270  14.772  20.311  0.1517 -0.4123 -0.0071
  351TYR    SC3  814   4.061  14.960  20.442  0.4536 -0.1648  0.1291
  352PRO     BB  815   4.414  14.648  20.837  0.3102  0.1687  0.2146
  352PRO    SC1  816   4.558  14.721  20.938  0.2166  0.2350  0.2985
  353ILE     BB  817   4.119  14.499  21.010  0.0840  0.0041 -0.1764
  353ILE    SC1  818   3.990  14.382  20.864 -0.5103  0.1827  0.1367
  354LYS     BB  819   4.028  14.548  21.373  0.2380  0.4374  0.1988
  354LYS    SC1  820   4.108  14.800  21.385  0.0373  0.4478 -0.0403
  354LYS    SC2  821   4.333  14.938  21.310 -0.0163  0.1581 -0.0396
  355VAL     BB  822   3.759  14.344  21.505  0.1016  0.0918 -0.1136
  355VAL    SC1  823   3.738  14.146  21.490  0.0817  0.0636  0.2635
  356GLN     BB  824   3.608  14.368  21.882  0.0234  0.2701  0.2224
  356GLN    SC1  825   3.530  14.562  22.081 -0.2453  0.0128  0.0100
  357VAL     BB  826   3.492  14.057  22.037  0.0283  0.2433 -0.2318
  357VAL    SC1  827   3.506  13.864  21.986 -0.1191  0.2293 -0.2221
  358LYS     BB  828   3.215  14.149  22.299  0.0867 -0.4080  0.2599
  358LYS    SC1  829   3.097  14.311  22.144  0.2000 -0.2999 -0.1492
  358LYS    SC2  830   2.822  14.380  22.087  0.1192 -0.0489 -0.1109
  359ASP     BB  831   3.011  13.926  22.500 -0.2330 -0.1210 -0.0834
  359ASP    SC1  832   3.172  13.824  22.669  0.0907  0.1994 -0.1956
  360SER     BB  833   2.648  14.017  22.513  0.0576  0.2829  0.0640
  360SER    SC1  834   2.481  13.995  22.415  0.1184 -0.0972  0.0420
  361LEU     BB  835   2.624  14.364  22.672  0.0582 -0.0350  0.2032
  361LEU    SC1  836   2.461  14.538  22.789  0.0114  0.0908 -0.0469
  362ASP     BB  837   2.906  14.470  22.584  0.0034 -0.2367  0.1822
  362ASP    SC1  838   2.956  14.677  22.443  0.0181 -0.1286  0.3457
  363GLN     BB  839   3.229  14.432  22.793  0.2493  0.2383 -0.0635
  363GLN    SC1  840   3.167  14.531  23.034  0.3698 -0.0253 -0.0225
  364LEU     BB  841   3.500  14.371  22.596 -0.1561 -0.1139 -0.0302
  364LEU    SC1  842   3.717  14.421  22.740 -0.2346 -0.0736  0.0737
  365VAL     BB  843   3.609  14.020  22.586  0.0171  0.2422  0.0870
  365VAL    SC1  844   3.609  13.876  22.447 -0.1135  0.4736 -0.1562
  366GLY     BB  845   4.018  14.036  22.573 -0.0017  0.1680 -0.2542
  367GLY     BB  846   4.177  13.720  22.486  0.0079  0.0933 -0.1268
  368VAL     BB  847   3.999  13.528  22.292 -0.0589  0.0806 -0.0932
  368VAL    SC1  848   3.809  13.496  22.236 -0.0944  0.1879 -0.0328
  369PRO     BB  849   4.179  13.407  21.913  0.2043 -0.1247 -0.0091
  369PRO    SC1  850   4.259  13.262  22.006 -0.0042 -0.2025  0.0498
  370VAL     BB  851   3.957  13.483  21.586  0.0652  0.3390 -0.0237
  370VAL    SC1  852   3.861  13.655  21.619  0.0566  0.3069  0.1218
  371THR     BB  853   3.980  13.331  21.234 -0.2479  0.2296 -0.1443
  371THR    SC1  854   3.973  13.141  21.191 -0.1254  0.1452  0.1961
  372LEU     BB  855   3.920  13.501  20.901 -0.1756  0.1719 -0.0186
  372LEU    SC1  856   4.110  13.626  20.766  0.0832 -0.0796  0.1083
  373ASN     BB  857   3.829  13.262  20.664 -0.0022  0.1857 -0.2664
  373ASN    SC1  858   3.682  13.069  20.726  0.1419  0.1816  0.0649
  374ALA     BB  859   3.778  13.445  20.305  0.4479 -0.2095 -0.0487
  375GLN     BB  860   3.747  13.432  19.991 -0.0756 -0.0169 -0.1372
  375GLN    SC1  861   3.454  13.450  19.880  0.1490 -0.0874  0.1575
  376THR     BB  862   3.893  13.720  19.762  0.1523  0.0188 -0.0105
  376THR    SC1  863   4.040  13.805  19.858  0.1846 -0.0544  0.0048
  377ILE     BB  864   3.709  13.835  19.480 -0.0976  0.0721 -0.1233
  377ILE    SC1  865   3.477  13.804  19.453  0.0321 -0.2977  0.2288
  378ASP     BB  866   3.687  14.076  19.164  0.0442  0.3082 -0.0651
  378ASP    SC1  867   3.502  14.166  19.013 -0.1851 -0.1274 -0.0499
  379VAL     BB  868   3.840  13.966  18.749 -0.1069 -0.2300 -0.2068
  379VAL    SC1  869   4.032  14.013  18.715 -0.1279  0.0200  0.0153
  380ASN     BB  870   3.456  13.837  18.687  0.1993 -0.3664 -0.2264
  380ASN    SC1  871   3.228  13.826  18.585  0.1426 -0.3823 -0.0982
  381GLU     BB  872   3.461  13.609  19.007 -0.3004 -0.2182  0.0596
  381GLU    SC1  873   3.231  13.453  19.048  0.2324  0.0127 -0.0492
  382GLU     BB  874   3.789  13.574  18.961  0.0219  0.3375 -0.0359
  382GLU    SC1  875   3.888  13.347  18.797  0.0639 -0.0653  0.0941
  383THR     BB  876   3.845  13.424  19.372  0.0465  0.1433 -0.0309
  383THR    SC1  877   3.726  13.313  19.479  0.1346 -0.0532 -0.1361
  384SER     BB  878   4.204  13.405  19.565  0.2390  0.1999 -0.1263
  384SER    SC1  879   4.360  13.522  19.572  0.3888 -0.0062 -0.0146
  385ASP     BB  880   4.103  13.208  19.888  0.1317 -0.0011 -0.2030
  385ASP    SC1  881   4.045  12.978  19.794 -0.1547 -0.0419  0.0670
  386LEU     BB  882   4.290  13.293  20.122 -0.2572  0.1560 -0.0858
  386LEU    SC1  883   4.268  13.476  20.312  0.2121  0.0084  0.1148
  387ASP     BB  884   4.463  13.075  20.391 -0.0483  0.1118 -0.0162
  387ASP    SC1  885   4.711  13.128  20.367 -0.0507  0.0823 -0.1032
  388PRO     BB  886   4.231  13.043  20.672 -0.0294 -0.0259 -0.3152
  388PRO    SC1  887   4.155  12.872  20.701  0.2785 -0.1310 -0.1169
  389SER     BB  888   4.439  13.366  21.017  0.0900 -0.1255  0.0151
  389SER    SC1  889   4.527  13.390  20.845  0.1378  0.1233  0.0721
  390LYS     BB  890   4.394  13.351  21.358  0.0810 -0.1258 -0.0668
  390LYS    SC1  891   4.361  13.176  21.523 -0.0458  0.1436  0.1251
  390LYS    SC2  892   4.363  12.893  21.602  0.2011 -0.1103  0.0203
  391SER     BB  893   4.486  13.655  21.512 -0.2595 -0.0004 -0.0931
  391SER    SC1  894   4.622  13.792  21.486  0.0708 -0.2704  0.1889
  392VAL     BB  895   4.436  13.712  21.908  0.2287  0.0258 -0.1222
  392VAL    SC1  896   4.594  13.693  22.030  0.0882 -0.2033  0.0253
  393THR     BB  897   4.193  13.971  22.064  0.0670 -0.0737 -0.2610
  393THR    SC1  898   4.000  13.942  22.063  0.0308  0.1350  0.1610
  394ARG     BB  899   4.359  14.235  22.302  0.2207  0.0698 -0.1568
  394ARG    SC1  900   4.571  14.307  22.194 -0.4406  0.0912 -0.2378
  394ARG    SC2  901   4.592  14.447  21.915 -0.0071  0.2783  0.3507
  395VAL     BB  902   4.333  14.170  22.598  0.1557  0.0183  0.0777
  395VAL    SC1  903   4.467  14.082  22.718  0.2574  0.0239 -0.0304
  396ASP     BB  904   4.265  14.545  22.698 -0.2317 -0.1755  0.0363
  396ASP    SC1  905   4.272  14.651  22.930  0.4213 -0.0991 -0.0135
  397ASP     BB  906   4.160  14.666  22.399 -0.2897 -0.4169 -0.1575
  397ASP    SC1  907   4.355  14.740  22.252 -0.2027 -0.3049  0.0145
  398GLY     BB  908   3.964  14.410  22.320 -0.3131  0.0380 -0.0908
  399VAL     BB  909   4.072  14.433  21.961 -0.1137  0.3971  0.2637
  399VAL    SC1  910   4.050  14.596  21.846  0.1517  0.1938 -0.0832
  400ALA     BB  911   4.197  14.149  21.677  0.0152 -0.5330  0.1453
  401SER     BB  912   4.409  14.331  21.445 -0.1975  0.0845 -0.2244
  401SER    SC1  913   4.540  14.472  21.409 -0.1126  0.0488 -0.0622
  402PHE     BB  914   4.411  14.169  21.074 -0.1782  0.0921 -0.3434
  402PHE    SC1  915   4.301  13.873  21.116 -0.0556  0.1653  0.0089
  402PHE    SC2  916   4.111  14.015  21.159 -0.2369 -0.1481  0.2587
  402PHE    SC3  917   4.127  13.800  21.265  0.0870 -0.2737 -0.0372
  403VAL     BB  918   4.584  14.228  20.775  0.3155 -0.0303  0.0066
  403VAL    SC1  919   4.764  14.314  20.766  0.3547 -0.0874  0.2253
  404LEU     BB  920   4.466  14.114  20.485  0.0065 -0.0803  0.3038
  404LEU    SC1  921   4.239  13.985  20.442  0.1203 -0.1654 -0.0548
  405ASN     BB  922   4.711  14.183  20.184 -0.0088 -0.0319 -0.0739
  405ASN    SC1  923   4.948  14.110  20.215 -0.0456 -0.1049  0.0341
  406LEU     BB  924   4.509  14.286  19.900 -0.1671 -0.0838  0.4976
  406LEU    SC1  925   4.284  14.403  19.977 -0.2006  0.2129 -0.0413
  407PRO     BB  926   4.495  14.196  19.543 -0.2727 -0.0011 -0.3368
  407PRO    SC1  927   4.528  14.010  19.556  0.1505  0.1001  0.0932
  408SER     BB  928   4.477  14.483  19.341  0.4895 -0.1537  0.0351
  408SER    SC1  929   4.611  14.546  19.214  0.0973  0.1380 -0.2436
  409GLY     BB  930   4.172  14.363  19.193 -0.0809  0.1577  0.2023
  410VAL     BB  931   4.011  14.280  19.404  0.1835  0.1071 -0.0732
  410VAL    SC1  932   4.008  14.239  19.600  0.0116  0.3416 -0.0245
  411THR     BB  933   3.642  14.415  19.415 -0.0608  0.1617  0.3186
  411THR    SC1  934   3.593  14.570  19.308 -0.1829 -0.0453  0.0711
  412VAL     BB  935   3.480  14.209  19.707 -0.0204  0.3935 -0.1606
  412VAL    SC1  936   3.282  14.181  19.703 -0.0110  0.3205 -0.1125
  413LEU     BB  937   3.649  14.048  20.000 -0.2030  0.0037  0.1624
  413LEU    SC1  938   3.844  14.196  20.103  0.2463 -0.1918 -0.3973
  414GLU     BB  939   3.395  13.866  20.185 -0.0737 -0.1256  0.1400
  414GLU    SC1  940   3.141  13.813  20.042 -0.2813  0.0005  0.0102
  415PHE     BB  941   3.527  13.643  20.495  0.2690 -0.1425  0.2416
  415PHE    SC1  942   3.760  13.872  20.508  0.1093 -0.4445  0.3279
  415PHE    SC2  943   3.636  13.884  20.713 -0.1851 -0.1041  0.1331
  415PHE    SC3  944   3.720  14.085  20.612  0.0842 -0.2844 -0.0045
  416ASN     BB  945   3.417  13.478  20.814  0.0888 -0.0287  0.0646
  416ASN    SC1  946   3.252  13.293  20.848 -0.0358  0.1005  0.1663
  417VAL     BB  947   3.559  13.562  21.151  0.3048  0.1548  0.0116
  417VAL    SC1  948   3.601  13.757  21.168  0.0798  0.1966  0.0881
  418LYS     BB  949   3.476  13.292  21.379 -0.1845  0.0083  0.0599
  418LYS    SC1  950   3.468  13.085  21.262 -0.1304  0.1289 -0.0023
  418LYS    SC2  951   3.618  12.814  21.319  0.0314 -0.1768  0.0284
  419THR     BB  952   3.578  13.319  21.740  0.2540  0.2590 -0.1576
  419THR    SC1  953   3.446  13.431  21.831  0.3684  0.1384  0.1596
  420ASP     BB  954   3.848  13.067  21.859 -0.0013  0.1308  0.0229
  420ASP    SC1  955   3.918  12.968  21.635 -0.1590 -0.0494  0.0533
  421ALA     BB  956   3.843  12.962  22.123  0.1105 -0.2239 -0.0874
  422PRO     BB  957   3.860  12.672  22.296 -0.0976 -0.1872  0.1433
  422PRO    SC1  958   3.985  12.583  22.408  0.1604  0.1732  0.1462
  423ASP     BB  959   3.537  12.512  22.464  0.0905 -0.1536 -0.0457
  423ASP    SC1  960   3.588  12.309  22.609 -0.2117 -0.2110 -0.0177
  424LEU     BB  961   3.368  12.663  22.226 -0.1602  0.0895  0.2298
  424LEU    SC1  962   3.399  12.921  22.178 -0.1241  0.0335 -0.0517
  425PRO     BB  963   3.236  12.379  22.015  0.1249  0.2573 -0.2668
  425PRO    SC1  964   3.181  12.209  22.080  0.0710  0.3074 -0.1817
  426GLU     BB  965   3.122  12.497  21.680  0.2699 -0.0503  0.2240
  426GLU    SC1  966   3.244  12.493  21.358  0.0914  0.2222  0.2481
  427GLU     BB  967   2.806  12.556  21.698 -0.2775  0.1147 -0.0841
  427GLU    SC1  968   2.567  12.614  21.539 -0.0630 -0.6104 -0.0098
  428ASN     BB  969   2.856  12.830  21.956 -0.1487  0.2735 -0.0414
  428ASN    SC1  970   2.882  12.715  22.177  0.1730  0.0815 -0.1768
  429GLN     BB  971   3.121  13.025  21.790  0.1578  0.1560  0.2619
  429GLN    SC1  972   3.365  12.893  21.732 -0.1933 -0.1459 -0.0754
  430ALA     BB  973   2.996  13.335  21.725  0.0538 -0.2723 -0.0407
  431ARG     BB  974   3.054  13.407  21.342  0.2105 -0.0062  0.2527
  431ARG    SC1  975   2.926  13.211  21.253  0.1745  0.1767  0.1355
  431ARG    SC2  976   2.898  12.847  21.283  0.2188 -0.2274 -0.0922
  432GLU     BB  977   3.037  13.728  21.094  0.2207 -0.4246 -0.1469
  432GLU    SC1  978   2.820  13.888  21.288 -0.0018 -0.1984 -0.1178
  433GLY     BB  979   3.053  13.768  20.775  0.2456 -0.0657  0.1072
  434TYR     BB  980   3.162  14.039  20.721  0.1752  0.0433 -0.0370
  434TYR    SC1  981   3.399  14.185  20.937  0.2188 -0.2722  0.0781
  434TYR    SC2  982   3.168  14.245  20.964  0.3102  0.1962 -0.1572
  434TYR    SC3  983   3.289  14.117  21.219 -0.0966  0.3252  0.1030
  435ARG     BB  984   3.240  14.218  20.402 -0.0183  0.0118  0.1402
  435ARG    SC1  985   3.036  14.222  20.275  0.1897 -0.1575 -0.0035
  435ARG    SC2  986   2.811  14.144  20.006 -0.0068  0.2467 -0.1275
  436ALA     BB  987   3.429  14.459  20.195  0.3815  0.0725  0.2385
  437ILE     BB  988   3.366  14.646  19.878  0.2459  0.1422 -0.2749
  437ILE    SC1  989   3.167  14.661  19.819 -0.2739 -0.0250  0.0806
  438ALA     BB  990   3.585  14.852  19.664 -0.0820  0.1835  0.3128
  439TYR     BB  991   3.544  15.237  19.527  0.3216 -0.0866  0.1044
  439TYR    SC1  992   3.601  15.496  19.713  0.1015  0.0406  0.1557
  439TYR    SC2  993   3.785  15.436  19.572 -0.3316 -0.2427 -0.2974
  439TYR    SC3  994   3.694  15.730  19.532 -0.0358 -0.1291 -0.1356
  440SER     BB  995   3.578  15.173  19.162  0.0584 -0.1122  0.0207
  440SER    SC1  996   3.678  15.022  19.092  0.0612 -0.1669  0.1410
  441SER     BB  997   3.556  15.500  18.957  0.0776  0.0431  0.2247
  441SER    SC1  998   3.591  15.666  19.052  0.1158  0.1508  0.0241
  442LEU     BB  999   3.502  15.359  18.616 -0.0769 -0.1243 -0.0442
  442LEU    SC1 1000   3.578  15.113  18.551 -0.1422 -0.1010 -0.2127
  443SER     BB 1001   3.834  15.608  18.446  0.1864  0.0053  0.1834
  443SER    SC1 1002   3.812  15.681  18.267  0.1083  0.0168  0.1975
  444GLN     BB 1003   4.029  15.451  18.661  0.3459  0.5244  0.2345
  444GLN    SC1 1004   4.029  15.246  18.774  0.1159 -0.0491 -0.1861
  445SER     BB 1005   4.119  15.772  18.852 -0.0054  0.0465  0.1943
  445SER    SC1 1006   3.969  15.895  18.834 -0.0206 -0.0196 -0.1317
  446TYR     BB 1007   4.209  15.732  19.268 -0.1323 -0.0293 -0.1958
  446TYR    SC1 1008   4.008  15.474  19.206 -0.2371 -0.1141 -0.4419
  446TYR    SC2 1009   4.242  15.427  19.182 -0.1285  0.0941  0.1749
  446TYR    SC3 1010   4.078  15.179  19.270 -0.1503 -0.0627 -0.2989
  447LEU     BB 1011   4.188  15.878  19.539  0.2489  0.0567  0.0384
  447LEU    SC1 1012   4.192  16.106  19.673 -0.2738  0.0257  0.1105
  448TYR     BB 1013   4.353  15.686  19.792 -0.0555 -0.1017  0.1894
  448TYR    SC1 1014   4.534  15.458  19.680 -0.0605 -0.0638  0.0252
  448TYR    SC2 1015   4.303  15.412  19.634 -0.0480 -0.3069  0.1953
  448TYR    SC3 1016   4.495  15.218  19.487  0.0674  0.1567 -0.2764
  449ILE     BB 1017   4.395  15.839  20.099  0.3350 -0.3024  0.2032
  449ILE    SC1 1018   4.251  15.962  20.231  0.2784 -0.2662 -0.1297
  450ASP     BB 1019   4.682  15.702  20.279 -0.1039 -0.1114 -0.2554
  450ASP    SC1 1020   4.835  15.593  20.106  0.2235  0.2585 -0.2044
  451TRP     BB 1021   4.692  15.660  20.606  0.2349  0.2985  0.0095
  451TRP    SC1 1022   4.542  15.819  20.732  0.0631 -0.0615  0.0939
  451TRP    SC2 1023   4.401  15.840  20.900  0.0895  0.0014  0.1072
  451TRP    SC3 1024   4.496  16.048  20.630  0.0235 -0.1142 -0.0033
  451TRP    SC4 1025   4.317  16.069  20.844  0.1296  0.0067  0.0737
  452THR     BB 1026   4.825  15.433  20.750 -0.3697  0.0249  0.1834
  452THR    SC1 1027   4.958  15.303  20.807 -0.2911 -0.1254 -0.3362
  453ASP     BB 1028   4.510  15.386  21.088  0.2694  0.0371 -0.0911
  453ASP    SC1 1029   4.447  15.175  20.959 -0.1549  0.0369  0.1147
  454ASN     BB 1030   4.641  15.433  21.347 -0.3099 -0.1788 -0.0080
  454ASN    SC1 1031   4.876  15.495  21.406 -0.3429 -0.2727  0.2199
  455HIS     BB 1032   4.384  15.430  21.628  0.0572  0.0109  0.2570
  455HIS    SC1 1033   4.199  15.369  21.619  0.0496  0.0005  0.3395
  455HIS    SC2 1034   4.011  15.342  21.588  0.1549 -0.1620 -0.1166
  455HIS    SC3 1035   4.006  15.169  21.718 -0.0682  0.0106  0.1072
  456LYS     BB 1036   4.533  15.690  21.817 -0.2670 -0.0680 -0.1964
  456LYS    SC1 1037   4.779  15.652  21.862  0.1640 -0.1257 -0.0393
  456LYS    SC2 1038   5.058  15.692  21.974  0.0486  0.0945 -0.0777
  457ALA     BB 1039   4.385  15.984  21.862  0.1914 -0.2959 -0.0568
  458LEU     BB 1040   4.517  16.307  21.729  0.0553 -0.1303  0.2257
  458LEU    SC1 1041   4.609  16.435  21.516 -0.3192 -0.0541  0.1101
  459LEU     BB 1042   4.677  16.568  21.957  0.1999  0.0013  0.0367
  459LEU    SC1 1043   4.803  16.470  22.169  0.1131 -0.0488  0.0655
  460VAL     BB 1044   4.526  16.855  21.856 -0.0567  0.0445  0.0475
  460VAL    SC1 1045   4.333  16.907  21.874 -0.0555  0.1523 -0.2479
  461GLY     BB 1046   4.797  17.110  21.693  0.3097 -0.1051 -0.0860
  462GLU     BB 1047   5.003  16.988  21.626  0.0251  0.1208 -0.2768
  462GLU    SC1 1048   5.298  16.971  21.651 -0.0637 -0.0473 -0.1864
  463HIS     BB 1049   5.013  16.845  21.209  0.0194  0.2312  0.0282
  463HIS    SC1 1050   5.185  16.928  21.167  0.2871 -0.2396  0.1596
  463HIS    SC2 1051   5.355  17.016  21.145  0.0975  0.1332  0.2345
  463HIS    SC3 1052   5.358  16.975  20.933  0.3298  0.0478  0.2544
  464LEU     BB 1053   4.816  16.579  21.072 -0.1732  0.1038  0.1312
  464LEU    SC1 1054   4.638  16.385  21.038 -0.0021 -0.0717  0.2303
  465ASN     BB 1055   5.077  16.546  20.766  0.0872 -0.1944 -0.1083
  465ASN    SC1 1056   5.325  16.544  20.733  0.1193  0.0865  0.1037
  466ILE     BB 1057   4.974  16.235  20.573  0.2042 -0.0760  0.0820
  466ILE    SC1 1058   5.010  16.030  20.682 -0.2630 -0.1517 -0.0084
  467ILE     BB 1059   5.061  16.057  20.206 -0.1858  0.0060  0.2551
  467ILE    SC1 1060   5.269  16.049  20.163  0.2153 -0.3123 -0.2154
  468VAL     BB 1061   4.794  16.149  19.973  0.0526 -0.2922 -0.0759
  468VAL    SC1 1062   4.642  16.262  20.039  0.0436 -0.1455 -0.3406
  469THR     BB 1063   4.812  15.978  19.648  0.1661  0.1398  0.1846
  469THR    SC1 1064   4.946  15.840  19.617 -0.1749 -0.1472 -0.0283
  470PRO     BB 1065   4.608  16.062  19.367 -0.0582 -0.0405  0.0822
  470PRO    SC1 1066   4.696  16.184  19.250 -0.3299  0.1497  0.0721
  471LYS     BB 1067   4.649  15.739  19.108  0.1997 -0.2048  0.0161
  471LYS    SC1 1068   4.750  15.573  19.235 -0.0105 -0.0180  0.1390
  471LYS    SC2 1069   4.944  15.374  19.268  0.1141  0.0365 -0.0503
  472SER     BB 1070   4.474  15.714  18.757  0.0060  0.3414 -0.0850
  472SER    SC1 1071   4.525  15.530  18.720 -0.0238  0.3166 -0.0033
  473PRO     BB 1072   4.648  15.823  18.323  0.0902 -0.1193  0.0815
  473PRO    SC1 1073   4.790  15.696  18.314  0.2104  0.0234 -0.0384
  474TYR     BB 1074   4.620  16.182  18.396 -0.2759  0.1929  0.0040
  474TYR    SC1 1075   4.361  16.176  18.567  0.3053  0.2860  0.0003
  474TYR    SC2 1076   4.361  16.264  18.344  0.0652 -0.2775 -0.2257
  474TYR    SC3 1077   4.124  16.071  18.397  0.2608 -0.3403  0.4395
  475ILE     BB 1078   4.827  16.212  18.659  0.2327 -0.0251  0.1074
  475ILE    SC1 1079   4.887  16.027  18.737 -0.1312 -0.1370  0.1577
  476ASP     BB 1080   4.985  16.492  18.504  0.1513 -0.1035 -0.0196
  476ASP    SC1 1081   5.215  16.528  18.399  0.0528 -0.1974 -0.2696
  477LYS     BB 1082   4.728  16.657  18.492 -0.1957 -0.1703 -0.2315
  477LYS    SC1 1083   4.641  16.728  18.283  0.1016 -0.0943  0.3555
  477LYS    SC2 1084   4.444  16.687  18.043  0.1709 -0.2263  0.0830
  478ILE     BB 1085   4.657  16.731  18.859  0.4803  0.1183 -0.0037
  478ILE    SC1 1086   4.796  16.587  18.982  0.3288  0.0998  0.1568
  479THR     BB 1087   4.754  17.041  18.989  0.1622  0.1340 -0.0121
  479THR    SC1 1088   4.742  17.211  18.894  0.0664  0.0059 -0.2314
  480HIS     BB 1089   4.638  17.113  19.350  0.0413 -0.0823  0.1157
  480HIS    SC1 1090   4.512  17.259  19.328 -0.0496 -0.1708  0.1049
  480HIS    SC2 1091   4.409  17.414  19.274  0.1045  0.0073  0.3041
  480HIS    SC3 1092   4.251  17.367  19.414  0.0716  0.0011  0.2668
  481TYR     BB 1093   4.353  16.845  19.553 -0.1634  0.0100  0.3011
  481TYR    SC1 1094   4.572  16.627  19.422  0.3859 -0.3519 -0.1006
  481TYR    SC2 1095   4.466  16.578  19.631  0.1623  0.0742 -0.1096
  481TYR    SC3 1096   4.775  16.565  19.648  0.1391 -0.1305  0.1840
  482ASN     BB 1097   4.154  16.986  19.742  0.0726 -0.1931  0.1739
  482ASN    SC1 1098   3.987  17.169  19.778  0.0336 -0.1376 -0.2710
  483TYR     BB 1099   4.041  16.868  20.143 -0.4056  0.1138  0.2601
  483TYR    SC1 1100   4.245  16.944  20.392  0.1451 -0.0607  0.2645
  483TYR    SC2 1101   4.364  16.878  20.194 -0.1255  0.4635 -0.0788
  483TYR    SC3 1102   4.535  17.053  20.385  0.1120  0.0188  0.1190
  484LEU     BB 1103   3.791  16.943  20.319  0.1665  0.0255  0.2289
  484LEU    SC1 1104   3.544  16.966  20.226  0.2542  0.1164  0.0166
  485ILE     BB 1105   3.772  16.880  20.701 -0.4557 -0.0420 -0.0822
  485ILE    SC1 1106   3.974  16.886  20.805  0.2855  0.0175  0.0458
  486LEU     BB 1107   3.455  16.818  20.901 -0.0197  0.1649  0.0747
  486LEU    SC1 1108   3.229  16.712  20.812 -0.0087  0.1751  0.0326
  487SER     BB 1109   3.391  16.904  21.247  0.0757 -0.0422  0.0357
  487SER    SC1 1110   3.432  17.086  21.301 -0.0361 -0.0662  0.1976
  488LYS     BB 1111   3.017  16.793  21.348 -0.3919 -0.0764 -0.1670
  488LYS    SC1 1112   2.991  16.961  21.526 -0.1140 -0.1052 -0.0992
  488LYS    SC2 1113   2.867  16.964  21.793 -0.0446  0.0258  0.0671
  489GLY     BB 1114   2.806  16.925  21.083  0.1302 -0.0065  0.2080
  490LYS     BB 1115   3.060  17.187  20.970 -0.0026  0.3215  0.1614
  490LYS    SC1 1116   3.051  17.358  21.139  0.0147 -0.2009  0.1333
  490LYS    SC2 1117   2.830  17.554  21.173 -0.0594  0.1122  0.1433
  491ILE     BB 1118   3.320  17.191  20.719 -0.1020 -0.2116 -0.0845
  491ILE    SC1 1119   3.212  17.154  20.532  0.0166 -0.2211 -0.0364
  492ILE     BB 1120   3.632  17.373  20.932  0.0368 -0.1537  0.2902
  492ILE    SC1 1121   3.585  17.561  21.050 -0.0582 -0.1804 -0.1097
  493HIS     BB 1122   3.969  17.409  20.761  0.0719 -0.1162  0.1096
  493HIS    SC1 1123   4.149  17.378  20.831  0.0985  0.1719  0.1715
  493HIS    SC2 1124   4.323  17.349  20.908  0.0997 -0.1146  0.0559
  493HIS    SC3 1125   4.351  17.559  20.946  0.4144 -0.1720  0.1587
  494PHE     BB 1126   3.980  17.377  20.335  0.0961 -0.0184  0.2771
  494PHE    SC1 1127   3.654  17.397  20.419 -0.0222 -0.2379 -0.0104
  494PHE    SC2 1128   3.748  17.615  20.385 -0.3152 -0.1005  0.0538
  494PHE    SC3 1129   3.515  17.592  20.436 -0.2578 -0.4209  0.1746
  495GLY     BB 1130   4.242  17.379  20.157  0.1979 -0.0633 -0.1410
  496THR     BB 1131   4.472  17.336  19.882 -0.3105  0.0752 -0.2396
  496THR    SC1 1132   4.537  17.500  19.799  0.2698 -0.0750 -0.0949
  497ARG     BB 1133   4.650  17.038  19.795  0.0894 -0.1699  0.2591
  497ARG    SC1 1134   4.796  16.972  20.013 -0.2530 -0.3225  0.0126
  497ARG    SC2 1135   4.934  17.276  20.145  0.1411  0.0361  0.6908
  498GLU     BB 1136   4.913  17.159  19.553 -0.0616  0.2784  0.1649
  498GLU    SC1 1137   5.059  17.387  19.719 -0.4370 -0.2878 -0.0732
  499LYS     BB 1138   5.120  16.902  19.376 -0.3490  0.0773  0.0720
  499LYS    SC1 1139   5.162  16.880  19.130  0.0516  0.1944  0.1792
  499LYS    SC2 1140   5.198  16.764  18.858 -0.1458  0.0781  0.1861
  500PHE     BB 1141   5.584  16.926  19.345  0.2829 -0.0847 -0.0373
  500PHE    SC1 1142   5.493  17.208  19.542  0.5241  0.2386 -0.1903
  500PHE    SC2 1143   5.619  17.049  19.670  0.3252  0.2401  0.0071
  500PHE    SC3 1144   5.588  17.272  19.753 -0.0684  0.1503  0.1100
  501SER     BB 1145   5.716  16.975  19.030  0.1897 -0.1477 -0.1714
  501SER    SC1 1146   5.786  17.109  18.907 -0.1285  0.4642  0.3042
  502ASP     BB 1147   5.694  16.596  18.952  0.2053  0.1468  0.0226
  502ASP    SC1 1148   5.687  16.620  18.698  0.1766 -0.1282 -0.0025
  503ALA     BB 1149   5.591  16.444  19.190  0.2256  0.2974 -0.1919
  504SER     BB 1150   5.318  16.467  19.292  0.0547  0.2380  0.1754
  504SER    SC1 1151   5.146  16.375  19.285  0.2329 -0.0744 -0.2400
  505TYR     BB 1152   5.264  16.652  19.678  0.1247  0.0330 -0.1683
  505TYR    SC1 1153   5.186  16.332  19.774  0.1807 -0.1951  0.6955
  505TYR    SC2 1154   5.416  16.395  19.753  0.0362  0.1221 -0.0260
  505TYR    SC3 1155   5.370  16.092  19.709  0.3380  0.0247  0.3119
  506GLN     BB 1156   5.245  16.831  19.886 -0.0074  0.0471  0.0033
  506GLN    SC1 1157   5.299  16.984  20.053  0.1178 -0.0660 -0.1718
  507SER     BB 1158   5.133  16.545  20.209 -0.1926  0.1919  0.2118
  507SER    SC1 1159   5.319  16.517  20.260 -0.1151  0.1312 -0.1016
  508ILE     BB 1160   4.828  16.626  20.386 -0.0017 -0.0134  0.0413
  508ILE    SC1 1161   4.626  16.514  20.478 -0.0333 -0.1829 -0.0718
  509ASN     BB 1162   4.917  16.839  20.647  0.0101 -0.0539  0.1409
  509ASN    SC1 1163   5.053  17.032  20.564  0.2318 -0.1850  0.1968
  510ILE     BB 1164   4.663  16.946  20.880  0.4211  0.3683 -0.2884
  510ILE    SC1 1165   4.491  16.855  20.829  0.1878 -0.0113  0.0831
  511PRO     BB 1166   4.712  17.118  21.154 -0.4245  0.0583 -0.2608
  511PRO    SC1 1167   4.749  17.279  21.249 -0.0907 -0.2426  0.1292
  512VAL     BB 1168   4.460  16.981  21.382  0.1905 -0.0045 -0.1895
  512VAL    SC1 1169   4.359  16.813  21.340  0.3557 -0.1062 -0.1855
  513THR     BB 1170   4.333  17.328  21.587  0.0860 -0.0990 -0.1566
  513THR    SC1 1171   4.356  17.464  21.449  0.3809  0.1325  0.1211
  514GLN     BB 1172   4.124  17.335  21.868  0.2203 -0.1923 -0.2495
  514GLN    SC1 1173   4.105  17.394  22.087  0.1348 -0.4432 -0.2825
  515ASN     BB 1174   3.744  17.268  21.688  0.0785 -0.2453  0.0009
  515ASN    SC1 1175   3.721  17.464  21.535 -0.4257 -0.0699  0.2925
  516MET     BB 1176   3.877  17.015  21.579  0.2322 -0.2073 -0.1474
  516MET    SC1 1177   3.994  17.111  21.237 -0.3339 -0.3749  0.0320
  517VAL     BB 1178   3.831  16.828  21.975  0.0865 -0.0030  0.0002
  517VAL    SC1 1179   3.877  16.981  22.096  0.1160 -0.0102 -0.0005
  518PRO     BB 1180   3.573  16.557  21.989 -0.0960  0.0203 -0.0849
  518PRO    SC1 1181   3.496  16.408  22.079  0.1751 -0.0940 -0.0392
  519SER     BB 1182   3.634  16.408  21.654 -0.2710 -0.3011  0.1603
  519SER    SC1 1183   3.523  16.260  21.594 -0.1901 -0.2132 -0.2115
  520SER     BB 1184   3.676  16.552  21.280  0.0024 -0.0426 -0.1947
  520SER    SC1 1185   3.800  16.694  21.229  0.1153 -0.0185  0.1385
  521ARG     BB 1186   3.660  16.362  20.900 -0.0571  0.1063  0.0807
  521ARG    SC1 1187   3.419  16.281  20.900  0.2178 -0.0584  0.2791
  521ARG    SC2 1188   3.369  16.020  21.142  0.2234  0.1430 -0.2423
  522LEU     BB 1189   3.888  16.419  20.650  0.0230 -0.1707  0.2270
  522LEU    SC1 1190   4.145  16.460  20.599 -0.0153 -0.0326  0.1460
  523LEU     BB 1191   3.693  16.491  20.301 -0.1919  0.2014 -0.3674
  523LEU    SC1 1192   3.474  16.562  20.432 -0.0301  0.1218 -0.0482
  524VAL     BB 1193   3.983  16.462  20.009 -0.0504 -0.1134 -0.2587
  524VAL    SC1 1194   4.182  16.438  20.012 -0.0202  0.1326 -0.2029
  525TYR     BB 1195   3.932  16.535  19.580  0.2933  0.1731 -0.2040
  525TYR    SC1 1196   3.603  16.709  19.536 -0.0363 -0.0054 -0.0063
  525TYR    SC2 1197   3.753  16.764  19.714 -0.2562 -0.1394  0.2224
  525TYR    SC3 1198   3.517  16.964  19.690 -0.1241 -0.0144 -0.0413
  526TYR     BB 1199   4.010  16.643  19.262  0.2306  0.1106  0.0348
  526TYR    SC1 1200   4.311  16.530  19.114  0.2467  0.2022 -0.1583
  526TYR    SC2 1201   4.206  16.367  19.254  0.2508  0.2430 -0.1068
  526TYR    SC3 1202   4.311  16.246  18.989  0.5159  0.1026  0.0615
  527ILE     BB 1203   3.859  16.681  18.951 -0.0040  0.1996 -0.0986
  527ILE    SC1 1204   3.741  16.841  18.975  0.1316  0.2204 -0.0596
  528VAL     BB 1205   4.089  16.555  18.640  0.1216 -0.2847 -0.1511
  528VAL    SC1 1206   4.240  16.684  18.659 -0.1690  0.1253 -0.5678
  529THR     BB 1207   3.969  16.551  18.283  0.2853 -0.1412  0.2779
  529THR    SC1 1208   3.993  16.732  18.212  0.1813 -0.1987  0.0944
  530GLY     BB 1209   3.985  16.283  18.030 -0.2719 -0.0043  0.1633
  531GLU     BB 1210   4.014  16.398  17.707 -0.0593 -0.0097  0.0881
  531GLU    SC1 1211   4.057  16.179  17.542  0.0424  0.2174 -0.2284
  532GLN     BB 1212   3.616  16.578  17.761 -0.3683 -0.1387  0.1174
  532GLN    SC1 1213   3.327  16.659  17.645  0.2807 -0.0310 -0.1770
  533THR     BB 1214   3.584  16.407  18.039  0.0593  0.2059 -0.1411
  533THR    SC1 1215   3.542  16.225  18.096  0.1052  0.2197 -0.0631
  534ALA     BB 1216   3.575  16.570  18.448 -0.2331  0.1232  0.0130
  535GLU     BB 1217   3.603  16.290  18.650 -0.0068  0.1089 -0.2491
  535GLU    SC1 1218   3.535  16.010  18.594 -0.2953 -0.1642  0.1518
  536LEU     BB 1219   3.586  16.380  18.996  0.0076  0.3803  0.2875
  536LEU    SC1 1220   3.374  16.495  19.106 -0.2261  0.2910 -0.0645
  537VAL     BB 1221   3.727  16.193  19.197  0.0847  0.1647 -0.1030
  537VAL    SC1 1222   3.865  16.057  19.248  0.0265  0.1447  0.0029
  538SER     BB 1223   3.685  16.240  19.634  0.0957  0.1697 -0.2924
  538SER    SC1 1224   3.492  16.229  19.608  0.0505 -0.1739  0.1701
  539ASP     BB 1225   3.776  16.002  19.950  0.1855 -0.0701 -0.0800
  539ASP    SC1 1226   3.898  15.778  19.952  0.0153 -0.1601  0.3574
  540SER     BB 1227   3.684  16.050  20.309  0.0403 -0.1140  0.3228
  540SER    SC1 1228   3.491  16.077  20.327  0.0585  0.3138 -0.0893
  541VAL     BB 1229   3.831  15.930  20.627  0.1217  0.2341 -0.1569
  541VAL    SC1 1230   3.938  15.773  20.564 -0.2919 -0.0846 -0.0795
  542TRP     BB 1231   3.847  15.948  20.998 -0.4790 -0.1708 -0.0511
  542TRP    SC1 1232   3.970  15.717  21.060 -0.0744  0.2385  0.0723
  542TRP    SC2 1233   4.110  15.626  21.203 -0.1051  0.1645  0.0541
  542TRP    SC3 1234   3.871  15.498  20.977  0.1927  0.2534 -0.2897
  542TRP    SC4 1235   4.036  15.389  21.175 -0.0793  0.1747 -0.1054
  543LEU     BB 1236   3.999  16.151  21.233 -0.1418  0.0667  0.0988
  543LEU    SC1 1237   4.138  16.361  21.153 -0.0003 -0.0144  0.1314
  544ASN     BB 1238   4.025  16.058  21.526 -0.1268  0.2363 -0.2413
  544ASN    SC1 1239   3.948  15.856  21.653  0.0495  0.2733 -0.0750
  545ILE     BB 1240   4.082  16.343  21.748 -0.2157 -0.0703  0.1579
  545ILE    SC1 1241   4.084  16.513  21.648 -0.0975  0.0928 -0.1918
  546GLU     BB 1242   4.198  16.458  22.161 -0.0562 -0.0588  0.0975
  546GLU    SC1 1243   4.384  16.307  22.315 -0.1397 -0.5291 -0.0020
  547GLU     BB 1244   3.935  16.562  22.342 -0.2686 -0.3516 -0.0411
  547GLU    SC1 1245   3.783  16.503  22.527 -0.0948  0.0533 -0.0375
  548LYS     BB 1246   4.073  16.970  22.549 -0.0699  0.0674  0.0333
  548LYS    SC1 1247   4.279  16.985  22.370  0.1875 -0.1166  0.1239
  548LYS    SC2 1248   4.508  16.841  22.357 -0.3426 -0.3285  0.1179
  549CYS     BB 1249   3.844  17.201  22.567  0.2495  0.2990 -0.2300
  549CYS    SC1 1250   3.623  17.108  22.547  0.2922  0.1590 -0.0492
  550GLY     BB 1251   3.880  17.480  22.519  0.0906  0.1250 -0.1925
  551ASN     BB 1252   3.917  17.713  22.787 -0.1600  0.0186  0.2144
  551ASN    SC1 1253   3.683  17.794  22.824 -0.2131 -0.0494  0.0315
  552GLN     BB 1254   4.057  17.465  23.005 -0.1001 -0.1499 -0.1493
  552GLN    SC1 1255   4.059  17.171  23.019 -0.0273 -0.1705 -0.0895
  553LEU     BB 1256   3.880  17.566  23.315  0.4256  0.1339  0.2158
  553LEU    SC1 1257   3.667  17.654  23.446  0.2465  0.0019  0.0150
  554GLN     BB 1258   4.041  17.349  23.541  0.0865 -0.2091  0.2823
  554GLN    SC1 1259   4.146  17.164  23.499 -0.1670  0.1761  0.0149
  555VAL     BB 1260   3.885  17.371  23.887 -0.0460 -0.0996 -0.1765
  555VAL    SC1 1261   3.712  17.299  23.955 -0.0592  0.1623  0.0767
  556HIS     BB 1262   4.103  17.282  24.277 -0.2671 -0.0410 -0.2229
  556HIS    SC1 1263   4.237  17.354  24.155 -0.3294  0.0691 -0.2338
  556HIS    SC2 1264   4.354  17.449  24.034 -0.0153 -0.2832 -0.2033
  556HIS    SC3 1265   4.517  17.446  24.176 -0.2123 -0.3518  0.0217
  557LEU     BB 1266   4.094  17.214  24.631 -0.1321 -0.0181 -0.2663
  557LEU    SC1 1267   3.838  17.157  24.662 -0.0786 -0.3793 -0.4702
  558SER     BB 1268   4.335  17.417  24.676 -0.1216  0.0317 -0.1562
  558SER    SC1 1269   4.478  17.550  24.676 -0.1534  0.0658 -0.3506
  559PRO     BB 1270   4.428  17.199  25.070 -0.0413 -0.0051  0.0005
  559PRO    SC1 1271   4.319  17.330  25.154  0.0978 -0.1042  0.3386
  560ASP     BB 1272   4.514  16.963  24.880  0.1247 -0.0885  0.2760
  560ASP    SC1 1273   4.698  16.828  24.767  0.0811  0.2255 -0.1822
  561ALA     BB 1274   4.448  16.714  25.262  0.0581 -0.1400  0.2935
  562ASP     BB 1275   4.346  16.426  25.333 -0.0621  0.0291  0.1833
  562ASP    SC1 1276   4.528  16.272  25.422 -0.0912  0.0541  0.2859
  563ALA     BB 1277   4.015  16.412  25.361  0.1086  0.0271  0.0479
  564TYR     BB 1278   3.935  16.653  25.522  0.1004 -0.2273 -0.0238
  564TYR    SC1 1279   3.788  16.843  25.315  0.1544 -0.0778  0.1857
  564TYR    SC2 1280   4.010  16.926  25.357  0.0796  0.2715 -0.0977
  564TYR    SC3 1281   3.968  16.838  25.063 -0.0718 -0.0630  0.0232
  565SER     BB 1282   3.743  16.666  25.826  0.3725 -0.0270 -0.1995
  565SER    SC1 1283   3.842  16.649  25.993 -0.0979  0.0255  0.0896
  566PRO     BB 1284   3.331  16.830  25.932  0.3356  0.1441 -0.2349
  566PRO    SC1 1285   3.280  16.648  25.915  0.5804  0.0706 -0.1985
  567GLY     BB 1286   3.321  17.160  25.888  0.2170 -0.0884  0.2397
  568GLN     BB 1287   3.587  17.268  25.758 -0.0792 -0.2272 -0.0308
  568GLN    SC1 1288   3.837  17.135  25.736 -0.1786 -0.2456 -0.0910
  569THR     BB 1289   3.655  17.611  25.627 -0.0743 -0.0894  0.2864
  569THR    SC1 1290   3.687  17.790  25.698  0.0262 -0.1060  0.2839
  570VAL     BB 1291   3.855  17.512  25.241  0.0019 -0.0289 -0.3055
  570VAL    SC1 1292   3.754  17.340  25.223 -0.0446 -0.0346  0.0054
  571SER     BB 1293   3.980  17.703  25.003  0.2404 -0.2081 -0.0980
  571SER    SC1 1294   4.105  17.815  24.904  0.0261 -0.1468 -0.3034
  572LEU     BB 1295   3.862  17.637  24.546 -0.0135 -0.1263  0.2870
  572LEU    SC1 1296   3.694  17.500  24.393  0.1386  0.4597 -0.4177
  573ASN     BB 1297   4.045  17.817  24.306  0.0214 -0.0700  0.0679
  573ASN    SC1 1298   4.276  17.911  24.297  0.0546 -0.1691 -0.1191
  574MET     BB 1299   3.929  17.804  24.007 -0.0441 -0.1822 -0.1667
  574MET    SC1 1300   3.638  17.845  24.022 -0.0099  0.0963  0.0555
  575ALA     BB 1301   4.084  17.833  23.727 -0.4327 -0.1105 -0.1752
  576THR     BB 1302   4.180  17.918  23.288  0.0418  0.0127 -0.4179
  576THR    SC1 1303   4.352  17.943  23.375 -0.1640  0.2156 -0.0661
  577GLY     BB 1304   4.101  18.037  22.984  0.1688  0.1113 -0.0687
  578MET     BB 1305   4.083  18.277  22.886  0.1140  0.0666 -0.1410
  578MET    SC1 1306   4.133  18.427  22.657  0.1014  0.0235  0.2612
  579ASP     BB 1307   3.807  18.501  23.003 -0.1483  0.1853 -0.0199
  579ASP    SC1 1308   3.850  18.750  22.969 -0.1434  0.1861 -0.0054
  580SER     BB 1309   3.581  18.236  23.172 -0.0011 -0.0416  0.0607
  580SER    SC1 1310   3.679  18.083  23.243  0.1547  0.0043 -0.0522
  581TRP     BB 1311   3.211  18.171  23.260 -0.0796 -0.1577  0.0131
  581TRP    SC1 1312   2.948  18.207  23.250 -0.2130 -0.2819 -0.0426
  581TRP    SC2 1313   2.794  18.211  23.407  0.1267  0.0418  0.2859
  581TRP    SC3 1314   2.822  18.357  23.086 -0.1945  0.0891  0.2772
  581TRP    SC4 1315   2.629  18.358  23.289 -0.0029  0.0401  0.4602
  582VAL     BB 1316   3.231  17.903  23.489  0.3098 -0.1462 -0.1210
  582VAL    SC1 1317   3.296  17.837  23.666  0.0825  0.0817  0.0499
  583ALA     BB 1318   2.878  17.712  23.720  0.4111  0.1436 -0.1138
  584LEU     BB 1319   2.972  17.533  24.046 -0.1421  0.4411 -0.3191
  584LEU    SC1 1320   3.214  17.633  24.087 -0.1308  0.3365 -0.1248
  585ALA     BB 1321   2.771  17.212  24.135 -0.1732 -0.1572 -0.0331
  586ALA     BB 1322   2.864  16.995  24.439  0.0730  0.3775 -0.1875
  587VAL     BB 1323   2.717  16.612  24.567 -0.0153 -0.2487  0.1339
  587VAL    SC1 1324   2.676  16.531  24.390  0.0537 -0.0037  0.0040
  588ASP     BB 1325   2.730  16.336  24.785  0.0201 -0.1432 -0.1379
  588ASP    SC1 1326   2.581  16.366  24.989  0.0982 -0.0299 -0.0990
  589SER     BB 1327   2.898  16.104  24.607 -0.0012  0.4134  0.0632
  589SER    SC1 1328   2.973  16.090  24.427  0.0580 -0.0259  0.1186
  590ALA     BB 1329   2.616  15.880  24.721  0.0181  0.0578  0.2253
  591VAL     BB 1330   2.362  15.931  24.533  0.2493  0.1005 -0.0240
  591VAL    SC1 1331   2.185  15.931  24.440  0.2857  0.1216 -0.0926
  592TYR     BB 1332   2.545  15.723  24.256 -0.0010  0.1471  0.1440
  592TYR    SC1 1333   2.643  15.927  24.048  0.2453  0.2230  0.0195
  592TYR    SC2 1334   2.405  15.950  24.025  0.2038 -0.0413  0.1804
  592TYR    SC3 1335   2.550  16.223  24.042 -0.0387  0.1280 -0.4062
  593GLY     BB 1336   2.503  15.449  24.442 -0.1329 -0.3239 -0.2256
  594VAL     BB 1337   2.141  15.468  24.523 -0.0647  0.2257 -0.1359
  594VAL    SC1 1338   2.038  15.570  24.661  0.1060  0.0238  0.1449
  595GLN     BB 1339   1.993  15.371  24.207 -0.2522 -0.0330  0.1845
  595GLN    SC1 1340   2.039  15.615  24.060  0.0912 -0.1990  0.2633
  596ARG     BB 1341   2.195  15.175  24.055 -0.0137 -0.1820  0.0707
  596ARG    SC1 1342   2.312  15.041  24.212 -0.2677 -0.4113  0.1081
  596ARG    SC2 1343   2.587  14.832  24.188  0.6792 -0.1536 -0.2364
  597GLY     BB 1344   2.340  15.198  23.770  0.0100 -0.1251 -0.1998
  598ALA     BB 1345   2.417  15.503  23.775 -0.1388  0.0595  0.1282
  599LYS     BB 1346   2.474  15.846  23.531 -0.0877 -0.0099 -0.1626
  599LYS    SC1 1347   2.245  15.875  23.491  0.2194 -0.1500  0.0811
  599LYS    SC2 1348   2.009  15.674  23.551  0.1416 -0.1306  0.0235
  600LYS     BB 1349   2.701  16.031  23.522 -0.0146 -0.0687 -0.1401
  600LYS    SC1 1350   2.884  16.118  23.677 -0.0794 -0.0828 -0.4471
  600LYS    SC2 1351   3.001  16.388  23.752 -0.4220  0.2080 -0.2261
  601PRO     BB 1352   2.553  16.392  23.525  0.0031  0.1709 -0.4324
  601PRO    SC1 1353   2.459  16.527  23.621 -0.2256 -0.4970  0.3088
  602LEU     BB 1354   2.725  16.545  23.216 -0.2249 -0.2760 -0.2073
  602LEU    SC1 1355   2.517  16.632  23.076 -0.1982 -0.0591 -0.1116
  603GLU     BB 1356   2.939  16.216  23.146 -0.0861  0.0267 -0.1601
  603GLU    SC1 1357   3.218  16.064  23.242  0.0409  0.1519  0.2583
  604ARG     BB 1358   2.963  16.134  22.801 -0.0700  0.0099  0.0544
  604ARG    SC1 1359   3.140  16.013  22.729 -0.1554  0.1393  0.1256
  604ARG    SC2 1360   3.413  15.891  22.855 -0.0962 -0.0652 -0.0721
  605VAL     BB 1361   2.909  16.528  22.676  0.3238  0.0938 -0.0912
  605VAL    SC1 1362   2.840  16.714  22.707 -0.1471 -0.0920 -0.0120
  606PHE     BB 1363   3.128  16.483  22.394  0.2443 -0.2182 -0.1938
  606PHE    SC1 1364   3.112  16.817  22.268  0.0521  0.1348  0.1869
  606PHE    SC2 1365   3.333  16.775  22.353  0.1043  0.2205  0.0938
  606PHE    SC3 1366   3.286  16.978  22.235 -0.0709  0.2869  0.2772
  607GLN     BB 1367   3.005  16.206  22.270  0.3576  0.3989 -0.0393
  607GLN    SC1 1368   2.931  15.898  22.206 -0.2361 -0.0330  0.2114
  608PHE     BB 1369   2.660  16.284  22.255 -0.0895 -0.3674 -0.0098
  608PHE    SC1 1370   2.382  16.113  22.357  0.2366 -0.1100 -0.2886
  608PHE    SC2 1371   2.584  16.074  22.482 -0.0664  0.1820  0.3018
  608PHE    SC3 1372   2.382  15.958  22.540 -0.1460  0.1192 -0.0917
  609LEU     BB 1373   2.725  16.595  22.076 -0.0613 -0.1152  0.0473
  609LEU    SC1 1374   2.476  16.666  22.020  0.0490  0.1804 -0.0750
  610GLU     BB 1375   2.979  16.471  21.896  0.1366 -0.2857  0.2352
  610GLU    SC1 1376   3.126  16.516  21.801 -0.0564 -0.5105 -0.1258
  611LYS     BB 1377   2.662  16.268  21.705  0.0620 -0.0134 -0.0363
  611LYS    SC1 1378   2.824  16.068  21.715  0.0903 -0.0527  0.0863
  611LYS    SC2 1379   3.094  16.035  21.761  0.3083 -0.1702 -0.0655
  612SER     BB 1380   2.647  16.578  21.545 -0.0808  0.1681  0.0953
  612SER    SC1 1381   2.550  16.746  21.530 -0.0386  0.1976  0.1669
  613ASP     BB 1382   2.867  16.458  21.275 -0.0892  0.0017  0.1244
  613ASP    SC1 1383   3.022  16.256  21.292  0.0019  0.0486 -0.1199
  614LEU     BB 1384   2.647  16.395  20.966  0.0396 -0.1385  0.2004
  614LEU    SC1 1385   2.427  16.391  21.114  0.0401 -0.4138  0.1952
  615GLY     BB 1386   2.860  16.162  20.811  0.1865  0.0827 -0.2812
  616CYS     BB 1387   2.977  15.806  20.918 -0.0770  0.0219  0.2491
  616CYS    SC1 1388   2.764  15.699  20.886 -0.0479  0.0354  0.0044
  617GLY     BB 1389   3.239  15.497  20.997  0.1912  0.3974 -0.3401
  618ALA     BB 1390   3.438  15.568  20.917  0.1120 -0.2370  0.2490
  619GLY     BB 1391   3.486  15.688  20.593 -0.1297 -0.2574 -0.1614
  620GLY     BB 1392   3.544  15.562  20.207 -0.1554  0.0562 -0.2381
  621GLY     BB 1393   3.212  15.452  19.976  0.0953  0.0789  0.1350
  622LEU     BB 1394   3.189  15.305  19.794 -0.0745  0.1359 -0.1631
  622LEU    SC1 1395   3.041  15.094  19.732 -0.1247  0.1166  0.0197
  623ASN     BB 1396   3.176  15.591  19.467  0.0379  0.1416  0.0779
  623ASN    SC1 1397   3.176  15.408  19.296  0.0325  0.0971  0.1248
  624ASN     BB 1398   3.208  15.911  19.400  0.0070  0.0885 -0.1725
  624ASN    SC1 1399   3.254  16.036  19.189  0.0730  0.1101 -0.1437
  625ALA     BB 1400   2.932  16.063  19.533 -0.0034  0.0499 -0.2809
  626ASN     BB 1401   2.890  15.854  19.777 -0.1539  0.0267  0.0442
  626ASN    SC1 1402   2.796  15.623  19.757  0.1920 -0.1087 -0.0259
  627VAL     BB 1403   3.161  15.937  19.953  0.1696 -0.0359  0.4844
  627VAL    SC1 1404   3.349  15.878  19.919 -0.0334 -0.3643 -0.1032
  628PHE     BB 1405   2.993  16.280  20.046  0.0022 -0.2545 -0.3197
  628PHE    SC1 1406   3.167  16.531  19.921 -0.1332  0.4166 -0.0955
  628PHE    SC2 1407   3.324  16.380  20.022 -0.3010  0.0986 -0.3031
  628PHE    SC3 1408   3.401  16.585  19.924 -0.0892  0.2184  0.1068
  629HIS     BB 1409   2.734  16.155  20.125  0.0869  0.0785  0.0560
  629HIS    SC1 1410   2.552  16.149  20.194  0.0833 -0.3345  0.0080
  629HIS    SC2 1411   2.378  16.115  20.271  0.0413  0.1813  0.1439
  629HIS    SC3 1412   2.281  16.244  20.127  0.2890  0.3266  0.1050
  630LEU     BB 1413   2.886  15.932  20.398  0.0422  0.2201 -0.1572
  630LEU    SC1 1414   3.056  15.731  20.423 -0.2187  0.0421  0.2063
  631ALA     BB 1415   3.062  16.216  20.501 -0.2655  0.2648  0.3308
  632GLY     BB 1416   2.773  16.395  20.567  0.0729  0.0372  0.0336
  633LEU     BB 1417   2.789  16.632  20.280 -0.0633  0.0041 -0.0747
  633LEU    SC1 1418   3.013  16.729  20.382 -0.0011  0.1008 -0.3031
  634THR     BB 1419   2.596  16.719  20.003 -0.0306 -0.1989  0.3245
  634THR    SC1 1420   2.509  16.584  19.892 -0.0960  0.2036 -0.1167
  635PHE     BB 1421   2.800  16.889  19.665 -0.2131 -0.0194 -0.1372
  635PHE    SC1 1422   3.071  16.724  19.553 -0.3969  0.0908 -0.1117
  635PHE    SC2 1423   2.895  16.568  19.599 -0.0221 -0.2933  0.0313
  635PHE    SC3 1424   3.096  16.494  19.491  0.0912  0.1238 -0.0473
  636LEU     BB 1425   2.678  17.001  19.341 -0.1570  0.0838 -0.1028
  636LEU    SC1 1426   2.466  17.159  19.317 -0.1858  0.0488 -0.0773
  637THR     BB 1427   2.918  16.916  19.071 -0.0997 -0.1761 -0.1428
  637THR    SC1 1428   2.896  16.723  19.060 -0.0413 -0.1972  0.0966
  638ASN     BB 1429   2.993  16.977  18.639  0.0275 -0.1754  0.0775
  638ASN    SC1 1430   3.076  17.083  18.428 -0.2551 -0.0248  0.0416
  639ALA     BB 1431   3.203  16.670  18.670  0.0021 -0.2947 -0.0197
  640ASN     BB 1432   2.922  16.393  18.630  0.1108 -0.0847 -0.0026
  640ASN    SC1 1433   3.069  16.237  18.500  0.2428  0.1697 -0.1612
  641ALA     BB 1434   2.845  16.230  18.940 -0.2586  0.2706  0.1234
  642ASP     BB 1435   2.494  16.356  19.188 -0.0675 -0.1296 -0.0379
  642ASP    SC1 1436   2.407  16.589  19.131  0.0351 -0.0955 -0.0562
  643ASP     BB 1437   2.409  16.269  19.543  0.0689  0.1867 -0.0034
  643ASP    SC1 1438   2.485  16.113  19.731 -0.0927  0.3378  0.1901
  644SER     BB 1439   2.077  16.267  19.511  0.0570  0.0309  0.0581
  644SER    SC1 1440   1.909  16.328  19.590 -0.1091 -0.1234 -0.1722
  645GLN     BB 1441   2.075  15.880  19.392  0.0073 -0.1581  0.1450
  645GLN    SC1 1442   1.870  15.870  19.224  0.0049 -0.1211 -0.2959
  646GLU     BB 1443   2.156  15.743  19.653 -0.2948  0.0116  0.1101
  646GLU    SC1 1444   2.330  15.480  19.630  0.0531  0.0347  0.0847
  647ASN     BB 1445   1.862  15.739  19.938 -0.1649 -0.0931  0.1143
  647ASN    SC1 1446   1.859  15.988  19.959  0.0954 -0.0834  0.0450
  648ALA     BB 1447   2.022  15.759  20.343 -0.0925 -0.2252 -0.3753
  649ASP     BB 1448   1.950  15.899  20.552 -0.0788 -0.2760  0.0022
  649ASP    SC1 1449   1.824  16.098  20.652 -0.1783 -0.1614 -0.3489
  650PRO     BB 1450   2.015  15.639  20.838 -0.1377  0.2546 -0.4147
  650PRO    SC1 1451   1.848  15.611  20.924 -0.1449  0.2421 -0.4320
  651CYS     BB 1452   2.307  15.463  20.966 -0.2396  0.2087 -0.0910
  651CYS    SC1 1453   2.291  15.236  20.891 -0.1849  0.1198  0.1679
  652LYS     BB 1454   2.456  15.554  21.235  0.0503 -0.0196  0.1657
  652LYS    SC1 1455   2.438  15.655  21.447 -0.1958 -0.0687  0.1222
  652LYS    SC2 1456   2.293  15.894  21.574  0.1595 -0.0405 -0.0815
  653ASP     BB 1457   2.858  15.216  21.246 -0.0577 -0.0114  0.2223
  653ASP    SC1 1458   2.644  15.099  21.172  0.0585  0.0049 -0.1471
  654ILE     BB 1459   3.075  15.205  21.505  0.2868 -0.0770  0.0083
  654ILE    SC1 1460   3.189  14.998  21.487  0.2069  0.4427 -0.3238
  655LEU     BB 1461   3.293  15.435  21.644  0.2058  0.4206  0.1744
  655LEU    SC1 1462   3.518  15.355  21.759  0.1493 -0.0739 -0.0515
  656VAL     BB 1463   5.310  16.918  10.976  0.1199 -0.1234  0.1295
  656VAL    SC1 1464   5.323  16.895  10.777  0.0394 -0.1212  0.1229
  657THR     BB 1465   5.330  17.200  11.241  0.0982  0.1055  0.1520
  657THR    SC1 1466   5.235  17.362  11.187  0.0263 -0.0533 -0.2052
  658LEU     BB 1467   5.421  17.126  11.540 -0.0218  0.2860  0.1503
  658LEU    SC1 1468   5.279  17.000  11.725 -0.2482  0.2336 -0.0576
  659MET     BB 1469   5.685  17.222  11.720  0.1597 -0.3773 -0.2579
  659MET    SC1 1470   5.518  17.368  11.977  0.0296  0.4121  0.1624
  660PRO     BB 1471   5.775  16.923  12.081 -0.2734  0.1799  0.2451
  660PRO    SC1 1472   5.724  16.817  11.931  0.2370  0.0535  0.1575
  661ILE     BB 1473   5.734  17.113  12.399  0.0898 -0.1189  0.0704
  661ILE    SC1 1474   5.575  17.243  12.474 -0.2711  0.2957  0.1367
  662ASP     BB 1475   6.010  17.061  12.594 -0.1743  0.1177  0.1114
  662ASP    SC1 1476   6.200  17.212  12.515 -0.0780 -0.0093  0.1021
  663CYS     BB 1477   6.044  17.133  13.023  0.2085  0.0799 -0.0215
  663CYS    SC1 1478   6.266  17.050  12.986  0.1642 -0.1467  0.2140
  664GLU     BB 1479   6.041  17.454  13.226 -0.2060  0.2252  0.0492
  664GLU    SC1 1480   6.068  17.694  13.064 -0.2673  0.0013  0.0577
  665LEU     BB 1481   6.087  17.500  13.611  0.2130 -0.3519 -0.1911
  665LEU    SC1 1482   6.309  17.400  13.715  0.1359 -0.1346  0.1865
  666SER     BB 1483   6.352  17.860  13.897 -0.1767  0.0151  0.1683
  666SER    SC1 1484   6.194  17.946  13.821 -0.0585  0.3515  0.2957
  667SER     BB 1485   6.696  17.768  13.922  0.0721  0.0163  0.2856
  667SER    SC1 1486   6.859  17.749  13.818 -0.0603  0.0124  0.0779
  668TRP     BB 1487   6.675  17.739  14.328 -0.3426 -0.1373 -0.2537
  668TRP    SC1 1488   6.789  17.484  14.327 -0.2165  0.1182 -0.3565
  668TRP    SC2 1489   6.982  17.399  14.263 -0.0851  0.0937  0.0654
  668TRP    SC3 1490   6.658  17.266  14.312 -0.0840  0.0210 -0.1014
  668TRP    SC4 1491   6.909  17.161  14.242  0.0310  0.0367  0.2800
  669SER     BB 1492   6.471  17.940  14.548  0.1268  0.2570 -0.0566
  669SER    SC1 1493   6.299  17.991  14.474  0.0249  0.0615  0.0420
  670SER     BB 1494   6.744  18.078  14.769  0.0613  0.1994  0.0402
  670SER    SC1 1495   6.903  18.170  14.705  0.0302  0.0887 -0.2005
  671TRP     BB 1496   6.672  17.851  15.177  0.0700  0.1147  0.2173
  671TRP    SC1 1497   6.928  17.898  15.202 -0.0044  0.0163 -0.0298
  671TRP    SC2 1498   7.083  18.017  15.302  0.1243  0.1020 -0.3294
  671TRP    SC3 1499   7.089  17.737  15.087 -0.1618 -0.2305  0.0954
  671TRP    SC4 1500   7.280  17.879  15.234  0.0107 -0.0964 -0.2582
  672THR     BB 1501   6.438  17.931  15.385 -0.0028  0.3354 -0.0967
  672THR    SC1 1502   6.290  18.032  15.461 -0.3579 -0.1775 -0.0939
  673THR     BB 1503   6.627  17.868  15.801 -0.0595  0.0922 -0.0984
  673THR    SC1 1504   6.791  17.951  15.737 -0.0618  0.0232 -0.1929
  674CYS     BB 1505   6.618  17.536  15.910  0.1048 -0.1147  0.0442
  674CYS    SC1 1506   6.824  17.464  16.008  0.1465  0.1182  0.1288
  675ASP     BB 1507   6.333  17.457  16.100 -0.0119  0.0747  0.0063
  675ASP    SC1 1508   6.184  17.663  16.115 -0.0057  0.0872 -0.1205
  676PRO     BB 1509   6.392  17.279  16.474  0.0433  0.1137 -0.0058
  676PRO    SC1 1510   6.578  17.305  16.499 -0.0304  0.2449  0.4252
  677CYS     BB 1511   6.223  16.992  16.462 -0.2418  0.2444 -0.1570
  677CYS    SC1 1512   6.060  16.924  16.624  0.1336  0.2146  0.2158
  678GLN     BB 1513   6.286  16.871  16.143  0.2606  0.3376  0.3389
  678GLN    SC1 1514   6.095  16.674  16.023 -0.2442  0.2958 -0.3821
  679LYS     BB 1515   6.591  16.946  16.158 -0.0281 -0.0121  0.2565
  679LYS    SC1 1516   6.799  16.868  16.207  0.2098  0.4059  0.0247
  679LYS    SC2 1517   7.035  16.679  16.165 -0.0114 -0.0077  0.2077
  680LYS     BB 1518   6.574  17.094  15.787 -0.1870 -0.2490  0.0850
  680LYS    SC1 1519   6.505  16.881  15.694  0.0635  0.1688 -0.0312
  680LYS    SC2 1520   6.490  16.569  15.713  0.0559  0.1024  0.0373
  681ARG     BB 1521   6.647  17.332  15.523  0.2099  0.2000  0.2009
  681ARG    SC1 1522   6.823  17.515  15.485  0.0573 -0.0999  0.0096
  681ARG    SC2 1523   7.123  17.572  15.580 -0.1479 -0.0518  0.3163
  682TYR     BB 1524   6.440  17.364  15.196 -0.1431  0.0891 -0.3495
  682TYR    SC1 1525   6.276  17.131  15.334 -0.0930  0.0419 -0.2424
  682TYR    SC2 1526   6.171  17.207  15.132 -0.3082  0.2257 -0.0629
  682TYR    SC3 1527   5.984  17.225  15.379 -0.1749 -0.3605  0.0852
  683ARG     BB 1528   6.477  17.447  14.816 -0.3282 -0.0871 -0.0238
  683ARG    SC1 1529   6.731  17.475  14.809  0.0167  0.1400 -0.1421
  683ARG    SC2 1530   7.023  17.327  14.768  0.3508  0.1187  0.0620
  684TYR     BB 1531   6.220  17.463  14.578  0.2165 -0.0357  0.0531
  684TYR    SC1 1532   6.090  17.676  14.737  0.1500  0.2033 -0.3523
  684TYR    SC2 1533   5.933  17.630  14.561 -0.0600 -0.2061 -0.0635
  684TYR    SC3 1534   5.901  17.915  14.681 -0.2388 -0.1033 -0.3522
  685ALA     BB 1535   6.225  17.508  14.175  0.1552 -0.0373  0.1780
  686TYR     BB 1536   5.872  17.632  14.053  0.2719 -0.2616 -0.0187
  686TYR    SC1 1537   5.892  17.935  14.198  0.1905  0.0509 -0.2501
  686TYR    SC2 1538   5.699  17.890  14.063  0.0220 -0.0040  0.0080
  686TYR    SC3 1539   5.722  18.189  14.142 -0.1609 -0.0634  0.2821
  687LEU     BB 1540   5.736  17.419  13.765 -0.0571 -0.2986 -0.0485
  687LEU    SC1 1541   5.541  17.256  13.689 -0.1498 -0.1408 -0.1509
  688LEU     BB 1542   5.782  17.601  13.525 -0.3421  0.1015 -0.1925
  688LEU    SC1 1543   5.743  17.863  13.527 -0.0404  0.1482 -0.0662
  689GLN     BB 1544   5.599  17.528  13.197 -0.1637 -0.1854  0.3012
  689GLN    SC1 1545   5.535  17.780  13.081 -0.3201  0.0023 -0.2024
  690PRO     BB 1546   5.488  17.203  13.140  0.0569 -0.3120 -0.2096
  690PRO    SC1 1547   5.326  17.120  13.195 -0.2491  0.3440 -0.0881
  691SER     BB 1548   5.571  16.940  12.832 -0.0809 -0.1468  0.2531
  691SER    SC1 1549   5.685  16.814  12.928  0.3727 -0.1697 -0.3064
  692GLN     BB 1550   5.361  16.821  12.541 -0.3019  0.5601 -0.1252
  692GLN    SC1 1551   5.256  16.560  12.623  0.0755 -0.0630 -0.0496
  693PHE     BB 1552   5.299  16.832  12.212  0.1122 -0.0294 -0.4332
  693PHE    SC1 1553   5.150  17.123  12.210 -0.1775 -0.1200  0.3487
  693PHE    SC2 1554   5.005  16.970  12.325 -0.3735  0.1618  0.4795
  693PHE    SC3 1555   5.015  17.200  12.393 -0.0811  0.2088  0.2815
  694HIS     BB 1556   5.605  16.484  12.273 -0.0861  0.0616 -0.1604
  694HIS    SC1 1557   5.722  16.377  12.161 -0.1194 -0.2306  0.0862
  694HIS    SC2 1558   5.844  16.280  12.047 -0.0772 -0.3037  0.1904
  694HIS    SC3 1559   5.993  16.436  12.061 -0.1480 -0.2196  0.0120
  695GLY     BB 1560   5.801  16.765  12.441 -0.0761 -0.3157  0.4219
  696GLU     BB 1561   6.127  16.671  12.694 -0.0946 -0.0425  0.0083
  696GLU    SC1 1562   6.180  16.441  12.486 -0.2897  0.1192 -0.2453
  697PRO     BB 1563   6.086  16.602  13.047  0.3659  0.1462  0.3789
  697PRO    SC1 1564   5.980  16.469  13.129  0.0338  0.0033 -0.2659
  698CYS     BB 1565   6.153  16.803  13.395  0.0614 -0.0728 -0.0174
  698CYS    SC1 1566   6.106  16.992  13.535 -0.3483 -0.0354 -0.2020
  699ASN     BB 1567   6.379  16.625  13.683 -0.0046 -0.1001  0.0296
  699ASN    SC1 1568   6.571  16.785  13.665 -0.0200 -0.0724  0.1058
  700PHE     BB 1569   6.201  16.482  13.844  0.0439 -0.0050 -0.0000
  700PHE    SC1 1570   6.010  16.282  13.657  0.0345  0.0716  0.0748
  700PHE    SC2 1571   5.875  16.459  13.747  0.0222  0.2922 -0.3743
  700PHE    SC3 1572   5.776  16.294  13.604  0.1357  0.2012 -0.3471
  701SER     BB 1573   6.118  16.611  14.238  0.0940  0.1932 -0.4183
  701SER    SC1 1574   5.928  16.581  14.268  0.1783  0.2062  0.1410
  702ASP     BB 1575   6.226  16.967  14.253  0.1277  0.4380  0.1004
  702ASP    SC1 1576   6.322  17.045  14.030  0.2027 -0.0563 -0.0441
  703LYS     BB 1577   6.309  17.027  14.585 -0.0090  0.0683 -0.1252
  703LYS    SC1 1578   6.142  16.971  14.736 -0.3737  0.2231 -0.1854
  703LYS    SC2 1579   5.914  16.751  14.696 -0.1187 -0.0837  0.1702
  704GLU     BB 1580   6.612  17.025  14.786 -0.1161  0.1086  0.0817
  704GLU    SC1 1581   6.815  16.904  14.642 -0.3545  0.1803  0.0151
  705VAL     BB 1582   6.631  16.891  15.143 -0.0584  0.0472 -0.0351
  705VAL    SC1 1583   6.483  16.758  15.164 -0.2054  0.1561 -0.3632
  706GLU     BB 1584   6.909  16.976  15.353 -0.1531  0.0474 -0.1104
  706GLU    SC1 1585   7.125  17.193  15.246 -0.1950  0.2903  0.4950
  707ASP     BB 1586   6.990  16.871  15.647 -0.0190  0.1497  0.3947
  707ASP    SC1 1587   6.966  16.624  15.708  0.0884  0.0938  0.2127
  708CYS     BB 1588   7.153  17.136  15.802 -0.1331 -0.1261 -0.0316
  708CYS    SC1 1589   7.368  17.197  15.715  0.0499 -0.2843  0.3080
  709VAL     BB 1590   7.199  17.170  16.188  0.0115  0.3216  0.0242
  709VAL    SC1 1591   7.395  17.139  16.214 -0.0531 -0.0081  0.1221
  710THR     BB 1592   7.070  17.398  16.484 -0.0886 -0.0823 -0.2960
  710THR    SC1 1593   7.050  17.578  16.412 -0.0417  0.0678  0.0574
  711ASN     BB 1594   6.955  17.323  16.863 -0.1187 -0.2087 -0.0507
  711ASN    SC1 1595   7.143  17.252  17.012 -0.0690  0.1963  0.0847
  712ARG     BB 1596   6.687  17.525  16.948 -0.1675  0.0760 -0.2333
  712ARG    SC1 1597   6.685  17.728  16.813 -0.3592 -0.2637  0.1155
  712ARG    SC2 1598   6.599  18.056  16.789 -0.2798 -0.3567 -0.3323
  713PRO     BB 1599   6.455  17.336  17.133  0.2838  0.0327 -0.0738
  713PRO    SC1 1600   6.437  17.289  17.317 -0.1072  0.0855 -0.0961
  714CYS     BB 1601   6.107  17.295  16.935 -0.1419  0.1124  0.0165
  714CYS    SC1 1602   5.996  17.486  16.841  0.0168  0.2283  0.0685
  715ARG     BB 1603   5.881  17.110  17.122 -0.0508 -0.2457 -0.0589
  715ARG    SC1 1604   5.859  17.035  17.356  0.1235  0.1026  0.3487
  715ARG    SC2 1605   6.063  17.119  17.634 -0.0352 -0.0323  0.1651
  716SER     BB 1606   5.614  16.903  16.906 -0.3425  0.0625  0.2934
  716SER    SC1 1607   5.570  17.045  16.779  0.3423  0.0789  0.0674
  717GLN     BB 1608   5.532  16.693  17.158 -0.3152 -0.2343  0.1450
  717GLN    SC1 1609   5.664  16.555  17.327  0.0554  0.1472  0.2160
  718VAL     BB 1610   5.190  16.618  17.168 -0.1040 -0.3929 -0.0364
  718VAL    SC1 1611   5.047  16.639  17.029 -0.0347 -0.1750 -0.0777
  719ARG     BB 1612   5.101  16.429  17.525  0.3067  0.0082 -0.2207
  719ARG    SC1 1613   5.308  16.409  17.661 -0.0395  0.0492 -0.0670
  719ARG    SC2 1614   5.405  16.253  17.929 -0.1067 -0.0536  0.5304
  720CYS     BB 1615   4.793  16.241  17.441 -0.0623 -0.0573 -0.0547
  720CYS    SC1 1616   4.680  16.337  17.252 -0.1208 -0.3379 -0.1637
  721GLU     BB 1617   4.556  16.154  17.702  0.0707  0.2255  0.0048
  721GLU    SC1 1618   4.496  16.266  17.874  0.2370  0.1289 -0.2560
  722GLY     BB 1619   4.434  15.890  17.504  0.0176 -0.1297 -0.0483
  723PHE     BB 1620   4.621  15.611  17.499 -0.0951  0.1253 -0.1260
  723PHE    SC1 1621   4.673  15.592  17.832 -0.1067 -0.0910 -0.2005
  723PHE    SC2 1622   4.810  15.438  17.708  0.0939 -0.3136  0.2924
  723PHE    SC3 1623   4.760  15.395  17.939 -0.0193  0.2557  0.3761
  724VAL     BB 1624   4.873  15.607  17.180  0.0501  0.0775 -0.1492
  724VAL    SC1 1625   5.053  15.661  17.248 -0.0348  0.2189 -0.0378
  725CYS     BB 1626   5.010  15.367  16.926 -0.2162  0.2533 -0.1357
  725CYS    SC1 1627   4.988  15.235  16.727 -0.0968  0.0661 -0.0254
  726ALA     BB 1628   5.383  15.231  16.989 -0.2511  0.0795  0.0047
  727GLN     BB 1629   5.463  15.214  16.660  0.0563 -0.1107  0.1477
  727GLN    SC1 1630   5.547  15.082  16.491  0.3437  0.3048  0.0264
  728THR     BB 1631   5.241  15.524  16.410 -0.2275 -0.4087 -0.1694
  728THR    SC1 1632   5.403  15.542  16.302 -0.1315  0.0233  0.0404
  729GLY     BB 1633   5.153  15.759  16.679  0.2595  0.1861 -0.1884
  730ARG     BB 1634   4.825  15.727  16.642  0.2830  0.2688 -0.1422
  730ARG    SC1 1635   4.740  15.568  16.490 -0.1047 -0.1539 -0.3952
  730ARG    SC2 1636   4.396  15.573  16.424  0.0980  0.2607 -0.0261
  731CYS     BB 1637   4.623  15.865  16.971  0.0104 -0.0146  0.0530
  731CYS    SC1 1638   4.564  16.036  16.813  0.4491  0.3918  0.3184
  732VAL     BB 1639   4.271  15.674  17.006 -0.2212  0.1133 -0.0358
  732VAL    SC1 1640   4.272  15.563  16.839 -0.3330 -0.1799  0.1575
  733ASN     BB 1641   4.019  15.716  17.292  0.1757  0.1664 -0.2558
  733ASN    SC1 1642   3.786  15.712  17.201  0.1891 -0.0218 -0.2810
  734ARG     BB 1643   4.084  15.546  17.587  0.0771 -0.2231 -0.2008
  734ARG    SC1 1644   4.208  15.537  17.816  0.1612  0.3462  0.2759
  734ARG    SC2 1645   4.252  15.833  17.992 -0.0419 -0.2290 -0.2659
  735ARG     BB 1646   3.787  15.353  17.680 -0.0985 -0.0259 -0.0307
  735ARG    SC1 1647   3.593  15.504  17.625 -0.0275  0.1127  0.2318
  735ARG    SC2 1648   3.343  15.518  17.383 -0.1311 -0.0447 -0.2276
  736LEU     BB 1649   3.860  15.127  17.338  0.0699 -0.0371 -0.1942
  736LEU    SC1 1650   3.774  15.209  17.102  0.0618  0.0869 -0.1476
  737LEU     BB 1651   4.104  14.911  17.494 -0.2282  0.4019 -0.0421
  737LEU    SC1 1652   4.173  15.082  17.685  0.0586  0.1942  0.0414
  738CYS     BB 1653   4.014  14.652  17.473 -0.3970 -0.0005  0.0572
  738CYS    SC1 1654   4.016  14.421  17.538 -0.0788 -0.0540 -0.1391
  739ASN     BB 1655   3.690  14.701  17.303 -0.0758  0.1464  0.0381
  739ASN    SC1 1656   3.473  14.813  17.252 -0.0882 -0.0317 -0.3032
  740GLY     BB 1657   3.776  14.506  17.019  0.2460  0.5540  0.1167
  741ASP     BB 1658   3.826  14.569  16.749  0.1132  0.0349 -0.0977
  741ASP    SC1 1659   3.726  14.469  16.537  0.0261 -0.1753  0.0417
  742ASN     BB 1660   4.126  14.814  16.711  0.0224  0.5728 -0.3437
  742ASN    SC1 1661   4.162  14.850  16.956 -0.0752  0.4287 -0.3085
  743ASP     BB 1662   4.256  15.087  16.553  0.0150 -0.2514  0.0963
  743ASP    SC1 1663   4.225  15.127  16.303  0.0046 -0.0170  0.1350
  744CYS     BB 1664   4.526  15.138  16.690 -0.0550 -0.3011  0.0379
  744CYS    SC1 1665   4.573  15.240  16.902 -0.1472  0.0676 -0.1178
  745GLY     BB 1666   4.749  15.040  16.369  0.1890 -0.0195  0.0080
  746ASP     BB 1667   4.867  14.789  16.493  0.1606  0.4453 -0.0937
  746ASP    SC1 1668   5.117  14.812  16.538  0.1885 -0.0977  0.0542
  747GLN     BB 1669   4.643  14.592  16.706  0.2725 -0.2274  0.2051
  747GLN    SC1 1670   4.731  14.311  16.622 -0.4235 -0.0283  0.2800
  748SER     BB 1671   4.828  14.804  17.052 -0.0104  0.2509  0.0075
  748SER    SC1 1672   5.013  14.858  17.018  0.1939 -0.2178  0.3455
  749ASP     BB 1673   4.591  14.878  17.252  0.1168 -0.0661  0.0998
  749ASP    SC1 1674   4.646  14.958  17.488 -0.0032  0.1557  0.0536
  750GLU     BB 1675   4.438  14.509  17.217 -0.0415 -0.0544 -0.1657
  750GLU    SC1 1676   4.322  14.376  16.992  0.0390  0.0594 -0.2905
  751ALA     BB 1677   4.721  14.430  17.282 -0.0689  0.0148 -0.1754
  752ASN     BB 1678   4.671  14.174  17.568 -0.0511 -0.1286 -0.1032
  752ASN    SC1 1679   4.826  14.207  17.761 -0.0288 -0.2045 -0.1075
  753CYS     BB 1680   4.351  14.082  17.528  0.2720  0.0002  0.0525
  753CYS    SC1 1681   4.239  14.018  17.326 -0.0024 -0.0345  0.2127
  754ARG     BB 1682   4.190  14.066  17.876  0.1673  0.1825 -0.0737
  754ARG    SC1 1683   4.365  14.067  18.027 -0.1891  0.1343 -0.0231
  754ARG    SC2 1684   4.393  13.999  18.360 -0.4969 -0.0378  0.1143
  755ARG     BB 1685   3.877  14.025  17.833 -0.3174  0.4118 -0.1727
  755ARG    SC1 1686   3.716  13.988  17.958  0.1546 -0.0460 -0.0558
  755ARG    SC2 1687   3.475  13.929  18.151 -0.1770  0.1837  0.0612
  756ILE     BB 1688   3.723  14.053  17.457 -0.1336  0.1122 -0.0216
  756ILE    SC1 1689   3.730  13.844  17.394  0.0505 -0.3965  0.3346
  757TYR     BB 1690   3.438  14.281  17.474 -0.2199 -0.2035 -0.0472
  757TYR    SC1 1691   3.421  14.327  17.814 -0.0960 -0.0266  0.5761
  757TYR    SC2 1692   3.557  14.479  17.688 -0.2046  0.0089  0.4995
  757TYR    SC3 1693   3.639  14.463  17.986  0.0786 -0.1049  0.4164
  758LYS     BB 1694   3.337  14.293  17.144  0.2669 -0.3780  0.0281
  758LYS    SC1 1695   3.463  14.162  16.998 -0.1410  0.0845  0.0555
  758LYS    SC2 1696   3.535  14.069  16.734 -0.0508 -0.0653 -0.1736
  759LYS     BB 1697   3.117  14.478  17.059  0.0853  0.0237  0.1864
  759LYS    SC1 1698   3.010  14.678  17.171  0.0344  0.0526 -0.0799
  759LYS    SC2 1699   2.984  14.921  17.193 -0.1960 -0.0582  0.2366
  760CYS     BB 1700   2.968  14.353  16.764 -0.0702 -0.2057 -0.1968
  760CYS    SC1 1701   2.730  14.344  16.740 -0.0796  0.0125 -0.1869
  761GLN     BB 1702   3.025  13.984  16.659 -0.1411 -0.0864 -0.1724
  761GLN    SC1 1703   3.146  13.776  16.774  0.0076  0.1800  0.3022
  762HIS     BB 1704   2.821  13.989  16.416 -0.0553 -0.0173  0.0425
  762HIS    SC1 1705   2.651  14.000  16.321 -0.0646 -0.0386  0.0503
  762HIS    SC2 1706   2.484  14.015  16.227  0.0840  0.3871 -0.1394
  762HIS    SC3 1707   2.405  14.154  16.373 -0.0508 -0.0912  0.2489
  763GLU     BB 1708   3.017  14.094  16.066  0.1700 -0.3838  0.2015
  763GLU    SC1 1709   3.268  13.966  16.169 -0.2259 -0.0543  0.2364
  764MET     BB 1710   3.019  14.404  15.921 -0.4933  0.2649  0.1980
  764MET    SC1 1711   2.793  14.459  16.168 -0.0424 -0.1370  0.2176
  765ASP     BB 1712   2.996  14.511  15.583  0.1382 -0.0067  0.0604
  765ASP    SC1 1713   2.830  14.378  15.443  0.2236  0.1824 -0.2232
  766GLN     BB 1714   3.109  14.811  15.544 -0.1307  0.1433 -0.0745
  766GLN    SC1 1715   3.318  14.995  15.584  0.3992  0.0445 -0.1086
  767TYR     BB 1716   2.921  15.077  15.323 -0.3190 -0.0087 -0.2601
  767TYR    SC1 1717   2.873  15.356  15.461 -0.0422  0.1169 -0.0580
  767TYR    SC2 1718   2.843  15.162  15.599  0.3846  0.2347  0.2031
  767TYR    SC3 1719   2.621  15.374  15.642 -0.1128 -0.2156 -0.1231
  768TRP     BB 1720   2.936  14.954  14.981  0.1676  0.0482  0.0229
  768TRP    SC1 1721   2.713  14.828  14.978  0.0302 -0.2558 -0.2555
  768TRP    SC2 1722   2.593  14.655  15.044 -0.0255 -0.3493 -0.5969
  768TRP    SC3 1723   2.516  14.965  14.892  0.0759 -0.0240  0.0093
  768TRP    SC4 1724   2.368  14.746  14.983  0.0051 -0.1628 -0.4356
  769GLY     BB 1725   3.143  15.176  14.859  0.0652  0.0424 -0.1329
  770ILE     BB 1726   3.238  15.367  15.159 -0.1219 -0.0912 -0.0342
  770ILE    SC1 1727   3.153  15.554  15.089 -0.1961  0.0218  0.2035
  771GLY     BB 1728   3.595  15.337  15.101  0.0623  0.0349  0.0988
  772SER     BB 1729   3.593  15.570  14.807  0.1986  0.3313  0.2073
  772SER    SC1 1730   3.654  15.571  14.622 -0.2168  0.2597  0.0680
  773LEU     BB 1731   3.486  15.864  14.986  0.0975 -0.0399  0.3812
  773LEU    SC1 1732   3.310  15.928  14.799  0.0601 -0.4377  0.2804
  774ALA     BB 1733   3.755  15.814  15.196 -0.1955 -0.0030  0.2236
  775SER     BB 1734   3.993  15.987  14.947  0.1800  0.1875 -0.1275
  775SER    SC1 1735   3.996  15.876  14.786  0.1568 -0.4707  0.3172
  776GLY     BB 1736   4.078  16.376  14.924  0.3765 -0.1198  0.1694
  777ILE     BB 1737   4.058  16.591  14.637  0.0814 -0.1708 -0.3376
  777ILE    SC1 1738   3.827  16.592  14.558  0.0720 -0.0135 -0.0547
  778ASN     BB 1739   4.230  16.820  14.369 -0.0398 -0.0324  0.2480
  778ASN    SC1 1740   4.461  16.776  14.283 -0.1561 -0.3434  0.0923
  779LEU     BB 1741   4.003  17.023  14.324 -0.1020  0.2497  0.2137
  779LEU    SC1 1742   3.739  16.994  14.327 -0.0684 -0.0670  0.2408
  780PHE     BB 1743   4.168  17.208  14.055  0.0138 -0.1638 -0.0338
  780PHE    SC1 1744   4.144  17.487  14.274 -0.0187 -0.3068 -0.5006
  780PHE    SC2 1745   4.361  17.384  14.270  0.0647 -0.1409 -0.2859
  780PHE    SC3 1746   4.306  17.541  14.443 -0.2345 -0.1964 -0.3288
  781THR     BB 1747   4.089  16.824  13.857 -0.0841  0.1062 -0.1361
  781THR    SC1 1748   4.034  16.803  13.671  0.0893  0.1010 -0.1875
  782ASN     BB 1749   3.900  16.540  14.024  0.0254  0.1593  0.0253
  782ASN    SC1 1750   3.740  16.418  13.875 -0.1993  0.3338  0.1211
  783SER     BB 1751   4.161  16.339  14.134 -0.2700  0.0993  0.2282
  783SER    SC1 1752   4.288  16.279  13.998 -0.1963  0.0051  0.3387
  784PHE     BB 1753   4.047  16.167  14.382  0.1869 -0.2805 -0.1333
  784PHE    SC1 1754   3.730  16.087  14.456 -0.3245  0.0821  0.0105
  784PHE    SC2 1755   3.740  16.091  14.217 -0.3403  0.2068  0.0117
  784PHE    SC3 1756   3.540  16.019  14.327 -0.4531  0.4794 -0.0140
  785GLU     BB 1757   4.389  16.176  14.564  0.1265 -0.2113 -0.2113
  785GLU    SC1 1758   4.654  16.169  14.365  0.0483 -0.0406  0.3174
  786GLY     BB 1759   4.526  16.019  14.820 -0.0432  0.1386  0.2061
  787PRO     BB 1760   4.358  15.825  15.136 -0.1178  0.1104  0.0617
  787PRO    SC1 1761   4.397  15.656  15.057 -0.1571  0.0800  0.1075
  788VAL     BB 1762   4.255  16.035  15.413  0.0450 -0.1871 -0.4721
  788VAL    SC1 1763   4.252  16.232  15.379 -0.2800 -0.1193 -0.0766
  789LEU     BB 1764   3.984  15.906  15.640 -0.0996 -0.0389 -0.0887
  789LEU    SC1 1765   3.788  16.084  15.625  0.1901  0.2796 -0.1267
  790ASP     BB 1766   3.987  15.599  15.823  0.1949  0.1568 -0.1281
  790ASP    SC1 1767   4.170  15.555  15.994 -0.0197 -0.0513  0.0504
  791HIS     BB 1768   3.669  15.421  15.720 -0.3637  0.1223  0.1472
  791HIS    SC1 1769   3.507  15.496  15.641 -0.2341 -0.1802 -0.4321
  791HIS    SC2 1770   3.340  15.572  15.582 -0.2480  0.1490  0.0351
  791HIS    SC3 1771   3.429  15.766  15.552  0.0307 -0.0024 -0.1178
  792ARG     BB 1772   3.783  15.137  15.925  0.1797 -0.0882  0.0028
  792ARG    SC1 1773   4.012  15.095  15.835 -0.2237  0.0407 -0.0206
  792ARG    SC2 1774   4.313  15.126  15.856  0.1884  0.0018 -0.2001
  793TYR     BB 1775   3.764  15.308  16.257 -0.0720 -0.1196  0.0603
  793TYR    SC1 1776   3.912  15.444  16.517 -0.3380 -0.1454  0.1099
  793TYR    SC2 1777   3.839  15.619  16.370  0.3606 -0.0690 -0.1554
  793TYR    SC3 1778   3.848  15.707  16.667 -0.2850  0.0228 -0.1612
  794TYR     BB 1779   3.470  15.278  16.461  0.2311  0.0309 -0.1420
  794TYR    SC1 1780   3.627  15.020  16.600  0.0677 -0.2347 -0.1863
  794TYR    SC2 1781   3.461  14.948  16.442 -0.0095  0.0209 -0.2221
  794TYR    SC3 1782   3.428  14.815  16.720 -0.2771  0.0730 -0.2272
  795ALA     BB 1783   3.469  15.396  16.796 -0.1605  0.0635  0.0426
  796GLY     BB 1784   3.276  15.245  16.978  0.0371 -0.0200  0.0398
  797GLY     BB 1785   3.019  15.158  16.746 -0.2328 -0.3449  0.0794
  798CYS     BB 1786   2.869  14.907  16.681 -0.3817 -0.0147 -0.1404
  798CYS    SC1 1787   2.931  14.764  16.498 -0.4787 -0.0285 -0.1635
  799SER     BB 1788   2.503  15.049  16.652  0.2036 -0.0164 -0.0518
  799SER    SC1 1789   2.512  15.234  16.590 -0.1707 -0.0543 -0.2263
  800PRO     BB 1790   2.396  14.812  16.375 -0.3171  0.1608 -0.1120
  800PRO    SC1 1791   2.381  14.637  16.448  0.3212  0.0979 -0.1179
  801HIS     BB 1792   2.215  15.004  16.056 -0.0329 -0.0328 -0.0238
  801HIS    SC1 1793   2.197  15.181  16.135 -0.1133 -0.1119  0.1169
  801HIS    SC2 1794   2.203  15.356  16.217  0.4320 -0.0694  0.0133
  801HIS    SC3 1795   2.159  15.455  16.030 -0.1895 -0.1129  0.1301
  802TYR     BB 1796   2.000  14.839  15.763 -0.0873 -0.0027  0.3574
  802TYR    SC1 1797   1.830  15.140  15.828 -0.2842  0.0012 -0.0777
  802TYR    SC2 1798   1.763  14.948  15.955 -0.1921  0.1218  0.1539
  802TYR    SC3 1799   1.770  15.208  16.124  0.5291  0.1742  0.0519
  803ILE     BB 1800   1.914  14.845  15.456  0.1886  0.1589  0.0360
  803ILE    SC1 1801   1.992  15.002  15.317 -0.2988  0.0516  0.1047
  804LEU     BB 1802   1.740  14.614  15.291 -0.1386 -0.0653 -0.0432
  804LEU    SC1 1803   1.759  14.470  15.069  0.0073 -0.4240  0.1989
  805ASN     BB 1804   1.883  14.299  15.561 -0.1619  0.1476  0.0566
  805ASN    SC1 1805   1.748  14.411  15.739  0.0142 -0.0781  0.3335
  806THR     BB 1806   2.213  14.389  15.482 -0.0837  0.2114  0.1601
  806THR    SC1 1807   2.338  14.356  15.336 -0.0838  0.3797  0.1219
  807ARG     BB 1808   2.398  14.524  15.833  0.2217  0.0648 -0.1642
  807ARG    SC1 1809   2.232  14.404  15.979  0.3185 -0.1023  0.0909
  807ARG    SC2 1810   2.028  14.535  16.185 -0.0347  0.3121 -0.0390
  808PHE     BB 1811   2.606  14.778  15.809 -0.1719  0.0787 -0.0278
  808PHE    SC1 1812   2.578  14.820  15.485  0.0749 -0.0273 -0.0743
  808PHE    SC2 1813   2.432  14.972  15.599 -0.0174 -0.0155 -0.2068
  808PHE    SC3 1814   2.462  14.990  15.362  0.3930  0.1406 -0.1444
  809ARG     BB 1815   2.837  14.928  16.064 -0.0845 -0.0498 -0.2864
  809ARG    SC1 1816   3.088  14.871  16.013 -0.0899 -0.1989 -0.0141
  809ARG    SC2 1817   3.418  14.751  15.970 -0.2116  0.1628  0.1681
  810LYS     BB 1818   2.881  15.314  16.073 -0.1559 -0.1171  0.0719
  810LYS    SC1 1819   2.684  15.440  16.126 -0.0681 -0.0602  0.0387
  810LYS    SC2 1820   2.561  15.661  16.259 -0.1261 -0.0963 -0.0121
  811PRO     BB 1821   3.226  15.390  16.063 -0.0982 -0.0302  0.0249
  811PRO    SC1 1822   3.332  15.238  16.018  0.1143  0.1278 -0.0166
  812TYR     BB 1823   3.257  15.641  16.302 -0.2696 -0.0521  0.4798
  812TYR    SC1 1824   3.228  15.855  16.480  0.0648  0.0537 -0.2477
  812TYR    SC2 1825   3.452  15.773  16.511  0.0197  0.0034 -0.0523
  812TYR    SC3 1826   3.443  16.077  16.449  0.1146  0.0989  0.3957
  813ASN     BB 1827   3.348  15.920  16.009 -0.1480  0.2677  0.0498
  813ASN    SC1 1828   3.591  15.861  16.010 -0.1435  0.2835 -0.0817
  814VAL     BB 1829   3.064  15.889  15.864  0.1448 -0.1319  0.2523
  814VAL    SC1 1830   2.939  15.745  15.803  0.2285 -0.0447 -0.1361
  815GLU     BB 1831   2.681  16.111  15.912 -0.1437 -0.1709 -0.4978
  815GLU    SC1 1832   2.542  16.246  16.094 -0.1281  0.0416  0.1687
  816SER     BB 1833   2.433  15.862  15.777 -0.1030  0.0968  0.2925
  816SER    SC1 1834   2.250  15.912  15.822 -0.1426  0.2570 -0.0414
  817TYR     BB 1835   2.516  15.761  15.397 -0.0868 -0.1137 -0.1320
  817TYR    SC1 1836   2.670  15.635  15.098 -0.0606  0.1849  0.1523
  817TYR    SC2 1837   2.544  15.455  15.195 -0.0536  0.0621 -0.0644
  817TYR    SC3 1838   2.679  15.377  14.927 -0.0449  0.3887 -0.1571
  818THR     BB 1839   2.165  15.598  15.374  0.0638 -0.3281  0.0497
  818THR    SC1 1840   2.051  15.506  15.504  0.0896 -0.1864  0.1744
  819PRO     BB 1841   2.052  15.471  15.032  0.0667 -0.0188 -0.2325
  819PRO    SC1 1842   2.127  15.305  14.977 -0.1433 -0.1371 -0.1668
  820GLN     BB 1843   1.825  15.723  14.994  0.0733 -0.1288 -0.0398
  820GLN    SC1 1844   1.751  15.794  15.217  0.0038  0.1319 -0.2772
  821THR     BB 1845   1.721  15.630  14.579 -0.0234  0.0458  0.2407
  821THR    SC1 1846   1.695  15.437  14.564 -0.0937  0.0704  0.0343
  822GLN     BB 1847   1.584  15.860  14.230 -0.0834  0.3098 -0.0928
  822GLN    SC1 1848   1.589  16.162  14.223 -0.1363 -0.4442  0.2154
  823GLY     BB 1849   1.591  15.790  13.882 -0.4205  0.1983 -0.0706
  824LYS     BB 1850   1.530  16.047  13.665 -0.0909 -0.1040  0.2535
  824LYS    SC1 1851   1.675  16.240  13.704 -0.0404  0.0506 -0.0617
  824LYS    SC2 1852   1.758  16.496  13.574  0.2850  0.0718  0.2408
  825TYR     BB 1853   1.524  16.020  13.313  0.3117 -0.1876 -0.0124
  825TYR    SC1 1854   1.663  15.837  13.094 -0.0485  0.0536  0.0294
  825TYR    SC2 1855   1.432  15.883  13.048 -0.0996 -0.3216 -0.0995
  825TYR    SC3 1856   1.592  15.810  12.793  0.2124  0.1512 -0.0411
  826GLU     BB 1857   1.563  16.324  13.110 -0.1473 -0.0317  0.0510
  826GLU    SC1 1858   1.742  16.555  13.102  0.2254 -0.0221  0.0985
  827PHE     BB 1859   1.527  16.304  12.747 -0.1336  0.0311  0.0584
  827PHE    SC1 1860   1.276  16.093  12.708 -0.2092 -0.0507 -0.0802
  827PHE    SC2 1861   1.429  16.094  12.523 -0.3735 -0.0990 -0.2167
  827PHE    SC3 1862   1.223  15.972  12.507 -0.4398 -0.0093 -0.0446
  828ILE     BB 1863   1.513  16.578  12.554  0.1507  0.2853 -0.1053
  828ILE    SC1 1864   1.599  16.744  12.660  0.2180  0.1014  0.2740
  829LEU     BB 1865   1.529  16.564  12.202 -0.3264 -0.0187  0.1762
  829LEU    SC1 1866   1.475  16.324  12.105  0.1992 -0.0208 -0.1233
  830LYS     BB 1867   1.512  16.763  11.884 -0.1655 -0.0800  0.0888
  830LYS    SC1 1868   1.600  16.969  11.907 -0.1032  0.1226 -0.0809
  830LYS    SC2 1869   1.562  17.252  12.004  0.0760  0.0603 -0.1764
  831GLU     BB 1870   1.562  16.604  11.590 -0.2184 -0.2028  0.2016
  831GLU    SC1 1871   1.556  16.342  11.570  0.1087  0.0382 -0.0731
  832TYR     BB 1872   1.476  16.742  11.209 -0.1021  0.1894 -0.2043
  832TYR    SC1 1873   1.589  17.015  11.351  0.3414  0.0873  0.3213
  832TYR    SC2 1874   1.466  17.051  11.148  0.0592 -0.1024  0.4575
  832TYR    SC3 1875   1.593  17.311  11.259 -0.1685  0.0820  0.2818
  833GLU     BB 1876   1.503  16.689  10.825  0.0881 -0.0699 -0.2860
  833GLU    SC1 1877   1.465  16.405  10.787  0.0496  0.0242 -0.0735
  834SER     BB 1878   1.446  16.915  10.617 -0.1458  0.1353  0.3543
  834SER    SC1 1879   1.460  17.109  10.619 -0.0922  0.1377 -0.1442
  835TYR     BB 1880   1.381  16.789  10.272 -0.1291 -0.0796  0.1686
  835TYR    SC1 1881   1.201  16.566  10.307  0.2611 -0.0366 -0.1000
  835TYR    SC2 1882   1.428  16.493  10.282  0.2061 -0.2946  0.1411
  835TYR    SC3 1883   1.222  16.286  10.177  0.0744 -0.1805  0.1719
  836SER     BB 1884   1.302  16.856   9.919  0.1504  0.1767 -0.0490
  836SER    SC1 1885   1.404  17.013   9.864  0.1579  0.1373 -0.1494
  837ASP     BB 1886   1.333  16.572   9.632 -0.0322  0.0884  0.0151
  837ASP    SC1 1887   1.118  16.447   9.690  0.1140 -0.0959  0.1578
  838PHE     BB 1888   1.283  16.665   9.278 -0.2736 -0.0292  0.2768
  838PHE    SC1 1889   1.333  16.991   9.174 -0.1147 -0.0533  0.0664
  838PHE    SC2 1890   1.204  16.971   9.376 -0.2453 -0.2202 -0.0332
  838PHE    SC3 1891   1.339  17.166   9.338 -0.3042 -0.1404  0.1682
  839GLU     BB 1892   1.275  16.590   8.951 -0.1529 -0.2001 -0.0361
  839GLU    SC1 1893   1.281  16.318   8.862 -0.1035  0.2638 -0.2789
  840ARG     BB 1894   1.253  16.809   8.677  0.3840  0.1285  0.2194
  840ARG    SC1 1895   1.284  17.063   8.668 -0.2942  0.2283  0.4028
  840ARG    SC2 1896   1.084  17.222   8.422  0.0020  0.2820 -0.1587
  841ASN     BB 1897   1.244  16.697   8.368  0.0720  0.0440  0.0445
  841ASN    SC1 1898   1.184  16.464   8.299  0.1693  0.0524 -0.0682
  842VAL     BB 1899   1.321  16.869   8.069  0.0901 -0.2454  0.1890
  842VAL    SC1 1900   1.389  17.054   8.032 -0.1554 -0.1935 -0.0091
  843THR     BB 1901   1.178  16.661   7.775 -0.0180 -0.0090 -0.2357
  843THR    SC1 1902   1.188  16.472   7.823 -0.2655 -0.0299 -0.2629
  844GLU     BB 1903   1.167  16.605   7.385 -0.0516 -0.0669  0.1739
  844GLU    SC1 1904   1.227  16.837   7.231  0.0887 -0.0905  0.3828
  845LYS     BB 1905   1.174  16.351   7.190  0.0843 -0.0514 -0.0419
  845LYS    SC1 1906   1.111  16.148   7.316 -0.2812 -0.3609 -0.0732
  845LYS    SC2 1907   1.025  16.058   7.590 -0.1401  0.3636 -0.0090
  846MET     BB 1908   1.152  16.438   6.820  0.1661  0.2211 -0.0524
  846MET    SC1 1909   1.163  16.731   6.735 -0.0912  0.0084 -0.3560
  847ALA     BB 1910   1.124  16.238   6.558  0.0819  0.2212  0.4074
  848SER     BB 1911   1.052  16.414   6.217  0.0502 -0.2623  0.0428
  848SER    SC1 1912   1.096  16.597   6.267 -0.0136 -0.2040 -0.1167
  849LYS     BB 1913   1.077  16.303   5.888  0.0535  0.2722  0.2851
  849LYS    SC1 1914   0.975  16.076   5.778 -0.0216  0.0574 -0.0284
  849LYS    SC2 1915   0.901  15.792   5.758  0.0526 -0.1537 -0.2436
  850SER     BB 1916   1.117  16.419   5.502  0.3059  0.0572  0.1040
  850SER    SC1 1917   1.174  16.590   5.426 -0.2394  0.1600 -0.0910
  851GLY     BB 1918   1.024  16.122   5.318  0.4099 -0.0284 -0.0428
  852PHE     BB 1919   0.924  15.978   4.998 -0.0293  0.1196 -0.0941
  852PHE    SC1 1920   0.971  16.145   4.718  0.0402  0.5205  0.0237
  852PHE    SC2 1921   1.161  16.100   4.857 -0.0345 -0.1160 -0.0718
  852PHE    SC3 1922   1.187  16.231   4.658  0.2500  0.0233  0.0541
  853SER     BB 1923   0.815  15.666   4.782  0.2029  0.0931  0.0019
  853SER    SC1 1924   0.739  15.496   4.838 -0.0806  0.1566 -0.1874
  854PHE     BB 1925   0.825  15.787   4.425 -0.3972  0.0482  0.0159
  854PHE    SC1 1926   0.921  16.024   4.227 -0.0153 -0.0437 -0.3730
  854PHE    SC2 1927   1.111  15.884   4.270  0.0989  0.1902 -0.1125
  854PHE    SC3 1928   1.140  16.098   4.165 -0.0433  0.1410 -0.2524
  855GLY     BB 1929   0.753  15.536   4.264 -0.1320  0.0985 -0.1909
  856PHE     BB 1930   0.686  15.503   3.933  0.0465 -0.2262  0.0451
  856PHE    SC1 1931   0.868  15.761   3.838  0.0752 -0.3705  0.0327
  856PHE    SC2 1932   0.905  15.572   3.695 -0.0902 -0.3117 -0.0875
  856PHE    SC3 1933   1.014  15.781   3.649  0.0486 -0.3621  0.0130
  857LYS     BB 1934   0.542  15.240   3.785  0.1797  0.0510  0.1640
  857LYS    SC1 1935   0.491  15.003   3.809 -0.2364 -0.0980  0.1974
  857LYS    SC2 1936   0.512  14.759   4.012 -0.1314 -0.0821  0.0937
  858ILE     BB 1937   0.560  15.323   3.413  0.0077  0.0097 -0.0688
  858ILE    SC1 1938   0.648  15.451   3.269  0.1245  0.0759 -0.4197
  859PRO     BB 1939   0.351  14.955   3.248 -0.1573  0.1301 -0.0937
  859PRO    SC1 1940   0.175  14.921   3.309 -0.2687  0.0975 -0.4309
  860GLY     BB 1941   0.577  14.995   2.968 -0.1346  0.0680  0.3170
  861ILE     BB 1942   0.939  15.060   3.088 -0.0136 -0.1877  0.1052
  861ILE    SC1 1943   1.042  15.182   2.946 -0.0695 -0.1237 -0.1812
  862PHE     BB 1944   0.964  15.074   3.396 -0.0726  0.2143  0.1614
  862PHE    SC1 1945   1.153  15.359   3.418  0.0589  0.1415 -0.0840
  862PHE    SC2 1946   1.304  15.175   3.447  0.1835  0.2891  0.2134
  862PHE    SC3 1947   1.359  15.353   3.296  0.0573  0.0786 -0.0836
  863GLU     BB 1948   0.991  15.033   3.791 -0.2986 -0.0389 -0.0931
  863GLU    SC1 1949   0.969  14.803   3.930 -0.1354  0.5979  0.3423
  864LEU     BB 1950   1.181  15.292   3.958 -0.1647  0.1050  0.1858
  864LEU    SC1 1951   1.345  15.486   3.883 -0.0326 -0.1529 -0.1971
  865GLY     BB 1952   1.191  15.347   4.316 -0.0055 -0.2423  0.5050
  866ILE     BB 1953   1.358  15.527   4.456 -0.0554 -0.0212  0.0453
  866ILE    SC1 1954   1.475  15.707   4.508  0.1992 -0.1908  0.0006
  867SER     BB 1955   1.254  15.576   4.899 -0.2879 -0.1250  0.0340
  867SER    SC1 1956   1.191  15.393   4.923 -0.1643 -0.1896 -0.1262
  868SER     BB 1957   1.405  15.782   5.146  0.3822 -0.2462 -0.0994
  868SER    SC1 1958   1.545  15.916   5.125 -0.0672  0.2781  0.1883
  869GLN     BB 1959   1.312  15.771   5.517 -0.0624  0.1761  0.1692
  869GLN    SC1 1960   1.250  15.496   5.586  0.2154 -0.2106  0.0239
  870SER     BB 1961   1.486  16.031   5.628 -0.0481 -0.2990 -0.0574
  870SER    SC1 1962   1.526  16.197   5.534  0.1459 -0.1405  0.3015
  871ASP     BB 1963   1.444  16.011   5.978 -0.2099  0.0266 -0.0966
  871ASP    SC1 1964   1.290  15.822   6.053 -0.1508  0.0948  0.2004
  872ARG     BB 1965   1.583  16.191   6.200  0.1610  0.2507 -0.2301
  872ARG    SC1 1966   1.547  16.443   6.126  0.3597 -0.0795 -0.1050
  872ARG    SC2 1967   1.483  16.606   5.849 -0.0385 -0.0865  0.2239
  873GLY     BB 1968   1.532  16.219   6.554 -0.2281  0.0148  0.0225
  874LYS     BB 1969   1.552  16.253   6.906  0.1572 -0.0534 -0.0657
  874LYS    SC1 1970   1.581  16.516   6.936  0.2622 -0.0243  0.0861
  874LYS    SC2 1971   1.669  16.728   7.071 -0.0413  0.4214 -0.0291
  875HIS     BB 1972   1.624  16.199   7.261 -0.1157  0.0706  0.0340
  875HIS    SC1 1973   1.584  16.099   7.424  0.1549 -0.1295 -0.0243
  875HIS    SC2 1974   1.528  16.013   7.587  0.4035  0.0266  0.1436
  875HIS    SC3 1975   1.620  15.827   7.530  0.0304 -0.1250  0.0297
  876TYR     BB 1976   1.674  16.521   7.535 -0.2414  0.1122 -0.0212
  876TYR    SC1 1977   1.819  16.828   7.656 -0.1964 -0.1964 -0.0036
  876TYR    SC2 1978   1.598  16.837   7.563 -0.1340  0.3029 -0.1077
  876TYR    SC3 1979   1.686  17.105   7.691  0.2451 -0.0226  0.3231
  877ILE     BB 1980   1.661  16.451   7.865  0.2199  0.2477 -0.0407
  877ILE    SC1 1981   1.651  16.283   7.989 -0.0595  0.0048 -0.1170
  878ARG     BB 1982   1.719  16.746   8.104  0.0023  0.1198 -0.1170
  878ARG    SC1 1983   1.811  16.959   8.157  0.0603 -0.3333 -0.2237
  878ARG    SC2 1984   2.060  17.067   8.322  0.1542 -0.0164  0.0666
  879ARG     BB 1985   1.710  16.612   8.430 -0.2221  0.2656 -0.0285
  879ARG    SC1 1986   1.642  16.381   8.474  0.0648 -0.0121 -0.0122
  879ARG    SC2 1987   1.540  16.071   8.408  0.0254  0.3196 -0.2185
  880THR     BB 1988   1.760  16.832   8.714 -0.0895 -0.0703  0.2049
  880THR    SC1 1989   1.780  17.022   8.753 -0.0356 -0.0199 -0.0668
  881LYS     BB 1990   1.700  16.590   9.001 -0.0752 -0.0373  0.1869
  881LYS    SC1 1991   1.746  16.370   9.136 -0.2997 -0.0758 -0.2346
  881LYS    SC2 1992   1.618  16.244   9.363  0.3694  0.0249 -0.0564
  882ARG     BB 1993   1.800  16.819   9.379 -0.0241  0.0634  0.0413
  882ARG    SC1 1994   1.796  17.054   9.270  0.0210 -0.2993 -0.0422
  882ARG    SC2 1995   1.972  17.287   9.117 -0.2903  0.3163 -0.0750
  883PHE     BB 1996   1.740  16.632   9.668  0.1556 -0.1495  0.0624
  883PHE    SC1 1997   1.671  16.431   9.924 -0.0628  0.0924 -0.0467
  883PHE    SC2 1998   1.872  16.346   9.822  0.0779  0.2461  0.1017
  883PHE    SC3 1999   1.740  16.204   9.964  0.0652  0.1369 -0.0195
  884SER     BB 2000   1.903  16.884   9.891 -0.1056 -0.1320  0.1882
  884SER    SC1 2001   2.038  17.020   9.850 -0.0126 -0.2674  0.0434
  885HIS     BB 2002   1.816  16.817  10.216  0.1790 -0.1142  0.0952
  885HIS    SC1 2003   1.851  16.630  10.261 -0.0707 -0.2269 -0.1550
  885HIS    SC2 2004   1.883  16.444  10.298  0.5037 -0.1354 -0.1935
  885HIS    SC3 2005   1.895  16.480  10.511  0.1953 -0.1646 -0.1694
  886THR     BB 2006   1.988  16.968  10.526  0.1548 -0.0348 -0.1268
  886THR    SC1 2007   1.905  17.145  10.525  0.2220 -0.0040  0.0067
  887LYS     BB 2008   1.915  16.847  10.898 -0.0639 -0.1606  0.1806
  887LYS    SC1 2009   1.934  16.604  11.010 -0.0443  0.1284 -0.0259
  887LYS    SC2 2010   1.807  16.378  11.123 -0.0928 -0.1022  0.2695
  888SER     BB 2011   2.039  16.951  11.279  0.1574  0.0011 -0.0858
  888SER    SC1 2012   2.046  17.137  11.219 -0.0263  0.0750  0.1196
  889VAL     BB 2013   1.986  16.706  11.556 -0.0647 -0.0088 -0.4120
  889VAL    SC1 2014   2.018  16.509  11.544 -0.1665 -0.0806  0.3603
  890PHE     BB 2015   2.064  16.753  11.943  0.0608  0.1300 -0.1607
  890PHE    SC1 2016   2.243  17.024  12.088  0.4854 -0.3082 -0.2166
  890PHE    SC2 2017   2.254  16.832  12.231  0.0291 -0.1047  0.0994
  890PHE    SC3 2018   2.380  17.029  12.284  0.1310 -0.1507  0.0298
  891LEU     BB 2019   1.938  16.474  12.163 -0.1035  0.0642 -0.1715
  891LEU    SC1 2020   1.950  16.248  12.025 -0.1066  0.0699 -0.1800
  892HIS     BB 2021   2.043  16.434  12.523  0.2166 -0.0781 -0.0255
  892HIS    SC1 2022   2.075  16.610  12.600 -0.1998  0.0105 -0.0358
  892HIS    SC2 2023   2.091  16.770  12.706 -0.0003  0.0306 -0.1109
  892HIS    SC3 2024   2.235  16.678  12.838  0.2589  0.0684 -0.3649
  893ALA     BB 2025   1.922  16.116  12.755 -0.0632  0.2712  0.5101
  894ARG     BB 2026   2.062  16.124  13.089 -0.2248 -0.1051 -0.2264
  894ARG    SC1 2027   2.139  16.326  13.201 -0.4439  0.0546 -0.1316
  894ARG    SC2 2028   2.440  16.361  13.381  0.2107 -0.1612 -0.0316
  895SER     BB 2029   2.012  15.860  13.382 -0.3673  0.0383  0.1973
  895SER    SC1 2030   2.027  15.666  13.389  0.1406  0.0682 -0.0220
  896ASP     BB 2031   2.117  16.048  13.691  0.0477 -0.1172  0.2763
  896ASP    SC1 2032   2.144  16.300  13.718 -0.0187 -0.0762 -0.0279
  897LEU     BB 2033   2.049  15.773  13.929 -0.0366 -0.1893  0.3193
  897LEU    SC1 2034   1.964  15.522  13.916  0.1393 -0.2205 -0.2628
  898GLU     BB 2035   2.061  15.846  14.248 -0.2460 -0.0580 -0.0444
  898GLU    SC1 2036   2.005  16.011  14.474  0.1679  0.2572  0.0869
  899VAL     BB 2037   2.184  15.565  14.518  0.5268 -0.1946 -0.3605
  899VAL    SC1 2038   2.148  15.382  14.447 -0.0034 -0.2734  0.0979
  900ALA     BB 2039   2.294  15.721  14.830 -0.0006 -0.1977 -0.0526
  901HIS     BB 2040   2.274  16.050  15.034  0.0849  0.0196 -0.0229
  901HIS    SC1 2041   2.192  16.082  15.208  0.1767  0.2011 -0.0033
  901HIS    SC2 2042   2.106  16.081  15.381  0.0527  0.1191 -0.0753
  901HIS    SC3 2043   1.945  16.207  15.311 -0.0577 -0.0994 -0.2176
  902TYR     BB 2044   2.661  16.049  15.284 -0.0601  0.1658 -0.0344
  902TYR    SC1 2045   2.927  16.078  15.158  0.1764  0.0837 -0.1683
  902TYR    SC2 2046   2.977  15.935  15.344  0.1977  0.1089 -0.1541
  902TYR    SC3 2047   3.207  16.133  15.280  0.1343  0.1931 -0.1203
  903LYS     BB 2048   2.756  16.343  15.519  0.1613 -0.0719  0.0985
  903LYS    SC1 2049   2.755  16.538  15.654 -0.2273  0.0600  0.0408
  903LYS    SC2 2050   2.718  16.734  15.827 -0.1929 -0.2999  0.1037
  904LEU     BB 2051   3.120  16.291  15.760 -0.0140  0.0027  0.2867
  904LEU    SC1 2052   3.367  16.329  15.673 -0.1145 -0.2436 -0.1157
  905LYS     BB 2053   3.105  16.397  16.086 -0.2927  0.1020 -0.0487
  905LYS    SC1 2054   3.005  16.206  16.239  0.0847  0.1465  0.2568
  905LYS    SC2 2055   2.819  16.135  16.456  0.0612  0.1054 -0.1028
  906PRO     BB 2056   3.141  16.762  16.145 -0.0631 -0.0333 -0.2177
  906PRO    SC1 2057   3.116  16.946  16.189 -0.2119 -0.1295  0.1174
  907ARG     BB 2058   3.335  16.624  16.490 -0.1913  0.0826  0.3653
  907ARG    SC1 2059   3.149  16.529  16.604 -0.6049  0.0327 -0.2841
  907ARG    SC2 2060   3.184  16.271  16.828  0.0969  0.1335  0.0177
  908SER     BB 2061   3.760  16.506  16.540  0.1870  0.1604 -0.1016
  908SER    SC1 2062   3.907  16.531  16.666 -0.1103  0.0685  0.2710
  909LEU     BB 2063   3.819  16.316  16.233  0.0497  0.2260  0.0837
  909LEU    SC1 2064   3.597  16.341  16.090 -0.0871 -0.0682  0.2441
  910MET     BB 2065   4.034  16.030  16.211 -0.0881  0.2783 -0.2463
  910MET    SC1 2066   4.147  16.037  16.511 -0.2445  0.0342  0.2764
  911LEU     BB 2067   4.229  16.078  15.918 -0.0421 -0.0361 -0.2248
  911LEU    SC1 2068   4.206  16.341  15.891 -0.1909 -0.0328 -0.0547
  912HIS     BB 2069   4.442  15.804  15.671 -0.0444 -0.0717 -0.0676
  912HIS    SC1 2070   4.459  15.626  15.593 -0.1439  0.0018 -0.2493
  912HIS    SC2 2071   4.474  15.447  15.523 -0.0277 -0.1121  0.0642
  912HIS    SC3 2072   4.687  15.468  15.493  0.0699 -0.2561  0.6277
  913TYR     BB 2073   4.834  15.724  15.867  0.1145 -0.0368  0.0448
  913TYR    SC1 2074   4.668  15.454  15.948  0.0667  0.0498  0.1576
  913TYR    SC2 2075   4.881  15.421  16.054  0.1114 -0.0565  0.0354
  913TYR    SC3 2076   4.825  15.215  15.829  0.0394  0.2021 -0.1847
  914GLU     BB 2077   4.991  15.818  15.610  0.0698  0.1178 -0.1920
  914GLU    SC1 2078   5.114  15.633  15.367 -0.1232 -0.2192 -0.1718
  915PHE     BB 2079   4.792  16.145  15.580 -0.1927 -0.4682  0.3475
  915PHE    SC1 2080   4.746  16.071  15.249 -0.0331  0.3353  0.1951
  915PHE    SC2 2081   4.964  16.158  15.297  0.0884 -0.1034  0.4536
  915PHE    SC3 2082   4.934  16.000  15.118 -0.1051  0.3440  0.0862
  916LEU     BB 2083   4.875  16.253  15.880 -0.0581  0.2126  0.0101
  916LEU    SC1 2084   4.742  16.452  15.994 -0.0715  0.0456  0.2888
  917GLN     BB 2085   5.238  16.112  15.834 -0.0040 -0.0022 -0.1920
  917GLN    SC1 2086   5.408  15.933  15.958 -0.0367 -0.0735 -0.1313
  918ARG     BB 2087   5.292  16.314  15.587  0.2609 -0.2288 -0.3786
  918ARG    SC1 2088   5.386  16.305  15.379  0.1030  0.3256  0.0919
  918ARG    SC2 2089   5.407  16.044  15.155  0.2009 -0.0515 -0.0699
  919VAL     BB 2090   5.177  16.607  15.757 -0.0863 -0.0988  0.1198
  919VAL    SC1 2091   5.026  16.731  15.714 -0.0239 -0.0665 -0.0025
  920LYS     BB 2092   5.396  16.559  16.067  0.1723 -0.1379  0.1046
  920LYS    SC1 2093   5.357  16.377  16.252 -0.0565 -0.1471  0.0650
  920LYS    SC2 2094   5.288  16.325  16.533  0.1943 -0.2212 -0.1934
  921ARG     BB 2095   5.657  16.599  15.816 -0.0504  0.2250 -0.0584
  921ARG    SC1 2096   5.753  16.418  15.691 -0.1360 -0.1574 -0.0107
  921ARG    SC2 2097   5.803  16.115  15.652 -0.0802 -0.3018  0.2104
  922LEU     BB 2098   5.597  16.945  15.717  0.1253  0.2116 -0.2031
  922LEU    SC1 2099   5.392  17.013  15.870  0.3470  0.1214  0.1369
  923PRO     BB 2100   5.817  17.238  15.831 -0.1372 -0.2921 -0.1627
  923PRO    SC1 2101   5.992  17.180  15.877 -0.1969 -0.2316  0.1456
  924LEU     BB 2102   5.660  17.508  15.972  0.1795 -0.0616  0.0582
  924LEU    SC1 2103   5.495  17.452  16.172  0.1415  0.1761  0.0946
  925GLU     BB 2104   5.823  17.774  15.752  0.0931 -0.2851 -0.2944
  925GLU    SC1 2105   5.664  18.036  15.954  0.0840 -0.0666  0.3875
  926TYR     BB 2106   5.704  17.851  15.517  0.3941  0.1106  0.2299
  926TYR    SC1 2107   5.491  18.098  15.463 -0.1090  0.0705 -0.1273
  926TYR    SC2 2108   5.720  18.168  15.479 -0.0472 -0.0861 -0.3060
  926TYR    SC3 2109   5.531  18.394  15.383  0.0070  0.0873 -0.0037
  927SER     BB 2110   5.820  17.687  15.147 -0.0869  0.2325 -0.0169
  927SER    SC1 2111   6.001  17.672  15.218 -0.3008 -0.0479  0.4865
  928TYR     BB 2112   5.600  17.620  14.952  0.0368  0.0861  0.1251
  928TYR    SC1 2113   5.428  17.897  14.785  0.3355  0.0463  0.0639
  928TYR    SC2 2114   5.404  17.896  15.024  0.0490 -0.2582  0.0364
  928TYR    SC3 2115   5.248  18.128  14.888 -0.2379 -0.4132  0.1023
  929GLY     BB 2116   5.797  17.261  14.810  0.2223  0.1707  0.1454
  930GLU     BB 2117   5.705  17.075  15.040  0.3750 -0.0290  0.0073
  930GLU    SC1 2118   5.753  16.862  15.140 -0.1475  0.2468 -0.1255
  931TYR     BB 2119   5.373  17.193  15.052 -0.2350 -0.0767  0.3446
  931TYR    SC1 2120   5.308  17.413  15.264 -0.1804  0.1215  0.3267
  931TYR    SC2 2121   5.287  17.198  15.368 -0.0501 -0.0212  0.0591
  931TYR    SC3 2122   5.503  17.374  15.502 -0.0142 -0.1322  0.1498
  932ARG     BB 2123   5.317  17.161  14.760  0.2832  0.0126 -0.5953
  932ARG    SC1 2124   5.379  17.366  14.607  0.0957 -0.1371 -0.2712
  932ARG    SC2 2125   5.497  17.593  14.387 -0.2473 -0.5023 -0.0899
  933ASP     BB 2126   5.400  16.792  14.736 -0.1755  0.0424 -0.2824
  933ASP    SC1 2127   5.442  16.823  14.486 -0.1227  0.2717 -0.2470
  934LEU     BB 2128   5.207  16.730  14.987  0.0967  0.2991  0.2605
  934LEU    SC1 2129   5.237  16.728  15.250  0.0968 -0.1350  0.2606
  935PHE     BB 2130   4.899  16.819  14.814  0.0382  0.1037  0.0290
  935PHE    SC1 2131   4.834  16.997  15.055 -0.1934  0.1138  0.1937
  935PHE    SC2 2132   4.848  17.162  14.881 -0.0269 -0.1207 -0.0150
  935PHE    SC3 2133   4.911  17.219  15.105 -0.0396  0.1206 -0.0728
  936ARG     BB 2134   5.005  16.586  14.539  0.3071  0.4320  0.0246
  936ARG    SC1 2135   5.019  16.559  14.299  0.1387 -0.0275 -0.1065
  936ARG    SC2 2136   5.035  16.797  14.080  0.0721  0.0569 -0.1765
  937ASP     BB 2137   4.994  16.319  14.738  0.0273 -0.2041  0.1188
  937ASP    SC1 2138   5.181  16.147  14.762  0.0745 -0.1398  0.2051
  938PHE     BB 2139   4.613  16.386  14.929  0.0858 -0.0092 -0.1246
  938PHE    SC1 2140   4.519  16.613  15.197 -0.0113 -0.4165  0.0954
  938PHE    SC2 2141   4.745  16.532  15.203  0.0056 -0.3716  0.0821
  938PHE    SC3 2142   4.667  16.683  15.373  0.0717 -0.1544 -0.0785
  939GLY     BB 2143   4.469  16.624  14.724  0.0429  0.0582  0.0217
  940THR     BB 2144   4.346  16.989  14.842 -0.1977  0.1999  0.0194
  940THR    SC1 2145   4.405  17.110  14.701  0.0083  0.2106  0.1132
  941HIS     BB 2146   3.964  16.937  14.908  0.0664 -0.0192 -0.1306
  941HIS    SC1 2147   3.887  17.088  14.813 -0.0079 -0.1164 -0.2271
  941HIS    SC2 2148   3.809  17.224  14.699  0.0440  0.1172  0.0194
  941HIS    SC3 2149   3.986  17.348  14.713  0.1462 -0.0419  0.1266
  942TYR     BB 2150   3.780  16.650  15.119 -0.0898  0.0922  0.0740
  942TYR    SC1 2151   3.898  16.543  15.430  0.1261  0.0380  0.1141
  942TYR    SC2 2152   3.704  16.683  15.448  0.0991 -0.0039  0.1473
  942TYR    SC3 2153   3.797  16.571  15.722 -0.0723 -0.3119  0.0791
  943ILE     BB 2154   3.409  16.503  15.069 -0.0938 -0.1162 -0.4110
  943ILE    SC1 2155   3.338  16.386  14.894  0.0401 -0.1983  0.2634
  944THR     BB 2156   3.190  16.650  15.293 -0.1595  0.0680 -0.1797
  944THR    SC1 2157   3.149  16.771  15.441 -0.2625 -0.0656 -0.0980
  945GLU     BB 2158   2.849  16.556  15.168  0.1580 -0.1332  0.0177
  945GLU    SC1 2159   2.638  16.809  15.259 -0.1290 -0.2455  0.2130
  946ALA     BB 2160   2.740  16.381  14.859  0.1016  0.2478  0.1938
  947VAL     BB 2161   2.502  16.199  14.689  0.0750  0.1454  0.0659
  947VAL    SC1 2162   2.398  16.274  14.536  0.1525 -0.0166 -0.0663
  948LEU     BB 2163   2.649  15.887  14.472  0.0706  0.0131  0.0455
  948LEU    SC1 2164   2.819  15.850  14.671  0.0019  0.0709  0.1157
  949GLY     BB 2165   2.464  15.786  14.171 -0.1145  0.3271  0.0449
  950GLY     BB 2166   2.560  15.645  13.822 -0.1048  0.0415  0.0633
  951ILE     BB 2167   2.486  15.877  13.514  0.0137 -0.0336  0.0546
  951ILE    SC1 2168   2.688  16.012  13.491 -0.2641  0.0207  0.2756
  952TYR     BB 2169   2.451  15.805  13.133  0.1106 -0.1078  0.1101
  952TYR    SC1 2170   2.314  15.531  13.025 -0.0050 -0.0723  0.0139
  952TYR    SC2 2171   2.189  15.703  12.914 -0.0432  0.0379  0.2261
  952TYR    SC3 2172   2.316  15.502  12.716 -0.2226  0.1550 -0.0106
  953GLU     BB 2173   2.502  16.069  12.953  0.0258 -0.3710 -0.1190
  953GLU    SC1 2174   2.680  16.319  12.957 -0.4230  0.1409 -0.0775
  954TYR     BB 2175   2.436  16.032  12.626 -0.0647  0.0159 -0.0408
  954TYR    SC1 2176   2.191  15.966  12.389  0.3456  0.2043 -0.3510
  954TYR    SC2 2177   2.359  15.794  12.389  0.0223 -0.1148 -0.2418
  954TYR    SC3 2178   2.212  15.817  12.117 -0.0348 -0.1093 -0.2110
  955THR     BB 2179   2.461  16.339  12.387 -0.0501  0.1410 -0.2900
  955THR    SC1 2180   2.530  16.513  12.443 -0.0249  0.0992 -0.1884
  956LEU     BB 2181   2.445  16.296  12.030 -0.2275  0.0391  0.0203
  956LEU    SC1 2182   2.399  16.136  11.823  0.0978  0.0083 -0.0293
  957VAL     BB 2183   2.494  16.589  11.812  0.2196  0.0650 -0.3126
  957VAL    SC1 2184   2.622  16.724  11.886  0.0606  0.0913 -0.0852
  958MET     BB 2185   2.478  16.540  11.425  0.0630 -0.2001 -0.0817
  958MET    SC1 2186   2.315  16.261  11.204 -0.1129 -0.1096  0.1771
  959ASN     BB 2187   2.407  16.727  11.080 -0.0249 -0.1757  0.1801
  959ASN    SC1 2188   2.493  16.962  11.065 -0.1554 -0.1434 -0.0853
  960LYS     BB 2189   2.368  16.589  10.785  0.0071 -0.0817 -0.2954
  960LYS    SC1 2190   2.279  16.347  10.724 -0.2294  0.1949 -0.0558
  960LYS    SC2 2191   2.368  16.150  10.562  0.0560  0.0837  0.0667
  961GLU     BB 2192   2.378  16.756  10.483  0.0412 -0.2825 -0.0017
  961GLU    SC1 2193   2.520  17.001  10.576  0.1759  0.2431 -0.3668
  962ALA     BB 2194   2.330  16.638  10.175 -0.0310  0.0727 -0.0741
  963MET     BB 2195   2.285  16.576   9.826  0.0736 -0.1567 -0.3425
  963MET    SC1 2196   2.441  16.777   9.664 -0.0372 -0.3015  0.2596
  964GLU     BB 2197   2.190  16.430   9.456  0.2181 -0.0006 -0.0222
  964GLU    SC1 2198   2.092  16.175   9.345 -0.0919  0.2265 -0.0432
  965ARG     BB 2199   2.215  16.649   9.175  0.3094 -0.1528  0.0798
  965ARG    SC1 2200   2.299  16.878   9.202 -0.0479 -0.0448  0.1073
  965ARG    SC2 2201   2.608  16.988   9.094 -0.1272 -0.3907  0.2189
  966GLY     BB 2202   2.139  16.480   8.854 -0.0143  0.0501  0.1373
  967ASP     BB 2203   2.221  16.699   8.613 -0.0736 -0.0196  0.1675
  967ASP    SC1 2204   2.290  16.935   8.683  0.0005 -0.0237  0.1074
  968TYR     BB 2205   2.178  16.539   8.333  0.1116  0.0815 -0.0989
  968TYR    SC1 2206   2.135  16.230   8.436 -0.1626 -0.2049  0.1270
  968TYR    SC2 2207   2.088  16.235   8.201 -0.0726 -0.2206  0.1084
  968TYR    SC3 2208   2.090  15.948   8.316 -0.2310 -0.2041  0.1515
  969THR     BB 2209   2.180  16.667   7.990  0.1366 -0.1552 -0.0600
  969THR    SC1 2210   2.291  16.815   7.927 -0.1274  0.2061  0.3060
  970LEU     BB 2211   2.137  16.419   7.692 -0.1730 -0.1302  0.1937
  970LEU    SC1 2212   2.006  16.192   7.653 -0.1519 -0.1547  0.2688
  971ASN     BB 2213   2.131  16.497   7.362 -0.0667 -0.0057 -0.1578
  971ASN    SC1 2214   2.139  16.714   7.238 -0.1207  0.0340 -0.0911
  972ASN     BB 2215   2.062  16.160   7.161 -0.1874 -0.0469 -0.0888
  972ASN    SC1 2216   1.999  15.918   7.151  0.1218 -0.1332  0.0543
  973VAL     BB 2217   2.065  16.325   6.825 -0.1803 -0.0907 -0.3172
  973VAL    SC1 2218   2.018  16.514   6.779 -0.1307  0.0308  0.1250
  974HIS     BB 2219   2.000  16.106   6.487 -0.0465 -0.1757 -0.1180
  974HIS    SC1 2220   1.935  15.958   6.597 -0.2183  0.1882  0.2745
  974HIS    SC2 2221   1.843  15.822   6.698 -0.0926  0.0349  0.1775
  974HIS    SC3 2222   2.014  15.691   6.692  0.0872  0.2669  0.2372
  975ALA     BB 2223   1.923  16.122   6.107 -0.0617 -0.0326 -0.3183
  976CYS     BB 2224   1.873  15.761   6.035  0.0006 -0.1626  0.1787
  976CYS    SC1 2225   1.750  15.672   6.222 -0.0259 -0.1554  0.1649
  977ALA     BB 2226   1.744  15.678   5.735  0.5002  0.3354  0.0632
  978LYS     BB 2227   1.709  15.455   5.440 -0.1048  0.2696 -0.4488
  978LYS    SC1 2228   1.648  15.209   5.453 -0.1048 -0.0819 -0.1002
  978LYS    SC2 2229   1.801  14.944   5.465 -0.1993 -0.2168 -0.1718
  979ASN     BB 2230   1.693  15.390   5.032 -0.0892  0.1137  0.2185
  979ASN    SC1 2231   1.761  15.572   4.875 -0.1246  0.0014  0.0719
  980ASP     BB 2232   1.578  15.118   4.893  0.0222 -0.1394  0.0324
  980ASP    SC1 2233   1.496  14.949   5.065  0.0120 -0.1327  0.0336
  981PHE     BB 2234   1.615  15.146   4.592 -0.1669  0.1302  0.1096
  981PHE    SC1 2235   1.771  15.308   4.335 -0.1047 -0.1479  0.2636
  981PHE    SC2 2236   1.893  15.272   4.538  0.0828  0.0270  0.1829
  981PHE    SC3 2237   1.996  15.227   4.326 -0.0602 -0.0088  0.1208
  982LYS     BB 2238   1.520  14.930   4.337  0.0149  0.3522  0.0111
  982LYS    SC1 2239   1.318  14.777   4.304 -0.0078  0.0263  0.1185
  982LYS    SC2 2240   1.256  14.530   4.187 -0.1735 -0.1178  0.1592
  983ILE     BB 2241   1.514  14.931   3.897  0.1680 -0.1191  0.0156
  983ILE    SC1 2242   1.652  15.101   3.817  0.0067 -0.1083  0.0867
  984GLY     BB 2243   1.350  14.695   3.648 -0.0318 -0.0333  0.3522
  985GLY     BB 2244   1.249  14.656   3.358 -0.0321 -0.2296  0.2119
  986ALA     BB 2245   1.313  14.742   3.041 -0.0765 -0.0192 -0.0290
  987ILE     BB 2246   1.463  14.927   2.720  0.0012  0.1345  0.0533
  987ILE    SC1 2247   1.595  15.118   2.767 -0.0067 -0.0812  0.1702
  988GLU     BB 2248   1.731  14.842   2.406  0.0051 -0.1982  0.0533
  988GLU    SC1 2249   1.589  14.864   2.181  0.0285  0.0450  0.1753
  989GLU     BB 2250   2.006  14.736   2.525 -0.1156  0.0864 -0.1539
  989GLU    SC1 2251   2.196  14.632   2.366  0.3751  0.0539  0.1564
  990VAL     BB 2252   1.959  14.720   2.962 -0.3188  0.0227  0.1687
  990VAL    SC1 2253   2.045  14.900   2.978 -0.2187  0.0016 -0.1065
  991TYR     BB 2254   1.720  14.403   3.032 -0.3812  0.3006 -0.1990
  991TYR    SC1 2255   1.640  14.408   2.743  0.2162  0.1979  0.0817
  991TYR    SC2 2256   1.843  14.283   2.769  0.0425 -0.0799  0.1058
  991TYR    SC3 2257   1.702  14.229   2.498  0.0636  0.2035  0.0382
  992VAL     BB 2258   1.565  14.348   3.383 -0.0604 -0.0332  0.2907
  992VAL    SC1 2259   1.482  14.166   3.374 -0.2402  0.0721 -0.2190
  993SER     BB 2260   1.644  14.410   3.803  0.1562  0.3156  0.0658
  993SER    SC1 2261   1.733  14.278   3.915  0.1802  0.1104 -0.1927
  994LEU     BB 2262   1.875  14.691   4.056  0.1580  0.1283 -0.0438
  994LEU    SC1 2263   2.118  14.612   3.986  0.2650  0.1565  0.2903
  995GLY     BB 2264   1.818  14.684   4.337 -0.2804  0.0727  0.0278
  996VAL     BB 2265   2.075  14.792   4.550 -0.0990 -0.0505  0.0999
  996VAL    SC1 2266   2.241  14.747   4.449 -0.1729  0.4204 -0.2340
  997SER     BB 2267   2.014  15.036   4.980  0.0728 -0.1236 -0.1200
  997SER    SC1 2268   2.009  14.844   5.013 -0.2098 -0.0524  0.2684
  998VAL     BB 2269   2.200  15.338   5.072 -0.1736 -0.0525 -0.3277
  998VAL    SC1 2270   2.289  15.466   4.948 -0.0584  0.0850 -0.1035
  999GLY     BB 2271   2.096  15.388   5.431  0.0700 -0.0246 -0.1434
 1000LYS     BB 2272   2.332  15.485   5.736 -0.1322  0.4299  0.0351
 1000LYS    SC1 2273   2.479  15.635   5.611  0.0908  0.1684 -0.0778
 1000LYS    SC2 2274   2.555  15.663   5.326 -0.0094  0.0692  0.1955
 1001CYS     BB 2275   2.211  15.506   6.083  0.1172 -0.0184  0.0295
 1001CYS    SC1 2276   2.171  15.437   6.310 -0.0655  0.0431  0.0165
 1002ARG     BB 2277   2.447  15.868   6.217  0.2819 -0.0099 -0.0059
 1002ARG    SC1 2278   2.378  16.030   6.032 -0.0818 -0.0206 -0.0544
 1002ARG    SC2 2279   2.412  16.339   5.947 -0.2212 -0.0829 -0.2246
 1003GLY     BB 2280   2.402  15.925   6.532  0.1877  0.1047  0.2572
 1004ILE     BB 2281   2.431  15.986   6.838 -0.0987 -0.0859  0.0609
 1004ILE    SC1 2282   2.532  16.197   6.840 -0.2356  0.1869  0.0324
 1005LEU     BB 2283   2.450  16.078   7.241  0.2774 -0.0112  0.4158
 1005LEU    SC1 2284   2.368  15.893   7.413 -0.0998 -0.0407  0.2067
 1006ASN     BB 2285   2.549  16.353   7.446 -0.0211 -0.1388  0.1019
 1006ASN    SC1 2286   2.630  16.581   7.386 -0.1629 -0.1408 -0.0967
 1007GLU     BB 2287   2.543  16.285   7.780 -0.0404  0.1116  0.3014
 1007GLU    SC1 2288   2.487  16.060   7.958 -0.4210 -0.2631  0.0175
 1008ILE     BB 2289   2.677  16.544   7.970  0.0902 -0.1330  0.0729
 1008ILE    SC1 2290   2.758  16.698   7.838  0.0769  0.3861 -0.1652
 1009LYS     BB 2291   2.639  16.539   8.310 -0.0889  0.0086  0.1249
 1009LYS    SC1 2292   2.578  16.296   8.402 -0.0261 -0.1615 -0.0752
 1009LYS    SC2 2293   2.568  16.008   8.424 -0.1744 -0.2365  0.3378
 1010ASP     BB 2294   2.747  16.686   8.640  0.3315 -0.2454  0.1930
 1010ASP    SC1 2295   2.863  16.908   8.687 -0.0871  0.1490 -0.5895
 1011ARG     BB 2296   2.660  16.453   8.943 -0.1427  0.0761  0.0985
 1011ARG    SC1 2297   2.554  16.235   8.879 -0.1595  0.1998 -0.1306
 1011ARG    SC2 2298   2.506  15.987   9.113 -0.3767  0.0454 -0.0697
 1012ASN     BB 2299   2.730  16.525   9.254  0.1410  0.2284 -0.0692
 1012ASN    SC1 2300   2.868  16.669   9.405  0.3586 -0.1312  0.0777
 1013LYS     BB 2301   2.595  16.281   9.545  0.0178  0.2927 -0.1385
 1013LYS    SC1 2302   2.577  16.055   9.584  0.0278 -0.6117 -0.0740
 1013LYS    SC2 2303   2.656  15.852   9.747 -0.2211 -0.1205  0.1844
 1014ARG     BB 2304   2.740  16.440   9.843 -0.1465  0.2994  0.0247
 1014ARG    SC1 2305   2.799  16.669   9.899  0.2026  0.1437  0.1188
 1014ARG    SC2 2306   2.737  16.989   9.974 -0.0284  0.0983  0.1647
 1015ASP     BB 2307   2.660  16.273  10.143 -0.0033  0.0995 -0.0434
 1015ASP    SC1 2308   2.431  16.167  10.102  0.0149  0.0227  0.0527
 1016THR     BB 2309   2.787  16.429  10.484  0.0417 -0.2043 -0.0654
 1016THR    SC1 2310   2.841  16.599  10.405  0.0312 -0.2521 -0.1753
 1017MET     BB 2311   2.750  16.359  10.815  0.1291 -0.0454  0.2045
 1017MET    SC1 2312   2.665  16.111  10.921 -0.1865 -0.0825 -0.2397
 1018VAL     BB 2313   2.865  16.471  11.175 -0.0991  0.0612 -0.1089
 1018VAL    SC1 2314   3.044  16.529  11.243 -0.0856 -0.1308  0.0197
 1019GLU     BB 2315   2.783  16.219  11.441  0.2952  0.0422  0.1551
 1019GLU    SC1 2316   2.706  15.937  11.500 -0.1741  0.0345 -0.0573
 1020ASP     BB 2317   2.924  16.276  11.790 -0.1598  0.0201 -0.0490
 1020ASP    SC1 2318   3.054  16.495  11.806  0.0774 -0.1290  0.0854
 1021LEU     BB 2319   2.836  16.125  12.073  0.2837 -0.0167  0.1933
 1021LEU    SC1 2320   2.751  15.875  12.091 -0.0674  0.0816 -0.0911
 1022VAL     BB 2321   2.979  16.162  12.375 -0.0310 -0.2563 -0.0491
 1022VAL    SC1 2322   2.966  16.302  12.517 -0.3817 -0.2685 -0.0653
 1023VAL     BB 2323   2.919  15.867  12.651  0.2064 -0.1681 -0.0004
 1023VAL    SC1 2324   2.781  15.728  12.609 -0.2362  0.2839 -0.0639
 1024LEU     BB 2325   2.965  15.917  12.990 -0.0719 -0.1961 -0.0584
 1024LEU    SC1 2326   3.177  16.012  13.117 -0.1246 -0.0591 -0.0724
 1025VAL     BB 2327   2.863  15.635  13.164  0.1024  0.1038  0.0549
 1025VAL    SC1 2328   2.843  15.464  13.062  0.1418 -0.0211  0.2526
 1026ARG     BB 2329   2.974  15.647  13.510 -0.0586 -0.0792  0.0631
 1026ARG    SC1 2330   3.110  15.820  13.598  0.0384  0.1491  0.1038
 1026ARG    SC2 2331   3.365  15.773  13.809  0.1378  0.3053  0.0645
 1027GLY     BB 2332   2.925  15.387  13.793 -0.2941 -0.0095 -0.1105
 1028GLY     BB 2333   2.832  14.992  13.816 -0.3389 -0.0715 -0.1330
 1029ALA     BB 2334   3.008  14.797  13.662  0.1537  0.3429  0.3660
 1030SER     BB 2335   3.209  14.578  13.343 -0.1703 -0.0014  0.1167
 1030SER    SC1 2336   3.385  14.561  13.426 -0.1556 -0.2931  0.0276
 1031GLU     BB 2337   2.988  14.446  13.098 -0.1283 -0.1361  0.1760
 1031GLU    SC1 2338   2.851  14.172  13.177  0.0333  0.0446 -0.0178
 1032HIS     BB 2339   2.723  14.662  13.231  0.0585 -0.1981  0.0771
 1032HIS    SC1 2340   2.650  14.560  13.379  0.1567  0.0024  0.2614
 1032HIS    SC2 2341   2.570  14.441  13.508  0.0377 -0.4753 -0.2400
 1032HIS    SC3 2342   2.761  14.400  13.601 -0.1571 -0.1302  0.3247
 1033ILE     BB 2343   2.924  14.970  13.145  0.1962 -0.0647 -0.0170
 1033ILE    SC1 2344   3.064  15.097  13.243  0.1241 -0.0153 -0.0307
 1034THR     BB 2345   3.031  14.857  12.778  0.1172  0.1689  0.2119
 1034THR    SC1 2346   3.179  14.982  12.757 -0.0057  0.2511 -0.1992
 1035THR     BB 2347   2.744  14.781  12.675  0.1431  0.1245 -0.5135
 1035THR    SC1 2348   2.635  14.661  12.568  0.0482 -0.3069  0.0534
 1036LEU     BB 2349   2.623  15.100  12.747 -0.0581  0.4899  0.1799
 1036LEU    SC1 2350   2.480  15.030  12.959  0.1641 -0.1202  0.1349
 1037ALA     BB 2351   2.846  15.251  12.594  0.2675  0.3866  0.0855
 1038TYR     BB 2352   2.787  15.135  12.295 -0.0994 -0.1617 -0.0930
 1038TYR    SC1 2353   2.748  14.917  12.062  0.3137 -0.1296 -0.1096
 1038TYR    SC2 2354   2.537  14.946  12.172  0.4661 -0.2528  0.2195
 1038TYR    SC3 2355   2.508  14.892  11.868  0.0403  0.0807  0.1990
 1039GLN     BB 2356   2.671  15.415  12.069 -0.1406  0.0695 -0.0673
 1039GLN    SC1 2357   2.783  15.333  11.795  0.0761 -0.2976 -0.1393
 1040GLU     BB 2358   2.320  15.363  12.054 -0.1138  0.2380 -0.1556
 1040GLU    SC1 2359   2.161  15.215  11.819 -0.0423 -0.0049 -0.2006
 1041LEU     BB 2360   2.081  15.352  12.292 -0.2630 -0.1281  0.0566
 1041LEU    SC1 2361   1.907  15.488  12.438 -0.1058  0.1176  0.0169
 1042PRO     BB 2362   2.040  15.031  12.607 -0.0731  0.1521 -0.1833
 1042PRO    SC1 2363   2.220  14.980  12.575  0.1271  0.5792  0.2291
 1043THR     BB 2364   1.720  14.926  12.603  0.1173 -0.0021 -0.0928
 1043THR    SC1 2365   1.613  14.953  12.442  0.0211 -0.0565 -0.0383
 1044ALA     BB 2366   1.582  14.855  12.916 -0.2575 -0.3086  0.3179
 1045ASP     BB 2367   1.682  14.576  12.987 -0.0119 -0.0239 -0.0579
 1045ASP    SC1 2368   1.561  14.352  12.984  0.1714 -0.1309  0.2691
 1046ILE     BB 2369   2.029  14.657  13.058  0.1264  0.2483  0.2037
 1046ILE    SC1 2370   2.245  14.593  13.037  0.0012  0.0281  0.1248
 1047MET     BB 2371   1.937  14.925  13.252 -0.1825 -0.1511  0.1352
 1047MET    SC1 2372   2.069  15.124  13.170 -0.0492 -0.1412  0.0701
 1048GLN     BB 2373   1.788  14.743  13.501 -0.0368  0.1480  0.0953
 1048GLN    SC1 2374   1.619  14.595  13.450 -0.1196  0.2565 -0.2197
 1049GLU     BB 2375   2.098  14.552  13.548  0.3879  0.1837 -0.1928
 1049GLU    SC1 2376   2.123  14.323  13.494  0.0033  0.4008 -0.2542
 1050TRP     BB 2377   2.275  14.839  13.531  0.0116 -0.1338  0.2318
 1050TRP    SC1 2378   2.411  15.067  13.517  0.2000 -0.2778 -0.0538
 1050TRP    SC2 2379   2.578  15.151  13.401  0.0919 -0.1028 -0.0826
 1050TRP    SC3 2380   2.297  15.290  13.564 -0.0304 -0.3983 -0.0419
 1050TRP    SC4 2381   2.510  15.391  13.412 -0.1377 -0.1687 -0.0398
 1051GLY     BB 2382   2.080  14.999  13.858 -0.2589 -0.0747  0.2232
 1052ASP     BB 2383   2.158  14.746  14.022  0.1378  0.0407 -0.0648
 1052ASP    SC1 2384   2.097  14.511  14.101  0.0161  0.0907 -0.0060
 1053ALA     BB 2385   2.507  14.788  13.945  0.3635 -0.1922 -0.0499
 1054VAL     BB 2386   2.523  15.112  14.073  0.2844 -0.0400 -0.2540
 1054VAL    SC1 2387   2.402  15.269  14.049  0.2625 -0.0217 -0.0213
 1055GLN     BB 2388   2.438  14.997  14.411 -0.2228  0.0569  0.3372
 1055GLN    SC1 2389   2.230  14.921  14.473  0.1533 -0.2511 -0.2517
 1056TYR     BB 2390   2.759  14.864  14.444 -0.1022  0.2730  0.1967
 1056TYR    SC1 2391   2.661  14.575  14.577  0.0863  0.2163 -0.0291
 1056TYR    SC2 2392   2.761  14.521  14.366 -0.0957 -0.1373 -0.0269
 1056TYR    SC3 2393   2.463  14.438  14.382 -0.2097  0.3106  0.2044
 1057ASN     BB 2394   2.992  15.060  14.323 -0.0158  0.0974 -0.0325
 1057ASN    SC1 2395   3.171  15.130  14.164 -0.0202 -0.1289 -0.1376
 1058PRO     BB 2396   2.786  15.470  14.273 -0.0337 -0.2008 -0.0537
 1058PRO    SC1 2397   2.688  15.404  14.422  0.1438 -0.1585  0.0829
 1059ALA     BB 2398   2.962  15.713  14.092  0.0745  0.5065  0.0930
 1060ILE     BB 2399   2.964  16.074  14.236 -0.1027 -0.1223  0.1326
 1060ILE    SC1 2400   3.058  16.169  14.404  0.0562 -0.1534  0.1870
 1061ILE     BB 2401   2.691  16.317  14.165 -0.1569 -0.2251 -0.3534
 1061ILE    SC1 2402   2.561  16.226  14.032  0.0509 -0.0910 -0.1177
 1062LYS     BB 2403   2.693  16.629  14.308 -0.1989 -0.1660 -0.1674
 1062LYS    SC1 2404   2.618  16.840  14.254 -0.1651  0.2447 -0.3873
 1062LYS    SC2 2405   2.396  17.083  14.206 -0.1161  0.1366  0.1213
 1063VAL     BB 2406   2.898  16.800  14.657 -0.0683  0.1752 -0.1246
 1063VAL    SC1 2407   3.033  16.663  14.602 -0.0066  0.1000  0.2110
 1064LYS     BB 2408   2.998  17.020  14.973  0.0098 -0.0006 -0.0730
 1064LYS    SC1 2409   2.874  17.183  15.071 -0.3709 -0.1468  0.2844
 1064LYS    SC2 2410   2.598  17.285  15.050  0.1417 -0.0444  0.4575
 1065VAL     BB 2411   3.350  16.979  14.966 -0.1155 -0.1768 -0.0027
 1065VAL    SC1 2412   3.439  16.916  14.798 -0.1514 -0.2666  0.0108
 1066GLU     BB 2413   3.558  17.164  15.264  0.0107 -0.0577 -0.1745
 1066GLU    SC1 2414   3.321  17.255  15.381 -0.0001  0.0275  0.2540
 1067PRO     BB 2415   3.941  17.286  15.224 -0.1592 -0.0766 -0.0182
 1067PRO    SC1 2416   3.886  17.462  15.179 -0.0853 -0.0985 -0.1949
 1068LEU     BB 2417   4.169  17.064  15.366 -0.0385  0.0644  0.0961
 1068LEU    SC1 2418   4.403  17.139  15.266 -0.0071 -0.0336  0.0985
 1069TYR     BB 2419   4.244  17.291  15.698  0.0528 -0.0438 -0.0749
 1069TYR    SC1 2420   4.265  17.570  15.571 -0.0322  0.2700 -0.4337
 1069TYR    SC2 2421   4.150  17.584  15.781  0.1916  0.0214 -0.2932
 1069TYR    SC3 2422   4.065  17.806  15.583 -0.0912  0.2014  0.0250
 1070GLU     BB 2423   3.982  17.142  15.859 -0.1641 -0.3604  0.3162
 1070GLU    SC1 2424   3.910  17.220  16.122  0.0723 -0.0818  0.2141
 1071LEU     BB 2425   4.154  16.848  15.914  0.0338  0.4423  0.1502
 1071LEU    SC1 2426   4.278  16.786  15.689 -0.0640  0.0333  0.2063
 1072VAL     BB 2427   4.461  16.942  16.092 -0.2969  0.3409  0.1165
 1072VAL    SC1 2428   4.646  16.957  16.019 -0.1530 -0.0935  0.3817
 1073THR     BB 2429   4.332  16.992  16.453  0.0031 -0.3567 -0.1242
 1073THR    SC1 2430   4.143  16.948  16.438 -0.1693  0.3383 -0.0919
 1074ALA     BB 2431   4.491  17.033  16.799  0.0683  0.3343 -0.2067
 1075THR     BB 2432   4.465  16.728  16.860 -0.2125  0.1162  0.2534
 1075THR    SC1 2433   4.379  16.555  16.833 -0.0003  0.0602 -0.0805
 1076ASP     BB 2434   4.787  16.545  16.613  0.0916 -0.1557 -0.0413
 1076ASP    SC1 2435   4.820  16.335  16.473 -0.3075 -0.2120 -0.0545
 1077PHE     BB 2436   4.889  16.823  16.578 -0.0509  0.0838 -0.0310
 1077PHE    SC1 2437   5.209  16.814  16.506  0.0442 -0.2657 -0.0024
 1077PHE    SC2 2438   5.053  16.838  16.325 -0.1174  0.1894  0.1961
 1077PHE    SC3 2439   5.260  16.959  16.321  0.2521 -0.4456 -0.0856
 1078ALA     BB 2440   5.106  17.167  16.828  0.0120  0.1195  0.0420
 1079TYR     BB 2441   5.173  17.349  16.619  0.1118 -0.1191 -0.1427
 1079TYR    SC1 2442   5.309  17.658  16.613  0.1064 -0.0768  0.0657
 1079TYR    SC2 2443   5.486  17.505  16.668  0.0703 -0.1333  0.0247
 1079TYR    SC3 2444   5.563  17.801  16.719  0.1068 -0.1708  0.1913
 1080SER     BB 2445   4.828  17.428  16.493 -0.1175 -0.1007  0.2042
 1080SER    SC1 2446   4.748  17.279  16.395  0.2655  0.0359 -0.3303
 1081SER     BB 2447   4.794  17.759  16.386 -0.2278 -0.0682  0.1618
 1081SER    SC1 2448   4.698  17.921  16.334 -0.2419 -0.0763  0.1621
 1082THR     BB 2449   5.103  17.737  16.223  0.1170 -0.1138  0.1424
 1082THR    SC1 2450   5.242  17.860  16.164 -0.1162  0.0608 -0.0458
 1083VAL     BB 2451   5.026  17.463  16.015 -0.3994  0.2069  0.0728
 1083VAL    SC1 2452   5.021  17.263  16.012 -0.0141  0.1953 -0.0226
 1084ARG     BB 2453   4.665  17.599  15.918  0.2444 -0.2257  0.2881
 1084ARG    SC1 2454   4.545  17.442  16.024  0.2238  0.1222 -0.1131
 1084ARG    SC2 2455   4.288  17.500  16.245 -0.0630 -0.0578  0.0556
 1085GLN     BB 2456   4.797  17.881  15.824 -0.3259 -0.0104 -0.0567
 1085GLN    SC1 2457   4.750  18.099  15.786  0.1056 -0.0475  0.0888
 1086ASN     BB 2458   5.045  17.746  15.610  0.1098  0.1306 -0.3944
 1086ASN    SC1 2459   5.279  17.749  15.697 -0.0457  0.1295  0.0278
 1087MET     BB 2460   4.815  17.564  15.426 -0.2092 -0.2882 -0.1403
 1087MET    SC1 2461   4.794  17.297  15.572  0.2195  0.0916 -0.1147
 1088LYS     BB 2462   4.604  17.827  15.389 -0.0696 -0.1539  0.1380
 1088LYS    SC1 2463   4.399  17.950  15.300 -0.2700 -0.0668 -0.2329
 1088LYS    SC2 2464   4.223  18.151  15.200 -0.0521 -0.2678 -0.1609
 1089GLN     BB 2465   4.844  18.005  15.163  0.2386  0.0889 -0.0870
 1089GLN    SC1 2466   5.020  18.119  15.336  0.0399 -0.1233 -0.0411
 1090ALA     BB 2467   4.978  17.685  15.004  0.0394 -0.3493 -0.2632
 1091LEU     BB 2468   4.705  17.614  14.849  0.0896 -0.0634  0.1905
 1091LEU    SC1 2469   4.515  17.502  14.996  0.1058 -0.0922  0.1893
 1092GLU     BB 2470   4.681  17.925  14.683  0.2888  0.2072 -0.4090
 1092GLU    SC1 2471   4.463  18.120  14.793 -0.0925 -0.0692  0.3486
 1093GLU     BB 2472   5.006  17.893  14.506 -0.1287  0.1922  0.1803
 1093GLU    SC1 2473   5.277  18.045  14.319 -0.0679 -0.0269 -0.0499
 1094PHE     BB 2474   4.907  17.612  14.379  0.1430  0.0506 -0.3433
 1094PHE    SC1 2475   4.966  17.294  14.352 -0.1807 -0.3811 -0.3880
 1094PHE    SC2 2476   4.752  17.323  14.457  0.1786  0.0179  0.2466
 1094PHE    SC3 2477   4.841  17.102  14.425 -0.2514 -0.1420  0.1299
 1095GLN     BB 2478   4.682  17.767  14.178 -0.0191 -0.1772  0.0244
 1095GLN    SC1 2479   4.400  17.858  14.090 -0.3223 -0.2572 -0.0509
 1096LYS     BB 2480   4.915  17.888  14.008  0.0339  0.0048 -0.2228
 1096LYS    SC1 2481   5.061  18.057  13.871 -0.0321 -0.2610  0.2841
 1096LYS    SC2 2482   5.318  18.096  13.785 -0.0796 -0.1086  0.1154
 1097GLU     BB 2483   5.051  17.569  13.909 -0.1802  0.2328 -0.4247
 1097GLU    SC1 2484   5.304  17.598  13.944 -0.1316 -0.2615  0.1044
 1098VAL     BB 2485   4.775  17.384  13.877  0.1579 -0.2223  0.1252
 1098VAL    SC1 2486   4.683  17.219  13.942 -0.1553  0.0038  0.2622
 1099SER     BB 2487   4.609  17.587  13.557  0.1590 -0.2222  0.0923
 1099SER    SC1 2488   4.650  17.773  13.601 -0.1267 -0.0736 -0.2660
 1100SER     BB 2489   4.510  17.443  13.244  0.0274 -0.0130 -0.1271
 1100SER    SC1 2490   4.352  17.395  13.140 -0.2046  0.0603  0.1865
 1101CYS     BB 2491   4.663  17.788  13.111 -0.1370 -0.0486 -0.0452
 1101CYS    SC1 2492   4.581  17.879  12.904 -0.2007 -0.3369 -0.1475
 1102HIS     BB 2493   5.001  17.733  13.125  0.0936 -0.2361 -0.0408
 1102HIS    SC1 2494   5.095  17.731  13.295 -0.3531 -0.3645  0.2134
 1102HIS    SC2 2495   5.170  17.738  13.473  0.2722 -0.1889 -0.0556
 1102HIS    SC3 2496   5.199  17.524  13.478  0.3159 -0.1811  0.0450
 1103CYS     BB 2497   5.051  17.514  12.840  0.1789 -0.1099 -0.3813
 1103CYS    SC1 2498   5.290  17.496  12.820  0.2279 -0.0565  0.1389
 1104ALA     BB 2499   4.999  17.638  12.478 -0.2446  0.2156  0.1129
 1105PRO     BB 2500   4.693  17.601  12.361  0.0490 -0.0018  0.0502
 1105PRO    SC1 2501   4.532  17.650  12.448 -0.0002  0.1067 -0.1023
 1106CYS     BB 2502   4.575  17.352  12.064 -0.1108  0.0815 -0.0331
 1106CYS    SC1 2503   4.595  17.169  12.217  0.1145 -0.0138 -0.1751
 1107GLN     BB 2504   4.480  17.402  11.797 -0.0228  0.0721  0.0171
 1107GLN    SC1 2505   4.463  17.610  11.531 -0.0467 -0.1111  0.1292
 1108GLY     BB 2506   4.126  17.282  11.717 -0.1504  0.1416  0.1634
 1109ASN     BB 2507   3.918  17.366  12.005 -0.4570  0.1825 -0.2377
 1109ASN    SC1 2508   3.675  17.309  11.999 -0.4196 -0.0024 -0.0024
 1110GLY     BB 2509   4.104  17.152  12.219  0.1137  0.2731 -0.2346
 1111VAL     BB 2510   4.168  17.161  12.562 -0.1064 -0.2880  0.0744
 1111VAL    SC1 2511   4.041  17.145  12.716  0.0505 -0.1597  0.2179
 1112PRO     BB 2512   4.548  17.094  12.707  0.1362  0.1136 -0.0446
 1112PRO    SC1 2513   4.620  17.266  12.745  0.0004  0.1460  0.0680
 1113VAL     BB 2514   4.506  16.917  13.028 -0.0015 -0.0140 -0.1275
 1113VAL    SC1 2515   4.349  16.912  13.152  0.0222  0.2963 -0.0832
 1114LEU     BB 2516   4.785  16.920  13.311 -0.0664 -0.0413  0.4206
 1114LEU    SC1 2517   4.888  17.164  13.332  0.0946 -0.0775  0.0688
 1115LYS     BB 2518   4.863  16.632  13.421 -0.0070  0.2165  0.0673
 1115LYS    SC1 2519   4.839  16.416  13.288 -0.0658  0.3014 -0.4211
 1115LYS    SC2 2520   4.806  16.137  13.351  0.4361  0.2407  0.0332
 1116GLY     BB 2521   5.163  16.627  13.585  0.0027 -0.2363 -0.0428
 1117SER     BB 2522   5.446  16.775  13.479 -0.1647 -0.0226 -0.2106
 1117SER    SC1 2523   5.636  16.789  13.441 -0.1284 -0.4037 -0.1851
 1118ARG     BB 2524   5.281  16.661  13.073  0.2620  0.2197 -0.3177
 1118ARG    SC1 2525   5.396  16.456  13.103 -0.2496  0.3135 -0.0956
 1118ARG    SC2 2526   5.533  16.172  13.134 -0.1159 -0.1520 -0.2407
 1119CYS     BB 2527   5.001  16.795  12.964 -0.2737  0.2953  0.0594
 1119CYS    SC1 2528   5.034  17.007  12.856  0.2961  0.0199 -0.3195
 1120ASP     BB 2529   4.743  16.686  12.703  0.1628  0.0806 -0.0926
 1120ASP    SC1 2530   4.693  16.440  12.748  0.0076  0.1380  0.0520
 1121CYS     BB 2531   4.528  16.758  12.413 -0.1178 -0.0289  0.0869
 1121CYS    SC1 2532   4.552  16.614  12.223 -0.0324  0.1565 -0.0432
 1122ILE     BB 2533   4.181  16.708  12.489 -0.1437  0.1737  0.0030
 1122ILE    SC1 2534   4.188  16.599  12.680 -0.0312  0.5369  0.2761
 1123CYS     BB 2535   4.033  16.695  12.158  0.1265  0.1457  0.0439
 1123CYS    SC1 2536   4.068  16.494  12.032  0.0545  0.2152 -0.0868
 1124PRO     BB 2537   3.639  16.795  12.085 -0.0381  0.2266 -0.3142
 1124PRO    SC1 2538   3.476  16.878  12.135 -0.1209  0.0926 -0.3642
 1125VAL     BB 2539   3.536  16.434  11.957  0.0966 -0.1655 -0.0027
 1125VAL    SC1 2540   3.391  16.402  12.091 -0.0046  0.1995 -0.0221
 1126GLY     BB 2541   3.713  16.409  11.687  0.1090  0.2042 -0.3357
 1127SER     BB 2542   3.903  16.669  11.613  0.1233  0.0160 -0.0161
 1127SER    SC1 2543   3.849  16.851  11.655 -0.1132 -0.0266 -0.1288
 1128GLN     BB 2544   4.222  16.457  11.574  0.1064 -0.2458  0.1752
 1128GLN    SC1 2545   4.188  16.150  11.670  0.1198 -0.1964 -0.1147
 1129GLY     BB 2546   4.615  16.395  11.663  0.0227  0.4231  0.1019
 1130LEU     BB 2547   4.889  16.655  11.866  0.1284 -0.2618  0.1105
 1130LEU    SC1 2548   5.116  16.527  11.819  0.1055 -0.2082 -0.1527
 1131ALA     BB 2549   4.825  16.916  11.849  0.1688  0.0015  0.1340
 1132CYS     BB 2550   4.456  16.821  11.720  0.2532 -0.1587  0.2656
 1132CYS    SC1 2551   4.345  16.914  11.912 -0.0508 -0.1552  0.0906
 1133GLU     BB 2552   4.524  16.909  11.392 -0.0541  0.0873  0.1269
 1133GLU    SC1 2553   4.445  17.102  11.336 -0.0115  0.1323  0.1343
 1134VAL     BB 2554   4.339  16.648  11.220  0.2379 -0.0658 -0.1840
 1134VAL    SC1 2555   4.429  16.604  11.047  0.0340  0.1778 -0.3547
 1135SER     BB 2556   4.024  16.808  11.184 -0.2746  0.0185 -0.3699
 1135SER    SC1 2557   3.955  16.985  11.229 -0.4196 -0.1490  0.0764
 1136TYR     BB 2558   3.720  16.789  10.802  0.0470  0.3770  0.1373
 1136TYR    SC1 2559   3.980  16.631  10.709  0.0407 -0.2066 -0.1412
 1136TYR    SC2 2560   3.797  16.494  10.781 -0.0196 -0.0260  0.0524
 1136TYR    SC3 2561   4.072  16.355  10.816 -0.0783 -0.0901  0.2671
 1137ARG     BB 2562   3.483  16.842  11.038  0.4934  0.4785 -0.0766
 1137ARG    SC1 2563   3.513  16.653  11.233 -0.3061 -0.2541  0.3747
 1137ARG    SC2 2564   3.365  16.741  11.533 -0.0922  0.2845  0.2966
 1138LYS     BB 2565   3.227  17.081  11.150  0.0431  0.2213  0.0235
 1138LYS    SC1 2566   2.992  16.991  11.061 -0.0417 -0.0259  0.1130
 1138LYS    SC2 2567   2.915  16.831  10.816 -0.0130 -0.3207 -0.2033
 1139ASN     BB 2568   3.280  17.378  11.177 -0.0161 -0.1631  0.0086
 1139ASN    SC1 2569   3.193  17.592  11.080  0.2057 -0.0586  0.0366
 1140THR     BB 2570   3.471  17.406  11.470 -0.0888 -0.3009 -0.3151
 1140THR    SC1 2571   3.657  17.348  11.468 -0.0473 -0.1821 -0.0134
 1141PRO     BB 2572   3.350  17.674  11.714 -0.2541  0.0649  0.0138
 1141PRO    SC1 2573   3.244  17.574  11.836 -0.0930  0.0515  0.1419
 1142ILE     BB 2574   3.723  17.818  11.825  0.1438  0.0797  0.1467
 1142ILE    SC1 2575   3.871  17.936  11.880  0.0867  0.0363  0.3311
 1143ASP     BB 2576   3.601  17.942  12.227 -0.1195 -0.0644  0.0870
 1143ASP    SC1 2577   3.515  17.703  12.250  0.2192 -0.1539  0.4513
 1144GLY     BB 2578   3.858  18.151  12.361 -0.4086 -0.1190  0.3562
 1145LYS     BB 2579   4.057  18.033  12.599 -0.0423 -0.1671 -0.0872
 1145LYS    SC1 2580   4.067  17.781  12.632  0.0688  0.3185 -0.2212
 1145LYS    SC2 2581   3.919  17.595  12.431 -0.2710  0.1834 -0.1699
 1146TRP     BB 2582   4.202  18.267  12.841 -0.1645  0.0035 -0.0528
 1146TRP    SC1 2583   4.188  18.125  13.070  0.1957 -0.5010 -0.2097
 1146TRP    SC2 2584   4.302  18.105  13.257  0.0100 -0.2741 -0.0730
 1146TRP    SC3 2585   4.034  17.926  13.115 -0.0490 -0.2529  0.0529
 1146TRP    SC4 2586   4.206  17.887  13.333 -0.1649 -0.1133  0.1696
 1147ASN     BB 2587   4.593  18.356  12.945 -0.1143  0.0366  0.1764
 1147ASN    SC1 2588   4.683  18.582  12.891 -0.0380 -0.0093  0.1104
 1148CYS     BB 2589   4.804  18.295  13.233  0.3057 -0.1111  0.1744
 1148CYS    SC1 2590   4.914  18.180  13.413 -0.0812 -0.2556  0.3215
 1149TRP     BB 2591   4.686  18.678  13.424 -0.0456 -0.0450 -0.2184
 1149TRP    SC1 2592   4.662  18.522  13.630 -0.2245  0.1636  0.3116
 1149TRP    SC2 2593   4.765  18.428  13.800 -0.0030 -0.2888 -0.0696
 1149TRP    SC3 2594   4.466  18.359  13.625 -0.0758 -0.0068 -0.0130
 1149TRP    SC4 2595   4.595  18.251  13.849 -0.2156 -0.0531  0.0453
 1150SER     BB 2596   4.865  18.938  13.574  0.1244  0.2173 -0.0297
 1150SER    SC1 2597   5.000  19.056  13.497  0.2205  0.0197 -0.1677
 1151ASN     BB 2598   5.011  18.847  13.961  0.1035  0.2049  0.0307
 1151ASN    SC1 2599   5.227  18.969  13.930  0.1435  0.1446  0.0654
 1152TRP     BB 2600   4.828  18.834  14.198 -0.0096 -0.0128 -0.0033
 1152TRP    SC1 2601   4.752  18.585  14.249  0.2291 -0.1837  0.1842
 1152TRP    SC2 2602   4.586  18.489  14.359  0.1932 -0.0935  0.2078
 1152TRP    SC3 2603   4.885  18.370  14.211  0.0342 -0.2798  0.0430
 1152TRP    SC4 2604   4.674  18.255  14.355  0.1117 -0.1261  0.2809
 1153SER     BB 2605   4.886  19.116  14.396  0.1004  0.0863 -0.0588
 1153SER    SC1 2606   5.028  19.235  14.335 -0.0116  0.0643 -0.3689
 1154SER     BB 2607   4.926  19.072  14.793  0.2882  0.0352  0.0903
 1154SER    SC1 2608   4.904  18.920  14.914  0.2552 -0.1407 -0.1368
 1155CYS     BB 2609   4.758  19.422  14.849  0.0266  0.0402 -0.1731
 1155CYS    SC1 2610   4.963  19.542  14.813 -0.1274  0.3648  0.0160
 1156SER     BB 2611   4.463  19.662  14.844  0.0029  0.1731  0.2383
 1156SER    SC1 2612   4.524  19.840  14.794  0.0744  0.1407  0.2126
 1157GLY     BB 2613   4.250  19.371  14.671 -0.2463  0.0484 -0.0070
 1158ARG     BB 2614   4.435  19.142  14.534  0.0458  0.1648  0.1279
 1158ARG    SC1 2615   4.506  18.885  14.571  0.2094 -0.0557 -0.0286
 1158ARG    SC2 2616   4.454  18.697  14.816 -0.2537  0.0749 -0.1000
 1159ARG     BB 2617   4.383  19.124  14.180  0.2259 -0.1442  0.0787
 1159ARG    SC1 2618   4.291  19.337  14.107 -0.0708 -0.1347 -0.0846
 1159ARG    SC2 2619   4.321  19.613  13.939 -0.1729  0.0879 -0.0976
 1160LYS     BB 2620   4.412  18.885  13.908  0.1289  0.0520 -0.1865
 1160LYS    SC1 2621   4.322  18.665  13.992  0.0936 -0.0031 -0.1675
 1160LYS    SC2 2622   4.191  18.419  14.054  0.3825 -0.0790 -0.1062
 1161THR     BB 2623   4.354  19.043  13.562  0.0545  0.0250 -0.0460
 1161THR    SC1 2624   4.458  19.208  13.560 -0.0435  0.0852 -0.1314
 1162ARG     BB 2625   4.293  18.847  13.155 -0.0454  0.1887  0.0365
 1162ARG    SC1 2626   4.247  18.587  13.247 -0.0206  0.4640  0.0788
 1162ARG    SC2 2627   3.936  18.553  13.308  0.1375  0.1033  0.0782
 1163GLN     BB 2628   4.263  18.887  12.819  0.0937 -0.0237 -0.1457
 1163GLN    SC1 2629   4.412  19.100  12.646 -0.2014 -0.2216 -0.0054
 1164ARG     BB 2630   4.204  18.631  12.660 -0.1733 -0.0498  0.2551
 1164ARG    SC1 2631   4.024  18.593  12.511  0.3048  0.1960 -0.1467
 1164ARG    SC2 2632   3.867  18.898  12.408 -0.1627 -0.1375  0.0599
 1165GLN     BB 2633   4.546  18.497  12.408 -0.3767 -0.0229  0.0140
 1165GLN    SC1 2634   4.707  18.684  12.323  0.0987 -0.1642  0.2488
 1166CYS     BB 2635   4.605  18.171  12.478 -0.0610  0.0498 -0.0695
 1166CYS    SC1 2636   4.834  18.100  12.465 -0.0849 -0.0021 -0.2118
 1167ASN     BB 2637   4.337  18.117  12.180  0.1008  0.2890 -0.1637
 1167ASN    SC1 2638   4.253  17.889  12.120 -0.2570  0.3575  0.0708
 1168ASN     BB 2639   4.254  18.424  12.050  0.0586  0.0854  0.0467
 1168ASN    SC1 2640   4.445  18.496  11.906 -0.0038 -0.1805 -0.1730
 1169PRO     BB 2641   3.814  18.396  12.005  0.1334 -0.0245  0.0116
 1169PRO    SC1 2642   3.782  18.567  12.082 -0.0792 -0.1987  0.3105
 1170PRO     BB 2643   3.664  18.392  11.662  0.1790 -0.0798  0.0760
 1170PRO    SC1 2644   3.555  18.547  11.644  0.1559 -0.0555  0.4018
 1171PRO     BB 2645   3.799  18.157  11.406 -0.1513  0.3096 -0.1124
 1171PRO    SC1 2646   3.954  18.170  11.297 -0.0785  0.2803 -0.0122
 1172GLN     BB 2647   3.531  17.956  11.274 -0.1372  0.1660  0.2820
 1172GLN    SC1 2648   3.644  17.781  11.102  0.0376  0.0093  0.1259
 1173ASN     BB 2649   3.258  18.014  11.407 -0.0410 -0.0715 -0.2134
 1173ASN    SC1 2650   3.020  17.968  11.468 -0.0536 -0.0507 -0.2464
 1174GLY     BB 2651   3.429  18.096  11.777  0.1354  0.1286  0.2565
 1175GLY     BB 2652   3.262  18.097  11.978  0.1475 -0.0955  0.0471
 1176SER     BB 2653   3.281  18.122  12.359 -0.0050  0.0525 -0.0940
 1176SER    SC1 2654   3.170  18.129  12.519  0.0595  0.0416 -0.0489
 1177PRO     BB 2655   3.493  18.508  12.476  0.1985  0.3265 -0.0405
 1177PRO    SC1 2656   3.398  18.620  12.355 -0.0376  0.1945  0.0210
 1178CYS     BB 2657   3.554  18.388  12.733  0.0274 -0.0993  0.0453
 1178CYS    SC1 2658   3.735  18.323  12.876 -0.0308 -0.3038  0.0261
 1179SER     BB 2659   3.327  18.570  12.939 -0.0472  0.0556 -0.1487
 1179SER    SC1 2660   3.178  18.678  12.874 -0.1732 -0.1549 -0.2137
 1180GLY     BB 2661   3.399  18.597  13.303  0.0141 -0.0708  0.0144
 1181PRO     BB 2662   3.555  18.854  13.439  0.1996  0.0746 -0.1640
 1181PRO    SC1 2663   3.500  18.946  13.596 -0.1653 -0.0884 -0.1940
 1182ALA     BB 2664   3.879  19.034  13.280  0.0257 -0.0938 -0.1202
 1183SER     BB 2665   3.949  19.168  13.567 -0.0355 -0.0464 -0.3694
 1183SER    SC1 2666   3.917  19.344  13.646 -0.0065  0.0573 -0.5879
 1184GLU     BB 2667   3.927  18.958  13.913  0.3742  0.3880  0.0845
 1184GLU    SC1 2668   3.921  18.694  13.757 -0.1435  0.1626  0.1546
 1185THR     BB 2669   3.961  19.047  14.288  0.1951 -0.0904  0.0143
 1185THR    SC1 2670   3.837  19.181  14.356  0.0156 -0.3522  0.2117
 1186LEU     BB 2671   3.986  18.838  14.676  0.2388  0.1140 -0.1403
 1186LEU    SC1 2672   4.033  18.631  14.518  0.1983 -0.0117  0.0122
 1187ASP     BB 2673   3.964  19.033  14.890  0.1150  0.0277  0.2194
 1187ASP    SC1 2674   3.757  19.179  14.913  0.3220  0.3129  0.2713
 1188CYS     BB 2675   4.247  19.074  15.038  0.0710  0.1822  0.0523
 1188CYS    SC1 2676   4.485  19.099  15.026  0.1057 -0.2065 -0.1120
 1189ILE     BB 2677   2.179  11.278  15.866 -0.1294  0.0588 -0.0356
 1189ILE    SC1 2678   2.347  11.172  15.929 -0.1344  0.0361 -0.0013
 1190SER     BB 2679   1.994  10.992  15.553  0.0291  0.2292 -0.1687
 1190SER    SC1 2680   2.084  10.836  15.628 -0.2979  0.1643  0.0945
 1191THR     BB 2681   1.978  11.010  15.192  0.0665 -0.0541  0.2609
 1191THR    SC1 2682   2.094  11.120  15.080 -0.1428 -0.2152 -0.1187
 1192ILE     BB 2683   1.766  10.751  15.033 -0.0495 -0.1116 -0.1559
 1192ILE    SC1 2684   1.551  10.738  15.112 -0.0100 -0.4117  0.2357
 1193GLN     BB 2685   1.809  10.562  14.755  0.0065  0.3033 -0.1260
 1193GLN    SC1 2686   1.811  10.292  14.870 -0.2227  0.0682 -0.1285
 1194PRO     BB 2687   1.760  10.650  14.429 -0.0458  0.1474 -0.3391
 1194PRO    SC1 2688   1.865  10.610  14.276  0.1123  0.1962 -0.2444
 1195LYS     BB 2689   1.424  10.582  14.109 -0.0767 -0.2727 -0.0739
 1195LYS    SC1 2690   1.197  10.568  13.961  0.0626  0.2575  0.0308
 1195LYS    SC2 2691   0.885  10.559  13.894 -0.2006 -0.0663  0.1142
 1196ALA     BB 2692   1.575  10.284  14.044  0.1021 -0.1316  0.1848
 1197ASN     BB 2693   1.549  10.416  13.619  0.2582 -0.0183 -0.0494
 1197ASN    SC1 2694   1.538  10.204  13.485  0.0877  0.0151 -0.0897
 1198PHE     BB 2695   1.622  10.756  13.586 -0.3414  0.0428  0.0152
 1198PHE    SC1 2696   1.918  10.836  13.426 -0.3292  0.1486 -0.0239
 1198PHE    SC2 2697   1.820  11.032  13.524 -0.0934  0.0556  0.4067
 1198PHE    SC3 2698   2.041  11.042  13.433 -0.1025  0.0042  0.3778
 1199ASP     BB 2699   1.493  10.761  13.216  0.0890  0.1786 -0.1785
 1199ASP    SC1 2700   1.465  10.533  13.105  0.1483  0.2248 -0.2894
 1200ALA     BB 2701   1.733  11.052  13.059  0.5153 -0.1683  0.0118
 1201GLN     BB 2702   1.577  11.126  12.726 -0.0515  0.0800 -0.4092
 1201GLN    SC1 2703   1.664  11.350  12.599  0.0820  0.2933  0.0840
 1202GLN     BB 2704   1.281  11.148  12.806 -0.0846 -0.0377  0.4247
 1202GLN    SC1 2705   1.092  11.081  12.636  0.0020 -0.1805 -0.2456
 1203PHE     BB 2706   1.332  11.360  13.048  0.2538  0.0542  0.0705
 1203PHE    SC1 2707   1.376  11.209  13.357  0.1895 -0.1006  0.2432
 1203PHE    SC2 2708   1.509  11.405  13.316  0.3801 -0.2351  0.2188
 1203PHE    SC3 2709   1.506  11.306  13.534 -0.0323  0.0297  0.3362
 1204ALA     BB 2710   1.417  11.663  12.880  0.0588  0.1145  0.0278
 1205GLY     BB 2711   1.186  11.933  12.881 -0.1759  0.0403 -0.3444
 1206THR     BB 2712   1.095  12.228  13.020 -0.2935  0.1186  0.1848
 1206THR    SC1 2713   1.087  12.418  12.974 -0.0448  0.0730 -0.0581
 1207TRP     BB 2714   0.961  12.111  13.373  0.1446 -0.0356  0.1306
 1207TRP    SC1 2715   1.007  11.851  13.372  0.1070  0.1767  0.1720
 1207TRP    SC2 2716   0.897  11.690  13.475  0.1566  0.0208 -0.0185
 1207TRP    SC3 2717   1.225  11.722  13.347  0.1075  0.2259 -0.0764
 1207TRP    SC4 2718   1.084  11.523  13.485  0.2700  0.1478 -0.0214
 1208LEU     BB 2719   0.873  12.356  13.649  0.0084  0.0051  0.0598
 1208LEU    SC1 2720   0.614  12.329  13.601  0.0556 -0.1607 -0.1048
 1209LEU     BB 2721   0.947  12.417  13.966 -0.1318 -0.2932 -0.0795
 1209LEU    SC1 2722   1.111  12.372  14.170 -0.0436  0.1485 -0.0509
 1210VAL     BB 2723   0.648  12.351  14.226 -0.4166  0.2446  0.0451
 1210VAL    SC1 2724   0.489  12.296  14.117 -0.1276 -0.1114 -0.2022
 1211ALA     BB 2725   0.780  12.321  14.556 -0.1671 -0.1817 -0.1376
 1212VAL     BB 2726   1.063  12.362  14.714 -0.0476  0.2089  0.3094
 1212VAL    SC1 2727   1.203  12.497  14.668 -0.1227  0.2037  0.0593
 1213GLY     BB 2728   1.071  12.280  15.120 -0.0478 -0.1686 -0.0673
 1214SER     BB 2729   1.335  12.182  15.305  0.1830 -0.0438 -0.0675
 1214SER    SC1 2730   1.358  12.006  15.387  0.1691 -0.1214 -0.2292
 1215ALA     BB 2731   1.557  12.342  15.678  0.4839 -0.4881  0.3782
 1216CYS     BB 2732   1.708  12.584  15.413  0.1095 -0.0852  0.3210
 1216CYS    SC1 2733   1.805  12.431  15.255  0.1763  0.1355  0.1487
 1217ARG     BB 2734   1.769  12.886  15.473 -0.2875  0.0001 -0.1413
 1217ARG    SC1 2735   1.836  12.995  15.711  0.1158  0.0193  0.0853
 1217ARG    SC2 2736   2.023  12.992  15.971 -0.2449 -0.3941  0.0424
 1218PHE     BB 2737   1.706  13.106  15.264  0.0883 -0.1149  0.0413
 1218PHE    SC1 2738   1.766  13.446  15.266 -0.1066 -0.0950  0.1364
 1218PHE    SC2 2739   1.623  13.388  15.082 -0.1052  0.3643 -0.0110
 1218PHE    SC3 2740   1.768  13.579  15.066  0.2702  0.1047  0.2709
 1219LEU     BB 2741   1.381  13.012  15.220  0.1868 -0.0313 -0.1286
 1219LEU    SC1 2742   1.294  12.767  15.270  0.0916  0.0134 -0.0787
 1220GLN     BB 2743   1.172  13.192  15.463  0.0939 -0.0157 -0.3928
 1220GLN    SC1 2744   0.962  13.069  15.492  0.0624  0.3573 -0.2152
 1221GLU     BB 2745   1.352  13.444  15.603  0.0113 -0.1060 -0.5042
 1221GLU    SC1 2746   1.428  13.333  15.844  0.0993 -0.1595 -0.0300
 1222GLN     BB 2747   1.308  13.666  15.349 -0.0722 -0.0935  0.1418
 1222GLN    SC1 2748   1.187  13.903  15.401 -0.3784 -0.2083  0.0687
 1223GLY     BB 2749   1.159  13.390  15.173 -0.1199 -0.0258  0.2551
 1224HIS     BB 2750   0.928  13.598  14.941 -0.0424  0.2145  0.1793
 1224HIS    SC1 2751   0.811  13.699  15.060 -0.3085 -0.0201  0.1075
 1224HIS    SC2 2752   0.699  13.805  15.176 -0.3871  0.1585 -0.1200
 1224HIS    SC3 2753   0.729  13.982  15.057  0.1900  0.1297 -0.0263
 1225ARG     BB 2754   1.024  13.637  14.567  0.1574  0.1320  0.0503
 1225ARG    SC1 2755   0.977  13.905  14.576  0.0010  0.0944 -0.0396
 1225ARG    SC2 2756   0.870  14.145  14.340  0.1400 -0.2340  0.0137
 1226ALA     BB 2757   1.034  13.447  14.495 -0.0162  0.0802  0.3017
 1227GLU     BB 2758   1.101  13.329  14.169  0.3134  0.0258 -0.0113
 1227GLU    SC1 2759   1.246  13.504  14.056  0.0332 -0.2049 -0.1440
 1228ALA     BB 2760   0.971  13.109  13.906 -0.2318 -0.2541 -0.3662
 1229THR     BB 2761   1.204  12.891  13.816  0.1224 -0.2072  0.0825
 1229THR    SC1 2762   1.302  12.765  13.928  0.0711 -0.1001  0.2479
 1230THR     BB 2763   1.187  12.615  13.505 -0.3290 -0.2673 -0.0428
 1230THR    SC1 2764   1.100  12.689  13.347 -0.0342 -0.1146 -0.1359
 1231LEU     BB 2765   1.491  12.354  13.486 -0.1533  0.0293 -0.0424
 1231LEU    SC1 2766   1.439  12.326  13.744 -0.0804  0.0164 -0.0286
 1232HIS     BB 2767   1.551  12.306  13.163 -0.0425 -0.2038 -0.0908
 1232HIS    SC1 2768   1.583  12.347  12.975 -0.3755 -0.0506 -0.1130
 1232HIS    SC2 2769   1.598  12.381  12.785  0.0299  0.0798 -0.0592
 1232HIS    SC3 2770   1.626  12.172  12.741  0.1469  0.1123 -0.1409
 1233VAL     BB 2771   1.682  11.954  13.197 -0.0486  0.1268  0.1609
 1233VAL    SC1 2772   1.658  11.891  13.385 -0.1999 -0.0375  0.0870
 1234ALA     BB 2773   1.858  11.786  12.960 -0.4142 -0.0142  0.1370
 1235PRO     BB 2774   2.086  11.509  12.854  0.0607  0.1043  0.0108
 1235PRO    SC1 2775   2.064  11.329  12.911 -0.1010  0.1587  0.1216
 1236GLN     BB 2776   2.446  11.571  12.874  0.0826  0.0555 -0.3924
 1236GLN    SC1 2777   2.437  11.795  12.686 -0.1173 -0.0116  0.0516
 1237GLY     BB 2778   2.581  11.284  12.748 -0.1115  0.2713 -0.0244
 1238THR     BB 2779   2.474  11.061  13.147  0.0626  0.0967 -0.1285
 1238THR    SC1 2780   2.437  10.916  13.023  0.3050 -0.0677 -0.0110
 1239ALA     BB 2781   2.487  11.409  13.337  0.1502 -0.3592  0.2467
 1240MET     BB 2782   2.210  11.645  13.257 -0.3031  0.0675 -0.0761
 1240MET    SC1 2783   1.991  11.498  13.334  0.3133 -0.1977 -0.0144
 1241ALA     BB 2784   2.220  11.977  13.231  0.2086  0.1555  0.2316
 1242VAL     BB 2785   2.065  12.222  13.437 -0.0370 -0.1863 -0.0086
 1242VAL    SC1 2786   1.929  12.266  13.578 -0.0193  0.1674 -0.1016
 1243SER     BB 2787   1.907  12.571  13.255  0.1363  0.2181  0.0505
 1243SER    SC1 2788   1.987  12.587  13.078  0.1539  0.0036  0.0388
 1244THR     BB 2789   1.733  12.694  13.508  0.2668 -0.2990  0.0271
 1244THR    SC1 2790   1.734  12.742  13.697  0.1625  0.1775 -0.0892
 1245PHE     BB 2791   1.507  13.002  13.358 -0.0623  0.1272  0.1829
 1245PHE    SC1 2792   1.475  12.789  13.086  0.1168 -0.5116 -0.0475
 1245PHE    SC2 2793   1.585  13.001  13.057 -0.1490 -0.3418  0.1685
 1245PHE    SC3 2794   1.624  12.823  12.901 -0.0928 -0.0632 -0.1386
 1246ARG     BB 2795   1.436  13.244  13.602 -0.0122 -0.0829 -0.3783
 1246ARG    SC1 2796   1.635  13.220  13.755 -0.4764 -0.1003 -0.3020
 1246ARG    SC2 2797   1.571  13.153  14.089 -0.0723 -0.3636 -0.0073
 1247LYS     BB 2798   1.321  13.570  13.552 -0.0823  0.1170  0.0803
 1247LYS    SC1 2799   1.050  13.552  13.535 -0.0971 -0.1344  0.0055
 1247LYS    SC2 2800   0.884  13.631  13.776 -0.1695 -0.1937 -0.4686
 1248LEU     BB 2801   1.562  13.816  13.806  0.2888 -0.1085 -0.2020
 1248LEU    SC1 2802   1.709  13.675  13.975  0.1077 -0.1337 -0.0638
 1249ASP     BB 2803   1.309  14.051  13.814  0.0329  0.0739 -0.2423
 1249ASP    SC1 2804   1.090  14.076  13.944  0.0773 -0.2154 -0.1083
 1250GLY     BB 2805   1.124  14.040  13.485 -0.1546 -0.1884  0.0662
 1251ILE     BB 2806   1.466  13.982  13.370  0.0442  0.0399  0.0930
 1251ILE    SC1 2807   1.603  14.149  13.383 -0.2450 -0.2654  0.1819
 1252CYS     BB 2808   1.549  13.635  13.253  0.0607 -0.2043 -0.1601
 1252CYS    SC1 2809   1.429  13.512  13.086  0.0331 -0.2714 -0.0916
 1253TRP     BB 2810   1.847  13.443  13.302  0.2298  0.2269 -0.2925
 1253TRP    SC1 2811   1.999  13.564  13.479  0.1202  0.1524  0.0244
 1253TRP    SC2 2812   2.174  13.556  13.612  0.1114 -0.0304  0.0264
 1253TRP    SC3 2813   1.952  13.812  13.514  0.3070  0.1665  0.1757
 1253TRP    SC4 2814   2.155  13.787  13.705  0.0843 -0.1709  0.3722
 1254GLN     BB 2815   1.993  13.143  13.217  0.2069 -0.0803  0.1743
 1254GLN    SC1 2816   2.052  13.071  13.007 -0.0285  0.0276  0.1946
 1255VAL     BB 2817   2.160  12.982  13.495 -0.1028 -0.0885 -0.2511
 1255VAL    SC1 2818   2.074  13.080  13.646  0.2949 -0.0280 -0.0618
 1256ARG     BB 2819   2.366  12.657  13.413 -0.0414  0.2344 -0.1623
 1256ARG    SC1 2820   2.422  12.749  13.193  0.2361 -0.1759 -0.0510
 1256ARG    SC2 2821   2.698  12.756  12.977  0.0097 -0.2439 -0.3003
 1257GLN     BB 2822   2.507  12.332  13.588  0.1509 -0.1847 -0.0578
 1257GLN    SC1 2823   2.566  12.452  13.846 -0.0714  0.1661 -0.1078
 1258LEU     BB 2824   2.606  12.007  13.503  0.0122 -0.1762 -0.0071
 1258LEU    SC1 2825   2.715  11.860  13.312  0.1391  0.0220 -0.0890
 1259TYR     BB 2826   2.502  11.735  13.719 -0.0494 -0.1703 -0.0702
 1259TYR    SC1 2827   2.315  11.849  13.916  0.0161  0.2226  0.0483
 1259TYR    SC2 2828   2.197  11.859  13.707  0.0697  0.0062  0.0074
 1259TYR    SC3 2829   2.010  11.889  13.952 -0.0751 -0.3531 -0.0573
 1260GLY     BB 2830   2.657  11.514  13.698 -0.4220  0.3997 -0.1695
 1261ASP     BB 2831   2.611  11.217  13.744 -0.2014 -0.0803 -0.2061
 1261ASP    SC1 2832   2.525  10.996  13.650 -0.0887 -0.2734  0.1389
 1262THR     BB 2833   2.827  10.977  14.066  0.0254  0.2673  0.1209
 1262THR    SC1 2834   2.771  11.062  14.233 -0.2053  0.3421  0.0056
 1263GLY     BB 2835   2.815  10.672  13.934  0.0304 -0.0617  0.0776
 1264VAL     BB 2836   2.483  10.511  13.978  0.1237 -0.0243 -0.1123
 1264VAL    SC1 2837   2.467  10.328  14.057  0.2978  0.1068  0.2319
 1265LEU     BB 2838   2.119  10.670  13.791 -0.1367 -0.2599  0.0784
 1265LEU    SC1 2839   1.997  10.435  13.800 -0.4855 -0.0884 -0.1090
 1266GLY     BB 2840   2.015  10.911  13.954 -0.0697  0.2282  0.0031
 1267ARG     BB 2841   2.253  11.021  14.213  0.1487  0.2786  0.2098
 1267ARG    SC1 2842   2.359  10.827  14.339 -0.1995 -0.1872 -0.1308
 1267ARG    SC2 2843   2.669  10.656  14.452 -0.1065  0.1919  0.0701
 1268PHE     BB 2844   2.377  11.331  14.062  0.2239  0.0368 -0.0678
 1268PHE    SC1 2845   2.063  11.454  13.975  0.1859  0.0212 -0.0569
 1268PHE    SC2 2846   2.134  11.329  13.783  0.1007  0.1321 -0.1619
 1268PHE    SC3 2847   1.910  11.412  13.795  0.0526 -0.0258  0.0658
 1269LEU     BB 2848   2.624  11.584  14.197  0.2225  0.2516 -0.2224
 1269LEU    SC1 2849   2.842  11.533  14.338  0.0052  0.1125  0.0662
 1270LEU     BB 2850   2.829  11.880  14.059  0.1660  0.1436 -0.0224
 1270LEU    SC1 2851   2.693  12.105  14.087 -0.0099 -0.0301  0.5573
 1271GLN     BB 2852   3.130  11.870  14.085  0.1276  0.1623  0.1717
 1271GLN    SC1 2853   3.377  12.007  14.071  0.2984  0.0163  0.1456
 1272ALA     BB 2854   3.039  12.288  14.368  0.2625 -0.0413  0.2525
 1273ARG     BB 2855   3.151  12.501  14.103  0.1428  0.1775  0.1318
 1273ARG    SC1 2856   3.069  12.430  13.902  0.0276  0.0053 -0.0123
 1273ARG    SC2 2857   3.043  12.163  13.702 -0.0161  0.0593  0.3231
 1274ASP     BB 2858   3.183  12.778  14.531  0.2264 -0.0437  0.0745
 1274ASP    SC1 2859   3.415  12.675  14.504  0.2192 -0.0391 -0.0033
 1275ALA     BB 2860   2.950  12.778  14.680  0.0313  0.1423  0.2402
 1276ARG     BB 2861   3.063  12.533  14.959  0.1386  0.3168 -0.0864
 1276ARG    SC1 2862   3.235  12.660  15.099 -0.1460 -0.0947 -0.2996
 1276ARG    SC2 2863   3.493  12.893  14.947  0.0955  0.1874 -0.1181
 1277GLY     BB 2864   3.163  12.266  14.762  0.3764  0.1845 -0.2216
 1278ALA     BB 2865   3.001  11.942  14.612  0.1674 -0.1893  0.0881
 1279VAL     BB 2866   2.624  11.863  14.647 -0.0549 -0.1008 -0.0252
 1279VAL    SC1 2867   2.510  11.983  14.535  0.2325  0.3649  0.1734
 1280HIS     BB 2868   2.481  11.496  14.707 -0.3061  0.0358  0.0693
 1280HIS    SC1 2869   2.493  11.302  14.717 -0.1482  0.0328 -0.2083
 1280HIS    SC2 2870   2.488  11.109  14.717 -0.0491  0.0297 -0.1760
 1280HIS    SC3 2871   2.572  11.098  14.916  0.0437  0.1036 -0.2108
 1281VAL     BB 2872   2.142  11.484  14.477 -0.1583 -0.0422  0.1685
 1281VAL    SC1 2873   2.163  11.658  14.381 -0.1078 -0.1342  0.0121
 1282VAL     BB 2874   1.934  11.200  14.463  0.2622 -0.1217  0.0552
 1282VAL    SC1 2875   1.916  11.075  14.618  0.0060 -0.4860 -0.2634
 1283VAL     BB 2876   1.611  11.100  14.191 -0.0282 -0.4638  0.0608
 1283VAL    SC1 2877   1.571  11.148  14.001  0.2637  0.0223  0.1171
 1284ALA     BB 2878   1.302  11.065  14.389 -0.2240 -0.1702  0.1138
 1285GLU     BB 2879   1.084  10.998  14.220 -0.1217 -0.2951  0.1928
 1285GLU    SC1 2880   0.921  10.770  14.312  0.1669 -0.1331 -0.2873
 1286THR     BB 2881   0.955  11.054  13.782  0.1023 -0.3442  0.5090
 1286THR    SC1 2882   1.124  11.000  13.701 -0.0555  0.2045 -0.2170
 1287ASP     BB 2883   0.654  11.019  13.558 -0.1163 -0.1009 -0.4842
 1287ASP    SC1 2884   0.473  10.842  13.587 -0.0094 -0.1209  0.0843
 1288TYR     BB 2885   0.775  11.157  13.321  0.0910 -0.1596  0.1824
 1288TYR    SC1 2886   0.997  11.016  13.210 -0.0549  0.3789 -0.2813
 1288TYR    SC2 2887   0.854  11.061  13.023 -0.2572 -0.1603 -0.2602
 1288TYR    SC3 2888   0.945  10.765  13.035  0.2738  0.0155  0.1370
 1289GLN     BB 2889   0.455  11.321  13.180  0.2497  0.3089 -0.1231
 1289GLN    SC1 2890   0.314  11.280  13.028 -0.1960  0.0957 -0.2398
 1290SER     BB 2891   0.354  11.468  13.467  0.3048  0.0893  0.2764
 1290SER    SC1 2892   0.211  11.519  13.590 -0.0484 -0.1898 -0.0136
 1291PHE     BB 2893   0.626  11.472  13.837  0.1337  0.0808  0.3530
 1291PHE    SC1 2894   0.631  11.324  14.171  0.0670  0.0533 -0.0797
 1291PHE    SC2 2895   0.543  11.174  14.006  0.4828 -0.2516 -0.0288
 1291PHE    SC3 2896   0.533  11.116  14.238  0.3932 -0.0713  0.0132
 1292ALA     BB 2897   1.031  11.463  13.949  0.2011  0.2084 -0.3379
 1293VAL     BB 2898   1.128  11.536  14.251 -0.1079 -0.0573  0.2955
 1293VAL    SC1 2899   1.055  11.465  14.423  0.3113 -0.0331  0.4871
 1294LEU     BB 2900   1.498  11.545  14.374  0.0168  0.0898  0.1737
 1294LEU    SC1 2901   1.685  11.638  14.211  0.1266  0.1637  0.3417
 1295TYR     BB 2902   1.628  11.514  14.691 -0.2125 -0.1130  0.1679
 1295TYR    SC1 2903   1.654  11.294  14.923  0.1255  0.2615  0.1837
 1295TYR    SC2 2904   1.464  11.253  14.782  0.1881 -0.3708  0.2738
 1295TYR    SC3 2905   1.397  11.228  15.083  0.3053 -0.1150  0.3214
 1296LEU     BB 2906   1.897  11.706  14.730  0.2029 -0.1457 -0.1091
 1296LEU    SC1 2907   1.854  11.913  14.571 -0.1406 -0.1641 -0.0428
 1297GLU     BB 2908   2.195  11.795  15.044 -0.2115 -0.2930 -0.3315
 1297GLU    SC1 2909   2.214  11.574  15.115 -0.0033 -0.0589 -0.0384
 1298ARG     BB 2910   2.485  12.054  15.092  0.0630 -0.1348  0.0278
 1298ARG    SC1 2911   2.511  12.248  14.967  0.1709  0.2616 -0.3481
 1298ARG    SC2 2912   2.635  12.423  14.706 -0.1938 -0.2477 -0.2751
 1299ALA     BB 2913   2.584  11.959  15.391  0.0117  0.0838  0.1334
 1300GLY     BB 2914   2.363  11.793  15.572  0.0039 -0.0674 -0.2087
 1301GLN     BB 2915   2.027  11.962  15.469 -0.0930  0.0246  0.0060
 1301GLN    SC1 2916   1.974  12.092  15.698 -0.2068 -0.0649  0.3194
 1302LEU     BB 2917   1.799  11.868  15.262  0.1390 -0.0268 -0.3132
 1302LEU    SC1 2918   1.655  11.646  15.246 -0.1524  0.1169  0.2542
 1303SER     BB 2919   1.603  12.042  14.966  0.3397 -0.1797 -0.1941
 1303SER    SC1 2920   1.558  12.220  14.899 -0.1645 -0.2452 -0.0384
 1304VAL     BB 2921   1.306  11.831  14.803  0.0625  0.1199 -0.0767
 1304VAL    SC1 2922   1.260  11.694  14.942 -0.0079  0.0490 -0.1692
 1305LYS     BB 2923   1.215  11.982  14.513 -0.0792 -0.2733 -0.0335
 1305LYS    SC1 2924   1.404  12.104  14.435  0.2487  0.0519  0.1098
 1305LYS    SC2 2925   1.637  12.250  14.349  0.1325  0.0800 -0.0628
 1306LEU     BB 2926   0.958  11.958  14.306 -0.0490 -0.0831 -0.0208
 1306LEU    SC1 2927   0.712  11.861  14.319  0.0291 -0.2644  0.1105
 1307TYR     BB 2928   0.925  11.949  13.916  0.0728  0.1857 -0.1743
 1307TYR    SC1 2929   1.178  11.926  13.762  0.3067  0.1880  0.0989
 1307TYR    SC2 2930   1.267  11.937  13.985  0.2271 -0.0783  0.1451
 1307TYR    SC3 2931   1.407  11.723  13.809  0.0629 -0.1026  0.0427
 1308ALA     BB 2932   0.613  11.875  13.786  0.1384 -0.2152  0.2619
 1309ARG     BB 2933   0.505  11.951  13.347 -0.1685  0.2030  0.3490
 1309ARG    SC1 2934   0.588  11.941  13.103  0.0484 -0.0197  0.0099
 1309ARG    SC2 2935   0.511  11.737  12.840 -0.0875  0.0997  0.3163
 1310SER     BB 2936   0.219  12.172  13.382  0.0679 -0.1953 -0.0070
 1310SER    SC1 2937   0.032  12.171  13.327  0.0462 -0.1170  0.0651
 1311LEU     BB 2938   0.157  12.378  13.733  0.0755  0.1937  0.3133
 1311LEU    SC1 2939   0.068  12.619  13.796 -0.1903  0.2005 -0.0829
 1312PRO     BB 2940  21.385  12.225  13.869  0.0432 -0.1220 -0.1820
 1312PRO    SC1 2941  21.232  12.321  13.927  0.0355 -0.2294 -0.0251
 1313VAL     BB 2942  21.567  11.958  13.926 -0.1731 -0.1841 -0.2633
 1313VAL    SC1 2943   0.154  11.909  13.854 -0.0306 -0.1009  0.0315
 1314SER     BB 2944  21.330  11.561  14.041  0.1641 -0.0282 -0.1912
 1314SER    SC1 2945  21.411  11.431  13.920  0.0789 -0.0423 -0.2321
 1315ASP     BB 2946  21.237  11.507  14.430 -0.0262 -0.0920 -0.2367
 1315ASP    SC1 2947  21.124  11.607  14.635  0.1818 -0.2829 -0.0259
 1316SER     BB 2948  21.470  11.259  14.478  0.1568  0.1692 -0.1063
 1316SER    SC1 2949  21.412  11.089  14.555  0.3798  0.2158  0.1665
 1317VAL     BB 2950   0.155  11.422  14.344  0.2761  0.1227 -0.1364
 1317VAL    SC1 2951   0.205  11.494  14.164  0.0049  0.4013 -0.1018
 1318LEU     BB 2952   0.101  11.733  14.543 -0.2341 -0.0791  0.0530
 1318LEU    SC1 2953   0.007  11.927  14.389  0.1378  0.0664  0.0060
 1319SER     BB 2954   0.016  11.543  14.795  0.1485 -0.2482  0.0400
 1319SER    SC1 2955  21.497  11.445  14.921  0.3425 -0.1046  0.3260
 1320GLY     BB 2956   0.316  11.332  14.759  0.1226 -0.0651  0.0513
 1321PHE     BB 2957   0.512  11.598  14.789  0.2844  0.0424  0.1991
 1321PHE    SC1 2958   0.784  11.730  14.757 -0.1628 -0.0271  0.2067
 1321PHE    SC2 2959   0.620  11.905  14.778 -0.3007 -0.1329  0.0171
 1321PHE    SC3 2960   0.838  11.933  14.874 -0.3280  0.1375  0.0003
 1322GLU     BB 2961   0.408  11.652  15.129 -0.0935  0.2255  0.2886
 1322GLU    SC1 2962   0.236  11.895  15.180 -0.1836 -0.0617  0.4558
 1323GLN     BB 2963   0.497  11.337  15.212  0.0782  0.5149 -0.2495
 1323GLN    SC1 2964   0.427  11.178  15.434 -0.1228 -0.1222  0.0660
 1324ARG     BB 2965   0.809  11.380  15.112  0.1760  0.3597  0.0290
 1324ARG    SC1 2966   0.932  11.264  14.952 -0.3585  0.1046  0.1545
 1324ARG    SC2 2967   0.820  11.091  14.672 -0.2674  0.0200  0.1002
 1325VAL     BB 2968   0.853  11.643  15.309  0.2933 -0.0372  0.1006
 1325VAL    SC1 2969   0.872  11.841  15.333  0.0269  0.0118 -0.0729
 1326GLN     BB 2970   0.827  11.453  15.597 -0.0359  0.4494  0.2941
 1326GLN    SC1 2971   0.670  11.500  15.774 -0.3743 -0.2686 -0.0406
 1327GLU     BB 2972   1.048  11.203  15.504 -0.3736  0.1196  0.0396
 1327GLU    SC1 2973   0.969  10.985  15.355 -0.0846  0.0290 -0.1467
 1328ALA     BB 2974   1.291  11.446  15.512  0.0135  0.0437 -0.0243
 1329HIS     BB 2975   1.214  11.479  15.898  0.0675 -0.0896  0.2166
 1329HIS    SC1 2976   1.189  11.297  15.965 -0.1269 -0.1166  0.0679
 1329HIS    SC2 2977   1.170  11.111  16.010  0.1931 -0.1101  0.2303
 1329HIS    SC3 2978   0.968  11.139  16.079  0.1454 -0.3963  0.2127
 1330LEU     BB 2979   1.047  11.853  15.773  0.1038 -0.1095  0.1432
 1330LEU    SC1 2980   1.261  12.000  15.829  0.0808 -0.0550  0.0884
 1331THR     BB 2981   0.701  12.062  15.855 -0.2927 -0.1183 -0.0697
 1331THR    SC1 2982   0.777  12.166  16.002 -0.1533 -0.1216 -0.1392
 1332GLU     BB 2983   0.470  12.062  15.630 -0.0018 -0.0786 -0.2521
 1332GLU    SC1 2984   0.176  12.084  15.764  0.0619 -0.3957 -0.0265
 1333ASP     BB 2985   0.511  12.511  15.648  0.0508  0.2247  0.2479
 1333ASP    SC1 2986   0.441  12.574  15.885  0.1075 -0.0890  0.3489
 1334GLN     BB 2987   0.810  12.555  15.541 -0.2166  0.1617 -0.1438
 1334GLN    SC1 2988   1.042  12.396  15.644  0.1888 -0.3306 -0.0245
 1335ILE     BB 2989   0.753  12.382  15.213  0.1087 -0.3041  0.0100
 1335ILE    SC1 2990   0.588  12.233  15.212  0.0474 -0.0026  0.1273
 1336PHE     BB 2991   0.801  12.611  14.921 -0.1217  0.0169  0.0963
 1336PHE    SC1 2992   0.983  12.881  14.867 -0.1988 -0.0167 -0.0303
 1336PHE    SC2 2993   0.847  12.926  15.059 -0.1124 -0.0106  0.0300
 1336PHE    SC3 2994   0.879  13.096  14.893 -0.3344 -0.0765 -0.0808
 1337TYR     BB 2995   0.518  12.702  14.664 -0.2345 -0.3033 -0.1209
 1337TYR    SC1 2996   0.308  12.468  14.611 -0.0718  0.0878 -0.1655
 1337TYR    SC2 2997   0.312  12.526  14.844  0.1552  0.0274 -0.1538
 1337TYR    SC3 2998   0.285  12.221  14.796 -0.1847  0.0642 -0.2097
 1338PHE     BB 2999   0.567  12.879  14.392 -0.1009  0.1993 -0.0109
 1338PHE    SC1 3000   0.908  12.987  14.427  0.1576  0.1803 -0.2671
 1338PHE    SC2 3001   0.859  12.815  14.268 -0.0716 -0.2644  0.2764
 1338PHE    SC3 3002   1.082  12.840  14.352  0.0671  0.0234 -0.1718
 1339PRO     BB 3003   0.430  13.139  14.182 -0.1614  0.2195  0.2214
 1339PRO    SC1 3004   0.559  13.270  14.134 -0.1754  0.1122 -0.1205
 1340LYS     BB 3005   0.129  13.039  13.997 -0.0727 -0.0546  0.1342
 1340LYS    SC1 3006  21.551  13.176  14.108  0.1499 -0.0914  0.2352
 1340LYS    SC2 3007  21.273  13.216  14.187 -0.4083 -0.0583  0.2002
 1341TYR     BB 3008   0.221  13.194  13.661 -0.0095  0.1791 -0.0379
 1341TYR    SC1 3009   0.001  13.028  13.517 -0.0135 -0.1073 -0.0710
 1341TYR    SC2 3010   0.103  13.197  13.381 -0.0316 -0.0526 -0.0167
 1341TYR    SC3 3011  21.546  12.983  13.214  0.3654 -0.2601 -0.1088
 1342GLY     BB 3012   0.595  13.321  13.529 -0.0951 -0.0664 -0.2800
 1343PHE     BB 3013   0.777  13.082  13.429 -0.1410 -0.1877  0.2178
 1343PHE    SC1 3014   0.658  12.804  13.360 -0.1285 -0.1330 -0.3061
 1343PHE    SC2 3015   0.498  12.948  13.254 -0.2420 -0.1005 -0.0916
 1343PHE    SC3 3016   0.423  12.776  13.403 -0.0680  0.0211  0.1381
 1344CYS     BB 3017   1.089  13.208  13.119  0.1067 -0.2278 -0.2788
 1344CYS    SC1 3018   0.900  13.350  13.083  0.2216 -0.0404 -0.1411
 1345GLU     BB 3019   1.219  13.096  12.788  0.2946 -0.1392  0.0834
 1345GLU    SC1 3020   1.034  13.139  12.623 -0.0460  0.0500  0.0222
 1346ALA     BB 3021   1.542  13.203  12.620 -0.3377 -0.1919 -0.0497
 1347ALA     BB 3022   1.827  13.442  12.788  0.0567  0.2392 -0.3073
 1348ASP     BB 3023   1.948  13.640  12.619 -0.1162 -0.0728 -0.2471
 1348ASP    SC1 3024   1.939  13.879  12.532 -0.1794  0.1213  0.2828
 1349GLN     BB 3025   2.356  13.521  12.522 -0.4441  0.0278  0.0275
 1349GLN    SC1 3026   2.498  13.390  12.301  0.1166  0.2981  0.1606
 1350PHE     BB 3027   2.471  13.692  12.780 -0.1701 -0.2631  0.1459
 1350PHE    SC1 3028   2.780  13.757  12.922  0.0362  0.0814 -0.2237
 1350PHE    SC2 3029   2.862  13.732  12.697  0.2371  0.1121 -0.1540
 1350PHE    SC3 3030   3.015  13.781  12.876  0.0725  0.1233 -0.0168
 1351HIS     BB 3031   2.227  13.710  13.017 -0.0554  0.0678  0.0366
 1351HIS    SC1 3032   2.082  13.834  13.058 -0.2136 -0.0908 -0.0169
 1351HIS    SC2 3033   1.929  13.946  13.095 -0.1461  0.0011 -0.0527
 1351HIS    SC3 3034   2.028  14.122  13.021 -0.0499 -0.0775 -0.1115
 1352VAL     BB 3035   2.402  13.415  13.206  0.2142  0.0534 -0.1619
 1352VAL    SC1 3036   2.448  13.300  13.049  0.0614  0.0143 -0.1779
 1353LEU     BB 3037   2.567  13.242  13.498  0.2180 -0.3162 -0.0952
 1353LEU    SC1 3038   2.592  13.350  13.739 -0.0851 -0.2300 -0.1019
 1354ASP     BB 3039   2.773  13.047  13.374 -0.1095  0.1605 -0.0634
 1354ASP    SC1 3040   2.919  13.161  13.199  0.0007  0.1072 -0.0069
 1355GLU     BB 3041   2.874  12.775  13.583  0.0688  0.0303  0.0358
 1355GLU    SC1 3042   2.901  12.873  13.877  0.1227 -0.1269  0.0344
 1356VAL     BB 3043   2.868  12.474  13.410 -0.1022  0.1285  0.0961
 1356VAL    SC1 3044   3.042  12.431  13.320  0.0570  0.2432  0.3438
 1357TYR     BB 3045   2.356  17.178  25.813  0.0812  0.0832  0.0005
 1357TYR    SC1 3046   2.563  17.432  25.716 -0.0051  0.2364 -0.0058
 1357TYR    SC2 3047   2.528  17.437  25.954 -0.0692 -0.2824 -0.0022
 1357TYR    SC3 3048   2.823  17.377  25.877 -0.0574 -0.1578 -0.0555
 1358PHE     BB 3049   2.363  16.837  25.531  0.2313  0.0742 -0.1235
 1358PHE    SC1 3050   2.167  16.603  25.698 -0.0240  0.0066  0.1145
 1358PHE    SC2 3051   2.012  16.784  25.670 -0.0098 -0.0232 -0.1782
 1358PHE    SC3 3052   1.938  16.557  25.640 -0.0266 -0.0672  0.1839
 1359PRO     BB 3053   2.313  16.956  25.193  0.2546  0.2277  0.4389
 1359PRO    SC1 3054   2.283  17.143  25.174 -0.2158  0.0990 -0.1412
 1360GLU     BB 3055   2.241  16.727  24.914 -0.1954  0.0633  0.0371
 1360GLU    SC1 3056   2.012  16.643  24.915  0.1530 -0.2779 -0.1438
 1361SER     BB 3057   2.383  16.896  24.658  0.0608 -0.0630 -0.0493
 1361SER    SC1 3058   2.341  16.896  24.467  0.0359 -0.1830 -0.0443
 1362TRP     BB 3059   2.598  17.232  24.742 -0.2059  0.2315  0.0039
 1362TRP    SC1 3060   2.733  17.075  24.904  0.1651 -0.1656 -0.1840
 1362TRP    SC2 3061   2.728  16.863  24.965  0.2762 -0.1346 -0.0625
 1362TRP    SC3 3062   2.975  17.116  24.974 -0.0070  0.1359  0.2357
 1362TRP    SC4 3063   2.960  16.850  25.058  0.1735  0.1264  0.2367
 1363LEU     BB 3064   2.695  17.447  24.602  0.1877 -0.0839 -0.0186
 1363LEU    SC1 3065   2.939  17.507  24.518  0.1842  0.1641  0.1473
 1364TRP     BB 3066   2.488  17.543  24.328 -0.0845  0.0380  0.4493
 1364TRP    SC1 3067   2.330  17.753  24.357  0.6328  0.1830  0.0578
 1364TRP    SC2 3068   2.242  17.884  24.510 -0.1704 -0.2191 -0.0484
 1364TRP    SC3 3069   2.296  17.914  24.163 -0.1388 -0.0109  0.0275
 1364TRP    SC4 3070   2.208  18.086  24.366 -0.2892 -0.1485  0.0810
 1365GLU     BB 3071   2.786  17.924  24.227 -0.0953 -0.0877 -0.1510
 1365GLU    SC1 3072   2.711  18.079  24.442  0.0520  0.0703  0.0258
 1366VAL     BB 3073   2.760  18.045  23.902 -0.1165 -0.0916 -0.2605
 1366VAL    SC1 3074   2.590  18.141  23.859 -0.3548 -0.3984 -0.0115
 1367HIS     BB 3075   3.049  18.296  23.858  0.0760 -0.2574  0.1341
 1367HIS    SC1 3076   3.172  18.239  23.998  0.0778  0.0373  0.2558
 1367HIS    SC2 3077   3.307  18.169  24.117  0.4510 -0.1963 -0.3009
 1367HIS    SC3 3078   3.419  18.353  24.110  0.2008 -0.0278  0.0444
 1368LEU     BB 3079   3.264  18.445  23.610  0.2049  0.0933  0.2909
 1368LEU    SC1 3080   3.090  18.607  23.494  0.2858  0.1093  0.1923
 1369VAL     BB 3081   3.629  18.397  23.664  0.0654 -0.1314 -0.0408
 1369VAL    SC1 3082   3.660  18.203  23.699  0.0351 -0.0310  0.5592
 1370PRO     BB 3083   3.807  18.651  23.473  0.0622  0.0292  0.1399
 1370PRO    SC1 3084   3.831  18.837  23.444 -0.0663 -0.0152 -0.2696
 1371ARG     BB 3085   4.051  18.423  23.428 -0.0157 -0.0713 -0.0196
 1371ARG    SC1 3086   4.250  18.495  23.293  0.1075  0.1271 -0.1452
 1371ARG    SC2 3087   4.285  18.784  23.158 -0.0319  0.1517  0.0478
 1372ARG     BB 3088   4.131  18.252  23.812 -0.0066 -0.1785 -0.0730
 1372ARG    SC1 3089   4.356  18.233  23.841 -0.2003 -0.5790 -0.0695
 1372ARG    SC2 3090   4.532  17.950  23.864  0.3735  0.0942 -0.1002
 1373LYS     BB 3091   3.888  18.331  24.125 -0.1042 -0.0842  0.1964
 1373LYS    SC1 3092   3.835  18.564  24.038  0.1059  0.2501  0.0402
 1373LYS    SC2 3093   3.682  18.807  23.958  0.0740 -0.1882 -0.2321
 1374GLN     BB 3094   3.800  18.165  24.481 -0.0419  0.0574  0.0979
 1374GLN    SC1 3095   4.021  18.275  24.589 -0.4131 -0.1647 -0.1445
 1375LEU     BB 3096   3.588  17.999  24.627  0.1030 -0.0959  0.1336
 1375LEU    SC1 3097   3.405  17.851  24.504  0.2615 -0.1624 -0.0249
 1376GLN     BB 3098   3.639  17.958  24.960 -0.0152 -0.0674 -0.0843
 1376GLN    SC1 3099   3.704  18.003  25.230 -0.0308  0.0018  0.0557
 1377PHE     BB 3100   3.313  17.716  25.135 -0.0237  0.0072  0.1191
 1377PHE    SC1 3101   3.199  17.499  24.920 -0.2012  0.4409 -0.2737
 1377PHE    SC2 3102   3.434  17.449  24.931 -0.3434 -0.1418  0.2773
 1377PHE    SC3 3103   3.302  17.368  24.747 -0.0838  0.3406 -0.1288
 1378ALA     BB 3104   3.293  17.497  25.388 -0.0902 -0.3895 -0.1511
 1379LEU     BB 3105   3.225  17.199  25.367 -0.0582 -0.1109 -0.1062
 1379LEU    SC1 3106   3.383  17.007  25.459  0.0170 -0.0216 -0.0463
 1380PRO     BB 3107   2.895  17.089  25.497 -0.1742 -0.0004 -0.1073
 1380PRO    SC1 3108   2.726  17.126  25.418 -0.2042 -0.2028 -0.1395
 1381ASP     BB 3109   2.888  16.883  25.840 -0.1452 -0.0829  0.0708
 1381ASP    SC1 3110   2.662  16.893  25.957 -0.0408 -0.1234  0.2775
 1382SER     BB 3111   2.877  16.561  25.620  0.0015 -0.1614  0.0020
 1382SER    SC1 3112   2.813  16.594  25.439  0.0320  0.0687  0.0320
 1383LEU     BB 3113   3.052  16.250  25.675 -0.1021 -0.1138  0.0654
 1383LEU    SC1 3114   3.205  16.160  25.872  0.3809  0.0913 -0.2105
 1384THR     BB 3115   3.155  16.144  25.256  0.1675 -0.0212  0.0655
 1384THR    SC1 3116   2.989  16.221  25.189  0.1386  0.0828  0.2558
 1385THR     BB 3117   3.333  16.194  24.871 -0.1544  0.1241 -0.1716
 1385THR    SC1 3118   3.434  16.090  24.741  0.1907  0.1383  0.0805
 1386TRP     BB 3119   3.180  16.510  24.747 -0.2316 -0.1433 -0.0189
 1386TRP    SC1 3120   3.327  16.712  24.849 -0.1691  0.1052 -0.0900
 1386TRP    SC2 3121   3.435  16.778  25.030 -0.2481  0.0869 -0.0378
 1386TRP    SC3 3122   3.373  16.923  24.713  0.5853 -0.2099 -0.3340
 1386TRP    SC4 3123   3.501  17.005  24.949  0.1397 -0.0624 -0.1382
 1387GLU     BB 3124   3.192  16.587  24.383  0.3144 -0.2398  0.0283
 1387GLU    SC1 3125   3.121  16.497  24.206 -0.0135 -0.1274 -0.1275
 1388ILE     BB 3126   3.236  16.958  24.274  0.0570  0.1020 -0.0709
 1388ILE    SC1 3127   3.290  17.177  24.311 -0.0833  0.1851  0.2497
 1389GLN     BB 3128   3.174  16.988  23.886  0.0002 -0.1442  0.3381
 1389GLN    SC1 3129   3.112  16.867  23.664 -0.0291  0.4877 -0.3321
 1390GLY     BB 3130   3.240  17.337  23.686  0.1305  0.0887 -0.2085
 1391VAL     BB 3131   3.132  17.377  23.343 -0.0080  0.1063  0.0513
 1391VAL    SC1 3132   2.936  17.413  23.335  0.0181  0.2946  0.2174
 1392GLY     BB 3133   3.265  17.710  23.173  0.2859  0.0994  0.1760
 1393ILE     BB 3134   3.108  17.830  22.994  0.0214 -0.3282  0.0942
 1393ILE    SC1 3135   2.895  17.727  22.902  0.1531  0.2792  0.2305
 1394SER     BB 3136   3.244  18.116  22.734  0.0077  0.0255  0.1956
 1394SER    SC1 3137   3.255  18.303  22.788 -0.0861  0.0633  0.0846
 1395ASN     BB 3138   3.310  18.128  22.338 -0.0820 -0.0244  0.0815
 1395ASN    SC1 3139   3.192  18.318  22.225 -0.1149 -0.0831  0.0130
 1396THR     BB 3140   3.496  17.867  22.332  0.0970  0.0614 -0.1167
 1396THR    SC1 3141   3.689  17.854  22.308  0.0982  0.1980 -0.1814
 1397GLY     BB 3142   3.250  17.627  22.433 -0.0998  0.0189  0.3117
 1398ILE     BB 3143   3.167  17.399  22.698  0.0678 -0.0954 -0.1819
 1398ILE    SC1 3144   3.087  17.188  22.618  0.0358 -0.1507  0.2749
 1399CYS     BB 3145   3.385  17.227  22.940  0.0158  0.2920 -0.0141
 1399CYS    SC1 3146   3.567  17.372  22.998  0.3663 -0.1067 -0.1050
 1400VAL     BB 3147   3.289  17.002  23.170  0.0399 -0.0305 -0.2082
 1400VAL    SC1 3148   3.186  16.843  23.105 -0.3935  0.0980  0.1489
 1401ALA     BB 3149   3.577  17.005  23.393  0.1770 -0.0369 -0.0574
 1402ASP     BB 3150   3.779  16.735  23.576  0.0464  0.1918 -0.3633
 1402ASP    SC1 3151   3.895  16.517  23.514  0.0138  0.0326  0.1241
 1403THR     BB 3152   3.520  16.625  23.870 -0.1190 -0.2370 -0.0193
 1403THR    SC1 3153   3.466  16.437  23.880 -0.1575 -0.2013  0.5019
 1404VAL     BB 3154   3.640  16.735  24.210 -0.3655 -0.0841 -0.0527
 1404VAL    SC1 3155   3.720  16.905  24.281 -0.1597 -0.1908 -0.0297
 1405LYS     BB 3156   3.621  16.467  24.474 -0.1108 -0.0884  0.3061
 1405LYS    SC1 3157   3.595  16.255  24.312  0.1530 -0.0376 -0.0305
 1405LYS    SC2 3158   3.385  16.076  24.199 -0.1721 -0.0376  0.1548
 1406ALA     BB 3159   3.731  16.505  24.764  0.0146  0.1675 -0.1246
 1407LYS     BB 3160   3.691  16.353  25.147  0.2235  0.0065 -0.1138
 1407LYS    SC1 3161   3.812  16.140  25.049 -0.0672  0.2182 -0.0525
 1407LYS    SC2 3162   3.978  16.069  24.821  0.0342  0.0807  0.0120
 1408VAL     BB 3163   3.519  16.462  25.475 -0.1083 -0.1570 -0.3298
 1408VAL    SC1 3164   3.332  16.521  25.440 -0.1092  0.0280 -0.0240
 1409PHE     BB 3165   3.666  16.216  25.775  0.1017  0.1412 -0.0292
 1409PHE    SC1 3166   3.911  16.025  25.728 -0.0046 -0.2467 -0.2738
 1409PHE    SC2 3167   3.994  16.236  25.807 -0.1564 -0.3414  0.1437
 1409PHE    SC3 3168   4.148  16.067  25.733 -0.0077 -0.2892  0.3308
 1410LYS     BB 3169   3.635  16.176  26.133 -0.1177  0.1188 -0.3464
 1410LYS    SC1 3170   3.559  16.337  26.327 -0.0056 -0.1724  0.2021
 1410LYS    SC2 3171   3.493  16.616  26.396  0.1960  0.1109  0.1038
 1411ASP     BB 3172   3.735  15.899  26.251  0.0464 -0.0918  0.0571
 1411ASP    SC1 3173   3.978  15.825  26.226  0.0638  0.0274 -0.1247
 1412VAL     BB 3174   3.429  15.819  26.536  0.2055 -0.0204  0.1185
 1412VAL    SC1 3175   3.570  15.845  26.675  0.2141 -0.0401  0.1147
 1413PHE     BB 3176   3.049  15.898  26.530  0.0958 -0.1574  0.0873
 1413PHE    SC1 3177   3.104  16.244  26.463  0.1072  0.2006  0.0054
 1413PHE    SC2 3178   2.973  16.154  26.283  0.0449 -0.0873  0.1942
 1413PHE    SC3 3179   2.997  16.392  26.307 -0.5762 -0.0253  0.2510
 1414LEU     BB 3180   2.736  15.743  26.472  0.0723  0.0476  0.2121
 1414LEU    SC1 3181   2.559  15.712  26.667 -0.2645  0.0111 -0.0972
 1415GLU     BB 3182   2.556  15.677  26.166  0.1311 -0.4693  0.1775
 1415GLU    SC1 3183   2.601  15.925  25.986 -0.0181 -0.0187  0.1098
 1416MET     BB 3184   2.206  15.573  26.175  0.0836 -0.0320  0.1966
 1416MET    SC1 3185   2.096  15.853  26.286  0.3105  0.2157  0.2457
 1417ASN     BB 3186   1.964  15.452  26.008 -0.1195  0.0507 -0.1335
 1417ASN    SC1 3187   1.837  15.242  25.964 -0.2063  0.0550  0.0912
 1418ILE     BB 3188   1.721  15.726  25.931 -0.0828  0.1982 -0.1543
 1418ILE    SC1 3189   1.639  15.868  26.063  0.2690 -0.3951  0.1876
 1419PRO     BB 3190   1.428  15.535  25.724 -0.3650 -0.1924 -0.0080
 1419PRO    SC1 3191   1.394  15.365  25.802 -0.2811 -0.2138 -0.0188
 1420TYR     BB 3192   1.334  15.780  25.485  0.2437  0.0321  0.1664
 1420TYR    SC1 3193   1.411  16.075  25.647  0.1575  0.0660  0.0358
 1420TYR    SC2 3194   1.436  16.111  25.412 -0.1289  0.2821  0.0382
 1420TYR    SC3 3195   1.536  16.351  25.581  0.0006  0.1612  0.1315
 1421SER     BB 3196   0.996  15.876  25.580  0.1971 -0.1073 -0.1512
 1421SER    SC1 3197   0.806  15.877  25.534  0.0671  0.0712  0.3804
 1422VAL     BB 3198   0.872  15.727  26.006 -0.0186  0.2360 -0.1173
 1422VAL    SC1 3199   1.046  15.651  26.068 -0.2161  0.0346  0.1992
 1423VAL     BB 3200   0.564  15.645  25.925 -0.1436 -0.4140 -0.0057
 1423VAL    SC1 3201   0.479  15.599  25.750 -0.0653 -0.1989 -0.1002
 1424ARG     BB 3202   0.342  15.851  26.250  0.0013 -0.0918  0.0766
 1424ARG    SC1 3203   0.220  16.058  26.282  0.1616 -0.2225  0.1186
 1424ARG    SC2 3204  21.539  16.255  26.379 -0.0777  0.2193 -0.3536
 1425GLY     BB 3205   0.233  15.660  26.539  0.1909  0.2235  0.1347
 1426GLU     BB 3206   0.365  15.418  26.479 -0.1650  0.0388 -0.1932
 1426GLU    SC1 3207   0.283  15.127  26.470 -0.0277  0.0501  0.1103
 1427GLN     BB 3208   0.703  15.272  26.701  0.3604  0.1016 -0.1741
 1427GLN    SC1 3209   0.772  15.055  26.923  0.2933 -0.0681 -0.2525
 1428ILE     BB 3210   1.028  15.111  26.529 -0.0093  0.1151  0.3831
 1428ILE    SC1 3211   1.053  15.304  26.428 -0.3268 -0.0009  0.0351
 1429GLN     BB 3212   1.363  14.972  26.601 -0.1944  0.2379 -0.1704
 1429GLN    SC1 3213   1.508  14.781  26.666 -0.0796  0.1514  0.0781
 1430LEU     BB 3214   1.605  15.211  26.394 -0.2329 -0.3514 -0.2032
 1430LEU    SC1 3215   1.493  15.425  26.286 -0.0005 -0.0895  0.0675
 1431LYS     BB 3216   1.908  15.084  26.392 -0.1025 -0.3200  0.0066
 1431LYS    SC1 3217   2.005  14.856  26.482 -0.0146 -0.1747  0.2259
 1431LYS    SC2 3218   2.027  14.556  26.472  0.0808  0.0959 -0.1680
 1432GLY     BB 3219   2.210  15.287  26.375  0.2858 -0.1879 -0.1446
 1433THR     BB 3220   2.563  15.205  26.494 -0.0182  0.0571 -0.0388
 1433THR    SC1 3221   2.692  15.193  26.348  0.1929 -0.2805  0.1696
 1434VAL     BB 3222   2.934  15.352  26.695 -0.0576  0.1107 -0.1182
 1434VAL    SC1 3223   2.834  15.359  26.869 -0.1795 -0.1161 -0.1779
 1435TYR     BB 3224   3.229  15.424  26.513  0.0345 -0.1953 -0.1659
 1435TYR    SC1 3225   3.301  15.517  26.217  0.0587 -0.1480  0.1028
 1435TYR    SC2 3226   3.072  15.445  26.213 -0.0607  0.2210  0.1237
 1435TYR    SC3 3227   3.120  15.699  26.043  0.4677 -0.2286 -0.4098
 1436ASN     BB 3228   3.534  15.344  26.640  0.0312  0.1322 -0.0907
 1436ASN    SC1 3229   3.630  15.410  26.861  0.2899 -0.4485 -0.0230
 1437TYR     BB 3230   3.782  15.368  26.375  0.0068  0.1834  0.1321
 1437TYR    SC1 3231   3.678  15.361  26.077  0.0163  0.0595  0.1284
 1437TYR    SC2 3232   3.591  15.157  26.170 -0.1332  0.0929  0.0637
 1437TYR    SC3 3233   3.649  15.136  25.866 -0.3907  0.2250  0.0024
 1438ARG     BB 3234   4.052  15.491  26.643 -0.0004 -0.0682 -0.1402
 1438ARG    SC1 3235   4.127  15.726  26.641  0.0305 -0.2404 -0.0399
 1438ARG    SC2 3236   4.298  15.980  26.521  0.3067  0.0206  0.2692
 1439THR     BB 3237   4.262  15.175  26.747  0.3128 -0.1198 -0.1296
 1439THR    SC1 3238   4.437  15.194  26.663  0.4442 -0.0512  0.1548
 1440SER     BB 3239   4.224  15.183  27.160  0.0785 -0.0302 -0.1627
 1440SER    SC1 3240   4.333  15.187  27.322  0.0109  0.0877 -0.1202
 1441GLY     BB 3241   3.840  15.127  27.176 -0.2758  0.2629  0.0598
 1442MET     BB 3242   3.668  15.399  27.495  0.0323  0.1624  0.3065
 1442MET    SC1 3243   3.899  15.324  27.603  0.0547 -0.2402 -0.1420
 1443GLN     BB 3244   3.402  15.533  27.616  0.0157  0.1109  0.0937
 1443GLN    SC1 3245   3.445  15.550  27.893  0.2081  0.0132 -0.3196
 1444PHE     BB 3246   3.072  15.649  27.457  0.1886 -0.0836 -0.1521
 1444PHE    SC1 3247   3.174  15.534  27.148 -0.3654 -0.2812 -0.0689
 1444PHE    SC2 3248   3.036  15.728  27.124 -0.0378 -0.0307  0.0633
 1444PHE    SC3 3249   3.193  15.670  26.951  0.0878  0.0024  0.1663
 1445CYS     BB 3250   2.757  15.760  27.598 -0.1530  0.1692  0.1795
 1445CYS    SC1 3251   2.605  15.890  27.732 -0.3262  0.1805 -0.0269
 1446VAL     BB 3252   2.466  15.832  27.289  0.0167  0.1647 -0.0674
 1446VAL    SC1 3253   2.473  15.681  27.159  0.0645  0.0741  0.0416
 1447LYS     BB 3254   2.146  16.019  27.376 -0.0825 -0.2419  0.0081
 1447LYS    SC1 3255   2.216  16.232  27.513  0.1747 -0.0198  0.0604
 1447LYS    SC2 3256   2.475  16.344  27.600 -0.2658  0.2486 -0.1702
 1448MET     BB 3257   1.869  16.175  27.215 -0.1797  0.0418 -0.0561
 1448MET    SC1 3258   1.723  16.021  27.105  0.1722 -0.3613 -0.2095
 1449SER     BB 3259   1.817  16.541  27.210  0.0220  0.0922 -0.0937
 1449SER    SC1 3260   1.888  16.657  27.349 -0.0560  0.0178  0.0093
 1450ALA     BB 3261   1.476  16.451  27.001  0.1790 -0.0544  0.0519
 1451VAL     BB 3262   1.258  16.686  26.970 -0.0260 -0.2544 -0.4060
 1451VAL    SC1 3263   1.240  16.825  26.827 -0.0158  0.0514 -0.1113
 1452GLU     BB 3264   0.952  16.617  27.195  0.1835  0.0439  0.0219
 1452GLU    SC1 3265   1.023  16.440  27.428  0.0057 -0.4047 -0.0048
 1453GLY     BB 3266   0.794  16.521  26.918 -0.1360 -0.0193  0.1368
 1454ILE     BB 3267   0.949  16.202  26.928  0.1855  0.2855 -0.3113
 1454ILE    SC1 3268   1.152  16.138  26.848 -0.0405 -0.0592 -0.3011
 1455CYS     BB 3269   0.853  15.955  27.183  0.0631 -0.1664 -0.0392
 1455CYS    SC1 3270   0.818  16.003  27.415 -0.1880 -0.2734 -0.0548
 1456THR     BB 3271   1.188  15.729  27.284  0.1271 -0.4328  0.0235
 1456THR    SC1 3272   1.360  15.753  27.195  0.1415 -0.1516  0.1254
 1457SER     BB 3273   1.221  15.458  27.584 -0.1402  0.1332  0.1376
 1457SER    SC1 3274   1.101  15.373  27.712  0.0320 -0.0150  0.2016
 1458GLU     BB 3275   1.554  15.591  27.653  0.0151 -0.1653  0.2136
 1458GLU    SC1 3276   1.736  15.838  27.612 -0.0428  0.2458 -0.0702
 1459SER     BB 3277   1.303  15.960  27.999 -0.0657 -0.2248 -0.2477
 1459SER    SC1 3278   1.143  15.953  27.888 -0.3119 -0.1944  0.1022
 1460PRO     BB 3279   1.402  15.994  28.343 -0.1762 -0.1887  0.0521
 1460PRO    SC1 3280   1.457  15.898  28.497 -0.0999 -0.0357  0.1207
 1461VAL     BB 3281   1.592  16.340  28.255  0.1333  0.0493 -0.1638
 1461VAL    SC1 3282   1.525  16.527  28.231 -0.3880 -0.1475 -0.3021
 1462ILE     BB 3283   1.870  16.290  28.454  0.2759  0.1682 -0.3191
 1462ILE    SC1 3284   1.946  16.107  28.563 -0.0992 -0.0641  0.0083
 1463ASP     BB 3285   2.008  16.583  28.501  0.3751 -0.0530 -0.2299
 1463ASP    SC1 3286   2.167  16.732  28.633 -0.0348  0.1498  0.0400
 1464HIS     BB 3287   1.834  16.895  28.313 -0.1629 -0.0116  0.0606
 1464HIS    SC1 3288   1.829  17.049  28.433  0.1797 -0.0162  0.0780
 1464HIS    SC2 3289   1.846  17.190  28.563 -0.0786  0.1460 -0.0623
 1464HIS    SC3 3290   1.729  17.326  28.443 -0.1679 -0.1265 -0.2857
 1465GLN     BB 3291   1.558  16.955  28.010  0.0051  0.2202 -0.0272
 1465GLN    SC1 3292   1.294  16.933  28.055 -0.0937  0.0385 -0.0513
 1466GLY     BB 3293   1.758  16.900  27.823  0.0913 -0.0881  0.3787
 1467THR     BB 3294   1.984  16.645  27.868  0.0663  0.0720 -0.0135
 1467THR    SC1 3295   2.141  16.587  27.968  0.0427  0.0193 -0.0067
 1468LYS     BB 3296   1.744  16.346  27.833  0.1123  0.0333 -0.1623
 1468LYS    SC1 3297   1.573  16.287  27.656 -0.0155 -0.1929  0.0711
 1468LYS    SC2 3298   1.392  16.159  27.477  0.1449 -0.1914 -0.6570
 1469SER     BB 3299   1.969  16.063  27.959  0.0879 -0.0078  0.0427
 1469SER    SC1 3300   2.159  16.100  27.933  0.0179  0.2761 -0.0743
 1470SER     BB 3301   1.817  15.801  28.148  0.1227 -0.0212 -0.1197
 1470SER    SC1 3302   1.684  15.672  28.088  0.0306  0.0913 -0.1568
 1471LYS     BB 3303   2.153  15.715  28.338 -0.0435 -0.0206 -0.0200
 1471LYS    SC1 3304   2.050  15.617  28.533 -0.0168  0.1036  0.0490
 1471LYS    SC2 3305   2.046  15.656  28.852  0.1359 -0.2118  0.0075
 1472CYS     BB 3306   2.437  15.683  28.137 -0.0004  0.0638 -0.0310
 1472CYS    SC1 3307   2.604  15.844  28.198  0.2076 -0.1230 -0.1048
 1473VAL     BB 3308   2.546  15.348  27.950 -0.0578  0.1396 -0.1150
 1473VAL    SC1 3309   2.397  15.239  27.874  0.1205 -0.1564 -0.0458
 1474ARG     BB 3310   2.861  15.341  27.950 -0.1427 -0.0815  0.0218
 1474ARG    SC1 3311   2.982  15.557  28.046 -0.0295 -0.0893 -0.0528
 1474ARG    SC2 3312   3.062  15.858  27.963  0.0043  0.1218 -0.0966
 1475GLN     BB 3313   2.888  15.186  27.578 -0.0732 -0.3729  0.2412
 1475GLN    SC1 3314   2.635  15.322  27.433  0.3236 -0.3217 -0.0098
 1476LYS     BB 3315   3.204  15.091  27.473  0.0158  0.0597  0.0191
 1476LYS    SC1 3316   3.367  14.951  27.618  0.2104  0.0916 -0.1323
 1476LYS    SC2 3317   3.656  14.901  27.671  0.0894 -0.4045 -0.5103
 1477VAL     BB 3318   3.357  15.067  27.161  0.2589  0.2993 -0.1343
 1477VAL    SC1 3319   3.268  15.120  26.989 -0.0776 -0.0765 -0.0794
 1478GLU     BB 3320   3.697  14.888  27.154  0.0149 -0.1747  0.0262
 1478GLU    SC1 3321   3.652  14.621  27.283 -0.1919 -0.0933  0.3412
 1479GLY     BB 3322   3.962  14.978  26.860 -0.0118  0.3730  0.3932
 1480SER     BB 3323   3.979  15.023  26.510  0.1295  0.2237  0.3178
 1480SER    SC1 3324   4.061  14.955  26.347 -0.0367  0.2834  0.2085
 1481SER     BB 3325   3.562  14.810  26.563  0.0250  0.0281 -0.0653
 1481SER    SC1 3326   3.595  14.727  26.389  0.0557 -0.2547  0.0726
 1482SER     BB 3327   3.159  14.921  26.557 -0.0220 -0.0512  0.0769
 1482SER    SC1 3328   3.145  14.967  26.368  0.0440 -0.0871  0.0642
 1483HIS     BB 3329   2.860  14.851  26.774  0.0573 -0.0723  0.1903
 1483HIS    SC1 3330   2.856  14.898  26.964 -0.1153  0.0081  0.1709
 1483HIS    SC2 3331   2.844  14.970  27.142 -0.3438  0.2598  0.0491
 1483HIS    SC3 3332   2.662  14.862  27.182 -0.2698  0.1336  0.0491
 1484LEU     BB 3333   2.533  14.830  26.647 -0.1056  0.0813  0.2057
 1484LEU    SC1 3334   2.350  14.706  26.793 -0.1983 -0.1514 -0.1057
 1485VAL     BB 3335   2.295  15.179  26.835 -0.2238  0.0938 -0.0600
 1485VAL    SC1 3336   2.280  15.377  26.851 -0.0324  0.1003  0.0393
 1486THR     BB 3337   1.924  15.096  26.904 -0.0348 -0.0519  0.0460
 1486THR    SC1 3338   1.876  14.922  26.979  0.0844 -0.0754  0.0664
 1487PHE     BB 3339   1.645  15.361  26.855  0.1244  0.0932  0.2534
 1487PHE    SC1 3340   1.731  15.683  26.805 -0.0175  0.1936 -0.1539
 1487PHE    SC2 3341   1.814  15.545  26.627  0.0801  0.0693 -0.0120
 1487PHE    SC3 3342   1.715  15.758  26.578  0.0465  0.0058 -0.2210
 1488THR     BB 3343   1.305  15.286  26.908 -0.1112  0.3733 -0.0249
 1488THR    SC1 3344   1.179  15.239  27.049 -0.0821 -0.1076 -0.1550
 1489VAL     BB 3345   1.091  15.618  26.778 -0.2489  0.2325 -0.1898
 1489VAL    SC1 3346   1.238  15.709  26.677 -0.0117  0.0474 -0.0096
 1490LEU     BB 3347   0.796  15.617  26.800 -0.1477  0.3435 -0.2289
 1490LEU    SC1 3348   0.572  15.619  26.941 -0.0483  0.1758 -0.0665
 1491PRO     BB 3349   0.700  15.924  26.576  0.0190  0.0214 -0.2327
 1491PRO    SC1 3350   0.876  15.951  26.511  0.2057 -0.2704  0.1388
 1492LEU     BB 3351   0.437  16.182  26.692 -0.0046 -0.1119 -0.0501
 1492LEU    SC1 3352   0.469  16.135  26.951  0.0080 -0.0428 -0.0386
 1493GLU     BB 3353   0.365  16.452  26.556  0.1906  0.1306  0.1435
 1493GLU    SC1 3354   0.318  16.649  26.672 -0.0274  0.1482  0.1625
 1494LEU     BB 3355   0.372  16.535  26.132 -0.1102  0.0655  0.0234
 1494LEU    SC1 3356   0.141  16.487  26.011 -0.1856 -0.0565  0.2162
 1495GLY     BB 3357   0.643  16.730  25.960 -0.0190 -0.0450  0.1876
 1496LEU     BB 3358   0.954  16.719  25.986 -0.0413 -0.1666 -0.0670
 1496LEU    SC1 3359   1.114  16.850  25.820  0.2565 -0.2917  0.1189
 1497HIS     BB 3360   1.149  16.726  26.291 -0.0261 -0.1614 -0.0696
 1497HIS    SC1 3361   1.094  16.580  26.408 -0.1704  0.0044  0.0670
 1497HIS    SC2 3362   1.044  16.438  26.530  0.0996  0.1109  0.3044
 1497HIS    SC3 3363   0.839  16.441  26.462  0.1227 -0.4901  0.1950
 1498ASN     BB 3364   1.509  16.783  26.459 -0.2360  0.1017 -0.1673
 1498ASN    SC1 3365   1.730  16.877  26.391 -0.1003  0.0940  0.2579
 1499ILE     BB 3366   1.674  16.412  26.615 -0.1100  0.1286 -0.3027
 1499ILE    SC1 3367   1.534  16.233  26.536 -0.0594 -0.1799  0.2232
 1500ASN     BB 3368   1.972  16.536  26.742  0.3119  0.0220 -0.0447
 1500ASN    SC1 3369   1.998  16.782  26.782 -0.0322  0.0551 -0.0174
 1501PHE     BB 3370   2.189  16.329  26.764  0.3245 -0.1470  0.0184
 1501PHE    SC1 3371   2.245  16.049  26.898 -0.3072  0.1619  0.2016
 1501PHE    SC2 3372   2.037  16.055  26.778 -0.1195  0.0163 -0.1314
 1501PHE    SC3 3373   2.132  15.845  26.844 -0.2059  0.0949  0.2469
 1502SER     BB 3374   2.479  16.435  27.092 -0.2917  0.0617  0.0056
 1502SER    SC1 3375   2.383  16.592  27.160 -0.1099  0.2194 -0.1004
 1503LEU     BB 3376   2.734  16.154  27.163  0.0757 -0.3264 -0.1067
 1503LEU    SC1 3377   2.749  16.069  26.912 -0.1706 -0.2050 -0.1641
 1504GLU     BB 3378   2.916  16.173  27.431  0.3732 -0.2697 -0.1051
 1504GLU    SC1 3379   3.015  16.374  27.732  0.1269 -0.3044  0.1301
 1505THR     BB 3380   3.258  16.012  27.431  0.0420 -0.1786  0.2100
 1505THR    SC1 3381   3.366  16.045  27.590  0.1874  0.0402  0.0660
 1506TRP     BB 3382   3.597  15.971  27.149  0.1731 -0.1207  0.0584
 1506TRP    SC1 3383   3.830  15.844  27.112  0.1104 -0.1359  0.3595
 1506TRP    SC2 3384   3.939  15.657  27.152  0.2732 -0.1723 -0.2264
 1506TRP    SC3 3385   4.038  15.983  27.059 -0.0457 -0.0714 -0.0979
 1506TRP    SC4 3386   4.171  15.748  27.133  0.1953  0.0316 -0.2047
 1507PHE     BB 3387   3.603  16.363  27.138  0.1876  0.0185  0.0864
 1507PHE    SC1 3388   3.651  16.326  26.813 -0.1680  0.2274  0.1874
 1507PHE    SC2 3389   3.864  16.384  26.909 -0.0810  0.0389  0.1104
 1507PHE    SC3 3390   3.854  16.246  26.713 -0.2669  0.2434 -0.0257
 1508GLY     BB 3391   3.385  16.470  27.279 -0.3250 -0.3031 -0.0219
 1509LYS     BB 3392   3.091  16.522  27.251  0.0828  0.3290 -0.1909
 1509LYS    SC1 3393   2.929  16.691  27.317 -0.2433  0.0558 -0.1026
 1509LYS    SC2 3394   2.749  16.880  27.199 -0.0050  0.2569  0.2854
 1510GLU     BB 3395   2.904  16.555  26.827 -0.1351 -0.2251 -0.0570
 1510GLU    SC1 3396   3.179  16.588  26.784  0.1217  0.1114 -0.0587
 1511ILE     BB 3397   2.612  16.627  26.722  0.2711 -0.0010 -0.0001
 1511ILE    SC1 3398   2.488  16.806  26.765 -0.4088 -0.0766 -0.0716
 1512LEU     BB 3399   2.448  16.444  26.486  0.0803 -0.0783  0.2074
 1512LEU    SC1 3400   2.464  16.187  26.424 -0.3863 -0.1300  0.2869
 1513VAL     BB 3401   2.224  16.622  26.326  0.1332 -0.0876  0.1703
 1513VAL    SC1 3402   2.190  16.742  26.169 -0.0062  0.0268  0.2871
 1514LYS     BB 3403   1.850  16.403  26.161  0.3235  0.1610 -0.1754
 1514LYS    SC1 3404   2.010  16.286  26.042 -0.4318 -0.3189 -0.0253
 1514LYS    SC2 3405   2.204  16.101  25.914 -0.2749 -0.0454  0.0547
 1515THR     BB 3406   1.587  16.557  26.032 -0.3114 -0.0773  0.1772
 1515THR    SC1 3407   1.557  16.727  25.942 -0.0414 -0.2006 -0.1474
 1516LEU     BB 3408   1.262  16.307  26.045 -0.2137 -0.0705 -0.0630
 1516LEU    SC1 3409   1.206  16.096  26.195  0.0625 -0.2210 -0.1692
 1517ARG     BB 3410   0.988  16.337  25.802  0.3610  0.4521 -0.0625
 1517ARG    SC1 3411   1.033  16.408  25.582  0.0579  0.3030  0.0743
 1517ARG    SC2 3412   0.931  16.279  25.255  0.1417  0.0037  0.1480
 1518VAL     BB 3413   0.661  16.182  25.920  0.4197 -0.0226  0.0282
 1518VAL    SC1 3414   0.688  16.143  26.114 -0.0581  0.0605  0.1157
 1519VAL     BB 3415   0.386  16.136  25.718  0.3517 -0.4514  0.0247
 1519VAL    SC1 3416   0.399  16.145  25.518  0.2876  0.1393  0.0422
 1520PRO     BB 3417   0.057  15.959  25.826  0.1311  0.3215  0.0379
 1520PRO    SC1 3418  21.518  16.092  25.862  0.1881  0.3395  0.1848
 1521GLU     BB 3419  21.581  15.619  25.817 -0.0074 -0.1964  0.2718
 1521GLU    SC1 3420   0.094  15.452  26.056 -0.0306 -0.1480 -0.0467
 1522GLY     BB 3421  21.317  15.493  25.597  0.1689  0.2888  0.0028
 1523VAL     BB 3422  21.176  15.475  25.258 -0.1050 -0.0633 -0.2221
 1523VAL    SC1 3423  21.089  15.300  25.214 -0.0647 -0.1300 -0.0370
 1524LYS     BB 3424  21.246  15.791  25.057 -0.1419 -0.1159 -0.1544
 1524LYS    SC1 3425  21.349  15.725  24.851 -0.2329 -0.1242 -0.0368
 1524LYS    SC2 3426  21.463  15.792  24.581  0.1325 -0.1613 -0.3333
 1525ARG     BB 3427  20.900  15.846  24.844 -0.0092 -0.1056 -0.0521
 1525ARG    SC1 3428  20.765  15.735  24.989 -0.5521 -0.0921 -0.0180
 1525ARG    SC2 3429  20.657  15.440  25.092  0.1158  0.1399 -0.0316
 1526GLU     BB 3430  20.953  15.980  24.527  0.0415 -0.1807 -0.1170
 1526GLU    SC1 3431  21.015  15.734  24.374 -0.0146 -0.0633  0.1261
 1527SER     BB 3432  20.635  16.121  24.481 -0.0162  0.0201  0.2339
 1527SER    SC1 3433  20.524  16.117  24.641 -0.1357 -0.0969  0.1480
 1528TYR     BB 3434  20.720  16.312  24.183  0.2108  0.1396 -0.2771
 1528TYR    SC1 3435  20.803  16.282  23.873 -0.1646  0.0805  0.1169
 1528TYR    SC2 3436  20.902  16.093  23.983 -0.4993 -0.1663 -0.0017
 1528TYR    SC3 3437  20.853  16.043  23.681 -0.7085  0.0605 -0.0058
 1529SER     BB 3438  20.406  16.527  24.154  0.2359  0.3648  0.0044
 1529SER    SC1 3439  20.293  16.567  24.307  0.1779 -0.1391  0.0976
 1530GLY     BB 3440  20.321  16.764  23.868  0.0570  0.1016 -0.3301
 1531VAL     BB 3441  20.095  16.907  23.620 -0.2090  0.2912 -0.0813
 1531VAL    SC1 3442  19.925  16.801  23.614  0.1086 -0.2291 -0.1038
 1532THR     BB 3443  20.160  17.082  23.244  0.0002  0.2440  0.1899
 1532THR    SC1 3444  20.176  16.935  23.117  0.0887  0.3432  0.0881
 1533LEU     BB 3445  20.142  17.413  23.220  0.3097  0.0659  0.2256
 1533LEU    SC1 3446  20.169  17.579  23.425 -0.0753  0.1026  0.2494
 1534ASP     BB 3447  19.948  17.481  22.913  0.0047  0.1338 -0.0797
 1534ASP    SC1 3448  19.818  17.275  22.837  0.0463  0.0886 -0.0306
 1535PRO     BB 3449  19.861  17.831  22.894  0.0158  0.2565  0.1870
 1535PRO    SC1 3450  20.028  17.918  22.868  0.1499 -0.0618 -0.0376
 1536ARG     BB 3451  19.663  17.861  22.562 -0.0374  0.2743 -0.0463
 1536ARG    SC1 3452  19.597  18.026  22.389  0.3275 -0.1544 -0.2013
 1536ARG    SC2 3453  19.415  18.223  22.247  0.4377 -0.0064  0.0041
 1537GLY     BB 3454  19.464  17.599  22.632  0.1052 -0.0382 -0.0368
 1538ILE     BB 3455  19.602  17.374  22.403  0.1420  0.2443 -0.0718
 1538ILE    SC1 3456  19.837  17.421  22.371  0.2133 -0.1171  0.0724
 1539TYR     BB 3457  19.421  17.039  22.524 -0.0912 -0.3388 -0.1974
 1539TYR    SC1 3458  19.523  16.817  22.312 -0.0372  0.0364 -0.0098
 1539TYR    SC2 3459  19.476  16.736  22.533  0.1092 -0.1276 -0.0385
 1539TYR    SC3 3460  19.509  16.507  22.326  0.0156  0.0248 -0.2227
 1540GLY     BB 3461  19.142  17.172  22.595 -0.0432  0.3032  0.3033
 1541THR     BB 3462  19.077  17.486  22.887  0.0536 -0.3402 -0.1821
 1541THR    SC1 3463  18.979  17.585  22.750 -0.1455 -0.3394 -0.0391
 1542ILE     BB 3464  19.358  17.648  23.025 -0.0745 -0.0859 -0.3111
 1542ILE    SC1 3465  19.385  17.875  23.083  0.1123 -0.1885  0.3493
 1543SER     BB 3466  19.614  17.498  23.309 -0.1096 -0.2618 -0.1731
 1543SER    SC1 3467  19.657  17.342  23.417 -0.0429 -0.2934 -0.2457
 1544ARG     BB 3468  19.775  17.832  23.424 -0.1519  0.2664  0.0666
 1544ARG    SC1 3469  19.725  18.057  23.371  0.1058  0.1026 -0.0356
 1544ARG    SC2 3470  19.680  18.332  23.546 -0.0563 -0.2585  0.1949
 1545ARG     BB 3471  19.764  17.741  23.764  0.2300 -0.0302 -0.0474
 1545ARG    SC1 3472  19.623  17.874  23.905  0.2470  0.1324 -0.1336
 1545ARG    SC2 3473  19.563  18.069  24.157 -0.0586 -0.3375 -0.1497
 1546LYS     BB 3474  19.882  17.464  23.976 -0.1401  0.1659  0.1482
 1546LYS    SC1 3475  19.806  17.226  23.887 -0.0265  0.2510  0.1016
 1546LYS    SC2 3476  19.618  16.996  23.956  0.0145 -0.0250  0.2158
 1547GLU     BB 3477  19.821  17.495  24.327  0.3332 -0.0319  0.0265
 1547GLU    SC1 3478  19.520  17.586  24.294 -0.2615  0.0262 -0.1029
 1548PHE     BB 3479  19.940  17.187  24.494  0.5503  0.1268  0.1786
 1548PHE    SC1 3480  20.072  17.026  24.230 -0.0944  0.4117 -0.2335
 1548PHE    SC2 3481  20.219  17.197  24.312  0.0209  0.2307 -0.0580
 1548PHE    SC3 3482  20.226  17.132  24.081  0.1834  0.2540 -0.0601
 1549PRO     BB 3483  20.130  17.062  24.774  0.3634  0.2863  0.1993
 1549PRO    SC1 3484  20.268  16.933  24.756  0.0411 -0.0266 -0.0410
 1550TYR     BB 3485  20.103  17.093  25.162  0.1021  0.0965  0.0987
 1550TYR    SC1 3486  20.125  17.218  25.460  0.1874  0.0244 -0.0906
 1550TYR    SC2 3487  19.928  17.335  25.389  0.1176 -0.0153  0.0399
 1550TYR    SC3 3488  20.041  17.442  25.656  0.1897 -0.0897  0.0393
 1551ARG     BB 3489  20.001  16.800  25.275 -0.1773 -0.2206  0.0867
 1551ARG    SC1 3490  19.849  16.670  25.193  0.2493 -0.0456  0.2386
 1551ARG    SC2 3491  19.563  16.503  25.251 -0.2791 -0.1930 -0.3238
 1552ILE     BB 3492  20.221  16.558  25.490 -0.0771  0.1000  0.1351
 1552ILE    SC1 3493  20.358  16.710  25.525 -0.2093  0.1220  0.2535
 1553PRO     BB 3494  20.091  16.217  25.542  0.3206  0.0766 -0.1997
 1553PRO    SC1 3495  19.974  16.138  25.414  0.1695  0.1234 -0.0912
 1554LEU     BB 3496  20.140  16.106  25.889  0.0369 -0.2923  0.1965
 1554LEU    SC1 3497  20.170  16.330  26.028  0.1716 -0.1165 -0.1159
 1555ASP     BB 3498  20.303  15.758  25.833  0.1317 -0.0850 -0.0104
 1555ASP    SC1 3499  20.271  15.532  25.947 -0.1301 -0.0321  0.0252
 1556LEU     BB 3500  20.601  15.955  25.841 -0.1942 -0.2016 -0.1403
 1556LEU    SC1 3501  20.606  16.123  25.636  0.5279  0.2228  0.2156
 1557VAL     BB 3502  20.892  15.840  25.969 -0.1947  0.1473  0.2033
 1557VAL    SC1 3503  21.080  15.818  25.903 -0.2818  0.0507 -0.0124
 1558PRO     BB 3504  20.845  16.130  26.264  0.2354 -0.0636 -0.1619
 1558PRO    SC1 3505  20.895  16.027  26.415  0.1042  0.1734  0.0431
 1559LYS     BB 3506  21.107  16.433  26.219  0.2268 -0.0596 -0.4758
 1559LYS    SC1 3507  20.985  16.627  26.282  0.0474  0.0431 -0.0055
 1559LYS    SC2 3508  20.866  16.926  26.242  0.2783  0.1787  0.0337
 1560THR     BB 3509  21.167  16.404  25.835  0.0876  0.1292  0.1616
 1560THR    SC1 3510  21.031  16.275  25.781  0.3421 -0.0755  0.0093
 1561GLU     BB 3511  21.175  16.719  25.736  0.0307  0.5634 -0.4182
 1561GLU    SC1 3512  21.416  16.878  25.986 -0.3065  0.0821 -0.1230
 1562ILE     BB 3513  20.945  16.731  25.447  0.0306 -0.2721  0.1498
 1562ILE    SC1 3514  20.815  16.574  25.486  0.2944  0.1856  0.0325
 1563LYS     BB 3515  21.144  16.727  25.040 -0.0309  0.1160  0.1635
 1563LYS    SC1 3516  21.369  16.700  25.087 -0.2688  0.4668 -0.0235
 1563LYS    SC2 3517   0.037  16.588  25.027  0.0344 -0.1518 -0.1712
 1564ARG     BB 3518  21.038  16.942  24.737  0.0989  0.0527  0.0253
 1564ARG    SC1 3519  20.814  17.050  24.789 -0.1553  0.2401  0.1734
 1564ARG    SC2 3520  20.618  17.297  24.934  0.0564 -0.1563 -0.2633
 1565ILE     BB 3521  21.218  17.023  24.461  0.2758 -0.2404  0.3100
 1565ILE    SC1 3522  21.404  16.893  24.395 -0.0706  0.0377  0.0319
 1566LEU     BB 3523  21.072  17.177  24.176 -0.0250  0.0203  0.2460
 1566LEU    SC1 3524  20.874  17.297  24.048  0.2632  0.2465  0.0073
 1567SER     BB 3525  21.236  17.088  23.792  0.0796  0.0401 -0.2929
 1567SER    SC1 3526  21.279  16.911  23.859 -0.2727 -0.1126 -0.4614
 1568VAL     BB 3527  21.065  17.185  23.479  0.0765 -0.0048 -0.2316
 1568VAL    SC1 3528  20.975  17.363  23.490  0.0580 -0.0397  0.2226
 1569LYS     BB 3529  21.069  17.100  23.111 -0.1347  0.0060  0.0348
 1569LYS    SC1 3530  21.237  16.933  23.048 -0.2133  0.0080  0.0517
 1569LYS    SC2 3531  21.334  16.677  22.979 -0.0939 -0.0007 -0.1773
 1570GLY     BB 3532  20.972  17.296  22.870 -0.3625  0.5044  0.0625
 1571LEU     BB 3533  20.845  17.070  22.617  0.2126 -0.0426 -0.2117
 1571LEU    SC1 3534  20.968  16.841  22.669  0.0302 -0.0573  0.1551
 1572LEU     BB 3535  20.855  17.171  22.291 -0.3070 -0.1369 -0.1292
 1572LEU    SC1 3536  20.604  17.253  22.306 -0.1242  0.4190 -0.0259
 1573VAL     BB 3537  20.818  17.327  21.890  0.1101  0.0786  0.2318
 1573VAL    SC1 3538  20.839  17.520  21.939  0.0131  0.1689 -0.0730
 1574GLY     BB 3539  21.011  17.121  21.699 -0.0206  0.1631 -0.0660
 1575GLU     BB 3540  21.031  17.152  21.385  0.1534 -0.0960 -0.4663
 1575GLU    SC1 3541  21.007  17.026  21.142 -0.1194  0.0388 -0.1203
 1576ILE     BB 3542  20.788  17.459  21.097  0.3082 -0.0160  0.1289
 1576ILE    SC1 3543  20.865  17.570  21.248 -0.0792 -0.0958 -0.0013
 1577LEU     BB 3544  20.757  17.386  20.814  0.0829  0.2686 -0.3690
 1577LEU    SC1 3545  20.585  17.248  20.668 -0.0329 -0.1807  0.1824
 1578SER     BB 3546  20.556  17.753  20.697  0.1831 -0.0155  0.0584
 1578SER    SC1 3547  20.506  17.819  20.873  0.2845 -0.1675  0.1453
 1579ALA     BB 3548  20.426  17.651  20.430 -0.1230 -0.0949  0.0311
 1580VAL     BB 3549  20.152  17.960  20.253 -0.0225 -0.1177 -0.0079
 1580VAL    SC1 3550  20.183  18.031  20.437 -0.4895  0.0200  0.0186
 1581LEU     BB 3551  19.917  18.015  20.050 -0.2574 -0.0645  0.0112
 1581LEU    SC1 3552  19.682  18.135  20.018 -0.1377  0.1597 -0.0346
 1582SER     BB 3553  20.153  18.317  19.786 -0.0419  0.0548 -0.2561
 1582SER    SC1 3554  20.312  18.414  19.845 -0.1076  0.1071 -0.1689
 1583GLN     BB 3555  20.045  18.560  19.448  0.3007 -0.0704 -0.0191
 1583GLN    SC1 3556  20.054  18.772  19.466  0.0091  0.1019  0.0816
 1584GLU     BB 3557  19.799  18.342  19.420 -0.2364 -0.1377 -0.4493
 1584GLU    SC1 3558  19.770  18.188  19.155  0.0003 -0.1144  0.1783
 1585GLY     BB 3559  19.628  18.515  19.677 -0.1420 -0.0743  0.0858
 1586ILE     BB 3560  19.520  18.733  19.392 -0.0935  0.2129  0.2473
 1586ILE    SC1 3561  19.556  18.951  19.408  0.0353 -0.0416 -0.1609
 1587ASN     BB 3562  19.373  18.524  19.244 -0.0661  0.0556  0.0561
 1587ASN    SC1 3563  19.292  18.478  19.012 -0.2297  0.2744  0.0693
 1588ILE     BB 3564  19.158  18.425  19.513  0.1086 -0.1110 -0.0308
 1588ILE    SC1 3565  19.180  18.293  19.681  0.1465 -0.1498  0.0893
 1589LEU     BB 3566  19.083  18.785  19.621 -0.0681 -0.0747 -0.2209
 1589LEU    SC1 3567  19.227  18.756  19.841 -0.1122  0.0270 -0.1783
 1590THR     BB 3568  19.092  18.898  19.195 -0.1074 -0.0149 -0.2886
 1590THR    SC1 3569  18.989  19.064  19.193 -0.2681 -0.1061  0.0644
 1591HIS     BB 3570  18.827  18.603  19.155  0.1707 -0.3743  0.0077
 1591HIS    SC1 3571  18.689  18.678  19.271  0.2350  0.1940 -0.2668
 1591HIS    SC2 3572  18.562  18.739  19.404  0.2127  0.0440 -0.2286
 1591HIS    SC3 3573  18.397  18.720  19.267  0.2178  0.0443 -0.2364
 1592LEU     BB 3574  18.788  18.388  18.858 -0.1386 -0.3983  0.0457
 1592LEU    SC1 3575  18.882  18.186  19.001  0.4146 -0.1136  0.0921
 1593PRO     BB 3576  18.424  18.518  18.698 -0.1738 -0.0068 -0.0822
 1593PRO    SC1 3577  18.365  18.447  18.532 -0.0422 -0.0576 -0.1067
 1594LYS     BB 3578  18.062  18.585  18.883 -0.1915 -0.0612  0.1019
 1594LYS    SC1 3579  18.047  18.816  18.968  0.2550 -0.1063  0.0957
 1594LYS    SC2 3580  17.830  19.009  19.099  0.2028 -0.1725 -0.2214
 1595GLY     BB 3581  17.829  18.390  18.694  0.0017 -0.1502 -0.1423
 1596SER     BB 3582  17.467  18.118  18.755  0.0019 -0.0687 -0.1688
 1596SER    SC1 3583  17.385  18.294  18.767  0.1655 -0.0012 -0.0371
 1597ALA     BB 3584  17.461  17.808  18.872 -0.2677 -0.0850 -0.1214
 1598GLU     BB 3585  17.608  17.957  19.236  0.1667 -0.2632 -0.0739
 1598GLU    SC1 3586  17.284  18.073  19.227  0.0683  0.0276 -0.2041
 1599ALA     BB 3587  17.927  18.084  18.985 -0.4220 -0.0473 -0.0470
 1600GLU     BB 3588  17.924  18.399  19.225 -0.1485 -0.0423 -0.1033
 1600GLU    SC1 3589  17.940  18.625  19.414  0.3272 -0.1745 -0.1055
 1601LEU     BB 3590  17.910  18.148  19.528  0.3974  0.2055 -0.1126
 1601LEU    SC1 3591  17.828  18.304  19.727  0.1388 -0.1383  0.0526
 1602MET     BB 3592  18.181  17.984  19.428  0.1336  0.1225  0.2259
 1602MET    SC1 3593  18.222  17.779  19.303  0.1073 -0.4510  0.0436
 1603SER     BB 3594  18.431  18.275  19.416  0.1679 -0.2001  0.1301
 1603SER    SC1 3595  18.617  18.218  19.408  0.2593  0.1244 -0.1578
 1604VAL     BB 3596  18.324  18.426  19.695  0.1695  0.0053  0.0186
 1604VAL    SC1 3597  18.263  18.588  19.795  0.1124  0.0019 -0.0088
 1605VAL     BB 3598  18.340  18.083  19.910  0.0295  0.0447 -0.0238
 1605VAL    SC1 3599  18.196  17.944  19.919  0.0110  0.0680  0.0319
 1606PRO     BB 3600  18.687  18.116  19.937 -0.0434 -0.1353 -0.2357
 1606PRO    SC1 3601  18.832  18.051  19.833  0.2582 -0.0835  0.1466
 1607VAL     BB 3602  18.714  18.486  20.010 -0.2000 -0.4242 -0.2897
 1607VAL    SC1 3603  18.762  18.628  19.877  0.4611 -0.2458  0.1235
 1608PHE     BB 3604  18.622  18.435  20.342 -0.0330  0.1049 -0.4095
 1608PHE    SC1 3605  18.353  18.280  20.387  0.2439 -0.1340 -0.3801
 1608PHE    SC2 3606  18.282  18.475  20.266 -0.0655 -0.0107 -0.0081
 1608PHE    SC3 3607  18.134  18.287  20.289 -0.0599  0.0213  0.2918
 1609TYR     BB 3608  18.893  18.194  20.402  0.0128  0.1366 -0.1987
 1609TYR    SC1 3609  18.744  18.036  20.655  0.1878 -0.3079  0.2673
 1609TYR    SC2 3610  18.980  17.997  20.636  0.2521  0.1042  0.2134
 1609TYR    SC3 3611  18.883  18.007  20.930  0.2588 -0.3208  0.2296
 1610VAL     BB 3612  19.114  18.441  20.264 -0.0526  0.1979 -0.0585
 1610VAL    SC1 3613  19.284  18.372  20.183 -0.0938 -0.0785  0.0878
 1611PHE     BB 3614  19.019  18.664  20.456 -0.2402 -0.0909 -0.0873
 1611PHE    SC1 3615  19.146  18.938  20.428  0.0537  0.2894 -0.1491
 1611PHE    SC2 3616  19.047  18.932  20.646  0.1728  0.2892 -0.0951
 1611PHE    SC3 3617  19.187  19.116  20.583  0.3081  0.1862 -0.0962
 1612HIS     BB 3618  19.104  18.435  20.781  0.1382  0.0729  0.1260
 1612HIS    SC1 3619  18.920  18.453  20.845  0.2444  0.1293  0.4035
 1612HIS    SC2 3620  18.744  18.462  20.924 -0.0724 -0.1495 -0.2503
 1612HIS    SC3 3621  18.701  18.649  20.824 -0.0303 -0.2622 -0.4827
 1613TYR     BB 3622  19.387  18.357  20.640 -0.0676  0.3308  0.0914
 1613TYR    SC1 3623  19.714  18.271  20.483 -0.1033 -0.0178 -0.2224
 1613TYR    SC2 3624  19.671  18.205  20.709 -0.3008 -0.1215 -0.2881
 1613TYR    SC3 3625  19.931  18.372  20.679 -0.3801  0.0661  0.0433
 1614LEU     BB 3626  19.547  18.687  20.652  0.0119 -0.2258  0.0322
 1614LEU    SC1 3627  19.611  18.768  20.407  0.0118 -0.0772  0.0811
 1615GLU     BB 3628  19.377  18.767  20.979  0.0060 -0.1169  0.1046
 1615GLU    SC1 3629  19.179  18.784  21.156  0.0470 -0.0287 -0.1269
 1616THR     BB 3630  19.594  18.519  21.116 -0.0070 -0.0608 -0.0408
 1616THR    SC1 3631  19.523  18.344  21.166  0.1860 -0.1311 -0.0129
 1617GLY     BB 3632  19.862  18.745  21.043 -0.1354 -0.0071 -0.1689
 1618ASN     BB 3633  20.160  18.758  20.881  0.1905  0.1258 -0.0583
 1618ASN    SC1 3634  20.343  18.725  21.047  0.2451 -0.1589 -0.1758
 1619HIS     BB 3635  20.127  18.826  20.534 -0.0199 -0.1575 -0.0095
 1619HIS    SC1 3636  20.159  18.672  20.420  0.0593  0.2223 -0.5180
 1619HIS    SC2 3637  20.183  18.500  20.335 -0.1308 -0.2494  0.3799
 1619HIS    SC3 3638  19.987  18.508  20.245  0.1514 -0.1660 -0.2377
 1620TRP     BB 3639  19.916  19.095  20.569  0.0375 -0.0980  0.0062
 1620TRP    SC1 3640  19.700  19.180  20.701  0.2128  0.0920 -0.1926
 1620TRP    SC2 3641  19.603  19.195  20.899  0.1510 -0.2609 -0.1969
 1620TRP    SC3 3642  19.549  19.350  20.586 -0.0347 -0.0258 -0.0424
 1620TRP    SC4 3643  19.436  19.372  20.841 -0.0047 -0.3445 -0.0017
 1621ASN     BB 3644  20.147  19.284  20.716  0.2528 -0.0748 -0.0428
 1621ASN    SC1 3645  20.165  19.253  20.963  0.0823 -0.0019 -0.0212
 1622ILE     BB 3646  20.395  19.195  20.515  0.0266 -0.1841  0.1915
 1622ILE    SC1 3647  20.627  19.169  20.498  0.2349 -0.1767  0.1788
 1623PHE     BB 3648  20.257  19.113  20.192 -0.2733 -0.2833 -0.0537
 1623PHE    SC1 3649  19.981  19.025  20.082 -0.1724 -0.1213  0.0346
 1623PHE    SC2 3650  20.158  18.894  19.988  0.0307 -0.1297  0.4237
 1623PHE    SC3 3651  19.930  18.834  19.945  0.1209 -0.2540  0.1097
 1624HIS     BB 3652  20.557  19.223  20.014 -0.2501  0.1387  0.0012
 1624HIS    SC1 3653  20.583  19.415  20.036 -0.2788  0.1490 -0.0015
 1624HIS    SC2 3654  20.613  19.603  20.062  0.2181  0.0510  0.0969
 1624HIS    SC3 3655  20.506  19.602  20.250  0.3310  0.2063  0.1629
 1625SER     BB 3656  20.566  18.998  19.751  0.1611 -0.0773 -0.1446
 1625SER    SC1 3657  20.651  18.830  19.700  0.0343 -0.1046 -0.2683
 1626ASP     BB 3658  20.301  19.224  19.540 -0.3929 -0.1520 -0.0288
 1626ASP    SC1 3659  20.316  19.283  19.292  0.0357 -0.1406 -0.0044
 1627PRO     BB 3660  20.105  19.353  19.768  0.1693 -0.1806  0.0024
 1627PRO    SC1 3661  20.143  19.506  19.875 -0.0599 -0.1340  0.0166
 1628LEU     BB 3662  19.739  19.314  19.758  0.1941  0.0764  0.2693
 1628LEU    SC1 3663  19.617  19.454  19.568  0.0569  0.1079  0.3785
 1629ILE     BB 3664  19.598  19.300  20.068 -0.1773  0.1798  0.0506
 1629ILE    SC1 3665  19.432  19.164  20.133  0.2610 -0.5204 -0.1133
 1630GLU     BB 3666  19.340  19.622  20.121  0.2397 -0.0472 -0.1919
 1630GLU    SC1 3667  19.293  19.788  19.889 -0.2242  0.1473 -0.0073
 1631LYS     BB 3668  19.108  19.588  20.349  0.1188  0.0430 -0.0079
 1631LYS    SC1 3669  19.104  19.652  20.568  0.2363 -0.5115  0.4299
 1631LYS    SC2 3670  19.170  19.763  20.849  0.0380 -0.2520  0.0747
 1632GLN     BB 3671  18.869  19.803  20.187 -0.0214  0.1724  0.3071
 1632GLN    SC1 3672  18.885  20.085  20.075 -0.2075  0.1759 -0.0074
 1633LYS     BB 3673  18.814  19.577  19.925 -0.3919  0.2427  0.1543
 1633LYS    SC1 3674  18.831  19.671  19.690 -0.1398 -0.3776  0.1053
 1633LYS    SC2 3675  18.964  19.912  19.528  0.1071  0.0099 -0.1000
 1634LEU     BB 3676  18.800  19.288  20.141 -0.0425  0.1782  0.3354
 1634LEU    SC1 3677  18.861  19.068  20.006 -0.2100  0.2427  0.1523
 1635LYS     BB 3678  18.535  19.405  20.361  0.0501  0.0697 -0.0845
 1635LYS    SC1 3679  18.438  19.439  20.598  0.2030 -0.0718  0.0092
 1635LYS    SC2 3680  18.187  19.548  20.728 -0.1051  0.2391 -0.0434
 1636LYS     BB 3681  18.347  19.456  20.096 -0.1898  0.4520 -0.1211
 1636LYS    SC1 3682  18.137  19.549  20.037 -0.0621  0.0923  0.1144
 1636LYS    SC2 3683  17.930  19.699  19.886  0.0115  0.0659  0.1886
 1637LYS     BB 3684  18.412  19.113  19.968 -0.0889  0.0042 -0.1717
 1637LYS    SC1 3685  18.292  19.074  19.757 -0.0204  0.1379 -0.1976
 1637LYS    SC2 3686  18.103  19.008  19.571 -0.0557  0.3541  0.0561
 1638LEU     BB 3687  18.337  18.947  20.220  0.1398  0.0643  0.0227
 1638LEU    SC1 3688  18.502  18.896  20.420  0.2281 -0.0522 -0.0824
 1639LYS     BB 3689  18.025  19.105  20.298 -0.2229  0.0822  0.1717
 1639LYS    SC1 3690  17.913  19.300  20.424 -0.0680 -0.1901  0.1385
 1639LYS    SC2 3691  17.610  19.381  20.363 -0.1276  0.0120 -0.0106
 1640GLU     BB 3692  17.883  19.002  19.991  0.1656  0.1245 -0.2054
 1640GLU    SC1 3693  17.801  19.233  19.867 -0.1331 -0.2937  0.2134
 1641GLY     BB 3694  17.901  18.699  20.050  0.0382 -0.1026  0.0163
 1642MET     BB 3695  17.700  18.721  20.327 -0.2997  0.1132 -0.3424
 1642MET    SC1 3696  17.792  18.732  20.607  0.2873  0.1053  0.0830
 1643LEU     BB 3697  17.464  18.869  20.154 -0.3308  0.1154 -0.0886
 1643LEU    SC1 3698  17.209  18.924  20.200 -0.2732  0.0802  0.2857
 1644SER     BB 3699  17.495  18.655  19.869 -0.0540 -0.0903  0.0564
 1644SER    SC1 3700  17.574  18.748  19.717 -0.0812  0.0942  0.1532
 1645ILE     BB 3701  17.477  18.351  20.053 -0.2371  0.1935 -0.2809
 1645ILE    SC1 3702  17.616  18.203  20.138  0.0560  0.0187  0.0515
 1646MET     BB 3703  17.164  18.407  20.135 -0.2822  0.0153 -0.2993
 1646MET    SC1 3704  16.996  18.463  20.259  0.2003  0.0598 -0.3100
 1647SER     BB 3705  17.051  18.461  19.746 -0.1046 -0.1822 -0.3223
 1647SER    SC1 3706  17.036  18.637  19.663 -0.1467 -0.0149  0.0341
 1648TYR     BB 3707  17.049  18.148  19.761 -0.3787  0.0501  0.0395
 1648TYR    SC1 3708  17.247  17.917  19.724  0.0837 -0.1063  0.1561
 1648TYR    SC2 3709  17.355  18.126  19.674 -0.0083 -0.1143 -0.0760
 1648TYR    SC3 3710  17.557  17.897  19.730  0.0920  0.0255  0.1352
 1649ARG     BB 3711  16.736  18.145  19.991 -0.2275  0.0234 -0.1242
 1649ARG    SC1 3712  16.610  18.356  19.964 -0.3535  0.1557 -0.2191
 1649ARG    SC2 3713  16.305  18.478  19.917  0.3658  0.1823 -0.0258
 1650ASN     BB 3714  16.437  17.913  20.037  0.1550  0.1032 -0.1279
 1650ASN    SC1 3715  16.376  17.701  19.920  0.2756 -0.0083  0.0112
 1651ALA     BB 3716  16.182  18.018  20.240 -0.0342  0.1406 -0.2495
 1652ASP     BB 3717  16.190  17.777  20.537 -0.0794 -0.0038 -0.0399
 1652ASP    SC1 3718  16.030  17.832  20.727  0.0405 -0.1319  0.0991
 1653TYR     BB 3719  16.518  17.853  20.542  0.0493 -0.1721 -0.1255
 1653TYR    SC1 3720  16.513  18.134  20.661 -0.1323 -0.2717 -0.1993
 1653TYR    SC2 3721  16.657  18.123  20.469 -0.2218 -0.1576 -0.2746
 1653TYR    SC3 3722  16.498  18.389  20.485 -0.1625 -0.1389 -0.0038
 1654SER     BB 3723  16.692  17.587  20.321  0.0478  0.0035 -0.3005
 1654SER    SC1 3724  16.674  17.421  20.422 -0.0855  0.2788  0.1281
 1655TYR     BB 3725  16.938  17.722  20.086 -0.1526  0.4116  0.1451
 1655TYR    SC1 3726  17.191  17.909  20.180  0.0143  0.0945  0.0280
 1655TYR    SC2 3727  17.013  17.966  20.331  0.0423  0.0002  0.0987
 1655TYR    SC3 3728  17.293  18.028  20.447  0.0606 -0.0139  0.0605
 1656SER     BB 3729  16.919  17.578  19.693  0.0143  0.0928  0.0601
 1656SER    SC1 3730  16.749  17.649  19.631 -0.0067 -0.0078  0.0019
 1657VAL     BB 3731  17.161  17.612  19.354  0.1043  0.0158 -0.1557
 1657VAL    SC1 3732  17.326  17.542  19.264  0.0478 -0.0390 -0.2175
 1658TRP     BB 3733  16.889  17.706  19.174 -0.0645  0.3977  0.2280
 1658TRP    SC1 3734  16.966  17.731  18.920  0.4238 -0.0735  0.1129
 1658TRP    SC2 3735  16.964  17.622  18.729 -0.2362  0.0072  0.0656
 1658TRP    SC3 3736  16.981  17.964  18.816  0.2041 -0.0500  0.1339
 1658TRP    SC4 3737  16.992  17.819  18.577  0.0167 -0.0036  0.0965
 1659LYS     BB 3738  16.665  18.023  19.285  0.0149  0.0258 -0.0499
 1659LYS    SC1 3739  16.814  18.204  19.324 -0.0161 -0.1850 -0.0626
 1659LYS    SC2 3740  16.980  18.405  19.145 -0.2740 -0.3416  0.1825
 1660GLY     BB 3741  16.360  17.731  19.220 -0.0176 -0.1207  0.0194
 1661GLY     BB 3742  16.535  17.542  19.184  0.0582  0.2232  0.0046
 1662SER     BB 3743  16.392  17.272  19.533 -0.1231  0.0118 -0.1023
 1662SER    SC1 3744  16.327  17.096  19.478  0.0882 -0.0167 -0.2681
 1663ALA     BB 3745  16.578  17.229  19.888 -0.0648 -0.1054  0.1101
 1664SER     BB 3746  16.885  17.117  19.937  0.0804  0.2293  0.0001
 1664SER    SC1 3747  17.036  17.026  19.854  0.2945  0.4038  0.1938
 1665THR     BB 3748  17.099  16.981  20.327  0.0519  0.1105  0.2967
 1665THR    SC1 3749  17.049  16.844  20.457 -0.2444 -0.1699 -0.1073
 1666TRP     BB 3750  17.412  16.984  20.170 -0.0430  0.0758  0.0661
 1666TRP    SC1 3751  17.670  16.948  20.130 -0.0663  0.1915 -0.2184
 1666TRP    SC2 3752  17.845  17.026  20.022  0.1451  0.3493  0.2381
 1666TRP    SC3 3753  17.777  16.725  20.194  0.1372  0.3994  0.1677
 1666TRP    SC4 3754  17.986  16.820  20.034 -0.1711  0.0899 -0.4259
 1667LEU     BB 3755  17.383  17.358  20.065  0.1247 -0.0146  0.2050
 1667LEU    SC1 3756  17.446  17.345  19.807 -0.2322 -0.4261  0.1377
 1668THR     BB 3757  17.302  17.464  20.370  0.0702 -0.1689 -0.1103
 1668THR    SC1 3758  17.148  17.446  20.489 -0.0103  0.2998 -0.1398
 1669ALA     BB 3759  17.595  17.274  20.508  0.2794  0.0477  0.0010
 1670PHE     BB 3760  17.825  17.401  20.348  0.0493 -0.1073  0.1935
 1670PHE    SC1 3761  17.902  17.495  20.018  0.1094  0.2782  0.0249
 1670PHE    SC2 3762  18.084  17.457  20.169  0.2368 -0.3164 -0.2728
 1670PHE    SC3 3763  18.126  17.480  19.934 -0.0113  0.1243 -0.2737
 1671ALA     BB 3764  17.697  17.766  20.386  0.0234  0.1911 -0.3274
 1672LEU     BB 3765  17.668  17.720  20.731  0.2162  0.3637 -0.0300
 1672LEU    SC1 3766  17.460  17.624  20.864  0.2127 -0.1504 -0.3982
 1673ARG     BB 3767  18.027  17.582  20.767  0.0382  0.0368 -0.0630
 1673ARG    SC1 3768  18.189  17.414  20.670 -0.0473 -0.1861 -0.1950
 1673ARG    SC2 3769  18.457  17.462  20.482 -0.1667 -0.1763 -0.1639
 1674VAL     BB 3770  18.152  17.903  20.646 -0.1798  0.0603 -0.1754
 1674VAL    SC1 3771  18.179  17.842  20.457  0.0760 -0.1316 -0.0789
 1675LEU     BB 3772  17.954  18.108  20.806 -0.1400  0.1827 -0.1251
 1675LEU    SC1 3773  17.822  18.229  20.611 -0.2193 -0.0923 -0.2431
 1676GLY     BB 3774  18.068  18.013  21.091  0.2738 -0.1447  0.1809
 1677GLN     BB 3775  18.395  18.148  21.050 -0.2219 -0.2419  0.2342
 1677GLN    SC1 3776  18.568  18.169  21.293  0.0031  0.1740 -0.0371
 1678VAL     BB 3777  18.302  18.406  20.873  0.0503 -0.3865 -0.0819
 1678VAL    SC1 3778  18.211  18.553  20.771  0.3846  0.1250  0.3499
 1679ASN     BB 3779  18.288  18.588  21.263 -0.1526  0.1947  0.1533
 1679ASN    SC1 3780  18.112  18.430  21.346  0.0438 -0.1158 -0.0142
 1680LYS     BB 3781  18.575  18.757  21.308 -0.1468  0.2330 -0.0139
 1680LYS    SC1 3782  18.768  18.641  21.390 -0.0513 -0.4607  0.1488
 1680LYS    SC2 3783  18.980  18.426  21.331  0.1303 -0.2026 -0.1088
 1681TYR     BB 3784  18.566  18.977  21.132 -0.2176 -0.1251 -0.2733
 1681TYR    SC1 3785  18.831  19.117  21.042 -0.1402 -0.1034 -0.0284
 1681TYR    SC2 3786  18.696  19.084  20.847 -0.0806 -0.1845 -0.0561
 1681TYR    SC3 3787  18.863  19.345  20.834 -0.3223 -0.0234  0.0307
 1682VAL     BB 3788  18.115  18.996  20.968  0.0506  0.2081 -0.1880
 1682VAL    SC1 3789  18.170  19.033  20.779 -0.2973 -0.0356 -0.3409
 1683GLU     BB 3790  17.898  18.844  21.165  0.1786 -0.0579  0.1222
 1683GLU    SC1 3791  17.895  18.859  21.413  0.1048 -0.0293  0.0609
 1684GLN     BB 3792  17.568  18.703  21.041 -0.0415 -0.2320  0.2385
 1684GLN    SC1 3793  17.657  18.435  21.046 -0.1300 -0.0256 -0.1701
 1685ASN     BB 3794  17.260  18.710  21.114  0.0198  0.1946  0.3666
 1685ASN    SC1 3795  17.081  18.829  20.987  0.3380  0.2517 -0.0294
 1686GLN     BB 3796  17.212  18.494  21.335 -0.0736  0.3013 -0.1982
 1686GLN    SC1 3797  17.435  18.552  21.598  0.4676 -0.2962  0.1677
 1687ASN     BB 3798  16.882  18.501  21.250  0.0566  0.0596 -0.0130
 1687ASN    SC1 3799  16.736  18.574  21.440  0.2414  0.1920  0.0787
 1688SER     BB 3800  16.911  18.275  20.973  0.2754  0.1110 -0.0770
 1688SER    SC1 3801  16.944  18.344  20.794  0.0370  0.2133 -0.0805
 1689ILE     BB 3802  17.144  18.050  21.169  0.1355 -0.0418  0.0271
 1689ILE    SC1 3803  17.372  18.057  21.146  0.0353 -0.1584  0.0086
 1690CYS     BB 3804  16.911  17.935  21.389  0.3409  0.1375  0.1690
 1690CYS    SC1 3805  16.862  18.078  21.575  0.0055  0.3007 -0.0413
 1691ASN     BB 3806  16.655  17.881  21.120  0.0439  0.4716  0.2208
 1691ASN    SC1 3807  16.423  17.852  21.030  0.0725 -0.1128  0.3260
 1692SER     BB 3808  16.852  17.734  20.872  0.0816 -0.1486 -0.1928
 1692SER    SC1 3809  16.984  17.828  20.764  0.1241 -0.0246 -0.0293
 1693LEU     BB 3810  16.986  17.474  21.131  0.0599 -0.0063  0.0824
 1693LEU    SC1 3811  17.178  17.558  21.292  0.1311 -0.0541  0.0231
 1694LEU     BB 3812  16.644  17.408  21.222  0.0792  0.0022 -0.0623
 1694LEU    SC1 3813  16.555  17.532  21.438 -0.0819  0.0338 -0.1483
 1695TRP     BB 3814  16.566  17.344  20.909 -0.3962  0.1614  0.1093
 1695TRP    SC1 3815  16.311  17.366  20.865 -0.0025 -0.2128  0.0134
 1695TRP    SC2 3816  16.170  17.280  20.719  0.0722 -0.0538 -0.1534
 1695TRP    SC3 3817  16.134  17.432  21.036 -0.1161 -0.1696 -0.1222
 1695TRP    SC4 3818  15.959  17.325  20.846 -0.0261  0.1463 -0.3839
 1696LEU     BB 3819  16.760  17.095  20.860  0.1790 -0.1679  0.0598
 1696LEU    SC1 3820  17.020  17.134  20.821  0.1317  0.2706  0.1703
 1697VAL     BB 3821  16.689  16.938  21.195 -0.1832 -0.2582 -0.1359
 1697VAL    SC1 3822  16.794  16.857  21.345  0.0579 -0.2046 -0.2725
 1698GLU     BB 3823  16.351  16.932  21.163  0.3472  0.4154  0.2019
 1698GLU    SC1 3824  16.100  17.017  21.257 -0.1569 -0.2738  0.0100
 1699ASN     BB 3825  16.338  16.827  20.813 -0.2889 -0.1618 -0.1400
 1699ASN    SC1 3826  16.172  16.707  20.670 -0.2500 -0.0774 -0.2571
 1700TYR     BB 3827  16.570  16.516  20.878  0.0491 -0.0568 -0.2811
 1700TYR    SC1 3828  16.365  16.266  20.816 -0.0436  0.1364  0.0743
 1700TYR    SC2 3829  16.591  16.215  20.756 -0.0546  0.1136  0.0524
 1700TYR    SC3 3830  16.395  15.984  20.692 -0.1643  0.3278 -0.4019
 1701GLN     BB 3831  16.668  16.417  21.196 -0.1958 -0.1224 -0.1280
 1701GLN    SC1 3832  16.459  16.463  21.368  0.0848  0.3659 -0.0125
 1702LEU     BB 3833  16.624  16.020  21.192  0.0372 -0.2130 -0.3329
 1702LEU    SC1 3834  16.373  15.944  21.232  0.0353 -0.0930 -0.1076
 1703ASP     BB 3835  16.744  15.737  21.384  0.2280 -0.2786 -0.1274
 1703ASP    SC1 3836  16.758  15.689  21.634  0.1009 -0.2340 -0.1111
 1704ASN     BB 3837  17.068  15.552  21.241  0.0661  0.2728 -0.0194
 1704ASN    SC1 3838  17.019  15.325  21.150 -0.0863  0.1956  0.2520
 1705GLY     BB 3839  17.224  15.796  21.097  0.1381  0.3588  0.0418
 1706SER     BB 3840  17.044  16.134  21.078 -0.1874 -0.1285 -0.0372
 1706SER    SC1 3841  17.109  16.192  21.252  0.0098  0.0959 -0.1835
 1707PHE     BB 3842  17.061  16.359  20.736  0.0590  0.0013  0.0024
 1707PHE    SC1 3843  17.018  16.640  20.901 -0.2778  0.1339  0.2302
 1707PHE    SC2 3844  17.229  16.544  20.964 -0.1323  0.2536 -0.0659
 1707PHE    SC3 3845  17.142  16.733  21.085 -0.1282  0.1315  0.1306
 1708LYS     BB 3846  16.956  16.223  20.421  0.1060  0.0187 -0.1354
 1708LYS    SC1 3847  16.950  15.989  20.354 -0.2449  0.1639 -0.0712
 1708LYS    SC2 3848  17.020  15.768  20.162  0.1023 -0.1962 -0.2730
 1709GLU     BB 3849  16.900  16.440  20.091 -0.1339  0.4585  0.0755
 1709GLU    SC1 3850  16.991  16.168  19.912 -0.0495  0.1334  0.1633
 1710ASN     BB 3851  16.724  16.594  19.921  0.0539  0.0562  0.0076
 1710ASN    SC1 3852  16.511  16.723  19.905  0.0519  0.0495 -0.0162
 1711SER     BB 3853  16.885  16.621  19.591 -0.0554 -0.1286  0.2264
 1711SER    SC1 3854  17.022  16.492  19.538 -0.1230 -0.0947 -0.0339
 1712GLN     BB 3855  16.808  16.893  19.403 -0.1110  0.0465 -0.1777
 1712GLN    SC1 3856  16.831  17.184  19.388  0.0847 -0.2011 -0.1437
 1713TYR     BB 3857  16.914  16.790  19.126 -0.4045 -0.1199  0.2079
 1713TYR    SC1 3858  16.715  16.511  19.104  0.1474  0.0305 -0.0665
 1713TYR    SC2 3859  16.692  16.637  18.901  0.0171 -0.0774 -0.1188
 1713TYR    SC3 3860  16.671  16.331  18.856  0.3638 -0.1198  0.0047
 1714GLN     BB 3861  17.291  16.566  19.133  0.2595  0.4081 -0.1939
 1714GLN    SC1 3862  17.208  16.325  18.940 -0.0009  0.2174  0.0803
 1715PRO     BB 3863  17.615  16.626  19.167  0.0654  0.0466  0.0048
 1715PRO    SC1 3864  17.745  16.568  19.293 -0.1001 -0.0275  0.1412
 1716ILE     BB 3865  17.723  16.996  19.089 -0.2484  0.3227 -0.0282
 1716ILE    SC1 3866  17.615  17.189  19.047  0.0028 -0.3275  0.3347
 1717LYS     BB 3867  18.045  16.968  18.966  0.1031 -0.1645 -0.0082
 1717LYS    SC1 3868  17.983  17.065  18.726  0.2374  0.2728  0.4606
 1717LYS    SC2 3869  17.818  17.126  18.525  0.2023  0.2230 -0.1911
 1718LEU     BB 3870  18.252  17.228  19.133  0.2108 -0.0915 -0.0098
 1718LEU    SC1 3871  18.313  17.327  18.895  0.2377 -0.3028 -0.0907
 1719GLN     BB 3872  18.055  17.357  19.317 -0.1611  0.0273  0.3072
 1719GLN    SC1 3873  17.821  17.493  19.348 -0.0680 -0.0245  0.0811
 1720GLY     BB 3874  18.034  17.076  19.547 -0.1841  0.1951  0.0420
 1721THR     BB 3875  18.242  16.735  19.488  0.1701 -0.0085  0.0724
 1721THR    SC1 3876  18.316  16.752  19.308  0.0804 -0.2088  0.0177
 1722LEU     BB 3877  18.154  16.393  19.526 -0.0314 -0.0699  0.0607
 1722LEU    SC1 3878  18.332  16.226  19.424 -0.2476 -0.1413 -0.2019
 1723PRO     BB 3879  17.910  16.256  19.734  0.1298  0.0671  0.2594
 1723PRO    SC1 3880  17.797  16.352  19.853  0.0134  0.0245  0.1846
 1724VAL     BB 3881  17.941  15.908  19.838  0.1901  0.1453 -0.2492
 1724VAL    SC1 3882  18.004  15.823  20.008 -0.0962  0.1312 -0.1515
 1725GLU     BB 3883  17.756  15.761  19.565 -0.2229  0.0754 -0.0256
 1725GLU    SC1 3884  17.897  15.985  19.304  0.0852  0.1135  0.1092
 1726ALA     BB 3885  17.611  15.601  19.603 -0.1920  0.0369  0.1173
 1727ARG     BB 3886  17.518  15.357  19.897  0.0597 -0.0997  0.0547
 1727ARG    SC1 3887  17.549  15.137  19.762 -0.2347  0.1465  0.0315
 1727ARG    SC2 3888  17.841  14.972  19.684 -0.1068  0.1435 -0.0366
 1728GLU     BB 3889  17.615  15.488  20.242 -0.1844  0.0174 -0.0985
 1728GLU    SC1 3890  17.633  15.380  20.483  0.0560 -0.1659  0.0591
 1729ASN     BB 3891  17.528  15.810  20.142  0.2356  0.1323  0.0293
 1729ASN    SC1 3892  17.481  16.001  19.986 -0.0660  0.0962  0.0733
 1730SER     BB 3893  17.493  15.905  20.484 -0.0430 -0.0881 -0.1743
 1730SER    SC1 3894  17.341  15.970  20.588 -0.0135 -0.1322 -0.1046
 1731LEU     BB 3895  17.839  15.893  20.596  0.2763  0.2565  0.0988
 1731LEU    SC1 3896  17.827  15.830  20.853 -0.1823  0.1447  0.0529
 1732TYR     BB 3897  17.928  16.157  20.433  0.1575  0.0269  0.1891
 1732TYR    SC1 3898  18.189  16.224  20.195  0.4061  0.0333  0.0491
 1732TYR    SC2 3899  18.045  16.401  20.267  0.0544 -0.1172 -0.2685
 1732TYR    SC3 3900  18.216  16.479  20.021  0.0977 -0.1294 -0.2423
 1733LEU     BB 3901  17.616  16.361  20.524 -0.2138 -0.1127  0.1202
 1733LEU    SC1 3902  17.393  16.424  20.395 -0.0763  0.2142  0.0448
 1734THR     BB 3903  17.646  16.308  20.853  0.0015  0.0163  0.0452
 1734THR    SC1 3904  17.536  16.180  20.951  0.2818 -0.2289  0.0454
 1735ALA     BB 3905  17.984  16.413  20.847 -0.0530  0.1753 -0.2091
 1736PHE     BB 3906  17.925  16.709  20.664 -0.1224 -0.0440  0.0575
 1736PHE    SC1 3907  18.171  16.796  20.424 -0.0140  0.1921 -0.3763
 1736PHE    SC2 3908  18.008  16.953  20.506 -0.2057 -0.0959 -0.2072
 1736PHE    SC3 3909  18.198  17.031  20.382 -0.3093  0.2710 -0.1333
 1737THR     BB 3910  17.624  16.793  20.832 -0.2623 -0.1214 -0.0040
 1737THR    SC1 3911  17.491  16.892  20.731 -0.0897 -0.0500 -0.1634
 1738VAL     BB 3912  17.762  16.777  21.135 -0.0351  0.2226  0.2348
 1738VAL    SC1 3913  17.739  16.608  21.238  0.0475  0.0224 -0.0733
 1739ILE     BB 3914  18.055  17.001  21.041 -0.2203  0.1565  0.2836
 1739ILE    SC1 3915  18.237  17.056  21.134 -0.0422  0.0344 -0.2482
 1740GLY     BB 3916  17.851  17.258  20.931  0.1162 -0.2072 -0.1183
 1741ILE     BB 3917  17.632  17.251  21.202 -0.2162  0.3278 -0.0273
 1741ILE    SC1 3918  17.433  17.156  21.149 -0.0068 -0.0723  0.1693
 1742ARG     BB 3919  17.899  17.252  21.452 -0.1639  0.2227 -0.1894
 1742ARG    SC1 3920  17.940  17.007  21.561  0.1343 -0.0403 -0.1554
 1742ARG    SC2 3921  17.873  16.979  21.885 -0.1069  0.0708 -0.0683
 1743LYS     BB 3922  18.063  17.528  21.353 -0.0355 -0.0923  0.2232
 1743LYS    SC1 3923  18.280  17.629  21.382  0.0543 -0.1869  0.5528
 1743LYS    SC2 3924  18.511  17.628  21.533 -0.0144  0.0121 -0.0325
 1744ALA     BB 3925  17.760  17.715  21.352  0.2025 -0.3176  0.1658
 1745PHE     BB 3926  17.702  17.635  21.740 -0.2111 -0.0601  0.2567
 1745PHE    SC1 3927  17.563  17.366  21.857  0.0228  0.0251  0.0723
 1745PHE    SC2 3928  17.406  17.448  21.696 -0.1188 -0.1955  0.0978
 1745PHE    SC3 3929  17.458  17.214  21.704  0.0753 -0.1484  0.2085
 1746ASP     BB 3930  17.862  17.844  21.838  0.1498 -0.2664 -0.1146
 1746ASP    SC1 3931  18.005  17.914  22.038 -0.0375 -0.0111 -0.0702
 1747ILE     BB 3932  17.709  18.168  21.672 -0.0470 -0.0679  0.2443
 1747ILE    SC1 3933  17.760  18.180  21.453 -0.1140  0.2484 -0.0290
 1748CYS     BB 3934  17.319  18.085  21.790  0.3597  0.1731 -0.0102
 1748CYS    SC1 3935  17.330  17.936  21.603 -0.0528  0.0505  0.0629
 1749PRO     BB 3936  17.434  17.818  22.111  0.2803  0.2683 -0.4434
 1749PRO    SC1 3937  17.393  17.945  22.246  0.2548 -0.1817 -0.0244
 1750LEU     BB 3938  17.055  17.620  22.056 -0.0409  0.1976 -0.2062
 1750LEU    SC1 3939  16.962  17.667  21.813 -0.0569  0.2070 -0.1982
 1751VAL     BB 3940  16.821  17.366  22.271  0.1611  0.1464  0.4769
 1751VAL    SC1 3941  16.909  17.255  22.412  0.2256 -0.3235  0.0757
 1752LYS     BB 3942  16.695  17.239  21.979  0.0927 -0.0459 -0.0560
 1752LYS    SC1 3943  16.565  17.038  21.853 -0.1699 -0.3796 -0.1510
 1752LYS    SC2 3944  16.430  17.026  21.624 -0.2295 -0.1445  0.0662
 1753ILE     BB 3945  17.005  17.190  21.819  0.0589 -0.0209  0.0929
 1753ILE    SC1 3946  16.957  17.243  21.590  0.0813 -0.1258 -0.0735
 1754ASP     BB 3947  17.193  17.041  22.071 -0.1952 -0.1825  0.1166
 1754ASP    SC1 3948  17.424  17.003  22.173 -0.1063  0.0356  0.0003
 1755THR     BB 3949  17.012  16.794  22.105  0.3614  0.0826 -0.1089
 1755THR    SC1 3950  16.978  16.640  22.219 -0.0275  0.3257  0.1009
 1756ALA     BB 3951  17.018  16.706  21.739 -0.2220 -0.2402 -0.2969
 1757LEU     BB 3952  17.376  16.715  21.743 -0.0474 -0.0082 -0.0755
 1757LEU    SC1 3953  17.407  16.777  21.488  0.0971 -0.0680 -0.0725
 1758ILE     BB 3954  17.421  16.521  21.949 -0.0813 -0.3031 -0.1223
 1758ILE    SC1 3955  17.469  16.436  22.141 -0.0227  0.2139  0.1491
 1759LYS     BB 3956  17.259  16.271  21.781  0.2452  0.0175  0.3653
 1759LYS    SC1 3957  17.045  16.217  21.725  0.1175  0.0180 -0.1253
 1759LYS    SC2 3958  16.766  16.183  21.678 -0.0745 -0.0421  0.1674
 1760ALA     BB 3959  17.497  16.292  21.493  0.2080  0.2125  0.0760
 1761ASP     BB 3960  17.764  16.282  21.680 -0.3007  0.0733 -0.2231
 1761ASP    SC1 3961  17.832  16.522  21.733  0.2600 -0.1298 -0.0035
 1762ASN     BB 3962  17.714  15.984  21.818 -0.1641 -0.3062 -0.1722
 1762ASN    SC1 3963  17.588  15.936  22.028  0.0514  0.0535  0.0388
 1763PHE     BB 3964  17.551  15.853  21.491  0.0661  0.1405 -0.2679
 1763PHE    SC1 3965  17.251  15.805  21.614  0.3532  0.3595  0.3604
 1763PHE    SC2 3966  17.377  15.603  21.648  0.1047  0.1509  0.0613
 1763PHE    SC3 3967  17.230  15.683  21.820 -0.0674 -0.1165  0.0409
 1764LEU     BB 3968  17.843  15.872  21.328  0.1274  0.0415 -0.1403
 1764LEU    SC1 3969  17.936  16.107  21.249  0.2317 -0.0287 -0.2266
 1765LEU     BB 3970  18.042  15.690  21.542 -0.1882 -0.2640  0.0718
 1765LEU    SC1 3971  18.305  15.704  21.508 -0.2585  0.0797 -0.3634
 1766GLU     BB 3972  17.863  15.414  21.524 -0.3303  0.2125 -0.1346
 1766GLU    SC1 3973  17.897  15.141  21.659 -0.0175 -0.3368  0.0747
 1767ASN     BB 3974  17.801  15.386  21.159  0.1664  0.0290  0.1029
 1767ASN    SC1 3975  17.596  15.494  21.065  0.1396 -0.0028  0.1271
 1768THR     BB 3976  18.185  15.436  21.068 -0.0208  0.0888 -0.0746
 1768THR    SC1 3977  18.209  15.490  20.882 -0.2001 -0.2251 -0.1908
 1769LEU     BB 3978  18.313  15.163  21.242 -0.2357  0.0865  0.0947
 1769LEU    SC1 3979  18.365  15.230  21.493  0.1884  0.0243  0.0260
 1770PRO     BB 3980  18.366  14.855  20.896 -0.1634  0.0786 -0.1566
 1770PRO    SC1 3981  18.307  14.676  20.919  0.1270 -0.0096 -0.0781
 1771ALA     BB 3982  18.534  15.080  20.723  0.0938 -0.2906 -0.1165
 1772GLN     BB 3983  18.342  15.156  20.460 -0.1522  0.0398 -0.1809
 1772GLN    SC1 3984  18.126  15.342  20.340  0.1524  0.3069 -0.0835
 1773SER     BB 3985  18.624  15.455  20.216 -0.2024  0.3242  0.2455
 1773SER    SC1 3986  18.516  15.406  20.062  0.0940  0.2489  0.0600
 1774THR     BB 3987  18.902  15.665  20.281 -0.0209 -0.3707 -0.1763
 1774THR    SC1 3988  19.091  15.666  20.331 -0.0853 -0.2147  0.0680
 1775PHE     BB 3989  18.698  15.935  20.268 -0.3618  0.0087 -0.2249
 1775PHE    SC1 3990  18.542  15.917  19.973 -0.1536 -0.1526 -0.1025
 1775PHE    SC2 3991  18.612  16.131  20.056  0.0382 -0.3001  0.1176
 1775PHE    SC3 3992  18.450  16.118  19.880  0.2031  0.0333 -0.0600
 1776THR     BB 3993  18.454  15.873  20.429  0.0903  0.0007 -0.3967
 1776THR    SC1 3994  18.277  15.793  20.414 -0.0884  0.3835 -0.3586
 1777LEU     BB 3995  18.673  15.775  20.752 -0.0873  0.2313 -0.1269
 1777LEU    SC1 3996  18.672  15.511  20.737 -0.1112  0.2424 -0.3237
 1778ALA     BB 3997  18.861  16.089  20.744 -0.0832  0.1363  0.0157
 1779ILE     BB 3998  18.568  16.316  20.714  0.1894 -0.1300 -0.2117
 1779ILE    SC1 3999  18.444  16.389  20.564 -0.1184  0.1084  0.0484
 1780SER     BB 4000  18.391  16.108  20.970  0.1225  0.1510  0.2593
 1780SER    SC1 4001  18.270  15.955  20.975  0.3207 -0.0092  0.1863
 1781ALA     BB 4002  18.642  16.168  21.199 -0.1758 -0.1403 -0.0022
 1782TYR     BB 4003  18.655  16.525  21.157 -0.1267  0.1502 -0.1298
 1782TYR    SC1 4004  18.702  16.844  21.294 -0.1200 -0.0132 -0.2085
 1782TYR    SC2 4005  18.714  16.819  21.056  0.0201 -0.0220 -0.2013
 1782TYR    SC3 4006  18.736  17.114  21.147  0.0766 -0.0280 -0.1915
 1783ALA     BB 4007  18.325  16.581  21.279  0.0741  0.0382  0.1348
 1784LEU     BB 4008  18.357  16.402  21.559  0.0263  0.2120 -0.0869
 1784LEU    SC1 4009  18.240  16.178  21.636  0.0011  0.1976 -0.1652
 1785SER     BB 4010  18.646  16.601  21.683  0.1383 -0.3403  0.0320
 1785SER    SC1 4011  18.838  16.626  21.657  0.0997 -0.2013 -0.1303
 1786LEU     BB 4012  18.444  16.856  21.751 -0.1307 -0.2443 -0.2131
 1786LEU    SC1 4013  18.427  17.088  21.626 -0.0068 -0.0756  0.0812
 1787GLY     BB 4014  18.257  16.664  21.968  0.0313 -0.0572  0.0227
 1788ASP     BB 4015  18.452  16.395  22.262 -0.1163 -0.2538  0.1916
 1788ASP    SC1 4016  18.296  16.475  22.448 -0.2585 -0.0097 -0.0306
 1789LYS     BB 4017  18.711  16.445  22.170  0.3252 -0.0497  0.0738
 1789LYS    SC1 4018  18.916  16.549  22.244 -0.2198  0.4561  0.2223
 1789LYS    SC2 4019  18.990  16.734  22.457  0.1449  0.1387 -0.1247
 1790THR     BB 4020  18.860  16.089  22.365  0.3315  0.1050  0.4433
 1790THR    SC1 4021  19.000  16.041  22.238 -0.1512  0.3360 -0.1944
 1791HIS     BB 4022  18.537  15.908  22.319  0.1520 -0.2530  0.1269
 1791HIS    SC1 4023  18.347  15.903  22.275  0.1757 -0.3261 -0.0002
 1791HIS    SC2 4024  18.157  15.902  22.239  0.1741 -0.3392  0.0674
 1791HIS    SC3 4025  18.189  15.931  22.027  0.0869  0.1106  0.1135
 1792PRO     BB 4026  18.627  15.465  22.337 -0.0437  0.0039  0.1691
 1792PRO    SC1 4027  18.632  15.381  22.508 -0.1579  0.0676  0.2045
 1793GLN     BB 4028  18.449  15.431  21.976 -0.0682  0.2693  0.0414
 1793GLN    SC1 4029  18.233  15.446  21.934 -0.0635 -0.1559  0.3239
 1794PHE     BB 4030  18.622  15.787  21.842  0.0942  0.1339  0.1189
 1794PHE    SC1 4031  18.738  16.016  21.629 -0.0372  0.3332 -0.0048
 1794PHE    SC2 4032  18.732  16.119  21.846  0.1651  0.0941  0.1147
 1794PHE    SC3 4033  18.909  16.172  21.692  0.0417  0.2350  0.0208
 1795ARG     BB 4034  18.946  15.653  21.886 -0.3203  0.0018 -0.0018
 1795ARG    SC1 4035  19.115  15.542  22.048  0.3419 -0.0730 -0.2634
 1795ARG    SC2 4036  19.363  15.339  22.206 -0.0487 -0.0269 -0.1695
 1796SER     BB 4037  18.876  15.352  21.690  0.0326  0.0745  0.0441
 1796SER    SC1 4038  18.892  15.162  21.646 -0.0991  0.0592  0.0621
 1797ILE     BB 4039  18.837  15.553  21.397 -0.1040 -0.0551  0.0636
 1797ILE    SC1 4040  18.731  15.642  21.208 -0.1471  0.2553 -0.0815
 1798VAL     BB 4041  19.114  15.754  21.471  0.0275 -0.1925  0.2277
 1798VAL    SC1 4042  19.161  15.925  21.378 -0.1993 -0.4244 -0.3256
 1799SER     BB 4043  19.351  15.466  21.497 -0.3773 -0.0610  0.2685
 1799SER    SC1 4044  19.430  15.420  21.669 -0.0514 -0.2012  0.0811
 1800ALA     BB 4045  19.264  15.340  21.212 -0.1206  0.3409 -0.0270
 1801LEU     BB 4046  19.302  15.625  21.039 -0.3780  0.1593  0.2705
 1801LEU    SC1 4047  19.093  15.632  20.877 -0.3048 -0.1110  0.1661
 1802LYS     BB 4048  19.620  15.706  21.116  0.2172 -0.0554  0.2144
 1802LYS    SC1 4049  19.632  15.853  21.325 -0.0948 -0.3206  0.0672
 1802LYS    SC2 4050  19.803  15.946  21.549 -0.1289 -0.1691 -0.2677
 1803ARG     BB 4051  19.743  15.424  21.034  0.0496  0.1787 -0.1269
 1803ARG    SC1 4052  19.758  15.239  21.207 -0.1097  0.0454 -0.0327
 1803ARG    SC2 4053  19.672  15.006  21.412  0.1647  0.0434 -0.1454
 1804GLU     BB 4054  19.569  15.476  20.695  0.3317  0.1005  0.2994
 1804GLU    SC1 4055  19.389  15.341  20.617  0.0755 -0.1125  0.0987
 1805ALA     BB 4056  19.847  15.660  20.619  0.2553 -0.1498  0.5205
 1806LEU     BB 4057  20.028  15.654  20.369  0.1808 -0.3385 -0.0174
 1806LEU    SC1 4058  20.004  15.628  20.106 -0.0275  0.1976 -0.0534
 1807VAL     BB 4059  20.416  15.780  20.406  0.0358  0.1380 -0.1398
 1807VAL    SC1 4060  20.499  15.672  20.552 -0.1334 -0.1792 -0.2741
 1808LYS     BB 4061  20.772  15.872  20.256  0.0104  0.0826 -0.0603
 1808LYS    SC1 4062  20.896  15.870  20.034  0.0357 -0.0113  0.0440
 1808LYS    SC2 4063  20.871  15.964  19.760  0.0598  0.2280  0.0839
 1809GLY     BB 4064  21.009  15.770  20.469 -0.1930 -0.0943 -0.1158
 1810ASN     BB 4065  21.127  15.593  20.726 -0.1658  0.0281  0.4714
 1810ASN    SC1 4066  21.141  15.386  20.865  0.3220 -0.0932  0.2458
 1811PRO     BB 4067  21.130  15.890  20.930  0.1920 -0.3268  0.1285
 1811PRO    SC1 4068  21.184  16.045  21.025 -0.0490 -0.0904 -0.1159
 1812PRO     BB 4069  20.756  16.014  20.782  0.0134  0.0513  0.0573
 1812PRO    SC1 4070  20.622  15.989  20.914  0.1408 -0.2121  0.1378
 1813ILE     BB 4071  20.874  16.262  20.582  0.2738  0.5618 -0.2584
 1813ILE    SC1 4072  21.097  16.230  20.511 -0.0314 -0.0278 -0.0131
 1814TYR     BB 4073  20.534  16.283  20.343 -0.0000  0.0107 -0.0399
 1814TYR    SC1 4074  20.765  16.517  20.202 -0.1287 -0.0735  0.1242
 1814TYR    SC2 4075  20.700  16.323  20.077 -0.3955  0.0817  0.0199
 1814TYR    SC3 4076  20.863  16.526  19.908  0.0658 -0.1470  0.1848
 1815ARG     BB 4077  20.186  16.193  20.417 -0.1985 -0.2249  0.1844
 1815ARG    SC1 4078  20.121  16.113  20.638 -0.2552 -0.0936  0.0215
 1815ARG    SC2 4079  20.122  15.936  20.920  0.2867 -0.0820  0.0211
 1816PHE     BB 4080  19.904  16.099  20.186 -0.0894 -0.2684 -0.1262
 1816PHE    SC1 4081  19.917  16.454  20.115 -0.1931 -0.0695  0.0768
 1816PHE    SC2 4082  19.845  16.315  19.934 -0.0187  0.0420 -0.0800
 1816PHE    SC3 4083  19.858  16.553  19.904 -0.1122  0.0725  0.1216
 1817TRP     BB 4084  19.624  15.963  20.280  0.1376 -0.2662 -0.1351
 1817TRP    SC1 4085  19.507  15.982  20.512 -0.1892 -0.0792  0.0540
 1817TRP    SC2 4086  19.320  15.949  20.623 -0.1953  0.1436  0.1125
 1817TRP    SC3 4087  19.637  16.076  20.710  0.0326 -0.3663  0.0451
 1817TRP    SC4 4088  19.390  16.051  20.840  0.0659 -0.1234  0.1563
 1818LYS     BB 4089  19.502  15.857  19.955  0.0168 -0.0153  0.0369
 1818LYS    SC1 4090  19.689  15.863  19.799 -0.1585  0.0253  0.3403
 1818LYS    SC2 4091  19.952  15.834  19.692  0.0356 -0.1775 -0.0581
 1819ASP     BB 4092  19.257  15.677  19.828  0.1108  0.1424 -0.1069
 1819ASP    SC1 4093  19.011  15.743  19.816  0.1103  0.1855  0.1498
 1820ASN     BB 4094  19.304  15.403  19.612  0.0470 -0.1903  0.1828
 1820ASN    SC1 4095  19.131  15.239  19.537 -0.0393 -0.0586  0.0962
 1821LEU     BB 4096  19.597  15.462  19.368  0.1044 -0.1198 -0.2245
 1821LEU    SC1 4097  19.695  15.216  19.368  0.0120 -0.1579  0.2120
 1822GLN     BB 4098  19.545  15.719  19.236 -0.1296  0.2209 -0.6041
 1822GLN    SC1 4099  19.386  15.906  19.394 -0.0105 -0.1769  0.0654
 1823HIS     BB 4100  19.859  15.867  19.121  0.1134 -0.0201  0.0758
 1823HIS    SC1 4101  20.013  15.786  19.032 -0.2170 -0.1214 -0.4121
 1823HIS    SC2 4102  20.169  15.705  18.953 -0.0050  0.2985 -0.4242
 1823HIS    SC3 4103  20.088  15.724  18.754 -0.1491 -0.0715 -0.4025
 1824LYS     BB 4104  19.690  16.047  18.782  0.1395  0.2982  0.0706
 1824LYS    SC1 4105  19.494  15.942  18.811 -0.1920  0.0330 -0.2673
 1824LYS    SC2 4106  19.258  15.791  18.896  0.1023 -0.2149 -0.0837
 1825ASP     BB 4107  19.867  16.167  18.591  0.0600 -0.0063 -0.1826
 1825ASP    SC1 4108  20.121  16.174  18.575  0.0915 -0.2536  0.1763
 1826SER     BB 4109  19.707  16.408  18.339 -0.0097 -0.1532 -0.1752
 1826SER    SC1 4110  19.518  16.442  18.311  0.0114  0.1229  0.0190
 1827SER     BB 4111  19.937  16.662  18.453 -0.2122 -0.2307 -0.0817
 1827SER    SC1 4112  20.089  16.721  18.346 -0.0157 -0.1122  0.2594
 1828VAL     BB 4113  19.611  16.905  18.454 -0.1159 -0.0059  0.2486
 1828VAL    SC1 4114  19.691  17.073  18.383 -0.2440  0.0182  0.1570
 1829PRO     BB 4115  19.306  16.774  18.785 -0.0695 -0.1752  0.3377
 1829PRO    SC1 4116  19.464  16.830  18.872  0.0634  0.2258 -0.1485
 1830ASN     BB 4117  19.045  16.478  18.771  0.1228 -0.0624  0.0512
 1830ASN    SC1 4118  19.164  16.296  18.647 -0.1525 -0.1748 -0.0516
 1831THR     BB 4119  18.812  16.389  19.039  0.3140 -0.0891  0.1962
 1831THR    SC1 4120  18.714  16.508  19.159  0.0515  0.0134 -0.1138
 1832GLY     BB 4121  19.030  16.161  19.161  0.0596  0.0190  0.0000
 1833THR     BB 4122  19.281  16.426  19.214  0.0097 -0.1314  0.1635
 1833THR    SC1 4123  19.440  16.378  19.111 -0.2222 -0.1363 -0.1953
 1834ALA     BB 4124  19.095  16.592  19.433 -0.2850 -0.0033 -0.0683
 1835ARG     BB 4125  19.000  16.299  19.643  0.1322  0.1941 -0.1265
 1835ARG    SC1 4126  18.790  16.374  19.717 -0.3049 -0.3689  0.0596
 1835ARG    SC2 4127  18.693  16.686  19.694  0.0968 -0.1784  0.4821
 1836MET     BB 4128  19.274  16.296  19.815 -0.1116 -0.6781  0.2045
 1836MET    SC1 4129  19.492  16.319  19.646 -0.1085 -0.1710  0.1501
 1837VAL     BB 4130  19.274  16.658  19.879  0.2967  0.0721 -0.1932
 1837VAL    SC1 4131  19.398  16.806  19.931  0.1297  0.0236  0.3584
 1838GLU     BB 4132  18.949  16.639  20.065  0.3943 -0.0368  0.1233
 1838GLU    SC1 4133  18.652  16.682  20.168 -0.1396 -0.1557  0.0047
 1839THR     BB 4134  19.049  16.342  20.214  0.0480  0.1363  0.3358
 1839THR    SC1 4135  19.114  16.158  20.222  0.1626  0.1566 -0.0618
 1840THR     BB 4136  19.403  16.501  20.336 -0.1094 -0.4601 -0.4625
 1840THR    SC1 4137  19.582  16.478  20.410 -0.2830 -0.1413  0.0742
 1841ALA     BB 4138  19.253  16.804  20.410  0.1835  0.2854  0.2487
 1842TYR     BB 4139  19.020  16.670  20.681  0.1841 -0.1706 -0.1747
 1842TYR    SC1 4140  18.719  16.801  20.622  0.0192 -0.0770 -0.0840
 1842TYR    SC2 4141  18.863  16.978  20.697  0.1093 -0.1702 -0.0315
 1842TYR    SC3 4142  18.563  17.050  20.722  0.1477  0.1125 -0.3516
 1843ALA     BB 4143  19.220  16.476  20.786 -0.3200 -0.0846  0.1212
 1844LEU     BB 4144  19.457  16.707  20.910 -0.0269  0.1532  0.0333
 1844LEU    SC1 4145  19.579  16.899  20.776 -0.0882  0.1920  0.0316
 1845LEU     BB 4146  19.206  16.902  21.057 -0.0962  0.3614  0.3508
 1845LEU    SC1 4147  19.188  17.163  21.097 -0.1311  0.3949  0.1074
 1846THR     BB 4148  19.113  16.605  21.248  0.1461  0.0314  0.0815
 1846THR    SC1 4149  19.101  16.411  21.232  0.0753  0.0336  0.1098
 1847SER     BB 4150  19.481  16.601  21.409  0.1252 -0.2322 -0.1472
 1847SER    SC1 4151  19.504  16.420  21.480  0.2214 -0.1874 -0.0649
 1848LEU     BB 4152  19.484  16.925  21.475 -0.0254  0.2046 -0.0685
 1848LEU    SC1 4153  19.655  17.123  21.435  0.0480  0.2143  0.2768
 1849ASN     BB 4154  19.200  16.915  21.655  0.4477  0.3362  0.4136
 1849ASN    SC1 4155  19.027  17.078  21.579  0.2135 -0.0914  0.0219
 1850LEU     BB 4156  19.325  16.688  21.864 -0.0753 -0.1174 -0.2868
 1850LEU    SC1 4157  19.221  16.444  21.865 -0.1759 -0.0738 -0.1911
 1851LYS     BB 4158  19.706  16.915  21.875 -0.2389  0.1034 -0.4148
 1851LYS    SC1 4159  19.615  17.114  21.941  0.0256 -0.0602  0.1827
 1851LYS    SC2 4160  19.404  17.290  21.957  0.2296 -0.0382 -0.0545
 1852ASP     BB 4161  19.873  16.700  21.726  0.1288 -0.0973 -0.1421
 1852ASP    SC1 4162  19.968  16.476  21.650  0.1226 -0.1708  0.0667
 1853ILE     BB 4163  20.207  16.910  21.528  0.1513  0.0124  0.1565
 1853ILE    SC1 4164  20.111  17.078  21.601  0.0532 -0.1846  0.0254
 1854ASN     BB 4165  20.448  16.677  21.516 -0.0650 -0.0271 -0.0827
 1854ASN    SC1 4166  20.669  16.794  21.504 -0.3197  0.4597 -0.0623
 1855TYR     BB 4167  20.287  16.489  21.280 -0.0750  0.0785  0.1137
 1855TYR    SC1 4168  20.247  16.176  21.355  0.0681 -0.3232  0.1383
 1855TYR    SC2 4169  20.472  16.258  21.366  0.0688 -0.2708 -0.2547
 1855TYR    SC3 4170  20.458  15.951  21.324  0.0664 -0.3545  0.3374
 1856VAL     BB 4171  20.104  16.735  21.138  0.1258 -0.1567 -0.1201
 1856VAL    SC1 4172  19.907  16.766  21.137  0.1830  0.2228  0.0120
 1857ASN     BB 4173  20.353  16.894  20.959 -0.0112  0.0595  0.1694
 1857ASN    SC1 4174  20.515  17.026  21.096 -0.1702  0.3177  0.1140
 1858PRO     BB 4175  20.452  16.568  20.702  0.1855 -0.0381 -0.0989
 1858PRO    SC1 4176  20.475  16.428  20.828 -0.0930 -0.0785 -0.0940
 1859VAL     BB 4177  20.075  16.647  20.593  0.2262 -0.1108  0.0405
 1859VAL    SC1 4178  19.947  16.559  20.719  0.2022  0.1889  0.2234
 1860ILE     BB 4179  20.178  17.005  20.540 -0.3082  0.1100 -0.0041
 1860ILE    SC1 4180  20.068  17.215  20.499 -0.2962  0.4517 -0.0946
 1861LYS     BB 4181  20.454  16.907  20.348  0.1730  0.1716 -0.3576
 1861LYS    SC1 4182  20.610  17.012  20.164  0.0997 -0.1128 -0.2196
 1861LYS    SC2 4183  20.882  17.005  20.050 -0.0988 -0.0315 -0.0953
 1862TRP     BB 4184  20.265  16.711  20.141 -0.0850  0.1569 -0.1131
 1862TRP    SC1 4185  20.327  16.545  19.942 -0.6300 -0.1157 -0.2610
 1862TRP    SC2 4186  20.410  16.597  19.745 -0.0660 -0.0076 -0.0001
 1862TRP    SC3 4187  20.280  16.300  19.886  0.2248 -0.3027 -0.2017
 1862TRP    SC4 4188  20.403  16.368  19.644 -0.1494  0.1181 -0.2799
 1863LEU     BB 4189  19.998  16.961  20.089 -0.1208 -0.1077 -0.3447
 1863LEU    SC1 4190  19.757  16.955  20.199  0.0102  0.3840 -0.0256
 1864SER     BB 4191  20.250  17.227  19.970  0.0199  0.0559  0.3124
 1864SER    SC1 4192  20.297  17.414  19.998 -0.1810  0.0962  0.3979
 1865GLU     BB 4193  20.371  17.070  19.700  0.0229  0.1474 -0.3801
 1865GLU    SC1 4194  20.650  17.186  19.649  0.0414  0.1028 -0.0072
 1866GLU     BB 4195  20.041  17.057  19.477  0.3361 -0.2657  0.2227
 1866GLU    SC1 4196  19.927  17.294  19.578 -0.4425  0.0620 -0.2840
 1867GLU     BB 4197  20.145  16.729  19.302 -0.0287  0.0668  0.2967
 1867GLU    SC1 4198  20.391  16.661  19.179 -0.1911  0.2819 -0.0390
 1868ARG     BB 4199  19.851  16.681  19.154 -0.0933  0.2150  0.4486
 1868ARG    SC1 4200  19.881  16.524  18.941  0.0521  0.0025  0.1087
 1868ARG    SC2 4201  20.152  16.245  19.015 -0.2141  0.1269 -0.1654
 1869TYR     BB 4202  19.799  17.036  19.110 -0.1081  0.1493  0.0692
 1869TYR    SC1 4203  20.040  17.112  18.972 -0.0078 -0.0252 -0.2259
 1869TYR    SC2 4204  19.920  16.979  18.812 -0.1525  0.0681 -0.1952
 1869TYR    SC3 4205  20.228  16.965  18.773 -0.1727 -0.1910 -0.2594
 1870GLY     BB 4206  19.593  17.279  19.184 -0.0302  0.0409 -0.0891
 1871GLY     BB 4207  19.302  17.215  19.258  0.1119 -0.2769  0.2277
 1872GLY     BB 4208  19.177  16.921  19.237  0.2128  0.3745 -0.1097
 1873PHE     BB 4209  18.929  16.955  18.950  0.0003 -0.0387  0.1646
 1873PHE    SC1 4210  18.686  16.826  18.721  0.0530  0.1233 -0.1215
 1873PHE    SC2 4211  18.568  16.889  18.920 -0.3313 -0.2803 -0.2166
 1873PHE    SC3 4212  18.447  16.845  18.718 -0.0082 -0.6034 -0.3435
 1874TYR     BB 4213  18.933  17.308  19.031  0.2180 -0.0864  0.0140
 1874TYR    SC1 4214  18.939  17.596  19.045  0.0085 -0.4074 -0.3541
 1874TYR    SC2 4215  18.758  17.548  18.895 -0.1571 -0.0602 -0.2712
 1874TYR    SC3 4216  18.667  17.712  19.141  0.2141 -0.1586 -0.0673
 1875SER     BB 4217  18.638  17.236  19.313  0.3057  0.0811  0.0420
 1875SER    SC1 4218  18.671  17.049  19.359  0.1310  0.0307 -0.0347
 1876THR     BB 4219  18.540  17.465  19.640  0.1905  0.1048 -0.0849
 1876THR    SC1 4220  18.538  17.660  19.643  0.1930  0.1048 -0.0884
 1877GLN     BB 4221  18.531  17.166  19.827 -0.0213 -0.2677 -0.0180
 1877GLN    SC1 4222  18.406  17.067  19.942  0.0633  0.1111 -0.0639
 1878ASP     BB 4223  18.871  17.094  19.807  0.1224  0.1618  0.1416
 1878ASP    SC1 4224  19.088  17.037  19.687  0.0752  0.3671 -0.0418
 1879THR     BB 4225  18.985  17.475  19.751 -0.0087 -0.2564  0.1152
 1879THR    SC1 4226  19.003  17.557  19.575  0.0317  0.3835  0.4104
 1880ILE     BB 4227  18.864  17.590  20.085 -0.0513 -0.0614 -0.1638
 1880ILE    SC1 4228  18.785  17.739  20.254 -0.1022  0.0280 -0.2446
 1881ASN     BB 4229  19.002  17.248  20.275 -0.0208  0.1367  0.3272
 1881ASN    SC1 4230  18.773  17.148  20.265 -0.0291  0.1750  0.1464
 1882ALA     BB 4231  19.306  17.287  20.207 -0.0337  0.1204  0.3181
 1883ILE     BB 4232  19.288  17.651  20.301  0.0388  0.0965 -0.2532
 1883ILE    SC1 4233  19.375  17.859  20.224 -0.5070 -0.0950  0.1170
 1884GLU     BB 4234  19.167  17.577  20.608  0.0458 -0.3524 -0.1273
 1884GLU    SC1 4235  18.892  17.477  20.758 -0.0301 -0.3383  0.0695
 1885GLY     BB 4236  19.378  17.346  20.695 -0.3333 -0.3779  0.2022
 1886LEU     BB 4237  19.649  17.580  20.684  0.1227 -0.3788 -0.0130
 1886LEU    SC1 4238  19.853  17.665  20.538 -0.0246 -0.0189 -0.0143
 1887THR     BB 4239  19.465  17.799  20.941 -0.0570  0.0019 -0.0344
 1887THR    SC1 4240  19.349  17.954  20.919  0.0329  0.0621 -0.0865
 1888GLU     BB 4241  19.472  17.579  21.206 -0.0908  0.0549 -0.1099
 1888GLU    SC1 4242  19.367  17.501  21.505 -0.3122  0.1250  0.0924
 1889TYR     BB 4243  19.801  17.498  21.160  0.3238  0.0350  0.0182
 1889TYR    SC1 4244  20.004  17.241  21.018 -0.2159  0.1862 -0.5197
 1889TYR    SC2 4245  20.102  17.345  21.210 -0.5091  0.0291 -0.2829
 1889TYR    SC3 4246  20.231  17.438  20.944 -0.2087  0.3653 -0.0223
 1890SER     BB 4247  19.921  17.862  21.126  0.0756  0.0328 -0.0318
 1890SER    SC1 4248  20.015  17.887  20.957  0.2957  0.0023  0.0841
 1891LEU     BB 4249  19.770  17.942  21.413  0.1266  0.0942  0.0666
 1891LEU    SC1 4250  19.718  18.129  21.593 -0.0390 -0.0297  0.1480
 1892LEU     BB 4251  19.913  17.630  21.612  0.3744 -0.2234  0.0070
 1892LEU    SC1 4252  19.826  17.471  21.805 -0.5119  0.2775  0.0354
 1893VAL     BB 4253  20.231  17.714  21.557  0.0422  0.0487  0.2741
 1893VAL    SC1 4254  20.318  17.750  21.381 -0.3402 -0.1340  0.0425
 1894LYS     BB 4255  20.193  17.991  21.770 -0.2048 -0.1660  0.1872
 1894LYS    SC1 4256  20.267  18.198  21.663 -0.1991  0.0438 -0.1316
 1894LYS    SC2 4257  20.364  18.460  21.674  0.1751 -0.0142 -0.0473
 1895GLN     BB 4258  20.024  17.869  21.954 -0.0763 -0.1881  0.4131
 1895GLN    SC1 4259  19.882  17.818  22.089  0.2100  0.1328 -0.3154
 1896LEU     BB 4260  20.328  17.632  22.124 -0.0273 -0.1599 -0.3807
 1896LEU    SC1 4261  20.331  17.426  21.956 -0.0777 -0.4403 -0.0425
 1897ARG     BB 4262  20.580  17.867  22.165 -0.0361  0.2684  0.1351
 1897ARG    SC1 4263  20.620  18.026  21.948 -0.1802  0.3098 -0.2269
 1897ARG    SC2 4264  20.707  17.834  21.612  0.0962  0.3734 -0.1108
 1898LEU     BB 4265  20.697  17.837  22.448  0.1745  0.2130  0.2025
 1898LEU    SC1 4266  20.833  17.628  22.536  0.0987  0.0978  0.0500
 1899SER     BB 4267  20.743  18.197  22.674 -0.1518  0.0314 -0.0533
 1899SER    SC1 4268  20.705  18.334  22.541  0.1180 -0.0530 -0.2195
 1900MET     BB 4269  20.590  18.110  22.962 -0.2735 -0.4025  0.2244
 1900MET    SC1 4270  20.559  17.823  22.968 -0.2017 -0.0090  0.2932
 1901ASP     BB 4271  20.704  18.250  23.348  0.0351  0.0489 -0.0520
 1901ASP    SC1 4272  20.628  18.486  23.285 -0.1159  0.0376  0.0893
 1902ILE     BB 4273  20.664  18.010  23.563  0.1833  0.0447 -0.0785
 1902ILE    SC1 4274  20.668  17.794  23.571  0.2451  0.0729 -0.1245
 1903ASP     BB 4275  20.593  18.145  23.877  0.1149  0.1213  0.1786
 1903ASP    SC1 4276  20.453  18.358  23.889  0.0305  0.0815 -0.0976
 1904VAL     BB 4277  20.639  17.938  24.143  0.0595 -0.3237  0.1679
 1904VAL    SC1 4278  20.807  17.830  24.149  0.1766 -0.1827 -0.4597
 1905SER     BB 4279  20.470  18.135  24.451 -0.2609 -0.0827  0.2374
 1905SER    SC1 4280  20.382  18.299  24.392  0.0752  0.0296  0.0434
 1906TYR     BB 4281  20.467  17.959  24.809  0.1018 -0.0001 -0.1844
 1906TYR    SC1 4282  20.738  17.843  24.820  0.1303  0.2755  0.0790
 1906TYR    SC2 4283  20.644  17.906  25.032 -0.0639  0.1685  0.0250
 1906TYR    SC3 4284  20.952  17.940  25.023 -0.0678  0.2756  0.2912
 1907LYS     BB 4285  20.195  18.021  24.929  0.1819 -0.0729  0.1045
 1907LYS    SC1 4286  19.959  17.949  24.849 -0.2641  0.0494 -0.3269
 1907LYS    SC2 4287  19.710  17.823  24.716 -0.3078  0.0489 -0.2175
 1908HIS     BB 4288  20.165  18.251  25.243 -0.1351 -0.2298 -0.0155
 1908HIS    SC1 4289  19.987  18.311  25.296 -0.0760  0.0579 -0.1112
 1908HIS    SC2 4290  19.823  18.384  25.367 -0.0369 -0.0172  0.0288
 1908HIS    SC3 4291  19.702  18.247  25.252 -0.0971  0.3390 -0.3369
 1909LYS     BB 4292  20.486  18.291  25.287 -0.0979  0.2922 -0.0851
 1909LYS    SC1 4293  20.698  18.255  25.395  0.0914  0.4022  0.1160
 1909LYS    SC2 4294  20.959  18.379  25.315 -0.1798 -0.0798 -0.1541
 1910GLY     BB 4295  20.611  18.403  24.922 -0.3961  0.2505 -0.3083
 1911ALA     BB 4296  20.812  18.292  24.644 -0.0783  0.2694  0.5596
 1912LEU     BB 4297  21.004  18.137  24.504  0.0311 -0.1351  0.0175
 1912LEU    SC1 4298  21.127  17.907  24.550  0.0933 -0.0644  0.2039
 1913HIS     BB 4299  21.154  18.174  24.141 -0.1449 -0.1400  0.0944
 1913HIS    SC1 4300  21.342  18.127  24.120 -0.1665 -0.0738 -0.2720
 1913HIS    SC2 4301  21.519  18.053  24.095 -0.0098  0.2102  0.0288
 1913HIS    SC3 4302  21.584  18.226  23.983 -0.2821  0.0558 -0.3718
 1914ASN     BB 4303  21.032  18.281  23.807 -0.2534  0.0489  0.0234
 1914ASN    SC1 4304  20.968  18.499  23.703  0.0027  0.1623  0.1014
 1915TYR     BB 4305  21.135  18.067  23.553  0.3109 -0.2446  0.0211
 1915TYR    SC1 4306  21.126  17.777  23.635  0.0689 -0.4677 -0.0798
 1915TYR    SC2 4307  21.334  17.865  23.715 -0.3764  0.3932  0.1616
 1915TYR    SC3 4308  21.188  17.691  23.926  0.0498 -0.1401  0.0205
 1916LYS     BB 4309  21.155  18.167  23.265  0.0035  0.2462  0.0928
 1916LYS    SC1 4310  21.119  18.374  23.117 -0.0112 -0.0952  0.0361
 1916LYS    SC2 4311  21.076  18.524  22.880  0.2730 -0.2348  0.0199
 1917MET     BB 4312  21.117  17.918  22.998 -0.0191 -0.0322  0.0330
 1917MET    SC1 4313  20.978  17.726  23.160  0.1762 -0.0806  0.0589
 1918THR     BB 4314  21.155  18.022  22.648 -0.1135  0.1206  0.0199
 1918THR    SC1 4315  21.256  18.185  22.612  0.3900 -0.0902  0.4430
 1919ASP     BB 4316  21.273  17.778  22.375 -0.1311 -0.2307 -0.1891
 1919ASP    SC1 4317  21.124  17.778  22.168 -0.5035  0.1552  0.0735
 1920LYS     BB 4318  21.583  17.775  22.422 -0.0952 -0.0465  0.3236
 1920LYS    SC1 4319   0.143  17.576  22.350 -0.0116  0.0171  0.0978
 1920LYS    SC2 4320   0.210  17.336  22.185  0.1221  0.2334 -0.0603
 1921ASN     BB 4321   0.019  17.770  22.735  0.0999  0.2027 -0.1298
 1921ASN    SC1 4322   0.236  17.752  22.858  0.0056 -0.0266  0.0038
 1922PHE     BB 4323  21.352  17.502  22.838  0.0406  0.2533 -0.2445
 1922PHE    SC1 4324  21.492  17.216  22.651 -0.0900  0.2018  0.0055
 1922PHE    SC2 4325  21.299  17.319  22.553 -0.1902 -0.0648 -0.0781
 1922PHE    SC3 4326  21.354  17.092  22.500  0.1099 -0.0079 -0.0056
 1923LEU     BB 4327  21.536  17.400  23.166 -0.0273 -0.0560 -0.1972
 1923LEU    SC1 4328   0.173  17.278  23.113  0.0293 -0.0495  0.0349
 1924GLY     BB 4329  21.461  17.435  23.452 -0.0954 -0.2127 -0.2021
 1925ARG     BB 4330   0.084  17.439  23.738 -0.0725  0.1854 -0.0371
 1925ARG    SC1 4331   0.182  17.681  23.798 -0.1342 -0.1006  0.2916
 1925ARG    SC2 4332   0.405  17.812  23.560  0.2370  0.0420 -0.0296
 1926PRO     BB 4333   0.027  17.258  23.997 -0.0990 -0.0782  0.1918
 1926PRO    SC1 4334   0.100  17.092  24.054 -0.0692 -0.0639  0.1953
 1927VAL     BB 4335  21.531  17.421  24.402 -0.0239 -0.2169 -0.0502
 1927VAL    SC1 4336  21.430  17.569  24.312 -0.0341 -0.1156  0.1271
 1928GLU     BB 4337  21.482  17.292  24.684  0.1872  0.0882 -0.3107
 1928GLU    SC1 4338  21.541  17.053  24.834 -0.0090  0.0517  0.0804
 1929VAL     BB 4339  21.155  17.412  24.778 -0.0775 -0.1500 -0.0518
 1929VAL    SC1 4340  21.040  17.439  24.616 -0.1873 -0.1173  0.0327
 1930LEU     BB 4341  21.120  17.408  25.081  0.1213 -0.1153 -0.0132
 1930LEU    SC1 4342  21.040  17.186  25.203  0.1980 -0.1546 -0.0337
 1931LEU     BB 4343  20.896  17.589  25.372  0.2230 -0.3232  0.1631
 1931LEU    SC1 4344  20.965  17.794  25.525 -0.0748 -0.1048  0.0069
 1932ASN     BB 4345  20.652  17.420  25.426  0.2169  0.0664  0.0943
 1932ASN    SC1 4346  20.614  17.173  25.419 -0.1692  0.1273 -0.0590
 1933ASP     BB 4347  20.330  17.612  25.250 -0.1787  0.0459 -0.1085
 1933ASP    SC1 4348  20.326  17.807  25.415  0.2671  0.0124 -0.0553
 1934ASP     BB 4349  20.174  17.517  24.917 -0.0092 -0.2038 -0.0879
 1934ASP    SC1 4350  19.920  17.493  24.914 -0.0327  0.0175  0.0604
 1935LEU     BB 4351  20.352  17.629  24.612 -0.0544  0.1269 -0.1991
 1935LEU    SC1 4352  20.575  17.539  24.501  0.0191 -0.1081  0.1399
 1936ILE     BB 4353  20.147  17.795  24.357 -0.3678 -0.0068 -0.2270
 1936ILE    SC1 4354  19.990  17.935  24.353  0.0066 -0.2551  0.1213
 1937VAL     BB 4355  20.299  17.733  24.041  0.2323  0.0509 -0.1172
 1937VAL    SC1 4356  20.394  17.565  23.988  0.0293 -0.1215  0.0662
 1938SER     BB 4357  20.085  17.995  23.791  0.0432 -0.1714  0.1237
 1938SER    SC1 4358  20.035  18.118  23.934  0.0363 -0.2610  0.2001
 1939THR     BB 4359  20.229  18.169  23.476 -0.2245 -0.1772  0.2834
 1939THR    SC1 4360  20.232  18.065  23.311 -0.0670  0.1642  0.0691
 1940GLY     BB 4361  20.090  18.529  23.292  0.1786  0.0812 -0.2228
 1941PHE     BB 4362  20.000  18.409  22.935  0.1697 -0.0774  0.2345
 1941PHE    SC1 4363  19.699  18.352  22.986  0.0822 -0.0074 -0.0768
 1941PHE    SC2 4364  19.721  18.340  22.747 -0.1431 -0.6325 -0.0710
 1941PHE    SC3 4365  19.503  18.357  22.848 -0.0227  0.1046  0.0756
 1942GLY     BB 4366  20.256  18.351  22.840 -0.1578 -0.1500  0.5248
 1943SER     BB 4367  20.245  18.156  22.482  0.0506 -0.0331  0.0113
 1943SER    SC1 4368  20.066  18.145  22.404  0.0285 -0.0364  0.0645
 1944GLY     BB 4369  20.364  17.708  22.468  0.0936 -0.1450 -0.0984
 1945LEU     BB 4370  20.348  17.410  22.654 -0.1154  0.0009  0.0614
 1945LEU    SC1 4371  20.262  17.159  22.654  0.1814 -0.1027 -0.0704
 1946ALA     BB 4372  20.578  17.343  23.066  0.2722  0.2891  0.0880
 1947THR     BB 4373  20.628  17.038  23.246  0.0038  0.0014 -0.2674
 1947THR    SC1 4374  20.665  16.890  23.125  0.1420 -0.0285 -0.1887
 1948VAL     BB 4375  20.581  17.099  23.593  0.2657 -0.1141 -0.0111
 1948VAL    SC1 4376  20.469  17.248  23.666 -0.0667 -0.2911 -0.1536
 1949HIS     BB 4377  20.758  16.832  23.784 -0.2506 -0.0501 -0.1193
 1949HIS    SC1 4378  20.817  16.715  23.640 -0.3430 -0.1768 -0.0508
 1949HIS    SC2 4379  20.872  16.596  23.499 -0.0148 -0.1551  0.0555
 1949HIS    SC3 4380  21.047  16.715  23.456 -0.2837  0.2332  0.0204
 1950VAL     BB 4381  20.729  16.863  24.156 -0.2356 -0.0392 -0.0608
 1950VAL    SC1 4382  20.655  16.962  24.313 -0.1877 -0.3397  0.1541
 1951THR     BB 4383  20.955  16.599  24.303  0.2539  0.0749  0.0573
 1951THR    SC1 4384  21.132  16.562  24.231  0.2029  0.0641 -0.0632
 1952THR     BB 4385  20.833  16.545  24.625  0.0039  0.2449  0.2930
 1952THR    SC1 4386  20.656  16.601  24.686 -0.2829 -0.2022 -0.1211
 1953VAL     BB 4387  20.996  16.323  24.869  0.0194  0.0919 -0.1478
 1953VAL    SC1 4388  21.178  16.240  24.852  0.0399  0.1228 -0.1038
 1954VAL     BB 4389  20.811  16.181  25.175  0.1701  0.0910 -0.0747
 1954VAL    SC1 4390  20.631  16.254  25.128  0.0483 -0.2158 -0.0933
 1955HIS     BB 4391  21.044  15.900  25.433 -0.0535 -0.1218  0.0561
 1955HIS    SC1 4392  21.194  16.024  25.435 -0.2700  0.1459  0.1761
 1955HIS    SC2 4393  21.358  16.125  25.427 -0.1464 -0.0904 -0.2423
 1955HIS    SC3 4394  21.261  16.291  25.329 -0.1787  0.0806  0.0759
 1956LYS     BB 4395  20.753  15.676  25.522 -0.1692  0.1107  0.2167
 1956LYS    SC1 4396  20.814  15.455  25.622  0.0419  0.0962 -0.0403
 1956LYS    SC2 4397  20.739  15.352  25.855 -0.1811 -0.0733  0.0932
 1957SER     BB 4398   1.796  19.069  12.951 -0.1961 -0.1494 -0.1555
 1957SER    SC1 4399   1.713  18.907  13.020  0.0383 -0.1029  0.2426
 1958SER     BB 4400   2.062  19.279  13.003  0.0016  0.2188 -0.2218
 1958SER    SC1 4401   2.156  19.433  12.929  0.4142 -0.0663 -0.3059
 1959PRO     BB 4402   2.309  19.060  13.260 -0.0495 -0.1040  0.3061
 1959PRO    SC1 4403   2.495  19.027  13.233 -0.0562 -0.0660  0.2122
 1960VAL     BB 4404   2.458  19.268  13.642  0.0275 -0.0666 -0.0518
 1960VAL    SC1 4405   2.317  19.248  13.782  0.2404 -0.0349  0.1677
 1961ASN     BB 4406   2.761  19.149  13.836 -0.1667 -0.0504  0.4783
 1961ASN    SC1 4407   2.979  19.263  13.875 -0.1268 -0.0432  0.2333
 1962CYS     BB 4408   2.620  19.081  14.213  0.1306  0.0205  0.0975
 1962CYS    SC1 4409   2.640  18.981  14.431 -0.0347  0.0015  0.1048
 1963GLN     BB 4410   2.790  19.439  14.439  0.1796  0.3212 -0.0045
 1963GLN    SC1 4411   2.726  19.583  14.218 -0.0303 -0.4041  0.3347
 1964TRP     BB 4412   2.857  19.354  14.717 -0.2393  0.1875  0.0203
 1964TRP    SC1 4413   3.057  19.164  14.752  0.0136  0.0446  0.1124
 1964TRP    SC2 4414   3.074  18.961  14.836 -0.0371  0.1449  0.3643
 1964TRP    SC3 4415   3.308  19.207  14.735  0.0168  0.0207  0.1132
 1964TRP    SC4 4416   3.323  18.955  14.856 -0.0012 -0.1032 -0.1425
 1965ASP     BB 4417   2.752  19.559  14.997 -0.1368 -0.1066  0.2243
 1965ASP    SC1 4418   2.612  19.764  14.939  0.0107 -0.0437  0.0942
 1966PHE     BB 4419   2.974  19.692  15.234 -0.1100  0.1745  0.1438
 1966PHE    SC1 4420   3.306  19.734  15.148  0.2006  0.2026  0.0150
 1966PHE    SC2 4421   3.231  19.571  14.988  0.0569  0.2550  0.0283
 1966PHE    SC3 4422   3.462  19.577  15.055  0.0431 -0.0088  0.1046
 1967TYR     BB 4423   2.977  19.599  15.548 -0.1314  0.0314  0.0316
 1967TYR    SC1 4424   3.289  19.562  15.584 -0.2133  0.2511  0.3080
 1967TYR    SC2 4425   3.274  19.798  15.621 -0.1047  0.2004  0.6771
 1967TYR    SC3 4426   3.497  19.665  15.790  0.0120 -0.1250  0.2711
 1968ALA     BB 4427   2.781  19.546  15.805 -0.0684  0.0266 -0.0518
 1969PRO     BB 4428   2.711  19.564  16.239  0.0555  0.2921  0.0095
 1969PRO    SC1 4429   2.532  19.614  16.277 -0.0156  0.0993 -0.0667
 1970TRP     BB 4430   2.891  19.343  16.402  0.1509 -0.2760  0.3849
 1970TRP    SC1 4431   3.030  19.486  16.566 -0.4661  0.1261  0.0893
 1970TRP    SC2 4432   3.042  19.482  16.785 -0.4493 -0.0452  0.0843
 1970TRP    SC3 4433   3.216  19.657  16.533 -0.3537  0.0335  0.2417
 1970TRP    SC4 4434   3.243  19.629  16.810 -0.0818 -0.5557  0.1559
 1971SER     BB 4435   2.741  19.119  16.632  0.0725  0.2576  0.0352
 1971SER    SC1 4436   2.554  19.061  16.630  0.1328  0.0669 -0.0870
 1972GLU     BB 4437   2.888  19.062  16.999 -0.0437  0.2478  0.1101
 1972GLU    SC1 4438   2.715  19.326  17.147  0.2478 -0.0163 -0.0081
 1973CYS     BB 4439   3.150  19.011  17.135 -0.1585 -0.2742  0.0835
 1973CYS    SC1 4440   3.319  19.175  17.185 -0.2663 -0.1023 -0.1111
 1974ASN     BB 4441   3.162  18.600  17.164 -0.5469 -0.2152 -0.1737
 1974ASN    SC1 4442   3.143  18.565  16.917  0.1244 -0.0151 -0.2569
 1975GLY     BB 4443   3.268  18.424  17.480  0.0654  0.2350 -0.2969
 1976CYS     BB 4444   3.420  18.143  17.345 -0.2378  0.0275  0.3521
 1976CYS    SC1 4445   3.547  18.009  17.499  0.0942 -0.1308 -0.0534
 1977THR     BB 4446   3.478  18.241  17.007 -0.1991 -0.0551  0.0535
 1977THR    SC1 4447   3.385  18.134  16.873  0.0092  0.0222 -0.1548
 1978LYS     BB 4448   3.611  18.565  17.164  0.3315 -0.0465  0.1907
 1978LYS    SC1 4449   3.835  18.638  17.278  0.0888 -0.0597 -0.1260
 1978LYS    SC2 4450   4.111  18.742  17.245  0.1455  0.2616  0.0549
 1979THR     BB 4451   3.562  18.739  16.767  0.0030 -0.3540  0.3751
 1979THR    SC1 4452   3.570  18.591  16.640 -0.5017  0.0669 -0.1660
 1980GLN     BB 4453   3.298  18.992  16.686 -0.2611 -0.2178  0.4507
 1980GLN    SC1 4454   3.369  19.164  16.674 -0.0756 -0.2854 -0.1947
 1981THR     BB 4455   3.114  18.866  16.309  0.3088 -0.0536  0.1858
 1981THR    SC1 4456   3.022  18.745  16.432 -0.1176  0.0967  0.0141
 1982ARG     BB 4457   2.981  19.060  16.012  0.0580  0.1535  0.2451
 1982ARG    SC1 4458   3.152  19.226  15.998 -0.3838 -0.3995  0.2641
 1982ARG    SC2 4459   3.367  19.332  16.229 -0.0924  0.0259 -0.2487
 1983ARG     BB 4460   2.761  19.004  15.736  0.3235  0.0425  0.1611
 1983ARG    SC1 4461   2.599  18.858  15.640  0.0301 -0.0879 -0.1582
 1983ARG    SC2 4462   2.295  18.961  15.618 -0.1839 -0.0974  0.0103
 1984ARG     BB 4463   2.899  19.168  15.432 -0.2439  0.2844  0.1610
 1984ARG    SC1 4464   3.110  19.208  15.291 -0.3005  0.1728 -0.0997
 1984ARG    SC2 4465   3.470  19.123  15.325  0.0711  0.1009 -0.0749
 1985SER     BB 4466   2.562  19.234  15.254  0.0563  0.1124  0.1067
 1985SER    SC1 4467   2.432  19.338  15.355  0.0379  0.1280  0.0678
 1986VAL     BB 4468   2.529  19.104  14.929  0.1468  0.0763 -0.2621
 1986VAL    SC1 4469   2.595  18.917  14.955 -0.1053  0.0285  0.0482
 1987ALA     BB 4470   2.408  19.333  14.734 -0.0708  0.1224  0.2337
 1988VAL     BB 4471   2.269  19.344  14.417  0.0745 -0.0544 -0.2521
 1988VAL    SC1 4472   2.175  19.463  14.286 -0.1567 -0.1446 -0.1702
 1989TYR     BB 4473   2.205  18.961  14.292 -0.0022  0.1498 -0.0313
 1989TYR    SC1 4474   2.038  18.764  14.499  0.0678 -0.0058  0.1547
 1989TYR    SC2 4475   2.179  18.912  14.624  0.1850 -0.1108  0.1487
 1989TYR    SC3 4476   2.112  18.652  14.778 -0.1903  0.0379  0.2415
 1990GLY     BB 4477   2.424  18.817  14.030 -0.0097 -0.1817 -0.1747
 1991GLN     BB 4478   2.145  18.834  13.743 -0.2105  0.1720 -0.2068
 1991GLN    SC1 4479   1.942  18.968  13.840  0.1570  0.1718 -0.1924
 1992TYR     BB 4480   2.146  18.696  13.444  0.1550 -0.0429 -0.1639
 1992TYR    SC1 4481   1.883  18.499  13.515  0.1192  0.2638 -0.2566
 1992TYR    SC2 4482   1.790  18.714  13.461  0.2514  0.3672 -0.0777
 1992TYR    SC3 4483   1.625  18.562  13.676  0.4203  0.4925  0.1401
 1993GLY     BB 4484   2.376  18.592  13.407 -0.1338  0.0408  0.0935
 1994GLY     BB 4485   2.587  18.774  13.623  0.0114 -0.0834  0.1324
 1995GLN     BB 4486   2.877  18.711  13.780 -0.2230 -0.2370 -0.0662
 1995GLN    SC1 4487   3.084  18.524  13.693  0.3031 -0.1300 -0.0832
 1996PRO     BB 4488   2.876  18.585  14.138  0.0705  0.1395  0.0663
 1996PRO    SC1 4489   2.888  18.399  14.174 -0.1684  0.1092 -0.0086
 1997CYS     BB 4490   3.082  18.801  14.371  0.1785  0.2199  0.1600
 1997CYS    SC1 4491   3.117  19.020  14.278 -0.4606  0.2505 -0.0204
 1998VAL     BB 4492   3.349  18.601  14.516 -0.0818  0.0492 -0.1061
 1998VAL    SC1 4493   3.510  18.717  14.492  0.0127 -0.0351  0.1161
 1999GLY     BB 4494   3.231  18.507  14.864 -0.2360  0.1496 -0.1343
 2000ASN     BB 4495   3.226  18.508  15.178  0.1069  0.0009  0.0980
 2000ASN    SC1 4496   3.327  18.310  15.292 -0.1891 -0.1600  0.0817
 2001ALA     BB 4497   3.093  18.753  15.308  0.2573 -0.1006  0.0728
 2002PHE     BB 4498   3.209  18.751  15.632  0.0515  0.1322  0.0286
 2002PHE    SC1 4499   3.272  18.458  15.747 -0.0355  0.0882  0.1811
 2002PHE    SC2 4500   3.147  18.581  15.910 -0.1023  0.0591  0.1528
 2002PHE    SC3 4501   3.235  18.365  15.965 -0.4079 -0.0934  0.0434
 2003GLU     BB 4502   3.505  18.958  15.825  0.5240  0.0648 -0.4773
 2003GLU    SC1 4503   3.591  19.179  15.801 -0.0390  0.2405  0.1721
 2004THR     BB 4504   3.518  18.773  16.191  0.2604  0.2220 -0.0528
 2004THR    SC1 4505   3.591  18.597  16.152 -0.1101  0.0803 -0.1290
 2005GLN     BB 4506   3.717  18.989  16.412  0.1190  0.2117 -0.2602
 2005GLN    SC1 4507   3.839  19.162  16.324 -0.1450  0.0991 -0.1652
 2006SER     BB 4508   3.979  18.918  16.720 -0.0364  0.0419 -0.2131
 2006SER    SC1 4509   4.174  18.916  16.725 -0.0381 -0.1578 -0.1995
 2007CYS     BB 4510   3.782  19.094  16.997 -0.0212  0.0676 -0.2101
 2007CYS    SC1 4511   3.761  19.322  16.924  0.4248  0.1734 -0.0145
 2008GLU     BB 4512   3.771  19.085  17.371 -0.0633 -0.0113  0.2432
 2008GLU    SC1 4513   3.883  19.306  17.551 -0.2574  0.2748 -0.0345
 2009PRO     BB 4514   3.449  18.955  17.585 -0.2007 -0.1377  0.1146
 2009PRO    SC1 4515   3.485  18.841  17.732 -0.1776 -0.1822  0.0743
 2010THR     BB 4516   3.184  19.074  17.957  0.3113 -0.2889  0.0963
 2010THR    SC1 4517   3.226  19.102  18.145 -0.1255  0.1373  0.1359
 2011ARG     BB 4518   2.998  18.738  17.858  0.0821  0.0885  0.1501
 2011ARG    SC1 4519   2.975  18.786  17.605  0.2237 -0.0182 -0.1563
 2011ARG    SC2 4520   2.685  18.921  17.474 -0.1142  0.2359  0.2618
 2012GLY     BB 4521   3.127  18.432  17.902  0.0204 -0.1406  0.0184
 2013CYS     BB 4522   3.099  18.152  17.727 -0.1680 -0.2164 -0.1467
 2013CYS    SC1 4523   3.002  18.049  17.532  0.0407 -0.2107 -0.2536
 2014PRO     BB 4524   2.868  17.841  17.941 -0.0787  0.1008  0.1307
 2014PRO    SC1 4525   2.706  17.880  17.849 -0.0772 -0.1994 -0.0012
 2015THR     BB 4526   2.986  17.536  18.101  0.1711 -0.1078 -0.0558
 2015THR    SC1 4527   3.082  17.539  18.270 -0.1084 -0.1042  0.1023
 2016GLU     BB 4528   2.840  17.173  18.031  0.1911  0.1749  0.1716
 2016GLU    SC1 4529   2.898  17.031  17.815  0.0150 -0.1608 -0.0034
 2017GLU     BB 4530   2.622  17.030  18.285 -0.1467  0.0572  0.0064
 2017GLU    SC1 4531   2.339  17.055  18.368  0.1496 -0.1601 -0.1517
 2018GLY     BB 4532   2.709  16.765  18.338 -0.0450 -0.1514 -0.0962
 2019CYS     BB 4533   2.496  16.433  18.344  0.0945  0.2614 -0.1313
 2019CYS    SC1 4534   2.609  16.379  18.139  0.0511  0.0250 -0.0937
 2020GLY     BB 4535   2.530  16.407  18.706  0.0955  0.2379 -0.0323
 2021GLU     BB 4536   2.323  16.103  18.726 -0.0826  0.1937  0.1496
 2021GLU    SC1 4537   2.384  15.876  18.884  0.0380  0.1501 -0.1946
 2022ARG     BB 4538   2.216  16.040  18.356 -0.0385  0.0780  0.3602
 2022ARG    SC1 4539   1.998  16.191  18.386  0.0216 -0.3970  0.1866
 2022ARG    SC2 4540   1.855  16.059  18.680 -0.1127  0.2568 -0.1040
 2023PHE     BB 4541   2.458  15.896  18.180  0.3770 -0.3281  0.1198
 2023PHE    SC1 4542   2.669  15.939  18.452 -0.1397  0.0779  0.1772
 2023PHE    SC2 4543   2.650  15.707  18.392  0.0905  0.0612  0.1716
 2023PHE    SC3 4544   2.773  15.771  18.588  0.2083  0.1935  0.0545
 2024ARG     BB 4545   2.777  15.963  17.992  0.0838 -0.2315 -0.1197
 2024ARG    SC1 4546   3.018  15.995  18.074  0.0542  0.0856  0.1681
 2024ARG    SC2 4547   3.283  15.858  18.233  0.1471  0.2427  0.0264
 2025CYS     BB 4548   2.849  15.894  17.636  0.0886 -0.1057 -0.0529
 2025CYS    SC1 4549   2.699  15.966  17.462 -0.0613 -0.0043  0.1192
 2026PHE     BB 4550   3.195  16.024  17.507  0.1874  0.0284  0.2053
 2026PHE    SC1 4551   3.460  16.071  17.344  0.0053  0.0489 -0.0193
 2026PHE    SC2 4552   3.493  16.165  17.563 -0.0432  0.1886 -0.0704
 2026PHE    SC3 4553   3.613  16.253  17.375  0.1685 -0.0813 -0.0636
 2027SER     BB 4554   3.010  16.312  17.357 -0.0336 -0.0224 -0.0017
 2027SER    SC1 4555   3.132  16.437  17.272  0.0338 -0.0949 -0.0123
 2028GLY     BB 4556   2.900  16.445  17.699  0.2521 -0.0269 -0.0701
 2029GLN     BB 4557   2.536  16.385  17.576  0.1802 -0.4443 -0.0194
 2029GLN    SC1 4558   2.606  16.639  17.361  0.0003 -0.2792 -0.0368
 2030CYS     BB 4559   2.294  16.163  17.825 -0.0413 -0.0464  0.1482
 2030CYS    SC1 4560   2.118  16.326  17.806  0.0676  0.0185 -0.3110
 2031ILE     BB 4561   2.179  15.810  17.906 -0.0407  0.1651 -0.1713
 2031ILE    SC1 4562   2.204  15.597  17.882  0.0616  0.1843  0.1837
 2032SER     BB 4563   1.877  15.772  18.102 -0.1687  0.0794  0.1156
 2032SER    SC1 4564   1.752  15.916  18.059 -0.2317  0.0310  0.1354
 2033LYS     BB 4565   1.993  15.538  18.306 -0.4491 -0.1498  0.1480
 2033LYS    SC1 4566   2.171  15.561  18.458 -0.2716  0.0801 -0.2476
 2033LYS    SC2 4567   2.288  15.444  18.700 -0.2145  0.3275  0.2812
 2034SER     BB 4568   1.846  15.185  18.332  0.0688  0.3220 -0.1611
 2034SER    SC1 4569   1.951  15.066  18.445  0.0161  0.3213 -0.1122
 2035LEU     BB 4570   1.977  15.200  17.970 -0.0237  0.2586  0.1556
 2035LEU    SC1 4571   1.747  15.312  17.900 -0.1988  0.0244  0.3504
 2036VAL     BB 4572   2.303  15.155  18.038 -0.2245 -0.1211  0.1748
 2036VAL    SC1 4573   2.387  15.204  18.212 -0.0795 -0.2860  0.1527
 2037CYS     BB 4574   2.397  14.817  17.907  0.0399  0.1714  0.1704
 2037CYS    SC1 4575   2.462  14.637  18.053  0.3223  0.0145 -0.1463
 2038ASN     BB 4576   2.117  14.728  17.754  0.0803  0.0760  0.0579
 2038ASN    SC1 4577   1.912  14.742  17.896  0.0679 -0.2106  0.0709
 2039GLY     BB 4578   2.144  14.617  17.457 -0.2325  0.1543 -0.0116
 2040ASP     BB 4579   2.113  14.752  17.194 -0.0700 -0.0342 -0.1063
 2040ASP    SC1 4580   2.092  14.761  16.940  0.2674  0.0251 -0.1340
 2041SER     BB 4581   2.299  15.121  17.266  0.0014 -0.0400  0.1373
 2041SER    SC1 4582   2.349  15.115  17.454  0.2787  0.2784  0.0772
 2042ASP     BB 4583   2.048  15.453  17.293 -0.0798  0.1060 -0.1873
 2042ASP    SC1 4584   1.869  15.525  17.460 -0.0525  0.0856 -0.1489
 2043CYS     BB 4585   2.344  15.631  17.295  0.3947 -0.1922 -0.2486
 2043CYS    SC1 4586   2.429  15.581  17.514 -0.0022  0.4317  0.0540
 2044ASP     BB 4587   2.390  15.716  16.917  0.0033  0.0636  0.0543
 2044ASP    SC1 4588   2.318  15.683  16.674  0.0146  0.0586  0.0534
 2045GLU     BB 4589   2.749  15.800  16.843 -0.0389  0.1855  0.1725
 2045GLU    SC1 4590   2.800  15.671  16.636  0.3017  0.2959 -0.1955
 2046ASP     BB 4591   3.003  15.711  17.071  0.0230 -0.1051  0.1563
 2046ASP    SC1 4592   3.228  15.808  17.001 -0.0394 -0.0876 -0.0224
 2047SER     BB 4593   2.761  15.364  17.211 -0.1640  0.2736 -0.1603
 2047SER    SC1 4594   2.691  15.320  17.034 -0.0150  0.0605 -0.1686
 2048ALA     BB 4595   2.884  15.407  17.503 -0.0599  0.2495  0.0836
 2049ASP     BB 4596   2.723  15.285  17.756  0.2212 -0.0341  0.1639
 2049ASP    SC1 4597   2.735  15.422  17.971 -0.2377 -0.1036  0.2360
 2050GLU     BB 4598   2.768  14.972  17.639 -0.0970  0.0577  0.2796
 2050GLU    SC1 4599   2.675  14.777  17.493 -0.0480  0.3651 -0.0997
 2051ASP     BB 4600   3.130  14.947  17.646  0.4328 -0.1352  0.1495
 2051ASP    SC1 4601   3.283  15.151  17.636  0.0650  0.1390  0.0285
 2052ARG     BB 4602   3.227  14.740  17.939  0.3182 -0.1791 -0.1905
 2052ARG    SC1 4603   3.294  14.757  18.166 -0.1646 -0.1061  0.2483
 2052ARG    SC2 4604   3.164  14.863  18.471  0.1326  0.0347 -0.2475
 2053CYS     BB 4605   2.946  14.497  17.890 -0.0047 -0.3659 -0.1947
 2053CYS    SC1 4606   2.978  14.471  17.654 -0.0379 -0.4569 -0.1882
 2054GLU     BB 4607   3.009  14.184  18.060 -0.1125 -0.3012  0.0553
 2054GLU    SC1 4608   3.094  14.182  18.264  0.1166 -0.2143  0.0491
 2055ASP     BB 4609   2.871  13.992  17.875  0.1088 -0.0181  0.0739
 2055ASP    SC1 4610   2.848  13.980  17.621 -0.0701  0.0529  0.0878
 2056SER     BB 4611   2.726  13.804  18.138  0.2003 -0.0895 -0.2810
 2056SER    SC1 4612   2.836  13.691  18.252  0.0593 -0.0389 -0.0939
 2057GLU     BB 4613   2.451  14.078  18.180  0.1736  0.1381  0.0642
 2057GLU    SC1 4614   2.251  13.968  18.387  0.2205  0.0398 -0.1131
 2058ARG     BB 4615   2.379  14.136  17.832 -0.2795 -0.0358 -0.0695
 2058ARG    SC1 4616   2.434  14.262  17.635  0.3430  0.0046  0.2594
 2058ARG    SC2 4617   2.629  14.334  17.372  0.0698  0.1433 -0.2009
 2059ARG     BB 4618   2.085  13.971  17.788 -0.1610  0.1473  0.2451
 2059ARG    SC1 4619   2.083  13.761  17.935 -0.0348  0.1625 -0.0610
 2059ARG    SC2 4620   2.200  13.542  18.151  0.0336 -0.1484 -0.2365
 2060PRO     BB 4621   1.907  13.900  17.505  0.1796 -0.0519 -0.3186
 2060PRO    SC1 4622   1.827  13.775  17.386 -0.0769 -0.2290  0.0324
 2061SER     BB 4623   1.640  14.220  17.551  0.0844 -0.1625 -0.0878
 2061SER    SC1 4624   1.772  14.344  17.623  0.1504 -0.1416 -0.2425
 2062CYS     BB 4625   1.427  14.117  17.341 -0.0458  0.0325  0.1669
 2062CYS    SC1 4626   1.300  13.948  17.453  0.1110 -0.2889 -0.1388
 2063ASP     BB 4627   1.476  13.973  16.964  0.1031 -0.0506  0.1247
 2063ASP    SC1 4628   1.376  13.743  17.008 -0.2209  0.1045  0.2067
 2064ILE     BB 4629   1.511  14.096  16.674  0.2955 -0.1320 -0.0667
 2064ILE    SC1 4630   1.537  13.983  16.510  0.1642 -0.5440  0.1107
 2065ASP     BB 4631   1.755  14.436  16.613  0.0217 -0.0562 -0.2507
 2065ASP    SC1 4632   1.965  14.293  16.594  0.1058  0.0302  0.0233
 2066LYS     BB 4633   1.570  14.560  16.307  0.1709  0.2756 -0.0778
 2066LYS    SC1 4634   1.517  14.386  16.150 -0.2010 -0.1941  0.1530
 2066LYS    SC2 4635   1.358  14.139  16.126  0.0941 -0.1880  0.1364
 2067PRO     BB 4636   1.445  14.832  16.311 -0.0124 -0.1362 -0.1589
 2067PRO    SC1 4637   1.420  15.004  16.387  0.1633 -0.1106 -0.1583
 2068PRO     BB 4638   1.159  14.946  15.987  0.1221  0.0305  0.1216
 2068PRO    SC1 4639   1.044  15.031  16.113 -0.0828  0.1719 -0.1607
 2069PRO     BB 4640   1.275  14.943  15.651 -0.0941 -0.2057 -0.0036
 2069PRO    SC1 4641   1.430  14.860  15.580  0.0185 -0.2288  0.2664
 2070ASN     BB 4642   1.357  15.330  15.630 -0.0042 -0.1533  0.0333
 2070ASN    SC1 4643   1.539  15.401  15.473 -0.2571  0.3389 -0.0428
 2071ILE     BB 4644   1.316  15.416  15.923  0.1533 -0.0747 -0.0349
 2071ILE    SC1 4645   1.316  15.400  16.145 -0.2568  0.1384  0.1289
 2072GLU     BB 4646   1.624  15.699  15.904  0.0060 -0.1563  0.2386
 2072GLU    SC1 4647   1.760  15.720  16.137  0.2057 -0.1723 -0.1214
 2073LEU     BB 4648   1.432  15.848  15.732  0.1514 -0.1767  0.1265
 2073LEU    SC1 4649   1.364  15.839  15.476  0.1801 -0.0391  0.1139
 2074THR     BB 4650   1.177  15.952  15.933  0.1713  0.1425  0.1339
 2074THR    SC1 4651   1.099  15.825  16.059 -0.0195 -0.0641 -0.1894
 2075GLY     BB 4652   1.460  16.118  16.163  0.0208 -0.0529  0.1387
 2076ASN     BB 4653   1.523  16.440  15.893  0.3789  0.3198 -0.1041
 2076ASN    SC1 4654   1.611  16.285  15.718  0.2543  0.2136 -0.0742
 2077GLY     BB 4655   1.538  16.758  15.848 -0.0921  0.1833  0.1975
 2078TYR     BB 4656   1.399  16.856  15.600  0.0807  0.2075 -0.1899
 2078TYR    SC1 4657   1.148  16.684  15.548  0.0589  0.2554 -0.1491
 2078TYR    SC2 4658   1.178  16.882  15.415 -0.1327  0.1252 -0.3891
 2078TYR    SC3 4659   1.021  16.660  15.266  0.0360 -0.1881 -0.1028
 2079ASN     BB 4660   1.484  17.223  15.353  0.1319  0.2068  0.3169
 2079ASN    SC1 4661   1.711  17.242  15.249  0.0126  0.1330  0.0416
 2080GLU     BB 4662   1.132  17.355  15.201  0.4751 -0.1868 -0.0311
 2080GLU    SC1 4663   0.898  17.452  15.149 -0.2100 -0.0611 -0.2389
 2081LEU     BB 4664   1.348  17.655  15.026 -0.0537  0.1515  0.2459
 2081LEU    SC1 4665   1.502  17.779  15.202  0.0998  0.1506  0.1125
 2082THR     BB 4666   1.572  17.383  14.814  0.0244  0.0833 -0.0483
 2082THR    SC1 4667   1.622  17.441  14.634  0.1707  0.3148  0.0661
 2083GLY     BB 4668   1.371  17.097  14.847  0.0507 -0.0203  0.2509
 2084GLN     BB 4669   1.644  16.862  14.948 -0.2651  0.3056  0.1312
 2084GLN    SC1 4670   1.878  16.846  14.860  0.2158  0.0000 -0.0788
 2085PHE     BB 4671   1.563  16.651  15.247 -0.0692 -0.0910 -0.1045
 2085PHE    SC1 4672   1.416  16.377  15.280 -0.4071 -0.0664 -0.1081
 2085PHE    SC2 4673   1.575  16.334  15.106 -0.1735  0.0623  0.0712
 2085PHE    SC3 4674   1.371  16.209  15.115 -0.2602  0.1623 -0.3874
 2086ARG     BB 4675   1.862  16.755  15.490  0.0764 -0.1819 -0.0536
 2086ARG    SC1 4676   2.008  16.679  15.315  0.0375 -0.1786  0.0022
 2086ARG    SC2 4677   2.274  16.561  15.130 -0.2747  0.2684 -0.0713
 2087ASN     BB 4678   2.041  16.481  15.735  0.3313 -0.0124 -0.1322
 2087ASN    SC1 4679   2.278  16.433  15.669  0.4721 -0.2398  0.5226
 2088ARG     BB 4680   1.968  16.338  16.043  0.2995 -0.0099 -0.0075
 2088ARG    SC1 4681   2.053  16.188  16.200 -0.1880  0.0585 -0.2422
 2088ARG    SC2 4682   2.142  15.922  16.307  0.0339 -0.2289 -0.0422
 2089VAL     BB 4683   1.801  16.514  16.363  0.0430  0.2610  0.1634
 2089VAL    SC1 4684   1.667  16.661  16.343 -0.1106  0.0873 -0.1112
 2090ILE     BB 4685   1.634  16.244  16.580 -0.0175  0.2362  0.1071
 2090ILE    SC1 4686   1.419  16.280  16.620 -0.4272 -0.1422 -0.5263
 2091ASN     BB 4687   1.809  15.949  16.687 -0.0460 -0.3235  0.1340
 2091ASN    SC1 4688   1.908  15.832  16.885  0.2636 -0.0038  0.1698
 2092THR     BB 4689   1.485  15.760  16.601  0.1027  0.1164 -0.0758
 2092THR    SC1 4690   1.302  15.806  16.550  0.0740  0.0646 -0.0191
 2093LYS     BB 4691   1.627  15.415  16.602  0.0602 -0.1639 -0.0746
 2093LYS    SC1 4692   1.893  15.379  16.608 -0.0542 -0.2259  0.0290
 2093LYS    SC2 4693   2.052  15.267  16.846  0.0923  0.0716  0.5590
 2094SER     BB 4694   1.608  15.463  17.057 -0.1877 -0.1387 -0.3419
 2094SER    SC1 4695   1.474  15.603  17.069 -0.0951 -0.0574 -0.2545
 2095PHE     BB 4696   1.426  15.145  17.190  0.2570  0.4842 -0.1332
 2095PHE    SC1 4697   1.429  14.946  16.912 -0.1679  0.1549  0.1007
 2095PHE    SC2 4698   1.651  15.002  16.984 -0.2503 -0.0976  0.5605
 2095PHE    SC3 4699   1.616  14.816  16.837 -0.1099  0.2486  0.0815
 2096GLY     BB 4700   1.436  15.243  17.465 -0.0613 -0.1177 -0.2646
 2097GLY     BB 4701   1.441  14.993  17.718 -0.0437  0.1624  0.2927
 2098GLN     BB 4702   1.175  14.823  17.506 -0.1657 -0.0639  0.2807
 2098GLN    SC1 4703   0.983  15.029  17.487  0.1074  0.0505 -0.0227
 2099CYS     BB 4704   1.036  14.576  17.261 -0.0176 -0.0702 -0.1000
 2099CYS    SC1 4705   1.025  14.392  17.415  0.0496 -0.0502 -0.0714
 2100ARG     BB 4706   0.821  14.723  17.053 -0.0754 -0.1253 -0.0096
 2100ARG    SC1 4707   0.615  14.844  16.941 -0.1388 -0.1593  0.0498
 2100ARG    SC2 4708   0.337  14.982  16.866  0.1330 -0.2188  0.3378
 2101LYS     BB 4709   0.747  14.352  16.847 -0.0533 -0.0052  0.0333
 2101LYS    SC1 4710   0.601  14.308  17.044  0.2390 -0.1613  0.2749
 2101LYS    SC2 4711   0.478  14.420  17.297 -0.0592 -0.3258  0.0585
 2102VAL     BB 4712   0.587  14.455  16.459  0.0268  0.1140 -0.4408
 2102VAL    SC1 4713   0.471  14.593  16.546 -0.0277 -0.0125 -0.3106
 2103PHE     BB 4714   0.504  14.221  16.205  0.0454 -0.2490 -0.0604
 2103PHE    SC1 4715   0.283  13.975  16.135 -0.2597  0.2251  0.2224
 2103PHE    SC2 4716   0.148  14.169  16.178 -0.3935  0.1556  0.1142
 2103PHE    SC3 4717   0.055  13.981  16.062 -0.1789  0.1429 -0.0388
 2104SER     BB 4718   0.367  14.505  15.902  0.1171 -0.0872  0.0275
 2104SER    SC1 4719   0.280  14.641  16.010  0.1947  0.2966 -0.3830
 2105GLY     BB 4720   0.208  14.278  15.719  0.0620 -0.0529 -0.0191
 2106ASP     BB 4721   0.308  14.447  15.393  0.0098  0.1274  0.1269
 2106ASP    SC1 4722   0.238  14.681  15.319 -0.1289  0.0806  0.1080
 2107GLY     BB 4723   0.607  14.297  15.403 -0.3038  0.1495 -0.2834
 2108LYS     BB 4724   0.627  14.044  15.607  0.0923  0.2408 -0.0140
 2108LYS    SC1 4725   0.446  13.859  15.662  0.0719  0.0371 -0.0754
 2108LYS    SC2 4726   0.338  13.581  15.606 -0.2368 -0.2210  0.1378
 2109ASP     BB 4727   0.889  14.049  15.844  0.1719  0.1797 -0.0676
 2109ASP    SC1 4728   1.074  13.877  15.876 -0.0789 -0.0541  0.1382
 2110PHE     BB 4729   0.837  14.153  16.245  0.1937  0.2420  0.0516
 2110PHE    SC1 4730   1.005  14.068  16.528  0.1959 -0.1071  0.0618
 2110PHE    SC2 4731   0.983  13.887  16.372 -0.0102 -0.0935  0.0763
 2110PHE    SC3 4732   1.051  13.843  16.598 -0.1910 -0.1704  0.1171
 2111TYR     BB 4733   1.013  14.525  16.279  0.0413 -0.4643 -0.0380
 2111TYR    SC1 4734   1.032  14.490  15.965  0.0560  0.1709 -0.0403
 2111TYR    SC2 4735   0.828  14.600  16.027  0.1291  0.2821  0.0032
 2111TYR    SC3 4736   0.846  14.545  15.723 -0.1559 -0.1154  0.0553
 2112ARG     BB 4737   1.049  14.652  16.574  0.0377  0.1985 -0.2129
 2112ARG    SC1 4738   1.220  14.535  16.737  0.2771 -0.2353  0.0343
 2112ARG    SC2 4739   1.383  14.436  16.990 -0.1247  0.1136  0.2913
 2113LEU     BB 4740   0.950  14.987  16.631 -0.0519 -0.1459 -0.0535
 2113LEU    SC1 4741   0.777  15.175  16.560 -0.0781 -0.0843  0.1732
 2114SER     BB 4742   1.108  15.300  16.901 -0.0808  0.1889  0.0731
 2114SER    SC1 4743   1.150  15.412  16.747  0.3143 -0.1577 -0.0750
 2115GLY     BB 4744   1.034  15.443  17.201  0.0171  0.2698  0.0004
 2116ASN     BB 4745   0.918  15.763  16.995  0.0144  0.0993  0.1601
 2116ASN    SC1 4746   1.114  15.918  17.005  0.1186 -0.0029 -0.2383
 2117VAL     BB 4747   0.741  15.797  16.683  0.1095 -0.0878  0.0538
 2117VAL    SC1 4748   0.830  15.698  16.534  0.0056 -0.2104  0.0742
 2118LEU     BB 4749   0.407  15.787  16.716 -0.1068 -0.3989 -0.0370
 2118LEU    SC1 4750   0.269  15.902  16.910 -0.0123 -0.0499 -0.1766
 2119SER     BB 4751   0.263  15.615  16.428 -0.0429 -0.0339 -0.1138
 2119SER    SC1 4752   0.091  15.669  16.355 -0.1256 -0.3269 -0.1368
 2120TYR     BB 4753   0.452  15.429  16.211 -0.0960 -0.1437 -0.1641
 2120TYR    SC1 4754   0.646  15.274  16.028  0.0996 -0.2032  0.0806
 2120TYR    SC2 4755   0.755  15.459  16.135 -0.1990  0.0540 -0.0573
 2120TYR    SC3 4756   0.866  15.402  15.852 -0.0326 -0.0475  0.0278
 2121THR     BB 4757   0.180  15.239  16.009 -0.0078 -0.2047  0.0348
 2121THR    SC1 4758  21.591  15.219  16.077 -0.0076  0.0249  0.1046
 2122PHE     BB 4759   0.224  14.983  15.693 -0.1116 -0.3504 -0.0627
 2122PHE    SC1 4760   0.566  14.965  15.801 -0.0210 -0.0557  0.0735
 2122PHE    SC2 4761   0.561  14.911  15.567 -0.2034  0.1780  0.0234
 2122PHE    SC3 4762   0.751  15.025  15.661  0.0281 -0.2347  0.0605
 2123GLN     BB 4763  21.499  15.019  15.493 -0.1928 -0.0589  0.0541
 2123GLN    SC1 4764  21.316  15.063  15.692  0.0691  0.2822 -0.0086
 2124VAL     BB 4765  21.531  15.114  15.105 -0.0469 -0.2267  0.1225
 2124VAL    SC1 4766  21.549  14.922  15.052 -0.2293 -0.2550  0.1583
 2125LYS     BB 4767  21.359  15.415  14.930  0.0249 -0.1048  0.3717
 2125LYS    SC1 4768  21.194  15.592  14.948 -0.2981 -0.2244  0.2995
 2125LYS    SC2 4769  21.063  15.840  14.817 -0.1152  0.1243 -0.1919
 2126ILE     BB 4770  21.417  15.415  14.510  0.2212  0.0734 -0.0063
 2126ILE    SC1 4771  21.519  15.236  14.438  0.1206  0.2323 -0.1225
 2127ASN     BB 4772  21.299  15.662  14.325  0.0721 -0.1073 -0.2320
 2127ASN    SC1 4773  21.245  15.903  14.359  0.0998 -0.0757 -0.4085
 2128ASN     BB 4774  21.334  15.617  13.944  0.0812 -0.3113 -0.2035
 2128ASN    SC1 4775  21.379  15.375  13.990  0.1212 -0.2779 -0.0629
 2129ASN     BB 4776  21.263  15.882  13.684  0.0042 -0.0096  0.1049
 2129ASN    SC1 4777  21.233  16.122  13.748 -0.1288 -0.0515  0.1980
 2130PHE     BB 4778  21.278  15.857  13.298  0.3329 -0.1033  0.1698
 2130PHE    SC1 4779  21.489  15.717  13.117 -0.0112  0.1717 -0.0833
 2130PHE    SC2 4780  21.278  15.616  13.066  0.1188 -0.1714  0.0466
 2130PHE    SC3 4781  21.470  15.566  12.931  0.1254  0.1215 -0.0567
 2131ASN     BB 4782  21.316  16.160  13.142  0.0061 -0.1012  0.0101
 2131ASN    SC1 4783  21.213  16.363  13.245  0.0398 -0.1264  0.0952
 2132TYR     BB 4784  21.290  16.144  12.816  0.1976 -0.1171 -0.2240
 2132TYR    SC1 4785  21.260  15.947  12.589  0.4013 -0.1363  0.1760
 2132TYR    SC2 4786  21.491  15.934  12.655  0.5095  0.2089 -0.1335
 2132TYR    SC3 4787  21.445  15.846  12.362  0.1559 -0.4384  0.1117
 2133GLU     BB 4788  21.214  16.407  12.600 -0.0941  0.1109 -0.0539
 2133GLU    SC1 4789  21.066  16.583  12.787  0.0089  0.1547 -0.3354
 2134PHE     BB 4790  21.256  16.438  12.255 -0.1454  0.0601  0.1085
 2134PHE    SC1 4791  21.380  16.167  12.035  0.0284  0.0854  0.1197
 2134PHE    SC2 4792  21.141  16.182  12.055  0.0477 -0.1263  0.5018
 2134PHE    SC3 4793  21.243  15.980  11.974  0.0692  0.1522 -0.1793
 2135TYR     BB 4794  21.183  16.705  11.963  0.0174  0.0048  0.4335
 2135TYR    SC1 4795  20.981  16.951  11.862 -0.0234  0.0316 -0.0274
 2135TYR    SC2 4796  21.202  17.030  11.909 -0.1168  0.1524  0.2124
 2135TYR    SC3 4797  21.016  17.253  11.800 -0.1449  0.0720  0.0984
 2136ASN     BB 4798  21.228  16.582  11.646 -0.2934  0.0896  0.0723
 2136ASN    SC1 4799  21.236  16.338  11.591  0.2085  0.0774  0.1865
 2137SER     BB 4800  21.189  16.805  11.412  0.2258  0.0778  0.1964
 2137SER    SC1 4801  21.201  16.999  11.395  0.1248  0.0845  0.1998
 2138THR     BB 4802  21.231  16.624  11.038  0.1733 -0.0800 -0.0834
 2138THR    SC1 4803  21.232  16.436  11.090 -0.2216 -0.0636 -0.0152
 2139TRP     BB 4804  21.132  16.740  10.649 -0.1920 -0.1534  0.1340
 2139TRP    SC1 4805  21.015  16.933  10.508 -0.0457  0.2101  0.1386
 2139TRP    SC2 4806  20.812  16.970  10.431 -0.0355  0.0329  0.0275
 2139TRP    SC3 4807  21.117  17.149  10.419 -0.1793  0.2823  0.1631
 2139TRP    SC4 4808  20.860  17.185  10.312 -0.1467  0.0430  0.0029
 2140SER     BB 4809  21.200  16.518  10.367 -0.2266 -0.0229 -0.2185
 2140SER    SC1 4810  21.244  16.328  10.371  0.2681  0.0903 -0.0815
 2141TYR     BB 4811  21.031  16.621  10.025 -0.1837 -0.0568  0.3084
 2141TYR    SC1 4812  20.890  16.907   9.935 -0.0339  0.0947 -0.0679
 2141TYR    SC2 4813  21.109  16.953  10.021  0.0591 -0.0926 -0.2050
 2141TYR    SC3 4814  21.005  17.175   9.830  0.2348 -0.1270 -0.3421
 2142VAL     BB 4815  21.117  16.514   9.740 -0.0440 -0.0737  0.0757
 2142VAL    SC1 4816  21.164  16.328   9.685  0.0508  0.0066 -0.1142
 2143LYS     BB 4817  20.991  16.765   9.438  0.2352  0.0984 -0.2635
 2143LYS    SC1 4818  20.935  17.019   9.394  0.2427  0.0033  0.0113
 2143LYS    SC2 4819  20.799  17.275   9.397  0.0737  0.1059 -0.3026
 2144HIS     BB 4820  21.008  16.677   9.050  0.0422  0.2570 -0.1976
 2144HIS    SC1 4821  21.045  16.486   9.036 -0.1549  0.2165 -0.1268
 2144HIS    SC2 4822  21.075  16.298   9.004 -0.5147  0.1362  0.0057
 2144HIS    SC3 4823  21.103  16.259   9.214 -0.4108  0.2623  0.0153
 2145THR     BB 4824  20.976  16.950   8.846 -0.1087 -0.0516  0.1491
 2145THR    SC1 4825  20.943  17.080   8.704 -0.3522 -0.1897  0.0781
 2146SER     BB 4826  21.007  16.650   8.506 -0.2667 -0.0372  0.0209
 2146SER    SC1 4827  21.055  16.462   8.516  0.1891  0.0568 -0.3597
 2147THR     BB 4828  20.917  16.789   8.136 -0.4651 -0.0221  0.0234
 2147THR    SC1 4829  20.869  16.976   8.165  0.1018  0.1277  0.0335
 2148GLU     BB 4830  20.926  16.641   7.831 -0.0997 -0.2142  0.2748
 2148GLU    SC1 4831  20.903  16.352   7.695 -0.1401 -0.0597 -0.1159
 2149HIS     BB 4832  20.929  16.837   7.528 -0.1091  0.1194  0.1262
 2149HIS    SC1 4833  20.988  17.023   7.525  0.2133  0.0103  0.0264
 2149HIS    SC2 4834  21.044  17.207   7.506 -0.0601  0.0872 -0.0725
 2149HIS    SC3 4835  21.049  17.237   7.719 -0.2964  0.2692 -0.0917
 2150THR     BB 4836  20.923  16.678   7.207  0.1310  0.0004  0.2762
 2150THR    SC1 4837  20.828  16.516   7.156  0.2141 -0.0738  0.3548
 2151SER     BB 4838  20.922  16.934   6.963  0.1013 -0.1162 -0.0268
 2151SER    SC1 4839  21.021  17.084   7.038 -0.0364 -0.0878  0.0996
 2152SER     BB 4840  20.954  16.784   6.634 -0.0422  0.0255 -0.0280
 2152SER    SC1 4841  20.915  16.594   6.614  0.0532  0.0341 -0.3017
 2153SER     BB 4842  20.886  16.933   6.284  0.1136  0.0371 -0.0773
 2153SER    SC1 4843  20.909  17.124   6.252  0.1416  0.0491 -0.0006
 2154ARG     BB 4844  20.845  16.682   6.033 -0.0928  0.1371 -0.2825
 2154ARG    SC1 4845  20.744  16.493   6.130  0.1068 -0.0954 -0.0525
 2154ARG    SC2 4846  20.654  16.212   6.308  0.2901  0.0210  0.0767
 2155LYS     BB 4847  20.774  16.734   5.689 -0.1959 -0.2524 -0.1118
 2155LYS    SC1 4848  20.924  16.939   5.653 -0.1030 -0.0660 -0.1540
 2155LYS    SC2 4849  21.033  17.182   5.524  0.0293 -0.3225  0.1419
 2156ARG     BB 4850  20.776  16.473   5.443 -0.0176  0.3046  0.0240
 2156ARG    SC1 4851  20.628  16.281   5.502  0.0285  0.1757  0.0305
 2156ARG    SC2 4852  20.660  15.946   5.531 -0.1332  0.0302 -0.0682
 2157SER     BB 4853  20.722  16.438   4.999  0.0882 -0.0878  0.0256
 2157SER    SC1 4854  20.533  16.396   5.026  0.0287  0.3133  0.2660
 2158PHE     BB 4855  21.030  16.420   4.912  0.5552 -0.2078  0.2490
 2158PHE    SC1 4856  21.052  16.203   4.678 -0.2149  0.0548  0.1776
 2158PHE    SC2 4857  21.224  16.367   4.647 -0.1815 -0.0033  0.0494
 2158PHE    SC3 4858  21.101  16.285   4.458 -0.0507 -0.2835  0.0850
 2159PHE     BB 4859  21.200  16.457   5.101 -0.0314 -0.2752 -0.1784
 2159PHE    SC1 4860  21.401  16.684   5.208 -0.2239 -0.0536  0.2093
 2159PHE    SC2 4861  21.178  16.762   5.252 -0.0800  0.6110 -0.2213
 2159PHE    SC3 4862  21.367  16.894   5.319  0.1872  0.0150  0.2078
 2160ARG     BB 4863  21.133  16.308   5.403 -0.2058  0.4104 -0.2197
 2160ARG    SC1 4864  21.250  16.143   5.525 -0.1789 -0.2354 -0.0032
 2160ARG    SC2 4865  21.302  15.983   5.780  0.3597  0.1405  0.2665
 2161SER     BB 4866  21.275  16.532   5.782 -0.3237 -0.1978  0.1183
 2161SER    SC1 4867  21.306  16.724   5.776  0.0726 -0.2629  0.0051
 2162SER     BB 4868  21.251  16.414   6.119 -0.2036  0.0847 -0.1784
 2162SER    SC1 4869  21.185  16.327   6.281 -0.0591 -0.0175 -0.1742
 2163SER     BB 4870  21.441  16.731   6.313  0.0295  0.1529  0.3009
 2163SER    SC1 4871  21.386  16.893   6.220  0.2722  0.0290 -0.0655
 2164SER     BB 4872  21.373  16.630   6.678 -0.2105 -0.1349 -0.0492
 2164SER    SC1 4873  21.340  16.453   6.753 -0.2688 -0.1898 -0.2035
 2165SER     BB 4874  21.456  16.759   7.075 -0.2310  0.0327  0.1690
 2165SER    SC1 4875  21.495  16.946   7.114 -0.0586  0.0245  0.0379
 2166SER     BB 4876  21.304  16.511   7.298  0.3436  0.0792  0.2581
 2166SER    SC1 4877  21.316  16.316   7.290  0.0143  0.0573  0.2734
 2167ARG     BB 4878  21.388  16.634   7.627 -0.1395 -0.1642  0.1044
 2167ARG    SC1 4879  21.437  16.879   7.619 -0.4285 -0.0228 -0.0343
 2167ARG    SC2 4880  21.557  17.208   7.533  0.1381 -0.2583 -0.1032
 2168SER     BB 4881  21.379  16.571   8.001  0.1698  0.0582 -0.2114
 2168SER    SC1 4882  21.295  16.427   8.103 -0.0229  0.1480 -0.2421
 2169TYR     BB 4883  21.418  16.849   8.253 -0.1539 -0.0500 -0.1728
 2169TYR    SC1 4884  21.350  17.063   8.051 -0.1011 -0.2542 -0.1727
 2169TYR    SC2 4885  21.414  17.178   8.252  0.0332 -0.3464 -0.1621
 2169TYR    SC3 4886  21.325  17.371   8.026  0.2176 -0.2251 -0.1303
 2170THR     BB 4887  21.448  16.753   8.567  0.2597 -0.0025 -0.2123
 2170THR    SC1 4888  21.489  16.583   8.653 -0.3021 -0.0166  0.0384
 2171SER     BB 4889  21.441  17.027   8.839  0.2007  0.0516  0.2398
 2171SER    SC1 4890  21.433  17.198   8.746  0.2306 -0.1028 -0.0534
 2172HIS     BB 4891  21.457  16.847   9.129  0.3279  0.1164  0.0519
 2172HIS    SC1 4892  21.469  16.653   9.147 -0.1446  0.0703 -0.0635
 2172HIS    SC2 4893  21.497  16.462   9.153  0.4079  0.1528 -0.1687
 2172HIS    SC3 4894  21.500  16.461   9.369  0.1116  0.0039 -0.1638
 2173THR     BB 4895  21.449  16.881   9.573 -0.2283 -0.1405 -0.0037
 2173THR    SC1 4896  21.384  17.062   9.537  0.1286  0.0360  0.2320
 2174ASN     BB 4897  21.477  16.687   9.827  0.0316 -0.1847 -0.4008
 2174ASN    SC1 4898  21.552  16.470   9.926 -0.2397 -0.0131  0.1927
 2175GLU     BB 4899  21.574  16.914  10.117  0.1928 -0.0695 -0.0569
 2175GLU    SC1 4900  21.516  17.195  10.040 -0.2213  0.0628  0.3757
 2176ILE     BB 4901   0.006  16.719  10.408  0.1031 -0.2224  0.0381
 2176ILE    SC1 4902   0.102  16.496  10.398 -0.0809 -0.0041 -0.2106
 2177HIS     BB 4903   0.019  16.870  10.742  0.0175 -0.1389  0.2870
 2177HIS    SC1 4904  21.497  16.988  10.847 -0.5256 -0.3985 -0.0045
 2177HIS    SC2 4905  21.410  17.103  10.974  0.2888  0.1601  0.0713
 2177HIS    SC3 4906  21.333  17.232  10.818  0.6049  0.3934  0.1073
 2178LYS     BB 4907   0.073  16.619  11.057  0.1859  0.0635 -0.1139
 2178LYS    SC1 4908   0.101  16.430  10.905  0.0854  0.0415 -0.1929
 2178LYS    SC2 4909  21.540  16.171  10.794  0.2079  0.0298  0.0462
 2179GLY     BB 4910   0.092  16.678  11.353  0.2229  0.1247 -0.2002
 2180LYS     BB 4911   0.077  16.604  11.723 -0.0992  0.1732 -0.0976
 2180LYS    SC1 4912   0.108  16.328  11.736 -0.0370  0.1062 -0.3669
 2180LYS    SC2 4913   0.053  16.080  11.616 -0.2370 -0.0414 -0.2056
 2181SER     BB 4914   0.105  16.711  12.051 -0.0265  0.2436 -0.1554
 2181SER    SC1 4915   0.081  16.895  12.110 -0.1091  0.0858  0.3089
 2182TYR     BB 4916   0.112  16.420  12.328  0.2237 -0.0205  0.2285
 2182TYR    SC1 4917   0.269  16.146  12.468 -0.1893 -0.2116  0.1372
 2182TYR    SC2 4918   0.207  16.099  12.241 -0.3303 -0.0827  0.1482
 2182TYR    SC3 4919   0.472  15.961  12.323 -0.0526  0.2188 -0.2278
 2183GLN     BB 4920   0.097  16.550  12.682 -0.0057  0.0318  0.0408
 2183GLN    SC1 4921  21.532  16.847  12.620 -0.2542 -0.0018  0.1193
 2184LEU     BB 4922   0.107  16.343  12.971 -0.3693  0.0581 -0.2409
 2184LEU    SC1 4923   0.254  16.123  12.954 -0.2912  0.0658  0.3020
 2185LEU     BB 4924   0.096  16.389  13.304  0.2071 -0.0380 -0.0715
 2185LEU    SC1 4925   0.247  16.564  13.434  0.4557 -0.3035  0.0011
 2186VAL     BB 4926   0.149  16.094  13.545  0.0622 -0.0672  0.4605
 2186VAL    SC1 4927   0.144  15.928  13.434  0.0230  0.0329  0.3111
 2187VAL     BB 4928   0.157  16.026  13.875 -0.0183  0.1158 -0.0084
 2187VAL    SC1 4929   0.016  16.054  14.014  0.0675 -0.0109  0.1050
 2188GLU     BB 4930   0.214  15.645  13.991 -0.0655  0.3408  0.0063
 2188GLU    SC1 4931   0.165  15.595  13.705 -0.0977  0.0304  0.2441
 2189ASN     BB 4932   0.249  15.710  14.328 -0.1010  0.1367 -0.0886
 2189ASN    SC1 4933   0.203  15.914  14.463  0.0701 -0.0509  0.2550
 2190THR     BB 4934   0.308  15.434  14.580 -0.0112 -0.0842 -0.0940
 2190THR    SC1 4935   0.441  15.293  14.557  0.3679  0.2533  0.0096
 2191VAL     BB 4936   0.293  15.497  14.962  0.2507  0.0863  0.2674
 2191VAL    SC1 4937   0.204  15.675  14.943  0.0625 -0.0291  0.0444
 2192GLU     BB 4938   0.381  15.208  15.148  0.0225 -0.1618 -0.0531
 2192GLU    SC1 4939   0.467  15.032  15.002 -0.0414  0.1304  0.0253
 2193VAL     BB 4940   0.328  15.379  15.479 -0.0921  0.0745 -0.0490
 2193VAL    SC1 4941   0.464  15.416  15.621 -0.0721  0.0656 -0.0665
 2194ALA     BB 4942   0.026  15.597  15.499  0.1245 -0.2636  0.0806
 2195GLN     BB 4943   0.127  15.766  15.826  0.2456  0.1405 -0.1391
 2195GLN    SC1 4944  21.438  15.916  16.003  0.1673 -0.5115  0.1738
 2196PHE     BB 4945   0.330  15.893  15.991 -0.2356  0.3889 -0.0614
 2196PHE    SC1 4946   0.601  15.814  15.860  0.2996  0.1607 -0.3012
 2196PHE    SC2 4947   0.648  16.002  16.001  0.2543  0.0325 -0.1127
 2196PHE    SC3 4948   0.746  15.989  15.783  0.3588  0.2112 -0.0777
 2197ILE     BB 4949   0.322  16.092  16.307  0.1746 -0.2640  0.0182
 2197ILE    SC1 4950   0.197  16.157  16.435 -0.3801 -0.1579 -0.0751
 2198ASN     BB 4951   0.697  16.224  16.493  0.0207  0.2115  0.0210
 2198ASN    SC1 4952   0.899  16.183  16.353 -0.1684 -0.1278 -0.1570
 2199ASN     BB 4953   0.616  16.343  16.872 -0.2889 -0.4148 -0.1693
 2199ASN    SC1 4954   0.629  16.156  17.038 -0.0384 -0.2282  0.0224
 2200ASN     BB 4955   0.611  16.675  16.947 -0.1186 -0.2950 -0.1915
 2200ASN    SC1 4956   0.622  16.894  16.827  0.0545 -0.1515  0.0829
 2201PRO     BB 4957   0.990  16.858  17.154 -0.0680  0.1203 -0.0288
 2201PRO    SC1 4958   1.013  17.046  17.171  0.0060  0.1101 -0.0104
 2202GLU     BB 4959   0.978  16.606  17.476  0.0432 -0.0440  0.1827
 2202GLU    SC1 4960   1.019  16.814  17.647 -0.1619  0.1014  0.0649
 2203PHE     BB 4961   0.989  16.348  17.347  0.0717 -0.0258 -0.1670
 2203PHE    SC1 4962   1.114  16.095  17.468  0.1306  0.0692 -0.4460
 2203PHE    SC2 4963   0.881  16.055  17.425  0.1996 -0.1266 -0.6435
 2203PHE    SC3 4964   1.022  15.876  17.500  0.2448  0.0376 -0.3305
 2204LEU     BB 4965   1.190  16.418  17.066  0.0720 -0.2292 -0.1722
 2204LEU    SC1 4966   1.355  16.606  16.979  0.0558 -0.0481  0.1823
 2205GLN     BB 4967   1.640  16.220  17.110  0.0597 -0.1488  0.1408
 2205GLN    SC1 4968   1.532  16.055  17.260 -0.1338  0.0164 -0.0765
 2206LEU     BB 4969   1.872  16.358  16.938 -0.0742  0.0363 -0.1490
 2206LEU    SC1 4970   1.844  16.588  16.809 -0.1412  0.1466  0.0628
 2207ALA     BB 4971   2.127  16.270  16.720 -0.0545  0.1054  0.2942
 2208GLU     BB 4972   2.474  16.302  16.752  0.1958  0.3290  0.1609
 2208GLU    SC1 4973   2.722  16.330  16.899  0.1501 -0.1231  0.1468
 2209PRO     BB 4974   2.571  16.576  16.492  0.2694 -0.0474  0.0457
 2209PRO    SC1 4975   2.721  16.590  16.376  0.1264  0.0592 -0.1286
 2210PHE     BB 4976   2.244  16.786  16.589 -0.1844 -0.2026  0.0762
 2210PHE    SC1 4977   2.020  16.961  16.511  0.3715  0.3481  0.0545
 2210PHE    SC2 4978   2.019  17.004  16.747  0.8410  0.3202  0.0637
 2210PHE    SC3 4979   1.945  17.173  16.594 -0.0249  0.1313  0.2595
 2211TRP     BB 4980   2.334  16.753  16.984  0.0204  0.1388 -0.1952
 2211TRP    SC1 4981   2.144  16.726  17.172 -0.0178  0.1068  0.2167
 2211TRP    SC2 4982   1.948  16.789  17.251 -0.4548 -0.4370 -0.4040
 2211TRP    SC3 4983   2.153  16.505  17.299  0.1822  0.0288  0.0676
 2211TRP    SC4 4984   1.896  16.581  17.380  0.0936 -0.2835  0.0795
 2212LYS     BB 4985   2.659  16.864  16.907 -0.2301  0.0648  0.0571
 2212LYS    SC1 4986   2.887  16.853  16.966  0.0083 -0.2032  0.0469
 2212LYS    SC2 4987   3.146  16.940  16.865 -0.0193  0.1416  0.1575
 2213GLU     BB 4988   2.586  17.105  16.710  0.2362 -0.0210  0.1626
 2213GLU    SC1 4989   2.821  17.141  16.553 -0.1203 -0.0606 -0.1658
 2214LEU     BB 4990   2.381  17.270  16.936 -0.3481  0.0428 -0.3414
 2214LEU    SC1 4991   2.237  17.480  16.862 -0.1720  0.2902  0.0158
 2215SER     BB 4992   2.607  17.244  17.222 -0.1401  0.1099 -0.1809
 2215SER    SC1 4993   2.630  17.105  17.357 -0.0453  0.0916 -0.2141
 2216HIS     BB 4994   2.863  17.462  17.052 -0.1439  0.0884  0.3910
 2216HIS    SC1 4995   3.028  17.507  17.145  0.0413 -0.1132  0.1507
 2216HIS    SC2 4996   3.188  17.557  17.242  0.0980 -0.0956  0.0593
 2216HIS    SC3 4997   3.238  17.709  17.097  0.0197 -0.1221  0.0035
 2217LEU     BB 4998   2.677  17.717  16.934 -0.1233 -0.1298  0.1719
 2217LEU    SC1 4999   2.656  17.676  16.673 -0.1445  0.2487  0.1120
 2218PRO     BB 5000   2.798  18.037  17.021  0.0476 -0.0059  0.2047
 2218PRO    SC1 5001   2.962  18.115  17.076  0.1967 -0.1640 -0.0112
 2219SER     BB 5002   2.499  18.157  17.312  0.0377 -0.1285 -0.1335
 2219SER    SC1 5003   2.611  18.242  17.447 -0.1099  0.0395 -0.1162
 2220LEU     BB 5004   2.454  18.568  17.081 -0.1157 -0.1046  0.0064
 2220LEU    SC1 5005   2.713  18.622  17.108 -0.1777  0.1090  0.1844
 2221TYR     BB 5006   2.325  18.620  16.799 -0.1657 -0.2640 -0.1765
 2221TYR    SC1 5007   2.059  18.594  16.573 -0.2464 -0.1750  0.0472
 2221TYR    SC2 5008   2.097  18.805  16.681 -0.3105 -0.2129  0.1430
 2221TYR    SC3 5009   1.985  18.835  16.393  0.1459 -0.1087 -0.0261
 2222ASP     BB 5010   2.598  18.566  16.597 -0.0438  0.2421  0.5501
 2222ASP    SC1 5011   2.760  18.376  16.652 -0.2747 -0.1463 -0.0839
 2223TYR     BB 5012   2.465  18.495  16.255  0.0620  0.2725  0.3895
 2223TYR    SC1 5013   2.364  18.822  16.228  0.1067 -0.1883  0.2968
 2223TYR    SC2 5014   2.575  18.785  16.120  0.0968  0.1140  0.1743
 2223TYR    SC3 5015   2.498  19.085  16.136 -0.5872 -0.0312 -0.2816
 2224SER     BB 5016   2.729  18.302  16.093  0.1185  0.0433  0.0309
 2224SER    SC1 5017   2.729  18.283  15.899  0.0221  0.2888  0.0060
 2225ALA     BB 5018   2.722  18.015  16.290  0.1691 -0.2134  0.1306
 2226TYR     BB 5019   2.405  17.988  16.299 -0.1794 -0.1414  0.2355
 2226TYR    SC1 5020   2.272  17.927  16.607  0.3390  0.0185 -0.1245
 2226TYR    SC2 5021   2.262  18.157  16.538 -0.2648  0.0328 -0.0081
 2226TYR    SC3 5022   2.370  18.124  16.827  0.1832  0.1386 -0.1608
 2227ARG     BB 5023   2.377  17.960  15.952 -0.1311  0.0031 -0.1228
 2227ARG    SC1 5024   2.276  18.152  15.861  0.1942  0.1753 -0.3265
 2227ARG    SC2 5025   2.325  18.407  15.675 -0.0729 -0.1105  0.2803
 2228ARG     BB 5026   2.557  17.701  15.939 -0.2190 -0.0062  0.0445
 2228ARG    SC1 5027   2.747  17.665  15.780 -0.2746 -0.1805 -0.1935
 2228ARG    SC2 5028   3.107  17.574  15.790 -0.2113  0.0418 -0.0969
 2229LEU     BB 5029   2.372  17.508  16.126  0.0908  0.1200 -0.0511
 2229LEU    SC1 5030   2.309  17.421  16.369  0.0119  0.0892 -0.0825
 2230ILE     BB 5031   2.092  17.555  15.950  0.2635 -0.0567  0.1196
 2230ILE    SC1 5032   1.896  17.584  16.011 -0.0003 -0.2510  0.2931
 2231ASP     BB 5033   2.264  17.428  15.603 -0.0057 -0.1328 -0.0749
 2231ASP    SC1 5034   2.305  17.525  15.370  0.2439 -0.0959 -0.0149
 2232GLN     BB 5035   2.293  17.143  15.691  0.1789 -0.1584 -0.0389
 2232GLN    SC1 5036   2.341  16.928  15.623 -0.0272 -0.1013 -0.1229
 2233TYR     BB 5037   1.946  17.106  15.844  0.1021 -0.0431  0.0452
 2233TYR    SC1 5038   1.996  16.883  16.040 -0.0867  0.2110 -0.1305
 2233TYR    SC2 5039   2.146  17.056  16.113 -0.1640  0.1814  0.0970
 2233TYR    SC3 5040   2.282  16.778  16.096 -0.1630  0.1748  0.2030
 2234GLY     BB 5041   1.688  17.224  15.722  0.1978 -0.4728 -0.0277
 2235THR     BB 5042   1.481  17.451  15.744 -0.0990  0.2239  0.1891
 2235THR    SC1 5043   1.389  17.612  15.684  0.0281  0.2581  0.0890
 2236HIS     BB 5044   1.191  17.187  15.956  0.1629  0.1660  0.0712
 2236HIS    SC1 5045   1.081  17.232  15.801  0.1305  0.2971  0.1326
 2236HIS    SC2 5046   0.980  17.238  15.637  0.1665  0.5130  0.1217
 2236HIS    SC3 5047   0.890  17.427  15.689  0.0294  0.3665  0.4283
 2237TYR     BB 5048   1.187  16.841  16.103 -0.1903 -0.0727 -0.2103
 2237TYR    SC1 5049   1.221  16.666  16.373  0.0592 -0.1180  0.4059
 2237TYR    SC2 5050   1.113  16.872  16.433 -0.0013 -0.0677  0.1288
 2237TYR    SC3 5051   0.997  16.628  16.584 -0.4080  0.0054 -0.0628
 2238LEU     BB 5052   0.924  16.627  16.022  0.1659  0.2047 -0.1164
 2238LEU    SC1 5053   0.995  16.402  15.901  0.2958  0.1559  0.0496
 2239GLN     BB 5054   0.633  16.596  16.186 -0.0732 -0.3415 -0.0936
 2239GLN    SC1 5055   0.489  16.657  16.424  0.0853 -0.0126 -0.0437
 2240SER     BB 5056   0.392  16.406  16.022 -0.1589  0.0947 -0.1791
 2240SER    SC1 5057   0.204  16.456  16.010 -0.1837  0.0031 -0.1715
 2241GLY     BB 5058   0.421  16.258  15.623 -0.1897 -0.2810 -0.4374
 2242SER     BB 5059   0.454  15.948  15.413  0.1259 -0.2573  0.0365
 2242SER    SC1 5060   0.286  15.925  15.317  0.1936  0.2587 -0.2178
 2243LEU     BB 5061   0.713  15.715  15.317  0.0822  0.1101 -0.3118
 2243LEU    SC1 5062   0.897  15.644  15.494 -0.4886 -0.0123  0.2409
 2244GLY     BB 5063   0.671  15.532  14.982 -0.0700  0.1384  0.0008
 2245GLY     BB 5064   0.796  15.641  14.678  0.1414 -0.2904  0.1470
 2246GLU     BB 5065   0.703  15.887  14.299 -0.0336  0.2688 -0.2390
 2246GLU    SC1 5066   0.699  16.168  14.432 -0.4271  0.4013  0.0973
 2247TYR     BB 5067   0.675  15.855  13.970 -0.2061 -0.1851 -0.1123
 2247TYR    SC1 5068   0.640  15.541  13.797  0.0283 -0.1598 -0.0577
 2247TYR    SC2 5069   0.740  15.717  13.667  0.3368 -0.1416  0.2006
 2247TYR    SC3 5070   0.673  15.465  13.498  0.3296  0.0456 -0.0773
 2248ARG     BB 5071   0.571  16.147  13.772 -0.2108  0.0425  0.2456
 2248ARG    SC1 5072   0.531  16.309  13.947  0.2237 -0.0019 -0.3248
 2248ARG    SC2 5073   0.323  16.354  14.187 -0.2078  0.1194 -0.2399
 2249VAL     BB 5074   0.564  16.167  13.392  0.4580 -0.1094 -0.1918
 2249VAL    SC1 5075   0.576  15.995  13.290  0.0471 -0.2572  0.0036
 2250LEU     BB 5076   0.577  16.467  13.149 -0.0133  0.0043 -0.1425
 2250LEU    SC1 5077   0.631  16.723  13.108 -0.0838  0.0435  0.0071
 2251PHE     BB 5078   0.626  16.372  12.806  0.0240  0.4154  0.2665
 2251PHE    SC1 5079   0.770  16.124  12.633  0.0947 -0.1490 -0.0380
 2251PHE    SC2 5080   0.696  16.030  12.841 -0.2187  0.0519 -0.0569
 2251PHE    SC3 5081   0.801  15.890  12.677  0.1318 -0.0843  0.2800
 2252TYR     BB 5082   0.551  16.560  12.581 -0.1387 -0.0172  0.1073
 2252TYR    SC1 5083   0.680  16.858  12.642 -0.0206  0.0893  0.0509
 2252TYR    SC2 5084   0.493  16.881  12.493  0.1317 -0.1431 -0.1792
 2252TYR    SC3 5085   0.731  17.063  12.415  0.1191 -0.0773 -0.0691
 2253VAL     BB 5086   0.552  16.506  12.170  0.0168 -0.2039  0.1553
 2253VAL    SC1 5087   0.595  16.329  12.085  0.0238 -0.2932  0.3454
 2254ASP     BB 5088   0.571  16.798  11.989 -0.0106 -0.0531 -0.1127
 2254ASP    SC1 5089   0.521  17.042  11.932 -0.2230 -0.0729 -0.0182
 2255SER     BB 5090   0.626  16.677  11.616 -0.2102 -0.0089 -0.0487
 2255SER    SC1 5091   0.536  16.506  11.643  0.0642 -0.1681 -0.1298
 2256GLU     BB 5092   0.486  16.886  11.270 -0.2863 -0.5948  0.0776
 2256GLU    SC1 5093   0.272  17.111  11.188  0.4698  0.2076  0.2949
 2257LYS     BB 5094   0.574  16.681  10.950 -0.1482  0.0989 -0.3147
 2257LYS    SC1 5095   0.602  16.482  11.094 -0.1239 -0.0643 -0.1945
 2257LYS    SC2 5096   0.752  16.277  11.238 -0.0627 -0.1502 -0.1780
 2258LEU     BB 5097   0.470  16.833  10.672  0.0353 -0.1695 -0.1925
 2258LEU    SC1 5098   0.446  17.096  10.698  0.0734 -0.1926  0.0976
 2259LYS     BB 5099   0.492  16.771  10.368 -0.1029  0.1617  0.2610
 2259LYS    SC1 5100   0.585  16.555  10.288 -0.1211 -0.1501  0.3060
 2259LYS    SC2 5101   0.768  16.536  10.060 -0.0147 -0.0147  0.1193
 2260GLN     BB 5102   0.391  16.921  10.055 -0.0774 -0.2294  0.1744
 2260GLN    SC1 5103   0.454  17.212  10.191 -0.1003  0.2774 -0.2204
 2261ASN     BB 5104   0.387  16.770   9.704  0.4180 -0.0317 -0.1864
 2261ASN    SC1 5105   0.438  16.525   9.697  0.2801 -0.0708  0.0898
 2262ASP     BB 5106   0.336  16.860   9.338  0.0639  0.2187  0.0254
 2262ASP    SC1 5107   0.499  17.049   9.286  0.1635  0.1295  0.0149
 2263PHE     BB 5108   0.311  16.713   8.997  0.0233  0.2284 -0.2667
 2263PHE    SC1 5109   0.322  16.400   9.125  0.0276 -0.1527  0.1860
 2263PHE    SC2 5110   0.260  16.387   8.893  0.1528  0.0860  0.1370
 2263PHE    SC3 5111   0.362  16.198   9.001 -0.0743 -0.0907  0.0482
 2264ASN     BB 5112   0.297  16.947   8.791 -0.1421 -0.0046 -0.1827
 2264ASN    SC1 5113   0.352  17.188   8.755 -0.5291  0.1173  0.0357
 2265SER     BB 5114   0.323  16.777   8.422 -0.1932 -0.2449  0.0701
 2265SER    SC1 5115   0.360  16.587   8.443  0.2237 -0.1634  0.0937
 2266VAL     BB 5116   0.269  16.882   8.070 -0.1772 -0.0094  0.3266
 2266VAL    SC1 5117   0.252  17.080   8.044  0.0544  0.0334  0.4800
 2267GLU     BB 5118   0.293  16.584   7.853 -0.1184 -0.2323 -0.0125
 2267GLU    SC1 5119   0.220  16.317   8.018 -0.0222 -0.1825  0.1956
 2268GLU     BB 5120   0.275  16.685   7.531  0.3617  0.0186  0.1814
 2268GLU    SC1 5121   0.318  16.946   7.422 -0.0747 -0.1768 -0.0322
 2269LYS     BB 5122   0.240  16.446   7.211 -0.1885 -0.4512  0.0208
 2269LYS    SC1 5123   0.183  16.252   7.389  0.0074 -0.1642 -0.3599
 2269LYS    SC2 5124   0.293  16.112   7.602 -0.3413 -0.2212 -0.1808
 2270LYS     BB 5125   0.240  16.565   6.946  0.1022  0.1233  0.0528
 2270LYS    SC1 5126   0.316  16.787   6.865  0.1202  0.3107  0.2229
 2270LYS    SC2 5127   0.228  16.969   6.656  0.2545  0.0985 -0.2455
 2271CYS     BB 5128   0.243  16.403   6.603  0.1126  0.1594 -0.0046
 2271CYS    SC1 5129   0.120  16.205   6.547  0.1930  0.0062  0.3534
 2272LYS     BB 5130   0.177  16.574   6.246  0.1465 -0.0521 -0.1487
 2272LYS    SC1 5131   0.352  16.741   6.245 -0.0632 -0.2379 -0.2507
 2272LYS    SC2 5132   0.593  16.789   6.034 -0.2345 -0.0833 -0.1421
 2273SER     BB 5133   0.117  16.422   5.937 -0.0799  0.2677 -0.3781
 2273SER    SC1 5134   0.078  16.232   5.921  0.0084  0.2004  0.1635
 2274SER     BB 5135   0.161  16.526   5.560  0.1225  0.0945 -0.0245
 2274SER    SC1 5136   0.178  16.720   5.575  0.0824  0.0970 -0.0083
 2275GLY     BB 5137   0.111  16.237   5.396  0.1054  0.0145 -0.0621
 2276TRP     BB 5138  21.560  16.241   5.048  0.0539 -0.1639 -0.0272
 2276TRP    SC1 5139   0.100  16.443   4.937 -0.3164  0.0493 -0.0864
 2276TRP    SC2 5140   0.228  16.484   4.763 -0.4365  0.2053 -0.1373
 2276TRP    SC3 5141   0.210  16.616   5.089 -0.0043 -0.2776  0.0610
 2276TRP    SC4 5142   0.349  16.682   4.855 -0.3789  0.1253 -0.0482
 2277HIS     BB 5143  21.554  15.863   4.816 -0.0043  0.3289  0.1817
 2277HIS    SC1 5144  21.434  15.810   4.960 -0.0516 -0.0912 -0.0068
 2277HIS    SC2 5145  21.322  15.760   5.110 -0.1358 -0.2916 -0.1438
 2277HIS    SC3 5146  21.190  15.928   5.078  0.0063 -0.1265  0.1327
 2278PHE     BB 5147  21.462  15.921   4.542  0.1634  0.0415 -0.1377
 2278PHE    SC1 5148  21.152  15.868   4.373 -0.4569  0.3859 -0.0105
 2278PHE    SC2 5149  21.155  15.764   4.589 -0.0550 -0.1274 -0.2567
 2278PHE    SC3 5150  20.970  15.726   4.441 -0.3033  0.1789 -0.0310
 2279VAL     BB 5151   0.066  16.091   4.333 -0.0265 -0.1258  0.3649
 2279VAL    SC1 5152   0.109  16.247   4.216 -0.0965 -0.1946  0.2484
 2280VAL     BB 5153   0.486  16.119   4.525 -0.1881 -0.0003  0.2008
 2280VAL    SC1 5154   0.533  16.302   4.460 -0.1933 -0.0939 -0.0716
 2281LYS     BB 5155   0.443  16.001   4.842  0.1073  0.0007 -0.0297
 2281LYS    SC1 5156   0.408  15.830   4.989  0.1162 -0.2766  0.0563
 2281LYS    SC2 5157   0.353  15.614   5.176 -0.2135 -0.1572 -0.1806
 2282PHE     BB 5158   0.566  16.260   5.044  0.0293  0.2356 -0.0146
 2282PHE    SC1 5159   0.743  16.488   4.851 -0.2078  0.0543  0.1122
 2282PHE    SC2 5160   0.766  16.540   5.084  0.1240 -0.4121  0.1879
 2282PHE    SC3 5161   0.957  16.550   4.939 -0.1725  0.3412 -0.1692
 2283SER     BB 5162   0.481  16.170   5.397  0.0870 -0.0463  0.0517
 2283SER    SC1 5163   0.559  16.001   5.453 -0.0414 -0.1142  0.0285
 2284SER     BB 5164   0.638  16.458   5.669  0.1748  0.1267  0.1818
 2284SER    SC1 5165   0.664  16.609   5.549  0.0220 -0.1849 -0.2509
 2285HIS     BB 5166   0.578  16.281   5.980  0.0834 -0.0156 -0.1295
 2285HIS    SC1 5167   0.512  16.098   5.998  0.1528 -0.0181  0.0259
 2285HIS    SC2 5168   0.466  15.910   5.992  0.0533  0.0057 -0.0731
 2285HIS    SC3 5169   0.363  15.922   6.182 -0.1268  0.0076 -0.1700
 2286GLY     BB 5170   0.676  16.411   6.304  0.0307  0.0257 -0.1167
 2287CYS     BB 5171   0.580  16.257   6.620 -0.1096  0.2108 -0.0519
 2287CYS    SC1 5172   0.565  16.020   6.656  0.4972  0.1581 -0.1377
 2288LYS     BB 5173   0.712  16.422   6.969 -0.0258 -0.1229  0.0134
 2288LYS    SC1 5174   0.754  16.647   7.062 -0.0040 -0.1654  0.0926
 2288LYS    SC2 5175   0.743  16.905   7.131 -0.1138 -0.0008  0.0183
 2289GLU     BB 5176   0.676  16.274   7.309  0.1151 -0.0860  0.0451
 2289GLU    SC1 5177   0.653  16.021   7.296 -0.1181  0.5074 -0.5260
 2290LEU     BB 5178   0.755  16.457   7.623 -0.0834  0.1661  0.0761
 2290LEU    SC1 5179   0.730  16.719   7.597 -0.1321  0.1208 -0.3735
 2291GLU     BB 5180   0.696  16.435   7.946 -0.3559 -0.1371  0.5024
 2291GLU    SC1 5181   0.797  16.279   8.193 -0.1813 -0.0986 -0.2868
 2292ASN     BB 5182   0.774  16.749   8.125 -0.1502 -0.0173  0.2322
 2292ASN    SC1 5183   0.842  16.959   8.008  0.1451 -0.2585 -0.0359
 2293ALA     BB 5184   0.753  16.854   8.465 -0.1000 -0.3167  0.0995
 2294LEU     BB 5185   0.786  16.911   8.748  0.1172  0.0572  0.1354
 2294LEU    SC1 5186   0.888  17.038   8.956  0.2712  0.0468  0.0652
 2295LYS     BB 5187   0.782  16.610   9.073 -0.0496  0.0790 -0.0232
 2295LYS    SC1 5188   0.792  16.432   8.909  0.1068 -0.3627  0.1234
 2295LYS    SC2 5189   0.860  16.403   8.624  0.2758  0.0597 -0.0227
 2296ALA     BB 5190   0.805  16.640   9.380  0.4249 -0.0375 -0.0644
 2297ALA     BB 5191   0.818  16.853   9.683  0.1676  0.1642  0.0670
 2298SER     BB 5192   0.920  16.997  10.005 -0.0522 -0.0048  0.3371
 2298SER    SC1 5193   0.913  17.192  10.013 -0.2635  0.0118 -0.1375
 2299GLY     BB 5194   0.887  16.921  10.401  0.4896 -0.0301  0.1337
 2300THR     BB 5195   0.989  16.924  10.713  0.0155 -0.0639  0.0390
 2300THR    SC1 5196   0.992  17.082  10.827  0.0541  0.1308 -0.2298
 2301GLN     BB 5197   1.043  16.609  10.979  0.0691 -0.0931  0.0589
 2301GLN    SC1 5198   0.986  16.421  10.783 -0.0009  0.2022 -0.1500
 2302ASN     BB 5199   1.078  16.715  11.284 -0.0572  0.2081 -0.0006
 2302ASN    SC1 5200   0.979  16.944  11.287 -0.2800  0.1133 -0.0529
 2303ASN     BB 5201   1.047  16.535  11.614  0.0273 -0.0184 -0.2473
 2303ASN    SC1 5202   1.007  16.299  11.688 -0.1914  0.0344 -0.1957
 2304VAL     BB 5203   1.091  16.715  11.972  0.0275 -0.0885 -0.0810
 2304VAL    SC1 5204   1.071  16.912  11.950  0.0578 -0.0693  0.0734
 2305LEU     BB 5205   1.014  16.522  12.293  0.0341 -0.1774 -0.0315
 2305LEU    SC1 5206   1.034  16.274  12.201  0.1725 -0.1763 -0.0047
 2306ARG     BB 5207   1.058  16.529  12.637  0.3367 -0.1579 -0.0819
 2306ARG    SC1 5208   1.117  16.754  12.778  0.3551 -0.0324 -0.1682
 2306ARG    SC2 5209   1.323  16.745  13.025 -0.0240  0.1980  0.0847
 2307GLY     BB 5210   1.004  16.365  12.990  0.1233  0.0067  0.0983
 2308GLU     BB 5211   1.096  16.344  13.231  0.4254  0.1362 -0.2895
 2308GLU    SC1 5212   1.242  16.514  13.438 -0.0790 -0.0417  0.2035
 2309PRO     BB 5213   1.032  16.007  13.425 -0.0296 -0.0525 -0.0589
 2309PRO    SC1 5214   1.007  15.872  13.294 -0.0545 -0.1363  0.0336
 2310PHE     BB 5215   1.103  16.084  13.733 -0.2116 -0.0057 -0.2633
 2310PHE    SC1 5216   1.263  16.302  13.912  0.0495 -0.1774  0.1345
 2310PHE    SC2 5217   1.049  16.253  14.010  0.1821 -0.2953  0.3679
 2310PHE    SC3 5218   1.187  16.425  14.104  0.0089  0.0708 -0.0399
 2311ILE     BB 5219   1.139  15.796  14.009  0.3492 -0.2025 -0.2637
 2311ILE    SC1 5220   1.128  15.636  13.886  0.0600 -0.0422  0.0462
 2312ARG     BB 5221   1.196  15.825  14.321 -0.0278  0.1259 -0.2180
 2312ARG    SC1 5222   1.182  16.026  14.458 -0.0920  0.1389 -0.2384
 2312ARG    SC2 5223   1.053  16.098  14.745  0.1026  0.2448  0.2506
 2313GLY     BB 5224   1.230  15.538  14.570 -0.1016 -0.1426  0.1844
 2314GLY     BB 5225   1.345  15.082  14.563 -0.0621  0.2207  0.4199
 2315GLY     BB 5226   1.559  14.968  14.425  0.1575 -0.0706  0.2407
 2316ALA     BB 5227   1.837  15.086  14.174 -0.2201  0.0079  0.0039
 2317GLY     BB 5228   1.773  14.872  13.904  0.0448  0.3576  0.0006
 2318PHE     BB 5229   1.429  14.883  13.924  0.2081  0.1447  0.0854
 2318PHE    SC1 5230   1.214  14.744  13.745  0.2417  0.0049 -0.0316
 2318PHE    SC2 5231   1.296  14.571  13.890  0.1050 -0.0110  0.0280
 2318PHE    SC3 5232   1.208  14.515  13.674  0.2034  0.0009 -0.0160
 2319ILE     BB 5233   1.428  15.243  13.898 -0.3593  0.1278 -0.1286
 2319ILE    SC1 5234   1.445  15.344  14.114 -0.0267 -0.2067 -0.1173
 2320SER     BB 5235   1.621  15.232  13.614  0.3449 -0.1892  0.1044
 2320SER    SC1 5236   1.800  15.285  13.557  0.1937 -0.1029 -0.2991
 2321GLY     BB 5237   1.401  15.011  13.414  0.1062  0.1555 -0.0899
 2322LEU     BB 5238   1.099  15.198  13.445 -0.1407  0.0805 -0.0972
 2322LEU    SC1 5239   0.968  15.153  13.670  0.1355 -0.1328  0.0229
 2323SER     BB 5240   1.247  15.505  13.392 -0.0094 -0.2482  0.2760
 2323SER    SC1 5241   1.357  15.610  13.514 -0.2214  0.1258  0.1502
 2324TYR     BB 5242   1.349  15.429  13.053  0.2650 -0.0223  0.0167
 2324TYR    SC1 5243   1.577  15.352  12.875 -0.1155 -0.1626  0.1231
 2324TYR    SC2 5244   1.646  15.348  13.105  0.0470 -0.1177  0.0761
 2324TYR    SC3 5245   1.876  15.426  12.912 -0.0466 -0.3167 -0.1183
 2325LEU     BB 5246   1.117  15.558  12.861 -0.0841 -0.0672 -0.0556
 2325LEU    SC1 5247   0.882  15.512  12.974 -0.0535 -0.2677 -0.0742
 2326GLU     BB 5248   0.997  15.329  12.566  0.3903 -0.0045 -0.0381
 2326GLU    SC1 5249   1.132  15.097  12.495 -0.2334  0.1760  0.2447
 2327LEU     BB 5250   0.851  15.551  12.328  0.0866  0.0635 -0.0729
 2327LEU    SC1 5251   0.895  15.762  12.173 -0.1979  0.1349 -0.0573
 2328ASP     BB 5252   0.535  15.440  12.285 -0.1265 -0.1697  0.2634
 2328ASP    SC1 5253   0.473  15.393  12.043  0.1612 -0.2070  0.1961
 2329ASN     BB 5254   0.475  15.254  12.533 -0.0211  0.3849  0.0240
 2329ASN    SC1 5255   0.611  15.046  12.562 -0.3047  0.1748 -0.1531
 2330PRO     BB 5256   0.435  15.587  12.825 -0.0853  0.1959  0.0679
 2330PRO    SC1 5257   0.331  15.691  12.703  0.0114  0.1075 -0.0911
 2331ALA     BB 5258   0.408  15.473  13.089 -0.0986 -0.0359 -0.1001
 2332GLY     BB 5259   0.571  15.193  13.092 -0.2334 -0.0443 -0.2191
 2333ASN     BB 5260   0.501  14.868  13.094 -0.0103 -0.1524  0.1376
 2333ASN    SC1 5261   0.619  14.689  12.967  0.3422  0.0199  0.2208
 2334LYS     BB 5262   0.285  14.685  13.390 -0.0610  0.1471 -0.0726
 2334LYS    SC1 5263   0.064  14.641  13.482 -0.1986  0.0494  0.1687
 2334LYS    SC2 5264  21.417  14.443  13.448  0.0832 -0.2539 -0.0380
 2335ARG     BB 5265   0.558  14.471  13.464  0.0351 -0.0776 -0.0996
 2335ARG    SC1 5266   0.659  14.278  13.593 -0.1900  0.0457 -0.0749
 2335ARG    SC2 5267   0.600  14.110  13.889  0.0640 -0.1852  0.1262
 2336ARG     BB 5268   0.778  14.728  13.487  0.0401  0.0132 -0.0155
 2336ARG    SC1 5269   0.957  14.763  13.340  0.4404 -0.0193 -0.2247
 2336ARG    SC2 5270   1.192  14.619  13.178  0.0070  0.1150  0.2218
 2337TYR     BB 5271   0.563  14.919  13.711  0.1537 -0.1306 -0.2065
 2337TYR    SC1 5272   0.362  15.186  13.787 -0.2930  0.1106 -0.0834
 2337TYR    SC2 5273   0.214  14.998  13.805 -0.4199  0.2080 -0.1106
 2337TYR    SC3 5274   0.212  15.177  14.058 -0.2007  0.1001 -0.0322
 2338SER     BB 5275   0.490  14.644  13.929 -0.0656  0.1787  0.0964
 2338SER    SC1 5276   0.337  14.528  13.892  0.0908  0.0859 -0.2714
 2339ALA     BB 5277   0.812  14.551  13.999 -0.0634  0.1010  0.0279
 2340TRP     BB 5278   0.891  14.844  14.128  0.0066 -0.1258  0.1777
 2340TRP    SC1 5279   0.878  15.110  14.144  0.1094 -0.1075  0.3220
 2340TRP    SC2 5280   0.978  15.295  14.208  0.0522  0.0966 -0.1709
 2340TRP    SC3 5281   0.647  15.214  14.113  0.0365 -0.2967  0.2332
 2340TRP    SC4 5282   0.779  15.446  14.199 -0.1405 -0.1423  0.0885
 2341ALA     BB 5283   0.615  14.845  14.387  0.0237  0.2282 -0.2606
 2342GLU     BB 5284   0.712  14.617  14.545 -0.2080 -0.1004 -0.0306
 2342GLU    SC1 5285   0.891  14.384  14.759  0.0550 -0.0603  0.0051
 2343SER     BB 5286   1.097  14.724  14.518  0.2745  0.1330 -0.2910
 2343SER    SC1 5287   1.206  14.614  14.399  0.1784 -0.1262 -0.1420
 2344VAL     BB 5288   0.989  15.005  14.737  0.1201 -0.1645  0.1073
 2344VAL    SC1 5289   0.874  15.150  14.660  0.2917 -0.0447  0.0743
 2345THR     BB 5290   0.882  14.797  15.034 -0.0930 -0.0790 -0.1199
 2345THR    SC1 5291   0.811  14.729  15.202 -0.0262  0.0369 -0.0452
 2346ASN     BB 5292   1.278  14.845  15.120  0.1396 -0.2011 -0.0317
 2346ASN    SC1 5293   1.358  14.693  14.937 -0.3500 -0.2803 -0.1843
 2347LEU     BB 5294   1.367  15.168  14.968 -0.1342  0.0149  0.2011
 2347LEU    SC1 5295   1.619  15.190  15.049 -0.0424 -0.1487 -0.0347
 2348PRO     BB 5296   1.050  15.314  15.066 -0.1109  0.1780  0.0313
 2348PRO    SC1 5297   0.980  15.216  15.213  0.1969 -0.1482 -0.0352
 2349GLN     BB 5298   1.103  15.723  15.053  0.1670 -0.0629  0.1591
 2349GLN    SC1 5299   1.346  15.732  15.000  0.3258 -0.1501  0.2245
 2350VAL     BB 5300   0.938  16.042  15.222 -0.0081 -0.0241 -0.1406
 2350VAL    SC1 5301   0.952  16.196  15.349 -0.2084  0.0364 -0.1922
 2351ILE     BB 5302   0.634  16.122  15.022  0.1506 -0.0615  0.0725
 2351ILE    SC1 5303   0.563  16.013  14.845 -0.2438  0.0111 -0.3488
 2352LYS     BB 5304   0.473  16.413  15.149 -0.3772 -0.0424 -0.2507
 2352LYS    SC1 5305   0.200  16.388  15.137  0.4041 -0.1589 -0.0706
 2352LYS    SC2 5306  21.511  16.460  15.175 -0.0712  0.1288  0.1608
 2353GLN     BB 5307   0.517  16.522  15.470  0.1833  0.2512  0.0407
 2353GLN    SC1 5308   0.225  16.711  15.534  0.0890 -0.0192  0.2326
 2354LYS     BB 5309   0.683  16.836  15.537 -0.2396  0.1400  0.1351
 2354LYS    SC1 5310   0.602  17.047  15.411  0.0655 -0.0173 -0.2877
 2354LYS    SC2 5311   0.500  17.307  15.405  0.1690 -0.2312 -0.0808
 2355LEU     BB 5312   0.660  16.970  15.883 -0.1285  0.1812 -0.2446
 2355LEU    SC1 5313   0.397  16.964  15.912 -0.0883 -0.2551  0.0494
 2356THR     BB 5314   0.777  17.171  16.206  0.4609  0.0158  0.1576
 2356THR    SC1 5315   0.711  17.116  16.381 -0.0596  0.1243 -0.0032
 2357PRO     BB 5316   1.052  17.472  16.208 -0.0225  0.0721  0.0187
 2357PRO    SC1 5317   0.923  17.606  16.169 -0.0830 -0.0536 -0.2196
 2358LEU     BB 5318   1.359  17.360  16.310  0.0061 -0.1513 -0.0903
 2358LEU    SC1 5319   1.592  17.264  16.227  0.0933  0.1462 -0.1921
 2359TYR     BB 5320   1.376  17.553  16.623 -0.2491 -0.1529  0.2592
 2359TYR    SC1 5321   1.217  17.813  16.799 -0.2030 -0.1006  0.3413
 2359TYR    SC2 5322   1.083  17.721  16.622  0.1197  0.1790 -0.0512
 2359TYR    SC3 5323   0.913  17.818  16.862 -0.3213 -0.2032 -0.2064
 2360GLU     BB 5324   1.226  17.298  16.769  0.1577  0.0960 -0.2291
 2360GLU    SC1 5325   0.937  17.303  16.780 -0.1685 -0.1440  0.1095
 2361LEU     BB 5326   1.440  17.096  16.886  0.3691 -0.0926  0.1531
 2361LEU    SC1 5327   1.537  16.967  16.675 -0.1490  0.1106 -0.2148
 2362VAL     BB 5328   1.677  17.250  17.090 -0.0915  0.3266  0.2611
 2362VAL    SC1 5329   1.836  17.366  17.052 -0.1795  0.3063 -0.1864
 2363LYS     BB 5330   1.635  17.104  17.432  0.0561  0.0734  0.1763
 2363LYS    SC1 5331   1.450  16.937  17.374 -0.0902 -0.1874  0.0616
 2363LYS    SC2 5332   1.447  16.657  17.469  0.0437 -0.0339 -0.0120
 2364GLU     BB 5333   1.922  16.936  17.685 -0.2229  0.2929 -0.0775
 2364GLU    SC1 5334   1.776  16.753  17.813 -0.2177 -0.0936 -0.0619
 2365VAL     BB 5335   2.200  17.206  17.592 -0.1402  0.2905 -0.0228
 2365VAL    SC1 5336   2.170  17.192  17.395 -0.2800 -0.0116  0.0187
 2366PRO     BB 5337   2.379  17.466  17.854  0.0030  0.0915  0.2150
 2366PRO    SC1 5338   2.369  17.398  18.031  0.1282  0.1991  0.2645
 2367CYS     BB 5339   2.122  17.775  17.728 -0.4631 -0.1913 -0.0899
 2367CYS    SC1 5340   2.249  17.975  17.685 -0.1674 -0.3250  0.1579
 2368ALA     BB 5341   1.916  17.608  17.546 -0.3512  0.1440 -0.1314
 2369SER     BB 5342   1.646  17.827  17.623  0.0146 -0.2379 -0.0338
 2369SER    SC1 5343   1.452  17.814  17.622 -0.0030  0.0164 -0.0299
 2370VAL     BB 5344   1.808  18.107  17.480  0.1399  0.1422  0.0899
 2370VAL    SC1 5345   1.720  18.284  17.450 -0.0209  0.0507  0.0180
 2371LYS     BB 5346   1.936  17.926  17.188  0.1474  0.1268  0.0910
 2371LYS    SC1 5347   2.152  17.821  17.201  0.0001  0.1381  0.1328
 2371LYS    SC2 5348   2.388  17.686  17.325  0.2306 -0.1894  0.1127
 2372LYS     BB 5349   1.618  17.833  17.087  0.0304  0.0622 -0.1970
 2372LYS    SC1 5350   1.473  17.680  17.157 -0.0619  0.2814 -0.0872
 2372LYS    SC2 5351   1.226  17.544  17.194  0.1767  0.0679  0.1695
 2373LEU     BB 5352   1.518  18.130  17.015  0.1312 -0.0916 -0.4745
 2373LEU    SC1 5353   1.349  18.300  16.903  0.0565  0.0206 -0.1941
 2374TYR     BB 5354   1.857  18.202  16.823 -0.1371  0.1223 -0.1711
 2374TYR    SC1 5355   1.818  18.494  16.932  0.0127 -0.0932  0.2234
 2374TYR    SC2 5356   1.984  18.382  17.065 -0.2732 -0.2081  0.4878
 2374TYR    SC3 5357   1.953  18.682  17.139  0.0815 -0.0948  0.1774
 2375LEU     BB 5358   1.773  17.953  16.583  0.2296 -0.0308  0.4850
 2375LEU    SC1 5359   1.858  17.714  16.507 -0.1749 -0.0291  0.0118
 2376LYS     BB 5360   1.490  18.084  16.495 -0.0637  0.0553 -0.2895
 2376LYS    SC1 5361   1.273  18.115  16.444  0.2692  0.1166 -0.0459
 2376LYS    SC2 5362   1.074  18.067  16.231 -0.0811 -0.1668  0.1633
 2377TRP     BB 5363   1.634  18.396  16.432 -0.2507 -0.2671  0.1526
 2377TRP    SC1 5364   1.501  18.603  16.520  0.2081 -0.1001 -0.1585
 2377TRP    SC2 5365   1.291  18.633  16.579  0.2134 -0.0420 -0.1697
 2377TRP    SC3 5366   1.589  18.816  16.631  0.2596 -0.1335 -0.1346
 2377TRP    SC4 5367   1.317  18.859  16.683  0.2664 -0.0470 -0.1768
 2378ALA     BB 5368   1.852  18.259  16.198  0.2775 -0.1673 -0.0305
 2379LEU     BB 5369   1.604  18.098  16.053 -0.0384 -0.2544 -0.1092
 2379LEU    SC1 5370   1.499  17.857  16.084  0.1272 -0.3117  0.0037
 2380GLU     BB 5371   1.439  18.385  15.963 -0.1123  0.1326  0.0482
 2380GLU    SC1 5372   1.243  18.497  16.094 -0.2863  0.1393  0.1932
 2381GLU     BB 5373   1.766  18.531  15.812  0.0442  0.1263 -0.0102
 2381GLU    SC1 5374   2.041  18.647  15.913 -0.1769 -0.0853 -0.3000
 2382TYR     BB 5375   1.840  18.253  15.622 -0.1761 -0.0865  0.0342
 2382TYR    SC1 5376   1.801  17.927  15.672  0.2376 -0.0587  0.2809
 2382TYR    SC2 5377   1.998  17.954  15.537  0.0816  0.0208  0.0659
 2382TYR    SC3 5378   1.872  17.672  15.511 -0.0856  0.1156 -0.1448
 2383LEU     BB 5379   1.502  18.255  15.453 -0.1650  0.1723 -0.1481
 2383LEU    SC1 5380   1.372  18.059  15.575  0.1829  0.1166  0.1371
 2384ASP     BB 5381   1.489  18.612  15.425 -0.0082 -0.2146  0.1392
 2384ASP    SC1 5382   1.370  18.758  15.597  0.0218  0.1829 -0.1739
 2385GLU     BB 5383   1.860  18.601  15.230  0.0002 -0.4489  0.1801
 2385GLU    SC1 5384   2.120  18.682  15.299 -0.0912  0.1020 -0.2029
 2386PHE     BB 5385   1.743  18.390  15.001  0.0566 -0.1404 -0.1471
 2386PHE    SC1 5386   2.000  18.216  14.953 -0.0651  0.0801  0.3222
 2386PHE    SC2 5387   1.899  18.114  15.145  0.1781 -0.2872  0.2590
 2386PHE    SC3 5388   2.132  18.172  15.148  0.1700 -0.2431  0.0938
 2387ASP     BB 5389   1.412  18.349  14.918  0.1893  0.0070 -0.0394
 2387ASP    SC1 5390   1.283  18.140  14.985 -0.0569  0.1656 -0.0162
 2388PRO     BB 5391   1.265  18.402  14.595  0.1605  0.0809  0.1407
 2388PRO    SC1 5392   1.240  18.285  14.447  0.3415 -0.2867  0.3955
 2389CYS     BB 5393   1.195  18.795  14.539  0.0120 -0.2543  0.1558
 2389CYS    SC1 5394   1.042  18.828  14.357  0.0531 -0.0141  0.1636
 2390HIS     BB 5395   1.520  18.871  14.484 -0.2901 -0.1703  0.2301
 2390HIS    SC1 5396   1.618  18.868  14.653  0.0577  0.2151  0.0512
 2390HIS    SC2 5397   1.717  18.850  14.818 -0.0489  0.0387  0.0825
 2390HIS    SC3 5398   1.536  18.815  14.931 -0.1426  0.1679 -0.0254
 2391CYS     BB 5399   1.513  18.786  14.143  0.2056 -0.1176 -0.3551
 2391CYS    SC1 5400   1.449  18.556  14.131 -0.0457 -0.0538 -0.2805
 2392ARG     BB 5401   1.365  18.963  13.928 -0.2844 -0.0022  0.0234
 2392ARG    SC1 5402   1.493  19.123  13.788  0.1045  0.1817  0.1581
 2392ARG    SC2 5403   1.397  19.464  13.912 -0.2666 -0.2674 -0.2739
 2393PRO     BB 5404   1.096  18.791  13.763 -0.0511 -0.1695 -0.1746
 2393PRO    SC1 5405   0.908  18.793  13.793 -0.0112  0.2093  0.0625
 2394CYS     BB 5406   1.171  18.502  13.434 -0.0969 -0.0535 -0.2386
 2394CYS    SC1 5407   1.151  18.345  13.615 -0.0625 -0.2360 -0.3920
 2395GLN     BB 5408   0.895  18.488  13.255 -0.0566  0.2343 -0.0685
 2395GLN    SC1 5409   0.756  18.723  13.148  0.1498 -0.0360 -0.2055
 2396ASN     BB 5410   0.692  18.266  13.160 -0.2596  0.1351  0.0489
 2396ASN    SC1 5411   0.699  18.194  12.921  0.1053 -0.0229  0.1052
 2397GLY     BB 5412   0.607  18.078  13.436  0.2754 -0.0505  0.0329
 2398GLY     BB 5413   0.965  17.942  13.547 -0.0514 -0.1463 -0.0871
 2399LEU     BB 5414   1.136  17.919  13.845  0.1414  0.1577  0.1394
 2399LEU    SC1 5415   1.091  17.767  14.058 -0.0235  0.0809  0.0495
 2400ALA     BB 5416   1.379  18.138  13.990  0.2444  0.2561  0.0172
 2401THR     BB 5417   1.614  18.024  14.246  0.0940  0.0208  0.1791
 2401THR    SC1 5418   1.657  17.837  14.277  0.1088 -0.0156 -0.0666
 2402VAL     BB 5419   1.867  18.272  14.475 -0.0660 -0.1198 -0.1371
 2402VAL    SC1 5420   1.724  18.399  14.534  0.1280  0.0424 -0.0087
 2403GLU     BB 5421   2.141  18.115  14.489  0.1899  0.1474 -0.0090
 2403GLU    SC1 5422   2.120  17.819  14.588 -0.1558 -0.0193 -0.0898
 2404GLY     BB 5423   2.408  18.198  14.688 -0.1704  0.0235 -0.2872
 2405THR     BB 5424   2.578  18.508  14.606 -0.3585 -0.1691 -0.1446
 2405THR    SC1 5425   2.752  18.537  14.689 -0.2495  0.0476 -0.4440
 2406HIS     BB 5426   2.371  18.493  14.289 -0.1108  0.0637 -0.2002
 2406HIS    SC1 5427   2.405  18.352  14.160 -0.2224 -0.2804  0.1358
 2406HIS    SC2 5428   2.438  18.204  14.040  0.0450 -0.1236  0.0237
 2406HIS    SC3 5429   2.470  18.337  13.872  0.0384  0.0741  0.1778
 2407CYS     BB 5430   1.907  18.315  14.096 -0.0989 -0.1206  0.1903
 2407CYS    SC1 5431   1.950  18.549  14.069 -0.0429 -0.1459  0.0613
 2408LEU     BB 5432   1.868  18.107  13.842  0.0697 -0.0810  0.0548
 2408LEU    SC1 5433   2.082  18.043  13.698  0.1036  0.0276  0.0571
 2409CYS     BB 5434   1.596  18.063  13.601 -0.1167  0.3136 -0.0023
 2409CYS    SC1 5435   1.677  18.073  13.375 -0.4225  0.0582 -0.1249
 2410HIS     BB 5436   1.404  17.706  13.607  0.0963 -0.0523 -0.1640
 2410HIS    SC1 5437   1.496  17.632  13.763 -0.0030 -0.1943 -0.1682
 2410HIS    SC2 5438   1.582  17.570  13.924  0.0282 -0.0022 -0.1156
 2410HIS    SC3 5439   1.777  17.626  13.852 -0.0218  0.2063 -0.0904
 2411CYS     BB 5440   1.266  17.705  13.345 -0.0131  0.1828  0.2217
 2411CYS    SC1 5441   1.409  17.641  13.163  0.0977 -0.0473  0.3885
 2412LYS     BB 5442   0.927  17.505  13.286 -0.0075 -0.0585  0.1147
 2412LYS    SC1 5443   0.768  17.508  13.481  0.0055  0.1993  0.0027
 2412LYS    SC2 5444   0.629  17.445  13.739 -0.4457  0.0280  0.0066
 2413PRO     BB 5445   0.825  17.316  13.034 -0.1780  0.0153 -0.1689
 2413PRO    SC1 5446   0.701  17.173  13.021  0.3294 -0.4467 -0.0120
 2414TYR     BB 5447   1.032  17.343  12.712 -0.0232 -0.3384 -0.2152
 2414TYR    SC1 5448   1.166  17.259  12.435  0.3273 -0.2617 -0.2983
 2414TYR    SC2 5449   1.289  17.152  12.612  0.2455 -0.0110 -0.0888
 2414TYR    SC3 5450   1.245  16.967  12.367  0.5788 -0.2762  0.0493
 2415THR     BB 5451   1.103  17.737  12.737 -0.2927 -0.3208  0.0545
 2415THR    SC1 5452   1.009  17.829  12.881 -0.2041 -0.1696  0.0166
 2416PHE     BB 5453   1.452  17.892  12.743  0.1690  0.0150  0.0502
 2416PHE    SC1 5454   1.565  17.728  12.508 -0.0454 -0.0154 -0.1120
 2416PHE    SC2 5455   1.551  17.582  12.698  0.0996  0.3629  0.1942
 2416PHE    SC3 5456   1.534  17.492  12.476 -0.3276 -0.0514  0.3884
 2417GLY     BB 5457   1.726  18.138  12.787  0.2155 -0.2182 -0.1796
 2418ALA     BB 5458   1.844  18.413  13.045 -0.1939 -0.1880  0.2207
 2419ALA     BB 5459   1.494  18.510  13.179  0.0088 -0.1772  0.2134
 2420CYS     BB 5460   1.349  18.190  12.993  0.0234 -0.0152  0.0503
 2420CYS    SC1 5461   1.222  18.105  13.179 -0.2056 -0.2721 -0.2220
 2421GLU     BB 5462   1.255  18.373  12.747  0.3973  0.2970 -0.1402
 2421GLU    SC1 5463   1.143  18.630  12.746 -0.2666 -0.1341  0.0818
 2422GLN     BB 5464   1.258  18.186  12.472 -0.1932  0.0198  0.1884
 2422GLN    SC1 5465   1.375  18.287  12.210 -0.4062 -0.0073 -0.1503
 2423GLY     BB 5466   1.099  17.898  12.415 -0.4820 -0.0867  0.2132
 2424VAL     BB 5467   0.719  17.741  12.476  0.1492  0.1357  0.0137
 2424VAL    SC1 5468   0.730  17.549  12.422 -0.2524  0.0532  0.2162
 2425LEU     BB 5469   0.489  17.719  12.834  0.0765 -0.1130 -0.2328
 2425LEU    SC1 5470   0.490  17.736  13.099 -0.1378  0.0126 -0.2394
 2426VAL     BB 5471   0.310  17.435  12.743 -0.0736 -0.1866  0.2368
 2426VAL    SC1 5472   0.367  17.301  12.606 -0.4220 -0.0192 -0.0776
 2427GLY     BB 5473  21.519  17.295  12.874 -0.2319  0.2444  0.1852
 2428ASN     BB 5474  21.312  17.515  12.813 -0.0324 -0.1106 -0.0481
 2428ASN    SC1 5475  21.322  17.694  12.639 -0.0119  0.0884  0.1575
 2429GLN     BB 5476  21.309  17.820  13.106 -0.3555  0.1947  0.4299
 2429GLN    SC1 5477  21.534  17.711  13.210  0.3876 -0.0632 -0.1939
 2430ALA     BB 5478  21.167  18.060  13.160  0.1505 -0.1365  0.0919
 2431GLY     BB 5479  21.312  18.341  13.086 -0.0344  0.1794 -0.3612
 2432GLY     BB 5480  21.434  18.563  13.272  0.2341 -0.0981  0.0625
 2433VAL     BB 5481   0.139  18.679  13.435 -0.1059  0.1439 -0.3079
 2433VAL    SC1 5482   0.319  18.737  13.370  0.0719 -0.0174  0.0329
 2434ASP     BB 5483   0.064  18.587  13.776 -0.0857 -0.0447 -0.0508
 2434ASP    SC1 5484   0.074  18.349  13.868 -0.1575  0.0198  0.1260
 2435GLY     BB 5485   0.140  18.838  14.027  0.0780  0.2951 -0.3474
 2436GLY     BB 5486   0.529  18.821  14.187 -0.1699  0.0190 -0.1132
 2437TRP     BB 5487   0.603  18.955  14.500 -0.1541  0.0214  0.1512
 2437TRP    SC1 5488   0.682  18.763  14.657 -0.0596  0.0009 -0.3128
 2437TRP    SC2 5489   0.803  18.746  14.840 -0.3598  0.0228 -0.1106
 2437TRP    SC3 5490   0.698  18.517  14.592 -0.1944 -0.0764 -0.0584
 2437TRP    SC4 5491   0.864  18.504  14.818 -0.0313  0.1098 -0.1676
 2438SER     BB 5492   0.874  19.259  14.589  0.0738  0.0774 -0.2138
 2438SER    SC1 5493   0.899  19.452  14.573  0.0558  0.0988  0.0068
 2439CYS     BB 5494   1.124  19.184  14.889  0.1103  0.2213  0.3111
 2439CYS    SC1 5495   1.351  19.235  14.832  0.1649 -0.2290  0.1164
 2440TRP     BB 5496   0.980  19.144  15.248  0.3747 -0.2253  0.0402
 2440TRP    SC1 5497   0.999  18.878  15.266 -0.0182 -0.0936  0.0163
 2440TRP    SC2 5498   0.893  18.700  15.342  0.2900 -0.1451  0.3257
 2440TRP    SC3 5499   1.165  18.750  15.122  0.1220 -0.0395  0.1313
 2440TRP    SC4 5500   1.032  18.527  15.226  0.2155 -0.0850  0.1503
 2441SER     BB 5501   1.100  19.417  15.483 -0.0843  0.1196 -0.2871
 2441SER    SC1 5502   1.051  19.603  15.516  0.0800  0.0772  0.2200
 2442SER     BB 5503   1.321  19.291  15.796 -0.0516  0.3012 -0.5066
 2442SER    SC1 5504   1.506  19.231  15.786 -0.1072  0.0103  0.0972
 2443TRP     BB 5505   1.019  19.376  16.037 -0.0427  0.2350  0.0218
 2443TRP    SC1 5506   0.954  19.175  16.189 -0.1629  0.1309  0.0514
 2443TRP    SC2 5507   0.809  19.012  16.218 -0.2477  0.2375  0.2132
 2443TRP    SC3 5508   1.147  19.060  16.310 -0.0640 -0.0714 -0.2994
 2443TRP    SC4 5509   0.961  18.853  16.337 -0.1832  0.0628 -0.1008
 2444SER     BB 5510   0.937  19.691  16.253 -0.1744  0.0530  0.2202
 2444SER    SC1 5511   0.787  19.816  16.250 -0.1424  0.0897  0.1577
 2445PRO     BB 5512   1.111  19.656  16.572 -0.0610 -0.0509 -0.1653
 2445PRO    SC1 5513   1.255  19.594  16.679 -0.0478  0.1501 -0.0662
 2446CYS     BB 5514   0.757  19.677  16.824 -0.0069  0.1283 -0.0557
 2446CYS    SC1 5515   0.854  19.637  17.040 -0.0347  0.1051 -0.0476
 2447VAL     BB 5516   0.535  19.917  16.736  0.0214  0.0521 -0.0411
 2447VAL    SC1 5517   0.393  19.993  16.618 -0.1098 -0.0400  0.0578
 2448GLN     BB 5518   0.388  19.868  17.103  0.1121 -0.2476 -0.2676
 2448GLN    SC1 5519   0.598  19.911  17.279  0.0598 -0.1323 -0.4069
 2449GLY     BB 5520   0.321  19.539  17.035  0.0937  0.1638 -0.0465
 2450LYS     BB 5521   0.371  19.430  16.697 -0.1498 -0.0443  0.0332
 2450LYS    SC1 5522   0.175  19.476  16.555 -0.2041 -0.2944  0.1373
 2450LYS    SC2 5523  21.480  19.372  16.563 -0.0103 -0.2167  0.0789
 2451LYS     BB 5524   0.664  19.395  16.485  0.2762  0.0843 -0.0097
 2451LYS    SC1 5525   0.805  19.247  16.638  0.1271 -0.3918  0.3556
 2451LYS    SC2 5526   1.044  19.223  16.812  0.0552  0.0832 -0.1971
 2452THR     BB 5527   0.522  19.414  16.083  0.2068  0.0323  0.1651
 2452THR    SC1 5528   0.375  19.542  16.071  0.2096  0.0135 -0.0963
 2453ARG     BB 5529   0.674  19.316  15.784 -0.0613 -0.1489  0.1752
 2453ARG    SC1 5530   0.793  19.100  15.715  0.0489  0.2457 -0.0829
 2453ARG    SC2 5531   0.992  18.857  15.800 -0.0684  0.1558 -0.2990
 2454SER     BB 5532   0.517  19.411  15.429 -0.1054 -0.1201 -0.4028
 2454SER    SC1 5533   0.390  19.558  15.437  0.2054  0.1451 -0.2371
 2455ARG     BB 5534   0.599  19.192  15.071  0.1044  0.0580  0.1225
 2455ARG    SC1 5535   0.530  18.962  15.184 -0.0731 -0.1670 -0.1188
 2455ARG    SC2 5536   0.417  18.659  15.195 -0.1383 -0.1492  0.0355
 2456GLU     BB 5537   0.435  19.412  14.775 -0.0775  0.1136 -0.0739
 2456GLU    SC1 5538   0.387  19.637  14.953 -0.0416  0.0883  0.2404
 2457CYS     BB 5539   0.330  19.258  14.449  0.0056 -0.1002  0.2019
 2457CYS    SC1 5540   0.110  19.201  14.373  0.0599 -0.2260  0.1398
 2458ASN     BB 5541   0.491  19.424  14.206 -0.2515 -0.0126  0.0882
 2458ASN    SC1 5542   0.544  19.665  14.248  0.0931 -0.0797  0.0403
 2459ASN     BB 5543   0.710  19.230  14.058 -0.1925  0.2357 -0.0137
 2459ASN    SC1 5544   0.929  19.351  14.061  0.0114 -0.1244 -0.0880
 2460PRO     BB 5545   0.540  19.156  13.800 -0.3958  0.1014  0.2899
 2460PRO    SC1 5546   0.458  19.009  13.711  0.1977  0.0840 -0.2491
 2461PRO     BB 5547   0.210  19.363  13.918 -0.2818  0.0606  0.0808
 2461PRO    SC1 5548   0.178  19.498  13.788  0.1024  0.2310  0.1610
 2462PRO     BB 5549  21.549  19.085  13.785 -0.0813 -0.0456  0.1502
 2462PRO    SC1 5550  21.370  19.092  13.849 -0.0594  0.1681  0.1868
 2463SER     BB 5551   0.005  19.118  13.422 -0.2437  0.2336  0.1451
 2463SER    SC1 5552   0.153  19.210  13.333 -0.0526 -0.1563  0.0552
 2464GLY     BB 5553  21.257  19.094  13.256  0.0249 -0.1507  0.0624
 2465GLY     BB 5554  21.088  18.839  13.445  0.0852 -0.1067  0.3515
 2466GLY     BB 5555  21.348  18.614  13.540  0.3093  0.0652 -0.2510
 2467ARG     BB 5556  21.224  18.607  13.880  0.3304 -0.3142  0.1259
 2467ARG    SC1 5557  21.208  18.384  13.969  0.0951 -0.1091  0.3967
 2467ARG    SC2 5558  21.346  18.213  14.201  0.0724  0.1607  0.0613
 2468SER     BB 5559  21.325  18.751  14.254 -0.1356 -0.2769  0.1358
 2468SER    SC1 5560  21.216  18.903  14.309  0.1916  0.1169 -0.2886
 2469CYS     BB 5561   0.057  18.629  14.407  0.1211  0.1734 -0.1526
 2469CYS    SC1 5562   0.246  18.482  14.392  0.1463  0.1728  0.1535
 2470VAL     BB 5563  21.514  18.432  14.712  0.0378  0.2696  0.0146
 2470VAL    SC1 5564  21.532  18.238  14.756  0.0639  0.2582 -0.0470
 2471GLY     BB 5565  21.511  18.595  15.083  0.0233 -0.0306  0.1935
 2472GLU     BB 5566  21.492  18.826  15.266  0.1368 -0.3232  0.2740
 2472GLU    SC1 5567  21.181  19.006  15.240  0.0595  0.0246 -0.0714
 2473THR     BB 5568   0.054  19.111  15.241  0.0295 -0.0153  0.1424
 2473THR    SC1 5569   0.111  19.261  15.130  0.1080  0.1422  0.3920
 2474THR     BB 5570   0.301  19.055  15.612 -0.1506 -0.0148 -0.2385
 2474THR    SC1 5571   0.169  19.170  15.699  0.0380  0.0352 -0.0157
 2475GLU     BB 5572   0.425  18.816  15.869  0.0190  0.1183 -0.0750
 2475GLU    SC1 5573   0.571  18.602  15.674 -0.1357 -0.1712 -0.2047
 2476SER     BB 5574   0.344  19.006  16.203 -0.0888 -0.2726 -0.2394
 2476SER    SC1 5575   0.166  19.085  16.188  0.0631  0.1468  0.1025
 2477THR     BB 5576   0.427  18.902  16.539  0.2293  0.1322  0.4638
 2477THR    SC1 5577   0.502  18.723  16.558 -0.1846 -0.1233 -0.2307
 2478GLN     BB 5578   0.356  19.085  16.823  0.0879 -0.1432 -0.2134
 2478GLN    SC1 5579   0.113  19.080  16.935 -0.0200 -0.0085 -0.2334
 2479CYS     BB 5580   0.610  19.135  17.035 -0.1424  0.0008  0.2075
 2479CYS    SC1 5581   0.620  19.212  17.262  0.1069 -0.0771  0.2249
 2480GLU     BB 5582   0.962  18.828  17.097  0.1977  0.1127 -0.1187
 2480GLU    SC1 5583   0.871  18.762  16.862  0.0502 -0.1944 -0.1648
 2481ASP     BB 5584   1.078  19.075  17.284 -0.0067  0.1229  0.1975
 2481ASP    SC1 5585   1.270  19.225  17.358 -0.1064  0.3554 -0.0100
 2482GLU     BB 5586   0.971  18.844  17.606 -0.0076 -0.1637  0.1608
 2482GLU    SC1 5587   0.616  18.871  17.608  0.2816  0.2894 -0.0657
 2483GLU     BB 5588   1.199  18.637  17.582 -0.3833 -0.1047  0.2174
 2483GLU    SC1 5589   1.239  18.448  17.387 -0.2285  0.3095 -0.0653
 2484LEU     BB 5590   1.467  18.858  17.637 -0.1117 -0.0369 -0.1995
 2484LEU    SC1 5591   1.688  18.731  17.563  0.0503  0.0184  0.1808
 2485GLU     BB 5592   1.354  18.930  18.022  0.0507  0.4144 -0.2701
 2485GLU    SC1 5593   1.280  19.066  18.198 -0.0183 -0.2358 -0.1033
 2486HIS     BB 5594   1.268  18.582  18.107  0.1988 -0.1982 -0.0875
 2486HIS    SC1 5595   1.149  18.477  18.219  0.1513  0.0608  0.0963
 2486HIS    SC2 5596   1.017  18.374  18.315  0.0519 -0.0176 -0.1154
 2486HIS    SC3 5597   1.119  18.404  18.503 -0.2560  0.0231  0.0487
 2487LEU     BB 5598   1.552  18.450  17.957 -0.1443  0.0249 -0.2337
 2487LEU    SC1 5599   1.459  18.233  17.836 -0.2049  0.0325 -0.2029
 2488ARG     BB 5600   1.774  18.649  18.131  0.1841  0.0199  0.1004
 2488ARG    SC1 5601   1.867  18.846  18.032 -0.1666  0.0375  0.0035
 2488ARG    SC2 5602   1.778  19.192  18.037  0.2011  0.0606  0.0512
 2489LEU     BB 5603   1.623  18.549  18.438  0.1040 -0.0233 -0.1072
 2489LEU    SC1 5604   1.468  18.744  18.528  0.4120  0.0994  0.1608
 2490LEU     BB 5605   1.637  18.268  18.381  0.1516 -0.0602 -0.0940
 2490LEU    SC1 5606   1.510  18.078  18.247  0.1227  0.0695 -0.2498
 2491GLU     BB 5607   1.972  18.175  18.291  0.1180 -0.0048 -0.3443
 2491GLU    SC1 5608   1.955  18.159  17.995 -0.2154 -0.1302 -0.0551
 2492PRO     BB 5609   2.178  18.387  18.428 -0.1229 -0.2043 -0.2007
 2492PRO    SC1 5610   2.196  18.485  18.590  0.1020 -0.0987 -0.2891
 2493HIS     BB 5611   2.522  18.232  18.353 -0.1794  0.0526  0.0568
 2493HIS    SC1 5612   2.507  18.046  18.298 -0.1575  0.0332  0.1428
 2493HIS    SC2 5613   2.496  17.856  18.266 -0.0497  0.0379  0.0506
 2493HIS    SC3 5614   2.304  17.875  18.169 -0.1886 -0.0579  0.3051
 2494CYS     BB 5615   2.426  18.342  17.949 -0.0479  0.1135 -0.0744
 2494CYS    SC1 5616   2.659  18.355  17.894  0.0053  0.1368  0.1545
 2495PHE     BB 5617   2.350  18.720  17.941  0.1709  0.2066  0.1016
 2495PHE    SC1 5618   2.108  18.616  17.690  0.0459 -0.1142  0.2831
 2495PHE    SC2 5619   2.333  18.628  17.609 -0.0103  0.1059  0.1556
 2495PHE    SC3 5620   2.171  18.495  17.493  0.0522 -0.0521  0.2483
 2496PRO     BB 5621   2.656  18.963  17.976  0.2174 -0.1603  0.2921
 2496PRO    SC1 5622   2.717  19.137  17.930  0.0472 -0.1691  0.0267
 2497LEU     BB 5623   2.668  18.999  18.384 -0.0970  0.0724  0.2959
 2497LEU    SC1 5624   2.584  18.748  18.389  0.3194 -0.0694  0.2657
 2498SER     BB 5625   2.535  19.152  18.662  0.1398  0.2489  0.3031
 2498SER    SC1 5626   2.359  19.210  18.723 -0.0452 -0.2006  0.2116
 2499LEU     BB 5627   2.797  19.046  18.894 -0.1633 -0.1796 -0.0330
 2499LEU    SC1 5628   2.785  18.865  19.088 -0.0084 -0.1897 -0.0328
 2500VAL     BB 5629   2.889  19.313  19.116  0.1921 -0.1546 -0.0216
 2500VAL    SC1 5630   2.994  19.476  19.067 -0.3052  0.1644 -0.0347
 2501PRO     BB 5631   2.513  19.492  19.308  0.1465  0.1210 -0.1140
 2501PRO    SC1 5632   2.432  19.339  19.229  0.0135  0.2192 -0.1674
 2502THR     BB 5633   2.385  19.857  19.197 -0.2046 -0.0065 -0.0355
 2502THR    SC1 5634   2.459  19.994  19.080 -0.0395  0.1296  0.2248
 2503GLU     BB 5635   2.098  19.863  19.495 -0.3058  0.0826 -0.0315
 2503GLU    SC1 5636   1.975  19.653  19.358  0.0321 -0.1646  0.2985
 2504PHE     BB 5637   2.237  19.939  19.898 -0.2297 -0.0447  0.1051
 2504PHE    SC1 5638   2.536  19.929  19.666  0.2221 -0.2419  0.0006
 2504PHE    SC2 5639   2.493  20.138  19.775  0.0286 -0.3897  0.2076
 2504PHE    SC3 5640   2.678  20.117  19.623  0.0722 -0.0799  0.2167
 2505CYS     BB 5641   2.121  20.105  20.138 -0.0498 -0.2498  0.0253
 2505CYS    SC1 5642   2.098  20.046  20.369  0.1502  0.1168  0.1425
 2506PRO     BB 5643   2.297  20.470  20.304  0.1615 -0.0017 -0.2979
 2506PRO    SC1 5644   2.456  20.535  20.224  0.2018 -0.1481 -0.3366
 2507SER     BB 5645   2.500  20.245  20.653  0.0128  0.0746 -0.3126
 2507SER    SC1 5646   2.622  20.184  20.513  0.1594  0.2508 -0.2624
 2508PRO     BB 5647   2.297  20.054  20.910 -0.0076  0.2710 -0.0164
 2508PRO    SC1 5648   2.178  19.907  20.922  0.1607  0.1443  0.1152
 2509PRO     BB 5649   2.182  20.265  21.226 -0.1593  0.1861  0.2486
 2509PRO    SC1 5650   2.153  20.451  21.204  0.1009  0.1974 -0.0116
 2510ALA     BB 5651   2.359  20.108  21.492  0.3373  0.0878 -0.2676
 2511LEU     BB 5652   2.188  20.031  21.814 -0.0791  0.2383 -0.1316
 2511LEU    SC1 5653   2.002  19.848  21.860  0.5643 -0.3077  0.3344
 2512LYS     BB 5654   2.209  20.221  22.104  0.0119 -0.0314  0.1314
 2512LYS    SC1 5655   2.356  20.387  22.128  0.2230  0.0249  0.2066
 2512LYS    SC2 5656   2.636  20.500  22.112  0.3884  0.1076  0.0511
 2513ASP     BB 5657   2.578  19.981  22.239 -0.0414  0.1115 -0.3573
 2513ASP    SC1 5658   2.799  20.095  22.294 -0.0004 -0.1752  0.0952
 2514GLY     BB 5659   2.586  19.679  21.973  0.0219  0.2919  0.1425
 2515PHE     BB 5660   2.696  19.759  21.668 -0.4621  0.1732 -0.1893
 2515PHE    SC1 5661   2.977  19.948  21.719  0.1316  0.0353  0.2122
 2515PHE    SC2 5662   2.783  20.079  21.771  0.1567  0.1607 -0.0079
 2515PHE    SC3 5663   2.997  20.142  21.859  0.1191  0.0929  0.1329
 2516VAL     BB 5664   2.666  19.548  21.345  0.0920  0.0928 -0.1543
 2516VAL    SC1 5665   2.566  19.640  21.198 -0.0322  0.0247 -0.1116
 2517GLN     BB 5666   2.838  19.225  21.297  0.0288 -0.0595 -0.0438
 2517GLN    SC1 5667   2.869  19.010  21.355 -0.0645 -0.2071 -0.4722
 2518ASP     BB 5668   2.973  19.281  20.928  0.0141 -0.1666 -0.2774
 2518ASP    SC1 5669   2.973  19.040  20.845 -0.3249 -0.1625 -0.2967
 2519GLU     BB 5670   3.169  19.475  20.821 -0.1621  0.0436 -0.1482
 2519GLU    SC1 5671   3.494  19.524  20.846 -0.0077 -0.0702  0.1942
 2520GLY     BB 5672   3.143  19.567  20.531 -0.0112  0.1601 -0.3190
 2521THR     BB 5673   3.119  19.885  20.471  0.5078 -0.1756 -0.1191
 2521THR    SC1 5674   3.109  20.079  20.485  0.2974 -0.1946 -0.0153
 2522MET     BB 5675   2.836  19.969  20.115 -0.0068 -0.1976 -0.1869
 2522MET    SC1 5676   2.918  20.282  20.000  0.1407 -0.2997  0.0293
 2523PHE     BB 5677   2.566  19.745  20.134  0.3001 -0.3670 -0.1725
 2523PHE    SC1 5678   2.530  19.524  20.381  0.1921 -0.2496 -0.3628
 2523PHE    SC2 5679   2.588  19.730  20.490 -0.3754 -0.4184  0.2758
 2523PHE    SC3 5680   2.669  19.521  20.577  0.0224 -0.4873 -0.2454
 2524PRO     BB 5681   2.319  19.533  19.893  0.2840  0.2362 -0.1106
 2524PRO    SC1 5682   2.440  19.403  19.824  0.2522  0.1339  0.0226
 2525VAL     BB 5683   1.949  19.536  19.836  0.0131  0.2122 -0.1334
 2525VAL    SC1 5684   1.766  19.495  19.767  0.0619 -0.0989 -0.0813
 2526GLY     BB 5685   1.973  19.192  20.086  0.1972  0.1506 -0.1049
 2527LYS     BB 5686   2.204  19.114  20.203  0.1563  0.1460  0.3079
 2527LYS    SC1 5687   2.428  18.996  20.095 -0.2100  0.4543 -0.3194
 2527LYS    SC2 5688   2.717  18.957  20.066 -0.2575  0.1839 -0.0210
 2528ASN     BB 5689   2.140  19.071  20.553 -0.0728 -0.2062 -0.0681
 2528ASN    SC1 5690   2.114  18.863  20.689  0.0309 -0.0932  0.1296
 2529VAL     BB 5691   2.312  19.250  20.917 -0.0232 -0.0541  0.0317
 2529VAL    SC1 5692   2.250  19.430  20.855 -0.0106 -0.0807 -0.0565
 2530VAL     BB 5693   2.370  19.031  21.237 -0.4268 -0.0184 -0.4148
 2530VAL    SC1 5694   2.359  18.847  21.159 -0.2115 -0.1682 -0.1015
 2531TYR     BB 5695   2.408  19.289  21.490  0.2076  0.4278  0.0031
 2531TYR    SC1 5696   2.145  19.413  21.372 -0.1913  0.0727 -0.1826
 2531TYR    SC2 5697   2.217  19.546  21.559  0.1982 -0.1529 -0.1668
 2531TYR    SC3 5698   2.098  19.717  21.329 -0.2406  0.1302  0.2623
 2532THR     BB 5699   2.551  19.174  21.754  0.2152  0.3051  0.2451
 2532THR    SC1 5700   2.646  19.014  21.811  0.2335  0.3355  0.2940
 2533CYS     BB 5701   2.614  19.388  22.158  0.0072 -0.1558 -0.4036
 2533CYS    SC1 5702   2.721  19.186  22.232 -0.1211 -0.0190  0.1681
 2534ASN     BB 5703   2.922  19.609  22.315  0.3211  0.1750  0.0183
 2534ASN    SC1 5704   3.038  19.682  22.106  0.0545  0.2813 -0.0952
 2535GLU     BB 5705   3.078  19.389  22.539 -0.0502  0.0739 -0.0576
 2535GLU    SC1 5706   3.336  19.544  22.651 -0.0221 -0.1631 -0.0912
 2536GLY     BB 5707   2.883  19.301  22.752 -0.0019 -0.0850 -0.1440
 2537TYR     BB 5708   2.542  19.424  22.724 -0.1146 -0.2453  0.0747
 2537TYR    SC1 5709   2.575  19.754  22.704 -0.3429  0.2859  0.4586
 2537TYR    SC2 5710   2.666  19.699  22.919  0.1092  0.0636  0.2155
 2537TYR    SC3 5711   2.833  19.913  22.770 -0.1455  0.1414  0.0418
 2538SER     BB 5712   2.311  19.205  22.508 -0.1824  0.0720  0.2798
 2538SER    SC1 5713   2.368  19.022  22.544 -0.2469  0.0042  0.0469
 2539LEU     BB 5714   2.109  19.155  22.145  0.5231 -0.0410  0.0609
 2539LEU    SC1 5715   2.126  19.360  21.978  0.1958  0.1485  0.2563
 2540ILE     BB 5716   1.744  19.191  22.239  0.2755 -0.1684 -0.3473
 2540ILE    SC1 5717   1.720  19.186  22.461 -0.4917 -0.1394  0.0775
 2541GLY     BB 5718   1.561  19.046  22.020  0.0700 -0.1225  0.1304
 2542ASN     BB 5719   1.598  18.991  21.736 -0.0935 -0.0999  0.0038
 2542ASN    SC1 5720   1.444  18.896  21.563 -0.1729  0.1168 -0.0449
 2543PRO     BB 5721   1.934  19.039  21.519  0.0350  0.1657  0.0052
 2543PRO    SC1 5722   2.062  18.932  21.608 -0.1383 -0.1364 -0.1055
 2544VAL     BB 5723   1.842  19.034  21.167  0.0514  0.1517 -0.2052
 2544VAL    SC1 5724   1.805  18.847  21.106  0.1610  0.0552  0.0189
 2545ALA     BB 5725   1.814  19.323  20.998  0.1334  0.0052 -0.3023
 2546ARG     BB 5726   1.803  19.319  20.639 -0.4636 -0.0069 -0.2388
 2546ARG    SC1 5727   1.605  19.225  20.468  0.3059 -0.0872  0.0486
 2546ARG    SC2 5728   1.280  19.082  20.488 -0.1213  0.1014  0.0753
 2547CYS     BB 5729   1.832  19.635  20.303 -0.1077 -0.0779 -0.2509
 2547CYS    SC1 5730   2.065  19.579  20.324 -0.0529  0.2237 -0.0475
 2548GLY     BB 5731   1.521  19.634  20.216 -0.1509  0.1194  0.1491
 2549GLU     BB 5732   1.359  19.714  19.906 -0.1050 -0.2196  0.0283
 2549GLU    SC1 5733   1.219  19.460  19.690  0.1488 -0.5783 -0.1983
 2550ASP     BB 5734   1.252  20.015  20.000 -0.2428 -0.2229  0.2161
 2550ASP    SC1 5735   1.013  20.029  20.088 -0.2490  0.1841  0.1388
 2551LEU     BB 5736   1.643  20.139  20.046 -0.0651 -0.1855 -0.1484
 2551LEU    SC1 5737   1.754  19.974  19.869  0.1731  0.1396 -0.3036
 2552ARG     BB 5738   1.621  20.219  20.394 -0.0865  0.0870  0.3248
 2552ARG    SC1 5739   1.475  20.379  20.521  0.1827  0.0080  0.2069
 2552ARG    SC2 5740   1.294  20.492  20.756 -0.0192  0.0618 -0.1183
 2553TRP     BB 5741   1.690  19.883  20.672  0.0587 -0.0982 -0.0019
 2553TRP    SC1 5742   1.660  20.017  20.901  0.3319 -0.1265  0.2146
 2553TRP    SC2 5743   1.750  20.189  21.006  0.0550  0.0753  0.1233
 2553TRP    SC3 5744   1.422  20.060  20.982  0.1888 -0.2143 -0.1615
 2553TRP    SC4 5745   1.544  20.269  21.122 -0.1741  0.0815 -0.2819
 2554LEU     BB 5746   1.455  19.601  20.806  0.3518  0.0484 -0.1070
 2554LEU    SC1 5747   1.267  19.590  20.620 -0.0967  0.3637  0.3228
 2555VAL     BB 5748   1.527  19.610  21.189  0.2147  0.0285 -0.1100
 2555VAL    SC1 5749   1.551  19.760  21.319 -0.0639  0.0748 -0.1154
 2556GLY     BB 5750   1.301  19.378  21.433 -0.1631  0.2231  0.2015
 2557GLU     BB 5751   1.200  19.493  21.686  0.2729  0.2014  0.0911
 2557GLU    SC1 5752   1.052  19.687  21.867  0.1625  0.0571 -0.0841
 2558MET     BB 5753   1.610  19.409  21.866 -0.1162  0.0890 -0.2390
 2558MET    SC1 5754   1.745  19.471  21.650  0.0981  0.0402 -0.1461
 2559HIS     BB 5755   1.745  19.615  22.195  0.2001 -0.0036 -0.1926
 2559HIS    SC1 5756   1.578  19.695  22.257  0.2936  0.0024  0.0408
 2559HIS    SC2 5757   1.407  19.754  22.322  0.1724 -0.1274 -0.1542
 2559HIS    SC3 5758   1.482  19.951  22.367 -0.0351 -0.0644 -0.0830
 2560CYS     BB 5759   2.066  19.564  22.428  0.0516  0.0705 -0.0999
 2560CYS    SC1 5760   2.212  19.709  22.306 -0.0086  0.1335 -0.0981
 2561GLN     BB 5761   2.043  19.489  22.766  0.1672 -0.3831  0.1003
 2561GLN    SC1 5762   1.755  19.490  22.788 -0.2643  0.0161 -0.1784
 2562LYS     BB 5763   2.246  19.443  22.999  0.0261 -0.0898 -0.1532
 2562LYS    SC1 5764   2.276  19.592  23.189 -0.0018  0.1763 -0.1711
 2562LYS    SC2 5765   2.126  19.720  23.374 -0.1068 -0.1249  0.2755
 2563ILE     BB 5766   2.472  19.154  23.112 -0.2384 -0.2402 -0.1788
 2563ILE    SC1 5767   2.471  18.972  22.994  0.0057  0.0700  0.1537
 2564ALA     BB 5768   2.460  19.254  23.457  0.3734  0.0464 -0.2547
 2565CYS     BB 5769   2.127  19.305  23.731 -0.2361  0.2695 -0.0250
 2565CYS    SC1 5770   1.971  19.204  23.883  0.1556  0.0110  0.2113
 2566VAL     BB 5771   2.101  19.698  23.856 -0.0022  0.1163  0.1198
 2566VAL    SC1 5772   1.967  19.827  23.781 -0.0102  0.0605  0.0414
 2567LEU     BB 5773   1.952  19.716  24.236 -0.2002  0.4226 -0.1454
 2567LEU    SC1 5774   1.989  19.778  24.491  0.1270  0.3567 -0.1770
 2568PRO     BB 5775   1.626  19.638  24.247  0.1052  0.0030 -0.1577
 2568PRO    SC1 5776   1.498  19.517  24.177 -0.1831  0.2954 -0.1418
 2569VAL     BB 5777   1.543  19.839  24.547  0.2305 -0.1063 -0.0895
 2569VAL    SC1 5778   1.439  20.007  24.517  0.0197 -0.2391 -0.1111
 2570LEU     BB 5779   1.602  19.763  24.932  0.0006  0.0295 -0.1041
 2570LEU    SC1 5780   1.817  19.612  24.963 -0.1225 -0.0912  0.1625
 2571MET     BB 5781   1.367  19.789  25.032  0.0592  0.3194  0.0415
 2571MET    SC1 5782   1.125  20.013  24.974 -0.0925  0.0980 -0.2160
 2572ASP     BB 5783   1.403  19.910  25.377  0.1218  0.2291  0.2172
 2572ASP    SC1 5784   1.183  19.928  25.505 -0.0775 -0.0671 -0.0792
 2573GLY     BB 5785   1.682  20.042  25.393  0.0947 -0.1218 -0.0180
 2574ILE     BB 5786   1.961  19.796  25.461  0.0898 -0.1856  0.1115
 2574ILE    SC1 5787   1.891  19.592  25.429  0.2090  0.0835 -0.2551
 2575GLN     BB 5788   2.278  19.805  25.376 -0.0723 -0.2950 -0.0714
 2575GLN    SC1 5789   2.441  19.844  25.512  0.5230  0.0565  0.0341
 2576SER     BB 5790   2.339  19.674  25.047 -0.1805  0.2596  0.2058
 2576SER    SC1 5791   2.265  19.648  24.868  0.2893 -0.1225  0.0630
 2577HIS     BB 5792   2.741  19.682  25.095  0.3697  0.2515 -0.1520
 2577HIS    SC1 5793   2.824  19.568  25.229  0.0816  0.0207 -0.1606
 2577HIS    SC2 5794   2.903  19.449  25.359  0.1862  0.0986 -0.1652
 2577HIS    SC3 5795   2.873  19.592  25.519  0.1007  0.0882 -0.1756
[truncated: 21,783,677 more chars]
