# Supplementary material for: Structural basis for membrane attack complex inhibition by CD59
Source: Nat Commun. 2023 Feb 16;14:890. doi: 10.1038/s41467-023-36441-z (PMC9935631; doi:10.1038/s41467-023-36441-z)
Supplement: Supplementary file 15 — Supplementary Data File 12 [file 41467_2023_36441_MOESM15_ESM.txt]

Protein in INSANE! Membrane UpperLeaflet>DOPC:CHOL=7.0:3.0 LowerLeaflet>DOPC:CHOL=7.0:3.0 t=   0.00000 step= 0
321500
    1GLN     BB    1  11.830   9.306  17.553
    1GLN    SC1    2  11.702   9.407  17.744
    2GLU     BB    3  11.990   9.006  17.646
    2GLU    SC1    4  11.987   8.807  17.530
    3GLN     BB    5  12.272   9.138  17.814
    3GLN    SC1    6  12.251   9.413  17.785
    4THR     BB    7  12.087   9.253  18.202
    4THR    SC1    8  11.910   9.193  18.148
    5TYR     BB    9  12.188   9.456  18.520
    5TYR    SC1   10  12.380   9.734  18.615
    5TYR    SC2   11  12.388   9.694  18.379
    5TYR    SC3   12  12.290   9.980  18.449
    6VAL     BB   13  11.992   9.577  18.860
    6VAL    SC1   14  11.824   9.471  18.840
    7ILE     BB   15  12.189   9.753  19.089
    7ILE    SC1   16  12.325   9.903  19.131
    8SER     BB   17  12.028   9.764  19.495
    8SER    SC1   18  11.946   9.594  19.544
    9ALA     BB   19  12.043   9.991  19.794
   10PRO     BB   20  11.880  10.070  20.102
   10PRO    SC1   21  11.901   9.960  20.255
   11LYS     BB   22  11.612  10.305  20.115
   11LYS    SC1   23  11.385  10.322  20.063
   11LYS    SC2   24  11.182  10.481  19.964
   12ILE     BB   25  11.780  10.596  20.237
   12ILE    SC1   26  11.780  10.603  20.444
   13PHE     BB   27  12.218  10.581  20.276
   13PHE    SC1   28  12.269  10.448  19.996
   13PHE    SC2   29  12.479  10.502  20.098
   13PHE    SC3   30  12.468  10.328  19.934
   14ARG     BB   31  12.260  10.628  20.631
   14ARG    SC1   32  12.132  10.422  20.732
   14ARG    SC2   33  11.863  10.379  20.909
   15VAL     BB   34  12.529  10.844  20.626
   15VAL    SC1   35  12.583  10.947  20.464
   16GLY     BB   36  12.821  10.670  20.796
   17ALA     BB   37  12.716  10.325  20.761
   18SER     BB   38  12.914  10.036  20.518
   18SER    SC1   39  13.039   9.888  20.537
   19GLU     BB   40  12.614  10.053  20.324
   19GLU    SC1   41  12.318  10.109  20.369
   20ASN     BB   42  12.589   9.728  20.161
   20ASN    SC1   43  12.613   9.596  20.373
   21ILE     BB   44  12.490   9.708  19.762
   21ILE    SC1   45  12.478   9.907  19.647
   22VAL     BB   46  12.506   9.469  19.552
   22VAL    SC1   47  12.383   9.313  19.531
   23ILE     BB   48  12.489   9.442  19.101
   23ILE    SC1   49  12.678   9.541  19.023
   24GLN     BB   50  12.375   9.154  18.944
   24GLN    SC1   51  12.090   9.006  18.870
   25VAL     BB   52  12.468   9.186  18.600
   25VAL    SC1   53  12.637   9.293  18.595
   26TYR     BB   54  12.305   8.964  18.369
   26TYR    SC1   55  12.034   8.792  18.376
   26TYR    SC2   56  12.210   8.639  18.431
   26TYR    SC3   57  11.958   8.600  18.606
   27GLY     BB   58  12.377   8.863  18.008
   28TYR     BB   59  12.786   8.764  18.050
   28TYR    SC1   60  12.818   9.100  17.987
   28TYR    SC2   61  12.790   9.060  18.222
   28TYR    SC3   62  12.629   9.305  18.121
   29THR     BB   63  13.090   8.596  18.045
   29THR    SC1   64  13.200   8.436  18.060
   30GLU     BB   65  13.380   8.924  18.085
   30GLU    SC1   66  13.541   8.866  17.852
   31ALA     BB   67  13.464   8.983  18.370
   32PHE     BB   68  13.418   9.407  18.455
   32PHE    SC1   69  13.105   9.361  18.316
   32PHE    SC2   70  13.268   9.501  18.210
   32PHE    SC3   71  13.084   9.413  18.083
   33ASP     BB   72  13.475   9.603  18.667
   33ASP    SC1   73  13.704   9.647  18.771
   34ALA     BB   74  13.296   9.847  18.707
   35THR     BB   75  13.236  10.118  18.955
   35THR    SC1   76  13.370  10.241  19.025
   36ILE     BB   77  12.958  10.176  19.247
   36ILE    SC1   78  12.825  10.039  19.323
   37SER     BB   79  13.008  10.510  19.301
   37SER    SC1   80  13.127  10.604  19.178
   38ILE     BB   81  12.819  10.780  19.599
   38ILE    SC1   82  12.646  10.805  19.720
   39LYS     BB   83  12.853  11.117  19.406
   39LYS    SC1   84  12.899  11.037  19.168
   39LYS    SC2   85  13.094  11.060  18.954
   40SER     BB   86  12.835  11.563  19.501
   40SER    SC1   87  12.891  11.643  19.670
   41TYR     BB   88  12.473  11.662  19.437
   41TYR    SC1   89  12.463  11.979  19.518
   41TYR    SC2   90  12.318  11.818  19.621
   41TYR    SC3   91  12.376  12.061  19.804
   42PRO     BB   92  12.379  11.746  19.095
   42PRO    SC1   93  12.256  11.891  19.087
   43ASP     BB   94  12.750  11.822  19.043
   43ASP    SC1   95  12.873  12.003  19.175
   44LYS     BB   96  12.851  11.499  19.047
   44LYS    SC1   97  12.756  11.381  18.846
   44LYS    SC2   98  12.661  11.222  18.641
   45LYS     BB   99  13.181  11.522  19.135
   45LYS    SC1  100  13.291  11.690  19.003
   45LYS    SC2  101  13.523  11.807  18.802
   46PHE     BB  102  13.336  11.450  19.440
   46PHE    SC1  103  13.419  11.446  19.768
   46PHE    SC2  104  13.357  11.666  19.696
   46PHE    SC3  105  13.336  11.605  19.927
   47SER     BB  106  13.341  11.129  19.461
   47SER    SC1  107  13.399  10.957  19.390
   48TYR     BB  108  13.216  11.005  19.817
   48TYR    SC1  109  12.993  11.225  19.869
   48TYR    SC2  110  13.116  11.178  20.070
   48TYR    SC3  111  12.818  11.245  20.124
   49SER     BB  112  13.269  10.628  19.808
   49SER    SC1  113  13.365  10.625  19.978
   50SER     BB  114  13.385  10.412  19.531
   50SER    SC1  115  13.515  10.514  19.427
   51GLY     BB  116  13.361   9.990  19.538
   52HIS     BB  117  13.577   9.811  19.235
   52HIS    SC1  118  13.750   9.890  19.194
   52HIS    SC2  119  13.929   9.951  19.154
   52HIS    SC3  120  13.856  10.126  19.051
   53VAL     BB  121  13.352   9.586  19.153
   53VAL    SC1  122  13.173   9.641  19.223
   54HIS     BB  123  13.515   9.274  19.014
   54HIS    SC1  124  13.607   9.153  19.136
   54HIS    SC2  125  13.678   9.033  19.269
   54HIS    SC3  126  13.815   8.944  19.128
   55LEU     BB  127  13.237   9.132  18.819
   55LEU    SC1  128  13.090   9.352  18.801
   56SER     BB  129  13.324   8.761  18.714
   56SER    SC1  130  13.507   8.741  18.780
   57SER     BB  131  13.213   8.411  18.664
   57SER    SC1  132  13.080   8.381  18.525
   58GLU     BB  133  13.308   8.257  18.957
   58GLU    SC1  134  13.340   8.024  19.069
   59ASN     BB  135  13.206   8.512  19.143
   59ASN    SC1  136  13.356   8.667  19.269
   60LYS     BB  137  12.834   8.475  19.015
   60LYS    SC1  138  12.801   8.238  18.952
   60LYS    SC2  139  12.905   7.954  18.922
   61PHE     BB  140  12.857   8.789  18.885
   61PHE    SC1  141  12.786   8.769  18.564
   61PHE    SC2  142  12.589   8.704  18.685
   61PHE    SC3  143  12.659   8.578  18.493
   62GLN     BB  144  12.708   8.933  19.164
   62GLN    SC1  145  12.622   8.893  19.470
   63ASN     BB  146  12.927   9.234  19.346
   63ASN    SC1  147  13.153   9.135  19.308
   64SER     BB  148  12.888   9.334  19.689
   64SER    SC1  149  13.010   9.246  19.813
   65ALA     BB  150  12.921   9.697  19.708
   66ILE     BB  151  13.055   9.815  20.016
   66ILE    SC1  152  13.208   9.706  20.135
   67LEU     BB  153  13.009  10.214  20.022
   67LEU    SC1  154  12.965  10.260  19.765
   68THR     BB  155  13.092  10.381  20.311
   68THR    SC1  156  13.246  10.418  20.425
   69ILE     BB  157  12.985  10.823  20.346
   69ILE    SC1  158  12.852  10.768  20.161
   70GLN     BB  159  13.198  10.913  20.532
   70GLN    SC1  160  13.384  10.796  20.774
   71PRO     BB  161  13.064  11.187  20.749
   71PRO    SC1  162  12.877  11.154  20.741
   72LYS     BB  163  13.343  11.444  20.793
   72LYS    SC1  164  13.476  11.511  20.968
   72LYS    SC2  165  13.565  11.737  21.122
   73GLN     BB  166  13.313  11.482  20.441
   73GLN    SC1  167  13.485  11.335  20.337
   74LEU     BB  168  13.045  11.577  20.401
   74LEU    SC1  169  12.800  11.585  20.502
   75PRO     BB  170  13.004  11.958  20.285
   75PRO    SC1  171  12.924  11.983  20.115
   76GLY     BB  172  12.796  12.124  20.547
   77GLY     BB  173  12.769  12.404  20.508
   78GLN     BB  174  12.386  12.576  20.574
   78GLN    SC1  175  12.359  12.682  20.825
   79ASN     BB  176  12.170  12.301  20.450
   79ASN    SC1  177  12.059  12.248  20.232
   80PRO     BB  178  12.351  11.940  20.475
   80PRO    SC1  179  12.430  11.869  20.632
   81VAL     BB  180  12.321  11.718  20.173
   81VAL    SC1  181  12.489  11.633  20.106
   82SER     BB  182  11.979  11.596  20.186
   82SER    SC1  183  11.940  11.447  20.306
   83TYR     BB  184  11.991  11.394  19.790
   83TYR    SC1  185  12.037  11.525  19.451
   83TYR    SC2  186  11.806  11.491  19.506
   83TYR    SC3  187  11.846  11.680  19.263
   84VAL     BB  188  12.322  11.235  19.672
   84VAL    SC1  189  12.496  11.289  19.754
   85TYR     BB  190  12.386  11.031  19.368
   85TYR    SC1  191  12.405  11.269  19.217
   85TYR    SC2  192  12.434  11.083  19.068
   85TYR    SC3  193  12.253  11.305  18.949
   86LEU     BB  194  12.433  10.677  19.269
   86LEU    SC1  195  12.367  10.450  19.389
   87GLU     BB  196  12.642  10.672  18.968
   87GLU    SC1  197  12.742  10.764  18.783
   88VAL     BB  198  12.733  10.286  18.829
   88VAL    SC1  199  12.560  10.187  18.827
   89VAL     BB  200  13.045  10.293  18.589
   89VAL    SC1  201  13.151  10.458  18.633
   90SER     BB  202  13.214  10.023  18.302
   90SER    SC1  203  13.379  10.125  18.288
   91LYS     BB  204  13.224   9.876  17.921
   91LYS    SC1  205  13.456   9.819  17.838
   91LYS    SC2  206  13.735   9.738  17.804
   92HIS     BB  207  12.930   9.798  17.846
   92HIS    SC1  208  12.847   9.627  17.801
   92HIS    SC2  209  12.765   9.457  17.759
   92HIS    SC3  210  12.949   9.379  17.679
   93PHE     BB  211  12.717  10.001  18.132
   93PHE    SC1  212  12.775   9.926  18.436
   93PHE    SC2  213  12.821   9.739  18.293
   93PHE    SC3  214  12.857   9.721  18.529
   94SER     BB  215  12.620  10.334  18.291
   94SER    SC1  216  12.730  10.495  18.297
   95LYS     BB  217  12.298  10.488  18.474
   95LYS    SC1  218  12.077  10.394  18.476
   95LYS    SC2  219  11.799  10.294  18.390
   96SER     BB  220  12.233  10.758  18.807
   96SER    SC1  221  12.263  10.889  18.666
   97LYS     BB  222  12.016  10.739  19.135
   97LYS    SC1  223  11.834  10.615  19.229
   97LYS    SC2  224  11.624  10.433  19.212
   98ARG     BB  225  11.940  11.042  19.296
   98ARG    SC1  226  11.794  11.190  19.133
   98ARG    SC2  227  11.489  11.182  19.093
   99MET     BB  228  11.920  10.930  19.645
   99MET    SC1  229  12.092  10.767  19.694
  100PRO     BB  230  11.803  11.010  19.975
  100PRO    SC1  231  11.645  11.036  20.077
  101ILE     BB  232  12.108  11.012  20.228
  101ILE    SC1  233  12.283  11.022  20.102
  102THR     BB  234  12.018  11.015  20.597
  102THR    SC1  235  11.824  11.031  20.599
  103TYR     BB  236  12.184  11.096  20.944
  103TYR    SC1  237  12.217  11.387  20.794
  103TYR    SC2  238  12.437  11.293  20.808
  103TYR    SC3  239  12.357  11.367  20.518
  104ASP     BB  240  12.007  10.886  21.112
  104ASP    SC1  241  11.774  10.818  21.034
  105ASN     BB  242  12.206  10.612  21.181
  105ASN    SC1  243  12.430  10.555  21.086
  106GLY     BB  244  12.223  10.397  21.518
  107PHE     BB  245  12.039  10.410  21.809
  107PHE    SC1  246  12.096  10.059  21.811
  107PHE    SC2  247  11.905  10.117  21.678
  107PHE    SC3  248  12.033   9.921  21.625
  108LEU     BB  249  12.037  10.619  22.038
  108LEU    SC1  250  12.202  10.800  22.139
  109PHE     BB  251  11.918  10.461  22.450
  109PHE    SC1  252  11.748  10.253  22.297
  109PHE    SC2  253  11.967  10.180  22.230
  109PHE    SC3  254  11.778  10.139  22.088
  110ILE     BB  255  11.870  10.650  22.708
  110ILE    SC1  256  11.856  10.874  22.767
  111HIS     BB  257  11.891  10.451  22.981
  111HIS    SC1  258  11.869  10.263  23.028
  111HIS    SC2  259  11.845  10.073  23.056
  111HIS    SC3  260  11.951  10.079  23.244
  112THR     BB  261  11.778  10.645  23.322
  112THR    SC1  262  11.623  10.728  23.236
  113ASP     BB  263  11.811  10.493  23.629
  113ASP    SC1  264  12.050  10.410  23.662
  114LYS     BB  265  11.521  10.542  23.764
  114LYS    SC1  266  11.473  10.540  23.988
  114LYS    SC2  267  11.429  10.457  24.253
  115PRO     BB  268  11.235  10.635  23.606
  115PRO    SC1  269  11.201  10.655  23.420
  116VAL     BB  270  11.082  10.843  23.830
  116VAL    SC1  271  10.909  10.837  23.929
  117TYR     BB  272  11.259  11.059  24.117
  117TYR    SC1  273  11.564  11.048  24.075
  117TYR    SC2  274  11.517  10.946  24.287
  117TYR    SC3  275  11.788  10.854  24.167
  118THR     BB  276  11.224  11.296  24.410
  118THR    SC1  277  11.267  11.243  24.593
  119PRO     BB  278  11.342  11.704  24.432
  119PRO    SC1  279  11.162  11.743  24.387
  120ASP     BB  280  11.580  11.657  24.620
  120ASP    SC1  281  11.569  11.730  24.864
  121GLN     BB  282  11.778  11.387  24.513
  121GLN    SC1  283  11.748  11.158  24.627
  122SER     BB  284  12.071  11.241  24.161
  122SER    SC1  285  12.186  11.173  24.302
  123VAL     BB  286  11.987  11.202  23.815
  123VAL    SC1  287  11.935  11.362  23.707
  124LYS     BB  288  12.167  10.948  23.692
  124LYS    SC1  289  12.163  10.797  23.894
  124LYS    SC2  290  12.319  10.674  24.113
  125VAL     BB  291  12.139  10.903  23.358
  125VAL    SC1  292  12.049  11.029  23.231
  126ARG     BB  293  12.394  10.687  23.120
  126ARG    SC1  294  12.393  10.450  23.151
  126ARG    SC2  295  12.385  10.263  23.405
  127VAL     BB  296  12.317  10.672  22.695
  127VAL    SC1  297  12.370  10.847  22.614
  128TYR     BB  298  12.389  10.341  22.523
  128TYR    SC1  299  12.277  10.003  22.572
  128TYR    SC2  300  12.222  10.172  22.733
  128TYR    SC3  301  11.973  10.021  22.627
  129SER     BB  302  12.508  10.430  22.203
  129SER    SC1  303  12.659  10.550  22.174
  130LEU     BB  304  12.573  10.204  21.872
  130LEU    SC1  305  12.532  10.006  22.044
  131ASN     BB  306  12.563  10.218  21.540
  131ASN    SC1  307  12.757  10.333  21.431
  132ASP     BB  308  12.300  10.107  21.310
  132ASP    SC1  309  12.159  10.090  21.098
  133ASP     BB  310  12.620   9.827  21.251
  133ASP    SC1  311  12.777   9.920  21.072
  134LEU     BB  312  12.548   9.759  21.585
  134LEU    SC1  313  12.350   9.617  21.690
  135LYS     BB  314  12.908   9.817  21.687
  135LYS    SC1  315  13.039   9.858  21.510
  135LYS    SC2  316  13.141  10.067  21.315
  136PRO     BB  317  12.993  10.043  22.049
  136PRO    SC1  318  13.031   9.877  22.132
  137ALA     BB  319  12.985  10.350  21.875
  138LYS     BB  320  13.256  10.545  22.031
  138LYS    SC1  321  13.446  10.412  22.064
  138LYS    SC2  322  13.569  10.188  22.191
  139ARG     BB  323  13.062  10.821  21.908
  139ARG    SC1  324  13.015  10.873  21.652
  139ARG    SC2  325  12.931  11.186  21.569
  140GLU     BB  326  13.044  11.168  22.073
  140GLU    SC1  327  13.204  11.320  21.957
  141THR     BB  328  12.722  11.244  22.355
  141THR    SC1  329  12.711  11.051  22.386
  142VAL     BB  330  12.525  11.531  22.490
  142VAL    SC1  331  12.451  11.657  22.354
  143LEU     BB  332  12.204  11.505  22.702
  143LEU    SC1  333  12.130  11.257  22.762
  144THR     BB  334  11.931  11.777  22.719
  144THR    SC1  335  11.845  11.917  22.614
  145PHE     BB  336  11.768  11.805  23.085
  145PHE    SC1  337  11.926  11.542  23.274
  145PHE    SC2  338  12.075  11.722  23.219
  145PHE    SC3  339  12.163  11.504  23.270
  146ILE     BB  340  11.458  11.989  23.011
  146ILE    SC1  341  11.408  12.010  22.784
  147ASP     BB  342  11.262  12.178  23.222
  147ASP    SC1  343  11.285  12.264  23.461
  148PRO     BB  344  10.921  11.996  23.152
  148PRO    SC1  345  10.922  11.920  22.978
  149GLU     BB  346  10.835  12.392  23.144
  149GLU    SC1  347  10.798  12.688  23.282
  150GLY     BB  348  10.999  12.416  22.902
  151SER     BB  349  11.283  12.577  22.868
  151SER    SC1  350  11.391  12.740  22.870
  152GLU     BB  351  11.724  12.381  22.817
  152GLU    SC1  352  11.734  12.537  22.546
  153VAL     BB  353  11.902  12.300  23.127
  153VAL    SC1  354  11.771  12.290  23.278
  154ASP     BB  355  12.234  12.228  23.102
  154ASP    SC1  356  12.448  12.252  23.239
  155MET     BB  357  12.332  12.016  22.810
  155MET    SC1  358  12.322  12.076  22.575
  156VAL     BB  359  12.571  11.821  22.935
  156VAL    SC1  360  12.546  11.710  23.100
  157GLU     BB  361  12.829  11.644  22.734
  157GLU    SC1  362  12.835  11.933  22.531
  158GLU     BB  363  13.069  11.386  22.736
  158GLU    SC1  364  13.283  11.544  22.939
  159ILE     BB  365  13.296  11.161  22.462
  159ILE    SC1  366  13.471  11.270  22.395
  160ASP     BB  367  13.222  10.854  22.439
  160ASP    SC1  368  13.025  10.696  22.407
  161HIS     BB  369  13.515  10.631  22.488
  161HIS    SC1  370  13.641  10.741  22.389
  161HIS    SC2  371  13.750  10.874  22.301
  161HIS    SC3  372  13.663  10.830  22.108
  162ILE     BB  373  13.311  10.320  22.566
  162ILE    SC1  374  13.330  10.271  22.771
  163GLY     BB  375  12.908  10.222  22.447
  164ILE     BB  376  12.831  10.336  22.753
  164ILE    SC1  377  12.724  10.191  22.890
  165ILE     BB  378  12.850  10.694  22.855
  165ILE    SC1  379  12.966  10.884  22.823
  166SER     BB  380  12.815  10.730  23.212
  166SER    SC1  381  12.852  10.554  23.287
  167PHE     BB  382  12.730  11.033  23.318
  167PHE    SC1  383  12.511  11.171  23.104
  167PHE    SC2  384  12.739  11.225  23.056
  167PHE    SC3  385  12.579  11.213  22.878
  168PRO     BB  386  12.806  11.263  23.595
  168PRO    SC1  387  12.968  11.194  23.667
  169ASP     BB  388  12.492  11.223  23.823
  169ASP    SC1  389  12.582  11.073  24.008
  170PHE     BB  390  12.355  11.601  23.814
  170PHE    SC1  391  12.227  11.958  23.781
  170PHE    SC2  392  12.125  11.793  23.639
  170PHE    SC3  393  12.129  12.023  23.571
  171LYS     BB  394  12.172  11.612  24.124
  171LYS    SC1  395  12.344  11.628  24.292
  171LYS    SC2  396  12.613  11.496  24.287
  172ILE     BB  397  11.817  11.759  24.028
  172ILE    SC1  398  11.651  11.615  24.067
  173PRO     BB  399  11.796  12.173  23.986
  173PRO    SC1  400  11.771  12.178  23.798
  174SER     BB  401  11.691  12.339  24.280
  174SER    SC1  402  11.788  12.438  24.417
  175ASN     BB  403  11.318  12.476  24.234
  175ASN    SC1  404  11.203  12.695  24.196
  176PRO     BB  405  11.243  12.186  24.034
  176PRO    SC1  406  11.336  12.021  24.045
  177ARG     BB  407  10.924  12.122  23.775
  177ARG    SC1  408  10.865  12.357  23.766
  177ARG    SC2  409  11.010  12.666  23.714
  178TYR     BB  410  10.717  11.825  23.787
  178TYR    SC1  411  10.792  11.827  24.119
  178TYR    SC2  412  10.557  11.807  24.078
  178TYR    SC3  413  10.622  11.847  24.378
  179GLY     BB  414  10.722  11.686  23.620
  180MET     BB  415  10.732  11.539  23.374
  180MET    SC1  416  10.545  11.526  23.118
  181TRP     BB  417  11.109  11.543  23.206
  181TRP    SC1  418  11.261  11.627  23.406
  181TRP    SC2  419  11.259  11.793  23.551
  181TRP    SC3  420  11.504  11.562  23.446
  181TRP    SC4  421  11.502  11.790  23.609
  182THR     BB  422  11.249  11.525  22.847
  182THR    SC1  423  11.136  11.498  22.691
  183ILE     BB  424  11.608  11.448  22.862
  183ILE    SC1  425  11.636  11.262  23.002
  184LYS     BB  426  11.744  11.422  22.479
  184LYS    SC1  427  11.592  11.602  22.370
  184LYS    SC2  428  11.463  11.862  22.312
  185ALA     BB  429  12.032  11.289  22.336
  186LYS     BB  430  12.225  11.342  22.034
  186LYS    SC1  431  12.143  11.455  21.848
  186LYS    SC2  432  12.050  11.687  21.692
  187TYR     BB  433  12.564  11.276  21.910
  187TYR    SC1  434  12.615  10.968  21.911
  187TYR    SC2  435  12.454  11.023  21.742
  187TYR    SC3  436  12.533  10.723  21.739
  188LYS     BB  437  12.785  11.563  21.897
  188LYS    SC1  438  12.905  11.670  22.071
  188LYS    SC2  439  13.104  11.607  22.311
  189GLU     BB  440  12.799  11.664  21.538
  189GLU    SC1  441  12.481  11.703  21.540
  190ASP     BB  442  12.732  11.511  21.160
  190ASP    SC1  443  12.980  11.454  21.181
  191PHE     BB  444  12.467  11.256  21.299
  191PHE    SC1  445  12.592  11.002  21.131
  191PHE    SC2  446  12.578  10.943  21.363
  191PHE    SC3  447  12.753  10.852  21.226
  192SER     BB  448  12.100  11.283  21.376
  192SER    SC1  449  11.991  11.396  21.261
  193THR     BB  450  11.882  10.989  21.600
  193THR    SC1  451  12.044  10.881  21.612
  194THR     BB  452  11.742  11.187  21.861
  194THR    SC1  453  11.688  11.349  21.956
  195GLY     BB  454  11.711  10.931  22.226
  196THR     BB  455  11.445  11.063  22.403
  196THR    SC1  456  11.313  11.198  22.354
  197ALA     BB  457  11.334  10.919  22.739
  198TYR     BB  458  11.212  11.113  23.045
  198TYR    SC1  459  10.868  11.176  22.965
  198TYR    SC2  460  10.915  11.002  23.123
  198TYR    SC3  461  10.612  11.038  23.072
  199PHE     BB  462  11.191  11.164  23.458
  199PHE    SC1  463  11.423  11.148  23.684
  199PHE    SC2  464  11.529  11.147  23.469
  199PHE    SC3  465  11.589  10.983  23.633
  200GLU     BB  466  10.931  11.215  23.603
  200GLU    SC1  467  10.639  11.120  23.561
  201VAL     BB  468  11.066  11.426  23.916
  201VAL    SC1  469  11.233  11.531  23.946
  202LYS     BB  470  10.787  11.382  24.246
  202LYS    SC1  471  10.648  11.228  24.086
  202LYS    SC2  472  10.425  11.347  23.906
  203GLU     BB  473  10.718  11.366  24.537
  203GLU    SC1  474  10.894  11.552  24.739
  204TYR     BB  475  10.633  11.057  24.642
  204TYR    SC1  476  10.863  10.909  24.468
  204TYR    SC2  477  10.951  10.896  24.691
  204TYR    SC3  478  11.124  10.742  24.485
  205VAL     BB  479  10.504  10.810  24.829
  205VAL    SC1  480  10.541  10.799  25.025
  206LEU     BB  481  10.707  10.493  24.750
  206LEU    SC1  482  10.948  10.384  24.765
  207PRO     BB  483  10.440  10.255  24.750
  207PRO    SC1  484  10.433  10.151  24.592
  208HIS     BB  485  10.523  10.010  25.037
  208HIS    SC1  486  10.586  10.124  25.182
  208HIS    SC2  487  10.637  10.223  25.339
  208HIS    SC3  488  10.605  10.413  25.241
  209PHE     BB  489  10.288   9.735  24.824
  209PHE    SC1  490   9.928   9.721  24.884
  209PHE    SC2  491  10.065   9.761  25.077
  209PHE    SC3  492   9.826   9.768  25.096
  210SER     BB  493  10.159   9.664  24.504
  210SER    SC1  494  10.233   9.721  24.332
  211VAL     BB  495   9.775   9.701  24.418
  211VAL    SC1  496   9.609   9.801  24.466
  212SER     BB  497   9.700   9.567  24.048
  212SER    SC1  498   9.865   9.469  24.011
  213ILE     BB  499   9.348   9.572  23.917
  213ILE    SC1  500   9.195   9.754  23.975
  214GLU     BB  501   9.358   9.419  23.615
  214GLU    SC1  502   9.547   9.249  23.391
  215PRO     BB  503   8.998   9.447  23.435
  215PRO    SC1  504   8.999   9.636  23.460
  216GLU     BB  505   8.914   9.243  23.201
  216GLU    SC1  506   8.920   8.930  23.226
  217TYR     BB  507   8.882   9.399  22.905
  217TYR    SC1  508   8.794   9.151  22.719
  217TYR    SC2  509   9.034   9.148  22.724
  217TYR    SC3  510   8.910   8.864  22.742
  218ASN     BB  511   8.901   9.718  22.887
  218ASN    SC1  512   9.075   9.858  22.775
  219PHE     BB  513   8.580   9.811  22.741
  219PHE    SC1  514   8.520   9.453  22.595
  219PHE    SC2  515   8.427   9.481  22.814
  219PHE    SC3  516   8.345   9.308  22.670
  220ILE     BB  517   8.368   9.927  22.906
  220ILE    SC1  518   8.204   9.940  23.058
  221GLY     BB  519   8.034   9.814  22.644
  222TYR     BB  520   7.862   9.617  22.598
  222TYR    SC1  521   7.562   9.698  22.465
  222TYR    SC2  522   7.656   9.524  22.329
  222TYR    SC3  523   7.401   9.649  22.204
  223LYS     BB  524   7.822   9.348  22.734
  223LYS    SC1  525   7.856   9.141  22.588
  223LYS    SC2  526   8.037   8.985  22.368
  224ASN     BB  527   7.931   9.392  23.012
  224ASN    SC1  528   8.013   9.185  23.125
  225PHE     BB  529   7.767   9.703  23.078
  225PHE    SC1  530   7.596   9.945  22.937
  225PHE    SC2  531   7.485   9.743  22.870
  225PHE    SC3  532   7.370   9.953  22.857
  226LYS     BB  533   7.579   9.566  23.330
  226LYS    SC1  534   7.342   9.608  23.324
  226LYS    SC2  535   7.116   9.670  23.538
  227ASN     BB  536   7.786   9.388  23.518
  227ASN    SC1  537   7.801   9.158  23.616
  228PHE     BB  538   8.148   9.483  23.470
  228PHE    SC1  539   8.334   9.554  23.240
  228PHE    SC2  540   8.408   9.715  23.402
  228PHE    SC3  541   8.561   9.632  23.237
  229GLU     BB  542   8.411   9.251  23.611
  229GLU    SC1  543   8.274   9.011  23.508
  230ILE     BB  544   8.649   9.420  23.750
  230ILE    SC1  545   8.713   9.607  23.872
  231THR     BB  546   8.973   9.191  23.973
  231THR    SC1  547   8.962   9.102  23.800
  232ILE     BB  548   9.207   9.277  24.234
  232ILE    SC1  549   9.201   9.457  24.394
  233LYS     BB  550   9.574   9.158  24.374
  233LYS    SC1  551   9.582   9.052  24.157
  233LYS    SC2  552   9.535   9.050  23.873
  234ALA     BB  553   9.778   9.290  24.638
  235ARG     BB  554  10.133   9.252  24.836
  235ARG    SC1  555  10.231   9.111  24.664
  235ARG    SC2  556  10.197   9.202  24.308
  236TYR     BB  557  10.428   9.387  25.021
  236TYR    SC1  558  10.239   9.417  25.268
  236TYR    SC2  559  10.366   9.213  25.280
  236TYR    SC3  560  10.142   9.228  25.494
  237PHE     BB  561  10.692   9.423  24.830
  237PHE    SC1  562  10.638   9.365  24.497
  237PHE    SC2  563  10.687   9.592  24.558
  237PHE    SC3  564  10.669   9.532  24.327
  238TYR     BB  565  10.920   9.194  24.926
  238TYR    SC1  566  11.000   9.272  25.251
  238TYR    SC2  567  10.800   9.140  25.254
  238TYR    SC3  568  10.928   9.170  25.535
  239ASN     BB  569  10.655   8.897  24.847
  239ASN    SC1  570  10.697   8.900  24.600
  240LYS     BB  571  10.489   8.787  25.098
  240LYS    SC1  572  10.550   8.561  25.162
  240LYS    SC2  573  10.620   8.300  25.303
  241VAL     BB  574  10.108   8.830  25.067
  241VAL    SC1  575  10.036   8.644  25.050
  242VAL     BB  576   9.821   9.192  25.128
  242VAL    SC1  577   9.686   9.339  25.126
  243THR     BB  578   9.650   8.898  25.396
  243THR    SC1  579   9.793   8.778  25.451
  244GLU     BB  580   9.352   9.101  25.489
  244GLU    SC1  581   9.189   8.917  25.634
  245ALA     BB  582   9.213   9.456  25.340
  246ASP     BB  583   8.999   9.655  25.336
  246ASP    SC1  584   8.806   9.746  25.476
  247VAL     BB  585   8.904   9.759  24.995
  247VAL    SC1  586   8.946   9.649  24.833
  248TYR     BB  587   8.697  10.046  24.808
  248TYR    SC1  588   8.632  10.118  25.125
  248TYR    SC2  589   8.687  10.303  24.982
  248TYR    SC3  590   8.708  10.373  25.283
  249ILE     BB  591   8.621  10.015  24.499
  249ILE    SC1  592   8.632   9.777  24.422
  250THR     BB  593   8.522  10.301  24.367
  250THR    SC1  594   8.435  10.452  24.454
  251PHE     BB  595   8.403  10.430  23.972
  251PHE    SC1  596   8.115  10.297  24.090
  251PHE    SC2  597   8.152  10.272  23.854
  251PHE    SC3  598   7.973  10.153  23.961
  252GLY     BB  599   8.370  10.745  23.758
  253ILE     BB  600   8.372  10.904  23.456
  253ILE    SC1  601   8.238  11.066  23.448
  254ARG     BB  602   8.698  11.048  23.286
  254ARG    SC1  603   8.894  10.899  23.345
  254ARG    SC2  604   9.209  11.071  23.370
  255GLU     BB  605   8.634  11.187  23.079
  255GLU    SC1  606   8.335  11.293  23.023
  256ASP     BB  607   9.025  11.274  22.899
  256ASP    SC1  608   9.034  11.445  22.709
  257LEU     BB  609   9.328  11.004  22.834
  257LEU    SC1  610   9.408  10.753  22.866
  258LYS     BB  611   9.533  11.281  22.879
  258LYS    SC1  612   9.507  11.508  22.819
  258LYS    SC2  613   9.704  11.726  22.731
  259ASP     BB  614   9.470  11.464  23.347
  259ASP    SC1  615   9.701  11.420  23.447
  260ASP     BB  616   9.152  11.550  23.478
  260ASP    SC1  617   8.963  11.521  23.310
  261GLN     BB  618   9.084  11.396  23.755
  261GLN    SC1  619   9.209  11.488  23.943
  262LYS     BB  620   8.725  11.361  23.781
  262LYS    SC1  621   8.576  11.408  23.612
  262LYS    SC2  622   8.392  11.537  23.444
  263GLU     BB  623   8.382  11.268  24.046
  263GLU    SC1  624   8.156  11.384  23.861
  264MET     BB  625   8.373  10.950  24.068
  264MET    SC1  626   8.617  10.805  24.196
  265MET     BB  627   8.131  10.791  24.200
  265MET    SC1  628   7.879  10.691  24.012
  266GLN     BB  629   8.020  10.703  24.536
  266GLN    SC1  630   7.868  10.790  24.810
  267THR     BB  631   7.711  10.437  24.448
  267THR    SC1  632   7.549  10.488  24.351
  268ALA     BB  633   7.888  10.154  24.474
  269MET     BB  634   8.109  10.129  24.583
  269MET    SC1  635   8.189  10.294  24.861
  270GLN     BB  636   8.199   9.787  24.630
  270GLN    SC1  637   8.106   9.526  24.539
  271ASN     BB  638   8.365   9.703  24.993
  271ASN    SC1  639   8.224   9.863  25.123
  272THR     BB  640   8.513   9.436  24.895
  272THR    SC1  641   8.542   9.377  24.711
  273MET     BB  642   8.791   9.259  25.123
  273MET    SC1  643   8.735   9.068  25.316
  274LEU     BB  644   9.115   9.111  25.042
  274LEU    SC1  645   9.273   9.258  24.889
  275ILE     BB  646   9.153   8.826  25.153
  275ILE    SC1  647   9.002   8.672  25.209
  276ASN     BB  648   9.534   8.633  25.069
  276ASN    SC1  649   9.473   8.404  24.987
  277GLY     BB  650   9.668   8.893  24.909
  278ILE     BB  651   9.345   8.850  24.577
  278ILE    SC1  652   9.459   8.637  24.524
  279ALA     BB  653   8.971   9.041  24.567
  280GLN     BB  654   8.704   8.933  24.333
  280GLN    SC1  655   8.773   8.773  24.188
  281VAL     BB  656   8.492   9.177  24.206
  281VAL    SC1  657   8.493   9.370  24.258
  282THR     BB  658   8.074   9.279  24.031
  282THR    SC1  659   7.976   9.129  24.110
  283PHE     BB  660   7.932   9.600  23.905
  283PHE    SC1  661   8.218   9.800  23.877
  283PHE    SC2  662   8.160   9.757  24.106
  283PHE    SC3  663   8.360   9.879  24.053
  284ASP     BB  664   7.694   9.629  23.779
  284ASP    SC1  665   7.455   9.596  23.862
  285SER     BB  666   7.726  10.013  23.547
  285SER    SC1  667   7.902   9.954  23.487
  286GLU     BB  668   7.433  10.066  23.445
  286GLU    SC1  669   7.107  10.083  23.330
  287THR     BB  670   7.272  10.131  23.777
  287THR    SC1  671   7.100  10.065  23.840
  288ALA     BB  672   7.510  10.295  23.898
  289VAL     BB  673   7.615  10.562  23.578
  289VAL    SC1  674   7.810  10.540  23.540
  290LYS     BB  675   7.353  10.643  23.536
  290LYS    SC1  676   7.122  10.522  23.559
  290LYS    SC2  677   6.831  10.458  23.570
  291GLU     BB  678   7.298  10.746  23.924
  291GLU    SC1  679   7.132  10.619  23.998
  292LEU     BB  680   7.444  10.977  23.934
  292LEU    SC1  681   7.447  11.220  24.038
  293SER     BB  682   7.626  11.057  23.637
  293SER    SC1  683   7.814  11.088  23.678
  294TYR     BB  684   7.453  11.244  23.300
  294TYR    SC1  685   7.135  11.208  23.333
  294TYR    SC2  686   7.230  11.280  23.541
  294TYR    SC3  687   7.036  11.040  23.575
  295TYR     BB  688   7.474  10.939  23.096
  295TYR    SC1  689   7.791  11.003  23.062
  295TYR    SC2  690   7.731  10.783  22.987
  295TYR    SC3  691   8.031  10.807  23.063
  296SER     BB  692   7.223  10.802  23.095
  296SER    SC1  693   7.034  10.764  23.120
  297LEU     BB  694   7.421  10.449  22.841
  297LEU    SC1  695   7.447  10.391  23.099
  298GLU     BB  696   7.554  10.359  22.648
  298GLU    SC1  697   7.722  10.137  22.477
  299ASP     BB  698   7.465  10.543  22.350
  299ASP    SC1  699   7.247  10.527  22.218
  300LEU     BB  700   7.609  10.832  22.450
  300LEU    SC1  701   7.438  10.918  22.633
  301ASN     BB  702   7.980  10.896  22.557
  301ASN    SC1  703   8.040  11.139  22.560
  302ASN     BB  704   8.264  10.683  22.399
  302ASN    SC1  705   8.364  10.756  22.182
  303LYS     BB  706   8.427  10.790  22.712
  303LYS    SC1  707   8.467  11.042  22.624
  303LYS    SC2  708   8.539  11.314  22.538
  304TYR     BB  709   8.641  10.637  22.919
  304TYR    SC1  710   8.913  10.655  22.738
  304TYR    SC2  711   8.865  10.869  22.834
  304TYR    SC3  712   8.896  10.880  22.526
  305LEU     BB  713   8.533  10.491  23.293
  305LEU    SC1  714   8.381  10.281  23.350
  306TYR     BB  715   8.797  10.481  23.586
  306TYR    SC1  716   9.034  10.606  23.793
  306TYR    SC2  717   8.832  10.735  23.776
  306TYR    SC3  718   9.085  10.911  23.812
  307ILE     BB  719   8.755  10.207  23.778
  307ILE    SC1  720   8.653  10.027  23.670
  308ALA     BB  721   8.928  10.183  24.056
  309VAL     BB  722   9.058  10.135  24.489
  309VAL    SC1  723   9.114   9.954  24.426
  310THR     BB  724   9.161  10.243  24.828
  310THR    SC1  725   9.229  10.419  24.879
  311VAL     BB  726   9.309   9.937  24.971
  311VAL    SC1  727   9.395   9.783  24.876
  312ILE     BB  728   9.393   9.936  25.332
  312ILE    SC1  729   9.264  10.103  25.388
  313GLU     BB  730   9.592   9.793  25.538
  313GLU    SC1  731   9.738   9.544  25.569
  314SER     BB  732   9.326   9.629  25.848
  314SER    SC1  733   9.185   9.754  25.795
  315THR     BB  734   9.556   9.573  26.080
  315THR    SC1  735   9.515   9.552  26.270
  316GLY     BB  736   9.804   9.801  25.958
  317GLY     BB  737   9.911  10.076  25.833
  318PHE     BB  738   9.923  10.097  25.512
  318PHE    SC1  739  10.236  10.044  25.466
  318PHE    SC2  740  10.098   9.848  25.459
  318PHE    SC3  741  10.336   9.828  25.432
  319SER     BB  742   9.708  10.232  25.272
  319SER    SC1  743   9.648  10.417  25.286
  320GLU     BB  744   9.716  10.197  24.854
  320GLU    SC1  745   9.961  10.169  24.759
  321GLU     BB  746   9.521  10.318  24.521
  321GLU    SC1  747   9.671  10.612  24.469
  322ALA     BB  748   9.464  10.171  24.197
  323GLU     BB  749   9.394  10.304  23.911
  323GLU    SC1  750   9.516  10.585  23.900
  324ILE     BB  751   9.225  10.259  23.587
  324ILE    SC1  752   9.221  10.030  23.569
  325PRO     BB  753   9.220  10.542  23.374
  325PRO    SC1  754   9.363  10.647  23.441
  326GLY     BB  755   9.039  10.452  23.097
  327ILE     BB  756   8.814  10.193  23.083
  327ILE    SC1  757   8.807  10.061  23.239
  328LYS     BB  758   8.635  10.246  22.798
  328LYS    SC1  759   8.783  10.231  22.609
  328LYS    SC2  760   8.844  10.377  22.370
  329TYR     BB  761   8.334  10.316  22.695
  329TYR    SC1  762   8.026  10.437  22.768
  329TYR    SC2  763   8.183  10.426  22.948
  329TYR    SC3  764   7.901  10.327  23.029
  330VAL     BB  765   8.284  10.219  22.329
  330VAL    SC1  766   8.428  10.300  22.216
  331LEU     BB  767   8.028  10.002  22.123
  331LEU    SC1  768   8.043   9.745  22.188
  332SER     BB  769   8.263   9.952  21.857
  332SER    SC1  770   8.288   9.998  21.669
  333PRO     BB  771   8.553   9.826  22.074
  333PRO    SC1  772   8.592   9.850  22.259
  334TYR     BB  773   8.688   9.566  21.807
  334TYR    SC1  774   8.670   9.356  22.011
  334TYR    SC2  775   8.458   9.398  21.906
  334TYR    SC3  776   8.430   9.314  22.203
  335LYS     BB  777   8.919   9.685  21.575
  335LYS    SC1  778   9.125   9.806  21.625
  335LYS    SC2  779   9.374   9.940  21.739
  336LEU     BB  780   8.977   9.421  21.342
  336LEU    SC1  781   8.794   9.283  21.208
  337ASN     BB  782   9.283   9.358  21.209
  337ASN    SC1  783   9.450   9.439  21.378
  338LEU     BB  784   9.459   9.191  20.942
  338LEU    SC1  785   9.595   9.313  20.750
  339VAL     BB  786   9.865   9.056  21.065
  339VAL    SC1  787   9.817   9.000  21.251
  340ALA     BB  788  10.072   9.020  20.863
  341THR     BB  789   9.943   8.908  20.556
  341THR    SC1  790   9.881   8.724  20.567
  342PRO     BB  791  10.086   9.029  20.236
  342PRO    SC1  792  10.228   8.914  20.183
  343LEU     BB  793   9.707   9.038  20.071
  343LEU    SC1  794   9.578   9.160  20.267
  344PHE     BB  795   9.861   9.135  19.783
  344PHE    SC1  796   9.785   9.470  19.925
  344PHE    SC2  797  10.013   9.401  19.951
  344PHE    SC3  798   9.960   9.634  19.933
  345LEU     BB  799   9.785   8.774  19.634
  345LEU    SC1  800   9.562   8.694  19.517
  346LYS     BB  801   9.961   8.457  19.491
  346LYS    SC1  802  10.182   8.526  19.576
  346LYS    SC2  803  10.322   8.695  19.765
  347PRO     BB  804   9.658   8.325  19.220
  347PRO    SC1  805   9.668   8.474  19.103
  348GLY     BB  806   9.617   7.971  19.352
  349ILE     BB  807   9.763   7.952  19.617
  349ILE    SC1  808   9.931   8.047  19.715
  350PRO     BB  809   9.544   7.991  19.960
  350PRO    SC1  810   9.523   7.803  19.975
  351TYR     BB  811   9.542   8.261  20.124
  351TYR    SC1  812   9.495   8.539  20.004
  351TYR    SC2  813   9.318   8.443  20.135
  351TYR    SC3  814   9.284   8.748  20.092
  352PRO     BB  815   9.605   8.231  20.470
  352PRO    SC1  816   9.668   8.111  20.603
  353ILE     BB  817   9.432   8.527  20.624
  353ILE    SC1  818   9.395   8.751  20.623
  354LYS     BB  819   9.544   8.592  21.028
  354LYS    SC1  820   9.766   8.555  21.004
  354LYS    SC2  821   9.953   8.334  20.919
  355VAL     BB  822   9.333   8.829  21.176
  355VAL    SC1  823   9.151   8.870  21.105
  356GLN     BB  824   9.400   8.999  21.570
  356GLN    SC1  825   9.590   9.074  21.669
  357VAL     BB  826   9.122   9.114  21.721
  357VAL    SC1  827   8.923   9.097  21.721
  358LYS     BB  828   9.219   9.433  21.953
  358LYS    SC1  829   9.448   9.496  21.862
  358LYS    SC2  830   9.724   9.494  21.926
  359ASP     BB  831   9.055   9.655  22.172
  359ASP    SC1  832   8.973   9.561  22.394
  360SER     BB  833   9.040   9.990  22.137
  360SER    SC1  834   8.975  10.107  21.996
  361LEU     BB  835   9.235  10.105  22.434
  361LEU    SC1  836   9.333  10.233  22.644
  362ASP     BB  837   9.432   9.764  22.294
  362ASP    SC1  838   9.629   9.852  22.159
  363GLN     BB  839   9.477   9.417  22.416
  363GLN    SC1  840   9.388   9.455  22.658
  364LEU     BB  841   9.426   9.122  22.174
  364LEU    SC1  842   9.670   9.035  22.117
  365VAL     BB  843   9.099   9.010  22.249
  365VAL    SC1  844   8.901   9.035  22.257
  366GLY     BB  845   9.065   8.595  22.215
  367GLY     BB  846   8.804   8.478  22.162
  368VAL     BB  847   8.622   8.659  21.956
  368VAL    SC1  848   8.570   8.852  21.958
  369PRO     BB  849   8.435   8.476  21.652
  369PRO    SC1  850   8.295   8.350  21.671
  370VAL     BB  851   8.543   8.667  21.318
  370VAL    SC1  852   8.727   8.719  21.376
  371THR     BB  853   8.354   8.541  20.936
  371THR    SC1  854   8.171   8.555  21.002
  372LEU     BB  855   8.443   8.557  20.613
  372LEU    SC1  856   8.547   8.393  20.433
  373ASN     BB  857   8.244   8.673  20.264
  373ASN    SC1  858   8.097   8.824  20.399
  374ALA     BB  859   8.425   8.684  20.014
  375GLN     BB  860   8.463   8.700  19.683
  375GLN    SC1  861   8.388   8.940  19.494
  376THR     BB  862   8.696   8.593  19.342
  376THR    SC1  863   8.728   8.401  19.354
  377ILE     BB  864   8.746   8.752  19.008
  377ILE    SC1  865   8.682   8.962  19.031
  378ASP     BB  866   8.849   8.661  18.683
  378ASP    SC1  867   8.897   8.458  18.538
  379VAL     BB  868   8.880   9.026  18.454
  379VAL    SC1  869   8.917   9.133  18.619
  380ASN     BB  870   8.623   8.975  18.269
  380ASN    SC1  871   8.466   8.907  18.086
  381GLU     BB  872   8.396   8.931  18.588
  381GLU    SC1  873   8.159   9.095  18.548
  382GLU     BB  874   8.349   8.653  18.545
  382GLU    SC1  875   8.237   8.503  18.320
  383THR     BB  876   8.330   8.563  18.973
  383THR    SC1  877   8.232   8.702  19.069
  384SER     BB  878   8.279   8.248  19.246
  384SER    SC1  879   8.358   8.072  19.272
  385ASP     BB  880   8.200   8.426  19.559
  385ASP    SC1  881   8.027   8.611  19.528
  386LEU     BB  882   8.190   8.220  19.844
  386LEU    SC1  883   8.390   8.238  20.017
  387ASP     BB  884   7.908   8.192  20.060
  387ASP    SC1  885   7.659   8.245  20.042
  388PRO     BB  886   7.991   8.314  20.405
  388PRO    SC1  887   7.995   8.325  20.594
  389SER     BB  888   8.366   8.087  20.734
  389SER    SC1  889   8.376   7.960  20.586
  390LYS     BB  890   8.416   8.142  21.083
  390LYS    SC1  891   8.266   8.074  21.270
  390LYS    SC2  892   8.042   7.895  21.274
  391SER     BB  893   8.726   8.115  21.277
  391SER    SC1  894   8.854   7.970  21.251
  392VAL     BB  895   8.740   8.213  21.634
  392VAL    SC1  896   8.758   8.054  21.753
  393THR     BB  897   9.065   8.438  21.735
  393THR    SC1  898   9.060   8.633  21.740
  394ARG     BB  899   9.286   8.145  21.921
  394ARG    SC1  900   9.526   8.083  21.885
  394ARG    SC2  901   9.797   7.957  22.108
  395VAL     BB  902   9.343   8.277  22.323
  395VAL    SC1  903   9.292   8.128  22.447
  396ASP     BB  904   9.691   8.417  22.349
  396ASP    SC1  905   9.751   8.453  22.594
  397ASP     BB  906   9.761   8.490  22.079
  397ASP    SC1  907   9.911   8.387  21.900
  398GLY     BB  908   9.487   8.606  21.991
  399VAL     BB  909   9.488   8.511  21.590
  399VAL    SC1  910   9.632   8.610  21.492
  400ALA     BB  911   9.232   8.348  21.394
  401SER     BB  912   9.379   8.215  21.139
  401SER    SC1  913   9.510   8.087  21.072
  402PHE     BB  914   9.147   8.116  20.728
  402PHE    SC1  915   8.877   8.261  20.781
  402PHE    SC2  916   9.046   8.423  20.834
  402PHE    SC3  917   8.833   8.429  20.946
  403VAL     BB  918   9.242   7.949  20.528
  403VAL    SC1  919   9.349   7.795  20.458
  404LEU     BB  920   9.058   8.075  20.188
  404LEU    SC1  921   8.810   8.036  20.271
  405ASN     BB  922   9.076   7.882  19.883
  405ASN    SC1  923   9.071   7.647  19.797
  406LEU     BB  924   9.166   8.033  19.515
  406LEU    SC1  925   9.292   8.237  19.627
  407PRO     BB  926   9.018   7.990  19.228
  407PRO    SC1  927   8.856   7.895  19.198
  408SER     BB  928   9.340   8.021  18.969
  408SER    SC1  929   9.442   7.876  18.889
  409GLY     BB  930   9.286   8.293  18.759
  410VAL     BB  931   9.185   8.522  19.009
  410VAL    SC1  932   9.177   8.469  19.202
  411THR     BB  933   9.283   8.867  18.965
  411THR    SC1  934   9.474   8.899  18.946
  412VAL     BB  935   9.148   9.040  19.254
  412VAL    SC1  936   9.068   9.217  19.209
  413LEU     BB  937   8.975   8.916  19.573
  413LEU    SC1  938   9.101   8.699  19.657
  414GLU     BB  939   8.767   9.041  19.863
  414GLU    SC1  940   8.604   9.279  19.892
  415PHE     BB  941   8.720   8.897  20.180
  415PHE    SC1  942   8.928   8.749  20.444
  415PHE    SC2  943   8.879   8.631  20.241
  415PHE    SC3  944   8.998   8.521  20.418
  416ASN     BB  945   8.534   9.106  20.405
  416ASN    SC1  946   8.333   9.254  20.389
  417VAL     BB  947   8.566   8.994  20.735
  417VAL    SC1  948   8.699   8.894  20.847
  418LYS     BB  949   8.330   9.059  21.007
  418LYS    SC1  950   8.096   9.051  20.962
  418LYS    SC2  951   7.832   8.974  21.042
  419THR     BB  952   8.319   9.027  21.365
  419THR    SC1  953   8.446   9.124  21.478
  420ASP     BB  954   8.050   8.799  21.486
  420ASP    SC1  955   7.901   8.625  21.374
  421ALA     BB  956   8.101   8.917  21.809
  422PRO     BB  957   7.759   8.772  21.961
  422PRO    SC1  958   7.712   8.597  22.020
  423ASP     BB  959   7.534   9.033  22.090
  423ASP    SC1  960   7.404   9.012  22.309
  424LEU     BB  961   7.708   9.253  21.925
  424LEU    SC1  962   7.961   9.314  21.974
  425PRO     BB  963   7.419   9.421  21.721
  425PRO    SC1  964   7.265   9.310  21.723
  426GLU     BB  965   7.514   9.509  21.354
  426GLU    SC1  966   7.469   9.361  21.127
  427GLU     BB  967   7.629   9.817  21.288
  427GLU    SC1  968   7.457  10.018  21.135
  428ASN     BB  969   7.852   9.826  21.552
  428ASN    SC1  970   7.820   9.725  21.779
  429GLN     BB  971   8.111   9.509  21.423
  429GLN    SC1  972   7.925   9.318  21.494
  430ALA     BB  973   8.342   9.601  21.333
  431ARG     BB  974   8.388   9.430  20.928
  431ARG    SC1  975   8.199   9.542  20.849
  431ARG    SC2  976   7.861   9.538  20.949
  432GLU     BB  977   8.686   9.526  20.704
  432GLU    SC1  978   8.815   9.690  20.951
  433GLY     BB  979   8.716   9.543  20.414
  434TYR     BB  980   8.987   9.407  20.241
  434TYR    SC1  981   9.121   9.162  20.395
  434TYR    SC2  982   9.193   9.367  20.497
  434TYR    SC3  983   9.040   9.183  20.693
  435ARG     BB  984   9.144   9.308  19.889
  435ARG    SC1  985   9.060   9.395  19.661
  435ARG    SC2  986   9.066   9.681  19.426
  436ALA     BB  987   9.407   9.113  19.798
  437ILE     BB  988   9.501   9.168  19.452
  437ILE    SC1  989   9.494   9.383  19.372
  438ALA     BB  990   9.849   8.962  19.246
  439TYR     BB  991  10.103   9.077  19.152
  439TYR    SC1  992  10.344   9.007  19.405
  439TYR    SC2  993  10.365   8.889  19.197
  439TYR    SC3  994  10.597   9.088  19.245
  440SER     BB  995  10.049   9.093  18.810
  440SER    SC1  996   9.942   8.975  18.698
  441SER     BB  997  10.387   9.096  18.550
  441SER    SC1  998  10.520   9.100  18.693
  442LEU     BB  999  10.233   9.145  18.287
  442LEU    SC1 1000  10.128   9.290  18.091
  443SER     BB 1001  10.504   8.890  18.025
  443SER    SC1 1002  10.493   8.971  17.848
  444GLN     BB 1003  10.420   8.665  18.195
  444GLN    SC1 1004  10.164   8.671  18.317
  445SER     BB 1005  10.717   8.597  18.497
  445SER    SC1 1006  10.810   8.768  18.484
  446TYR     BB 1007  10.631   8.498  18.815
  446TYR    SC1 1008  10.327   8.585  18.790
  446TYR    SC2 1009  10.349   8.350  18.837
  446TYR    SC3 1010  10.151   8.493  19.029
  447LEU     BB 1011  10.805   8.473  19.137
  447LEU    SC1 1012  11.021   8.592  19.235
  448TYR     BB 1013  10.618   8.303  19.413
  448TYR    SC1 1014  10.388   8.202  19.253
  448TYR    SC2 1015  10.421   8.019  19.406
  448TYR    SC3 1016  10.174   7.980  19.222
  449ILE     BB 1017  10.769   8.218  19.764
  449ILE    SC1 1018  10.926   8.386  19.806
  450ASP     BB 1019  10.704   7.904  19.899
  450ASP    SC1 1020  10.489   7.789  19.824
  451TRP     BB 1021  10.700   7.942  20.229
  451TRP    SC1 1022  10.817   8.158  20.322
  451TRP    SC2 1023  10.795   8.341  20.443
  451TRP    SC3 1024  11.047   8.215  20.230
  451TRP    SC4 1025  11.016   8.443  20.389
  452THR     BB 1026  10.421   7.792  20.431
  452THR    SC1 1027  10.303   7.655  20.505
  453ASP     BB 1028  10.389   8.109  20.598
  453ASP    SC1 1029  10.166   8.195  20.509
  454ASN     BB 1030  10.522   8.146  20.959
  454ASN    SC1 1031  10.733   8.278  20.939
  455HIS     BB 1032  10.341   8.272  21.304
  455HIS    SC1 1033  10.283   8.456  21.274
  455HIS    SC2 1034  10.221   8.638  21.254
  455HIS    SC3 1035  10.071   8.612  21.407
  456LYS     BB 1036  10.625   8.198  21.511
  456LYS    SC1 1037  10.562   8.375  21.679
  456LYS    SC2 1038  10.377   8.482  21.898
  457ALA     BB 1039  10.978   8.268  21.446
  458LEU     BB 1040  11.219   8.172  21.314
  458LEU    SC1 1041  11.342   8.121  21.085
  459LEU     BB 1042  11.532   7.999  21.564
  459LEU    SC1 1043  11.500   7.744  21.626
  460VAL     BB 1044  11.808   8.258  21.442
  460VAL    SC1 1045  11.674   8.403  21.471
  461GLY     BB 1046  11.976   7.995  21.290
  462GLU     BB 1047  11.814   7.729  21.188
  462GLU    SC1 1048  11.878   7.473  21.247
  463HIS     BB 1049  11.785   7.715  20.846
  463HIS    SC1 1050  11.871   7.596  20.717
  463HIS    SC2 1051  11.958   7.479  20.591
  463HIS    SC3 1052  12.153   7.557  20.640
  464LEU     BB 1053  11.482   7.859  20.647
  464LEU    SC1 1054  11.307   8.054  20.607
  465ASN     BB 1055  11.482   7.631  20.363
  465ASN    SC1 1056  11.560   7.398  20.317
  466ILE     BB 1057  11.230   7.727  20.122
  466ILE    SC1 1058  11.046   7.660  20.178
  467ILE     BB 1059  11.135   7.694  19.707
  467ILE    SC1 1060  11.174   7.516  19.543
  468VAL     BB 1061  11.088   7.955  19.499
  468VAL    SC1 1062  11.153   8.144  19.495
  469THR     BB 1063  10.870   7.827  19.221
  469THR    SC1 1064  10.730   7.692  19.228
  470PRO     BB 1065  10.966   8.114  18.937
  470PRO    SC1 1066  11.141   8.164  18.992
  471LYS     BB 1067  10.712   8.048  18.725
  471LYS    SC1 1068  10.547   7.871  18.775
  471LYS    SC2 1069  10.292   7.735  18.710
  472SER     BB 1070  10.657   8.224  18.339
  472SER    SC1 1071  10.466   8.185  18.334
  473PRO     BB 1072  10.665   8.157  17.918
  473PRO    SC1 1073  10.559   8.038  17.815
  474TYR     BB 1074  11.064   8.164  17.951
  474TYR    SC1 1075  11.132   8.490  17.927
  474TYR    SC2 1076  11.028   8.428  18.134
  474TYR    SC3 1077  10.961   8.719  18.048
  475ILE     BB 1078  11.207   7.962  18.215
  475ILE    SC1 1079  11.104   7.944  18.433
  476ASP     BB 1080  11.447   7.868  18.027
  476ASP    SC1 1081  11.453   7.619  17.974
  477LYS     BB 1082  11.621   8.150  18.014
  477LYS    SC1 1083  11.568   8.294  17.806
  477LYS    SC2 1084  11.707   8.350  17.552
  478ILE     BB 1085  11.650   8.180  18.412
  478ILE    SC1 1086  11.572   8.043  18.558
  479THR     BB 1087  12.008   8.062  18.453
  479THR    SC1 1088  12.115   8.045  18.291
  480HIS     BB 1089  11.993   8.164  18.826
  480HIS    SC1 1090  12.160   8.264  18.834
  480HIS    SC2 1091  12.337   8.339  18.852
  480HIS    SC3 1092  12.263   8.505  18.968
  481TYR     BB 1093  11.789   8.410  19.069
  481TYR    SC1 1094  11.561   8.355  19.262
  481TYR    SC2 1095  11.590   8.149  19.141
  481TYR    SC3 1096  11.617   8.114  19.448
  482ASN     BB 1097  11.945   8.595  19.364
  482ASN    SC1 1098  12.104   8.785  19.327
  483TYR     BB 1099  11.817   8.653  19.716
  483TYR    SC1 1100  11.893   8.327  19.738
  483TYR    SC2 1101  11.869   8.429  19.954
  483TYR    SC3 1102  12.060   8.185  19.957
  484LEU     BB 1103  11.949   8.921  19.922
  484LEU    SC1 1104  11.914   9.134  19.768
  485ILE     BB 1105  11.847   9.008  20.314
  485ILE    SC1 1106  11.818   8.799  20.370
  486LEU     BB 1107  11.760   9.262  20.505
  486LEU    SC1 1108  11.632   9.492  20.483
  487SER     BB 1109  11.888   9.274  20.866
  487SER    SC1 1110  12.080   9.252  20.885
  488LYS     BB 1111  11.741   9.624  20.959
  488LYS    SC1 1112  11.656   9.499  21.183
  488LYS    SC2 1113  11.796   9.358  21.405
  489GLY     BB 1114  11.836   9.864  20.750
  490LYS     BB 1115  12.105   9.666  20.581
  490LYS    SC1 1116  12.256   9.657  20.783
  490LYS    SC2 1117  12.453   9.923  20.777
  491ILE     BB 1118  12.144   9.374  20.321
  491ILE    SC1 1119  12.092   9.465  20.111
  492ILE     BB 1120  12.324   9.101  20.458
  492ILE    SC1 1121  12.481   9.218  20.598
  493HIS     BB 1122  12.298   8.767  20.295
  493HIS    SC1 1123  12.264   8.616  20.414
  493HIS    SC2 1124  12.216   8.473  20.534
  493HIS    SC3 1125  12.422   8.422  20.569
  494PHE     BB 1126  12.333   8.775  19.934
  494PHE    SC1 1127  12.615   8.967  19.953
  494PHE    SC2 1128  12.419   9.100  19.917
  494PHE    SC3 1129  12.585   9.172  20.075
  495GLY     BB 1130  12.353   8.541  19.706
  496THR     BB 1131  12.258   8.280  19.402
  496THR    SC1 1132  12.447   8.243  19.370
  497ARG     BB 1133  12.048   7.998  19.304
  497ARG    SC1 1134  12.107   7.860  19.527
  497ARG    SC2 1135  12.297   7.816  19.815
  498GLU     BB 1136  12.120   7.837  19.039
  498GLU    SC1 1137  12.436   7.790  18.977
  499LYS     BB 1138  11.920   7.607  18.850
  499LYS    SC1 1139  11.847   7.609  18.607
  499LYS    SC2 1140  11.750   7.620  18.324
  500PHE     BB 1141  12.083   7.275  18.819
  500PHE    SC1 1142  11.923   7.115  19.084
  500PHE    SC2 1143  12.035   6.937  18.967
  500PHE    SC3 1144  11.847   6.889  19.109
  501SER     BB 1145  12.032   7.128  18.452
  501SER    SC1 1146  12.059   7.260  18.311
  502ASP     BB 1147  11.653   6.997  18.633
  502ASP    SC1 1148  11.565   6.801  18.495
  503ALA     BB 1149  11.484   7.270  18.625
  504SER     BB 1150  11.459   7.255  18.968
  504SER    SC1 1151  11.399   7.116  19.090
  505TYR     BB 1152  11.628   7.542  19.082
  505TYR    SC1 1153  11.326   7.695  19.116
  505TYR    SC2 1154  11.444   7.759  18.917
  505TYR    SC3 1155  11.157   7.659  18.859
  506GLN     BB 1156  11.742   7.512  19.369
  506GLN    SC1 1157  11.717   7.219  19.500
  507SER     BB 1158  11.602   7.660  19.750
  507SER    SC1 1159  11.566   7.497  19.850
  508ILE     BB 1160  11.586   7.974  20.021
  508ILE    SC1 1161  11.487   8.146  19.934
  509ASN     BB 1162  11.829   7.832  20.232
  509ASN    SC1 1163  11.956   7.639  20.137
  510ILE     BB 1164  11.896   8.083  20.477
  510ILE    SC1 1165  11.735   8.246  20.421
  511PRO     BB 1166  12.064   8.063  20.764
  511PRO    SC1 1167  12.212   8.002  20.866
  512VAL     BB 1168  11.868   8.291  20.999
  512VAL    SC1 1169  11.689   8.380  21.007
  513THR     BB 1170  12.216   8.464  21.224
  513THR    SC1 1171  12.361   8.447  21.095
  514GLN     BB 1172  12.201   8.679  21.463
  514GLN    SC1 1173  12.128   8.615  21.759
  515ASN     BB 1174  12.199   9.031  21.354
  515ASN    SC1 1175  12.207   9.184  21.552
  516MET     BB 1176  11.875   8.927  21.220
  516MET    SC1 1177  12.020   8.774  20.940
  517VAL     BB 1178  11.750   8.891  21.559
  517VAL    SC1 1179  11.773   8.945  21.750
  518PRO     BB 1180  11.391   9.131  21.589
  518PRO    SC1 1181  11.294   9.079  21.744
  519SER     BB 1182  11.325   9.127  21.189
  519SER    SC1 1183  11.187   9.223  21.089
  520SER     BB 1184  11.462   9.004  20.771
  520SER    SC1 1185  11.559   8.848  20.835
  521ARG     BB 1186  11.311   9.006  20.496
  521ARG    SC1 1187  11.242   9.252  20.433
  521ARG    SC2 1188  10.952   9.351  20.615
  522LEU     BB 1189  11.340   8.831  20.258
  522LEU    SC1 1190  11.423   8.587  20.197
  523LEU     BB 1191  11.411   9.007  19.899
  523LEU    SC1 1192  11.517   9.218  20.019
  524VAL     BB 1193  11.422   8.721  19.612
  524VAL    SC1 1194  11.349   8.549  19.682
  525TYR     BB 1195  11.451   8.858  19.232
  525TYR    SC1 1196  11.675   9.064  19.368
  525TYR    SC2 1197  11.618   9.186  19.169
  525TYR    SC3 1198  11.910   9.237  19.262
  526TYR     BB 1199  11.545   8.741  18.892
  526TYR    SC1 1200  11.457   8.462  18.735
  526TYR    SC2 1201  11.272   8.603  18.795
  526TYR    SC3 1202  11.210   8.418  18.554
  527ILE     BB 1203  11.569   8.935  18.576
  527ILE    SC1 1204  11.674   9.104  18.564
  528VAL     BB 1205  11.453   8.743  18.233
  528VAL    SC1 1206  11.583   8.595  18.197
  529THR     BB 1207  11.430   8.886  17.900
  529THR    SC1 1208  11.522   8.784  17.762
  530GLY     BB 1209  11.081   8.863  17.592
  531GLU     BB 1210  11.129   8.862  17.336
  531GLU    SC1 1211  11.087   8.808  17.100
  532GLN     BB 1212  11.397   9.129  17.322
  532GLN    SC1 1213  11.313   9.371  17.281
  533THR     BB 1214  11.211   9.224  17.722
  533THR    SC1 1215  11.043   9.321  17.703
  534ALA     BB 1216  11.379   9.172  18.041
  535GLU     BB 1217  11.149   9.151  18.308
  535GLU    SC1 1218  10.859   9.202  18.188
  536LEU     BB 1219  11.233   9.203  18.644
  536LEU    SC1 1220  11.307   9.457  18.626
  537VAL     BB 1221  11.044   9.020  18.879
  537VAL    SC1 1222  10.885   8.904  18.913
  538SER     BB 1223  11.088   9.037  19.273
  538SER    SC1 1224  11.157   9.218  19.289
  539ASP     BB 1225  10.942   8.925  19.588
  539ASP    SC1 1226  10.737   8.773  19.591
  540SER     BB 1227  10.992   9.044  19.913
  540SER    SC1 1228  11.002   9.226  19.981
  541VAL     BB 1229  10.852   8.851  20.195
  541VAL    SC1 1230  10.705   8.735  20.124
  542TRP     BB 1231  10.847   8.869  20.570
  542TRP    SC1 1232  10.622   8.746  20.620
  542TRP    SC2 1233  10.441   8.648  20.541
  542TRP    SC3 1234  10.555   8.732  20.865
  542TRP    SC4 1235  10.323   8.617  20.759
  543LEU     BB 1236  11.042   8.761  20.836
  543LEU    SC1 1237  11.172   8.530  20.820
  544ASN     BB 1238  10.934   8.761  21.151
  544ASN    SC1 1239  10.738   8.683  21.284
  545ILE     BB 1240  11.244   8.642  21.405
  545ILE    SC1 1241  11.374   8.673  21.251
  546GLU     BB 1242  11.318   8.532  21.750
  546GLU    SC1 1243  11.262   8.251  21.858
  547GLU     BB 1244  11.434   8.729  22.001
  547GLU    SC1 1245  11.175   8.807  22.146
  548LYS     BB 1246  11.761   8.687  22.181
  548LYS    SC1 1247  11.810   8.466  22.130
  548LYS    SC2 1248  11.728   8.222  22.001
  549CYS     BB 1249  12.110   8.904  22.212
  549CYS    SC1 1250  12.065   9.116  22.108
  550GLY     BB 1251  12.424   8.773  22.094
  551ASN     BB 1252  12.598   8.719  22.402
  551ASN    SC1 1253  12.811   8.850  22.397
  552GLN     BB 1254  12.338   8.675  22.597
  552GLN    SC1 1255  12.170   8.459  22.589
  553LEU     BB 1256  12.410   8.823  22.876
  553LEU    SC1 1257  12.489   9.049  22.990
  554GLN     BB 1258  12.214   8.660  23.140
  554GLN    SC1 1259  11.996   8.614  23.045
  555VAL     BB 1260  12.286   8.777  23.468
  555VAL    SC1 1261  12.217   8.964  23.490
  556HIS     BB 1262  12.186   8.538  23.790
  556HIS    SC1 1263  12.325   8.414  23.733
  556HIS    SC2 1264  12.476   8.301  23.690
  556HIS    SC3 1265  12.405   8.269  23.489
  557LEU     BB 1266  12.228   8.553  24.192
  557LEU    SC1 1267  11.993   8.674  24.187
  558SER     BB 1268  12.431   8.300  24.206
  558SER    SC1 1269  12.599   8.209  24.164
  559PRO     BB 1270  12.300   8.222  24.560
  559PRO    SC1 1271  12.371   8.225  24.736
  560ASP     BB 1272  11.955   8.147  24.532
  560ASP    SC1 1273  11.844   8.028  24.336
  561ALA     BB 1274  11.758   8.216  24.823
  562ASP     BB 1275  11.471   8.277  24.826
  562ASP    SC1 1276  11.262   8.147  24.759
  563ALA     BB 1277  11.473   8.554  25.035
  564TYR     BB 1278  11.741   8.725  25.099
  564TYR    SC1 1279  11.847   8.798  24.806
  564TYR    SC2 1280  12.032   8.758  24.952
  564TYR    SC3 1281  12.090   8.673  24.660
  565SER     BB 1282  11.819   8.942  25.419
  565SER    SC1 1283  11.861   8.944  25.610
  566PRO     BB 1284  11.924   9.334  25.360
  566PRO    SC1 1285  11.751   9.393  25.411
  567GLY     BB 1286  12.318   9.361  25.400
  568GLN     BB 1287  12.371   9.092  25.330
  568GLN    SC1 1288  12.370   8.902  25.502
  569THR     BB 1289  12.639   9.074  25.099
  569THR    SC1 1290  12.832   9.094  25.081
  570VAL     BB 1291  12.548   8.763  24.821
  570VAL    SC1 1292  12.510   8.615  24.950
  571SER     BB 1293  12.739   8.717  24.423
  571SER    SC1 1294  12.892   8.622  24.349
  572LEU     BB 1295  12.550   8.772  24.034
  572LEU    SC1 1296  12.392   8.969  23.952
  573ASN     BB 1297  12.771   8.653  23.821
  573ASN    SC1 1298  12.910   8.445  23.815
  574MET     BB 1299  12.714   8.761  23.499
  574MET    SC1 1300  12.717   9.071  23.541
  575ALA     BB 1301  12.773   8.440  23.276
  576THR     BB 1302  12.847   8.549  22.975
  576THR    SC1 1303  12.904   8.733  22.945
  577GLY     BB 1304  12.934   8.360  22.601
  578MET     BB 1305  13.154   8.484  22.499
  578MET    SC1 1306  13.321   8.476  22.262
  579ASP     BB 1307  13.366   8.771  22.655
  579ASP    SC1 1308  13.523   8.872  22.481
  580SER     BB 1309  13.187   9.121  22.761
  580SER    SC1 1310  12.998   9.155  22.727
  581TRP     BB 1311  13.172   9.508  22.941
  581TRP    SC1 1312  13.268   9.686  22.782
  581TRP    SC2 1313  13.187   9.813  22.622
  581TRP    SC3 1314  13.506   9.677  22.691
  581TRP    SC4 1315  13.399   9.844  22.493
  582VAL     BB 1316  12.850   9.588  23.113
  582VAL    SC1 1317  12.807   9.425  23.219
  583ALA     BB 1318  12.678   9.865  23.291
  584LEU     BB 1319  12.464   9.799  23.566
  584LEU    SC1 1320  12.553   9.559  23.634
  585ALA     BB 1321  12.222   9.965  23.772
  586ALA     BB 1322  11.976   9.831  24.122
  587VAL     BB 1323  11.637   9.969  24.163
  587VAL    SC1 1324  11.519  10.009  24.006
  588ASP     BB 1325  11.394   9.927  24.449
  588ASP    SC1 1326  11.318  10.100  24.620
  589SER     BB 1327  11.096   9.757  24.286
  589SER    SC1 1328  11.093   9.768  24.091
  590ALA     BB 1329  10.896  10.025  24.422
  591VAL     BB 1330  10.958  10.253  24.211
  591VAL    SC1 1331  10.982  10.437  24.135
  592TYR     BB 1332  10.678  10.106  23.923
  592TYR    SC1 1333  10.872  10.285  23.655
  592TYR    SC2 1334  10.889  10.045  23.651
  592TYR    SC3 1335  11.143  10.181  23.765
  593GLY     BB 1336  10.487  10.095  24.086
  594VAL     BB 1337  10.463  10.454  24.160
  594VAL    SC1 1338  10.470  10.612  24.283
  595GLN     BB 1339  10.394  10.604  23.832
  595GLN    SC1 1340  10.365  10.845  23.837
  596ARG     BB 1341  10.099  10.375  23.782
  596ARG    SC1 1342   9.953  10.320  23.953
  596ARG    SC2 1343   9.957  10.236  24.290
  597GLY     BB 1344  10.186  10.126  23.398
  598ALA     BB 1345  10.491  10.275  23.377
  599LYS     BB 1346  10.757  10.182  23.170
  599LYS    SC1 1347  10.937  10.357  23.138
  599LYS    SC2 1348  11.052  10.521  22.944
  600LYS     BB 1349  11.004   9.891  23.223
  600LYS    SC1 1350  11.135   9.687  23.327
  600LYS    SC2 1351  11.306   9.698  23.563
  601PRO     BB 1352  11.372  10.118  23.167
  601PRO    SC1 1353  11.448  10.194  23.324
  602LEU     BB 1354  11.395   9.917  22.877
  602LEU    SC1 1355  11.348   9.668  22.798
  603GLU     BB 1356  11.457  10.159  22.706
  603GLU    SC1 1357  11.434  10.408  22.742
  604ARG     BB 1358  11.259  10.071  22.366
  604ARG    SC1 1359  11.196  10.289  22.308
  604ARG    SC2 1360  11.367  10.577  22.281
  605VAL     BB 1361  11.480   9.745  22.338
  605VAL    SC1 1362  11.675   9.767  22.375
  606PHE     BB 1363  11.328   9.495  22.060
  606PHE    SC1 1364  11.432   9.285  22.276
  606PHE    SC2 1365  11.582   9.260  22.090
  606PHE    SC3 1366  11.582   9.097  22.266
  607GLN     BB 1367  11.129   9.735  21.956
  607GLN    SC1 1368  10.862   9.821  22.104
  608PHE     BB 1369  11.357   9.981  21.908
  608PHE    SC1 1370  11.460  10.223  21.687
  608PHE    SC2 1371  11.286  10.315  21.824
  608PHE    SC3 1372  11.323  10.401  21.603
  609LEU     BB 1373  11.581   9.763  21.751
  609LEU    SC1 1374  11.749   9.623  21.900
  610GLU     BB 1375  11.354   9.681  21.506
  610GLU    SC1 1376  11.158   9.521  21.483
  611LYS     BB 1377  11.248   9.995  21.332
  611LYS    SC1 1378  11.048  10.023  21.236
  611LYS    SC2 1379  10.922  10.123  20.992
  612SER     BB 1380  11.541  10.030  21.156
  612SER    SC1 1381  11.713  10.003  21.244
  613ASP     BB 1382  11.385   9.864  20.883
  613ASP    SC1 1383  11.254   9.647  20.851
  614LEU     BB 1384  11.363  10.053  20.627
  614LEU    SC1 1385  11.579  10.194  20.564
  615GLY     BB 1386  11.034   9.874  20.472
  616CYS     BB 1387  10.703   9.793  20.590
  616CYS    SC1 1388  10.630  10.016  20.642
  617GLY     BB 1389  10.513   9.500  20.614
  618ALA     BB 1390  10.443   9.188  20.528
  619GLY     BB 1391  10.573   9.206  20.174
  620GLY     BB 1392  10.457   9.199  19.842
  621GLY     BB 1393  10.361   9.448  19.628
  622LEU     BB 1394  10.211   9.456  19.451
  622LEU    SC1 1395   9.948   9.462  19.424
  623ASN     BB 1396  10.462   9.570  19.134
  623ASN    SC1 1397  10.320   9.461  18.960
  624ASN     BB 1398  10.817   9.489  19.101
  624ASN    SC1 1399  10.871   9.447  18.860
  625ALA     BB 1400  10.900   9.847  19.216
  626ASN     BB 1401  10.651   9.853  19.448
  626ASN    SC1 1402  10.425   9.921  19.531
  627VAL     BB 1403  10.821   9.566  19.633
  627VAL    SC1 1404  10.817   9.372  19.587
  628PHE     BB 1405  11.122   9.739  19.655
  628PHE    SC1 1406  11.385   9.622  19.531
  628PHE    SC2 1407  11.288   9.460  19.679
  628PHE    SC3 1408  11.480   9.403  19.548
  629HIS     BB 1409  11.004  10.023  19.821
  629HIS    SC1 1410  10.884  10.162  19.755
  629HIS    SC2 1411  10.777  10.308  19.688
  629HIS    SC3 1412  10.613  10.259  19.820
  630LEU     BB 1413  10.834   9.816  20.077
  630LEU    SC1 1414  10.589   9.808  19.977
  631ALA     BB 1415  11.071   9.637  20.171
  632GLY     BB 1416  11.314   9.892  20.177
  633LEU     BB 1417  11.526   9.884  19.914
  633LEU    SC1 1418  11.675   9.667  19.942
  634THR     BB 1419  11.621  10.080  19.585
  634THR    SC1 1420  11.667  10.257  19.652
  635PHE     BB 1421  11.762   9.968  19.279
  635PHE    SC1 1422  11.577   9.716  19.168
  635PHE    SC2 1423  11.407   9.883  19.194
  635PHE    SC3 1424  11.365   9.689  19.059
  636LEU     BB 1425  11.924  10.078  19.001
  636LEU    SC1 1426  12.086  10.278  18.939
  637THR     BB 1427  11.834   9.875  18.640
  637THR    SC1 1428  11.643   9.913  18.645
  638ASN     BB 1429  11.830   9.806  18.246
  638ASN    SC1 1430  12.015   9.710  18.108
  639ALA     BB 1431  11.576   9.598  18.243
  640ASN     BB 1432  11.248   9.779  18.269
  640ASN    SC1 1433  11.023   9.702  18.193
  641ALA     BB 1434  11.113   9.941  18.612
  642ASP     BB 1435  11.268  10.261  18.852
  642ASP    SC1 1436  11.491  10.358  18.774
  643ASP     BB 1437  11.130  10.317  19.269
  643ASP    SC1 1438  11.237  10.384  19.491
  644SER     BB 1439  11.066  10.692  19.093
  644SER    SC1 1440  11.237  10.750  19.021
  645GLN     BB 1441  10.692  10.709  19.086
  645GLN    SC1 1442  10.628  10.912  18.945
  646GLU     BB 1443  10.512  10.559  19.346
  646GLU    SC1 1444  10.276  10.474  19.466
  647ASN     BB 1445  10.637  10.793  19.581
  647ASN    SC1 1446  10.877  10.850  19.538
  648ALA     BB 1447  10.711  10.695  20.031
  649ASP     BB 1448  10.758  10.808  20.288
  649ASP    SC1 1449  10.881  10.981  20.430
  650PRO     BB 1450  10.386  10.715  20.555
  650PRO    SC1 1451  10.283  10.845  20.463
  651CYS     BB 1452  10.431  10.443  20.764
  651CYS    SC1 1453  10.519  10.424  20.986
  652LYS     BB 1454  10.154  10.237  20.742
  652LYS    SC1 1455   9.984  10.247  20.554
  652LYS    SC2 1456   9.981  10.431  20.313
  653ASP     BB 1457  10.079   9.820  20.828
  653ASP    SC1 1458   9.828   9.813  20.783
  654ILE     BB 1459  10.063   9.571  21.145
  654ILE    SC1 1460   9.878   9.488  21.195
  655LEU     BB 1461  10.342   9.370  21.302
  655LEU    SC1 1462  10.306   9.116  21.238
  656VAL     BB 1463  11.590   7.741  10.615
  656VAL    SC1 1464  11.488   7.588  10.693
  657THR     BB 1465  11.906   7.738  10.878
  657THR    SC1 1466  12.053   7.686  10.762
  658LEU     BB 1467  11.708   7.652  11.181
  658LEU    SC1 1468  11.605   7.756  11.401
  659MET     BB 1469  11.874   7.350  11.411
  659MET    SC1 1470  11.812   7.152  11.281
  660PRO     BB 1471  11.603   7.251  11.706
  660PRO    SC1 1472  11.450   7.319  11.617
  661ILE     BB 1473  11.876   7.240  11.959
  661ILE    SC1 1474  12.073   7.202  11.873
  662ASP     BB 1475  11.902   6.966  12.319
  662ASP    SC1 1476  12.034   6.803  12.175
  663CYS     BB 1477  11.939   7.047  12.698
  663CYS    SC1 1478  11.846   7.100  12.913
  664GLU     BB 1479  12.333   7.014  12.848
  664GLU    SC1 1480  12.561   7.046  12.757
  665LEU     BB 1481  12.296   6.946  13.204
  665LEU    SC1 1482  12.074   6.906  13.342
  666SER     BB 1483  12.593   6.793  13.232
  666SER    SC1 1484  12.753   6.841  13.132
  667SER     BB 1485  12.783   6.528  13.477
  667SER    SC1 1486  12.973   6.566  13.495
  668TRP     BB 1487  12.584   6.404  13.750
  668TRP    SC1 1488  12.324   6.409  13.668
  668TRP    SC2 1489  12.123   6.380  13.753
  668TRP    SC3 1490  12.245   6.453  13.429
  668TRP    SC4 1491  11.992   6.416  13.543
  669SER     BB 1492  12.777   6.619  14.097
  669SER    SC1 1493  12.850   6.730  13.955
  670SER     BB 1494  12.939   6.474  14.420
  670SER    SC1 1495  13.108   6.382  14.390
  671TRP     BB 1496  12.705   6.422  14.656
  671TRP    SC1 1497  12.605   6.187  14.606
  671TRP    SC2 1498  12.422   6.065  14.590
  671TRP    SC3 1499  12.767   5.998  14.550
  671TRP    SC4 1500  12.532   5.849  14.529
  672THR     BB 1501  12.696   6.578  14.953
  672THR    SC1 1502  12.599   6.717  15.050
  673THR     BB 1503  12.808   6.365  15.306
  673THR    SC1 1504  12.981   6.455  15.311
  674CYS     BB 1505  12.505   6.386  15.488
  674CYS    SC1 1506  12.463   6.165  15.571
  675ASP     BB 1507  12.292   6.628  15.589
  675ASP    SC1 1508  12.284   6.864  15.686
  676PRO     BB 1509  12.235   6.568  16.027
  676PRO    SC1 1510  12.290   6.395  16.082
  677CYS     BB 1511  11.920   6.704  16.017
  677CYS    SC1 1512  11.880   6.899  16.151
  678GLN     BB 1513  11.824   6.602  15.699
  678GLN    SC1 1514  11.743   6.751  15.473
  679LYS     BB 1515  11.964   6.292  15.652
  679LYS    SC1 1516  11.987   6.111  15.809
  679LYS    SC2 1517  11.848   5.849  15.907
  680LYS     BB 1518  11.973   6.296  15.305
  680LYS    SC1 1519  11.745   6.285  15.223
  680LYS    SC2 1520  11.504   6.096  15.213
  681ARG     BB 1521  12.233   6.349  15.071
  681ARG    SC1 1522  12.422   6.169  15.080
  681ARG    SC2 1523  12.620   5.889  15.079
  682TYR     BB 1524  12.186   6.525  14.754
  682TYR    SC1 1525  11.905   6.624  14.880
  682TYR    SC2 1526  11.997   6.791  14.734
  682TYR    SC3 1527  11.803   6.909  14.946
  683ARG     BB 1528  12.274   6.527  14.406
  683ARG    SC1 1529  12.339   6.345  14.218
  683ARG    SC2 1530  12.262   6.054  14.093
  684TYR     BB 1531  12.308   6.822  14.114
  684TYR    SC1 1532  12.491   7.077  14.159
  684TYR    SC2 1533  12.543   6.939  14.348
  684TYR    SC3 1534  12.774   7.131  14.274
  685ALA     BB 1535  12.372   6.891  13.747
  686TYR     BB 1536  12.409   7.216  13.624
  686TYR    SC1 1537  12.677   7.163  13.508
  686TYR    SC2 1538  12.710   7.242  13.732
  686TYR    SC3 1539  12.958   7.093  13.620
  687LEU     BB 1540  12.292   7.360  13.344
  687LEU    SC1 1541  12.034   7.388  13.290
  688LEU     BB 1542  12.470   7.383  13.098
  688LEU    SC1 1543  12.725   7.425  13.041
  689GLN     BB 1544  12.256   7.427  12.790
  689GLN    SC1 1545  12.410   7.546  12.650
  690PRO     BB 1546  11.892   7.538  12.778
  690PRO    SC1 1547  11.864   7.680  12.902
  691SER     BB 1548  11.730   7.331  12.535
  691SER    SC1 1549  11.541   7.285  12.516
  692GLN     BB 1550  11.731   7.566  12.178
  692GLN    SC1 1551  12.019   7.585  12.273
  693PHE     BB 1552  11.467   7.666  11.965
  693PHE    SC1 1553  11.481   7.992  12.023
  693PHE    SC2 1554  11.680   7.947  11.897
  693PHE    SC3 1555  11.691   8.081  12.096
  694HIS     BB 1556  11.246   7.376  12.036
  694HIS    SC1 1557  11.110   7.252  12.101
  694HIS    SC2 1558  10.979   7.129  12.170
  694HIS    SC3 1559  11.111   7.062  12.327
  695GLY     BB 1560  11.582   7.122  12.064
  696GLU     BB 1561  11.523   6.801  12.346
  696GLU    SC1 1562  11.393   6.647  12.161
  697PRO     BB 1563  11.450   6.862  12.764
  697PRO    SC1 1564  11.316   6.988  12.815
  698CYS     BB 1565  11.638   6.697  13.027
  698CYS    SC1 1566  11.837   6.599  12.937
  699ASN     BB 1567  11.502   6.535  13.275
  699ASN    SC1 1568  11.421   6.310  13.349
  700PHE     BB 1569  11.404   6.794  13.487
  700PHE    SC1 1570  11.243   7.030  13.733
  700PHE    SC2 1571  11.159   7.030  13.508
  700PHE    SC3 1572  11.090   7.201  13.662
  701SER     BB 1573  11.589   6.589  13.792
  701SER    SC1 1574  11.488   6.437  13.860
  702ASP     BB 1575  11.849   6.793  13.833
  702ASP    SC1 1576  11.822   7.016  13.713
  703LYS     BB 1577  11.920   6.672  14.145
  703LYS    SC1 1578  11.754   6.811  14.266
  703LYS    SC2 1579  11.588   7.036  14.151
  704GLU     BB 1580  11.863   6.365  14.326
  704GLU    SC1 1581  11.835   6.187  14.112
  705VAL     BB 1582  11.824   6.184  14.671
  705VAL    SC1 1583  11.627   6.181  14.707
  706GLU     BB 1584  11.964   5.940  14.939
  706GLU    SC1 1585  12.184   5.761  14.917
  707ASP     BB 1586  11.909   5.860  15.334
  707ASP    SC1 1587  11.729   5.741  15.469
  708CYS     BB 1588  12.235   5.800  15.464
  708CYS    SC1 1589  12.361   5.602  15.414
  709VAL     BB 1590  12.314   5.683  15.906
  709VAL    SC1 1591  12.222   5.615  16.070
  710THR     BB 1592  12.581   5.975  16.037
  710THR    SC1 1593  12.745   5.941  15.936
  711ASN     BB 1594  12.609   6.068  16.352
  711ASN    SC1 1595  12.506   5.900  16.506
  712ARG     BB 1596  12.686   6.427  16.404
  712ARG    SC1 1597  12.684   6.568  16.207
  712ARG    SC2 1598  12.667   6.752  15.964
  713PRO     BB 1599  12.498   6.745  16.660
  713PRO    SC1 1600  12.529   6.678  16.835
  714CYS     BB 1601  12.281   6.879  16.433
  714CYS    SC1 1602  12.359   6.969  16.224
  715ARG     BB 1603  12.105   7.199  16.569
  715ARG    SC1 1604  12.145   7.406  16.661
  715ARG    SC2 1605  12.338   7.667  16.695
  716SER     BB 1606  11.756   7.288  16.414
  716SER    SC1 1607  11.725   7.351  16.232
  717GLN     BB 1608  11.643   7.421  16.756
  717GLN    SC1 1609  11.708   7.255  16.911
  718VAL     BB 1610  11.556   7.722  16.699
  718VAL    SC1 1611  11.564   7.893  16.597
  719ARG     BB 1612  11.458   7.780  17.056
  719ARG    SC1 1613  11.476   7.604  17.212
  719ARG    SC2 1614  11.560   7.453  17.531
  720CYS     BB 1615  11.203   8.027  17.037
  720CYS    SC1 1616  11.002   7.929  16.951
  721GLU     BB 1617  11.124   8.296  17.256
  721GLU    SC1 1618  11.202   8.341  17.458
  722GLY     BB 1619  10.810   8.383  17.090
  723PHE     BB 1620  10.545   8.188  17.085
  723PHE    SC1 1621  10.358   8.156  17.359
  723PHE    SC2 1622  10.209   8.189  17.173
  723PHE    SC3 1623  10.127   8.092  17.377
  724VAL     BB 1624  10.517   7.893  16.912
  724VAL    SC1 1625  10.545   7.742  17.040
  725CYS     BB 1626  10.222   7.781  16.620
  725CYS    SC1 1627  10.090   7.953  16.723
  726ALA     BB 1628  10.166   7.475  16.682
  727GLN     BB 1629  10.175   7.352  16.347
  727GLN    SC1 1630  10.055   7.056  16.339
  728THR     BB 1631  10.358   7.589  16.105
  728THR    SC1 1632  10.257   7.736  16.027
  729GLY     BB 1633  10.615   7.658  16.405
  730ARG     BB 1634  10.652   7.996  16.302
  730ARG    SC1 1635  10.651   8.069  16.060
  730ARG    SC2 1636  10.523   8.368  16.003
  731CYS     BB 1637  10.703   8.252  16.592
  731CYS    SC1 1638  10.933   8.316  16.572
  732VAL     BB 1639  10.462   8.463  16.759
  732VAL    SC1 1640  10.263   8.475  16.783
  733ASN     BB 1641  10.605   8.714  17.031
  733ASN    SC1 1642  10.550   8.928  16.914
  734ARG     BB 1643  10.360   8.670  17.312
  734ARG    SC1 1644  10.462   8.605  17.523
  734ARG    SC2 1645  10.757   8.495  17.593
  735ARG     BB 1646  10.126   8.891  17.293
  735ARG    SC1 1647  10.155   9.114  17.347
  735ARG    SC2 1648  10.225   9.303  17.053
  736LEU     BB 1649   9.946   8.805  17.056
  736LEU    SC1 1650  10.052   8.908  16.836
  737LEU     BB 1651   9.760   8.532  17.204
  737LEU    SC1 1652   9.883   8.493  17.436
  738CYS     BB 1653   9.451   8.631  17.169
  738CYS    SC1 1654   9.282   8.640  17.339
  739ASN     BB 1655   9.429   8.952  16.997
  739ASN    SC1 1656   9.597   9.083  16.866
  740GLY     BB 1657   9.185   8.842  16.761
  741ASP     BB 1658   9.376   8.804  16.416
  741ASP    SC1 1659   9.197   8.871  16.247
  742ASN     BB 1660   9.562   8.530  16.383
  742ASN    SC1 1661   9.499   8.394  16.183
  743ASP     BB 1662   9.919   8.544  16.369
  743ASP    SC1 1663   9.972   8.789  16.413
  744CYS     BB 1664  10.012   8.247  16.283
  744CYS    SC1 1665  10.240   8.204  16.345
  745GLY     BB 1666   9.880   8.090  16.064
  746ASP     BB 1667   9.716   7.868  16.195
  746ASP    SC1 1668   9.767   7.621  16.236
  747GLN     BB 1669   9.442   8.004  16.468
  747GLN    SC1 1670   9.281   7.914  16.302
  748SER     BB 1671   9.605   7.777  16.699
  748SER    SC1 1672   9.709   7.621  16.750
  749ASP     BB 1673   9.698   8.141  16.921
  749ASP    SC1 1674   9.737   8.025  17.145
  750GLU     BB 1675   9.347   8.138  16.942
  750GLU    SC1 1676   9.091   8.350  16.889
  751ALA     BB 1677   9.292   7.826  17.030
  752ASN     BB 1678   9.136   7.899  17.352
  752ASN    SC1 1679   9.241   7.789  17.550
  753CYS     BB 1680   8.996   8.200  17.338
  753CYS    SC1 1681   8.769   8.180  17.264
  754ARG     BB 1682   9.015   8.378  17.671
  754ARG    SC1 1683   9.060   8.197  17.833
  754ARG    SC2 1684   9.110   8.211  18.165
  755ARG     BB 1685   8.832   8.627  17.570
  755ARG    SC1 1686   8.597   8.701  17.625
  755ARG    SC2 1687   8.401   8.860  17.490
  756ILE     BB 1688   8.876   8.886  17.221
  756ILE    SC1 1689   8.790   8.734  17.099
  757TYR     BB 1690   9.119   9.136  17.244
  757TYR    SC1 1691   8.989   9.227  17.529
  757TYR    SC2 1692   9.142   9.047  17.572
  757TYR    SC3 1693   8.911   9.061  17.779
  758LYS     BB 1694   9.079   9.261  16.903
  758LYS    SC1 1695   8.845   9.273  16.860
  758LYS    SC2 1696   8.583   9.291  16.766
  759LYS     BB 1697   9.297   9.491  16.710
  759LYS    SC1 1698   9.529   9.571  16.764
  759LYS    SC2 1699   9.654   9.775  16.888
  760CYS     BB 1700   9.099   9.620  16.522
  760CYS    SC1 1701   9.059   9.626  16.285
  761GLN     BB 1702   8.840   9.757  16.675
  761GLN    SC1 1703   8.806   9.770  16.905
  762HIS     BB 1704   8.887  10.084  16.436
  762HIS    SC1 1705   9.073  10.130  16.471
  762HIS    SC2 1706   9.261  10.173  16.483
  762HIS    SC3 1707   9.267  10.121  16.692
  763GLU     BB 1708   8.701  10.002  16.169
  763GLU    SC1 1709   8.476  10.053  16.172
  764MET     BB 1710   9.002   9.823  15.761
  764MET    SC1 1711   9.138  10.009  16.006
  765ASP     BB 1712   9.188   9.697  15.441
  765ASP    SC1 1713   9.095   9.752  15.210
  766GLN     BB 1714   9.514   9.537  15.321
  766GLN    SC1 1715   9.647   9.251  15.246
  767TYR     BB 1716   9.731   9.732  15.096
  767TYR    SC1 1717   9.958   9.875  15.222
  767TYR    SC2 1718   9.846   9.828  15.429
  767TYR    SC3 1719  10.003  10.095  15.436
  768TRP     BB 1720   9.532   9.745  14.744
  768TRP    SC1 1721   9.398   9.972  14.779
  768TRP    SC2 1722   9.208  10.065  14.840
  768TRP    SC3 1723   9.513  10.191  14.716
  768TRP    SC4 1724   9.258  10.297  14.760
  769GLY     BB 1725   9.773   9.562  14.551
  770ILE     BB 1726   9.994   9.505  14.850
  770ILE    SC1 1727  10.188   9.622  14.771
  771GLY     BB 1728  10.029   9.128  14.834
  772SER     BB 1729  10.196   9.130  14.542
  772SER    SC1 1730  10.109   9.141  14.368
  773LEU     BB 1731  10.496   9.255  14.669
  773LEU    SC1 1732  10.577   9.446  14.504
  774ALA     BB 1733  10.505   9.008  14.899
  775SER     BB 1734  10.754   8.837  14.616
  775SER    SC1 1735  10.623   8.843  14.471
  776GLY     BB 1736  11.086   8.832  14.588
  777ILE     BB 1737  11.275   8.898  14.274
  777ILE    SC1 1738  11.328   9.109  14.259
  778ASN     BB 1739  11.503   8.743  14.033
  778ASN    SC1 1740  11.484   8.563  13.860
  779LEU     BB 1741  11.676   9.017  13.900
  779LEU    SC1 1742  11.703   9.273  13.961
  780PHE     BB 1743  11.833   8.888  13.682
  780PHE    SC1 1744  12.084   8.973  13.488
  780PHE    SC2 1745  11.989   8.773  13.395
  780PHE    SC3 1746  12.066   8.947  13.250
  781THR     BB 1747  11.474   8.849  13.434
  781THR    SC1 1748  11.527   8.690  13.335
  782ASN     BB 1749  11.250   9.099  13.637
  782ASN    SC1 1750  11.199   9.288  13.792
  783SER     BB 1751  11.042   8.818  13.702
  783SER    SC1 1752  10.973   8.671  13.595
  784PHE     BB 1753  10.903   8.873  14.043
  784PHE    SC1 1754  10.770   9.188  14.138
  784PHE    SC2 1755  10.745   9.164  13.901
  784PHE    SC3 1756  10.568   9.261  14.030
  785GLU     BB 1757  10.859   8.570  14.152
  785GLU    SC1 1758  10.998   8.368  13.981
  786GLY     BB 1759  10.724   8.361  14.448
  787PRO     BB 1760  10.584   8.448  14.778
  787PRO    SC1 1761  10.468   8.300  14.808
  788VAL     BB 1762  10.867   8.594  15.068
  788VAL    SC1 1763  11.056   8.650  15.038
  789LEU     BB 1764  10.676   8.807  15.273
  789LEU    SC1 1765  10.799   9.042  15.276
  790ASP     BB 1766  10.449   8.756  15.507
  790ASP    SC1 1767  10.329   8.605  15.673
  791HIS     BB 1768  10.193   9.039  15.402
  791HIS    SC1 1769  10.280   9.186  15.308
  791HIS    SC2 1770  10.349   9.346  15.225
  791HIS    SC3 1771  10.169   9.456  15.268
  792ARG     BB 1772   9.958   8.970  15.598
  792ARG    SC1 1773   9.870   8.722  15.568
  792ARG    SC2 1774   9.866   8.504  15.858
  793TYR     BB 1775  10.122   8.939  15.968
  793TYR    SC1 1776  10.322   8.753  16.105
  793TYR    SC2 1777  10.411   8.976  16.102
  793TYR    SC3 1778  10.520   8.805  16.337
  794TYR     BB 1779  10.047   9.237  16.158
  794TYR    SC1 1780   9.743   9.362  16.149
  794TYR    SC2 1781   9.751   9.213  16.337
  794TYR    SC3 1782   9.465   9.317  16.278
  795ALA     BB 1783  10.190   9.202  16.545
  796GLY     BB 1784   9.983   9.482  16.690
  797GLY     BB 1785   9.949   9.721  16.463
  798CYS     BB 1786   9.701   9.881  16.422
  798CYS    SC1 1787   9.524   9.822  16.272
  799SER     BB 1788   9.813  10.233  16.326
  799SER    SC1 1789  10.004  10.252  16.291
  800PRO     BB 1790   9.525  10.403  16.077
  800PRO    SC1 1791   9.452  10.534  16.193
  801HIS     BB 1792   9.643  10.393  15.787
  801HIS    SC1 1793   9.822  10.449  15.733
  801HIS    SC2 1794  10.007  10.487  15.692
  801HIS    SC3 1795   9.961  10.523  15.484
  802TYR     BB 1796   9.413  10.649  15.534
  802TYR    SC1 1797   9.681  10.876  15.620
  802TYR    SC2 1798   9.511  10.822  15.780
  802TYR    SC3 1799   9.790  10.864  15.910
  803ILE     BB 1800   9.473  10.685  15.220
  803ILE    SC1 1801   9.664  10.670  15.120
  804LEU     BB 1802   9.180  10.817  15.006
  804LEU    SC1 1803   9.284  10.792  14.764
  805ASN     BB 1804   8.919  10.760  15.139
  805ASN    SC1 1805   8.693  10.834  15.063
  806THR     BB 1806   9.058  10.413  15.246
  806THR    SC1 1807   8.948  10.252  15.230
  807ARG     BB 1808   9.216  10.385  15.630
  807ARG    SC1 1809   9.094  10.495  15.832
  807ARG    SC2 1810   8.873  10.469  16.087
  808PHE     BB 1811   9.431  10.089  15.600
  808PHE    SC1 1812   9.595  10.236  15.352
  808PHE    SC2 1813   9.437  10.073  15.273
  808PHE    SC3 1814   9.566  10.201  15.116
  809ARG     BB 1815   9.556   9.815  15.806
  809ARG    SC1 1816   9.446   9.599  15.822
  809ARG    SC2 1817   9.439   9.311  15.750
  810LYS     BB 1818   9.960   9.833  15.893
  810LYS    SC1 1819  10.108  10.010  15.905
  810LYS    SC2 1820  10.339  10.168  15.964
  811PRO     BB 1821  10.123   9.447  15.743
  811PRO    SC1 1822   9.943   9.414  15.691
  812TYR     BB 1823  10.385   9.502  16.033
  812TYR    SC1 1824  10.523   9.422  16.314
  812TYR    SC2 1825  10.697   9.406  16.149
  812TYR    SC3 1826  10.717   9.186  16.367
  813ASN     BB 1827  10.642   9.463  15.669
  813ASN    SC1 1828  10.597   9.220  15.710
  814VAL     BB 1829  10.528   9.716  15.539
  814VAL    SC1 1830  10.367   9.832  15.511
  815GLU     BB 1831  10.725  10.095  15.657
  815GLU    SC1 1832  10.833  10.261  15.789
  816SER     BB 1833  10.506  10.304  15.471
  816SER    SC1 1834  10.455  10.486  15.521
  817TYR     BB 1835  10.279  10.253  15.102
  817TYR    SC1 1836   9.984  10.219  14.938
  817TYR    SC2 1837  10.154  10.068  14.860
  817TYR    SC3 1838   9.920  10.100  14.659
  818THR     BB 1839  10.245  10.574  15.099
  818THR    SC1 1840  10.348  10.738  15.121
  819PRO     BB 1841  10.032  10.737  14.756
  819PRO    SC1 1842   9.857  10.731  14.682
  820GLN     BB 1843  10.325  10.882  14.612
  820GLN    SC1 1844  10.539  10.872  14.460
  821THR     BB 1845  10.083  11.000  14.279
  821THR    SC1 1846   9.888  11.006  14.271
  822GLN     BB 1847  10.283  11.122  13.941
  822GLN    SC1 1848  10.585  11.150  13.949
  823GLY     BB 1849  10.245  11.115  13.605
  824LYS     BB 1850  10.450  11.229  13.395
  824LYS    SC1 1851  10.655  11.143  13.349
  824LYS    SC2 1852  10.868  11.043  13.168
  825TYR     BB 1853  10.399  11.260  12.960
  825TYR    SC1 1854  10.166  11.110  12.740
  825TYR    SC2 1855  10.212  11.340  12.688
  825TYR    SC3 1856  10.083  11.187  12.451
  826GLU     BB 1857  10.669  11.253  12.727
  826GLU    SC1 1858  11.002  11.187  12.694
  827PHE     BB 1859  10.593  11.310  12.409
  827PHE    SC1 1860  10.417  11.544  12.386
  827PHE    SC2 1861  10.366  11.408  12.195
  827PHE    SC3 1862  10.197  11.549  12.291
  828ILE     BB 1863  10.826  11.336  12.171
  828ILE    SC1 1864  11.017  11.240  12.099
  829LEU     BB 1865  10.661  11.396  11.796
  829LEU    SC1 1866  10.412  11.403  11.707
  830LYS     BB 1867  10.909  11.446  11.533
  830LYS    SC1 1868  11.176  11.382  11.573
  830LYS    SC2 1869  11.435  11.513  11.496
  831GLU     BB 1870  10.756  11.397  11.234
  831GLU    SC1 1871  10.470  11.299  11.261
  832TYR     BB 1872  10.916  11.462  10.944
  832TYR    SC1 1873  11.225  11.436  10.838
  832TYR    SC2 1874  11.194  11.464  11.074
  832TYR    SC3 1875  11.489  11.408  10.998
  833GLU     BB 1876  10.844  11.488  10.550
  833GLU    SC1 1877  10.558  11.515  10.489
  834SER     BB 1878  11.156  11.517  10.310
  834SER    SC1 1879  11.342  11.485  10.362
  835TYR     BB 1880  11.015  11.548   9.949
  835TYR    SC1 1881  10.736  11.575  10.058
  835TYR    SC2 1882  10.712  11.526   9.825
  835TYR    SC3 1883  10.451  11.476   9.986
  836SER     BB 1884  11.173  11.582   9.628
  836SER    SC1 1885  11.359  11.540   9.587
  837ASP     BB 1886  10.960  11.640   9.304
  837ASP    SC1 1887  10.706  11.640   9.283
  838PHE     BB 1888  11.103  11.665   8.980
  838PHE    SC1 1889  11.419  11.717   9.086
  838PHE    SC2 1890  11.402  11.545   8.919
  838PHE    SC3 1891  11.599  11.681   8.931
  839GLU     BB 1892  10.955  11.644   8.728
  839GLU    SC1 1893  10.745  11.669   8.642
  840ARG     BB 1894  11.212  11.679   8.473
  840ARG    SC1 1895  11.460  11.658   8.430
  840ARG    SC2 1896  11.717  11.868   8.337
  841ASN     BB 1897  11.093  11.738   8.174
  841ASN    SC1 1898  10.868  11.676   8.084
  842VAL     BB 1899  11.334  11.756   7.905
  842VAL    SC1 1900  11.517  11.677   7.894
  843THR     BB 1901  11.166  11.758   7.561
  843THR    SC1 1902  10.973  11.731   7.553
  844GLU     BB 1903  11.328  11.804   7.218
  844GLU    SC1 1904  11.581  11.782   7.092
  845LYS     BB 1905  11.162  11.802   6.879
  845LYS    SC1 1906  10.941  11.813   6.847
  845LYS    SC2 1907  10.680  11.843   6.915
  846MET     BB 1908  11.300  11.887   6.539
  846MET    SC1 1909  11.587  11.792   6.592
  847ALA     BB 1910  11.226  11.867   6.228
  848SER     BB 1911  11.551  11.961   6.010
  848SER    SC1 1912  11.726  11.937   6.092
  849LYS     BB 1913  11.524  11.944   5.655
  849LYS    SC1 1914  11.299  11.981   5.535
  849LYS    SC2 1915  11.026  11.982   5.623
  850SER     BB 1916  11.756  11.990   5.316
  850SER    SC1 1917  11.888  11.847   5.303
  851GLY     BB 1918  11.577  12.023   4.997
  852PHE     BB 1919  11.456  12.175   4.722
  852PHE    SC1 1920  11.622  12.078   4.445
  852PHE    SC2 1921  11.694  12.305   4.479
  852PHE    SC3 1922  11.856  12.129   4.463
  853SER     BB 1923  11.134  12.251   4.431
  853SER    SC1 1924  10.960  12.329   4.390
  854PHE     BB 1925  11.326  12.340   4.052
  854PHE    SC1 1926  11.606  12.381   3.947
  854PHE    SC2 1927  11.599  12.153   4.023
  854PHE    SC3 1928  11.808  12.271   4.014
  855GLY     BB 1929  11.213  12.263   3.674
  856PHE     BB 1930  11.453  12.290   3.386
  856PHE    SC1 1931  11.748  12.138   3.582
  856PHE    SC2 1932  11.760  12.358   3.486
  856PHE    SC3 1933  11.950  12.267   3.602
  857LYS     BB 1934  11.442  12.229   3.051
  857LYS    SC1 1935  11.329  12.218   2.831
  857LYS    SC2 1936  11.308  11.999   2.644
  858ILE     BB 1937  11.781  12.046   2.929
  858ILE    SC1 1938  11.892  12.017   3.125
  859PRO     BB 1939  12.052  12.035   2.570
  859PRO    SC1 1940  12.180  12.121   2.681
  860GLY     BB 1941  11.795  11.964   2.416
  861ILE     BB 1942  11.689  11.703   2.571
  861ILE    SC1 1943  11.685  11.496   2.500
  862PHE     BB 1944  11.537  11.686   2.915
  862PHE    SC1 1945  11.564  11.370   3.054
  862PHE    SC2 1946  11.665  11.559   3.164
  862PHE    SC3 1947  11.708  11.337   3.244
  863GLU     BB 1948  11.272  11.801   3.137
  863GLU    SC1 1949  11.058  11.746   2.997
  864LEU     BB 1950  11.316  11.773   3.494
  864LEU    SC1 1951  11.462  11.595   3.626
  865GLY     BB 1952  11.140  11.903   3.758
  866ILE     BB 1953  11.253  11.766   4.100
  866ILE    SC1 1954  11.462  11.708   4.111
  867SER     BB 1955  11.194  11.828   4.465
  867SER    SC1 1956  11.046  11.777   4.581
  868SER     BB 1957  11.517  11.622   4.714
  868SER    SC1 1958  11.599  11.539   4.558
  869GLN     BB 1959  11.395  11.636   5.068
  869GLN    SC1 1960  11.169  11.668   5.074
  870SER     BB 1961  11.483  11.496   5.412
  870SER    SC1 1962  11.655  11.407   5.434
  871ASP     BB 1963  11.304  11.549   5.750
  871ASP    SC1 1964  11.089  11.547   5.887
  872ARG     BB 1965  11.577  11.430   5.957
  872ARG    SC1 1966  11.834  11.439   5.906
  872ARG    SC2 1967  12.026  11.576   5.674
  873GLY     BB 1968  11.465  11.395   6.286
  874LYS     BB 1969  11.437  11.326   6.628
  874LYS    SC1 1970  11.660  11.318   6.749
  874LYS    SC2 1971  11.833  11.400   6.976
  875HIS     BB 1972  11.238  11.388   6.949
  875HIS    SC1 1973  11.056  11.354   7.008
  875HIS    SC2 1974  10.881  11.289   7.058
  875HIS    SC3 1975  10.878  11.411   7.237
  876TYR     BB 1976  11.397  11.315   7.287
  876TYR    SC1 1977  11.725  11.238   7.443
  876TYR    SC2 1978  11.634  11.457   7.479
  876TYR    SC3 1979  11.871  11.393   7.668
  877ILE     BB 1980  11.210  11.288   7.592
  877ILE    SC1 1981  10.992  11.307   7.724
  878ARG     BB 1982  11.426  11.198   7.922
  878ARG    SC1 1983  11.668  11.136   8.002
  878ARG    SC2 1984  11.837  10.868   8.128
  879ARG     BB 1985  11.206  11.226   8.146
  879ARG    SC1 1986  11.010  11.272   8.250
  879ARG    SC2 1987  10.683  11.320   8.310
  880THR     BB 1988  11.387  11.181   8.492
  880THR    SC1 1989  11.570  11.245   8.517
  881LYS     BB 1990  11.094  11.190   8.733
  881LYS    SC1 1991  10.865  11.164   8.744
  881LYS    SC2 1992  10.683  11.242   8.960
  882ARG     BB 1993  11.181  11.104   9.049
  882ARG    SC1 1994  11.446  11.109   9.076
  882ARG    SC2 1995  11.698  10.971   8.923
  883PHE     BB 1996  11.015  11.137   9.334
  883PHE    SC1 1997  10.757  10.993   9.514
  883PHE    SC2 1998  10.767  11.233   9.514
  883PHE    SC3 1999  10.575  11.121   9.604
  884SER     BB 2000  11.218  11.053   9.611
  884SER    SC1 2001  11.411  11.043   9.582
  885HIS     BB 2002  11.101  11.088   9.988
  885HIS    SC1 2003  10.910  11.071  10.020
  885HIS    SC2 2004  10.718  11.049  10.028
  885HIS    SC3 2005  10.706  11.160  10.213
  886THR     BB 2006  11.222  11.035  10.354
  886THR    SC1 2007  11.320  10.875  10.409
  887LYS     BB 2008  10.898  11.029  10.628
  887LYS    SC1 2009  10.691  11.068  10.739
  887LYS    SC2 2010  10.427  11.083  10.834
  888SER     BB 2011  11.139  10.947  10.899
  888SER    SC1 2012  11.331  10.934  10.869
  889VAL     BB 2013  10.948  10.972  11.211
  889VAL    SC1 2014  10.762  10.915  11.257
  890PHE     BB 2015  11.082  10.896  11.627
  890PHE    SC1 2016  11.312  10.704  11.786
  890PHE    SC2 2017  11.323  10.925  11.878
  890PHE    SC3 2018  11.369  10.735  12.017
  891LEU     BB 2019  10.784  10.866  11.809
  891LEU    SC1 2020  10.540  10.930  11.728
  892HIS     BB 2021  10.721  10.788  12.140
  892HIS    SC1 2022  10.870  10.752  12.262
  892HIS    SC2 2023  11.020  10.754  12.383
  892HIS    SC3 2024  11.061  10.545  12.349
  893ALA     BB 2025  10.460  10.900  12.402
  894ARG     BB 2026  10.430  10.730  12.712
  894ARG    SC1 2027  10.672  10.716  12.779
  894ARG    SC2 2028  10.800  10.476  12.932
  895SER     BB 2029  10.289  10.770  13.060
  895SER    SC1 2030  10.115  10.837  13.119
  896ASP     BB 2031  10.502  10.704  13.345
  896ASP    SC1 2032  10.747  10.641  13.374
  897LEU     BB 2033  10.249  10.706  13.633
  897LEU    SC1 2034   9.989  10.715  13.680
  898GLU     BB 2035  10.341  10.658  13.992
  898GLU    SC1 2036  10.591  10.624  14.045
  899VAL     BB 2037  10.087  10.576  14.269
  899VAL    SC1 2038   9.930  10.476  14.196
  900ALA     BB 2039  10.258  10.466  14.534
  901HIS     BB 2040  10.551  10.401  14.735
  901HIS    SC1 2041  10.688  10.538  14.757
  901HIS    SC2 2042  10.823  10.674  14.778
  901HIS    SC3 2043  10.961  10.535  14.868
  902TYR     BB 2044  10.613  10.092  14.956
  902TYR    SC1 2045  10.634   9.806  14.839
  902TYR    SC2 2046  10.537   9.780  15.057
  902TYR    SC3 2047  10.718   9.541  14.976
  903LYS     BB 2048  10.881  10.074  15.157
  903LYS    SC1 2049  10.964  10.287  15.294
  903LYS    SC2 2050  11.200  10.266  15.488
  904LEU     BB 2051  10.949   9.786  15.401
  904LEU    SC1 2052  11.002   9.526  15.390
  905LYS     BB 2053  11.046   9.781  15.773
  905LYS    SC1 2054  10.916   9.785  16.014
  905LYS    SC2 2055  10.816  10.024  16.192
  906PRO     BB 2056  11.394   9.754  15.740
  906PRO    SC1 2057  11.520   9.687  15.615
  907ARG     BB 2058  11.385   9.474  16.108
  907ARG    SC1 2059  11.270   9.621  16.304
  907ARG    SC2 2060  10.985   9.566  16.478
  908SER     BB 2061  11.226   9.144  16.202
  908SER    SC1 2062  11.231   9.115  16.395
  909LEU     BB 2063  11.028   9.073  15.912
  909LEU    SC1 2064  11.121   9.162  15.681
  910MET     BB 2065  10.851   8.804  15.945
  910MET    SC1 2066  10.968   8.597  16.129
  911LEU     BB 2067  10.885   8.551  15.566
  911LEU    SC1 2068  10.915   8.343  15.728
  912HIS     BB 2069  10.527   8.364  15.305
  912HIS    SC1 2070  10.342   8.386  15.249
  912HIS    SC2 2071  10.153   8.402  15.209
  912HIS    SC3 2072  10.182   8.592  15.110
  913TYR     BB 2073  10.545   8.042  15.535
  913TYR    SC1 2074  10.224   7.955  15.501
  913TYR    SC2 2075  10.247   8.083  15.703
  913TYR    SC3 2076  10.009   8.176  15.527
  914GLU     BB 2077  10.647   7.920  15.190
  914GLU    SC1 2078  10.524   7.646  15.131
  915PHE     BB 2079  10.974   8.055  15.241
  915PHE    SC1 2080  11.186   8.321  15.327
  915PHE    SC2 2081  11.291   8.138  15.212
  915PHE    SC3 2082  11.423   8.287  15.346
  916LEU     BB 2083  10.996   7.917  15.586
  916LEU    SC1 2084  11.242   7.909  15.685
  917GLN     BB 2085  10.973   7.593  15.492
  917GLN    SC1 2086  10.940   7.299  15.544
  918ARG     BB 2087  11.133   7.610  15.180
  918ARG    SC1 2088  11.004   7.607  14.995
  918ARG    SC2 2089  10.811   7.578  14.751
  919VAL     BB 2090  11.462   7.680  15.328
  919VAL    SC1 2091  11.626   7.793  15.343
  920LYS     BB 2092  11.437   7.458  15.597
  920LYS    SC1 2093  11.325   7.464  15.811
  920LYS    SC2 2094  11.313   7.578  16.087
  921ARG     BB 2095  11.476   7.177  15.407
  921ARG    SC1 2096  11.410   7.096  15.189
  921ARG    SC2 2097  11.230   7.145  14.932
  922LEU     BB 2098  11.837   7.373  15.294
  922LEU    SC1 2099  11.748   7.397  15.045
  923PRO     BB 2100  12.116   7.113  15.265
  923PRO    SC1 2101  12.158   6.931  15.227
  924LEU     BB 2102  12.373   7.336  15.472
  924LEU    SC1 2103  12.293   7.485  15.676
  925GLU     BB 2104  12.596   7.249  15.255
  925GLU    SC1 2105  12.872   7.338  15.462
  926TYR     BB 2106  12.683   7.365  14.982
  926TYR    SC1 2107  12.819   7.559  14.769
  926TYR    SC2 2108  12.989   7.427  14.875
  926TYR    SC3 2109  12.992   7.401  14.566
  927SER     BB 2110  12.506   7.201  14.742
  927SER    SC1 2111  12.386   7.055  14.789
  928TYR     BB 2112  12.417   7.425  14.494
  928TYR    SC1 2113  12.410   7.691  14.312
  928TYR    SC2 2114  12.631   7.599  14.313
  928TYR    SC3 2115  12.502   7.597  14.032
  929GLY     BB 2116  12.089   7.219  14.388
  930GLU     BB 2117  11.925   7.240  14.601
  930GLU    SC1 2118  11.607   7.213  14.608
  931TYR     BB 2119  11.957   7.634  14.628
  931TYR    SC1 2120  12.184   7.781  14.819
  931TYR    SC2 2121  11.980   7.767  14.945
  931TYR    SC3 2122  12.191   7.558  15.034
  932ARG     BB 2123  11.925   7.654  14.298
  932ARG    SC1 2124  11.987   7.622  14.098
  932ARG    SC2 2125  12.029   7.409  13.867
  933ASP     BB 2126  11.558   7.593  14.284
  933ASP    SC1 2127  11.489   7.522  14.049
  934LEU     BB 2128  11.486   7.732  14.556
  934LEU    SC1 2129  11.454   7.682  14.815
  935PHE     BB 2130  11.562   8.051  14.459
  935PHE    SC1 2131  11.567   8.181  14.756
  935PHE    SC2 2132  11.772   8.063  14.713
  935PHE    SC3 2133  11.683   8.071  14.936
  936ARG     BB 2134  11.391   7.988  14.118
  936ARG    SC1 2135  11.418   8.034  13.894
  936ARG    SC2 2136  11.669   7.822  13.731
  937ASP     BB 2137  11.095   7.941  14.268
  937ASP    SC1 2138  10.981   7.714  14.286
  938PHE     BB 2139  11.179   8.306  14.479
  938PHE    SC1 2140  11.052   8.261  14.787
  938PHE    SC2 2141  11.137   8.043  14.732
  938PHE    SC3 2142  10.904   8.071  14.784
  939GLY     BB 2143  11.405   8.507  14.340
  940THR     BB 2144  11.711   8.606  14.447
  940THR    SC1 2145  11.860   8.528  14.546
  941HIS     BB 2146  11.663   8.983  14.577
  941HIS    SC1 2147  11.793   9.070  14.461
  941HIS    SC2 2148  11.928   9.147  14.347
  941HIS    SC3 2149  11.985   8.954  14.269
  942TYR     BB 2150  11.376   9.168  14.771
  942TYR    SC1 2151  11.515   9.119  15.058
  942TYR    SC2 2152  11.277   9.122  15.088
  942TYR    SC3 2153  11.426   9.292  15.299
  943ILE     BB 2154  11.223   9.485  14.766
  943ILE    SC1 2155  11.067   9.530  14.576
  944THR     BB 2156  11.307   9.733  15.016
  944THR    SC1 2157  11.470   9.733  15.123
  945GLU     BB 2158  11.128  10.038  14.837
  945GLU    SC1 2159  11.343  10.217  15.010
  946ALA     BB 2160  10.933  10.019  14.524
  947VAL     BB 2161  10.798  10.278  14.319
  947VAL    SC1 2162  10.935  10.417  14.275
  948LEU     BB 2163  10.481  10.152  14.220
  948LEU    SC1 2164  10.405  10.020  14.437
  949GLY     BB 2165  10.254  10.255  13.907
  950GLY     BB 2166  10.197  10.203  13.550
  951ILE     BB 2167  10.305  10.270  13.221
  951ILE    SC1 2168  10.538  10.211  13.232
  952TYR     BB 2169  10.196  10.290  12.857
  952TYR    SC1 2170   9.950  10.479  12.743
  952TYR    SC2 2171   9.983  10.273  12.624
  952TYR    SC3 2172   9.913  10.510  12.437
  953GLU     BB 2173  10.438  10.319  12.530
  953GLU    SC1 2174  10.690  10.187  12.556
  954TYR     BB 2175  10.353  10.425  12.263
  954TYR    SC1 2176  10.228  10.654  12.080
  954TYR    SC2 2177  10.104  10.448  12.078
  954TYR    SC3 2178  10.146  10.566  11.794
  955THR     BB 2179  10.637  10.401  12.024
  955THR    SC1 2180  10.782  10.274  12.056
  956LEU     BB 2181  10.589  10.445  11.624
  956LEU    SC1 2182  10.474  10.486  11.389
  957VAL     BB 2183  10.955  10.435  11.459
  957VAL    SC1 2184  11.033  10.299  11.584
  958MET     BB 2185  10.935  10.463  11.094
  958MET    SC1 2186  10.672  10.522  10.876
  959ASN     BB 2187  11.149  10.519  10.790
  959ASN    SC1 2188  11.328  10.349  10.752
  960LYS     BB 2189  10.939  10.524  10.487
  960LYS    SC1 2190  10.733  10.620  10.395
  960LYS    SC2 2191  10.588  10.552  10.152
  961GLU     BB 2192  11.099  10.531  10.172
  961GLU    SC1 2193  11.358  10.366  10.195
  962ALA     BB 2194  11.081  10.593   9.852
  963MET     BB 2195  11.104  10.660   9.539
  963MET    SC1 2196  11.345  10.600   9.410
  964GLU     BB 2197  10.976  10.680   9.155
  964GLU    SC1 2198  10.709  10.779   8.988
  965ARG     BB 2199  11.211  10.665   8.917
  965ARG    SC1 2200  11.408  10.571   8.961
  965ARG    SC2 2201  11.541  10.339   8.729
  966GLY     BB 2202  11.088  10.702   8.637
  967ASP     BB 2203  11.335  10.748   8.422
  967ASP    SC1 2204  11.574  10.741   8.511
  968TYR     BB 2205  11.245  10.738   8.112
  968TYR    SC1 2206  10.912  10.782   8.158
  968TYR    SC2 2207  10.980  10.828   7.933
  968TYR    SC3 2208  10.701  10.945   8.001
  969THR     BB 2209  11.418  10.793   7.704
  969THR    SC1 2210  11.594  10.715   7.671
  970LEU     BB 2211  11.184  10.829   7.439
  970LEU    SC1 2212  10.923  10.837   7.393
  971ASN     BB 2213  11.358  10.878   7.134
  971ASN    SC1 2214  11.606  10.851   7.149
  972ASN     BB 2215  11.225  10.927   6.815
  972ASN    SC1 2216  11.018  10.974   6.683
  973VAL     BB 2217  11.474  10.921   6.545
  973VAL    SC1 2218  11.608  10.780   6.497
  974HIS     BB 2219  11.331  10.999   6.153
  974HIS    SC1 2220  11.145  11.058   6.151
  974HIS    SC2 2221  10.965  11.128   6.143
  974HIS    SC3 2222  10.885  10.936   6.085
  975ALA     BB 2223  11.499  11.044   5.811
  976CYS     BB 2224  11.276  11.008   5.575
  976CYS    SC1 2225  11.064  11.115   5.610
  977ALA     BB 2226  11.252  11.153   5.195
  978LYS     BB 2227  11.081  11.184   4.928
  978LYS    SC1 2228  10.867  11.345   4.894
  978LYS    SC2 2229  10.594  11.266   4.864
  979ASN     BB 2230  11.217  11.231   4.571
  979ASN    SC1 2231  11.431  11.103   4.580
  980ASP     BB 2232  10.949  11.357   4.330
  980ASP    SC1 2233  10.705  11.430   4.345
  981PHE     BB 2234  11.048  11.350   4.049
  981PHE    SC1 2235  11.191  11.079   3.993
  981PHE    SC2 2236  11.370  11.224   4.061
  981PHE    SC3 2237  11.406  10.987   4.049
  982LYS     BB 2238  10.926  11.373   3.713
  982LYS    SC1 2239  10.745  11.512   3.616
  982LYS    SC2 2240  10.799  11.757   3.418
  983ILE     BB 2241  11.172  11.292   3.361
  983ILE    SC1 2242  11.278  11.153   3.478
  984GLY     BB 2243  11.110  11.276   3.013
  985GLY     BB 2244  11.220  11.357   2.692
  986ALA     BB 2245  11.178  11.443   2.370
  987ILE     BB 2246  11.345  11.237   2.186
  987ILE    SC1 2247  11.506  11.092   2.244
  988GLU     BB 2248  11.120  11.410   1.882
  988GLU    SC1 2249  11.126  11.711   1.739
  989GLU     BB 2250  11.025  11.219   1.751
  989GLU    SC1 2251  11.071  10.979   1.574
  990VAL     BB 2252  10.798  11.052   2.132
  990VAL    SC1 2253  10.876  10.918   2.258
  991TYR     BB 2254  10.784  11.301   2.491
  991TYR    SC1 2255  10.737  11.588   2.620
  991TYR    SC2 2256  10.549  11.461   2.541
  991TYR    SC3 2257  10.509  11.767   2.510
  992VAL     BB 2258  10.767  11.042   2.710
  992VAL    SC1 2259  10.724  10.847   2.720
  993SER     BB 2260  10.719  11.196   3.060
  993SER    SC1 2261  10.658  11.369   3.127
  994LEU     BB 2262  10.737  10.942   3.408
  994LEU    SC1 2263  10.724  10.730   3.249
  995GLY     BB 2264  10.801  11.050   3.672
  996VAL     BB 2265  10.655  10.927   3.944
  996VAL    SC1 2266  10.456  10.909   3.941
  997SER     BB 2267  10.770  10.951   4.317
  997SER    SC1 2268  10.617  10.941   4.438
  998VAL     BB 2269  11.036  10.755   4.568
  998VAL    SC1 2270  11.178  10.707   4.435
  999GLY     BB 2271  10.913  10.868   4.864
 1000LYS     BB 2272  10.990  10.687   5.190
 1000LYS    SC1 2273  11.241  10.680   5.143
 1000LYS    SC2 2274  11.439  10.658   4.912
 1001CYS     BB 2275  10.985  10.624   5.580
 1001CYS    SC1 2276  10.773  10.660   5.685
 1002ARG     BB 2277  11.250  10.532   5.851
 1002ARG    SC1 2278  11.449  10.520   5.676
 1002ARG    SC2 2279  11.517  10.369   5.373
 1003GLY     BB 2280  11.220  10.580   6.129
 1004ILE     BB 2281  11.162  10.532   6.511
 1004ILE    SC1 2282  11.311  10.377   6.538
 1005LEU     BB 2283  10.979  10.515   6.875
 1005LEU    SC1 2284  10.746  10.515   7.001
 1006ASN     BB 2285  11.198  10.392   7.121
 1006ASN    SC1 2286  11.427  10.380   7.021
 1007GLU     BB 2287  11.065  10.395   7.438
 1007GLU    SC1 2288  10.788  10.420   7.540
 1008ILE     BB 2289  11.257  10.320   7.649
 1008ILE    SC1 2290  11.481  10.265   7.595
 1009LYS     BB 2291  11.124  10.291   8.011
 1009LYS    SC1 2292  10.857  10.337   8.019
 1009LYS    SC2 2293  10.580  10.346   7.943
 1010ASP     BB 2294  11.177  10.220   8.373
 1010ASP    SC1 2295  11.340  10.050   8.471
 1011ARG     BB 2296  10.914  10.312   8.634
 1011ARG    SC1 2297  10.686  10.392   8.518
 1011ARG    SC2 2298  10.378  10.344   8.692
 1012ASN     BB 2299  10.977  10.182   8.878
 1012ASN    SC1 2300  11.171  10.076   8.994
 1013LYS     BB 2301  10.830  10.345   9.204
 1013LYS    SC1 2302  10.598  10.322   9.130
 1013LYS    SC2 2303  10.333  10.350   9.315
 1014ARG     BB 2304  10.892  10.174   9.489
 1014ARG    SC1 2305  11.120  10.109   9.513
 1014ARG    SC2 2306  11.387  10.205   9.685
 1015ASP     BB 2307  10.682  10.328   9.765
 1015ASP    SC1 2308  10.553  10.527   9.673
 1016THR     BB 2309  10.802  10.105  10.092
 1016THR    SC1 2310  10.988  10.081  10.037
 1017MET     BB 2311  10.722  10.139  10.460
 1017MET    SC1 2312  10.467  10.263  10.565
 1018VAL     BB 2313  10.834  10.019  10.772
 1018VAL    SC1 2314  11.019   9.955  10.812
 1019GLU     BB 2315  10.621  10.087  11.061
 1019GLU    SC1 2316  10.295  10.156  11.063
 1020ASP     BB 2317  10.707   9.976  11.409
 1020ASP    SC1 2318  10.936   9.888  11.341
 1021LEU     BB 2319  10.509  10.026  11.628
 1021LEU    SC1 2320  10.272  10.108  11.712
 1022VAL     BB 2321  10.500   9.818  11.979
 1022VAL    SC1 2322  10.632   9.771  12.121
 1023VAL     BB 2323  10.265   9.974  12.290
 1023VAL    SC1 2324  10.074  10.001  12.235
 1024LEU     BB 2325  10.357   9.768  12.574
 1024LEU    SC1 2326  10.596   9.712  12.673
 1025VAL     BB 2327  10.116   9.882  12.844
 1025VAL    SC1 2328   9.935   9.850  12.764
 1026ARG     BB 2329  10.196   9.819  13.227
 1026ARG    SC1 2330  10.417   9.779  13.372
 1026ARG    SC2 2331  10.648   9.570  13.525
 1027GLY     BB 2332   9.967   9.816  13.574
 1028GLY     BB 2333   9.532   9.836  13.569
 1029ALA     BB 2334   9.355   9.583  13.434
 1030SER     BB 2335   9.160   9.429  13.100
 1030SER    SC1 2336   9.175   9.243  13.156
 1031GLU     BB 2337   8.970   9.633  12.911
 1031GLU    SC1 2338   8.718   9.736  12.925
 1032HIS     BB 2339   9.168   9.935  12.996
 1032HIS    SC1 2340   9.138   9.961  13.187
 1032HIS    SC2 2341   9.098   9.985  13.374
 1032HIS    SC3 2342   8.916   9.869  13.358
 1033ILE     BB 2343   9.475   9.744  12.906
 1033ILE    SC1 2344   9.610   9.605  13.034
 1034THR     BB 2345   9.330   9.648  12.590
 1034THR    SC1 2346   9.317   9.476  12.500
 1035THR     BB 2347   9.207   9.979  12.505
 1035THR    SC1 2348   9.079  10.021  12.364
 1036LEU     BB 2349   9.513  10.132  12.538
 1036LEU    SC1 2350   9.517  10.245  12.778
 1037ALA     BB 2351   9.661   9.870  12.312
 1038TYR     BB 2352   9.493  10.012  12.070
 1038TYR    SC1 2353   9.265  10.190  11.961
 1038TYR    SC2 2354   9.396  10.303  12.128
 1038TYR    SC3 2355   9.173  10.483  12.008
 1039GLN     BB 2356   9.710  10.146  11.776
 1039GLN    SC1 2357   9.744   9.983  11.579
 1040GLU     BB 2358   9.626  10.464  11.730
 1040GLU    SC1 2359   9.407  10.496  11.502
 1041LEU     BB 2360   9.656  10.724  12.039
 1041LEU    SC1 2361   9.808  10.923  12.125
 1042PRO     BB 2362   9.387  10.752  12.344
 1042PRO    SC1 2363   9.380  10.626  12.486
 1043THR     BB 2364   9.123  11.035  12.363
 1043THR    SC1 2365   8.942  10.973  12.322
 1044ALA     BB 2366   9.194  11.096  12.734
 1045ASP     BB 2367   8.876  10.904  12.843
 1045ASP    SC1 2368   8.708  11.060  12.733
 1046ILE     BB 2369   9.039  10.622  12.852
 1046ILE    SC1 2370   9.093  10.439  12.802
 1047MET     BB 2371   9.325  10.812  13.010
 1047MET    SC1 2372   9.542  10.674  12.977
 1048GLN     BB 2373   9.178  10.875  13.261
 1048GLN    SC1 2374   8.954  10.938  13.322
 1049GLU     BB 2375   9.051  10.494  13.342
 1049GLU    SC1 2376   8.772  10.350  13.215
 1050TRP     BB 2377   9.319  10.378  13.313
 1050TRP    SC1 2378   9.556  10.254  13.283
 1050TRP    SC2 2379   9.637  10.077  13.181
 1050TRP    SC3 2380   9.777  10.381  13.293
 1050TRP    SC4 2381   9.876  10.149  13.171
 1051GLY     BB 2382   9.451  10.589  13.594
 1052ASP     BB 2383   9.208  10.510  13.799
 1052ASP    SC1 2384   9.003  10.603  13.919
 1053ALA     BB 2385   9.283  10.120  13.771
 1054VAL     BB 2386   9.609  10.150  13.860
 1054VAL    SC1 2387   9.763  10.241  13.770
 1055GLN     BB 2388   9.542  10.225  14.166
 1055GLN    SC1 2389   9.415  10.416  14.266
 1056TYR     BB 2390   9.465   9.877  14.257
 1056TYR    SC1 2391   9.159   9.873  14.188
 1056TYR    SC2 2392   9.195   9.975  14.402
 1056TYR    SC3 2393   9.012  10.145  14.217
 1057ASN     BB 2394   9.624   9.719  13.992
 1057ASN    SC1 2395   9.754   9.508  13.955
 1058PRO     BB 2396  10.025   9.912  13.990
 1058PRO    SC1 2397   9.992   9.947  14.174
 1059ALA     BB 2398  10.257   9.753  13.849
 1060ILE     BB 2399  10.621   9.788  13.967
 1060ILE    SC1 2400  10.735   9.712  14.153
 1061ILE     BB 2401  10.817  10.085  13.847
 1061ILE    SC1 2402  10.710  10.215  13.700
 1062LYS     BB 2403  11.179  10.169  13.951
 1062LYS    SC1 2404  11.190  10.400  13.838
 1062LYS    SC2 2405  10.984  10.600  13.792
 1063VAL     BB 2406  11.320   9.920  14.260
 1063VAL    SC1 2407  11.301   9.742  14.170
 1064LYS     BB 2408  11.544   9.951  14.555
 1064LYS    SC1 2409  11.723  10.073  14.638
 1064LYS    SC2 2410  11.839  10.131  14.899
 1065VAL     BB 2411  11.646   9.570  14.594
 1065VAL    SC1 2412  11.564   9.475  14.438
 1066GLU     BB 2413  11.856   9.387  14.879
 1066GLU    SC1 2414  11.931   9.682  14.987
 1067PRO     BB 2415  12.016   9.040  14.879
 1067PRO    SC1 2416  12.194   9.016  14.818
 1068LEU     BB 2417  11.780   8.776  14.979
 1068LEU    SC1 2418  11.564   8.624  14.958
 1069TYR     BB 2419  12.054   8.744  15.251
 1069TYR    SC1 2420  12.366   8.909  15.324
 1069TYR    SC2 2421  12.371   8.709  15.192
 1069TYR    SC3 2422  12.651   8.790  15.299
 1070GLU     BB 2423  11.897   8.899  15.461
 1070GLU    SC1 2424  11.916   9.207  15.444
 1071LEU     BB 2425  11.622   8.709  15.479
 1071LEU    SC1 2426  11.381   8.796  15.413
 1072VAL     BB 2427  11.772   8.403  15.596
 1072VAL    SC1 2428  11.866   8.266  15.485
 1073THR     BB 2429  11.554   8.393  15.855
 1073THR    SC1 2430  11.398   8.508  15.876
 1074ALA     BB 2431  11.767   8.307  16.343
 1075THR     BB 2432  11.491   8.442  16.382
 1075THR    SC1 2433  11.457   8.634  16.374
 1076ASP     BB 2434  11.345   8.160  16.242
 1076ASP    SC1 2435  11.131   8.120  16.110
 1077PHE     BB 2436  11.706   7.919  16.126
 1077PHE    SC1 2437  11.783   7.701  15.931
 1077PHE    SC2 2438  11.748   7.902  15.804
 1077PHE    SC3 2439  11.897   7.732  15.722
 1078ALA     BB 2440  12.007   7.842  16.331
 1079TYR     BB 2441  12.236   7.790  16.125
 1079TYR    SC1 2442  12.336   7.494  16.191
 1079TYR    SC2 2443  12.520   7.647  16.178
 1079TYR    SC3 2444  12.590   7.388  16.333
 1080SER     BB 2445  12.186   8.125  15.979
 1080SER    SC1 2446  12.034   8.245  15.955
 1081SER     BB 2447  12.511   8.154  15.921
 1081SER    SC1 2448  12.656   8.281  15.949
 1082THR     BB 2449  12.554   7.878  15.693
 1082THR    SC1 2450  12.701   7.762  15.746
 1083VAL     BB 2451  12.261   7.960  15.507
 1083VAL    SC1 2452  12.157   7.878  15.357
 1084ARG     BB 2453  12.368   8.292  15.487
 1084ARG    SC1 2454  12.277   8.478  15.612
 1084ARG    SC2 2455  12.317   8.680  15.879
 1085GLN     BB 2456  12.685   8.224  15.366
 1085GLN    SC1 2457  12.912   8.219  15.494
 1086ASN     BB 2458  12.592   7.981  15.153
 1086ASN    SC1 2459  12.609   7.740  15.220
 1087MET     BB 2460  12.342   8.190  15.025
 1087MET    SC1 2461  12.120   8.326  14.955
 1088LYS     BB 2462  12.570   8.437  14.871
 1088LYS    SC1 2463  12.644   8.652  14.750
 1088LYS    SC2 2464  12.812   8.836  14.588
 1089GLN     BB 2465  12.773   8.197  14.721
 1089GLN    SC1 2466  13.010   8.323  14.629
 1090ALA     BB 2467  12.502   8.055  14.574
 1091LEU     BB 2468  12.375   8.344  14.449
 1091LEU    SC1 2469  12.287   8.594  14.461
 1092GLU     BB 2470  12.640   8.419  14.205
 1092GLU    SC1 2471  12.669   8.737  14.122
 1093GLU     BB 2472  12.644   8.121  14.080
 1093GLU    SC1 2473  12.896   7.988  13.918
 1094PHE     BB 2474  12.303   8.132  14.037
 1094PHE    SC1 2475  12.029   8.145  14.218
 1094PHE    SC2 2476  11.971   8.089  13.992
 1094PHE    SC3 2477  11.844   8.255  14.111
 1095GLN     BB 2478  12.329   8.370  13.805
 1095GLN    SC1 2479  12.114   8.584  13.918
 1096LYS     BB 2480  12.475   8.195  13.621
 1096LYS    SC1 2481  12.602   8.012  13.551
 1096LYS    SC2 2482  12.649   7.703  13.561
 1097GLU     BB 2483  12.135   7.997  13.535
 1097GLU    SC1 2484  12.178   7.763  13.668
 1098VAL     BB 2485  11.986   8.233  13.463
 1098VAL    SC1 2486  11.864   8.347  13.572
 1099SER     BB 2487  12.231   8.362  13.209
 1099SER    SC1 2488  12.353   8.513  13.224
 1100SER     BB 2489  12.014   8.409  12.895
 1100SER    SC1 2490  11.911   8.575  12.904
 1101CYS     BB 2491  12.352   8.445  12.709
 1101CYS    SC1 2492  12.285   8.502  12.486
 1102HIS     BB 2493  12.334   8.040  12.736
 1102HIS    SC1 2494  12.297   7.950  12.904
 1102HIS    SC2 2495  12.251   7.867  13.073
 1102HIS    SC3 2496  12.458   7.861  13.135
 1103CYS     BB 2497  12.089   8.087  12.440
 1103CYS    SC1 2498  11.898   8.032  12.575
 1104ALA     BB 2499  12.201   8.079  12.156
 1105PRO     BB 2500  12.187   8.300  11.911
 1105PRO    SC1 2501  12.278   8.276  11.746
 1106CYS     BB 2502  11.794   8.510  11.783
 1106CYS    SC1 2503  11.903   8.661  11.933
 1107GLN     BB 2504  11.854   8.614  11.445
 1107GLN    SC1 2505  12.112   8.528  11.332
 1108GLY     BB 2506  11.738   8.882  11.355
 1109ASN     BB 2507  11.793   9.091  11.648
 1109ASN    SC1 2508  11.778   9.337  11.692
 1110GLY     BB 2509  11.546   8.911  11.883
 1111VAL     BB 2510  11.551   8.842  12.218
 1111VAL    SC1 2511  11.508   8.974  12.361
 1112PRO     BB 2512  11.628   8.486  12.388
 1112PRO    SC1 2513  11.817   8.501  12.406
 1113VAL     BB 2514  11.474   8.469  12.743
 1113VAL    SC1 2515  11.413   8.647  12.811
 1114LEU     BB 2516  11.472   8.131  12.973
 1114LEU    SC1 2517  11.701   8.106  13.104
 1115LYS     BB 2518  11.237   7.968  13.062
 1115LYS    SC1 2519  11.000   8.024  13.000
 1115LYS    SC2 2520  10.701   8.119  12.961
 1116GLY     BB 2521  11.269   7.758  13.317
 1117SER     BB 2522  11.536   7.479  13.180
 1117SER    SC1 2523  11.559   7.379  13.346
 1118ARG     BB 2524  11.410   7.555  12.907
 1118ARG    SC1 2525  11.204   7.534  12.819
 1118ARG    SC2 2526  11.023   7.552  12.547
 1119CYS     BB 2527  11.465   7.918  12.661
 1119CYS    SC1 2528  11.428   7.792  12.460
 1120ASP     BB 2529  11.190   8.161  12.426
 1120ASP    SC1 2530  10.976   8.056  12.515
 1121CYS     BB 2531  11.300   8.413  12.166
 1121CYS    SC1 2532  11.160   8.386  11.973
 1122ILE     BB 2533  11.091   8.754  12.236
 1122ILE    SC1 2534  10.988   8.843  12.371
 1123CYS     BB 2535  11.092   8.887  11.878
 1123CYS    SC1 2536  10.888   8.776  11.820
 1124PRO     BB 2537  11.179   9.240  11.757
 1124PRO    SC1 2538  11.299   9.377  11.811
 1125VAL     BB 2539  10.811   9.295  11.555
 1125VAL    SC1 2540  10.751   9.484  11.578
 1126GLY     BB 2541  10.811   9.156  11.227
 1127SER     BB 2542  11.080   8.966  11.261
 1127SER    SC1 2543  11.260   9.039  11.281
 1128GLN     BB 2544  10.895   8.521  11.318
 1128GLN    SC1 2545  10.700   8.607  11.156
 1129GLY     BB 2546  10.913   8.225  11.399
 1130LEU     BB 2547  11.101   8.028  11.672
 1130LEU    SC1 2548  11.096   7.766  11.635
 1131ALA     BB 2549  11.438   8.194  11.571
 1132CYS     BB 2550  11.329   8.455  11.414
 1132CYS    SC1 2551  11.364   8.655  11.541
 1133GLU     BB 2552  11.487   8.410  11.125
 1133GLU    SC1 2553  11.663   8.159  11.021
 1134VAL     BB 2554  11.169   8.452  10.909
 1134VAL    SC1 2555  10.986   8.389  10.859
 1135SER     BB 2556  11.266   8.851  10.776
 1135SER    SC1 2557  11.444   8.874  10.853
 1136TYR     BB 2558  11.132   9.048  10.495
 1136TYR    SC1 2559  11.162   8.792  10.318
 1136TYR    SC2 2560  10.966   8.788  10.457
 1136TYR    SC3 2561  11.073   8.504  10.394
 1137ARG     BB 2562  11.300   9.346  10.605
 1137ARG    SC1 2563  11.319   9.363  10.858
 1137ARG    SC2 2564  11.092   9.547  11.052
 1138LYS     BB 2565  11.634   9.500  10.449
 1138LYS    SC1 2566  11.535   9.720  10.348
 1138LYS    SC2 2567  11.321   9.892  10.418
 1139ASN     BB 2568  11.865   9.540  10.666
 1139ASN    SC1 2569  11.996   9.749  10.705
 1140THR     BB 2570  11.820   9.443  11.036
 1140THR    SC1 2571  11.677   9.331  11.105
 1141PRO     BB 2572  12.034   9.615  11.274
 1141PRO    SC1 2573  11.988   9.772  11.371
 1142ILE     BB 2574  12.266   9.369  11.553
 1142ILE    SC1 2575  12.272   9.193  11.470
 1143ASP     BB 2576  12.286   9.445  11.881
 1143ASP    SC1 2577  12.110   9.573  12.014
 1144GLY     BB 2578  12.525   9.242  12.032
 1145LYS     BB 2579  12.473   8.992  12.237
 1145LYS    SC1 2580  12.227   8.954  12.204
 1145LYS    SC2 2581  11.988   9.080  12.094
 1146TRP     BB 2582  12.741   8.775  12.540
 1146TRP    SC1 2583  12.574   8.821  12.740
 1146TRP    SC2 2584  12.394   8.942  12.776
 1146TRP    SC3 2585  12.638   8.795  12.986
 1146TRP    SC4 2586  12.412   8.956  13.025
 1147ASN     BB 2587  12.853   8.532  12.517
 1147ASN    SC1 2588  13.033   8.385  12.425
 1148CYS     BB 2589  12.886   8.413  12.916
 1148CYS    SC1 2590  12.690   8.293  12.987
 1149TRP     BB 2591  13.103   8.468  13.168
 1149TRP    SC1 2592  12.984   8.427  13.404
 1149TRP    SC2 2593  13.014   8.329  13.599
 1149TRP    SC3 2594  12.797   8.582  13.482
 1149TRP    SC4 2595  12.844   8.457  13.728
 1150SER     BB 2596  13.402   8.292  13.230
 1150SER    SC1 2597  13.541   8.223  13.112
 1151ASN     BB 2598  13.462   8.108  13.573
 1151ASN    SC1 2599  13.418   7.875  13.493
 1152TRP     BB 2600  13.541   8.347  13.868
 1152TRP    SC1 2601  13.340   8.443  14.017
 1152TRP    SC2 2602  13.128   8.400  14.058
 1152TRP    SC3 2603  13.365   8.627  14.192
 1152TRP    SC4 2604  13.094   8.572  14.236
 1153SER     BB 2605  13.807   8.209  13.990
 1153SER    SC1 2606  13.940   8.097  13.901
 1154SER     BB 2607  14.197   8.266  14.291
 1154SER    SC1 2608  14.212   8.075  14.328
 1155CYS     BB 2609  14.222   8.523  14.426
 1155CYS    SC1 2610  14.196   8.630  14.640
 1156SER     BB 2611  14.441   8.813  14.270
 1156SER    SC1 2612  14.635   8.811  14.263
 1157GLY     BB 2613  14.162   9.017  14.173
 1158ARG     BB 2614  13.867   8.821  14.091
 1158ARG    SC1 2615  13.826   8.673  14.260
 1158ARG    SC2 2616  13.725   8.463  14.539
 1159ARG     BB 2617  13.774   8.754  13.751
 1159ARG    SC1 2618  13.891   8.943  13.619
 1159ARG    SC2 2619  14.099   9.145  13.489
 1160LYS     BB 2620  13.495   8.670  13.555
 1160LYS    SC1 2621  13.261   8.783  13.648
 1160LYS    SC2 2622  13.094   8.878  13.847
 1161THR     BB 2623  13.556   8.726  13.199
 1161THR    SC1 2624  13.708   8.704  13.079
 1162ARG     BB 2625  13.329   8.920  12.787
 1162ARG    SC1 2626  13.105   8.853  12.909
 1162ARG    SC2 2627  13.015   8.971  13.220
 1163GLN     BB 2628  13.333   8.902  12.491
 1163GLN    SC1 2629  13.469   8.764  12.289
 1164ARG     BB 2630  12.994   8.972  12.309
 1164ARG    SC1 2631  12.998   9.218  12.273
 1164ARG    SC2 2632  13.328   9.320  12.304
 1165GLN     BB 2633  13.042   8.723  12.057
 1165GLN    SC1 2634  13.224   8.583  11.859
 1166CYS     BB 2635  12.705   8.583  12.053
 1166CYS    SC1 2636  12.613   8.372  12.120
 1167ASN     BB 2637  12.560   8.775  11.837
 1167ASN    SC1 2638  12.332   8.771  11.736
 1168ASN     BB 2639  12.799   8.937  11.733
 1168ASN    SC1 2640  12.873   8.939  11.494
 1169PRO     BB 2641  12.769   9.351  11.762
 1169PRO    SC1 2642  12.946   9.400  11.812
 1170PRO     BB 2643  12.814   9.570  11.406
 1170PRO    SC1 2644  12.964   9.647  11.319
 1171PRO     BB 2645  12.631   9.294  11.139
 1171PRO    SC1 2646  12.649   9.111  11.090
 1172GLN     BB 2647  12.371   9.488  10.973
 1172GLN    SC1 2648  12.278   9.332  10.785
 1173ASN     BB 2649  12.410   9.822  11.088
 1173ASN    SC1 2650  12.329  10.058  11.105
 1174GLY     BB 2651  12.477   9.732  11.458
 1175GLY     BB 2652  12.348   9.909  11.675
 1176SER     BB 2653  12.461   9.873  12.048
 1176SER    SC1 2654  12.456   9.998  12.197
 1177PRO     BB 2655  12.762   9.617  12.208
 1177PRO    SC1 2656  12.854   9.684  12.360
 1178CYS     BB 2657  12.470   9.394  12.528
 1178CYS    SC1 2658  12.251   9.381  12.431
 1179SER     BB 2659  12.351   9.555  12.856
 1179SER    SC1 2660  12.223   9.699  12.885
 1180GLY     BB 2661  12.607   9.347  13.153
 1181PRO     BB 2662  12.983   9.467  13.172
 1181PRO    SC1 2663  12.971   9.635  13.260
 1182ALA     BB 2664  13.252   9.307  13.002
 1183SER     BB 2665  13.551   9.161  13.307
 1183SER    SC1 2666  13.689   9.204  13.176
 1184GLU     BB 2667  13.409   9.235  13.590
 1184GLU    SC1 2668  13.140   9.270  13.596
 1185THR     BB 2669  13.607   9.247  13.873
 1185THR    SC1 2670  13.745   9.373  13.929
 1186LEU     BB 2671  13.546   9.113  14.261
 1186LEU    SC1 2672  13.283   9.123  14.286
 1187ASP     BB 2673  13.734   9.178  14.463
 1187ASP    SC1 2674  13.834   9.399  14.542
 1188CYS     BB 2675  13.809   8.903  14.668
 1188CYS    SC1 2676  13.774   8.841  14.898
 1189ILE     BB 2677   6.119  10.188  16.111
 1189ILE    SC1 2678   6.339  10.273  16.090
 1190SER     BB 2679   5.800  10.171  15.930
 1190SER    SC1 2680   5.680  10.021  15.897
 1191THR     BB 2681   5.772  10.300  15.458
 1191THR    SC1 2682   5.842  10.138  15.376
 1192ILE     BB 2683   5.557  10.569  15.411
 1192ILE    SC1 2684   5.642  10.671  15.257
 1193GLN     BB 2685   5.238  10.466  15.195
 1193GLN    SC1 2686   5.052  10.363  15.281
 1194PRO     BB 2687   5.318  10.534  14.839
 1194PRO    SC1 2688   5.287  10.420  14.691
 1195LYS     BB 2689   5.206  10.865  14.602
 1195LYS    SC1 2690   5.153  11.123  14.562
 1195LYS    SC2 2691   4.902  11.263  14.437
 1196ALA     BB 2692   4.927  10.673  14.417
 1197ASN     BB 2693   5.025  10.828  14.136
 1197ASN    SC1 2694   4.927  10.989  13.973
 1198PHE     BB 2695   5.267  10.648  14.035
 1198PHE    SC1 2696   5.523  10.444  13.893
 1198PHE    SC2 2697   5.313  10.335  13.854
 1198PHE    SC3 2698   5.517  10.208  13.849
 1199ASP     BB 2699   5.230  10.718  13.561
 1199ASP    SC1 2700   4.988  10.638  13.567
 1200ALA     BB 2701   5.499  10.512  13.442
 1201GLN     BB 2702   5.502  10.617  13.121
 1201GLN    SC1 2703   5.711  10.612  12.907
 1202GLN     BB 2704   5.513  10.945  13.248
 1202GLN    SC1 2705   5.542  11.163  13.009
 1203PHE     BB 2706   5.745  10.899  13.444
 1203PHE    SC1 2707   5.648  10.850  13.768
 1203PHE    SC2 2708   5.875  10.775  13.747
 1203PHE    SC3 2709   5.794  10.857  13.958
 1204ALA     BB 2710   6.027  10.874  13.204
 1205GLY     BB 2711   6.288  11.034  13.103
 1206THR     BB 2712   6.511  11.282  13.213
 1206THR    SC1 2713   6.669  11.314  13.103
 1207TRP     BB 2714   6.528  11.392  13.592
 1207TRP    SC1 2715   6.269  11.354  13.620
 1207TRP    SC2 2716   6.092  11.437  13.720
 1207TRP    SC3 2717   6.187  11.112  13.620
 1207TRP    SC4 2718   5.960  11.225  13.738
 1208LEU     BB 2719   6.792  11.517  13.788
 1208LEU    SC1 2720   6.775  11.781  13.791
 1209LEU     BB 2721   6.891  11.432  14.090
 1209LEU    SC1 2722   6.951  11.213  14.226
 1210VAL     BB 2723   6.952  11.659  14.337
 1210VAL    SC1 2724   6.971  11.851  14.285
 1211ALA     BB 2725   6.952  11.564  14.695
 1212VAL     BB 2726   6.988  11.305  14.944
 1212VAL    SC1 2727   7.143  11.178  14.937
 1213GLY     BB 2728   6.848  11.242  15.272
 1214SER     BB 2729   7.075  11.016  15.494
 1214SER    SC1 2730   7.236  11.045  15.389
 1215ALA     BB 2731   7.126  10.829  15.783
 1216CYS     BB 2732   7.462  10.570  15.524
 1216CYS    SC1 2733   7.296  10.423  15.431
 1217ARG     BB 2734   7.775  10.690  15.518
 1217ARG    SC1 2735   7.883  10.604  15.725
 1217ARG    SC2 2736   7.997  10.791  15.967
 1218PHE     BB 2737   7.925  10.831  15.262
 1218PHE    SC1 2738   8.000  10.956  14.928
 1218PHE    SC2 2739   8.168  10.830  15.042
 1218PHE    SC3 2740   8.231  10.984  14.870
 1219LEU     BB 2741   7.727  11.169  15.275
 1219LEU    SC1 2742   7.594  11.236  15.055
 1220GLN     BB 2743   7.904  11.291  15.467
 1220GLN    SC1 2744   7.898  11.515  15.601
 1221GLU     BB 2745   8.200  11.101  15.512
 1221GLU    SC1 2746   8.293  10.892  15.626
 1222GLN     BB 2747   8.386  11.242  15.286
 1222GLN    SC1 2748   8.559  11.362  15.347
 1223GLY     BB 2749   8.090  11.402  15.088
 1224HIS     BB 2750   8.275  11.527  14.834
 1224HIS    SC1 2751   8.466  11.554  14.858
 1224HIS    SC2 2752   8.656  11.587  14.877
 1224HIS    SC3 2753   8.706  11.391  14.802
 1225ARG     BB 2754   8.209  11.361  14.539
 1225ARG    SC1 2755   8.375  11.348  14.397
 1225ARG    SC2 2756   8.673  11.243  14.278
 1226ALA     BB 2757   7.863  11.406  14.445
 1227GLU     BB 2758   7.818  11.371  14.111
 1227GLU    SC1 2759   8.006  11.204  14.001
 1228ALA     BB 2760   7.653  11.494  13.918
 1229THR     BB 2761   7.372  11.207  13.783
 1229THR    SC1 2762   7.328  11.119  13.951
 1230THR     BB 2763   7.036  11.231  13.530
 1230THR    SC1 2764   7.081  11.349  13.382
 1231LEU     BB 2765   6.816  10.940  13.523
 1231LEU    SC1 2766   6.751  10.931  13.780
 1232HIS     BB 2767   6.683  10.775  13.310
 1232HIS    SC1 2768   6.679  10.784  13.115
 1232HIS    SC2 2769   6.703  10.799  12.924
 1232HIS    SC3 2770   6.648  10.593  12.893
 1233VAL     BB 2771   6.362  10.641  13.420
 1233VAL    SC1 2772   6.337  10.634  13.618
 1234ALA     BB 2773   6.188  10.480  13.167
 1235PRO     BB 2774   5.945  10.158  13.071
 1235PRO    SC1 2775   5.766  10.197  13.121
 1236GLN     BB 2776   6.050   9.838  13.077
 1236GLN    SC1 2777   6.251   9.659  13.053
 1237GLY     BB 2778   5.699   9.682  13.086
 1238THR     BB 2779   5.592   9.857  13.508
 1238THR    SC1 2780   5.473   9.989  13.428
 1239ALA     BB 2781   5.928   9.838  13.629
 1240MET     BB 2782   6.133  10.100  13.490
 1240MET    SC1 2783   5.969  10.323  13.565
 1241ALA     BB 2784   6.453  10.068  13.415
 1242VAL     BB 2785   6.694  10.307  13.572
 1242VAL    SC1 2786   6.752  10.432  13.717
 1243SER     BB 2787   7.008  10.466  13.348
 1243SER    SC1 2788   7.000  10.392  13.167
 1244THR     BB 2789   7.198  10.668  13.593
 1244THR    SC1 2790   7.199  10.696  13.786
 1245PHE     BB 2791   7.393  10.914  13.415
 1245PHE    SC1 2792   7.156  10.920  13.181
 1245PHE    SC2 2793   7.373  10.855  13.101
 1245PHE    SC3 2794   7.175  10.788  12.981
 1246ARG     BB 2795   7.707  10.969  13.598
 1246ARG    SC1 2796   7.754  10.807  13.776
 1246ARG    SC2 2797   7.715  10.838  14.092
 1247LYS     BB 2798   8.046  11.153  13.465
 1247LYS    SC1 2799   8.013  11.403  13.540
 1247LYS    SC2 2800   8.116  11.573  13.711
 1248LEU     BB 2801   8.310  10.940  13.654
 1248LEU    SC1 2802   8.405  10.764  13.829
 1249ASP     BB 2803   8.499  11.255  13.704
 1249ASP    SC1 2804   8.545  11.461  13.846
 1250GLY     BB 2805   8.476  11.455  13.340
 1251ILE     BB 2806   8.354  11.137  13.154
 1251ILE    SC1 2807   8.499  10.989  13.195
 1252CYS     BB 2808   7.990  10.963  13.129
 1252CYS    SC1 2809   7.917  11.059  12.921
 1253TRP     BB 2810   7.885  10.641  13.248
 1253TRP    SC1 2811   8.087  10.531  13.362
 1253TRP    SC2 2812   8.302  10.553  13.322
 1253TRP    SC3 2813   8.113  10.359  13.549
 1253TRP    SC4 2814   8.386  10.399  13.500
 1254GLN     BB 2815   7.573  10.451  13.250
 1254GLN    SC1 2816   7.466  10.367  13.007
 1255VAL     BB 2817   7.469  10.276  13.556
 1255VAL    SC1 2818   7.593  10.345  13.697
 1256ARG     BB 2819   7.163  10.059  13.506
 1256ARG    SC1 2820   7.236   9.963  13.276
 1256ARG    SC2 2821   7.306   9.922  12.974
 1257GLN     BB 2822   6.901   9.833  13.639
 1257GLN    SC1 2823   7.000   9.818  13.916
 1258LEU     BB 2824   6.614   9.725  13.630
 1258LEU    SC1 2825   6.449   9.613  13.455
 1259TYR     BB 2826   6.337   9.841  13.935
 1259TYR    SC1 2827   6.540  10.117  14.009
 1259TYR    SC2 2828   6.333  10.167  13.900
 1259TYR    SC3 2829   6.439  10.404  14.070
 1260GLY     BB 2830   6.202   9.617  13.979
 1261ASP     BB 2831   5.786   9.601  14.043
 1261ASP    SC1 2832   5.582   9.737  13.972
 1262THR     BB 2833   5.642   9.514  14.385
 1262THR    SC1 2834   5.788   9.523  14.514
 1263GLY     BB 2835   5.273   9.547  14.283
 1264VAL     BB 2836   5.238   9.818  14.484
 1264VAL    SC1 2837   5.117   9.858  14.639
 1265LEU     BB 2838   5.242  10.070  14.215
 1265LEU    SC1 2839   5.026  10.214  14.271
 1266GLY     BB 2840   5.537  10.285  14.335
 1267ARG     BB 2841   5.707  10.049  14.505
 1267ARG    SC1 2842   5.667   9.983  14.723
 1267ARG    SC2 2843   5.486  10.041  14.985
 1268PHE     BB 2844   6.003   9.941  14.312
 1268PHE    SC1 2845   6.040  10.266  14.221
 1268PHE    SC2 2846   5.896  10.158  14.063
 1268PHE    SC3 2847   5.925  10.396  14.055
 1269LEU     BB 2848   6.296   9.698  14.471
 1269LEU    SC1 2849   6.296   9.465  14.598
 1270LEU     BB 2850   6.625   9.554  14.253
 1270LEU    SC1 2851   6.759   9.754  14.364
 1271GLN     BB 2852   6.616   9.253  14.290
 1271GLN    SC1 2853   6.537   9.000  14.189
 1272ALA     BB 2854   6.858   9.191  14.508
 1273ARG     BB 2855   7.167   9.218  14.283
 1273ARG    SC1 2856   7.071   9.380  14.112
 1273ARG    SC2 2857   6.873   9.336  13.835
 1274ASP     BB 2858   7.532   9.196  14.456
 1274ASP    SC1 2859   7.681   9.302  14.278
 1275ALA     BB 2860   7.509   9.177  14.746
 1276ARG     BB 2861   7.343   9.442  14.881
 1276ARG    SC1 2862   7.216   9.586  14.674
 1276ARG    SC2 2863   7.420   9.688  14.380
 1277GLY     BB 2864   7.036   9.214  14.974
 1278ALA     BB 2865   6.740   9.472  14.824
 1279VAL     BB 2866   6.604   9.775  14.846
 1279VAL    SC1 2867   6.724   9.931  14.813
 1280HIS     BB 2868   6.244   9.866  14.902
 1280HIS    SC1 2869   6.089   9.805  15.002
 1280HIS    SC2 2870   5.925   9.750  15.088
 1280HIS    SC3 2871   5.938   9.552  15.003
 1281VAL     BB 2872   6.251  10.178  14.717
 1281VAL    SC1 2873   6.378  10.164  14.564
 1282VAL     BB 2874   5.952  10.378  14.785
 1282VAL    SC1 2875   5.877  10.354  14.969
 1283VAL     BB 2876   5.762  10.678  14.648
 1283VAL    SC1 2877   5.781  10.669  14.449
 1284ALA     BB 2878   5.663  10.992  14.797
 1285GLU     BB 2879   5.591  11.262  14.674
 1285GLU    SC1 2880   5.380  11.434  14.853
 1286THR     BB 2881   5.523  11.333  14.203
 1286THR    SC1 2882   5.411  11.176  14.171
 1287ASP     BB 2883   5.536  11.625  14.003
 1287ASP    SC1 2884   5.455  11.857  13.935
 1288TYR     BB 2885   5.557  11.454  13.678
 1288TYR    SC1 2886   5.370  11.211  13.637
 1288TYR    SC2 2887   5.347  11.351  13.443
 1288TYR    SC3 2888   5.083  11.206  13.518
 1289GLN     BB 2889   5.668  11.741  13.487
 1289GLN    SC1 2890   5.543  11.758  13.306
 1290SER     BB 2891   5.958  11.904  13.805
 1290SER    SC1 2892   6.014  12.077  13.875
 1291PHE     BB 2893   5.979  11.671  14.175
 1291PHE    SC1 2894   5.758  11.731  14.417
 1291PHE    SC2 2895   5.952  11.689  14.552
 1291PHE    SC3 2896   5.744  11.750  14.656
 1292ALA     BB 2897   5.981  11.322  14.243
 1293VAL     BB 2898   6.111  11.175  14.593
 1293VAL    SC1 2899   6.101  11.265  14.772
 1294LEU     BB 2900   6.224  10.853  14.619
 1294LEU    SC1 2901   6.299  10.640  14.480
 1295TYR     BB 2902   6.227  10.688  14.967
 1295TYR    SC1 2903   6.037  10.886  15.103
 1295TYR    SC2 2904   6.108  10.712  15.252
 1295TYR    SC3 2905   6.000  10.961  15.402
 1296LEU     BB 2906   6.453  10.402  15.010
 1296LEU    SC1 2907   6.620  10.508  14.833
 1297GLU     BB 2908   6.592  10.191  15.265
 1297GLU    SC1 2909   6.381  10.047  15.379
 1298ARG     BB 2910   6.855   9.938  15.302
 1298ARG    SC1 2911   7.041   9.814  15.170
 1298ARG    SC2 2912   7.352   9.988  15.196
 1299ALA     BB 2913   6.713   9.669  15.622
 1300GLY     BB 2914   6.683   9.992  15.846
 1301GLN     BB 2915   6.888  10.186  15.685
 1301GLN    SC1 2916   7.119  10.267  15.868
 1302LEU     BB 2917   6.649  10.507  15.525
 1302LEU    SC1 2918   6.489  10.700  15.612
 1303SER     BB 2919   6.793  10.768  15.274
 1303SER    SC1 2920   6.943  10.719  15.159
 1304VAL     BB 2921   6.560  11.016  15.063
 1304VAL    SC1 2922   6.446  11.072  15.217
 1305LYS     BB 2923   6.588  11.137  14.751
 1305LYS    SC1 2924   6.765  11.005  14.656
 1305LYS    SC2 2925   6.869  10.764  14.488
 1306LEU     BB 2926   6.512  11.454  14.550
 1306LEU    SC1 2927   6.503  11.716  14.516
 1307TYR     BB 2928   6.470  11.393  14.178
 1307TYR    SC1 2929   6.366  11.135  14.018
 1307TYR    SC2 2930   6.473  11.048  14.215
 1307TYR    SC3 2931   6.306  10.835  14.063
 1308ALA     BB 2932   6.378  11.733  13.998
 1309ARG     BB 2933   6.275  11.832  13.539
 1309ARG    SC1 2934   6.140  11.823  13.325
 1309ARG    SC2 2935   6.235  11.662  13.026
 1310SER     BB 2936   6.551  12.154  13.574
 1310SER    SC1 2937   6.510  12.275  13.428
 1311LEU     BB 2938   6.862  12.260  13.780
 1311LEU    SC1 2939   7.039  12.224  13.974
 1312PRO     BB 2940   6.683  12.538  13.939
 1312PRO    SC1 2941   6.660  12.726  13.952
 1313VAL     BB 2942   6.467  12.340  14.172
 1313VAL    SC1 2943   6.560  12.166  14.141
 1314SER     BB 2944   6.330  12.603  14.399
 1314SER    SC1 2945   6.327  12.774  14.307
 1315ASP     BB 2946   6.165  12.656  14.769
 1315ASP    SC1 2947   6.160  12.825  14.959
 1316SER     BB 2948   5.854  12.449  14.722
 1316SER    SC1 2949   5.699  12.414  14.836
 1317VAL     BB 2950   6.045  12.176  14.603
 1317VAL    SC1 2951   6.098  12.138  14.414
 1318LEU     BB 2952   6.308  12.229  14.857
 1318LEU    SC1 2953   6.515  12.226  14.692
 1319SER     BB 2954   6.108  12.280  15.108
 1319SER    SC1 2955   6.114  12.383  15.274
 1320GLY     BB 2956   5.921  11.997  15.046
 1321PHE     BB 2957   6.175  11.800  15.063
 1321PHE    SC1 2958   6.386  11.547  15.016
 1321PHE    SC2 2959   6.481  11.767  15.000
 1321PHE    SC3 2960   6.616  11.584  15.075
 1322GLU     BB 2961   6.252  11.894  15.387
 1322GLU    SC1 2962   6.475  12.067  15.440
 1323GLN     BB 2963   5.989  11.761  15.511
 1323GLN    SC1 2964   5.762  11.802  15.634
 1324ARG     BB 2965   6.035  11.444  15.398
 1324ARG    SC1 2966   5.872  11.432  15.180
 1324ARG    SC2 2967   5.612  11.260  15.235
 1325VAL     BB 2968   6.320  11.415  15.554
 1325VAL    SC1 2969   6.506  11.485  15.534
 1326GLN     BB 2970   6.173  11.472  15.863
 1326GLN    SC1 2971   6.230  11.730  15.921
 1327GLU     BB 2972   5.909  11.264  15.805
 1327GLU    SC1 2973   5.668  11.193  15.694
 1328ALA     BB 2974   6.225  11.014  15.846
 1329HIS     BB 2975   6.335  11.059  16.128
 1329HIS    SC1 2976   6.273  11.163  16.281
 1329HIS    SC2 2977   6.199  11.240  16.442
 1329HIS    SC3 2978   6.278  11.436  16.394
 1330LEU     BB 2979   6.644  11.267  16.011
 1330LEU    SC1 2980   6.723  11.098  15.822
 1331THR     BB 2981   6.751  11.590  16.132
 1331THR    SC1 2982   6.938  11.580  16.189
 1332GLU     BB 2983   6.751  11.838  15.837
 1332GLU    SC1 2984   6.590  12.128  15.994
 1333ASP     BB 2985   7.113  11.900  15.847
 1333ASP    SC1 2986   7.170  12.110  15.980
 1334GLN     BB 2987   7.167  11.548  15.697
 1334GLN    SC1 2988   7.419  11.501  15.652
 1335ILE     BB 2989   7.040  11.668  15.348
 1335ILE    SC1 2990   6.892  11.806  15.372
 1336PHE     BB 2991   7.270  11.651  15.132
 1336PHE    SC1 2992   7.460  11.912  15.196
 1336PHE    SC2 2993   7.583  11.715  15.257
 1336PHE    SC3 2994   7.669  11.932  15.312
 1337TYR     BB 2995   7.181  11.818  14.770
 1337TYR    SC1 2996   6.955  12.039  14.833
 1337TYR    SC2 2997   7.113  12.108  15.000
 1337TYR    SC3 2998   6.821  12.173  15.079
 1338PHE     BB 2999   7.369  11.759  14.430
 1338PHE    SC1 3000   7.437  11.448  14.566
 1338PHE    SC2 3001   7.372  11.441  14.335
 1338PHE    SC3 3002   7.423  11.238  14.452
 1339PRO     BB 3003   7.624  12.001  14.176
 1339PRO    SC1 3004   7.754  11.982  14.313
 1340LYS     BB 3005   7.527  12.220  13.945
 1340LYS    SC1 3006   7.517  12.458  14.011
 1340LYS    SC2 3007   7.586  12.724  14.145
 1341TYR     BB 3008   7.704  12.120  13.638
 1341TYR    SC1 3009   7.973  12.320  13.693
 1341TYR    SC2 3010   7.992  12.091  13.763
 1341TYR    SC3 3011   8.011  12.291  13.999
 1342GLY     BB 3012   7.682  11.873  13.424
 1343PHE     BB 3013   7.453  11.752  13.408
 1343PHE    SC1 3014   7.295  11.646  13.667
 1343PHE    SC2 3015   7.230  11.877  13.669
 1343PHE    SC3 3016   7.262  11.759  13.876
 1344CYS     BB 3017   7.518  11.417  13.066
 1344CYS    SC1 3018   7.612  11.312  13.260
 1345GLU     BB 3019   7.339  11.244  12.862
 1345GLU    SC1 3020   7.070  11.272  12.802
 1346ALA     BB 3021   7.463  10.876  12.636
 1347ALA     BB 3022   7.675  10.727  12.700
 1348ASP     BB 3023   7.864  10.612  12.511
 1348ASP    SC1 3024   7.847  10.635  12.258
 1349GLN     BB 3025   7.864  10.110  12.525
 1349GLN    SC1 3026   7.870  10.111  12.232
 1350PHE     BB 3027   8.186  10.120  12.612
 1350PHE    SC1 3028   8.331  10.356  12.472
 1350PHE    SC2 3029   8.319  10.172  12.318
 1350PHE    SC3 3030   8.331  10.397  12.236
 1351HIS     BB 3031   8.056  10.381  12.897
 1351HIS    SC1 3032   8.169  10.536  12.864
 1351HIS    SC2 3033   8.277  10.692  12.827
 1351HIS    SC3 3034   8.459  10.575  12.821
 1352VAL     BB 3035   7.858  10.113  13.134
 1352VAL    SC1 3036   7.820   9.962  13.009
 1353LEU     BB 3037   7.804   9.874  13.497
 1353LEU    SC1 3038   7.897   9.962  13.729
 1354ASP     BB 3039   7.606   9.673  13.422
 1354ASP    SC1 3040   7.625   9.586  13.183
 1355GLU     BB 3041   7.354   9.598  13.635
 1355GLU    SC1 3042   7.469   9.612  13.922
 1356VAL     BB 3043   7.004   9.562  13.443
 1356VAL    SC1 3044   6.913   9.441  13.312
 1357TYR     BB 3045  12.101  10.275  25.536
 1357TYR    SC1 3046  12.257  10.249  25.815
 1357TYR    SC2 3047  12.019  10.260  25.847
 1357TYR    SC3 3048  12.178  10.363  26.092
 1358PHE     BB 3049  11.781  10.296  25.295
 1358PHE    SC1 3050  11.516  10.185  25.473
 1358PHE    SC2 3051  11.635  10.320  25.632
 1358PHE    SC3 3052  11.512  10.127  25.706
 1359PRO     BB 3053  11.912  10.346  24.946
 1359PRO    SC1 3054  12.077  10.439  24.932
 1360GLU     BB 3055  11.722  10.357  24.633
 1360GLU    SC1 3056  11.670  10.649  24.651
 1361SER     BB 3057  11.925  10.320  24.344
 1361SER    SC1 3058  11.923  10.392  24.163
 1362TRP     BB 3059  12.287  10.205  24.429
 1362TRP    SC1 3060  12.393  10.046  24.620
 1362TRP    SC2 3061  12.494   9.855  24.661
 1362TRP    SC3 3062  12.474  10.164  24.831
 1362TRP    SC4 3063  12.607   9.921  24.874
 1363LEU     BB 3064  12.446  10.086  24.122
 1363LEU    SC1 3065  12.480   9.824  24.147
 1364TRP     BB 3066  12.526  10.239  23.892
 1364TRP    SC1 3067  12.656  10.462  23.838
 1364TRP    SC2 3068  12.862  10.540  23.846
 1364TRP    SC3 3069  12.563  10.649  23.692
 1364TRP    SC4 3070  12.825  10.746  23.710
 1365GLU     BB 3071  12.863  10.060  23.730
 1365GLU    SC1 3072  12.879   9.817  23.883
 1366VAL     BB 3073  13.039   9.972  23.461
 1366VAL    SC1 3074  13.140  10.099  23.344
 1367HIS     BB 3075  13.218   9.663  23.439
 1367HIS    SC1 3076  13.131   9.519  23.537
 1367HIS    SC2 3077  13.046   9.378  23.638
 1367HIS    SC3 3078  13.200   9.382  23.789
 1368LEU     BB 3079  13.493   9.405  23.218
 1368LEU    SC1 3080  13.631   9.629  23.188
 1369VAL     BB 3081  13.309   9.060  23.188
 1369VAL    SC1 3082  13.123   9.047  23.259
 1370PRO     BB 3083  13.566   8.802  23.072
 1370PRO    SC1 3084  13.748   8.786  23.021
 1371ARG     BB 3085  13.365   8.530  23.031
 1371ARG    SC1 3086  13.271   8.303  22.959
 1371ARG    SC2 3087  13.364   8.056  22.777
 1372ARG     BB 3088  13.259   8.592  23.427
 1372ARG    SC1 3089  13.208   8.365  23.464
 1372ARG    SC2 3090  13.313   8.133  23.675
 1373LYS     BB 3091  13.294   8.818  23.681
 1373LYS    SC1 3092  13.478   8.970  23.656
 1373LYS    SC2 3093  13.697   9.023  23.483
 1374GLN     BB 3094  13.081   8.907  23.973
 1374GLN    SC1 3095  13.298   8.881  24.167
 1375LEU     BB 3096  12.892   9.126  24.140
 1375LEU    SC1 3097  12.746   9.312  24.020
 1376GLN     BB 3098  12.896   9.124  24.418
 1376GLN    SC1 3099  13.042   9.041  24.594
 1377PHE     BB 3100  12.631   9.339  24.544
 1377PHE    SC1 3101  12.331   9.252  24.371
 1377PHE    SC2 3102  12.426   9.055  24.469
 1377PHE    SC3 3103  12.190   9.067  24.428
 1378ALA     BB 3104  12.546   9.423  24.859
 1379LEU     BB 3105  12.267   9.420  24.960
 1379LEU    SC1 3106  12.111   9.223  24.878
 1380PRO     BB 3107  12.143   9.732  25.123
 1380PRO    SC1 3108  12.113   9.880  25.008
 1381ASP     BB 3109  11.889   9.843  25.413
 1381ASP    SC1 3110  12.032   9.768  25.610
 1382SER     BB 3111  11.561   9.812  25.187
 1382SER    SC1 3112  11.578   9.912  25.021
 1383LEU     BB 3113  11.350   9.601  25.286
 1383LEU    SC1 3114  11.195   9.613  25.501
 1384THR     BB 3115  11.154   9.570  24.897
 1384THR    SC1 3116  11.052   9.716  24.819
 1385THR     BB 3117  11.239   9.356  24.578
 1385THR    SC1 3118  11.136   9.257  24.446
 1386TRP     BB 3119  11.523   9.546  24.491
 1386TRP    SC1 3120  11.763   9.615  24.573
 1386TRP    SC2 3121  11.884   9.798  24.590
 1386TRP    SC3 3122  11.958   9.460  24.518
 1386TRP    SC4 3123  12.107   9.696  24.541
 1387GLU     BB 3124  11.662   9.462  24.149
 1387GLU    SC1 3125  11.481   9.446  23.956
 1388ILE     BB 3126  11.964   9.459  23.994
 1388ILE    SC1 3127  12.184   9.433  23.947
 1389GLN     BB 3128  11.940   9.548  23.558
 1389GLN    SC1 3129  11.807   9.792  23.627
 1390GLY     BB 3130  12.207   9.467  23.330
 1391VAL     BB 3131  12.382   9.617  23.006
 1391VAL    SC1 3132  12.295   9.797  22.991
 1392GLY     BB 3133  12.624   9.459  22.808
 1393ILE     BB 3134  12.772   9.592  22.550
 1393ILE    SC1 3135  12.687   9.769  22.451
 1394SER     BB 3136  13.060   9.415  22.345
 1394SER    SC1 3137  13.252   9.380  22.342
 1395ASN     BB 3138  13.099   9.391  21.892
 1395ASN    SC1 3139  13.336   9.357  21.821
 1396THR     BB 3140  12.803   9.167  21.901
 1396THR    SC1 3141  12.714   9.075  21.754
 1397GLY     BB 3142  12.611   9.487  22.043
 1398ILE     BB 3143  12.296   9.546  22.265
 1398ILE    SC1 3144  12.152   9.720  22.240
 1399CYS     BB 3145  12.219   9.362  22.518
 1399CYS    SC1 3146  12.364   9.171  22.506
 1400VAL     BB 3147  11.954   9.405  22.831
 1400VAL    SC1 3148  11.859   9.576  22.791
 1401ALA     BB 3149  11.921   9.194  23.061
 1402ASP     BB 3150  11.663   9.018  23.159
 1402ASP    SC1 3151  11.547   8.831  23.030
 1403THR     BB 3152  11.584   9.163  23.506
 1403THR    SC1 3153  11.391   9.166  23.532
 1404VAL     BB 3154  11.720   9.040  23.873
 1404VAL    SC1 3155  11.919   9.029  23.870
 1405LYS     BB 3156  11.437   9.000  24.139
 1405LYS    SC1 3157  11.239   9.047  23.978
 1405LYS    SC2 3158  11.011   9.215  23.991
 1406ALA     BB 3159  11.562   9.011  24.474
 1407LYS     BB 3160  11.335   8.950  24.726
 1407LYS    SC1 3161  11.189   8.789  24.622
 1407LYS    SC2 3162  11.072   8.544  24.571
 1408VAL     BB 3163  11.515   9.120  25.023
 1408VAL    SC1 3164  11.660   9.235  24.945
 1409PHE     BB 3165  11.396   9.010  25.311
 1409PHE    SC1 3166  11.143   8.815  25.429
 1409PHE    SC2 3167  11.109   8.837  25.192
 1409PHE    SC3 3168  10.946   8.723  25.327
 1410LYS     BB 3169  11.397   9.084  25.752
 1410LYS    SC1 3170  11.565   9.229  25.840
 1410LYS    SC2 3171  11.796   9.407  25.924
 1411ASP     BB 3172  11.200   8.878  25.902
 1411ASP    SC1 3173  11.284   8.665  26.015
 1412VAL     BB 3174  10.989   9.185  26.104
 1412VAL    SC1 3175  11.039   9.133  26.291
 1413PHE     BB 3176  11.063   9.565  26.089
 1413PHE    SC1 3177  11.385   9.613  26.059
 1413PHE    SC2 3178  11.271   9.763  25.910
 1413PHE    SC3 3179  11.503   9.797  25.960
 1414LEU     BB 3180  10.870   9.827  26.150
 1414LEU    SC1 3181  10.742   9.991  26.314
 1415GLU     BB 3182  10.787   9.972  25.845
 1415GLU    SC1 3183  10.959   9.990  25.617
 1416MET     BB 3184  10.598  10.269  25.845
 1416MET    SC1 3185  10.756  10.468  25.906
 1417ASN     BB 3186  10.373  10.573  25.666
 1417ASN    SC1 3187  10.143  10.535  25.576
 1418ILE     BB 3188  10.603  10.857  25.553
 1418ILE    SC1 3189  10.808  10.825  25.587
 1419PRO     BB 3190  10.418  11.138  25.452
 1419PRO    SC1 3191  10.360  11.245  25.599
 1420TYR     BB 3192  10.602  11.285  25.147
 1420TYR    SC1 3193  10.923  11.143  25.146
 1420TYR    SC2 3194  10.873  11.221  25.367
 1420TYR    SC3 3195  11.144  11.072  25.352
 1421SER     BB 3196  10.711  11.704  25.316
 1421SER    SC1 3197  10.813  11.789  25.173
 1422VAL     BB 3198  10.536  11.808  25.576
 1422VAL    SC1 3199  10.406  11.700  25.683
 1423VAL     BB 3200  10.423  12.148  25.649
 1423VAL    SC1 3201  10.327  12.283  25.536
 1424ARG     BB 3202  10.619  12.264  25.957
 1424ARG    SC1 3203  10.760  12.444  26.008
 1424ARG    SC2 3204  10.739  12.618  26.298
 1425GLY     BB 3205  10.367  12.289  26.224
 1426GLU     BB 3206  10.161  12.140  26.128
 1426GLU    SC1 3207  10.024  11.997  25.878
 1427GLN     BB 3208  10.071  11.745  26.308
 1427GLN    SC1 3209   9.945  11.767  26.547
 1428ILE     BB 3210  10.064  11.392  26.087
 1428ILE    SC1 3211  10.261  11.410  26.036
 1429GLN     BB 3212   9.969  11.112  26.277
 1429GLN    SC1 3213   9.786  10.933  26.254
 1430LEU     BB 3214  10.265  10.868  26.178
 1430LEU    SC1 3215  10.433  10.986  26.010
 1431LYS     BB 3216  10.114  10.573  26.128
 1431LYS    SC1 3217   9.892  10.532  25.983
 1431LYS    SC2 3218   9.670  10.593  25.801
 1432GLY     BB 3219  10.284  10.274  25.948
 1433THR     BB 3220  10.327   9.849  26.100
 1433THR    SC1 3221  10.323   9.800  25.912
 1434VAL     BB 3222  10.523   9.574  26.279
 1434VAL    SC1 3223  10.655   9.475  26.391
 1435TYR     BB 3224  10.543   9.281  25.953
 1435TYR    SC1 3225  10.722   9.468  25.754
 1435TYR    SC2 3226  10.516   9.389  25.659
 1435TYR    SC3 3227  10.697   9.533  25.452
 1436ASN     BB 3228  10.567   9.016  26.115
 1436ASN    SC1 3229  10.525   8.992  26.360
 1437TYR     BB 3230  10.746   8.670  26.021
 1437TYR    SC1 3231  10.664   8.633  25.670
 1437TYR    SC2 3232  10.807   8.812  25.743
 1437TYR    SC3 3233  10.575   8.909  25.561
 1438ARG     BB 3234  10.811   8.541  26.283
 1438ARG    SC1 3235  10.909   8.699  26.472
 1438ARG    SC2 3236  11.258   8.759  26.491
 1439THR     BB 3237  10.631   8.218  26.391
 1439THR    SC1 3238  10.601   8.028  26.356
 1440SER     BB 3239  10.538   8.352  26.716
 1440SER    SC1 3240  10.600   8.296  26.893
 1441GLY     BB 3241  10.406   8.756  26.809
 1442MET     BB 3242  10.556   8.933  26.907
 1442MET    SC1 3243  10.744   9.054  26.766
 1443GLN     BB 3244  10.559   9.225  27.169
 1443GLN    SC1 3245  10.551   9.112  27.410
 1444PHE     BB 3246  10.713   9.544  27.119
 1444PHE    SC1 3247  10.433   9.672  26.925
 1444PHE    SC2 3248  10.631   9.632  26.796
 1444PHE    SC3 3249  10.459   9.775  26.709
 1445CYS     BB 3250  10.753   9.935  27.251
 1445CYS    SC1 3251  10.811   9.966  27.482
 1446VAL     BB 3252  10.805  10.177  27.009
 1446VAL    SC1 3253  10.754  10.150  26.817
 1447LYS     BB 3254  10.946  10.451  27.169
 1447LYS    SC1 3255  11.158  10.438  27.292
 1447LYS    SC2 3256  11.291  10.175  27.378
 1448MET     BB 3257  11.015  10.694  26.903
 1448MET    SC1 3258  10.891  10.911  26.670
 1449SER     BB 3259  11.320  10.785  26.942
 1449SER    SC1 3260  11.462  10.768  27.074
 1450ALA     BB 3261  11.365  11.137  26.766
 1451VAL     BB 3262  11.537  11.476  26.708
 1451VAL    SC1 3263  11.655  11.504  26.549
 1452GLU     BB 3264  11.429  11.753  26.891
 1452GLU    SC1 3265  11.224  11.631  27.073
 1453GLY     BB 3266  11.263  11.917  26.568
 1454ILE     BB 3267  10.980  11.698  26.609
 1454ILE    SC1 3268  10.980  11.465  26.660
 1455CYS     BB 3269  10.732  11.774  26.895
 1455CYS    SC1 3270  10.708  11.946  27.061
 1456THR     BB 3271  10.556  11.447  27.027
 1456THR    SC1 3272  10.620  11.293  26.926
 1457SER     BB 3273  10.295  11.306  27.266
 1457SER    SC1 3274  10.110  11.367  27.254
 1458GLU     BB 3275  10.504  11.095  27.360
 1458GLU    SC1 3276  10.658  10.905  27.271
 1459SER     BB 3277  10.739  11.280  27.606
 1459SER    SC1 3278  10.808  11.432  27.506
 1460PRO     BB 3279  10.835  11.288  27.974
 1460PRO    SC1 3280  10.681  11.280  28.085
 1461VAL     BB 3281  11.086  11.083  27.973
 1461VAL    SC1 3282  11.280  11.117  28.009
 1462ILE     BB 3283  11.174  10.699  28.188
 1462ILE    SC1 3284  10.971  10.647  28.198
 1463ASP     BB 3285  11.435  10.663  28.285
 1463ASP    SC1 3286  11.623  10.611  28.449
 1464HIS     BB 3287  11.683  10.905  28.065
 1464HIS    SC1 3288  11.791  10.753  28.007
 1464HIS    SC2 3289  11.903  10.617  27.927
 1464HIS    SC3 3290  11.771  10.459  27.991
 1465GLN     BB 3291  11.703  11.130  27.743
 1465GLN    SC1 3292  11.830  11.431  27.688
 1466GLY     BB 3293  11.669  10.967  27.562
 1467THR     BB 3294  11.392  10.734  27.633
 1467THR    SC1 3295  11.387  10.565  27.730
 1468LYS     BB 3296  11.059  10.887  27.566
 1468LYS    SC1 3297  11.109  10.969  27.352
 1468LYS    SC2 3298  11.029  11.167  27.136
 1469SER     BB 3299  10.901  10.616  27.679
 1469SER    SC1 3300  10.921  10.425  27.712
 1470SER     BB 3301  10.592  10.745  27.912
 1470SER    SC1 3302  10.497  10.889  27.820
 1471LYS     BB 3303  10.542  10.460  28.057
 1471LYS    SC1 3304  10.370  10.521  28.278
 1471LYS    SC2 3305  10.215  10.733  28.426
 1472CYS     BB 3306  10.472  10.194  27.858
 1472CYS    SC1 3307  10.594  10.002  27.935
 1473VAL     BB 3308  10.212   9.967  27.603
 1473VAL    SC1 3309  10.139  10.104  27.477
 1474ARG     BB 3310  10.440   9.664  27.468
 1474ARG    SC1 3311  10.602   9.587  27.638
 1474ARG    SC2 3312  10.931   9.467  27.585
 1475GLN     BB 3313  10.170   9.533  27.293
 1475GLN    SC1 3314   9.973   9.716  27.250
 1476LYS     BB 3315  10.177   9.245  27.102
 1476LYS    SC1 3316  10.117   9.049  27.191
 1476LYS    SC2 3317   9.947   8.837  27.145
 1477VAL     BB 3318  10.176   9.151  26.694
 1477VAL    SC1 3319  10.307   9.289  26.632
 1478GLU     BB 3320  10.033   8.871  26.583
 1478GLU    SC1 3321   9.728   8.813  26.705
 1479GLY     BB 3322  10.241   8.612  26.537
 1480SER     BB 3323  10.365   8.529  26.112
 1480SER    SC1 3324  10.291   8.364  26.039
 1481SER     BB 3325  10.135   8.894  26.025
 1481SER    SC1 3326  10.167   8.875  25.833
 1482SER     BB 3327  10.104   9.307  26.115
 1482SER    SC1 3328  10.063   9.391  25.944
 1483HIS     BB 3329  10.026   9.600  26.362
 1483HIS    SC1 3330  10.005   9.643  26.551
 1483HIS    SC2 3331  10.004   9.684  26.740
 1483HIS    SC3 3332   9.811   9.780  26.726
 1484LEU     BB 3333   9.927   9.997  26.286
 1484LEU    SC1 3334   9.714  10.104  26.403
 1485VAL     BB 3335  10.155  10.133  26.495
 1485VAL    SC1 3336  10.334  10.211  26.450
 1486THR     BB 3337   9.996  10.553  26.510
 1486THR    SC1 3338   9.840  10.530  26.625
 1487PHE     BB 3339  10.243  10.873  26.580
 1487PHE    SC1 3340  10.405  10.796  26.872
 1487PHE    SC2 3341  10.398  10.631  26.698
 1487PHE    SC3 3342  10.531  10.593  26.893
 1488THR     BB 3343  10.216  11.177  26.624
 1488THR    SC1 3344  10.142  11.321  26.733
 1489VAL     BB 3345  10.505  11.412  26.467
 1489VAL    SC1 3346  10.622  11.281  26.371
 1490LEU     BB 3347  10.446  11.707  26.493
 1490LEU    SC1 3348  10.379  11.937  26.607
 1491PRO     BB 3349  10.715  11.845  26.270
 1491PRO    SC1 3350  10.659  11.770  26.105
 1492LEU     BB 3351  10.862  12.114  26.382
 1492LEU    SC1 3352  10.783  12.202  26.619
 1493GLU     BB 3353  11.165  12.256  26.199
 1493GLU    SC1 3354  11.243  12.515  26.316
 1494LEU     BB 3355  11.307  12.298  25.844
 1494LEU    SC1 3356  11.304  12.562  25.821
 1495GLY     BB 3357  11.436  12.058  25.667
 1496LEU     BB 3358  11.536  11.658  25.670
 1496LEU    SC1 3359  11.800  11.631  25.670
 1497HIS     BB 3360  11.546  11.492  26.057
 1497HIS    SC1 3361  11.373  11.545  26.128
 1497HIS    SC2 3362  11.201  11.580  26.209
 1497HIS    SC3 3363  11.187  11.773  26.115
 1498ASN     BB 3364  11.654  11.158  26.179
 1498ASN    SC1 3365  11.762  11.063  26.384
 1499ILE     BB 3366  11.294  10.972  26.358
 1499ILE    SC1 3367  11.139  11.113  26.245
 1500ASN     BB 3368  11.382  10.685  26.466
 1500ASN    SC1 3369  11.604  10.606  26.550
 1501PHE     BB 3370  11.093  10.444  26.552
 1501PHE    SC1 3371  10.922  10.594  26.324
 1501PHE    SC2 3372  10.769  10.491  26.477
 1501PHE    SC3 3373  10.689  10.652  26.318
 1502SER     BB 3374  11.251  10.231  26.763
 1502SER    SC1 3375  11.396  10.299  26.875
 1503LEU     BB 3376  11.174   9.884  26.821
 1503LEU    SC1 3377  11.052   9.776  26.612
 1504GLU     BB 3378  11.248   9.685  27.081
 1504GLU    SC1 3379  11.262   9.697  27.333
 1505THR     BB 3380  11.112   9.365  26.966
 1505THR    SC1 3381  11.142   9.329  26.776
 1506TRP     BB 3382  11.237   9.090  27.204
 1506TRP    SC1 3383  11.106   8.884  27.116
 1506TRP    SC2 3384  11.106   8.725  26.964
 1506TRP    SC3 3385  10.903   8.797  27.244
 1506TRP    SC4 3386  10.901   8.605  27.040
 1507PHE     BB 3387  11.585   8.964  27.040
 1507PHE    SC1 3388  11.909   8.966  27.099
 1507PHE    SC2 3389  11.838   8.741  27.143
 1507PHE    SC3 3390  12.049   8.782  27.035
 1508GLY     BB 3391  11.568   9.171  26.839
 1509LYS     BB 3392  11.623   9.549  26.917
 1509LYS    SC1 3393  11.728   9.544  27.137
 1509LYS    SC2 3394  11.675   9.407  27.364
 1510GLU     BB 3395  11.537   9.681  26.584
 1510GLU    SC1 3396  11.759   9.494  26.466
 1511ILE     BB 3397  11.624  10.040  26.499
 1511ILE    SC1 3398  11.802  10.128  26.539
 1512LEU     BB 3399  11.508  10.257  26.206
 1512LEU    SC1 3400  11.251  10.195  26.188
 1513VAL     BB 3401  11.614  10.534  26.088
 1513VAL    SC1 3402  11.768  10.661  26.083
 1514LYS     BB 3403  11.340  10.692  25.889
 1514LYS    SC1 3404  11.219  10.521  25.726
 1514LYS    SC2 3405  11.089  10.410  25.490
 1515THR     BB 3406  11.373  11.120  25.794
 1515THR    SC1 3407  11.541  11.104  25.695
 1516LEU     BB 3408  11.107  11.347  25.758
 1516LEU    SC1 3409  10.865  11.320  25.864
 1517ARG     BB 3410  11.141  11.624  25.584
 1517ARG    SC1 3411  11.210  11.606  25.356
 1517ARG    SC2 3412  11.244  11.462  25.063
 1518VAL     BB 3413  11.022  12.020  25.573
 1518VAL    SC1 3414  10.927  12.002  25.748
 1519VAL     BB 3415  10.821  12.247  25.339
 1519VAL    SC1 3416  10.890  12.277  25.154
 1520PRO     BB 3417  10.729  12.600  25.530
 1520PRO    SC1 3418  10.906  12.668  25.546
 1521GLU     BB 3419  10.455  12.772  25.588
 1521GLU    SC1 3420  10.337  12.687  25.833
 1522GLY     BB 3421  10.236  12.911  25.335
 1523VAL     BB 3422  10.202  13.016  25.008
 1523VAL    SC1 3423  10.011  13.035  24.952
 1524LYS     BB 3424  10.439  12.967  24.771
 1524LYS    SC1 3425  10.533  12.767  24.651
 1524LYS    SC2 3426  10.684  12.727  24.405
 1525ARG     BB 3427  10.535  13.235  24.542
 1525ARG    SC1 3428  10.442  13.448  24.508
 1525ARG    SC2 3429  10.204  13.584  24.322
 1526GLU     BB 3430  10.810  13.227  24.246
 1526GLU    SC1 3431  10.766  12.983  24.024
 1527SER     BB 3432  10.871  13.567  24.201
 1527SER    SC1 3433  10.904  13.736  24.293
 1528TYR     BB 3434  10.998  13.551  23.878
 1528TYR    SC1 3435  11.083  13.409  23.589
 1528TYR    SC2 3436  10.895  13.298  23.688
 1528TYR    SC3 3437  11.027  13.131  23.462
 1529SER     BB 3438  11.218  13.838  23.833
 1529SER    SC1 3439  11.285  13.913  24.000
 1530GLY     BB 3440  11.429  13.871  23.502
 1531VAL     BB 3441  11.562  14.110  23.285
 1531VAL    SC1 3442  11.680  14.270  23.309
 1532THR     BB 3443  11.697  14.135  22.872
 1532THR    SC1 3444  11.574  14.275  22.813
 1533LEU     BB 3445  12.103  14.215  22.826
 1533LEU    SC1 3446  12.263  14.178  23.034
 1534ASP     BB 3447  12.084  14.417  22.526
 1534ASP    SC1 3448  11.852  14.500  22.461
 1535PRO     BB 3449  12.439  14.578  22.532
 1535PRO    SC1 3450  12.528  14.411  22.521
 1536ARG     BB 3451  12.377  14.746  22.190
 1536ARG    SC1 3452  12.528  14.598  22.047
 1536ARG    SC2 3453  12.751  14.708  21.847
 1537GLY     BB 3454  12.104  14.909  22.237
 1538ILE     BB 3455  11.952  14.715  21.972
 1538ILE    SC1 3456  11.945  14.479  21.990
 1539TYR     BB 3457  11.612  14.777  22.128
 1539TYR    SC1 3458  11.304  14.669  21.952
 1539TYR    SC2 3459  11.431  14.480  22.028
 1539TYR    SC3 3460  11.188  14.399  21.854
 1540GLY     BB 3461  11.631  15.021  22.255
 1541THR     BB 3462  11.875  15.214  22.485
 1541THR    SC1 3463  11.875  15.409  22.482
 1542ILE     BB 3464  12.136  14.920  22.611
 1542ILE    SC1 3465  12.325  15.019  22.632
 1543SER     BB 3466  12.132  14.678  22.920
 1543SER    SC1 3467  11.956  14.639  22.995
 1544ARG     BB 3468  12.420  14.616  23.004
 1544ARG    SC1 3469  12.664  14.673  23.000
 1544ARG    SC2 3470  12.896  14.760  23.214
 1545ARG     BB 3471  12.402  14.594  23.431
 1545ARG    SC1 3472  12.527  14.752  23.574
 1545ARG    SC2 3473  12.597  14.776  23.879
 1546LYS     BB 3474  12.072  14.510  23.641
 1546LYS    SC1 3475  11.859  14.606  23.670
 1546LYS    SC2 3476  11.738  14.861  23.766
 1547GLU     BB 3477  12.171  14.484  24.013
 1547GLU    SC1 3478  12.192  14.696  24.091
 1548PHE     BB 3479  11.884  14.267  24.135
 1548PHE    SC1 3480  11.973  14.046  23.899
 1548PHE    SC2 3481  11.752  14.119  23.842
 1548PHE    SC3 3482  11.860  13.949  23.711
 1549PRO     BB 3483  11.836  14.042  24.417
 1549PRO    SC1 3484  11.689  13.927  24.378
 1550TYR     BB 3485  11.829  14.120  24.768
 1550TYR    SC1 3486  11.763  13.852  24.908
 1550TYR    SC2 3487  11.818  14.009  25.082
 1550TYR    SC3 3488  11.669  13.759  25.188
 1551ARG     BB 3489  11.481  14.291  24.912
 1551ARG    SC1 3490  11.429  14.402  24.709
 1551ARG    SC2 3491  11.314  14.708  24.681
 1552ILE     BB 3492  11.262  14.115  25.114
 1552ILE    SC1 3493  11.224  13.915  25.180
 1553PRO     BB 3494  10.812  14.099  25.077
 1553PRO    SC1 3495  10.789  13.952  24.958
 1554LEU     BB 3496  10.675  14.180  25.374
 1554LEU    SC1 3497  10.649  14.328  25.592
 1555ASP     BB 3498  10.538  13.778  25.438
 1555ASP    SC1 3499  10.289  13.834  25.420
 1556LEU     BB 3500  10.744  13.647  25.473
 1556LEU    SC1 3501  10.920  13.552  25.299
 1557VAL     BB 3502  10.662  13.371  25.658
 1557VAL    SC1 3503  10.595  13.213  25.555
 1558PRO     BB 3504  10.985  13.463  25.934
 1558PRO    SC1 3505  11.047  13.447  26.113
 1559LYS     BB 3506  11.333  13.180  25.865
 1559LYS    SC1 3507  11.380  13.003  26.026
 1559LYS    SC2 3508  11.237  12.975  26.325
 1560THR     BB 3509  11.240  13.059  25.486
 1560THR    SC1 3510  11.057  13.124  25.468
 1561GLU     BB 3511  11.514  13.170  25.312
 1561GLU    SC1 3512  11.602  12.903  25.213
 1562ILE     BB 3513  11.394  13.312  24.989
 1562ILE    SC1 3514  11.446  13.482  24.845
 1563LYS     BB 3515  11.551  13.049  24.690
 1563LYS    SC1 3516  11.524  12.796  24.696
 1563LYS    SC2 3517  11.461  12.568  24.883
 1564ARG     BB 3518  11.711  13.203  24.425
 1564ARG    SC1 3519  11.850  13.404  24.493
 1564ARG    SC2 3520  12.057  13.633  24.593
 1565ILE     BB 3521  11.765  13.046  24.126
 1565ILE    SC1 3522  11.726  12.823  24.122
 1566LEU     BB 3523  11.895  13.162  23.799
 1566LEU    SC1 3524  12.122  13.297  23.776
 1567SER     BB 3525  11.897  13.052  23.437
 1567SER    SC1 3526  11.799  12.896  23.371
 1568VAL     BB 3527  12.008  13.254  23.125
 1568VAL    SC1 3528  12.186  13.343  23.137
 1569LYS     BB 3529  11.887  13.228  22.753
 1569LYS    SC1 3530  11.689  13.066  22.689
 1569LYS    SC2 3531  11.496  13.018  22.466
 1570GLY     BB 3532  12.067  13.339  22.525
 1571LEU     BB 3533  11.815  13.455  22.280
 1571LEU    SC1 3534  11.554  13.488  22.308
 1572LEU     BB 3535  11.921  13.345  21.955
 1572LEU    SC1 3536  11.731  13.161  21.946
 1573VAL     BB 3537  11.952  13.513  21.621
 1573VAL    SC1 3538  11.972  13.708  21.581
 1574GLY     BB 3539  11.751  13.331  21.337
 1575GLU     BB 3540  11.898  13.298  21.109
 1575GLU    SC1 3541  12.137  13.051  21.143
 1576ILE     BB 3542  12.003  13.469  20.821
 1576ILE    SC1 3543  12.182  13.608  20.854
 1577LEU     BB 3544  11.996  13.535  20.413
 1577LEU    SC1 3545  11.807  13.710  20.352
 1578SER     BB 3546  12.271  13.726  20.282
 1578SER    SC1 3547  12.413  13.806  20.390
 1579ALA     BB 3548  12.125  14.012  20.042
 1580VAL     BB 3549  12.469  14.214  19.856
 1580VAL    SC1 3550  12.558  14.036  19.872
 1581LEU     BB 3551  12.557  14.459  19.625
 1581LEU    SC1 3552  12.466  14.702  19.575
 1582SER     BB 3553  12.757  14.248  19.349
 1582SER    SC1 3554  12.865  14.132  19.463
 1583GLN     BB 3555  12.973  14.362  19.029
 1583GLN    SC1 3556  13.247  14.342  19.074
 1584GLU     BB 3557  12.786  14.558  18.937
 1584GLU    SC1 3558  12.639  14.551  18.658
 1585GLY     BB 3559  12.861  14.793  19.188
 1586ILE     BB 3560  13.113  14.870  18.946
 1586ILE    SC1 3561  13.321  14.927  18.884
 1587ASN     BB 3562  12.869  15.011  18.730
 1587ASN    SC1 3563  12.856  15.018  18.480
 1588ILE     BB 3564  12.720  15.300  19.009
 1588ILE    SC1 3565  12.580  15.467  19.048
 1589LEU     BB 3566  13.047  15.375  19.103
 1589LEU    SC1 3567  13.105  15.192  19.285
 1590THR     BB 3568  13.123  15.367  18.765
 1590THR    SC1 3569  13.232  15.385  18.604
 1591HIS     BB 3570  12.763  15.535  18.623
 1591HIS    SC1 3571  12.635  15.428  18.521
 1591HIS    SC2 3572  12.501  15.333  18.420
 1591HIS    SC3 3573  12.385  15.292  18.598
 1592LEU     BB 3574  12.821  15.820  18.333
 1592LEU    SC1 3575  12.827  15.677  18.110
 1593PRO     BB 3576  12.645  16.094  18.283
 1593PRO    SC1 3577  12.510  16.069  18.151
 1594LYS     BB 3578  12.632  16.434  18.443
 1594LYS    SC1 3579  12.786  16.630  18.501
 1594LYS    SC2 3580  12.779  16.882  18.675
 1595GLY     BB 3581  12.318  16.666  18.330
 1596SER     BB 3582  11.900  16.793  18.253
 1596SER    SC1 3583  11.848  16.694  18.094
 1597ALA     BB 3584  11.815  16.791  18.603
 1598GLU     BB 3585  12.038  16.745  18.779
 1598GLU    SC1 3586  12.292  16.969  18.727
 1599ALA     BB 3587  12.211  16.414  18.621
 1600GLU     BB 3588  12.490  16.464  18.828
 1600GLU    SC1 3589  12.743  16.426  18.977
 1601LEU     BB 3590  12.236  16.409  19.138
 1601LEU    SC1 3591  12.399  16.462  19.339
 1602MET     BB 3592  12.135  16.082  19.025
 1602MET    SC1 3593  11.929  15.968  18.851
 1603SER     BB 3594  12.447  15.954  18.934
 1603SER    SC1 3595  12.533  15.957  18.759
 1604VAL     BB 3596  12.599  16.050  19.241
 1604VAL    SC1 3597  12.799  16.059  19.253
 1605VAL     BB 3598  12.308  15.951  19.443
 1605VAL    SC1 3599  12.159  16.063  19.515
 1606PRO     BB 3600  12.391  15.619  19.452
 1606PRO    SC1 3601  12.304  15.450  19.454
 1607VAL     BB 3602  12.762  15.690  19.586
 1607VAL    SC1 3603  12.879  15.627  19.436
 1608PHE     BB 3604  12.680  15.804  19.891
 1608PHE    SC1 3605  12.610  16.139  19.953
 1608PHE    SC2 3606  12.712  16.116  19.737
 1608PHE    SC3 3607  12.555  16.293  19.777
 1609TYR     BB 3608  12.508  15.504  19.964
 1609TYR    SC1 3609  12.341  15.394  20.216
 1609TYR    SC2 3610  12.408  15.619  20.265
 1609TYR    SC3 3611  12.279  15.477  20.508
 1610VAL     BB 3612  12.774  15.324  19.810
 1610VAL    SC1 3613  12.794  15.180  19.671
 1611PHE     BB 3614  13.021  15.438  20.032
 1611PHE    SC1 3615  13.384  15.384  20.054
 1611PHE    SC2 3616  13.306  15.565  20.192
 1611PHE    SC3 3617  13.541  15.514  20.181
 1612HIS     BB 3618  12.824  15.357  20.299
 1612HIS    SC1 3619  12.765  15.418  20.474
 1612HIS    SC2 3620  12.710  15.494  20.643
 1612HIS    SC3 3621  12.665  15.300  20.726
 1613TYR     BB 3622  12.801  15.021  20.231
 1613TYR    SC1 3623  12.578  14.943  20.045
 1613TYR    SC2 3624  12.747  14.775  20.019
 1613TYR    SC3 3625  12.469  14.657  20.089
 1614LEU     BB 3626  13.121  14.973  20.244
 1614LEU    SC1 3627  13.204  14.934  19.996
 1615GLU     BB 3628  13.153  15.110  20.517
 1615GLU    SC1 3629  13.173  15.281  20.712
 1616THR     BB 3630  12.939  14.845  20.669
 1616THR    SC1 3631  12.765  14.784  20.733
 1617GLY     BB 3632  13.188  14.621  20.620
 1618ASN     BB 3633  13.187  14.336  20.594
 1618ASN    SC1 3634  13.289  14.111  20.631
 1619HIS     BB 3635  13.259  14.396  20.176
 1619HIS    SC1 3636  13.077  14.372  20.111
 1619HIS    SC2 3637  12.902  14.342  20.034
 1619HIS    SC3 3638  12.803  14.390  20.220
 1620TRP     BB 3639  13.537  14.563  20.186
 1620TRP    SC1 3640  13.602  14.810  20.252
 1620TRP    SC2 3641  13.667  14.999  20.161
 1620TRP    SC3 3642  13.590  14.898  20.491
 1620TRP    SC4 3643  13.668  15.138  20.369
 1621ASN     BB 3644  13.702  14.338  20.420
 1621ASN    SC1 3645  13.907  14.278  20.289
 1622ILE     BB 3646  13.465  14.063  20.095
 1622ILE    SC1 3647  13.404  13.864  20.172
 1623PHE     BB 3648  13.514  14.159  19.787
 1623PHE    SC1 3649  13.293  14.297  19.580
 1623PHE    SC2 3650  13.376  14.483  19.707
 1623PHE    SC3 3651  13.164  14.498  19.597
 1624HIS     BB 3652  13.588  13.839  19.673
 1624HIS    SC1 3653  13.733  13.741  19.588
 1624HIS    SC2 3654  13.886  13.659  19.503
 1624HIS    SC3 3655  13.771  13.485  19.447
 1625SER     BB 3656  13.341  13.890  19.313
 1625SER    SC1 3657  13.216  13.762  19.389
 1626ASP     BB 3658  13.611  14.003  19.170
 1626ASP    SC1 3659  13.807  13.877  19.066
 1627PRO     BB 3660  13.783  14.277  19.465
 1627PRO    SC1 3661  13.953  14.191  19.467
 1628LEU     BB 3662  13.747  14.645  19.403
 1628LEU    SC1 3663  13.681  14.677  19.149
 1629ILE     BB 3664  13.710  14.856  19.640
 1629ILE    SC1 3665  13.508  14.941  19.646
 1630GLU     BB 3666  13.941  15.058  19.646
 1630GLU    SC1 3667  14.069  15.127  19.406
 1631LYS     BB 3668  13.946  15.358  19.880
 1631LYS    SC1 3669  14.047  15.337  20.095
 1631LYS    SC2 3670  14.112  15.358  20.391
 1632GLN     BB 3671  14.066  15.640  19.734
 1632GLN    SC1 3672  14.342  15.669  19.816
 1633LYS     BB 3673  13.846  15.685  19.501
 1633LYS    SC1 3674  13.867  15.708  19.246
 1633LYS    SC2 3675  13.960  15.501  19.054
 1634LEU     BB 3676  13.565  15.624  19.672
 1634LEU    SC1 3677  13.325  15.528  19.612
 1635LYS     BB 3678  13.632  15.909  19.889
 1635LYS    SC1 3679  13.620  16.038  20.112
 1635LYS    SC2 3680  13.798  16.260  20.186
 1636LYS     BB 3681  13.684  16.130  19.604
 1636LYS    SC1 3682  13.819  16.326  19.597
 1636LYS    SC2 3683  14.022  16.480  19.421
 1637LYS     BB 3684  13.393  16.063  19.466
 1637LYS    SC1 3685  13.266  16.026  19.271
 1637LYS    SC2 3686  13.206  16.241  19.030
 1638LEU     BB 3687  13.208  16.159  19.725
 1638LEU    SC1 3688  13.141  15.956  19.882
 1639LYS     BB 3689  13.359  16.460  19.747
 1639LYS    SC1 3690  13.365  16.613  19.961
 1639LYS    SC2 3691  13.318  16.841  20.107
 1640GLU     BB 3692  13.245  16.582  19.429
 1640GLU    SC1 3693  13.532  16.570  19.283
 1641GLY     BB 3694  12.916  16.473  19.496
 1642MET     BB 3695  12.911  16.709  19.784
 1642MET    SC1 3696  12.875  16.595  20.048
 1643LEU     BB 3697  12.977  16.941  19.655
 1643LEU    SC1 3698  13.175  17.038  19.509
 1644SER     BB 3699  12.695  16.909  19.381
 1644SER    SC1 3700  12.710  16.863  19.192
 1645ILE     BB 3701  12.471  16.863  19.609
 1645ILE    SC1 3702  12.265  16.766  19.676
 1646MET     BB 3703  12.503  17.191  19.724
 1646MET    SC1 3704  12.622  17.181  19.979
 1647SER     BB 3705  12.591  17.332  19.358
 1647SER    SC1 3706  12.678  17.491  19.285
 1648TYR     BB 3707  12.149  17.357  19.397
 1648TYR    SC1 3708  11.990  17.086  19.396
 1648TYR    SC2 3709  12.174  17.048  19.247
 1648TYR    SC3 3710  11.988  16.801  19.274
 1649ARG     BB 3711  12.149  17.552  19.638
 1649ARG    SC1 3712  12.386  17.662  19.717
 1649ARG    SC2 3713  12.676  17.709  19.818
 1650ASN     BB 3714  11.919  17.758  19.673
 1650ASN    SC1 3715  11.733  17.922  19.638
 1651ALA     BB 3716  12.087  18.151  19.868
 1652ASP     BB 3717  11.750  18.016  20.137
 1652ASP    SC1 3718  11.516  18.074  20.056
 1653TYR     BB 3719  11.883  17.792  20.163
 1653TYR    SC1 3720  12.147  17.777  20.344
 1653TYR    SC2 3721  12.172  17.632  20.154
 1653TYR    SC3 3722  12.406  17.833  20.183
 1654SER     BB 3723  11.629  17.575  20.008
 1654SER    SC1 3724  11.470  17.532  20.111
 1655TYR     BB 3725  11.761  17.335  19.758
 1655TYR    SC1 3726  11.990  17.295  19.972
 1655TYR    SC2 3727  11.958  17.105  19.828
 1655TYR    SC3 3728  12.107  17.033  20.090
 1656SER     BB 3729  11.583  17.343  19.389
 1656SER    SC1 3730  11.599  17.526  19.325
 1657VAL     BB 3731  11.605  17.120  19.070
 1657VAL    SC1 3732  11.613  16.924  19.033
 1658TRP     BB 3733  11.696  17.374  18.810
 1658TRP    SC1 3734  11.533  17.295  18.611
 1658TRP    SC2 3735  11.461  17.339  18.408
 1658TRP    SC3 3736  11.395  17.083  18.642
 1658TRP    SC4 3737  11.300  17.150  18.387
 1659LYS     BB 3738  11.899  17.554  18.928
 1659LYS    SC1 3739  12.150  17.621  18.975
 1659LYS    SC2 3740  12.344  17.405  18.862
 1660GLY     BB 3741  11.458  17.824  18.861
 1661GLY     BB 3742  11.420  17.716  18.905
 1662SER     BB 3743  11.137  17.777  19.261
 1662SER    SC1 3744  11.042  17.942  19.220
 1663ALA     BB 3745  11.218  17.646  19.636
 1664SER     BB 3746  11.164  17.331  19.621
 1664SER    SC1 3747  11.015  17.230  19.545
 1665THR     BB 3748  11.057  17.116  20.015
 1665THR    SC1 3749  10.955  17.261  20.097
 1666TRP     BB 3750  11.095  16.812  19.858
 1666TRP    SC1 3751  11.034  16.563  19.776
 1666TRP    SC2 3752  10.875  16.412  19.765
 1666TRP    SC3 3753  11.217  16.415  19.678
 1666TRP    SC4 3754  11.010  16.228  19.662
 1667LEU     BB 3755  11.394  16.893  19.734
 1667LEU    SC1 3756  11.513  16.815  19.510
 1668THR     BB 3757  11.537  16.970  20.060
 1668THR    SC1 3758  11.585  17.095  20.203
 1669ALA     BB 3759  11.420  16.675  20.190
 1670PHE     BB 3760  11.604  16.477  19.934
 1670PHE    SC1 3761  11.644  16.364  19.603
 1670PHE    SC2 3762  11.703  16.207  19.774
 1670PHE    SC3 3763  11.668  16.132  19.549
 1671ALA     BB 3764  11.904  16.606  19.997
 1672LEU     BB 3765  11.871  16.574  20.316
 1672LEU    SC1 3766  11.828  16.772  20.487
 1673ARG     BB 3767  11.829  16.247  20.330
 1673ARG    SC1 3768  11.682  16.030  20.337
 1673ARG    SC2 3769  11.659  15.784  20.095
 1674VAL     BB 3770  12.125  16.162  20.141
 1674VAL    SC1 3771  12.142  15.992  20.036
 1675LEU     BB 3772  12.343  16.396  20.335
 1675LEU    SC1 3773  12.353  16.601  20.168
 1676GLY     BB 3774  12.230  16.288  20.621
 1677GLN     BB 3775  12.420  15.956  20.596
 1677GLN    SC1 3776  12.457  15.867  20.823
 1678VAL     BB 3777  12.757  16.114  20.444
 1678VAL    SC1 3778  12.821  15.976  20.314
 1679ASN     BB 3779  12.862  16.217  20.745
 1679ASN    SC1 3780  12.760  16.277  20.966
 1680LYS     BB 3781  13.012  15.879  20.785
 1680LYS    SC1 3782  12.950  15.750  21.006
 1680LYS    SC2 3783  12.868  15.517  21.156
 1681TYR     BB 3784  13.375  16.009  20.657
 1681TYR    SC1 3785  13.429  15.682  20.593
 1681TYR    SC2 3786  13.636  15.797  20.556
 1681TYR    SC3 3787  13.676  15.498  20.628
 1682VAL     BB 3788  13.294  16.300  20.472
 1682VAL    SC1 3789  13.245  16.260  20.282
 1683GLU     BB 3790  13.109  16.654  20.612
 1683GLU    SC1 3791  13.318  16.726  20.748
 1684GLN     BB 3792  12.914  16.894  20.534
 1684GLN    SC1 3793  12.625  16.859  20.408
 1685ASN     BB 3794  12.976  17.126  20.708
 1685ASN    SC1 3795  13.039  17.366  20.672
 1686GLN     BB 3796  12.661  17.273  20.984
 1686GLN    SC1 3797  12.687  17.189  21.270
 1687ASN     BB 3798  12.593  17.560  20.889
 1687ASN    SC1 3799  12.667  17.791  20.952
 1688SER     BB 3800  12.449  17.446  20.580
 1688SER    SC1 3801  12.531  17.384  20.415
 1689ILE     BB 3802  12.270  17.192  20.742
 1689ILE    SC1 3803  12.229  16.965  20.667
 1690CYS     BB 3804  12.118  17.408  20.985
 1690CYS    SC1 3805  12.202  17.501  21.190
 1691ASN     BB 3806  12.018  17.632  20.777
 1691ASN    SC1 3807  12.122  17.851  20.837
 1692SER     BB 3808  11.817  17.432  20.554
 1692SER    SC1 3809  11.928  17.333  20.428
 1693LEU     BB 3810  11.645  17.262  20.812
 1693LEU    SC1 3811  11.760  17.036  20.891
 1694LEU     BB 3812  11.522  17.533  20.925
 1694LEU    SC1 3813  11.534  17.680  21.146
 1695TRP     BB 3814  11.414  17.646  20.607
 1695TRP    SC1 3815  11.475  17.901  20.584
 1695TRP    SC2 3816  11.383  18.097  20.544
 1695TRP    SC3 3817  11.693  17.994  20.680
 1695TRP    SC4 3818  11.571  18.240  20.625
 1696LEU     BB 3819  11.204  17.428  20.561
 1696LEU    SC1 3820  11.265  17.171  20.532
 1697VAL     BB 3821  11.016  17.505  20.887
 1697VAL    SC1 3822  11.057  17.365  21.024
 1698GLU     BB 3823  11.032  17.824  20.882
 1698GLU    SC1 3824  11.183  17.960  21.083
 1699ASN     BB 3825  10.821  17.867  20.618
 1699ASN    SC1 3826  10.854  18.084  20.498
 1700TYR     BB 3827  10.590  17.538  20.661
 1700TYR    SC1 3828  10.428  17.644  20.387
 1700TYR    SC2 3829  10.637  17.536  20.338
 1700TYR    SC3 3830  10.585  17.784  20.160
 1701GLN     BB 3831  10.560  17.452  20.873
 1701GLN    SC1 3832  10.546  17.486  21.141
 1702LEU     BB 3833  10.045  17.436  20.961
 1702LEU    SC1 3834  10.059  17.501  20.705
 1703ASP     BB 3835   9.854  17.237  21.107
 1703ASP    SC1 3836   9.738  17.320  21.318
 1704ASN     BB 3837   9.756  16.911  20.987
 1704ASN    SC1 3838   9.521  16.881  21.065
 1705GLY     BB 3839   9.953  16.840  20.853
 1706SER     BB 3840  10.268  17.053  20.789
 1706SER    SC1 3841  10.354  17.066  20.963
 1707PHE     BB 3842  10.517  17.065  20.490
 1707PHE    SC1 3843  10.799  17.093  20.626
 1707PHE    SC2 3844  10.724  16.875  20.695
 1707PHE    SC3 3845  10.888  16.993  20.826
 1708LYS     BB 3846  10.397  17.108  20.240
 1708LYS    SC1 3847  10.208  17.208  20.180
 1708LYS    SC2 3848  10.091  17.376  19.936
 1709GLU     BB 3849  10.540  17.156  19.865
 1709GLU    SC1 3850  10.279  16.979  19.776
 1710ASN     BB 3851  10.531  17.439  19.772
 1710ASN    SC1 3852  10.737  17.571  19.722
 1711SER     BB 3853  10.436  17.354  19.369
 1711SER    SC1 3854  10.246  17.396  19.383
 1712GLN     BB 3855  10.696  17.390  19.178
 1712GLN    SC1 3856  10.738  17.616  18.960
 1713TYR     BB 3857  10.720  17.127  18.989
 1713TYR    SC1 3858  10.989  17.224  18.826
 1713TYR    SC2 3859  11.076  17.052  18.968
 1713TYR    SC3 3860  11.163  17.336  19.057
 1714GLN     BB 3861  10.586  16.897  18.928
 1714GLN    SC1 3862  10.449  16.813  18.653
 1715PRO     BB 3863  10.777  16.572  18.996
 1715PRO    SC1 3864  10.786  16.392  19.056
 1716ILE     BB 3865  11.165  16.454  18.790
 1716ILE    SC1 3866  11.277  16.595  18.842
 1717LYS     BB 3867  11.119  16.127  18.757
 1717LYS    SC1 3868  10.906  15.979  18.740
 1717LYS    SC2 3869  10.656  15.987  18.600
 1718LEU     BB 3870  11.415  16.004  18.738
 1718LEU    SC1 3871  11.491  15.867  18.524
 1719GLN     BB 3872  11.527  16.195  19.036
 1719GLN    SC1 3873  11.715  16.411  19.056
 1720GLY     BB 3874  11.281  16.260  19.235
 1721THR     BB 3875  10.889  15.895  19.204
 1721THR    SC1 3876  10.989  15.856  19.366
 1722LEU     BB 3877  10.551  15.873  19.108
 1722LEU    SC1 3878  10.383  15.701  18.997
 1723PRO     BB 3879  10.415  16.113  19.453
 1723PRO    SC1 3880  10.581  16.201  19.425
 1724VAL     BB 3881  10.069  16.102  19.621
 1724VAL    SC1 3882   9.989  16.044  19.794
 1725GLU     BB 3883   9.848  16.225  19.355
 1725GLU    SC1 3884  10.004  16.095  19.135
 1726ALA     BB 3885   9.609  16.252  19.480
 1727ARG     BB 3886   9.463  16.131  19.765
 1727ARG    SC1 3887   9.289  15.990  19.835
 1727ARG    SC2 3888   8.914  15.968  19.801
 1728GLU     BB 3889   9.612  16.340  20.028
 1728GLU    SC1 3890   9.495  16.303  20.292
 1729ASN     BB 3891   9.885  16.480  19.937
 1729ASN    SC1 3892   9.909  16.639  19.746
 1730SER     BB 3893  10.003  16.609  20.219
 1730SER    SC1 3894  10.075  16.762  20.317
 1731LEU     BB 3895  10.088  16.248  20.356
 1731LEU    SC1 3896   9.932  16.170  20.555
 1732TYR     BB 3897  10.349  16.193  20.138
 1732TYR    SC1 3898  10.456  15.952  19.923
 1732TYR    SC2 3899  10.606  16.139  19.939
 1732TYR    SC3 3900  10.748  15.879  19.847
 1733LEU     BB 3901  10.492  16.518  20.226
 1733LEU    SC1 3902  10.627  16.708  20.100
 1734THR     BB 3903  10.460  16.497  20.549
 1734THR    SC1 3904  10.368  16.580  20.700
 1735ALA     BB 3905  10.609  16.161  20.527
 1736PHE     BB 3906  10.860  16.240  20.306
 1736PHE    SC1 3907  11.130  16.292  20.118
 1736PHE    SC2 3908  11.078  16.066  20.057
 1736PHE    SC3 3909  11.299  16.122  20.132
 1737THR     BB 3910  10.992  16.539  20.468
 1737THR    SC1 3911  11.011  16.713  20.381
 1738VAL     BB 3912  11.004  16.401  20.791
 1738VAL    SC1 3913  10.912  16.435  20.965
 1739ILE     BB 3914  11.226  16.170  20.684
 1739ILE    SC1 3915  11.150  15.987  20.561
 1740GLY     BB 3916  11.428  16.391  20.555
 1741ILE     BB 3917  11.455  16.611  20.853
 1741ILE    SC1 3918  11.322  16.791  20.825
 1742ARG     BB 3919  11.485  16.359  21.076
 1742ARG    SC1 3920  11.330  16.320  21.282
 1742ARG    SC2 3921  11.222  16.381  21.590
 1743LYS     BB 3922  11.752  16.247  20.921
 1743LYS    SC1 3923  11.828  16.049  20.813
 1743LYS    SC2 3924  11.920  15.787  20.725
 1744ALA     BB 3925  11.979  16.513  20.940
 1745PHE     BB 3926  11.905  16.601  21.254
 1745PHE    SC1 3927  11.673  16.762  21.423
 1745PHE    SC2 3928  11.723  16.543  21.508
 1745PHE    SC3 3929  11.613  16.705  21.648
 1746ASP     BB 3930  12.150  16.408  21.443
 1746ASP    SC1 3931  12.106  16.230  21.620
 1747ILE     BB 3932  12.465  16.690  21.295
 1747ILE    SC1 3933  12.452  16.673  21.067
 1748CYS     BB 3934  12.226  17.023  21.414
 1748CYS    SC1 3935  12.036  17.064  21.273
 1749PRO     BB 3936  12.062  16.923  21.726
 1749PRO    SC1 3937  12.093  16.776  21.842
 1750LEU     BB 3938  11.826  17.199  21.768
 1750LEU    SC1 3939  11.834  17.380  21.575
 1751VAL     BB 3940  11.538  17.297  21.965
 1751VAL    SC1 3941  11.466  17.218  22.134
 1752LYS     BB 3942  11.369  17.429  21.670
 1752LYS    SC1 3943  11.446  17.676  21.629
 1752LYS    SC2 3944  11.389  17.971  21.594
 1753ILE     BB 3945  11.369  17.163  21.505
 1753ILE    SC1 3946  11.395  17.183  21.285
 1754ASP     BB 3947  11.226  16.976  21.728
 1754ASP    SC1 3948  11.233  16.800  21.912
 1755THR     BB 3949  10.930  17.192  21.774
 1755THR    SC1 3950  10.885  17.373  21.832
 1756ALA     BB 3951  10.861  17.134  21.400
 1757LEU     BB 3952  10.934  16.751  21.426
 1757LEU    SC1 3953  11.145  16.766  21.267
 1758ILE     BB 3954  10.697  16.722  21.658
 1758ILE    SC1 3955  10.709  16.773  21.875
 1759LYS     BB 3956  10.447  16.863  21.441
 1759LYS    SC1 3957  10.380  17.093  21.472
 1759LYS    SC2 3958  10.222  17.347  21.500
 1760ALA     BB 3959  10.461  16.674  21.215
 1761ASP     BB 3960  10.500  16.369  21.392
 1761ASP    SC1 3961  10.702  16.250  21.493
 1762ASN     BB 3962  10.158  16.375  21.525
 1762ASN    SC1 3963  10.025  16.343  21.734
 1763PHE     BB 3964  10.011  16.524  21.226
 1763PHE    SC1 3965   9.757  16.677  21.414
 1763PHE    SC2 3966   9.963  16.800  21.395
 1763PHE    SC3 3967   9.797  16.868  21.555
 1764LEU     BB 3968  10.088  16.243  21.016
 1764LEU    SC1 3969  10.338  16.206  20.936
 1765LEU     BB 3970  10.036  16.031  21.269
 1765LEU    SC1 3971  10.071  15.786  21.175
 1766GLU     BB 3972   9.634  16.109  21.312
 1766GLU    SC1 3973   9.375  16.002  21.400
 1767ASN     BB 3974   9.586  16.174  20.984
 1767ASN    SC1 3975   9.651  16.383  20.864
 1768THR     BB 3976   9.727  15.827  20.863
 1768THR    SC1 3977   9.813  15.724  20.722
 1769LEU     BB 3978   9.435  15.617  21.055
 1769LEU    SC1 3979   9.606  15.567  21.251
 1770PRO     BB 3980   9.247  15.561  20.793
 1770PRO    SC1 3981   9.058  15.550  20.782
 1771ALA     BB 3982   9.440  15.422  20.548
 1772GLN     BB 3983   9.547  15.532  20.366
 1772GLN    SC1 3984   9.635  15.840  20.275
 1773SER     BB 3985   9.726  15.368  19.965
 1773SER    SC1 3986   9.710  15.556  19.915
 1774THR     BB 3987   9.971  15.122  20.044
 1774THR    SC1 3988  10.010  14.935  20.006
 1775PHE     BB 3989  10.245  15.344  19.973
 1775PHE    SC1 3990  10.218  15.543  19.698
 1775PHE    SC2 3991  10.441  15.516  19.783
 1775PHE    SC3 3992  10.403  15.648  19.587
 1776THR     BB 3993  10.165  15.611  20.194
 1776THR    SC1 3994  10.082  15.786  20.182
 1777LEU     BB 3995  10.123  15.364  20.465
 1777LEU    SC1 3996   9.889  15.247  20.505
 1778ALA     BB 3997  10.457  15.230  20.408
 1779ILE     BB 3998  10.607  15.547  20.397
 1779ILE    SC1 3999  10.630  15.759  20.299
 1780SER     BB 4000  10.407  15.682  20.684
 1780SER    SC1 4001  10.274  15.815  20.737
 1781ALA     BB 4002  10.521  15.440  20.893
 1782TYR     BB 4003  10.874  15.495  20.810
 1782TYR    SC1 4004  11.232  15.461  20.925
 1782TYR    SC2 4005  11.178  15.541  20.705
 1782TYR    SC3 4006  11.478  15.576  20.776
 1783ALA     BB 4007  10.844  15.825  20.899
 1784LEU     BB 4008  10.719  15.768  21.234
 1784LEU    SC1 4009  10.515  15.854  21.380
 1785SER     BB 4010  10.938  15.523  21.293
 1785SER    SC1 4011  11.028  15.380  21.390
 1786LEU     BB 4012  11.228  15.786  21.318
 1786LEU    SC1 4013  11.280  15.899  21.084
 1787GLY     BB 4014  11.070  15.885  21.618
 1788ASP     BB 4015  10.945  15.736  21.887
 1788ASP    SC1 4016  10.951  15.821  22.127
 1789LYS     BB 4017  10.906  15.411  21.845
 1789LYS    SC1 4018  11.040  15.191  21.872
 1789LYS    SC2 4019  11.176  15.066  22.133
 1790THR     BB 4020  10.598  15.280  22.049
 1790THR    SC1 4021  10.633  15.119  22.153
 1791HIS     BB 4022  10.402  15.567  22.044
 1791HIS    SC1 4023  10.440  15.734  21.951
 1791HIS    SC2 4024  10.488  15.897  21.860
 1791HIS    SC3 4025  10.298  15.906  21.758
 1792PRO     BB 4026  10.007  15.458  22.054
 1792PRO    SC1 4027   9.947  15.442  22.234
 1793GLN     BB 4028   9.917  15.537  21.741
 1793GLN    SC1 4029   9.827  15.774  21.655
 1794PHE     BB 4030  10.203  15.464  21.551
 1794PHE    SC1 4031  10.483  15.350  21.364
 1794PHE    SC2 4032  10.514  15.404  21.596
 1794PHE    SC3 4033  10.608  15.202  21.507
 1795ARG     BB 4034  10.163  15.112  21.671
 1795ARG    SC1 4035  10.099  15.033  21.897
 1795ARG    SC2 4036   9.813  14.842  22.016
 1796SER     BB 4037   9.857  15.064  21.501
 1796SER    SC1 4038   9.679  15.125  21.550
 1797ILE     BB 4039  10.006  15.159  21.202
 1797ILE    SC1 4040  10.054  15.317  21.033
 1798VAL     BB 4041  10.260  14.888  21.227
 1798VAL    SC1 4042  10.459  14.865  21.235
 1799SER     BB 4043  10.015  14.647  21.243
 1799SER    SC1 4044  10.024  14.468  21.320
 1800ALA     BB 4045   9.827  14.738  20.925
 1801LEU     BB 4046  10.069  14.750  20.736
 1801LEU    SC1 4047  10.248  14.944  20.756
 1802LYS     BB 4048  10.210  14.414  20.843
 1802LYS    SC1 4049  10.420  14.425  21.012
 1802LYS    SC2 4050  10.564  14.270  21.213
 1803ARG     BB 4051   9.944  14.267  20.760
 1803ARG    SC1 4052   9.727  14.125  20.736
 1803ARG    SC2 4053   9.497  14.197  20.463
 1804GLU     BB 4054   9.945  14.425  20.389
 1804GLU    SC1 4055   9.768  14.590  20.309
 1805ALA     BB 4056  10.138  14.220  20.305
 1806LEU     BB 4057  10.175  13.998  20.073
 1806LEU    SC1 4058  10.104  14.089  19.835
 1807VAL     BB 4059  10.312  13.622  20.072
 1807VAL    SC1 4060  10.233  13.600  20.254
 1808LYS     BB 4061  10.409  13.277  19.948
 1808LYS    SC1 4062  10.387  13.309  19.711
 1808LYS    SC2 4063  10.488  13.267  19.458
 1809GLY     BB 4064  10.456  13.098  20.153
 1810ASN     BB 4065  10.347  12.900  20.406
 1810ASN    SC1 4066  10.129  12.839  20.512
 1811PRO     BB 4067  10.587  12.966  20.648
 1811PRO    SC1 4068  10.723  13.005  20.775
 1812PRO     BB 4069  10.619  13.327  20.397
 1812PRO    SC1 4070  10.570  13.435  20.546
 1813ILE     BB 4071  10.930  13.287  20.198
 1813ILE    SC1 4072  11.085  13.167  20.322
 1814TYR     BB 4073  10.873  13.657  20.018
 1814TYR    SC1 4074  10.798  13.544  19.715
 1814TYR    SC2 4075  11.009  13.468  19.800
 1814TYR    SC3 4076  10.949  13.362  19.515
 1815ARG     BB 4077  10.686  13.904  20.144
 1815ARG    SC1 4078  10.590  13.920  20.362
 1815ARG    SC2 4079  10.409  13.976  20.627
 1816PHE     BB 4080  10.557  14.169  19.939
 1816PHE    SC1 4081  10.677  14.128  19.664
 1816PHE    SC2 4082  10.562  13.918  19.669
 1816PHE    SC3 4083  10.590  14.034  19.461
 1817TRP     BB 4084  10.361  14.512  19.911
 1817TRP    SC1 4085  10.394  14.594  20.159
 1817TRP    SC2 4086  10.307  14.717  20.320
 1817TRP    SC3 4087  10.574  14.486  20.303
 1817TRP    SC4 4088  10.458  14.641  20.505
 1818LYS     BB 4089  10.220  14.576  19.664
 1818LYS    SC1 4090  10.181  14.404  19.485
 1818LYS    SC2 4091  10.132  14.145  19.400
 1819ASP     BB 4092   9.961  14.853  19.551
 1819ASP    SC1 4093  10.084  15.060  19.468
 1820ASN     BB 4094   9.667  14.778  19.380
 1820ASN    SC1 4095   9.482  14.897  19.261
 1821LEU     BB 4096   9.750  14.470  19.277
 1821LEU    SC1 4097   9.630  14.270  19.401
 1822GLN     BB 4098   9.936  14.540  19.012
 1822GLN    SC1 4099  10.183  14.685  19.099
 1823HIS     BB 4100  10.026  14.268  18.869
 1823HIS    SC1 4101  10.190  14.172  18.914
 1823HIS    SC2 4102  10.348  14.066  18.944
 1823HIS    SC3 4103  10.464  14.240  18.999
 1824LYS     BB 4104  10.233  14.446  18.549
 1824LYS    SC1 4105  10.125  14.687  18.555
 1824LYS    SC2 4106   9.944  14.953  18.555
 1825ASP     BB 4107  10.459  14.262  18.462
 1825ASP    SC1 4108  10.395  14.016  18.471
 1826SER     BB 4109  10.648  14.367  18.175
 1826SER    SC1 4110  10.564  14.459  18.025
 1827SER     BB 4111  11.049  14.250  18.102
 1827SER    SC1 4112  11.209  14.149  18.056
 1828VAL     BB 4113  11.283  14.615  18.169
 1828VAL    SC1 4114  11.438  14.698  18.076
 1829PRO     BB 4115  11.134  14.813  18.436
 1829PRO    SC1 4116  11.070  14.717  18.587
 1830ASN     BB 4117  10.790  15.048  18.375
 1830ASN    SC1 4118  10.616  14.873  18.414
 1831THR     BB 4119  10.670  15.311  18.695
 1831THR    SC1 4120  10.767  15.438  18.806
 1832GLY     BB 4121  10.431  15.056  18.842
 1833THR     BB 4122  10.755  14.804  18.921
 1833THR    SC1 4123  10.669  14.651  18.836
 1834ALA     BB 4124  10.909  15.002  19.075
 1835ARG     BB 4125  10.633  15.023  19.304
 1835ARG    SC1 4126  10.558  15.227  19.401
 1835ARG    SC2 4127  10.857  15.417  19.300
 1836MET     BB 4128  10.701  14.760  19.440
 1836MET    SC1 4129  10.693  14.505  19.318
 1837VAL     BB 4130  11.045  14.832  19.490
 1837VAL    SC1 4131  11.216  14.742  19.435
 1838GLU     BB 4132  11.006  15.158  19.697
 1838GLU    SC1 4133  10.959  15.474  19.742
 1839THR     BB 4134  10.709  15.042  19.851
 1839THR    SC1 4135  10.518  15.003  19.842
 1840THR     BB 4136  10.883  14.729  19.968
 1840THR    SC1 4137  10.861  14.577  19.848
 1841ALA     BB 4138  11.173  14.904  20.089
 1842TYR     BB 4139  10.963  15.097  20.324
 1842TYR    SC1 4140  11.152  15.355  20.334
 1842TYR    SC2 4141  10.959  15.368  20.192
 1842TYR    SC3 4142  11.104  15.640  20.223
 1843ALA     BB 4143  10.840  14.868  20.449
 1844LEU     BB 4144  11.139  14.699  20.519
 1844LEU    SC1 4145  11.353  14.562  20.444
 1845LEU     BB 4146  11.273  15.017  20.664
 1845LEU    SC1 4147  11.515  15.115  20.617
 1846THR     BB 4148  10.996  15.038  20.898
 1846THR    SC1 4149  10.831  15.071  20.996
 1847SER     BB 4150  11.066  14.669  21.045
 1847SER    SC1 4151  10.905  14.560  21.066
 1848LEU     BB 4152  11.436  14.742  21.061
 1848LEU    SC1 4153  11.563  14.666  20.840
 1849ASN     BB 4154  11.396  14.992  21.259
 1849ASN    SC1 4155  11.560  15.179  21.238
 1850LEU     BB 4156  11.187  14.801  21.462
 1850LEU    SC1 4157  10.943  14.894  21.508
 1851LYS     BB 4158  11.433  14.473  21.440
 1851LYS    SC1 4159  11.596  14.558  21.600
 1851LYS    SC2 4160  11.775  14.791  21.534
 1852ASP     BB 4161  11.279  14.290  21.341
 1852ASP    SC1 4162  11.051  14.177  21.359
 1853ILE     BB 4163  11.477  14.056  21.163
 1853ILE    SC1 4164  11.689  13.974  21.191
 1854ASN     BB 4165  11.199  13.755  21.200
 1854ASN    SC1 4166  11.356  13.590  21.302
 1855TYR     BB 4167  10.986  13.855  20.962
 1855TYR    SC1 4168  10.786  13.642  20.919
 1855TYR    SC2 4169  10.702  13.851  21.003
 1855TYR    SC3 4170  10.480  13.638  20.967
 1856VAL     BB 4171  11.239  14.095  20.795
 1856VAL    SC1 4172  11.326  14.275  20.804
 1857ASN     BB 4173  11.406  13.807  20.622
 1857ASN    SC1 4174  11.503  13.649  20.790
 1858PRO     BB 4175  11.146  13.724  20.379
 1858PRO    SC1 4176  10.985  13.705  20.478
 1859VAL     BB 4177  11.140  14.127  20.259
 1859VAL    SC1 4178  11.047  14.254  20.136
 1860ILE     BB 4179  11.476  14.066  20.209
 1860ILE    SC1 4180  11.668  14.196  20.169
 1861LYS     BB 4181  11.423  13.785  20.058
 1861LYS    SC1 4182  11.491  13.580  19.966
 1861LYS    SC2 4183  11.779  13.488  19.903
 1862TRP     BB 4184  11.200  13.960  19.779
 1862TRP    SC1 4185  11.089  13.944  19.541
 1862TRP    SC2 4186  10.972  13.810  19.412
 1862TRP    SC3 4187  11.092  14.140  19.379
 1862TRP    SC4 4188  10.960  13.959  19.211
 1863LEU     BB 4189  11.465  14.224  19.705
 1863LEU    SC1 4190  11.557  14.465  19.766
 1864SER     BB 4191  11.695  13.980  19.643
 1864SER    SC1 4192  11.871  13.918  19.587
 1865GLU     BB 4193  11.486  13.822  19.351
 1865GLU    SC1 4194  11.413  13.540  19.542
 1866GLU     BB 4195  11.483  14.046  19.118
 1866GLU    SC1 4196  11.808  14.152  19.132
 1867GLU     BB 4197  11.301  14.022  18.897
 1867GLU    SC1 4198  11.257  13.896  18.620
 1868ARG     BB 4199  11.086  14.346  18.868
 1868ARG    SC1 4200  10.903  14.255  18.717
 1868ARG    SC2 4201  10.824  13.895  18.733
 1869TYR     BB 4202  11.473  14.442  18.717
 1869TYR    SC1 4203  11.674  14.432  18.465
 1869TYR    SC2 4204  11.499  14.270  18.444
 1869TYR    SC3 4205  11.696  14.265  18.205
 1870GLY     BB 4206  11.674  14.670  18.901
 1871GLY     BB 4207  11.632  14.964  18.958
 1872GLY     BB 4208  11.292  15.027  18.864
 1873PHE     BB 4209  11.274  15.253  18.592
 1873PHE    SC1 4210  11.070  15.423  18.372
 1873PHE    SC2 4211  11.151  15.560  18.552
 1873PHE    SC3 4212  11.065  15.662  18.353
 1874TYR     BB 4213  11.607  15.363  18.750
 1874TYR    SC1 4214  11.886  15.352  18.953
 1874TYR    SC2 4215  11.923  15.370  18.716
 1874TYR    SC3 4216  12.132  15.527  18.882
 1875SER     BB 4217  11.442  15.586  18.945
 1875SER    SC1 4218  11.277  15.602  19.048
 1876THR     BB 4219  11.687  15.717  19.260
 1876THR    SC1 4220  11.874  15.697  19.310
 1877GLN     BB 4221  11.439  15.670  19.517
 1877GLN    SC1 4222  11.327  15.821  19.705
 1878ASP     BB 4223  11.391  15.376  19.450
 1878ASP    SC1 4224  11.291  15.205  19.289
 1879THR     BB 4225  11.780  15.244  19.425
 1879THR    SC1 4226  11.881  15.090  19.360
 1880ILE     BB 4227  11.857  15.397  19.720
 1880ILE    SC1 4228  11.953  15.577  19.825
 1881ASN     BB 4229  11.610  15.228  19.909
 1881ASN    SC1 4230  11.399  15.354  19.952
 1882ALA     BB 4231  11.713  14.929  19.859
 1883ILE     BB 4232  12.037  15.021  19.927
 1883ILE    SC1 4233  12.195  15.021  19.761
 1884GLU     BB 4234  11.925  15.116  20.264
 1884GLU    SC1 4235  11.807  15.438  20.377
 1885GLY     BB 4236  11.773  14.821  20.348
 1886LEU     BB 4237  12.032  14.645  20.291
 1886LEU    SC1 4238  12.031  14.522  20.057
 1887THR     BB 4239  12.264  14.845  20.511
 1887THR    SC1 4240  12.385  14.996  20.489
 1888GLU     BB 4241  12.079  14.787  20.797
 1888GLU    SC1 4242  12.012  14.858  21.078
 1889TYR     BB 4243  12.025  14.489  20.718
 1889TYR    SC1 4244  11.816  14.265  20.703
 1889TYR    SC2 4245  11.988  14.189  20.553
 1889TYR    SC3 4246  11.887  13.966  20.743
 1890SER     BB 4247  12.385  14.381  20.763
 1890SER    SC1 4248  12.481  14.414  20.596
 1891LEU     BB 4249  12.413  14.483  21.062
 1891LEU    SC1 4250  12.600  14.614  21.197
 1892LEU     BB 4251  12.166  14.376  21.174
 1892LEU    SC1 4252  11.905  14.417  21.199
 1893VAL     BB 4253  12.268  14.082  21.206
 1893VAL    SC1 4254  12.163  13.912  21.219
 1894LYS     BB 4255  12.583  14.172  21.404
 1894LYS    SC1 4256  12.755  14.158  21.225
 1894LYS    SC2 4257  12.908  14.233  20.978
 1895GLN     BB 4258  12.432  14.375  21.598
 1895GLN    SC1 4259  12.290  14.648  21.592
 1896LEU     BB 4260  12.201  14.108  21.749
 1896LEU    SC1 4261  11.978  14.183  21.627
 1897ARG     BB 4262  12.463  13.785  21.733
 1897ARG    SC1 4263  12.511  13.704  21.512
 1897ARG    SC2 4264  12.362  13.454  21.372
 1898LEU     BB 4265  12.537  13.701  22.068
 1898LEU    SC1 4266  12.345  13.566  22.192
 1899SER     BB 4267  12.896  13.718  22.233
 1899SER    SC1 4268  13.061  13.775  22.146
 1900MET     BB 4269  12.841  13.838  22.593
 1900MET    SC1 4270  12.558  13.893  22.564
 1901ASP     BB 4271  12.949  13.723  22.903
 1901ASP    SC1 4272  13.203  13.710  22.928
 1902ILE     BB 4273  12.746  13.786  23.123
 1902ILE    SC1 4274  12.544  13.698  23.128
 1903ASP     BB 4275  12.945  13.844  23.446
 1903ASP    SC1 4276  13.155  13.986  23.474
 1904VAL     BB 4277  12.702  13.701  23.765
 1904VAL    SC1 4278  12.543  13.581  23.742
 1905SER     BB 4279  12.893  13.832  24.109
 1905SER    SC1 4280  12.991  14.000  24.090
 1906TYR     BB 4281  12.704  13.878  24.433
 1906TYR    SC1 4282  12.562  13.591  24.543
 1906TYR    SC2 4283  12.754  13.669  24.664
 1906TYR    SC3 4284  12.763  13.364  24.608
 1907LYS     BB 4285  12.735  14.142  24.568
 1907LYS    SC1 4286  12.715  14.371  24.512
 1907LYS    SC2 4287  12.626  14.593  24.391
 1908HIS     BB 4288  12.963  14.294  24.890
 1908HIS    SC1 4289  13.113  14.388  24.972
 1908HIS    SC2 4290  13.271  14.467  25.049
 1908HIS    SC3 4291  13.276  14.322  25.209
 1909LYS     BB 4292  13.057  13.901  24.883
 1909LYS    SC1 4293  13.138  13.869  25.124
 1909LYS    SC2 4294  13.059  13.900  25.378
 1910GLY     BB 4295  13.215  13.704  24.549
 1911ALA     BB 4296  13.154  13.560  24.219
 1912LEU     BB 4297  12.971  13.375  24.135
 1912LEU    SC1 4298  12.712  13.318  24.145
 1913HIS     BB 4299  12.972  13.267  23.749
 1913HIS    SC1 4300  12.963  13.074  23.724
 1913HIS    SC2 4301  12.967  12.883  23.693
 1913HIS    SC3 4302  13.017  12.842  23.899
 1914ASN     BB 4303  13.103  13.427  23.391
 1914ASN    SC1 4304  13.348  13.388  23.425
 1915TYR     BB 4305  12.919  13.255  23.134
 1915TYR    SC1 4306  12.758  13.088  23.352
 1915TYR    SC2 4307  12.656  13.301  23.311
 1915TYR    SC3 4308  12.526  13.149  23.548
 1916LYS     BB 4309  13.018  13.237  22.859
 1916LYS    SC1 4310  13.153  13.040  22.760
 1916LYS    SC2 4311  13.253  12.972  22.502
 1917MET     BB 4312  12.776  13.363  22.590
 1917MET    SC1 4313  12.521  13.358  22.785
 1918THR     BB 4314  12.778  13.271  22.236
 1918THR    SC1 4315  12.960  13.240  22.173
 1919ASP     BB 4316  12.558  13.128  21.957
 1919ASP    SC1 4317  12.409  13.277  21.814
 1920LYS     BB 4318  12.616  12.848  22.030
 1920LYS    SC1 4319  12.546  12.616  21.932
 1920LYS    SC2 4320  12.264  12.516  21.817
 1921ASN     BB 4321  12.606  12.806  22.365
 1921ASN    SC1 4322  12.811  12.785  22.506
 1922PHE     BB 4323  12.337  12.975  22.435
 1922PHE    SC1 4324  12.017  12.885  22.376
 1922PHE    SC2 4325  12.139  12.943  22.178
 1922PHE    SC3 4326  11.941  12.809  22.162
 1923LEU     BB 4327  12.311  12.821  22.785
 1923LEU    SC1 4328  12.214  12.580  22.733
 1924GLY     BB 4329  12.392  12.936  23.060
 1925ARG     BB 4330  12.333  12.697  23.324
 1925ARG    SC1 4331  12.509  12.650  23.503
 1925ARG    SC2 4332  12.536  12.376  23.678
 1926PRO     BB 4333  12.084  12.690  23.719
 1926PRO    SC1 4334  12.051  12.524  23.633
 1927VAL     BB 4335  12.277  12.878  23.948
 1927VAL    SC1 4336  12.476  12.883  23.942
 1928GLU     BB 4337  12.182  12.803  24.311
 1928GLU    SC1 4338  12.264  12.609  24.510
 1929VAL     BB 4339  12.246  13.137  24.465
 1929VAL    SC1 4340  12.287  13.230  24.293
 1930LEU     BB 4341  12.326  13.130  24.784
 1930LEU    SC1 4342  12.410  12.890  24.860
 1931LEU     BB 4343  12.378  13.368  24.970
 1931LEU    SC1 4344  12.617  13.394  25.082
 1932ASN     BB 4345  12.193  13.665  25.064
 1932ASN    SC1 4346  12.159  13.763  25.292
 1933ASP     BB 4347  12.382  13.983  24.903
 1933ASP    SC1 4348  12.597  13.974  25.039
 1934ASP     BB 4349  12.202  14.136  24.559
 1934ASP    SC1 4350  12.220  14.387  24.520
 1935LEU     BB 4351  12.340  14.015  24.264
 1935LEU    SC1 4352  12.285  13.767  24.187
 1936ILE     BB 4353  12.435  14.193  24.017
 1936ILE    SC1 4354  12.639  14.297  23.997
 1937VAL     BB 4355  12.475  14.095  23.622
 1937VAL    SC1 4356  12.297  14.096  23.531
 1938SER     BB 4357  12.734  14.323  23.424
 1938SER    SC1 4358  12.862  14.372  23.563
 1939THR     BB 4359  12.842  14.186  23.077
 1939THR    SC1 4360  12.735  14.204  22.915
 1940GLY     BB 4361  13.136  14.424  22.788
 1941PHE     BB 4362  12.996  14.482  22.493
 1941PHE    SC1 4363  12.887  14.765  22.352
 1941PHE    SC2 4364  12.936  14.810  22.582
 1941PHE    SC3 4365  12.773  14.943  22.465
 1942GLY     BB 4366  13.001  14.250  22.352
 1943SER     BB 4367  12.787  14.201  22.074
 1943SER    SC1 4368  12.813  14.175  21.882
 1944GLY     BB 4369  12.377  14.041  22.021
 1945LEU     BB 4370  12.098  13.979  22.280
 1945LEU    SC1 4371  11.940  13.854  22.108
 1946ALA     BB 4372  12.067  13.790  22.650
 1947THR     BB 4373  11.754  13.697  22.901
 1947THR    SC1 4374  11.608  13.653  22.779
 1948VAL     BB 4375  11.820  13.678  23.267
 1948VAL    SC1 4376  12.002  13.754  23.298
 1949HIS     BB 4377  11.585  13.536  23.517
 1949HIS    SC1 4378  11.499  13.383  23.432
 1949HIS    SC2 4379  11.434  13.220  23.351
 1949HIS    SC3 4380  11.474  13.294  23.152
 1950VAL     BB 4381  11.643  13.510  23.844
 1950VAL    SC1 4382  11.718  13.583  24.015
 1951THR     BB 4383  11.382  13.232  23.988
 1951THR    SC1 4384  11.289  13.085  23.901
 1952THR     BB 4385  11.324  13.341  24.353
 1952THR    SC1 4386  11.355  13.533  24.340
 1953VAL     BB 4387  11.097  13.113  24.541
 1953VAL    SC1 4388  11.051  12.929  24.606
 1954VAL     BB 4389  10.948  13.324  24.824
 1954VAL    SC1 4390  10.890  13.514  24.806
 1955HIS     BB 4391  10.705  13.128  25.095
 1955HIS    SC1 4392  10.790  12.953  25.091
 1955HIS    SC2 4393  10.881  12.783  25.079
 1955HIS    SC3 4394  11.074  12.877  25.066
 1956LYS     BB 4395  10.479  13.416  25.141
 1956LYS    SC1 4396  10.448  13.605  24.987
 1956LYS    SC2 4397  10.304  13.830  24.946
 1957SER     BB 4398  12.770  11.003  12.360
 1957SER    SC1 4399  12.847  11.162  12.277
 1958SER     BB 4400  13.018  10.719  12.548
 1958SER    SC1 4401  13.134  10.656  12.405
 1959PRO     BB 4402  12.914  10.443  12.806
 1959PRO    SC1 4403  12.839  10.301  12.704
 1960VAL     BB 4404  13.105  10.523  13.080
 1960VAL    SC1 4405  13.288  10.531  13.159
 1961ASN     BB 4406  13.140  10.133  13.368
 1961ASN    SC1 4407  13.148  10.047  13.133
 1962CYS     BB 4408  13.186  10.149  13.676
 1962CYS    SC1 4409  13.144  10.193  13.908
 1963GLN     BB 4410  13.546  10.042  13.884
 1963GLN    SC1 4411  13.710   9.863  13.839
 1964TRP     BB 4412  13.607  10.083  14.279
 1964TRP    SC1 4413  13.451   9.876  14.317
 1964TRP    SC2 4414  13.465   9.657  14.316
 1964TRP    SC3 4415  13.222   9.885  14.429
 1964TRP    SC4 4416  13.230   9.608  14.386
 1965ASP     BB 4417  13.914  10.158  14.420
 1965ASP    SC1 4418  14.079  10.243  14.245
 1966PHE     BB 4419  14.102  10.030  14.667
 1966PHE    SC1 4420  14.182   9.694  14.745
 1966PHE    SC2 4421  14.337   9.817  14.609
 1966PHE    SC3 4422  14.418   9.654  14.766
 1967TYR     BB 4423  13.998  10.013  15.046
 1967TYR    SC1 4424  14.170   9.903  15.283
 1967TYR    SC2 4425  14.324   9.946  15.103
 1967TYR    SC3 4426  14.308   9.646  15.178
 1968ALA     BB 4427  13.937  10.336  15.219
 1969PRO     BB 4428  13.995  10.304  15.585
 1969PRO    SC1 4429  14.093  10.405  15.713
 1970TRP     BB 4430  13.935   9.965  15.810
 1970TRP    SC1 4431  14.159   9.832  15.781
 1970TRP    SC2 4432  14.236   9.667  15.659
 1970TRP    SC3 4433  14.380   9.959  15.796
 1970TRP    SC4 4434  14.475   9.740  15.649
 1971SER     BB 4435  13.701  10.147  16.115
 1971SER    SC1 4436  13.677  10.337  16.074
 1972GLU     BB 4437  13.724   9.992  16.453
 1972GLU    SC1 4438  13.965  10.175  16.567
 1973CYS     BB 4439  13.722   9.751  16.603
 1973CYS    SC1 4440  13.874   9.570  16.642
 1974ASN     BB 4441  13.301   9.714  16.670
 1974ASN    SC1 4442  13.268   9.735  16.423
 1975GLY     BB 4443  13.166   9.629  16.981
 1976CYS     BB 4444  12.854   9.445  16.857
 1976CYS    SC1 4445  12.635   9.370  16.922
 1977THR     BB 4446  12.956   9.328  16.548
 1977THR    SC1 4447  12.834   9.331  16.397
 1978LYS     BB 4448  13.357   9.250  16.682
 1978LYS    SC1 4449  13.328   9.067  16.875
 1978LYS    SC2 4450  13.504   8.810  16.846
 1979THR     BB 4451  13.438   9.232  16.375
 1979THR    SC1 4452  13.307   9.262  16.233
 1980GLN     BB 4453  13.681   9.513  16.112
 1980GLN    SC1 4454  13.863   9.569  16.080
 1981THR     BB 4455  13.495   9.748  15.823
 1981THR    SC1 4456  13.324   9.785  15.909
 1982ARG     BB 4457  13.662   9.812  15.518
 1982ARG    SC1 4458  13.797   9.637  15.424
 1982ARG    SC2 4459  13.863   9.340  15.523
 1983ARG     BB 4460  13.479  10.022  15.231
 1983ARG    SC1 4461  13.343  10.226  15.199
 1983ARG    SC2 4462  13.126  10.264  14.930
 1984ARG     BB 4463  13.540   9.959  14.848
 1984ARG    SC1 4464  13.665   9.726  14.820
 1984ARG    SC2 4465  13.452   9.392  14.834
 1985SER     BB 4466  13.580  10.301  14.674
 1985SER    SC1 4467  13.658  10.416  14.810
 1986VAL     BB 4468  13.384  10.363  14.375
 1986VAL    SC1 4469  13.196  10.375  14.441
 1987ALA     BB 4470  13.569  10.514  14.177
 1988VAL     BB 4471  13.425  10.573  13.862
 1988VAL    SC1 4472  13.496  10.534  13.680
 1989TYR     BB 4473  13.087  10.648  13.889
 1989TYR    SC1 4474  12.969  10.852  14.048
 1989TYR    SC2 4475  13.147  10.750  14.173
 1989TYR    SC3 4476  12.887  10.782  14.339
 1990GLY     BB 4477  12.919  10.468  13.573
 1991GLN     BB 4478  12.802  10.722  13.335
 1991GLN    SC1 4479  13.046  10.904  13.442
 1992TYR     BB 4480  12.599  10.772  13.064
 1992TYR    SC1 4481  12.773  11.088  13.066
 1992TYR    SC2 4482  12.768  10.949  12.870
 1992TYR    SC3 4483  13.056  11.013  12.963
 1993GLY     BB 4484  12.462  10.408  13.075
 1994GLY     BB 4485  12.729  10.306  13.153
 1995GLN     BB 4486  12.714  10.004  13.411
 1995GLN    SC1 4487  12.465   9.853  13.363
 1996PRO     BB 4488  12.717  10.001  13.778
 1996PRO    SC1 4489  12.558   9.955  13.870
 1997CYS     BB 4490  12.956   9.769  13.972
 1997CYS    SC1 4491  13.162   9.672  13.897
 1998VAL     BB 4492  12.841   9.398  14.176
 1998VAL    SC1 4493  12.844   9.240  14.054
 1999GLY     BB 4494  12.873   9.357  14.546
 2000ASN     BB 4495  12.871   9.551  14.793
 2000ASN    SC1 4496  12.695   9.598  14.965
 2001ALA     BB 4497  13.160   9.767  14.910
 2002PHE     BB 4498  13.257   9.593  15.228
 2002PHE    SC1 4499  12.996   9.626  15.378
 2002PHE    SC2 4500  13.177   9.734  15.494
 2002PHE    SC3 4501  12.977   9.673  15.613
 2003GLU     BB 4502  13.404   9.344  15.341
 2003GLU    SC1 4503  13.536   9.094  15.246
 2004THR     BB 4504  13.400   9.298  15.713
 2004THR    SC1 4505  13.213   9.310  15.765
 2005GLN     BB 4506  13.628   9.062  15.959
 2005GLN    SC1 4507  13.556   8.830  15.769
 2006SER     BB 4508  13.583   8.839  16.285
 2006SER    SC1 4509  13.559   8.645  16.294
 2007CYS     BB 4510  13.781   9.108  16.532
 2007CYS    SC1 4511  13.970   9.153  16.391
 2008GLU     BB 4512  13.851   9.158  16.943
 2008GLU    SC1 4513  13.968   9.023  17.101
 2009PRO     BB 4514  13.703   9.453  17.084
 2009PRO    SC1 4515  13.544   9.461  17.188
 2010THR     BB 4516  13.896   9.745  17.324
 2010THR    SC1 4517  13.949   9.883  17.196
 2011ARG     BB 4518  13.522   9.957  17.358
 2011ARG    SC1 4519  13.469  10.052  17.134
 2011ARG    SC2 4520  13.656  10.212  16.933
 2012GLY     BB 4521  13.190   9.743  17.458
 2013CYS     BB 4522  12.846   9.774  17.319
 2013CYS    SC1 4523  12.714   9.574  17.311
 2014PRO     BB 4524  12.673  10.018  17.446
 2014PRO    SC1 4525  12.638  10.186  17.364
 2015THR     BB 4526  12.339   9.833  17.620
 2015THR    SC1 4527  12.393   9.848  17.807
 2016GLU     BB 4528  11.943   9.872  17.548
 2016GLU    SC1 4529  11.785   9.747  17.357
 2017GLU     BB 4530  11.843  10.077  17.810
 2017GLU    SC1 4531  12.107  10.185  18.019
 2018GLY     BB 4532  11.596  10.038  17.988
 2019CYS     BB 4533  11.262  10.218  17.997
 2019CYS    SC1 4534  11.226  10.238  17.760
 2020GLY     BB 4535  11.249  10.310  18.330
 2021GLU     BB 4536  10.992  10.513  18.451
 2021GLU    SC1 4537  10.941  10.696  18.577
 2022ARG     BB 4538  10.893  10.560  18.066
 2022ARG    SC1 4539  11.052  10.732  18.041
 2022ARG    SC2 4540  11.384  10.694  17.942
 2023PHE     BB 4541  10.621  10.283  17.935
 2023PHE    SC1 4542  10.772  10.125  18.192
 2023PHE    SC2 4543  10.539  10.167  18.228
 2023PHE    SC3 4544  10.643   9.974  18.326
 2024ARG     BB 4545  10.795   9.980  17.700
 2024ARG    SC1 4546  10.695   9.759  17.789
 2024ARG    SC2 4547  10.565   9.500  17.908
 2025CYS     BB 4548  10.743   9.946  17.362
 2025CYS    SC1 4549  10.535  10.025  17.271
 2026PHE     BB 4550  10.766   9.584  17.328
 2026PHE    SC1 4551  10.745   9.235  17.251
 2026PHE    SC2 4552  10.608   9.296  17.439
 2026PHE    SC3 4553  10.644   9.065  17.386
 2027SER     BB 4554  11.060   9.716  17.022
 2027SER    SC1 4555  10.907   9.809  16.944
 2028GLY     BB 4556  11.192   9.949  17.314
 2029GLN     BB 4557  11.031  10.269  17.245
 2029GLN    SC1 4558  10.935  10.325  17.001
 2030CYS     BB 4559  10.927  10.481  17.498
 2030CYS    SC1 4560  11.092  10.651  17.535
 2031ILE     BB 4561  10.583  10.611  17.599
 2031ILE    SC1 4562  10.366  10.473  17.555
 2032SER     BB 4563  10.556  10.843  17.841
 2032SER    SC1 4564  10.631  11.002  17.926
 2033LYS     BB 4565  10.331  10.651  18.062
 2033LYS    SC1 4566  10.402  10.600  18.287
 2033LYS    SC2 4567  10.489  10.560  18.570
 2034SER     BB 4568  10.003  10.839  18.100
 2034SER    SC1 4569  10.023  11.028  18.144
 2035LEU     BB 4570   9.917  10.708  17.717
 2035LEU    SC1 4571  10.067  10.907  17.628
 2036VAL     BB 4572   9.938  10.338  17.823
 2036VAL    SC1 4573  10.009  10.275  17.999
 2037CYS     BB 4574   9.571  10.234  17.740
 2037CYS    SC1 4575   9.471  10.138  17.936
 2038ASN     BB 4576   9.448  10.603  17.609
 2038ASN    SC1 4577   9.444  10.841  17.687
 2039GLY     BB 4578   9.299  10.453  17.415
 2040ASP     BB 4579   9.446  10.527  17.078
 2040ASP    SC1 4580   9.254  10.585  16.920
 2041SER     BB 4581   9.790  10.348  16.954
 2041SER    SC1 4582   9.744  10.251  16.792
 2042ASP     BB 4583  10.044  10.509  17.074
 2042ASP    SC1 4584  10.082  10.758  17.113
 2043CYS     BB 4585  10.336  10.355  17.020
 2043CYS    SC1 4586  10.512  10.481  17.124
 2044ASP     BB 4587  10.470  10.302  16.646
 2044ASP    SC1 4588  10.489  10.378  16.403
 2045GLU     BB 4589  10.510   9.925  16.563
 2045GLU    SC1 4590  10.379   9.873  16.319
 2046ASP     BB 4591  10.471   9.671  16.790
 2046ASP    SC1 4592  10.584   9.443  16.809
 2047SER     BB 4593  10.128   9.855  17.005
 2047SER    SC1 4594  10.111   9.978  16.854
 2048ALA     BB 4595  10.184   9.709  17.280
 2049ASP     BB 4596  10.070   9.971  17.505
 2049ASP    SC1 4597  10.237   9.956  17.697
 2050GLU     BB 4598   9.693   9.857  17.382
 2050GLU    SC1 4599   9.562  10.029  17.270
 2051ASP     BB 4600   9.749   9.554  17.404
 2051ASP    SC1 4601   9.769   9.386  17.214
 2052ARG     BB 4602   9.485   9.409  17.713
 2052ARG    SC1 4603   9.620   9.203  17.793
 2052ARG    SC2 4604   9.617   8.984  17.469
 2053CYS     BB 4605   9.302   9.647  17.695
 2053CYS    SC1 4606   9.238   9.867  17.623
 2054GLU     BB 4607   8.975   9.561  17.913
 2054GLU    SC1 4608   8.763   9.397  18.097
 2055ASP     BB 4609   8.765   9.701  17.668
 2055ASP    SC1 4610   8.794   9.685  17.415
 2056SER     BB 4611   8.521   9.790  17.868
 2056SER    SC1 4612   8.339   9.743  17.918
 2057GLU     BB 4613   8.864  10.111  17.963
 2057GLU    SC1 4614   9.015  10.046  18.126
 2058ARG     BB 4615   8.836  10.155  17.599
 2058ARG    SC1 4616   8.900  10.164  17.352
 2058ARG    SC2 4617   9.103  10.083  17.168
 2059ARG     BB 4618   8.709  10.495  17.670
 2059ARG    SC1 4619   8.603  10.560  17.876
 2059ARG    SC2 4620   8.397  10.398  18.076
 2060PRO     BB 4621   8.594  10.680  17.369
 2060PRO    SC1 4622   8.451  10.641  17.250
 2061SER     BB 4623   8.917  10.907  17.283
 2061SER    SC1 4624   9.078  10.968  17.374
 2062CYS     BB 4625   8.726  11.040  17.026
 2062CYS    SC1 4626   8.749  10.872  16.856
 2063ASP     BB 4627   8.493  11.282  16.839
 2063ASP    SC1 4628   8.485  11.537  16.826
 2064ILE     BB 4629   8.636  11.190  16.515
 2064ILE    SC1 4630   8.713  11.336  16.350
 2065ASP     BB 4631   9.029  10.907  16.393
 2065ASP    SC1 4632   9.058  10.669  16.478
 2066LYS     BB 4633   9.136  11.040  16.027
 2066LYS    SC1 4634   9.061  11.029  15.785
 2066LYS    SC2 4635   8.967  11.066  15.507
 2067PRO     BB 4636   9.411  11.182  16.087
 2067PRO    SC1 4637   9.570  11.176  16.191
 2068PRO     BB 4638   9.471  11.488  15.760
 2068PRO    SC1 4639   9.484  11.611  15.904
 2069PRO     BB 4640   9.519  11.326  15.401
 2069PRO    SC1 4641   9.402  11.177  15.391
 2070ASN     BB 4642   9.867  11.240  15.319
 2070ASN    SC1 4643   9.969  11.018  15.266
 2071ILE     BB 4644   9.967  11.293  15.694
 2071ILE    SC1 4645   9.926  11.340  15.905
 2072GLU     BB 4646  10.299  11.042  15.638
 2072GLU    SC1 4647  10.279  10.893  15.866
 2073LEU     BB 4648  10.455  11.240  15.444
 2073LEU    SC1 4649  10.440  11.384  15.222
 2074THR     BB 4650  10.521  11.522  15.717
 2074THR    SC1 4651  10.373  11.553  15.840
 2075GLY     BB 4652  10.766  11.279  15.900
 2076ASN     BB 4653  10.933  11.244  15.648
 2076ASN    SC1 4654  10.916  11.316  15.409
 2077GLY     BB 4655  11.335  11.214  15.576
 2078TYR     BB 4656  11.437  11.356  15.237
 2078TYR    SC1 4657  11.312  11.665  15.251
 2078TYR    SC2 4658  11.242  11.562  15.046
 2078TYR    SC3 4659  11.171  11.864  15.059
 2079ASN     BB 4660  11.710  11.368  15.039
 2079ASN    SC1 4661  11.841  11.186  14.928
 2080GLU     BB 4662  11.759  11.636  14.899
 2080GLU    SC1 4663  11.599  11.911  14.867
 2081LEU     BB 4664  12.056  11.614  14.766
 2081LEU    SC1 4665  12.252  11.449  14.835
 2082THR     BB 4666  11.723  11.422  14.483
 2082THR    SC1 4667  11.877  11.372  14.374
 2083GLY     BB 4668  11.401  11.441  14.602
 2084GLN     BB 4669  11.388  11.088  14.744
 2084GLN    SC1 4670  11.299  10.960  14.541
 2085PHE     BB 4671  11.137  11.121  15.022
 2085PHE    SC1 4672  10.868  11.270  14.926
 2085PHE    SC2 4673  10.904  11.117  14.745
 2085PHE    SC3 4674  10.709  11.256  14.747
 2086ARG     BB 4675  11.293  10.864  15.215
 2086ARG    SC1 4676  11.413  10.733  15.053
 2086ARG    SC2 4677  11.691  10.725  14.902
 2087ASN     BB 4678  11.030  10.737  15.417
 2087ASN    SC1 4679  10.830  10.831  15.301
 2088ARG     BB 4680  10.968  10.820  15.730
 2088ARG    SC1 4681  10.744  10.790  15.777
 2088ARG    SC2 4682  10.647  10.627  16.044
 2089VAL     BB 4683  11.131  10.993  16.024
 2089VAL    SC1 4684  11.326  11.037  16.022
 2090ILE     BB 4685  10.943  11.178  16.249
 2090ILE    SC1 4686  10.892  11.315  16.355
 2091ASN     BB 4687  10.647  10.919  16.443
 2091ASN    SC1 4688  10.560  10.814  16.652
 2092THR     BB 4689  10.366  11.165  16.298
 2092THR    SC1 4690  10.447  11.343  16.301
 2093LYS     BB 4691  10.063  11.007  16.331
 2093LYS    SC1 4692  10.005  10.749  16.337
 2093LYS    SC2 4693  10.084  10.606  16.592
 2094SER     BB 4694  10.131  11.083  16.760
 2094SER    SC1 4695  10.258  11.202  16.849
 2095PHE     BB 4696   9.781  11.203  16.881
 2095PHE    SC1 4697   9.656  11.018  16.642
 2095PHE    SC2 4698   9.658  10.878  16.837
 2095PHE    SC3 4699   9.629  10.781  16.620
 2096GLY     BB 4700   9.912  11.181  17.211
 2097GLY     BB 4701   9.592  11.117  17.335
 2098GLN     BB 4702   9.399  11.411  17.259
 2098GLN    SC1 4703   9.635  11.575  17.215
 2099CYS     BB 4704   9.157  11.517  17.025
 2099CYS    SC1 4705   8.937  11.445  16.962
 2100ARG     BB 4706   9.325  11.758  16.848
 2100ARG    SC1 4707   9.456  11.977  16.814
 2100ARG    SC2 4708   9.379  12.299  16.698
 2101LYS     BB 4709   9.011  11.853  16.661
 2101LYS    SC1 4710   8.891  11.919  16.826
 2101LYS    SC2 4711   8.965  12.047  17.108
 2102VAL     BB 4712   9.052  12.001  16.298
 2102VAL    SC1 4713   9.238  12.054  16.250
 2103PHE     BB 4714   8.778  12.077  16.035
 2103PHE    SC1 4715   8.577  12.291  16.023
 2103PHE    SC2 4716   8.760  12.397  16.136
 2103PHE    SC3 4717   8.643  12.513  15.961
 2104SER     BB 4718   9.008  12.231  15.732
 2104SER    SC1 4719   9.188  12.224  15.805
 2105GLY     BB 4720   8.790  12.381  15.521
 2106ASP     BB 4721   8.898  12.270  15.220
 2106ASP    SC1 4722   9.069  12.361  15.054
 2107GLY     BB 4723   8.831  11.963  15.229
 2108LYS     BB 4724   8.612  11.916  15.333
 2108LYS    SC1 4725   8.389  11.834  15.249
 2108LYS    SC2 4726   8.126  11.891  15.102
 2109ASP     BB 4727   8.519  11.871  15.693
 2109ASP    SC1 4728   8.362  11.671  15.721
 2110PHE     BB 4729   8.709  11.780  16.066
 2110PHE    SC1 4730   8.427  11.835  16.233
 2110PHE    SC2 4731   8.594  11.842  16.405
 2110PHE    SC3 4732   8.438  12.022  16.382
 2111TYR     BB 4733   9.027  11.613  16.043
 2111TYR    SC1 4734   9.020  11.495  15.723
 2111TYR    SC2 4735   9.049  11.731  15.687
 2111TYR    SC3 4736   9.025  11.571  15.423
 2112ARG     BB 4737   9.228  11.463  16.408
 2112ARG    SC1 4738   9.242  11.295  16.584
 2112ARG    SC2 4739   9.186  11.046  16.837
 2113LEU     BB 4740   9.580  11.703  16.420
 2113LEU    SC1 4741   9.701  11.936  16.381
 2114SER     BB 4742   9.888  11.478  16.590
 2114SER    SC1 4743   9.973  11.472  16.415
 2115GLY     BB 4744   9.997  11.641  16.900
 2116ASN     BB 4745  10.306  11.729  16.802
 2116ASN    SC1 4746  10.513  11.608  16.731
 2117VAL     BB 4747  10.266  11.925  16.406
 2117VAL    SC1 4748  10.271  11.813  16.240
 2118LEU     BB 4749  10.197  12.320  16.477
 2118LEU    SC1 4750  10.026  12.257  16.670
 2119SER     BB 4751  10.001  12.432  16.173
 2119SER    SC1 4752   9.965  12.618  16.127
 2120TYR     BB 4753   9.919  12.206  15.918
 2120TYR    SC1 4754   9.783  11.950  15.790
 2120TYR    SC2 4755  10.001  11.866  15.847
 2120TYR    SC3 4756   9.899  11.760  15.574
 2121THR     BB 4757   9.623  12.458  15.730
 2121THR    SC1 4758   9.545  12.598  15.840
 2122PHE     BB 4759   9.442  12.349  15.403
 2122PHE    SC1 4760   9.463  12.020  15.490
 2122PHE    SC2 4761   9.342  12.032  15.283
 2122PHE    SC3 4762   9.421  11.820  15.363
 2123GLN     BB 4763   9.443  12.701  15.298
 2123GLN    SC1 4764   9.385  12.866  15.421
 2124VAL     BB 4765   9.454  12.718  14.922
 2124VAL    SC1 4766   9.302  12.699  14.793
 2125LYS     BB 4767   9.705  12.914  14.672
 2125LYS    SC1 4768   9.907  13.048  14.673
 2125LYS    SC2 4769  10.131  13.206  14.556
 2126ILE     BB 4770   9.751  12.865  14.295
 2126ILE    SC1 4771   9.543  12.799  14.270
 2127ASN     BB 4772   9.985  13.006  14.116
 2127ASN    SC1 4773  10.226  13.004  14.051
 2128ASN     BB 4774   9.907  12.992  13.701
 2128ASN    SC1 4775   9.697  12.875  13.772
 2129ASN     BB 4776  10.125  13.061  13.509
 2129ASN    SC1 4777  10.355  13.154  13.478
 2130PHE     BB 4778  10.109  13.082  13.059
 2130PHE    SC1 4779   9.856  13.120  12.812
 2130PHE    SC2 4780   9.945  12.897  12.799
 2130PHE    SC3 4781   9.741  12.951  12.685
 2131ASN     BB 4782  10.371  13.132  12.881
 2131ASN    SC1 4783  10.589  13.177  12.994
 2132TYR     BB 4784  10.366  13.123  12.567
 2132TYR    SC1 4785  10.180  13.161  12.308
 2132TYR    SC2 4786  10.128  12.956  12.421
 2132TYR    SC3 4787   9.886  13.072  12.266
 2133GLU     BB 4788  10.661  13.251  12.371
 2133GLU    SC1 4789  10.843  13.342  12.622
 2134PHE     BB 4790  10.666  13.188  12.002
 2134PHE    SC1 4791  10.350  13.159  11.850
 2134PHE    SC2 4792  10.364  13.373  11.958
 2134PHE    SC3 4793  10.214  13.342  11.774
 2135TYR     BB 4794  10.790  13.287  11.700
 2135TYR    SC1 4795  11.107  13.293  11.790
 2135TYR    SC2 4796  11.054  13.357  11.565
 2135TYR    SC3 4797  11.282  13.148  11.580
 2136ASN     BB 4798  10.646  13.183  11.389
 2136ASN    SC1 4799  10.430  13.270  11.298
 2137SER     BB 4800  10.874  13.280  11.066
 2137SER    SC1 4801  11.064  13.242  11.085
 2138THR     BB 4802  10.680  13.281  10.741
 2138THR    SC1 4803  10.494  13.318  10.783
 2139TRP     BB 4804  10.778  13.401  10.385
 2139TRP    SC1 4805  10.991  13.508  10.263
 2139TRP    SC2 4806  11.083  13.689  10.179
 2139TRP    SC3 4807  11.155  13.344  10.157
 2139TRP    SC4 4808  11.275  13.579  10.062
 2140SER     BB 4809  10.644  13.348  10.009
 2140SER    SC1 4810  10.494  13.233   9.961
 2141TYR     BB 4811  10.869  13.457   9.777
 2141TYR    SC1 4812  11.092  13.688   9.657
 2141TYR    SC2 4813  11.182  13.466   9.669
 2141TYR    SC3 4814  11.402  13.683   9.645
 2142VAL     BB 4815  10.715  13.427   9.451
 2142VAL    SC1 4816  10.520  13.440   9.493
 2143LYS     BB 4817  10.916  13.504   9.172
 2143LYS    SC1 4818  11.137  13.472   9.190
 2143LYS    SC2 4819  11.399  13.510   9.115
 2144HIS     BB 4820  10.893  13.488   8.816
 2144HIS    SC1 4821  10.706  13.441   8.787
 2144HIS    SC2 4822  10.527  13.371   8.783
 2144HIS    SC3 4823  10.579  13.224   8.633
 2145THR     BB 4824  11.140  13.587   8.596
 2145THR    SC1 4825  11.331  13.624   8.611
 2146SER     BB 4826  10.895  13.543   8.281
 2146SER    SC1 4827  10.705  13.544   8.238
 2147THR     BB 4828  11.136  13.615   8.057
 2147THR    SC1 4829  11.329  13.640   8.049
 2148GLU     BB 4830  11.133  13.603   7.573
 2148GLU    SC1 4831  10.977  13.625   7.322
 2149HIS     BB 4832  11.450  13.645   7.417
 2149HIS    SC1 4833  11.626  13.583   7.473
 2149HIS    SC2 4834  11.806  13.520   7.503
 2149HIS    SC3 4835  11.776  13.512   7.717
 2150THR     BB 4836  11.405  13.666   7.066
 2150THR    SC1 4837  11.293  13.717   6.915
 2151SER     BB 4838  11.758  13.639   6.989
 2151SER    SC1 4839  11.940  13.602   7.050
 2152SER     BB 4840  11.775  13.662   6.555
 2152SER    SC1 4841  11.598  13.745   6.557
 2153SER     BB 4842  11.958  13.765   6.229
 2153SER    SC1 4843  12.128  13.684   6.178
 2154ARG     BB 4844  11.642  13.773   6.013
 2154ARG    SC1 4845  11.414  13.872   6.099
 2154ARG    SC2 4846  11.104  14.027   6.106
 2155LYS     BB 4847  11.797  13.887   5.602
 2155LYS    SC1 4848  12.047  13.867   5.566
 2155LYS    SC2 4849  12.302  13.804   5.716
 2156ARG     BB 4850  11.607  13.913   5.314
 2156ARG    SC1 4851  11.359  13.982   5.274
 2156ARG    SC2 4852  11.094  14.041   5.117
 2157SER     BB 4853  11.651  13.971   4.902
 2157SER    SC1 4854  11.501  14.067   4.824
 2158PHE     BB 4855  11.758  13.694   4.671
 2158PHE    SC1 4856  11.817  13.688   4.343
 2158PHE    SC2 4857  11.710  13.894   4.404
 2158PHE    SC3 4858  11.869  13.890   4.224
 2159PHE     BB 4859  11.786  13.469   4.919
 2159PHE    SC1 4860  12.018  13.278   4.787
 2159PHE    SC2 4861  11.919  13.185   4.986
 2159PHE    SC3 4862  12.080  13.058   4.861
 2160ARG     BB 4863  11.648  13.473   5.297
 2160ARG    SC1 4864  11.394  13.427   5.286
 2160ARG    SC2 4865  11.190  13.265   5.535
 2161SER     BB 4866  11.718  13.344   5.667
 2161SER    SC1 4867  11.884  13.418   5.738
 2162SER     BB 4868  11.460  13.368   5.962
 2162SER    SC1 4869  11.290  13.326   6.048
 2163SER     BB 4870  11.703  13.266   6.241
 2163SER    SC1 4871  11.897  13.266   6.254
 2164SER     BB 4872  11.535  13.247   6.634
 2164SER    SC1 4873  11.368  13.305   6.552
 2165SER     BB 4874  11.569  13.160   6.926
 2165SER    SC1 4875  11.658  13.168   7.100
 2166SER     BB 4876  11.209  13.225   7.090
 2166SER    SC1 4877  11.084  13.256   6.944
 2167ARG     BB 4878  11.269  13.170   7.452
 2167ARG    SC1 4879  11.464  13.110   7.581
 2167ARG    SC2 4880  11.794  13.009   7.622
 2168SER     BB 4881  11.032  13.222   7.739
 2168SER    SC1 4882  10.841  13.246   7.772
 2169TYR     BB 4883  11.264  13.109   8.059
 2169TYR    SC1 4884  11.498  13.113   8.256
 2169TYR    SC2 4885  11.561  13.229   8.056
 2169TYR    SC3 4886  11.691  13.350   8.311
 2170THR     BB 4887  11.034  13.082   8.367
 2170THR    SC1 4888  10.852  13.054   8.303
 2171SER     BB 4889  11.153  13.098   8.700
 2171SER    SC1 4890  11.336  13.135   8.757
 2172HIS     BB 4891  10.940  13.033   8.987
 2172HIS    SC1 4892  10.748  12.998   8.986
 2172HIS    SC2 4893  10.563  12.944   8.999
 2172HIS    SC3 4894  10.515  13.109   9.130
 2173THR     BB 4895  11.104  13.000   9.304
 2173THR    SC1 4896  11.275  13.012   9.397
 2174ASN     BB 4897  10.839  12.990   9.573
 2174ASN    SC1 4898  10.604  12.914   9.615
 2175GLU     BB 4899  11.055  12.978   9.849
 2175GLU    SC1 4900  11.320  12.866  10.006
 2176ILE     BB 4901  10.836  12.891  10.112
 2176ILE    SC1 4902  10.615  12.787  10.086
 2177HIS     BB 4903  10.936  12.967  10.411
 2177HIS    SC1 4904  11.095  13.009  10.517
 2177HIS    SC2 4905  11.242  13.072  10.624
 2177HIS    SC3 4906  11.222  12.908  10.763
 2178LYS     BB 4907  10.672  12.838  10.699
 2178LYS    SC1 4908  10.474  12.839  10.541
 2178LYS    SC2 4909  10.321  13.013  10.388
 2179GLY     BB 4910  10.708  12.804  11.043
 2180LYS     BB 4911  10.712  12.763  11.421
 2180LYS    SC1 4912  10.476  12.790  11.509
 2180LYS    SC2 4913  10.201  12.822  11.461
 2181SER     BB 4914  10.886  12.787  11.708
 2181SER    SC1 4915  11.040  12.800  11.827
 2182TYR     BB 4916  10.632  12.765  12.022
 2182TYR    SC1 4917  10.307  12.752  12.000
 2182TYR    SC2 4918  10.354  12.579  12.160
 2182TYR    SC3 4919  10.094  12.527  11.999
 2183GLN     BB 4920  10.793  12.764  12.397
 2183GLN    SC1 4921  10.987  12.893  12.400
 2184LEU     BB 4922  10.564  12.709  12.641
 2184LEU    SC1 4923  10.325  12.626  12.722
 2185LEU     BB 4924  10.637  12.683  13.071
 2185LEU    SC1 4925  10.841  12.564  13.191
 2186VAL     BB 4926  10.323  12.702  13.273
 2186VAL    SC1 4927  10.144  12.659  13.196
 2187VAL     BB 4928  10.406  12.635  13.593
 2187VAL    SC1 4929  10.545  12.679  13.729
 2188GLU     BB 4930  10.079  12.552  13.752
 2188GLU    SC1 4931   9.903  12.467  13.516
 2189ASN     BB 4932  10.022  12.492  14.062
 2189ASN    SC1 4933  10.211  12.502  14.225
 2190THR     BB 4934   9.744  12.375  14.355
 2190THR    SC1 4935   9.580  12.309  14.271
 2191VAL     BB 4936   9.895  12.402  14.662
 2191VAL    SC1 4937  10.038  12.541  14.666
 2192GLU     BB 4938   9.612  12.337  14.894
 2192GLU    SC1 4939   9.520  12.175  14.879
 2193VAL     BB 4940   9.792  12.348  15.234
 2193VAL    SC1 4941   9.878  12.212  15.352
 2194ALA     BB 4942  10.005  12.653  15.225
 2195GLN     BB 4943  10.200  12.527  15.532
 2195GLN    SC1 4944  10.210  12.732  15.680
 2196PHE     BB 4945  10.291  12.258  15.723
 2196PHE    SC1 4946  10.536  11.990  15.657
 2196PHE    SC2 4947  10.344  11.997  15.514
 2196PHE    SC3 4948  10.539  11.876  15.446
 2197ILE     BB 4949  10.461  12.284  16.020
 2197ILE    SC1 4950  10.523  12.466  16.144
 2198ASN     BB 4951  10.682  12.023  16.191
 2198ASN    SC1 4952  10.716  11.794  16.095
 2199ASN     BB 4953  10.782  12.053  16.514
 2199ASN    SC1 4954  10.634  12.110  16.707
 2200ASN     BB 4955  11.145  12.114  16.576
 2200ASN    SC1 4956  11.239  12.340  16.523
 2201PRO     BB 4957  11.378  11.877  16.669
 2201PRO    SC1 4958  11.566  11.902  16.673
 2202GLU     BB 4959  11.269  11.914  17.068
 2202GLU    SC1 4960  11.260  12.097  17.259
 2203PHE     BB 4961  10.958  11.785  17.025
 2203PHE    SC1 4962  10.669  11.754  17.210
 2203PHE    SC2 4963  10.816  11.913  17.314
 2203PHE    SC3 4964  10.629  11.825  17.436
 2204LEU     BB 4965  11.001  11.551  16.772
 2204LEU    SC1 4966  11.232  11.431  16.722
 2205GLN     BB 4967  10.829  11.183  16.808
 2205GLN    SC1 4968  10.724  11.249  17.044
 2206LEU     BB 4969  11.065  10.918  16.659
 2206LEU    SC1 4970  11.302  10.958  16.548
 2207ALA     BB 4971  10.988  10.653  16.401
 2208GLU     BB 4972  11.043  10.311  16.510
 2208GLU    SC1 4973  11.067  10.045  16.565
 2209PRO     BB 4974  11.249  10.276  16.162
 2209PRO    SC1 4975  11.315  10.108  16.103
 2210PHE     BB 4976  11.444  10.571  16.278
 2210PHE    SC1 4977  11.761  10.629  16.182
 2210PHE    SC2 4978  11.678  10.832  16.279
 2210PHE    SC3 4979  11.891  10.831  16.169
 2211TRP     BB 4980  11.519  10.495  16.562
 2211TRP    SC1 4981  11.477  10.538  16.822
 2211TRP    SC2 4982  11.414  10.701  16.956
 2211TRP    SC3 4983  11.452  10.351  16.993
 2211TRP    SC4 4984  11.373  10.562  17.160
 2212LYS     BB 4985  11.540  10.157  16.516
 2212LYS    SC1 4986  11.537   9.951  16.666
 2212LYS    SC2 4987  11.519   9.897  16.948
 2213GLU     BB 4988  11.808  10.184  16.368
 2213GLU    SC1 4989  12.003   9.967  16.235
 2214LEU     BB 4990  11.955  10.404  16.592
 2214LEU    SC1 4991  12.146  10.546  16.477
 2215SER     BB 4992  11.947  10.200  16.853
 2215SER    SC1 4993  11.932  10.148  17.040
 2216HIS     BB 4994  12.226   9.950  16.687
 2216HIS    SC1 4995  12.348   9.919  16.836
 2216HIS    SC2 4996  12.472   9.862  16.972
 2216HIS    SC3 4997  12.319   9.867  17.125
 2217LEU     BB 4998  12.441  10.155  16.445
 2217LEU    SC1 4999  12.457   9.996  16.234
 2218PRO     BB 5000  12.784  10.111  16.597
 2218PRO    SC1 5001  12.843   9.936  16.643
 2219SER     BB 5002  12.912  10.382  16.854
 2219SER    SC1 5003  12.981  10.288  17.010
 2220LEU     BB 5004  13.225  10.455  16.614
 2220LEU    SC1 5005  13.302  10.202  16.594
 2221TYR     BB 5006  13.274  10.580  16.294
 2221TYR    SC1 5007  13.216  10.813  16.085
 2221TYR    SC2 5008  13.451  10.784  16.125
 2221TYR    SC3 5009  13.389  10.878  15.836
 2222ASP     BB 5010  13.198  10.327  16.091
 2222ASP    SC1 5011  13.063  10.127  16.175
 2223TYR     BB 5012  13.056  10.446  15.770
 2223TYR    SC1 5013  12.927  10.675  15.566
 2223TYR    SC2 5014  13.163  10.672  15.523
 2223TYR    SC3 5015  12.995  10.606  15.271
 2224SER     BB 5016  12.898  10.164  15.596
 2224SER    SC1 5017  12.912  10.124  15.406
 2225ALA     BB 5018  12.633  10.143  15.841
 2226TYR     BB 5019  12.585  10.474  15.851
 2226TYR    SC1 5020  12.758  10.641  16.098
 2226TYR    SC2 5021  12.556  10.529  16.163
 2226TYR    SC3 5022  12.764  10.545  16.392
 2227ARG     BB 5023  12.479  10.494  15.514
 2227ARG    SC1 5024  12.548  10.482  15.275
 2227ARG    SC2 5025  12.552  10.483  14.913
 2228ARG     BB 5026  12.227  10.281  15.575
 2228ARG    SC1 5027  12.184  10.053  15.535
 2228ARG    SC2 5028  12.011   9.723  15.458
 2229LEU     BB 5029  12.066  10.441  15.774
 2229LEU    SC1 5030  12.142  10.362  16.016
 2230ILE     BB 5031  12.088  10.740  15.571
 2230ILE    SC1 5032  12.121  10.918  15.703
 2231ASP     BB 5033  12.011  10.589  15.296
 2231ASP    SC1 5034  12.088  10.512  15.065
 2232GLN     BB 5035  11.722  10.513  15.365
 2232GLN    SC1 5036  11.720  10.211  15.394
 2233TYR     BB 5037  11.626  10.874  15.496
 2233TYR    SC1 5038  11.437  10.716  15.675
 2233TYR    SC2 5039  11.652  10.735  15.779
 2233TYR    SC3 5040  11.514  10.464  15.837
 2234GLY     BB 5041  11.762  11.075  15.397
 2235THR     BB 5042  12.014  11.358  15.454
 2235THR    SC1 5043  12.116  11.448  15.313
 2236HIS     BB 5044  11.739  11.656  15.599
 2236HIS    SC1 5045  11.799  11.778  15.459
 2236HIS    SC2 5046  11.864  11.883  15.311
 2236HIS    SC3 5047  11.971  12.016  15.443
 2237TYR     BB 5048  11.399  11.631  15.727
 2237TYR    SC1 5049  11.277  11.499  16.005
 2237TYR    SC2 5050  11.415  11.694  16.034
 2237TYR    SC3 5051  11.194  11.670  16.250
 2238LEU     BB 5052  11.167  11.873  15.659
 2238LEU    SC1 5053  10.946  11.745  15.591
 2239GLN     BB 5054  11.076  12.120  15.824
 2239GLN    SC1 5055  11.164  12.178  16.040
 2240SER     BB 5056  10.817  12.342  15.649
 2240SER    SC1 5057  10.781  12.518  15.724
 2241GLY     BB 5058  10.727  12.287  15.299
 2242SER     BB 5059  10.369  12.290  15.148
 2242SER    SC1 5060  10.377  12.436  15.018
 2243LEU     BB 5061  10.169  12.000  15.004
 2243LEU    SC1 5062  10.133  11.785  15.154
 2244GLY     BB 5063   9.957  12.048  14.728
 2245GLY     BB 5064  10.051  11.891  14.400
 2246GLU     BB 5065  10.251  12.035  14.112
 2246GLU    SC1 5066  10.492  12.068  14.039
 2247TYR     BB 5067  10.163  12.058  13.650
 2247TYR    SC1 5068  10.037  11.930  13.353
 2247TYR    SC2 5069   9.859  11.991  13.503
 2247TYR    SC3 5070   9.784  12.031  13.205
 2248ARG     BB 5071  10.407  12.209  13.446
 2248ARG    SC1 5072  10.659  12.221  13.480
 2248ARG    SC2 5073  10.882  12.222  13.734
 2249VAL     BB 5074  10.366  12.197  13.078
 2249VAL    SC1 5075  10.185  12.209  12.993
 2250LEU     BB 5076  10.654  12.250  12.866
 2250LEU    SC1 5077  10.819  12.096  13.005
 2251PHE     BB 5078  10.591  12.242  12.526
 2251PHE    SC1 5079  10.298  12.114  12.547
 2251PHE    SC2 5080  10.341  12.156  12.315
 2251PHE    SC3 5081  10.187  11.984  12.379
 2252TYR     BB 5082  10.783  12.323  12.218
 2252TYR    SC1 5083  11.074  12.402  12.125
 2252TYR    SC2 5084  11.029  12.167  12.146
 2252TYR    SC3 5085  11.306  12.226  12.019
 2253VAL     BB 5086  10.681  12.340  11.883
 2253VAL    SC1 5087  10.513  12.294  11.785
 2254ASP     BB 5088  10.960  12.362  11.624
 2254ASP    SC1 5089  11.196  12.398  11.533
 2255SER     BB 5090  10.759  12.277  11.283
 2255SER    SC1 5091  10.569  12.320  11.271
 2256GLU     BB 5092  10.920  12.399  10.903
 2256GLU    SC1 5093  11.179  12.430  10.960
 2257LYS     BB 5094  10.847  12.383  10.594
 2257LYS    SC1 5095  10.703  12.225  10.461
 2257LYS    SC2 5096  10.637  11.967  10.365
 2258LEU     BB 5097  11.090  12.517  10.362
 2258LEU    SC1 5098  11.327  12.535  10.480
 2259LYS     BB 5099  10.953  12.431  10.061
 2259LYS    SC1 5100  10.756  12.335   9.966
 2259LYS    SC2 5101  10.577  12.447   9.729
 2260GLN     BB 5102  11.111  12.492   9.691
 2260GLN    SC1 5103  11.307  12.562   9.599
 2261ASN     BB 5104  10.909  12.501   9.363
 2261ASN    SC1 5105  10.696  12.558   9.245
 2262ASP     BB 5106  11.167  12.569   9.098
 2262ASP    SC1 5107  11.421  12.594   9.099
 2263PHE     BB 5108  11.030  12.586   8.777
 2263PHE    SC1 5109  10.661  12.562   8.791
 2263PHE    SC2 5110  10.755  12.710   8.627
 2263PHE    SC3 5111  10.518  12.669   8.631
 2264ASN     BB 5112  11.256  12.675   8.554
 2264ASN    SC1 5113  11.505  12.669   8.575
 2265SER     BB 5114  11.151  12.619   8.241
 2265SER    SC1 5115  10.968  12.594   8.180
 2266VAL     BB 5116  11.382  12.732   7.951
 2266VAL    SC1 5117  11.578  12.693   7.964
 2267GLU     BB 5118  11.200  12.649   7.660
 2267GLU    SC1 5119  10.892  12.769   7.701
 2268GLU     BB 5120  11.266  12.744   7.339
 2268GLU    SC1 5121  11.580  12.688   7.297
 2269LYS     BB 5122  11.232  12.691   6.909
 2269LYS    SC1 5123  11.024  12.790   6.799
 2269LYS    SC2 5124  10.739  12.717   6.705
 2270LYS     BB 5125  11.505  12.743   6.697
 2270LYS    SC1 5126  11.683  12.709   6.828
 2270LYS    SC2 5127  11.919  12.784   7.001
 2271CYS     BB 5128  11.451  12.825   6.387
 2271CYS    SC1 5129  11.261  12.889   6.255
 2272LYS     BB 5130  11.717  12.813   6.209
 2272LYS    SC1 5131  11.919  12.781   6.364
 2272LYS    SC2 5132  12.173  12.791   6.480
 2273SER     BB 5133  11.646  12.826   5.800
 2273SER    SC1 5134  11.470  12.910   5.800
 2274SER     BB 5135  11.812  12.945   5.461
 2274SER    SC1 5136  12.007  12.956   5.463
 2275GLY     BB 5137  11.552  12.952   5.200
 2276TRP     BB 5138  11.490  13.159   4.873
 2276TRP    SC1 5139  11.599  13.144   4.630
 2276TRP    SC2 5140  11.620  13.292   4.469
 2276TRP    SC3 5141  11.790  12.993   4.551
 2276TRP    SC4 5142  11.808  13.182   4.346
 2277HIS     BB 5143  11.149  13.111   4.679
 2277HIS    SC1 5144  11.008  13.091   4.813
 2277HIS    SC2 5145  10.863  13.069   4.938
 2277HIS    SC3 5146  10.994  13.098   5.107
 2278PHE     BB 5147  11.126  13.298   4.381
 2278PHE    SC1 5148  11.353  13.587   4.349
 2278PHE    SC2 5149  11.184  13.582   4.179
 2278PHE    SC3 5150  11.327  13.773   4.200
 2279VAL     BB 5151  11.225  13.093   4.184
 2279VAL    SC1 5152  11.206  13.054   3.989
 2280VAL     BB 5153  11.356  12.789   4.353
 2280VAL    SC1 5154  11.538  12.726   4.299
 2281LYS     BB 5155  11.238  12.646   4.627
 2281LYS    SC1 5156  11.087  12.574   4.807
 2281LYS    SC2 5157  10.904  12.595   5.039
 2282PHE     BB 5158  11.533  12.642   4.820
 2282PHE    SC1 5159  11.841  12.457   4.918
 2282PHE    SC2 5160  11.832  12.695   4.888
 2282PHE    SC3 5161  12.035  12.591   4.962
 2283SER     BB 5162  11.456  12.536   5.199
 2283SER    SC1 5163  11.344  12.378   5.225
 2284SER     BB 5164  11.712  12.453   5.519
 2284SER    SC1 5165  11.882  12.454   5.423
 2285HIS     BB 5166  11.494  12.368   5.766
 2285HIS    SC1 5167  11.311  12.430   5.792
 2285HIS    SC2 5168  11.131  12.496   5.818
 2285HIS    SC3 5169  11.084  12.336   5.956
 2286GLY     BB 5170  11.550  12.352   6.170
 2287CYS     BB 5171  11.356  12.379   6.404
 2287CYS    SC1 5172  11.135  12.460   6.448
 2288LYS     BB 5173  11.432  12.271   6.753
 2288LYS    SC1 5174  11.607  12.250   6.927
 2288LYS    SC2 5175  11.819  12.234   7.132
 2289GLU     BB 5176  11.138  12.289   6.943
 2289GLU    SC1 5177  10.823  12.279   6.857
 2290LEU     BB 5178  11.211  12.275   7.336
 2290LEU    SC1 5179  11.457  12.255   7.432
 2291GLU     BB 5180  11.098  12.230   7.683
 2291GLU    SC1 5181  10.882  12.152   7.860
 2292ASN     BB 5182  11.363  12.205   7.995
 2292ASN    SC1 5183  11.597  12.161   7.919
 2293ALA     BB 5184  11.283  12.212   8.325
 2294LEU     BB 5185  11.375  12.125   8.631
 2294LEU    SC1 5186  11.630  12.146   8.700
 2295LYS     BB 5187  11.100  12.086   8.802
 2295LYS    SC1 5188  10.892  12.134   8.636
 2295LYS    SC2 5189  10.778  12.061   8.378
 2296ALA     BB 5190  11.099  12.105   9.078
 2297ALA     BB 5191  11.067  12.116   9.349
 2298SER     BB 5192  11.207  11.993   9.733
 2298SER    SC1 5193  11.391  12.044   9.694
 2299GLY     BB 5194  11.069  11.987  10.087
 2300THR     BB 5195  11.155  11.961  10.406
 2300THR    SC1 5196  11.307  12.042  10.497
 2301GLN     BB 5197  10.919  11.894  10.755
 2301GLN    SC1 5198  10.625  11.959  10.863
 2302ASN     BB 5199  11.060  11.948  11.098
 2302ASN    SC1 5200  11.286  11.943  11.207
 2303ASN     BB 5201  10.806  11.863  11.329
 2303ASN    SC1 5202  10.562  11.825  11.365
 2304VAL     BB 5203  10.955  11.866  11.694
 2304VAL    SC1 5204  11.153  11.887  11.707
 2305LEU     BB 5205  10.718  11.832  11.937
 2305LEU    SC1 5206  10.454  11.824  11.945
 2306ARG     BB 5207  10.828  11.781  12.233
 2306ARG    SC1 5208  11.058  11.737  12.321
 2306ARG    SC2 5209  11.272  11.555  12.463
 2307GLY     BB 5210  10.699  11.855  12.567
 2308GLU     BB 5211  10.742  11.652  12.874
 2308GLU    SC1 5212  10.848  11.505  13.152
 2309PRO     BB 5213  10.401  11.746  13.104
 2309PRO    SC1 5214  10.268  11.750  12.969
 2310PHE     BB 5215  10.466  11.671  13.486
 2310PHE    SC1 5216  10.677  11.769  13.713
 2310PHE    SC2 5217  10.695  11.537  13.655
 2310PHE    SC3 5218  10.826  11.625  13.836
 2311ILE     BB 5219  10.193  11.647  13.711
 2311ILE    SC1 5220  10.024  11.579  13.632
 2312ARG     BB 5221  10.228  11.566  14.092
 2312ARG    SC1 5222  10.432  11.525  14.172
 2312ARG    SC2 5223  10.619  11.689  14.381
 2313GLY     BB 5224   9.969  11.493  14.349
 2314GLY     BB 5225   9.605  11.400  14.316
 2315GLY     BB 5226   9.424  11.073  14.239
 2316ALA     BB 5227   9.547  10.845  13.974
 2317GLY     BB 5228   9.323  10.870  13.667
 2318PHE     BB 5229   9.348  11.269  13.671
 2318PHE    SC1 5230   9.025  11.226  13.707
 2318PHE    SC2 5231   9.070  11.269  13.939
 2318PHE    SC3 5232   8.910  11.101  13.877
 2319ILE     BB 5233   9.653  11.258  13.680
 2319ILE    SC1 5234   9.818  11.227  13.824
 2320SER     BB 5235   9.670  11.093  13.318
 2320SER    SC1 5236   9.719  10.919  13.390
 2321GLY     BB 5237   9.379  11.288  13.178
 2322LEU     BB 5238   9.514  11.593  13.227
 2322LEU    SC1 5239   9.472  11.678  13.474
 2323SER     BB 5240   9.871  11.489  13.147
 2323SER    SC1 5241  10.023  11.380  13.200
 2324TYR     BB 5242   9.758  11.415  12.829
 2324TYR    SC1 5243   9.711  11.111  12.827
 2324TYR    SC2 5244   9.629  11.166  12.608
 2324TYR    SC3 5245   9.780  10.896  12.615
 2325LEU     BB 5246   9.903  11.654  12.636
 2325LEU    SC1 5247   9.862  11.892  12.745
 2326GLU     BB 5248   9.630  11.775  12.346
 2326GLU    SC1 5249   9.307  11.734  12.297
 2327LEU     BB 5250   9.819  11.966  12.095
 2327LEU    SC1 5251   9.987  12.033  11.901
 2328ASP     BB 5252   9.545  12.191  12.047
 2328ASP    SC1 5253   9.450  12.273  11.825
 2329ASN     BB 5254   9.441  12.237  12.353
 2329ASN    SC1 5255   9.361  12.416  12.509
 2330PRO     BB 5256   9.831  12.318  12.542
 2330PRO    SC1 5257   9.894  12.459  12.432
 2331ALA     BB 5258   9.727  12.421  12.896
 2332GLY     BB 5259   9.409  12.115  12.920
 2333ASN     BB 5260   9.038  12.178  12.867
 2333ASN    SC1 5261   8.964  11.948  12.804
 2334LYS     BB 5262   8.860  12.346  13.211
 2334LYS    SC1 5263   8.848  12.561  13.366
 2334LYS    SC2 5264   8.678  12.779  13.420
 2335ARG     BB 5265   8.737  12.072  13.331
 2335ARG    SC1 5266   8.609  11.927  13.475
 2335ARG    SC2 5267   8.531  11.932  13.770
 2336ARG     BB 5268   9.042  11.870  13.328
 2336ARG    SC1 5269   9.030  11.611  13.291
 2336ARG    SC2 5270   8.893  11.378  13.065
 2337TYR     BB 5271   9.216  12.100  13.496
 2337TYR    SC1 5272   9.470  12.261  13.552
 2337TYR    SC2 5273   9.299  12.429  13.558
 2337TYR    SC3 5274   9.490  12.445  13.801
 2338SER     BB 5275   9.005  12.094  13.791
 2338SER    SC1 5276   8.906  12.259  13.821
 2339ALA     BB 5277   9.008  11.781  13.790
 2340TRP     BB 5278   9.265  11.719  13.956
 2340TRP    SC1 5279   9.520  11.766  13.928
 2340TRP    SC2 5280   9.721  11.704  13.994
 2340TRP    SC3 5281   9.583  12.007  13.876
 2340TRP    SC4 5282   9.838  11.922  13.954
 2341ALA     BB 5283   9.202  12.016  14.161
 2342GLU     BB 5284   8.915  11.870  14.290
 2342GLU    SC1 5285   8.644  11.749  14.419
 2343SER     BB 5286   9.123  11.556  14.390
 2343SER    SC1 5287   9.100  11.388  14.486
 2344VAL     BB 5288   9.470  11.708  14.493
 2344VAL    SC1 5289   9.588  11.864  14.453
 2345THR     BB 5290   9.268  11.787  14.794
 2345THR    SC1 5291   9.099  11.884  14.794
 2346ASN     BB 5292   9.293  11.487  15.008
 2346ASN    SC1 5293   9.110  11.317  15.018
 2347LEU     BB 5294   9.555  11.313  14.763
 2347LEU    SC1 5295   9.635  11.124  14.931
 2348PRO     BB 5296   9.793  11.638  14.839
 2348PRO    SC1 5297   9.687  11.718  14.975
 2349GLN     BB 5298  10.245  11.545  14.798
 2349GLN    SC1 5299  10.141  11.295  14.772
 2350VAL     BB 5300  10.544  11.798  14.910
 2350VAL    SC1 5301  10.686  11.711  15.021
 2351ILE     BB 5302  10.618  12.129  14.707
 2351ILE    SC1 5303  10.425  12.127  14.587
 2352LYS     BB 5304  10.804  12.361  14.884
 2352LYS    SC1 5305  10.862  12.596  14.798
 2352LYS    SC2 5306  10.943  12.810  14.641
 2353GLN     BB 5307  11.026  12.326  15.212
 2353GLN    SC1 5308  11.288  12.511  15.086
 2354LYS     BB 5309  11.252  12.438  15.582
 2354LYS    SC1 5310  11.321  12.549  15.781
 2354LYS    SC2 5311  11.434  12.642  16.051
 2355LEU     BB 5312  11.509  12.144  15.616
 2355LEU    SC1 5313  11.476  12.135  15.353
 2356THR     BB 5314  11.676  12.079  15.895
 2356THR    SC1 5315  11.670  12.126  16.084
 2357PRO     BB 5316  11.935  11.779  15.931
 2357PRO    SC1 5317  12.091  11.881  15.895
 2358LEU     BB 5318  11.877  11.482  16.015
 2358LEU    SC1 5319  11.833  11.248  15.897
 2359TYR     BB 5320  12.176  11.494  16.267
 2359TYR    SC1 5321  12.392  11.624  16.443
 2359TYR    SC2 5322  12.349  11.812  16.301
 2359TYR    SC3 5323  12.479  11.893  16.570
 2360GLU     BB 5324  11.925  11.623  16.502
 2360GLU    SC1 5325  12.054  11.724  16.755
 2361LEU     BB 5326  11.737  11.391  16.558
 2361LEU    SC1 5327  11.556  11.291  16.394
 2362VAL     BB 5328  11.914  11.157  16.727
 2362VAL    SC1 5329  12.004  10.989  16.667
 2363LYS     BB 5330  11.730  11.095  17.051
 2363LYS    SC1 5331  11.490  11.148  17.013
 2363LYS    SC2 5332  11.246  11.139  17.145
 2364GLU     BB 5333  11.669  10.852  17.355
 2364GLU    SC1 5334  11.477  10.949  17.513
 2365VAL     BB 5335  11.894  10.609  17.223
 2365VAL    SC1 5336  11.992  10.617  17.049
 2366PRO     BB 5337  12.239  10.452  17.447
 2366PRO    SC1 5338  12.182  10.280  17.506
 2367CYS     BB 5339  12.480  10.644  17.353
 2367CYS    SC1 5340  12.715  10.644  17.304
 2368ALA     BB 5341  12.308  10.987  17.158
 2369SER     BB 5342  12.542  11.151  17.268
 2369SER    SC1 5343  12.602  11.297  17.383
 2370VAL     BB 5344  12.814  11.027  17.026
 2370VAL    SC1 5345  12.951  11.171  17.009
 2371LYS     BB 5346  12.586  10.904  16.786
 2371LYS    SC1 5347  12.479  10.675  16.784
 2371LYS    SC2 5348  12.424  10.378  16.939
 2372LYS     BB 5349  12.507  11.238  16.684
 2372LYS    SC1 5350  12.361  11.373  16.864
 2372LYS    SC2 5351  12.459  11.623  16.991
 2373LEU     BB 5352  12.799  11.328  16.602
 2373LEU    SC1 5353  12.894  11.562  16.682
 2374TYR     BB 5354  12.868  11.026  16.407
 2374TYR    SC1 5355  13.205  11.022  16.468
 2374TYR    SC2 5356  13.089  10.891  16.633
 2374TYR    SC3 5357  13.382  10.951  16.712
 2375LEU     BB 5358  12.619  11.108  16.206
 2375LEU    SC1 5359  12.382  11.004  16.264
 2376LYS     BB 5360  12.756  11.430  16.146
 2376LYS    SC1 5361  12.724  11.675  16.022
 2376LYS    SC2 5362  12.807  11.891  15.851
 2377TRP     BB 5363  13.050  11.260  15.958
 2377TRP    SC1 5364  13.222  11.326  16.156
 2377TRP    SC2 5365  13.254  11.463  16.325
 2377TRP    SC3 5366  13.445  11.205  16.178
 2377TRP    SC4 5367  13.475  11.373  16.400
 2378ALA     BB 5368  12.820  11.043  15.829
 2379LEU     BB 5369  12.653  11.315  15.658
 2379LEU    SC1 5370  12.410  11.301  15.762
 2380GLU     BB 5371  12.908  11.463  15.526
 2380GLU    SC1 5372  12.954  11.736  15.429
 2381GLU     BB 5373  13.082  11.179  15.449
 2381GLU    SC1 5374  13.338  11.130  15.405
 2382TYR     BB 5375  12.779  11.072  15.265
 2382TYR    SC1 5376  12.548  10.963  15.109
 2382TYR    SC2 5377  12.471  11.015  15.330
 2382TYR    SC3 5378  12.245  11.025  15.118
 2383LEU     BB 5379  12.820  11.363  15.053
 2383LEU    SC1 5380  12.626  11.526  15.129
 2384ASP     BB 5381  13.124  11.221  14.890
 2384ASP    SC1 5382  13.374  11.253  14.855
 2385GLU     BB 5383  12.993  10.960  14.793
 2385GLU    SC1 5384  13.022  10.666  14.759
 2386PHE     BB 5385  12.673  11.152  14.652
 2386PHE    SC1 5386  12.357  11.059  14.606
 2386PHE    SC2 5387  12.492  10.864  14.647
 2386PHE    SC3 5388  12.263  10.868  14.717
 2387ASP     BB 5389  12.617  11.547  14.571
 2387ASP    SC1 5390  12.536  11.780  14.636
 2388PRO     BB 5391  12.619  11.644  14.182
 2388PRO    SC1 5392  12.450  11.606  14.105
 2389CYS     BB 5393  12.961  11.698  14.101
 2389CYS    SC1 5394  12.992  11.868  13.935
 2390HIS     BB 5395  13.125  11.323  14.000
 2390HIS    SC1 5396  13.161  11.275  14.186
 2390HIS    SC2 5397  13.208  11.219  14.364
 2390HIS    SC3 5398  13.093  11.379  14.453
 2391CYS     BB 5399  12.968  11.309  13.756
 2391CYS    SC1 5400  12.755  11.419  13.757
 2392ARG     BB 5401  13.096  11.427  13.459
 2392ARG    SC1 5402  13.259  11.283  13.311
 2392ARG    SC2 5403  13.512  11.042  13.234
 2393PRO     BB 5404  12.936  11.683  13.314
 2393PRO    SC1 5405  12.877  11.833  13.415
 2394CYS     BB 5406  12.581  11.628  13.087
 2394CYS    SC1 5407  12.485  11.467  13.236
 2395GLN     BB 5408  12.579  11.744  12.776
 2395GLN    SC1 5409  12.681  11.465  12.627
 2396ASN     BB 5410  12.381  12.064  12.721
 2396ASN    SC1 5411  12.315  12.042  12.481
 2397GLY     BB 5412  12.420  12.093  13.139
 2398GLY     BB 5413  12.197  11.858  13.289
 2399LEU     BB 5414  12.239  11.760  13.599
 2399LEU    SC1 5415  12.340  11.909  13.793
 2400ALA     BB 5416  12.247  11.448  13.708
 2401THR     BB 5417  12.182  11.197  14.026
 2401THR    SC1 5418  12.023  11.091  13.985
 2402VAL     BB 5419  12.467  11.023  14.128
 2402VAL    SC1 5420  12.612  11.148  14.182
 2403GLU     BB 5421  12.298  10.713  14.216
 2403GLU    SC1 5422  12.027  10.593  14.089
 2404GLY     BB 5423  12.507  10.456  14.401
 2405THR     BB 5424  12.760  10.324  14.199
 2405THR    SC1 5425  12.818  10.143  14.242
 2406HIS     BB 5426  12.645  10.508  13.917
 2406HIS    SC1 5427  12.488  10.445  13.820
 2406HIS    SC2 5428  12.322  10.407  13.728
 2406HIS    SC3 5429  12.423  10.385  13.539
 2407CYS     BB 5430  12.445  10.908  13.785
 2407CYS    SC1 5431  12.670  10.950  13.712
 2408LEU     BB 5432  12.217  10.933  13.602
 2408LEU    SC1 5433  12.244  10.827  13.361
 2409CYS     BB 5434  12.110  11.300  13.442
 2409CYS    SC1 5435  12.005  11.236  13.236
 2410HIS     BB 5436  11.859  11.536  13.550
 2410HIS    SC1 5437  11.784  11.563  13.728
 2410HIS    SC2 5438  11.690  11.572  13.896
 2410HIS    SC3 5439  11.831  11.715  13.977
 2411CYS     BB 5440  11.759  11.736  13.203
 2411CYS    SC1 5441  11.524  11.760  13.246
 2412LYS     BB 5442  11.784  12.171  13.118
 2412LYS    SC1 5443  11.762  12.223  13.380
 2412LYS    SC2 5444  11.799  12.050  13.610
 2413PRO     BB 5445  11.451  12.178  12.977
 2413PRO    SC1 5446  11.315  12.223  13.102
 2414TYR     BB 5447  11.445  12.054  12.622
 2414TYR    SC1 5448  11.109  12.166  12.644
 2414TYR    SC2 5449  11.281  12.285  12.525
 2414TYR    SC3 5450  11.108  12.471  12.703
 2415THR     BB 5451  11.727  11.793  12.628
 2415THR    SC1 5452  11.884  11.894  12.686
 2416PHE     BB 5453  11.683  11.435  12.744
 2416PHE    SC1 5454  11.580  11.323  13.039
 2416PHE    SC2 5455  11.417  11.279  12.868
 2416PHE    SC3 5456  11.404  11.164  13.078
 2417GLY     BB 5457  11.842  11.089  12.688
 2418ALA     BB 5458  12.170  10.951  12.872
 2419ALA     BB 5459  12.305  11.198  12.875
 2420CYS     BB 5460  12.112  11.437  12.755
 2420CYS    SC1 5461  12.144  11.622  12.905
 2421GLU     BB 5462  12.150  11.523  12.409
 2421GLU    SC1 5463  12.380  11.524  12.299
 2422GLN     BB 5464  11.867  11.429  12.314
 2422GLN    SC1 5465  11.808  11.242  12.229
 2423GLY     BB 5466  11.703  11.739  12.250
 2424VAL     BB 5467  11.760  12.131  12.240
 2424VAL    SC1 5468  11.808  12.183  12.052
 2425LEU     BB 5469  11.756  12.360  12.499
 2425LEU    SC1 5470  11.807  12.462  12.738
 2426VAL     BB 5471  11.483  12.737  12.458
 2426VAL    SC1 5472  11.430  12.745  12.265
 2427GLY     BB 5473  11.492  12.978  12.704
 2428ASN     BB 5474  11.543  12.859  12.963
 2428ASN    SC1 5475  11.428  12.690  13.107
 2429GLN     BB 5476  11.885  12.835  13.081
 2429GLN    SC1 5477  11.953  12.768  13.307
 2430ALA     BB 5478  12.129  13.022  12.930
 2431GLY     BB 5479  12.354  12.960  12.751
 2432GLY     BB 5480  12.672  12.849  12.738
 2433VAL     BB 5481  12.841  12.570  12.968
 2433VAL    SC1 5482  12.764  12.395  12.909
 2434ASP     BB 5483  12.765  12.669  13.321
 2434ASP    SC1 5484  12.513  12.638  13.303
 2435GLY     BB 5485  13.122  12.584  13.577
 2436GLY     BB 5486  13.089  12.306  13.790
 2437TRP     BB 5487  13.232  12.311  14.085
 2437TRP    SC1 5488  13.157  12.541  14.210
 2437TRP    SC2 5489  12.989  12.594  14.342
 2437TRP    SC3 5490  13.262  12.773  14.206
 2437TRP    SC4 5491  13.048  12.835  14.376
 2438SER     BB 5492  13.432  11.951  14.169
 2438SER    SC1 5493  13.609  11.984  14.095
 2439CYS     BB 5494  13.455  11.683  14.434
 2439CYS    SC1 5495  13.637  11.527  14.430
 2440TRP     BB 5496  13.501  11.792  14.782
 2440TRP    SC1 5497  13.244  11.830  14.831
 2440TRP    SC2 5498  13.051  11.725  14.819
 2440TRP    SC3 5499  13.160  12.025  14.971
 2440TRP    SC4 5500  12.919  11.882  14.962
 2441SER     BB 5501  13.762  11.680  14.879
 2441SER    SC1 5502  13.953  11.701  14.907
 2442SER     BB 5503  13.835  11.454  15.290
 2442SER    SC1 5504  13.743  11.295  15.223
 2443TRP     BB 5505  13.835  11.685  15.597
 2443TRP    SC1 5506  13.591  11.686  15.684
 2443TRP    SC2 5507  13.429  11.827  15.732
 2443TRP    SC3 5508  13.471  11.478  15.770
 2443TRP    SC4 5509  13.273  11.663  15.838
 2444SER     BB 5510  14.085  11.837  15.691
 2444SER    SC1 5511  14.227  11.962  15.645
 2445PRO     BB 5512  14.252  11.705  16.034
 2445PRO    SC1 5513  14.339  11.550  16.099
 2446CYS     BB 5514  14.203  11.993  16.237
 2446CYS    SC1 5515  14.336  11.962  16.435
 2447VAL     BB 5516  14.510  12.248  16.006
 2447VAL    SC1 5517  14.614  12.086  16.062
 2448GLN     BB 5518  14.446  12.560  16.183
 2448GLN    SC1 5519  14.427  12.782  16.071
 2449GLY     BB 5520  14.157  12.466  16.359
 2450LYS     BB 5521  13.949  12.433  16.109
 2450LYS    SC1 5522  13.903  12.660  16.038
 2450LYS    SC2 5523  13.916  12.808  15.773
 2451LYS     BB 5524  13.886  12.155  15.952
 2451LYS    SC1 5525  13.771  11.983  16.059
 2451LYS    SC2 5526  13.694  11.761  16.171
 2452THR     BB 5527  13.834  12.265  15.583
 2452THR    SC1 5528  13.850  12.420  15.465
 2453ARG     BB 5529  13.640  12.030  15.319
 2453ARG    SC1 5530  13.462  11.877  15.258
 2453ARG    SC2 5531  13.331  11.553  15.236
 2454SER     BB 5532  13.680  12.245  14.986
 2454SER    SC1 5533  13.800  12.394  14.948
 2455ARG     BB 5534  13.548  12.176  14.592
 2455ARG    SC1 5535  13.284  12.227  14.555
 2455ARG    SC2 5536  12.966  12.087  14.508
 2456GLU     BB 5537  13.682  12.439  14.323
 2456GLU    SC1 5538  13.879  12.525  14.411
 2457CYS     BB 5539  13.546  12.492  13.953
 2457CYS    SC1 5540  13.541  12.692  13.820
 2458ASN     BB 5541  13.689  12.271  13.686
 2458ASN    SC1 5542  13.915  12.373  13.651
 2459ASN     BB 5543  13.417  12.062  13.629
 2459ASN    SC1 5544  13.395  11.814  13.652
 2460PRO     BB 5545  13.280  12.198  13.346
 2460PRO    SC1 5546  13.157  12.169  13.204
 2461PRO     BB 5547  13.488  12.518  13.398
 2461PRO    SC1 5548  13.623  12.492  13.267
 2462PRO     BB 5549  13.217  12.805  13.336
 2462PRO    SC1 5550  13.283  12.974  13.280
 2463SER     BB 5551  13.213  12.785  12.863
 2463SER    SC1 5552  13.316  12.619  12.866
 2464GLY     BB 5553  13.047  13.074  12.711
 2465GLY     BB 5554  12.888  13.290  12.983
 2466GLY     BB 5555  12.800  13.018  13.123
 2467ARG     BB 5556  12.739  13.095  13.471
 2467ARG    SC1 5557  12.488  13.091  13.541
 2467ARG    SC2 5558  12.307  12.884  13.690
 2468SER     BB 5559  13.029  13.058  13.761
 2468SER    SC1 5560  13.218  13.102  13.745
 2469CYS     BB 5561  12.854  12.787  13.945
 2469CYS    SC1 5562  12.704  12.655  13.811
 2470VAL     BB 5563  12.525  12.693  14.259
 2470VAL    SC1 5564  12.372  12.674  14.131
 2471GLY     BB 5565  12.650  12.748  14.630
 2472GLU     BB 5566  12.969  12.593  14.814
 2472GLU    SC1 5567  12.814  12.335  14.877
 2473THR     BB 5568  13.283  12.638  14.788
 2473THR    SC1 5569  13.446  12.645  14.681
 2474THR     BB 5570  13.304  12.473  15.169
 2474THR    SC1 5571  13.452  12.590  15.222
 2475GLU     BB 5572  13.189  12.216  15.487
 2475GLU    SC1 5573  12.962  12.317  15.746
 2476SER     BB 5574  13.420  12.355  15.799
 2476SER    SC1 5575  13.445  12.543  15.841
 2477THR     BB 5576  13.337  12.208  16.155
 2477THR    SC1 5577  13.202  12.071  16.126
 2478GLN     BB 5578  13.577  12.314  16.350
 2478GLN    SC1 5579  13.513  12.557  16.457
 2479CYS     BB 5580  13.831  12.069  16.540
 2479CYS    SC1 5581  13.941  12.151  16.736
 2480GLU     BB 5582  13.621  11.809  16.685
 2480GLU    SC1 5583  13.375  11.882  16.558
 2481ASP     BB 5584  13.737  11.773  16.964
 2481ASP    SC1 5585  13.965  11.712  17.061
 2482GLU     BB 5586  13.432  11.860  17.130
 2482GLU    SC1 5587  13.442  12.080  17.364
 2483GLU     BB 5588  13.285  11.626  17.253
 2483GLU    SC1 5589  12.921  11.633  17.167
 2484LEU     BB 5590  13.588  11.434  17.290
 2484LEU    SC1 5591  13.503  11.206  17.184
 2485GLU     BB 5592  13.624  11.477  17.611
 2485GLU    SC1 5593  13.805  11.367  17.758
 2486HIS     BB 5594  13.239  11.574  17.681
 2486HIS    SC1 5595  13.086  11.625  17.789
 2486HIS    SC2 5596  12.939  11.684  17.900
 2486HIS    SC3 5597  12.795  11.576  17.781
 2487LEU     BB 5598  13.124  11.210  17.533
 2487LEU    SC1 5599  12.968  11.004  17.478
 2488ARG     BB 5600  13.354  11.043  17.752
 2488ARG    SC1 5601  13.557  10.936  17.706
 2488ARG    SC2 5602  13.771  10.937  17.474
 2489LEU     BB 5603  13.313  11.212  18.027
 2489LEU    SC1 5604  13.524  11.355  18.099
 2490LEU     BB 5605  13.023  11.200  18.036
 2490LEU    SC1 5606  12.882  11.310  18.231
 2491GLU     BB 5607  12.924  10.908  17.934
 2491GLU    SC1 5608  12.599  10.977  17.808
 2492PRO     BB 5609  13.165  10.655  17.979
 2492PRO    SC1 5610  13.295  10.632  18.116
 2493HIS     BB 5611  13.021  10.290  17.921
 2493HIS    SC1 5612  12.857  10.366  17.848
 2493HIS    SC2 5613  12.710  10.468  17.776
 2493HIS    SC3 5614  12.573  10.302  17.799
 2494CYS     BB 5615  13.134  10.461  17.528
 2494CYS    SC1 5616  13.113  10.232  17.461
 2495PHE     BB 5617  13.501  10.508  17.435
 2495PHE    SC1 5618  13.386  10.556  17.114
 2495PHE    SC2 5619  13.371  10.754  17.249
 2495PHE    SC3 5620  13.208  10.713  17.078
 2496PRO     BB 5621  13.781  10.261  17.448
 2496PRO    SC1 5622  13.927  10.368  17.392
 2497LEU     BB 5623  13.813  10.226  17.911
 2497LEU    SC1 5624  13.557  10.294  17.893
 2498SER     BB 5625  14.081  10.203  18.104
 2498SER    SC1 5626  14.273  10.171  18.108
 2499LEU     BB 5627  13.894  10.269  18.401
 2499LEU    SC1 5628  13.757  10.407  18.581
 2500VAL     BB 5629  14.129  10.087  18.612
 2500VAL    SC1 5630  14.262   9.954  18.544
 2501PRO     BB 5631  14.199  10.387  18.795
 2501PRO    SC1 5632  14.230  10.420  18.980
 2502THR     BB 5633  14.642  10.374  18.808
 2502THR    SC1 5634  14.657  10.180  18.812
 2503GLU     BB 5635  14.731  10.575  19.119
 2503GLU    SC1 5636  14.943  10.733  18.947
 2504PHE     BB 5637  14.689  10.438  19.440
 2504PHE    SC1 5638  14.596  10.131  19.271
 2504PHE    SC2 5639  14.788  10.120  19.414
 2504PHE    SC3 5640  14.754   9.952  19.246
 2505CYS     BB 5641  14.851  10.473  19.787
 2505CYS    SC1 5642  14.761  10.482  20.009
 2506PRO     BB 5643  15.085  10.180  19.899
 2506PRO    SC1 5644  15.251  10.135  19.819
 2507SER     BB 5645  14.832  10.011  20.098
 2507SER    SC1 5646  14.752   9.846  20.030
 2508PRO     BB 5647  14.777  10.174  20.458
 2508PRO    SC1 5648  14.687  10.034  20.550
 2509PRO     BB 5649  14.989  10.283  20.804
 2509PRO    SC1 5650  15.159  10.366  20.804
 2510ALA     BB 5651  14.827  10.134  21.047
 2511LEU     BB 5652  14.763  10.220  21.347
 2511LEU    SC1 5653  14.733  10.467  21.439
 2512LYS     BB 5654  14.838  10.103  21.656
 2512LYS    SC1 5655  14.970  10.238  21.802
 2512LYS    SC2 5656  14.928  10.491  21.988
 2513ASP     BB 5657  14.626   9.886  21.713
 2513ASP    SC1 5658  14.656   9.639  21.769
 2514GLY     BB 5659  14.370  10.004  21.505
 2515PHE     BB 5660  14.335   9.898  21.155
 2515PHE    SC1 5661  14.202   9.600  21.224
 2515PHE    SC2 5662  14.034   9.766  21.266
 2515PHE    SC3 5663  13.971   9.548  21.188
 2516VAL     BB 5664  14.155   9.998  20.864
 2516VAL    SC1 5665  14.219   9.948  20.681
 2517GLN     BB 5666  13.785   9.915  20.876
 2517GLN    SC1 5667  13.573   9.888  20.980
 2518ASP     BB 5668  13.700   9.845  20.508
 2518ASP    SC1 5669  13.508   9.972  20.399
 2519GLU     BB 5670  14.005   9.552  20.342
 2519GLU    SC1 5671  13.823   9.355  20.393
 2520GLY     BB 5672  14.139   9.601  20.009
 2521THR     BB 5673  14.374   9.471  19.888
 2521THR    SC1 5674  14.506   9.371  19.786
 2522MET     BB 5675  14.434   9.859  19.631
 2522MET    SC1 5676  14.300   9.785  19.478
 2523PHE     BB 5677  14.352  10.229  19.754
 2523PHE    SC1 5678  14.179  10.079  20.018
 2523PHE    SC2 5679  14.348  10.234  20.091
 2523PHE    SC3 5680  14.342  10.011  20.181
 2524PRO     BB 5681  14.216  10.388  19.530
 2524PRO    SC1 5682  14.044  10.395  19.450
 2525VAL     BB 5683  14.311  10.806  19.482
 2525VAL    SC1 5684  14.406  10.849  19.311
 2526GLY     BB 5685  13.997  10.885  19.660
 2527LYS     BB 5686  13.887  10.575  19.948
 2527LYS    SC1 5687  13.751  10.371  19.877
 2527LYS    SC2 5688  13.554  10.185  19.978
 2528ASN     BB 5689  13.898  10.710  20.260
 2528ASN    SC1 5690  13.694  10.792  20.378
 2529VAL     BB 5691  13.964  10.403  20.440
 2529VAL    SC1 5692  13.900  10.247  20.332
 2530VAL     BB 5693  13.763  10.419  20.766
 2530VAL    SC1 5694  13.580  10.353  20.719
 2531TYR     BB 5695  13.978  10.279  21.063
 2531TYR    SC1 5696  14.169  10.531  21.035
 2531TYR    SC2 5697  14.314  10.351  21.100
 2531TYR    SC3 5698  14.461  10.623  21.086
 2532THR     BB 5699  13.873  10.170  21.437
 2532THR    SC1 5700  13.686  10.133  21.397
 2533CYS     BB 5701  14.072  10.040  21.724
 2533CYS    SC1 5702  13.908  10.010  21.897
 2534ASN     BB 5703  14.160   9.644  21.787
 2534ASN    SC1 5704  13.951   9.549  21.687
 2535GLU     BB 5705  14.036   9.538  22.182
 2535GLU    SC1 5706  14.056   9.382  22.413
 2536GLY     BB 5707  13.957   9.836  22.367
 2537TYR     BB 5708  14.168   9.995  22.326
 2537TYR    SC1 5709  14.427   9.799  22.229
 2537TYR    SC2 5710  14.401  10.025  22.151
 2537TYR    SC3 5711  14.698   9.944  22.189
 2538SER     BB 5712  14.031  10.367  22.202
 2538SER    SC1 5713  14.044  10.457  22.374
 2539LEU     BB 5714  13.986  10.568  21.904
 2539LEU    SC1 5715  13.812  10.532  21.708
 2540ILE     BB 5716  14.123  10.886  21.982
 2540ILE    SC1 5717  14.203  10.975  22.174
 2541GLY     BB 5718  13.995  11.098  21.739
 2542ASN     BB 5719  13.861  11.136  21.385
 2542ASN    SC1 5720  13.664  11.289  21.373
 2543PRO     BB 5721  13.820  10.820  21.244
 2543PRO    SC1 5722  13.715  10.670  21.196
 2544VAL     BB 5723  13.914  10.943  20.840
 2544VAL    SC1 5724  13.800  11.105  20.871
 2545ALA     BB 5725  14.181  10.847  20.608
 2546ARG     BB 5726  14.195  10.964  20.333
 2546ARG    SC1 5727  14.078  11.176  20.253
 2546ARG    SC2 5728  14.085  11.279  19.950
 2547CYS     BB 5729  14.455  10.882  20.030
 2547CYS    SC1 5730  14.345  10.683  19.952
 2548GLY     BB 5731  14.581  11.156  19.913
 2549GLU     BB 5732  14.584  11.262  19.576
 2549GLU    SC1 5733  14.331  11.301  19.502
 2550ASP     BB 5734  14.916  11.346  19.619
 2550ASP    SC1 5735  15.083  11.525  19.691
 2551LEU     BB 5736  14.940  10.881  19.687
 2551LEU    SC1 5737  14.930  10.877  19.422
 2552ARG     BB 5738  15.006  10.910  20.050
 2552ARG    SC1 5739  15.122  11.122  20.078
 2552ARG    SC2 5740  15.156  11.296  20.421
 2553TRP     BB 5741  14.729  10.876  20.327
 2553TRP    SC1 5742  14.635  10.663  20.454
 2553TRP    SC2 5743  14.471  10.520  20.424
 2553TRP    SC3 5744  14.642  10.642  20.708
 2553TRP    SC4 5745  14.433  10.460  20.664
 2554LEU     BB 5746  14.650  11.160  20.491
 2554LEU    SC1 5747  14.555  11.356  20.341
 2555VAL     BB 5748  14.587  11.098  20.875
 2555VAL    SC1 5749  14.767  11.077  20.959
 2556GLY     BB 5750  14.314  11.143  21.127
 2557GLU     BB 5751  14.602  11.141  21.392
 2557GLU    SC1 5752  14.861  11.060  21.407
 2558MET     BB 5753  14.367  10.970  21.575
 2558MET    SC1 5754  14.214  10.763  21.483
 2559HIS     BB 5755  14.553  10.840  21.856
 2559HIS    SC1 5756  14.643  10.919  22.010
 2559HIS    SC2 5757  14.718  11.025  22.153
 2559HIS    SC3 5758  14.920  10.969  22.100
 2560CYS     BB 5759  14.426  10.481  22.016
 2560CYS    SC1 5760  14.438  10.364  21.807
 2561GLN     BB 5761  14.525  10.410  22.428
 2561GLN    SC1 5762  14.460  10.702  22.459
 2562LYS     BB 5763  14.390  10.160  22.577
 2562LYS    SC1 5764  14.517   9.959  22.699
 2562LYS    SC2 5765  14.507   9.678  22.672
 2563ILE     BB 5766  14.088  10.183  22.759
 2563ILE    SC1 5767  13.880  10.135  22.708
 2564ALA     BB 5768  14.171  10.206  23.077
 2565CYS     BB 5769  14.294  10.578  23.233
 2565CYS    SC1 5770  14.329  10.639  23.004
 2566VAL     BB 5771  14.616  10.712  23.447
 2566VAL    SC1 5772  14.665  10.871  23.337
 2567LEU     BB 5773  14.654  10.757  23.853
 2567LEU    SC1 5774  14.729  10.593  24.047
 2568PRO     BB 5775  14.472  10.980  24.014
 2568PRO    SC1 5776  14.344  11.121  24.016
 2569VAL     BB 5777  14.703  11.331  24.188
 2569VAL    SC1 5778  14.729  11.529  24.196
 2570LEU     BB 5779  14.735  11.216  24.551
 2570LEU    SC1 5780  14.622  10.979  24.511
 2571MET     BB 5781  14.576  11.416  24.796
 2571MET    SC1 5782  14.337  11.257  24.858
 2572ASP     BB 5783  14.746  11.445  25.019
 2572ASP    SC1 5784  14.841  11.666  25.104
 2573GLY     BB 5785  14.979  11.156  25.043
 2574ILE     BB 5786  14.826  10.884  25.040
 2574ILE    SC1 5787  14.601  10.878  25.072
 2575GLN     BB 5788  14.935  10.550  24.952
 2575GLN    SC1 5789  14.992  10.323  25.210
 2576SER     BB 5790  14.776  10.394  24.660
 2576SER    SC1 5791  14.859  10.406  24.484
 2577HIS     BB 5792  14.679   9.945  24.584
 2577HIS    SC1 5793  14.656   9.948  24.778
 2577HIS    SC2 5794  14.656   9.969  24.969
 2577HIS    SC3 5795  14.500   9.820  24.993
 2578PRO     BB 5796  14.643   9.910  24.288
 2578PRO    SC1 5797  14.512   9.885  24.152
 2579GLN     BB 5798  14.943  10.092  24.132
 2579GLN    SC1 5799  15.146   9.981  24.294
 2580LYS     BB 5800  14.834  10.113  23.827
 2580LYS    SC1 5801  14.696   9.945  23.718
 2580LYS    SC2 5802  14.516   9.715  23.689
 2581PRO     BB 5803  14.958  10.325  23.622
 2581PRO    SC1 5804  15.055  10.470  23.698
 2582PHE     BB 5805  14.681  10.307  23.396
 2582PHE    SC1 5806  14.789  10.452  23.093
 2582PHE    SC2 5807  14.653  10.254  23.079
 2582PHE    SC3 5808  14.815  10.301  22.908
 2583TYR     BB 5809  14.312  10.215  23.511
 2583TYR    SC1 5810  14.404  10.383  23.796
 2583TYR    SC2 5811  14.192  10.274  23.817
 2583TYR    SC3 5812  14.177  10.577  23.879
 2584THR     BB 5813  14.071   9.961  23.386
 2584THR    SC1 5814  14.053   9.768  23.406
 2585VAL     BB 5815  13.696  10.116  23.364
 2585VAL    SC1 5816  13.600  10.133  23.189
 2586GLY     BB 5817  13.605   9.983  23.662
 2587GLU     BB 5818  13.859   9.949  23.827
 2587GLU    SC1 5819  14.112   9.818  23.887
 2588LYS     BB 5820  13.844  10.108  24.177
 2588LYS    SC1 5821  13.670  10.020  24.364
 2588LYS    SC2 5822  13.509   9.846  24.515
 2589VAL     BB 5823  14.165  10.191  24.329
 2589VAL    SC1 5824  14.329  10.303  24.305
 2590THR     BB 5825  14.172  10.128  24.749
 2590THR    SC1 5826  14.022  10.005  24.764
 2591VAL     BB 5827  14.348  10.379  24.818
 2591VAL    SC1 5828  14.347  10.571  24.761
 2592SER     BB 5829  14.438  10.417  25.210
 2592SER    SC1 5830  14.376  10.253  25.295
 2593CYS     BB 5831  14.633  10.618  25.477
 2593CYS    SC1 5832  14.476  10.592  25.657
 2594SER     BB 5833  14.924  10.448  25.693
 2594SER    SC1 5834  15.096  10.421  25.781
 2595GLY     BB 5835  14.693  10.376  26.113
 2596GLY     BB 5836  14.608  10.586  26.256
 2597MET     BB 5837  14.666  10.867  26.025
 2597MET    SC1 5838  14.914  10.916  25.877
 2598SER     BB 5839  14.297  10.930  25.936
 2598SER    SC1 5840  14.157  10.950  26.070
 2599LEU     BB 5841  14.176  10.963  25.534
 2599LEU    SC1 5842  14.154  10.783  25.341
 2600GLU     BB 5843  13.841  11.105  25.533
 2600GLU    SC1 5844  13.686  11.068  25.778
 2601GLY     BB 5845  13.647  11.033  25.244
 2602PRO     BB 5846  13.590  10.738  25.026
 2602PRO    SC1 5847  13.415  10.664  25.034
 2603SER     BB 5848  13.881  10.516  24.950
 2603SER    SC1 5849  13.915  10.423  25.117
 2604ALA     BB 5850  13.864  10.422  24.574
 2605PHE     BB 5851  13.851  10.561  24.318
 2605PHE    SC1 5852  13.967  10.870  24.282
 2605PHE    SC2 5853  14.158  10.741  24.347
 2605PHE    SC3 5854  14.129  10.964  24.431
 2606LEU     BB 5855  13.657  10.458  24.050
 2606LEU    SC1 5856  13.395  10.430  24.080
 2607CYS     BB 5857  13.730  10.485  23.664
 2607CYS    SC1 5858  13.891  10.545  23.496
 2608GLY     BB 5859  13.416  10.542  23.548
 2609SER     BB 5860  13.420  10.617  23.213
 2609SER    SC1 5861  13.305  10.650  23.059
 2610SER     BB 5862  13.861  10.674  23.057
 2610SER    SC1 5863  13.803  10.553  22.916
 2611LEU     BB 5864  13.897  10.987  23.129
 2611LEU    SC1 5865  13.917  11.239  23.209
 2612LYS     BB 5866  13.623  10.920  23.441
 2612LYS    SC1 5867  13.448  11.059  23.406
 2612LYS    SC2 5868  13.232  11.197  23.264
 2613TRP     BB 5869  13.776  10.922  23.805
 2613TRP    SC1 5870  14.001  11.024  23.709
 2613TRP    SC2 5871  14.079  11.223  23.658
 2613TRP    SC3 5872  14.182  10.893  23.586
 2613TRP    SC4 5873  14.284  11.149  23.536
 2614SER     BB 5874  13.479  10.933  23.981
 2614SER    SC1 5875  13.322  10.886  23.875
 2615PRO     BB 5876  13.486  11.023  24.332
 2615PRO    SC1 5877  13.476  10.892  24.470
 2616GLU     BB 5878  13.701  11.266  24.409
 2616GLU    SC1 5879  13.855  11.334  24.112
 2617MET     BB 5880  13.816  11.371  24.617
 2617MET    SC1 5881  13.777  11.130  24.821
 2618LYS     BB 5882  13.950  11.685  24.711
 2618LYS    SC1 5883  13.908  11.824  24.500
 2618LYS    SC2 5884  13.936  11.845  24.210
 2619ASN     BB 5885  14.188  11.785  24.891
 2619ASN    SC1 5886  14.398  11.886  24.982
 2620ALA     BB 5887  14.087  11.459  25.185
 2621ARG     BB 5888  14.272  11.458  25.426
 2621ARG    SC1 5889  14.309  11.666  25.557
 2621ARG    SC2 5890  14.353  11.880  25.815
 2622CYS     BB 5891  14.508  11.196  25.473
 2622CYS    SC1 5892  14.741  11.138  25.463
 2623VAL     BB 5893  14.520  11.240  25.905
 2623VAL    SC1 5894  14.648  11.371  25.983
 2624GLN     BB 5895  14.170  11.483  26.103
 2624GLN    SC1 5896  14.062  11.407  25.878
 2625LYS     BB 5897  14.208  11.510  26.403
 2625LYS    SC1 5898  14.299  11.631  26.598
 2625LYS    SC2 5899  14.423  11.815  26.770
 2626GLU     BB 5900  14.151  11.179  26.617
 2626GLU    SC1 5901  14.120  11.018  26.739
 2627CYS     BB 5902  11.168  14.312  10.636
 2627CYS    SC1 5903  11.100  14.542  10.622
 2628PHE     BB 5904  11.117  14.041  10.717
 2628PHE    SC1 5905  10.980  13.727  10.768
 2628PHE    SC2 5906  11.163  13.751  10.615
 2628PHE    SC3 5907  11.115  13.537  10.713
 2629CYS     BB 5908  11.442  14.012  10.957
 2629CYS    SC1 5909  11.656  14.071  10.866
 2630ASP     BB 5910  11.461  13.684  11.062
 2630ASP    SC1 5911  11.521  13.643  11.306
 2631HIS     BB 5912  11.594  13.592  10.691
 2631HIS    SC1 5913  11.549  13.484  10.534
 2631HIS    SC2 5914  11.511  13.374  10.380
 2631HIS    SC3 5915  11.649  13.485  10.257
 2632TYR     BB 5916  11.892  13.677  10.776
 2632TYR    SC1 5917  11.979  13.673  10.455
 2632TYR    SC2 5918  11.988  13.895  10.545
 2632TYR    SC3 5919  12.011  13.890  10.236
 2633ALA     BB 5920  11.995  13.569  11.001
 2634TRP     BB 5921  12.031  13.502  11.306
 2634TRP    SC1 5922  11.947  13.257  11.376
 2634TRP    SC2 5923  11.962  13.038  11.358
 2634TRP    SC3 5924  11.724  13.258  11.499
 2634TRP    SC4 5925  11.752  12.980  11.480
 2635THR     BB 5926  12.325  13.451  11.558
 2635THR    SC1 5927  12.473  13.564  11.617
 2636GLN     BB 5928  12.167  13.191  11.783
 2636GLN    SC1 5929  12.230  12.891  11.771
 2637TRP     BB 5930  12.052  13.244  12.121
 2637TRP    SC1 5931  11.793  13.248  12.073
 2637TRP    SC2 5932  11.628  13.143  11.972
 2637TRP    SC3 5933  11.646  13.368  12.244
 2637TRP    SC4 5934  11.441  13.231  12.112
 2638THR     BB 5935  12.276  13.471  12.234
 2638THR    SC1 5936  12.336  13.615  12.117
 2639SER     BB 5937  12.518  13.440  12.555
 2639SER    SC1 5938  12.668  13.324  12.509
 2640CYS     BB 5939  12.340  13.603  12.852
 2640CYS    SC1 5940  12.416  13.453  13.023
 2641SER     BB 5941  12.460  13.918  12.943
 2641SER    SC1 5942  12.503  14.101  12.889
 2642LYS     BB 5943  12.541  13.858  13.302
 2642LYS    SC1 5944  12.499  14.057  13.398
 2642LYS    SC2 5945  12.587  14.365  13.458
 2643THR     BB 5946  12.594  13.565  13.533
 2643THR    SC1 5947  12.732  13.574  13.671
 2644CYS     BB 5948  12.260  13.592  13.782
 2644CYS    SC1 5949  12.224  13.362  13.841
 2645ASN     BB 5950  12.084  13.907  13.745
 2645ASN    SC1 5951  12.163  14.143  13.774
 2646SER     BB 5952  11.879  13.999  13.432
 2646SER    SC1 5953  11.690  14.039  13.462
 2647GLY     BB 5954  12.080  13.904  13.214
 2648THR     BB 5955  11.949  13.885  12.837
 2648THR    SC1 5956  11.955  14.058  12.747
 2649GLN     BB 5957  11.927  13.659  12.535
 2649GLN    SC1 5958  11.935  13.410  12.631
 2650SER     BB 5959  11.885  13.803  12.197
 2650SER    SC1 5960  11.975  13.976  12.188
 2651ARG     BB 5961  11.941  13.656  11.818
 2651ARG    SC1 5962  11.742  13.679  11.713
 2651ARG    SC2 5963  11.440  13.644  11.806
 2652HIS     BB 5964  12.165  13.960  11.662
 2652HIS    SC1 5965  12.328  14.004  11.760
 2652HIS    SC2 5966  12.480  14.032  11.875
 2652HIS    SC3 5967  12.383  14.197  11.976
 2653ARG     BB 5968  12.239  13.881  11.258
 2653ARG    SC1 5969  12.051  14.036  11.235
 2653ARG    SC2 5970  11.735  14.046  11.380
 2654GLN     BB 5971  12.424  13.787  11.035
 2654GLN    SC1 5972  12.501  13.512  11.046
 2655ILE     BB 5973  12.382  14.109  10.725
 2655ILE    SC1 5974  12.237  14.206  10.850
 2656VAL     BB 5975  12.437  14.092  10.410
 2656VAL    SC1 5976  12.611  14.018  10.344
 2657VAL     BB 5977  12.305  14.254  10.056
 2657VAL    SC1 5978  12.408  14.425  10.042
 2658ASP     BB 5979  12.085  14.101   9.764
 2658ASP    SC1 5980  12.253  13.986   9.611
 2659LYS     BB 5981  11.775  14.167   9.679
 2659LYS    SC1 5982  11.603  14.136   9.493
 2659LYS    SC2 5983  11.412  14.345   9.430
 2660TYR     BB 5984  11.589  14.210   9.955
 2660TYR    SC1 5985  11.564  13.914  10.120
 2660TYR    SC2 5986  11.373  14.053  10.163
 2660TYR    SC3 5987  11.535  13.990  10.419
 2661TYR     BB 5988  11.832  14.387  10.131
 2661TYR    SC1 5989  12.005  14.359  10.435
 2661TYR    SC2 5990  12.002  14.566  10.314
 2661TYR    SC3 5991  12.251  14.537  10.496
 2662GLN     BB 5992  11.777  14.692   9.914
 2662GLN    SC1 5993  11.827  14.910   9.855
 2663GLU     BB 5994  11.367  14.641   9.849
 2663GLU    SC1 5995  11.285  14.749   9.656
 2664ASN     BB 5996  11.250  14.518  10.130
 2664ASN    SC1 5997  11.006  14.563  10.160
 2665PHE     BB 5998  11.411  14.881  10.355
 2665PHE    SC1 5999  11.410  15.118  10.105
 2665PHE    SC2 6000  11.191  15.064  10.185
 2665PHE    SC3 6001  11.223  15.127   9.955
 2666CYS     BB 6002  11.598  14.699  10.588
 2666CYS    SC1 6003  11.587  14.461  10.555
 2667GLU     BB 6004  11.824  14.922  10.658
 2667GLU    SC1 6005  12.084  14.991  10.659
 2668GLN     BB 6006  11.592  15.134  10.826
 2668GLN    SC1 6007  11.457  15.266  10.641
 2669ILE     BB 6008  11.406  14.843  11.015
 2669ILE    SC1 6009  11.183  14.887  11.009
 2670CYS     BB 6010  11.604  14.631  11.101
 2670CYS    SC1 6011  11.799  14.506  11.036
 2671SER     BB 6012  11.654  14.563  11.455
 2671SER    SC1 6013  11.552  14.591  11.619
 2672LYS     BB 6014  12.036  14.437  11.493
 2672LYS    SC1 6015  12.276  14.402  11.494
 2672LYS    SC2 6016  12.560  14.452  11.602
 2673GLN     BB 6017  11.894  14.251  11.789
 2673GLN    SC1 6018  11.942  14.436  11.993
 2674GLU     BB 6019  11.620  14.137  11.899
 2674GLU    SC1 6020  11.353  14.107  11.739
 2675THR     BB 6021  11.526  13.857  12.266
 2675THR    SC1 6022  11.345  13.930  12.262
 2676ARG     BB 6023  11.460  13.695  12.667
 2676ARG    SC1 6024  11.352  13.478  12.633
 2676ARG    SC2 6025  11.196  13.357  12.936
 2677GLU     BB 6026  11.554  13.816  12.972
 2677GLU    SC1 6027  11.368  13.834  13.154
 2678CYS     BB 6028  11.768  13.563  13.077
 2678CYS    SC1 6029  11.714  13.336  13.018
 2679ASN     BB 6030  11.978  13.490  13.418
 2679ASN    SC1 6031  12.041  13.253  13.371
 2680TRP     BB 6032  11.716  13.559  13.561
 2680TRP    SC1 6033  11.606  13.315  13.545
 2680TRP    SC2 6034  11.508  13.186  13.396
 2680TRP    SC3 6035  11.670  13.127  13.704
 2680TRP    SC4 6036  11.551  12.967  13.508
 2681GLN     BB 6037  11.777  13.614  13.941
 2681GLN    SC1 6038  11.778  13.349  14.074
 2682ARG     BB 6039  11.999  13.828  14.098
 2682ARG    SC1 6040  11.964  14.028  14.198
 2682ARG    SC2 6041  11.971  14.276  14.393
 2683CYS     BB 6042  12.272  13.656  14.227
 2683CYS    SC1 6043  12.512  13.653  14.229
 2684PRO     BB 6044  12.172  13.323  14.412
 2684PRO    SC1 6045  12.238  13.180  14.306
 2685ILE     BB 6046  12.342  13.356  14.754
 2685ILE    SC1 6047  12.448  13.535  14.746
 2686ASN     BB 6048  12.425  13.080  14.982
 2686ASN    SC1 6049  12.674  13.066  14.958
 2687CYS     BB 6050  12.401  13.005  15.367
 2687CYS    SC1 6051  12.307  12.924  15.573
 2688LEU     BB 6052  12.722  13.104  15.542
 2688LEU    SC1 6053  12.954  13.230  15.520
 2689LEU     BB 6054  12.741  13.010  15.922
 2689LEU    SC1 6055  12.568  12.809  15.934
 2690GLY     BB 6056  13.049  13.071  16.126
 2691ASP     BB 6057  13.159  12.957  16.457
 2691ASP    SC1 6058  13.379  13.016  16.572
 2692PHE     BB 6059  13.004  12.682  16.772
 2692PHE    SC1 6060  12.818  12.375  16.682
 2692PHE    SC2 6061  13.039  12.379  16.588
 2692PHE    SC3 6062  12.940  12.170  16.652
 2693GLY     BB 6063  13.078  12.683  16.988
 2694PRO     BB 6064  13.195  12.543  17.266
 2694PRO    SC1 6065  13.357  12.552  17.365
 2695TRP     BB 6066  12.835  12.450  17.573
 2695TRP    SC1 6067  13.064  12.311  17.630
 2695TRP    SC2 6068  13.211  12.309  17.794
 2695TRP    SC3 6069  13.025  12.059  17.627
 2695TRP    SC4 6070  13.200  12.064  17.846
 2696SER     BB 6071  12.607  12.653  17.722
 2696SER    SC1 6072  12.542  12.819  17.643
 2697ASP     BB 6073  12.597  12.583  18.108
 2697ASP    SC1 6074  12.667  12.697  18.325
 2698CYS     BB 6075  12.305  12.360  18.146
 2698CYS    SC1 6076  12.357  12.169  18.281
 2699ASP     BB 6077  11.923  12.338  18.275
 2699ASP    SC1 6078  11.817  12.534  18.397
 2700PRO     BB 6079  11.909  12.090  18.564
 2700PRO    SC1 6080  11.992  12.114  18.733
 2701CYS     BB 6081  11.562  12.012  18.503
 2701CYS    SC1 6082  11.467  12.222  18.569
 2702ILE     BB 6083  11.647  11.991  18.134
 2702ILE    SC1 6084  11.624  12.097  17.940
 2703GLU     BB 6085  11.962  11.830  18.188
 2703GLU    SC1 6086  11.926  11.509  18.151
 2704LYS     BB 6087  12.078  11.854  17.852
 2704LYS    SC1 6088  11.911  11.826  17.670
 2704LYS    SC2 6089  11.648  11.860  17.514
 2705GLN     BB 6090  12.302  12.154  17.755
 2705GLN    SC1 6091  12.594  12.054  17.855
 2706SER     BB 6092  12.339  12.345  17.436
 2706SER    SC1 6093  12.230  12.502  17.397
 2707LYS     BB 6094  12.633  12.483  17.157
 2707LYS    SC1 6095  12.785  12.287  17.142
 2707LYS    SC2 6096  12.983  12.115  17.141
 2708VAL     BB 6097  12.500  12.750  16.919
 2708VAL    SC1 6098  12.379  12.906  16.950
 2709ARG     BB 6099  12.699  12.889  16.578
 2709ARG    SC1 6100  12.742  12.748  16.353
 2709ARG    SC2 6101  12.974  12.576  16.166
 2710SER     BB 6102  12.423  13.117  16.438
 2710SER    SC1 6103  12.255  13.025  16.475
 2711VAL     BB 6104  12.379  13.232  16.060
 2711VAL    SC1 6105  12.233  13.120  15.982
 2712LEU     BB 6106  12.568  13.439  15.873
 2712LEU    SC1 6107  12.801  13.563  15.887
 2713ARG     BB 6108  12.410  13.450  15.583
 2713ARG    SC1 6109  12.525  13.542  15.371
 2713ARG    SC2 6110  12.555  13.848  15.171
 2714PRO     BB 6111  12.098  13.360  15.544
 2714PRO    SC1 6112  11.949  13.415  15.649
 2715SER     BB 6113  12.031  13.174  15.213
 2715SER    SC1 6114  11.938  13.007  15.173
 2716GLN     BB 6115  11.870  13.399  14.916
 2716GLN    SC1 6116  12.047  13.625  15.030
 2717PHE     BB 6117  11.797  13.408  14.577
 2717PHE    SC1 6118  11.731  13.760  14.563
 2717PHE    SC2 6119  11.965  13.712  14.581
 2717PHE    SC3 6120  11.880  13.923  14.656
 2718GLY     BB 6121  11.816  13.044  14.580
 2719GLY     BB 6122  12.107  12.946  14.708
 2720GLN     BB 6123  12.206  12.724  14.897
 2720GLN    SC1 6124  12.363  12.542  14.967
 2721PRO     BB 6125  11.989  12.563  15.254
 2721PRO    SC1 6126  11.819  12.494  15.207
 2722CYS     BB 6127  12.163  12.483  15.539
 2722CYS    SC1 6128  12.038  12.412  15.731
 2723THR     BB 6129  12.503  12.277  15.553
 2723THR    SC1 6130  12.626  12.207  15.419
 2724ALA     BB 6131  12.467  12.263  15.886
 2725PRO     BB 6132  12.564  12.244  16.148
 2725PRO    SC1 6133  12.719  12.180  16.238
 2726LEU     BB 6134  12.302  12.476  16.329
 2726LEU    SC1 6135  12.126  12.649  16.234
 2727VAL     BB 6136  12.198  12.381  16.754
 2727VAL    SC1 6137  12.066  12.521  16.809
 2728ALA     BB 6138  12.319  12.148  16.950
 2729PHE     BB 6139  12.117  11.964  17.244
 2729PHE    SC1 6140  11.837  12.068  17.041
 2729PHE    SC2 6141  11.884  12.212  17.227
 2729PHE    SC3 6142  11.696  12.257  17.084
 2730GLN     BB 6143  12.400  11.783  17.434
 2730GLN    SC1 6144  12.610  11.916  17.405
 2731PRO     BB 6145  12.313  11.558  17.729
 2731PRO    SC1 6146  12.264  11.374  17.737
 2732CYS     BB 6147  12.459  11.676  18.128
 2732CYS    SC1 6148  12.422  11.452  18.205
 2733ILE     BB 6149  12.652  11.781  18.467
 2733ILE    SC1 6150  12.849  11.748  18.487
 2734PRO     BB 6151  12.363  11.824  18.607
 2734PRO    SC1 6152  12.204  11.721  18.589
 2735SER     BB 6153  12.522  12.177  18.826
 2735SER    SC1 6154  12.618  12.260  18.678
 2736LYS     BB 6155  12.236  12.374  19.028
 2736LYS    SC1 6156  12.157  12.540  18.884
 2736LYS    SC2 6157  12.256  12.612  18.602
 2737LEU     BB 6158  11.899  12.198  19.180
 2737LEU    SC1 6159  11.992  12.137  19.420
 2738CYS     BB 6160  11.565  12.256  19.088
 2738CYS    SC1 6161  11.401  12.083  19.062
 2739LYS     BB 6162  11.299  12.580  19.142
 2739LYS    SC1 6163  11.456  12.739  19.042
 2739LYS    SC2 6164  11.639  12.728  18.809
 2740ILE     BB 6165  11.030  12.474  18.963
 2740ILE    SC1 6166  11.072  12.450  18.734
 2741GLU     BB 6167  10.656  12.403  19.177
 2741GLU    SC1 6168  10.682  12.485  19.492
 2742GLU     BB 6169  10.395  12.058  18.974
 2742GLU    SC1 6170  10.523  11.863  18.804
 2743ALA     BB 6171  10.034  12.159  18.841
 2744ASP     BB 6172   9.818  12.125  19.071
 2744ASP    SC1 6173   9.673  12.020  19.252
 2745CYS     BB 6174   9.542  12.453  19.004
 2745CYS    SC1 6175   9.643  12.479  18.788
 2746LYS     BB 6176   9.406  12.531  19.247
 2746LYS    SC1 6177   9.512  12.638  19.440
 2746LYS    SC2 6178   9.625  12.756  19.688
 2747ASN     BB 6179   9.046  12.533  19.258
 2747ASN    SC1 6180   8.880  12.703  19.335
 2748LYS     BB 6181   8.930  12.433  18.842
 2748LYS    SC1 6182   9.111  12.606  18.815
 2748LYS    SC2 6183   9.293  12.834  18.773
 2749PHE     BB 6184   9.000  12.055  18.740
 2749PHE    SC1 6185   8.977  11.987  19.056
 2749PHE    SC2 6186   9.201  12.071  19.032
 2749PHE    SC3 6187   9.138  11.954  19.231
 2750ARG     BB 6188   9.289  11.966  18.555
 2750ARG    SC1 6189   9.511  12.042  18.660
 2750ARG    SC2 6190   9.728  11.775  18.725
 2751CYS     BB 6191   9.310  11.841  18.265
 2751CYS    SC1 6192   9.252  11.761  18.046
 2752ASP     BB 6193   9.550  11.568  18.329
 2752ASP    SC1 6194   9.515  11.428  18.540
 2753SER     BB 6195   9.792  11.691  18.123
 2753SER    SC1 6196   9.966  11.632  18.058
 2754GLY     BB 6197   9.776  12.002  18.228
 2755ARG     BB 6198   9.617  12.197  18.121
 2755ARG    SC1 6199   9.532  12.311  17.876
 2755ARG    SC2 6200   9.368  12.388  17.558
 2756CYS     BB 6201   9.289  12.344  18.323
 2756CYS    SC1 6202   9.429  12.538  18.332
 2757ILE     BB 6203   8.925  12.475  18.351
 2757ILE    SC1 6204   8.970  12.698  18.349
 2758ALA     BB 6205   8.616  12.506  18.521
 2759ARG     BB 6206   8.495  12.325  18.630
 2759ARG    SC1 6207   8.516  12.110  18.756
 2759ARG    SC2 6208   8.594  11.746  18.808
 2760LYS     BB 6209   8.132  12.320  18.447
 2760LYS    SC1 6210   8.133  12.529  18.333
 2760LYS    SC2 6211   8.137  12.729  18.155
 2761LEU     BB 6212   8.277  12.101  18.210
 2761LEU    SC1 6213   8.313  12.018  17.960
 2762GLU     BB 6214   8.307  11.843  18.422
 2762GLU    SC1 6215   8.087  11.898  18.624
 2763CYS     BB 6216   8.045  11.655  18.192
 2763CYS    SC1 6217   8.063  11.458  18.327
 2764ASN     BB 6218   7.895  11.847  17.993
 2764ASN    SC1 6219   7.841  12.091  17.997
 2765GLY     BB 6220   7.928  11.683  17.672
 2766GLU     BB 6221   8.193  11.770  17.505
 2766GLU    SC1 6222   8.195  11.670  17.215
 2767ASN     BB 6223   8.586  11.714  17.514
 2767ASN    SC1 6224   8.682  11.638  17.296
 2768ASP     BB 6225   8.670  12.016  17.667
 2768ASP    SC1 6226   8.520  12.200  17.574
 2769CYS     BB 6227   9.008  12.040  17.763
 2769CYS    SC1 6228   8.983  12.151  17.974
 2770GLY     BB 6229   9.135  11.832  17.496
 2771ASP     BB 6230   9.168  11.470  17.619
 2771ASP    SC1 6231   9.341  11.350  17.763
 2772ASN     BB 6232   8.862  11.417  17.748
 2772ASN    SC1 6233   8.707  11.259  17.630
 2773SER     BB 6234   8.970  11.408  18.093
 2773SER    SC1 6235   9.093  11.340  18.227
 2774ASP     BB 6236   8.688  11.623  18.201
 2774ASP    SC1 6237   8.785  11.780  18.377
 2775GLU     BB 6238   8.463  11.391  18.096
 2775GLU    SC1 6239   8.310  11.389  17.854
 2776ARG     BB 6240   8.641  11.120  18.178
 2776ARG    SC1 6241   8.754  10.965  18.057
 2776ARG    SC2 6242   9.035  10.986  17.881
 2777ASP     BB 6243   8.319  10.922  18.291
 2777ASP    SC1 6244   8.337  10.737  18.465
 2778CYS     BB 6245   7.960  11.053  18.501
 2778CYS    SC1 6246   8.034  11.094  18.726
 2779GLY     BB 6247   7.673  10.994  18.391
 2780ARG     BB 6248   7.503  11.095  18.315
 2780ARG    SC1 6249   7.282  11.066  18.166
 2780ARG    SC2 6250   7.150  11.069  17.883
 2781THR     BB 6251   7.556  11.489  18.126
 2781THR    SC1 6252   7.625  11.420  17.958
 2782LYS     BB 6253   7.407  11.826  18.050
 2782LYS    SC1 6254   7.431  11.998  18.241
 2782LYS    SC2 6255   7.620  11.973  18.463
 2783ALA     BB 6256   7.287  11.878  17.715
 2784VAL     BB 6257   7.487  12.037  17.481
 2784VAL    SC1 6258   7.669  12.084  17.548
 2785CYS     BB 6259   7.444  12.152  17.140
 2785CYS    SC1 6260   7.628  12.106  16.993
 2786THR     BB 6261   7.133  12.118  16.997
 2786THR    SC1 6262   6.971  12.176  16.906
 2787ARG     BB 6263   7.349  11.868  16.664
 2787ARG    SC1 6264   7.203  11.944  16.468
 2787ARG    SC2 6265   6.935  12.054  16.370
 2788LYS     BB 6266   7.712  11.956  16.500
 2788LYS    SC1 6267   7.906  11.831  16.351
 2788LYS    SC2 6268   7.962  11.711  16.079
 2789TYR     BB 6269   7.721  12.310  16.440
 2789TYR    SC1 6270   7.541  12.554  16.548
 2789TYR    SC2 6271   7.456  12.346  16.633
 2789TYR    SC3 6272   7.231  12.545  16.555
 2790ASN     BB 6273   7.946  12.371  16.221
 2790ASN    SC1 6274   8.051  12.207  16.065
 2791PRO     BB 6275   8.303  12.555  16.327
 2791PRO    SC1 6276   8.422  12.501  16.465
 2792ILE     BB 6277   8.330  12.895  16.191
 2792ILE    SC1 6278   8.272  13.056  16.343
 2793PRO     BB 6279   8.517  12.929  15.896
 2793PRO    SC1 6280   8.520  13.053  15.752
 2794SER     BB 6281   8.976  12.902  15.886
 2794SER    SC1 6282   9.084  12.758  15.811
 2795VAL     BB 6283   8.899  12.916  16.240
 2795VAL    SC1 6284   8.756  12.846  16.361
 2796GLN     BB 6285   9.250  12.824  16.304
 2796GLN    SC1 6286   9.233  12.536  16.258
 2797LEU     BB 6287   9.386  13.022  16.100
 2797LEU    SC1 6288   9.395  13.150  15.868
 2798MET     BB 6289   9.358  13.311  16.350
 2798MET    SC1 6290   9.306  13.592  16.472
 2799GLY     BB 6291   9.487  13.191  16.681
 2800ASN     BB 6292   9.807  13.119  16.539
 2800ASN    SC1 6293   9.839  13.073  16.295
 2801GLY     BB 6294  10.135  13.281  16.631
 2802PHE     BB 6295  10.270  13.502  16.339
 2802PHE    SC1 6296  10.256  13.800  16.154
 2802PHE    SC2 6297  10.136  13.799  16.363
 2802PHE    SC3 6298  10.184  14.007  16.253
 2803HIS     BB 6299  10.649  13.564  16.328
 2803HIS    SC1 6300  10.786  13.438  16.269
 2803HIS    SC2 6301  10.928  13.317  16.219
 2803HIS    SC3 6302  10.845  13.289  16.021
 2804PHE     BB 6303  10.726  13.908  16.342
 2804PHE    SC1 6304  10.797  14.251  16.315
 2804PHE    SC2 6305  10.603  14.222  16.177
 2804PHE    SC3 6306  10.737  14.420  16.156
 2805LEU     BB 6307  11.071  13.927  16.163
 2805LEU    SC1 6308  11.272  14.034  16.299
 2806ALA     BB 6309  10.975  13.752  15.914
 2807GLY     BB 6310  10.658  13.866  15.845
 2808GLU     BB 6311  10.467  13.534  15.794
 2808GLU    SC1 6312  10.634  13.458  15.578
 2809PRO     BB 6313  10.267  13.266  16.064
 2809PRO    SC1 6314  10.143  13.172  15.954
 2810ARG     BB 6315  10.423  13.009  16.323
 2810ARG    SC1 6316  10.597  12.912  16.203
 2810ARG    SC2 6317  10.890  12.810  16.123
 2811GLY     BB 6318  10.234  12.750  16.481
 2812GLU     BB 6319   9.926  12.754  16.654
 2812GLU    SC1 6320   9.663  12.626  16.527
 2813VAL     BB 6321   9.864  12.965  16.964
 2813VAL    SC1 6322   9.923  13.146  17.028
 2814LEU     BB 6323   9.477  12.966  17.034
 2814LEU    SC1 6324   9.419  13.189  17.165
 2815ASP     BB 6325   9.257  12.700  17.027
 2815ASP    SC1 6326   9.193  12.464  17.100
 2816ASN     BB 6327   9.022  12.844  16.796
 2816ASN    SC1 6328   9.003  13.077  16.708
 2817SER     BB 6329   8.780  12.469  16.851
 2817SER    SC1 6330   8.837  12.389  16.683
 2818PHE     BB 6331   8.698  12.490  17.149
 2818PHE    SC1 6332   8.870  12.496  17.444
 2818PHE    SC2 6333   8.794  12.710  17.364
 2818PHE    SC3 6334   8.761  12.649  17.594
 2819THR     BB 6335   8.341  12.579  17.246
 2819THR    SC1 6336   8.193  12.700  17.207
 2820GLY     BB 6337   8.315  12.741  17.679
 2821GLY     BB 6338   8.074  12.427  17.704
 2822ILE     BB 6339   7.765  12.691  17.502
 2822ILE    SC1 6340   7.674  12.726  17.685
 2823CYS     BB 6341   7.644  12.779  17.212
 2823CYS    SC1 6342   7.700  12.614  17.047
 2824LYS     BB 6343   7.740  13.137  17.139
 2824LYS    SC1 6344   7.692  13.361  17.182
 2824LYS    SC2 6345   7.619  13.669  17.127
 2825THR     BB 6346   7.608  13.113  16.713
 2825THR    SC1 6347   7.475  12.991  16.788
 2826VAL     BB 6348   7.666  13.314  16.417
 2826VAL    SC1 6349   7.856  13.348  16.365
 2827LYS     BB 6350   7.474  13.324  16.033
 2827LYS    SC1 6351   7.294  13.428  16.129
 2827LYS    SC2 6352   7.159  13.457  16.364
 2828SER     BB 6353   7.657  13.362  15.766
 2828SER    SC1 6354   7.662  13.370  15.572
 2829SER     BB 6355   7.186  13.447  15.646
 2829SER    SC1 6356   7.132  13.626  15.700
 2830ARG     BB 6357   7.059  13.186  15.446
 2830ARG    SC1 6358   6.976  13.275  15.254
 2830ARG    SC2 6359   6.879  13.050  14.997
 2831THR     BB 6360   7.028  12.810  15.464
 2831THR    SC1 6361   7.085  12.672  15.338
 2832SER     BB 6362   7.407  12.834  15.706
 2832SER    SC1 6363   7.514  12.928  15.573
 2833ASN     BB 6364   7.354  12.616  15.940
 2833ASN    SC1 6365   7.496  12.446  16.055
 2834PRO     BB 6366   7.449  12.867  16.230
 2834PRO    SC1 6367   7.303  12.953  16.315
 2835TYR     BB 6368   7.811  12.844  16.318
 2835TYR    SC1 6369   7.902  12.757  15.996
 2835TYR    SC2 6370   7.865  12.994  15.994
 2835TYR    SC3 6371   8.037  12.897  15.755
 2836ARG     BB 6372   7.930  12.840  16.627
 2836ARG    SC1 6373   8.018  12.658  16.736
 2836ARG    SC2 6374   8.140  12.361  16.846
 2837VAL     BB 6375   8.125  13.136  16.841
 2837VAL    SC1 6376   8.052  13.315  16.790
 2838PRO     BB 6377   8.461  12.972  16.918
 2838PRO    SC1 6378   8.485  12.841  16.783
 2839ALA     BB 6379   8.524  13.110  17.241
 2840ASN     BB 6380   8.792  13.301  17.207
 2840ASN    SC1 6381   8.972  13.130  17.176
 2841LEU     BB 6382   8.669  13.518  16.974
 2841LEU    SC1 6383   8.587  13.434  16.737
 2842GLU     BB 6384   8.542  13.845  17.041
 2842GLU    SC1 6385   8.525  13.954  17.278
 2843ASN     BB 6386   8.366  13.950  16.765
 2843ASN    SC1 6387   8.271  14.181  16.751
 2844VAL     BB 6388   8.349  13.816  16.456
 2844VAL    SC1 6389   8.261  13.639  16.428
 2845GLY     BB 6390   8.198  13.961  16.116
 2846PHE     BB 6391   8.094  13.837  15.810
 2846PHE    SC1 6392   8.120  13.539  15.947
 2846PHE    SC2 6393   8.099  13.504  15.710
 2846PHE    SC3 6394   8.135  13.317  15.857
 2847GLU     BB 6395   8.080  14.048  15.569
 2847GLU    SC1 6396   8.073  14.323  15.683
 2848VAL     BB 6397   8.236  14.086  15.242
 2848VAL    SC1 6398   8.116  14.015  15.098
 2849GLN     BB 6399   8.349  14.376  14.960
 2849GLN    SC1 6400   8.103  14.486  14.859
 2850THR     BB 6401   8.564  14.399  14.707
 2850THR    SC1 6402   8.528  14.356  14.520
 2851ALA     BB 6403   8.856  14.551  14.849
 2852GLU     BB 6404   9.168  14.631  14.722
 2852GLU    SC1 6405   9.376  14.690  14.957
 2853ASP     BB 6406   9.128  14.702  14.342
 2853ASP    SC1 6407   8.879  14.753  14.364
 2854ASP     BB 6408   9.373  14.693  14.027
 2854ASP    SC1 6409   9.597  14.782  14.110
 2855LEU     BB 6410   9.284  14.768  13.714
 2855LEU    SC1 6411   9.122  14.651  13.540
 2856LYS     BB 6412   9.543  14.831  13.481
 2856LYS    SC1 6413   9.616  15.055  13.470
 2856LYS    SC2 6414   9.616  15.325  13.348
 2857THR     BB 6415   9.483  14.795  13.123
 2857THR    SC1 6416   9.310  14.748  13.046
 2858ASP     BB 6417   9.689  14.997  12.891
 2858ASP    SC1 6418   9.628  15.245  12.885
 2859PHE     BB 6419   9.911  14.993  12.591
 2859PHE    SC1 6420   9.793  15.277  12.411
 2859PHE    SC2 6421   9.713  15.066  12.330
 2859PHE    SC3 6422   9.675  15.265  12.202
 2860TYR     BB 6423  10.236  15.059  12.402
 2860TYR    SC1 6424  10.504  15.234  12.505
 2860TYR    SC2 6425  10.455  15.060  12.663
 2860TYR    SC3 6426  10.658  15.266  12.772
 2861LYS     BB 6427  10.258  15.032  12.116
 2861LYS    SC1 6428  10.075  15.053  11.983
 2861LYS    SC2 6429   9.941  14.957  11.712
 2862ASP     BB 6430  10.552  15.120  11.912
 2862ASP    SC1 6431  10.789  15.122  12.007
 2863LEU     BB 6432  10.504  15.166  11.546
 2863LEU    SC1 6433  10.358  15.363  11.445
 2864THR     BB 6434  10.642  15.135  11.182
 2864THR    SC1 6435  10.825  15.201  11.182
 2865SER     BB 6436  10.456  15.184  10.829
 2865SER    SC1 6437  10.280  15.172  10.746
 2866LEU     BB 6438  10.747  15.191  10.565
 2866LEU    SC1 6439  10.972  15.058  10.610
 2867GLY     BB 6440  10.682  15.216  10.220
 2868HIS     BB 6441  10.717  15.285   9.854
 2868HIS    SC1 6442  10.874  15.345   9.754
 2868HIS    SC2 6443  11.019  15.393   9.637
 2868HIS    SC3 6444  10.933  15.588   9.599
 2869ASN     BB 6445  10.475  15.270   9.543
 2869ASN    SC1 6446  10.302  15.430   9.628
 2870GLU     BB 6447  10.583  15.379   9.203
 2870GLU    SC1 6448  10.569  15.669   9.273
 2871ASN     BB 6449  10.450  15.379   8.893
 2871ASN    SC1 6450  10.205  15.424   8.878
 2872GLN     BB 6451  10.719  15.505   8.645
 2872GLN    SC1 6452  10.735  15.769   8.760
 2873GLN     BB 6453  10.945  15.438   8.360
 2873GLN    SC1 6454  11.180  15.494   8.589
 2874GLY     BB 6455  11.087  15.468   8.099
 2875SER     BB 6456  11.015  15.516   7.732
 2875SER    SC1 6457  10.822  15.532   7.718
 2876PHE     BB 6458  11.299  15.440   7.517
 2876PHE    SC1 6459  11.654  15.482   7.618
 2876PHE    SC2 6460  11.490  15.573   7.768
 2876PHE    SC3 6461  11.690  15.697   7.718
 2877SER     BB 6462  11.406  15.511   7.204
 2877SER    SC1 6463  11.292  15.551   7.052
 2878SER     BB 6464  11.819  15.606   7.164
 2878SER    SC1 6465  11.923  15.726   7.278
 2879GLN     BB 6466  12.076  15.480   6.901
 2879GLN    SC1 6467  12.234  15.304   7.066
 2880GLY     BB 6468  12.070  15.638   6.562
 2881GLY     BB 6469  12.136  15.615   6.287
 2882SER     BB 6470  12.464  15.684   6.125
 2882SER    SC1 6471  12.620  15.568   6.105
 2883SER     BB 6472  12.510  15.798   5.667
 2883SER    SC1 6473  12.616  15.961   5.676
 2884PHE     BB 6474  12.667  15.559   5.373
 2884PHE    SC1 6475  12.877  15.317   5.234
 2884PHE    SC2 6476  12.917  15.402   5.455
 2884PHE    SC3 6477  13.030  15.204   5.380
 2885SER     BB 6478  12.683  15.757   5.127
 2885SER    SC1 6479  12.607  15.934   5.098
 2886VAL     BB 6480  12.842  15.620   4.815
 2886VAL    SC1 6481  12.707  15.678   4.680
 2887PRO     BB 6482  13.147  15.464   4.746
 2887PRO    SC1 6483  13.225  15.330   4.855
 2888ILE     BB 6484  12.944  15.263   4.373
 2888ILE    SC1 6485  13.101  15.336   4.212
 2889PHE     BB 6486  12.693  14.993   4.454
 2889PHE    SC1 6487  12.453  15.136   4.269
 2889PHE    SC2 6488  12.459  15.242   4.484
 2889PHE    SC3 6489  12.306  15.320   4.316
 2890TYR     BB 6490  12.842  14.973   4.747
 2890TYR    SC1 6491  12.885  14.900   5.036
 2890TYR    SC2 6492  12.991  14.712   4.931
 2890TYR    SC3 6493  13.168  14.844   5.149
 2891SER     BB 6494  12.490  15.150   5.004
 2891SER    SC1 6495  12.453  15.335   4.955
 2892SER     BB 6496  12.492  15.102   5.383
 2892SER    SC1 6497  12.590  14.997   5.516
 2893LYS     BB 6498  12.243  15.255   5.694
 2893LYS    SC1 6499  12.136  15.468   5.643
 2893LYS    SC2 6500  12.026  15.703   5.755
 2894ARG     BB 6501  12.301  15.141   5.957
 2894ARG    SC1 6502  12.481  15.053   6.112
 2894ARG    SC2 6503  12.738  15.113   6.362
 2895SER     BB 6504  11.991  15.231   6.187
 2895SER    SC1 6505  11.831  15.281   6.088
 2896GLU     BB 6506  12.045  15.076   6.524
 2896GLU    SC1 6507  12.294  15.155   6.577
 2897ASN     BB 6508  11.798  15.145   6.791
 2897ASN    SC1 6509  11.616  15.295   6.709
 2898ILE     BB 6510  11.746  15.047   7.118
 2898ILE    SC1 6511  11.877  15.070   7.308
 2899ASN     BB 6512  11.418  15.096   7.289
 2899ASN    SC1 6513  11.207  15.038   7.168
 2900HIS     BB 6514  11.327  14.975   7.648
 2900HIS    SC1 6515  11.479  15.009   7.765
 2900HIS    SC2 6516  11.634  15.039   7.877
 2900HIS    SC3 6517  11.530  15.185   7.996
 2901ASN     BB 6518  11.001  15.061   7.799
 2901ASN    SC1 6519  10.847  15.022   7.606
 2902SER     BB 6520  11.037  14.955   8.112
 2902SER    SC1 6521  11.172  14.960   8.253
 2903ALA     BB 6522  10.704  15.080   8.332
 2904PHE     BB 6523  10.714  14.940   8.648
 2904PHE    SC1 6524  10.985  15.106   8.758
 2904PHE    SC2 6525  11.011  14.872   8.805
 2904PHE    SC3 6526  11.202  15.004   8.747
 2905LYS     BB 6527  10.526  14.941   8.952
 2905LYS    SC1 6528  10.257  14.898   8.976
 2905LYS    SC2 6529  10.085  14.715   9.037
 2906GLN     BB 6530  10.681  14.905   9.292
 2906GLN    SC1 6531  10.898  15.016   9.288
 2907ALA     BB 6532  10.476  14.904   9.549
 2908ILE     BB 6533  10.622  14.819   9.882
 2908ILE    SC1 6534  10.853  14.827   9.833
 2909GLN     BB 6535  10.552  14.821  10.283
 2909GLN    SC1 6536  10.237  14.929  10.185
 2910ALA     BB 6537  10.637  14.695  10.515
 2911SER     BB 6538  10.534  14.774  10.849
 2911SER    SC1 6539  10.358  14.689  10.857
 2912HIS     BB 6540  10.638  14.704  11.268
 2912HIS    SC1 6541  10.813  14.713  11.354
 2912HIS    SC2 6542  10.981  14.704  11.448
 2912HIS    SC3 6543  10.926  14.867  11.579
 2913LYS     BB 6544  10.386  14.693  11.513
 2913LYS    SC1 6545  10.181  14.557  11.447
 2913LYS    SC2 6546  10.033  14.367  11.619
 2914LYS     BB 6547  10.463  14.626  11.848
 2914LYS    SC1 6548  10.682  14.615  11.991
 2914LYS    SC2 6549  10.646  14.723  12.272
 2915ASP     BB 6550  10.208  14.542  12.078
 2915ASP    SC1 6551   9.971  14.610  12.014
 2916SER     BB 6552  10.208  14.559  12.472
 2916SER    SC1 6553  10.291  14.552  12.648
 2917SER     BB 6554   9.803  14.530  12.556
 2917SER    SC1 6555   9.646  14.604  12.467
 2918PHE     BB 6556   9.826  14.420  12.913
 2918PHE    SC1 6557  10.064  14.475  13.142
 2918PHE    SC2 6558   9.926  14.651  13.054
 2918PHE    SC3 6559  10.004  14.661  13.281
 2919ILE     BB 6560   9.562  14.375  13.210
 2919ILE    SC1 6561   9.346  14.303  13.192
 2920ARG     BB 6562   9.662  14.364  13.576
 2920ARG    SC1 6563   9.790  14.474  13.729
 2920ARG    SC2 6564   9.853  14.350  14.028
 2921ILE     BB 6565   9.412  14.271  13.859
 2921ILE    SC1 6566   9.225  14.243  13.766
 2922HIS     BB 6567   9.409  14.291  14.195
 2922HIS    SC1 6568   9.498  14.303  14.368
 2922HIS    SC2 6569   9.575  14.286  14.544
 2922HIS    SC3 6570   9.645  14.490  14.542
 2923LYS     BB 6571   9.064  14.222  14.315
 2923LYS    SC1 6572   8.869  14.258  14.179
 2923LYS    SC2 6573   8.740  14.478  14.010
 2924VAL     BB 6574   9.055  14.146  14.678
 2924VAL    SC1 6575   9.193  14.177  14.818
 2925MET     BB 6576   8.772  13.997  14.820
 2925MET    SC1 6577   8.685  13.779  14.712
 2926LYS     BB 6578   8.751  14.044  15.204
 2926LYS    SC1 6579   8.907  14.235  15.234
 2926LYS    SC2 6580   9.132  14.407  15.241
 2927VAL     BB 6581   8.485  13.834  15.382
 2927VAL    SC1 6582   8.401  13.663  15.322
 2928LEU     BB 6583   8.568  13.790  15.762
 2928LEU    SC1 6584   8.587  13.526  15.766
 2929ASN     BB 6585   8.651  13.998  16.034
 2929ASN    SC1 6586   8.629  14.247  16.021
 2930PHE     BB 6587   8.748  13.867  16.343
 2930PHE    SC1 6588   8.900  13.618  16.156
 2930PHE    SC2 6589   8.742  13.529  16.314
 2930PHE    SC3 6590   8.866  13.381  16.172
 2931THR     BB 6591   8.894  13.945  16.734
 2931THR    SC1 6592   8.865  14.126  16.800
 2932THR     BB 6593   9.056  13.717  16.985
 2932THR    SC1 6594   9.148  13.561  16.913
 2933LYS     BB 6595   9.042  13.851  17.323
 2933LYS    SC1 6596   8.918  13.674  17.467
 2933LYS    SC2 6597   8.636  13.603  17.579
 2934ALA     BB 6598   9.217  14.097  17.478
 2935LYS     BB 6599   9.257  13.835  17.874
 2935LYS    SC1 6600   9.157  14.055  17.965
 2935LYS    SC2 6601   8.966  14.152  18.174
 2936ASP     BB 6602   9.081  13.505  17.957
 2936ASP    SC1 6603   8.983  13.310  18.088
 2937LEU     BB 6604   9.241  13.307  17.633
 2937LEU    SC1 6605   9.501  13.349  17.601
 2938HIS     BB 6606   9.196  12.901  17.553
 2938HIS    SC1 6607   9.119  12.867  17.728
 2938HIS    SC2 6608   9.024  12.825  17.891
 2938HIS    SC3 6609   9.107  12.626  17.898
 2939LEU     BB 6610   9.525  12.857  17.447
 2939LEU    SC1 6611   9.762  12.960  17.509
 2940SER     BB 6612   9.653  12.598  17.166
 2940SER    SC1 6613   9.741  12.513  17.013
 2941ASP     BB 6614   9.766  12.205  17.344
 2941ASP    SC1 6615   9.558  12.085  17.258
 2942VAL     BB 6616  10.079  12.244  17.160
 2942VAL    SC1 6617  10.242  12.157  17.083
 2943PHE     BB 6618  10.140  12.609  17.294
 2943PHE    SC1 6619  10.408  12.797  17.362
 2943PHE    SC2 6620  10.210  12.931  17.381
 2943PHE    SC3 6621  10.417  13.032  17.315
 2944LEU     BB 6622  10.050  12.525  17.602
 2944LEU    SC1 6623   9.996  12.524  17.862
 2945LYS     BB 6624  10.287  12.191  17.596
 2945LYS    SC1 6625  10.086  12.058  17.653
 2945LYS    SC2 6626   9.999  11.768  17.500
 2946ALA     BB 6627  10.584  12.385  17.459
 2947LEU     BB 6628  10.579  12.584  17.773
 2947LEU    SC1 6629  10.740  12.784  17.708
 2948ASN     BB 6630  10.558  12.316  17.980
 2948ASN    SC1 6631  10.343  12.232  18.077
 2949HIS     BB 6632  10.812  12.182  17.845
 2949HIS    SC1 6633  10.901  12.017  17.792
 2949HIS    SC2 6634  10.983  11.851  17.737
 2949HIS    SC3 6635  11.174  11.947  17.706
 2950LEU     BB 6636  11.103  12.438  17.822
 2950LEU    SC1 6637  11.092  12.429  17.558
 2951PRO     BB 6638  11.380  12.559  18.176
 2951PRO    SC1 6639  11.501  12.595  18.034
 2952LEU     BB 6640  11.295  12.836  18.444
 2952LEU    SC1 6641  11.212  12.953  18.666
 2953GLU     BB 6642  11.625  12.979  18.368
 2953GLU    SC1 6643  11.881  13.030  18.562
 2954TYR     BB 6644  11.713  13.080  18.095
 2954TYR    SC1 6645  11.838  13.362  18.041
 2954TYR    SC2 6646  11.677  13.329  17.866
 2954TYR    SC3 6647  11.902  13.526  17.787
 2955ASN     BB 6648  11.865  12.894  17.777
 2955ASN    SC1 6649  11.919  12.650  17.780
 2956SER     BB 6650  11.860  13.053  17.473
 2956SER    SC1 6651  11.866  13.238  17.410
 2957ALA     BB 6652  11.846  12.760  17.238
 2958LEU     BB 6653  11.588  12.641  17.403
 2958LEU    SC1 6654  11.561  12.441  17.574
 2959TYR     BB 6655  11.416  12.932  17.440
 2959TYR    SC1 6656  11.366  13.053  17.720
 2959TYR    SC2 6657  11.258  12.840  17.698
 2959TYR    SC3 6658  11.209  12.972  17.975
 2960SER     BB 6659  11.444  13.028  17.064
 2960SER    SC1 6660  11.553  13.182  17.016
 2961ARG     BB 6661  11.279  12.760  16.946
 2961ARG    SC1 6662  11.260  12.518  16.933
 2961ARG    SC2 6663  10.968  12.376  16.946
 2962ILE     BB 6664  10.981  12.881  17.086
 2962ILE    SC1 6665  10.908  12.882  17.291
 2963PHE     BB 6666  10.990  13.189  16.889
 2963PHE    SC1 6667  10.803  13.328  17.133
 2963PHE    SC2 6668  11.031  13.401  17.149
 2963PHE    SC3 6669  10.859  13.518  17.269
 2964ASP     BB 6670  11.081  13.034  16.607
 2964ASP    SC1 6671  11.243  12.981  16.418
 2965ASP     BB 6672  10.827  12.770  16.630
 2965ASP    SC1 6673  10.800  12.542  16.519
 2966PHE     BB 6674  10.546  12.992  16.721
 2966PHE    SC1 6675  10.335  12.837  16.902
 2966PHE    SC2 6676  10.539  12.735  16.977
 2966PHE    SC3 6677  10.367  12.601  16.876
 2967GLY     BB 6678  10.656  13.341  16.664
 2968THR     BB 6679  10.671  13.684  16.824
 2968THR    SC1 6680  10.810  13.814  16.867
 2969HIS     BB 6681  10.292  13.845  16.814
 2969HIS    SC1 6682  10.350  14.003  16.715
 2969HIS    SC2 6683  10.408  14.156  16.613
 2969HIS    SC3 6684  10.567  14.199  16.753
 2970TYR     BB 6685   9.956  13.699  16.813
 2970TYR    SC1 6686   9.826  13.679  17.101
 2970TYR    SC2 6687   9.681  13.564  16.948
 2970TYR    SC3 6688   9.534  13.663  17.203
 2971PHE     BB 6689   9.690  13.861  16.563
 2971PHE    SC1 6690   9.688  13.752  16.216
 2971PHE    SC2 6691   9.763  13.566  16.347
 2971PHE    SC3 6692   9.837  13.591  16.120
 2972THR     BB 6693   9.491  14.036  16.726
 2972THR    SC1 6694   9.407  14.058  16.901
 2973SER     BB 6695   9.217  14.100  16.432
 2973SER    SC1 6696   9.158  14.285  16.417
 2974GLY     BB 6697   9.241  13.912  16.082
 2975SER     BB 6698   9.054  13.996  15.793
 2975SER    SC1 6699   8.942  14.115  15.686
 2976LEU     BB 6700   9.035  13.682  15.574
 2976LEU    SC1 6701   9.134  13.543  15.777
 2977GLY     BB 6702   8.918  13.650  15.215
 2978GLY     BB 6703   9.075  13.586  14.902
 2979VAL     BB 6704   9.290  13.730  14.644
 2979VAL    SC1 6705   9.476  13.801  14.671
 2980TYR     BB 6706   9.236  13.751  14.248
 2980TYR    SC1 6707   9.084  13.565  14.030
 2980TYR    SC2 6708   9.061  13.800  13.982
 2980TYR    SC3 6709   9.155  13.636  13.736
 2981ASP     BB 6710   9.536  13.891  14.119
 2981ASP    SC1 6711   9.769  13.899  14.222
 2982LEU     BB 6712   9.661  13.882  13.740
 2982LEU    SC1 6713   9.490  13.877  13.538
 2983LEU     BB 6714   9.917  14.014  13.442
 2983LEU    SC1 6715  10.174  13.964  13.402
 2984TYR     BB 6716   9.818  13.927  13.120
 2984TYR    SC1 6717   9.675  13.790  12.861
 2984TYR    SC2 6718   9.569  13.987  12.951
 2984TYR    SC3 6719   9.598  13.996  12.642
 2985GLN     BB 6720  10.046  14.083  12.836
 2985GLN    SC1 6721  10.287  14.103  12.947
 2986PHE     BB 6722  10.061  14.035  12.550
 2986PHE    SC1 6723   9.917  14.156  12.301
 2986PHE    SC2 6724   9.916  13.918  12.274
 2986PHE    SC3 6725   9.764  14.054  12.147
 2987SER     BB 6726  10.408  14.126  12.432
 2987SER    SC1 6727  10.571  14.175  12.528
 2988SER     BB 6728  10.370  14.134  12.040
 2988SER    SC1 6729  10.288  13.975  11.963
 2989GLU     BB 6730  10.509  14.255  11.671
 2989GLU    SC1 6731  10.773  14.263  11.657
 2990GLU     BB 6732  10.412  14.173  11.361
 2990GLU    SC1 6733  10.112  14.166  11.131
 2991LEU     BB 6734  10.603  14.241  11.060
 2991LEU    SC1 6735  10.806  14.362  10.940
 2992LYS     BB 6736  10.439  14.217  10.725
 2992LYS    SC1 6737  10.203  14.253  10.699
 2992LYS    SC2 6738  10.082  14.008  10.499
 2993ASN     BB 6739  10.653  14.259  10.420
 2993ASN    SC1 6740  10.841  14.135  10.310
 2994SER     BB 6741  10.407  14.342  10.145
 2994SER    SC1 6742  10.223  14.393  10.184
 2995GLY     BB 6743  10.571  14.370   9.830
 2996LEU     BB 6744  10.504  14.379   9.513
 2996LEU    SC1 6745  10.281  14.408   9.374
 2997THR     BB 6746  10.727  14.496   9.221
 2997THR    SC1 6747  10.918  14.480   9.257
 2998GLU     BB 6748  10.646  14.455   8.838
 2998GLU    SC1 6749  10.351  14.347   8.890
 2999GLU     BB 6750  10.859  14.494   8.542
 2999GLU    SC1 6751  11.179  14.532   8.497
 3000GLU     BB 6752  10.726  14.468   8.223
 3000GLU    SC1 6753  10.399  14.482   8.124
 3001ALA     BB 6754  10.950  14.571   7.985
 3002LYS     BB 6755  11.142  14.574   7.672
 3002LYS    SC1 6756  11.049  14.561   7.449
 3002LYS    SC2 6757  10.927  14.655   7.212
 3003HIS     BB 6758  11.504  14.569   7.562
 3003HIS    SC1 6759  11.687  14.620   7.604
 3003HIS    SC2 6760  11.862  14.686   7.653
 3003HIS    SC3 6761  11.945  14.486   7.658
 3004CYS     BB 6762  11.469  14.589   7.188
 3004CYS    SC1 6763  11.374  14.565   6.969
 3005VAL     BB 6764  11.854  14.645   7.025
 3005VAL    SC1 6765  11.953  14.583   7.188
 3006ARG     BB 6766  11.830  14.596   6.649
 3006ARG    SC1 6767  11.629  14.664   6.561
 3006ARG    SC2 6768  11.584  14.913   6.354
 3007ILE     BB 6769  12.090  14.645   6.452
 3007ILE    SC1 6770  12.308  14.585   6.470
 3008GLU     BB 6771  12.070  14.703   6.110
 3008GLU    SC1 6772  11.845  14.777   5.977
 3009THR     BB 6773  12.286  14.657   5.806
 3009THR    SC1 6774  12.481  14.654   5.814
 3010LYS     BB 6775  12.149  14.731   5.486
 3010LYS    SC1 6776  11.943  14.852   5.524
 3010LYS    SC2 6777  11.727  15.032   5.636
 3011LYS     BB 6778  12.300  14.779   5.151
 3011LYS    SC1 6779  12.501  14.616   5.194
 3011LYS    SC2 6780  12.697  14.553   5.402
 3012ARG     BB 6781  12.245  14.854   4.915
 3012ARG    SC1 6782  12.072  14.922   4.736
 3012ARG    SC2 6783  12.016  15.269   4.747
 3013VAL     BB 6784  12.476  14.715   4.628
 3013VAL    SC1 6785  12.585  14.555   4.679
 3014LEU     BB 6786  12.280  14.700   4.347
 3014LEU    SC1 6787  12.442  14.628   4.151
 3015PHE     BB 6788  11.957  14.397   4.437
 3015PHE    SC1 6789  12.195  14.250   4.635
 3015PHE    SC2 6790  12.139  14.108   4.449
 3015PHE    SC3 6791  12.134  14.021   4.673
 3016ALA     BB 6792  11.816  14.511   4.532
 3017LYS     BB 6793  11.821  14.510   4.895
 3017LYS    SC1 6794  11.709  14.714   4.969
 3017LYS    SC2 6795  11.503  14.898   4.996
 3018LYS     BB 6796  12.006  14.363   5.094
 3018LYS    SC1 6797  12.028  14.109   5.124
 3018LYS    SC2 6798  12.133  13.831   5.089
 3019THR     BB 6799  11.868  14.358   5.483
 3019THR    SC1 6800  11.676  14.387   5.457
 3020LYS     BB 6801  11.868  14.242   5.864
 3020LYS    SC1 6802  12.095  14.203   5.911
 3020LYS    SC2 6803  12.297  14.238   6.100
 3021VAL     BB 6804  11.702  14.306   6.143
 3021VAL    SC1 6805  11.510  14.356   6.166
 3022GLU     BB 6806  11.852  14.159   6.410
 3022GLU    SC1 6807  12.106  14.148   6.518
 3023HIS     BB 6808  11.618  14.200   6.650
 3023HIS    SC1 6809  11.431  14.218   6.598
 3023HIS    SC2 6810  11.250  14.259   6.544
 3023HIS    SC3 6811  11.175  14.076   6.632
 3024ARG     BB 6812  11.772  14.070   6.985
 3024ARG    SC1 6813  11.998  14.153   6.993
 3024ARG    SC2 6814  12.289  14.315   6.958
 3025CYS     BB 6815  11.516  14.190   7.243
 3025CYS    SC1 6816  11.307  14.125   7.146
 3026THR     BB 6817  11.477  14.061   7.608
 3026THR    SC1 6818  11.593  14.097   7.762
 3027THR     BB 6819  11.121  14.105   7.662
 3027THR    SC1 6820  10.978  14.086   7.531
 3028ASN     BB 6821  11.046  14.059   8.037
 3028ASN    SC1 6822  11.254  14.176   8.112
 3029LYS     BB 6823  10.818  14.029   8.298
 3029LYS    SC1 6824  10.584  13.975   8.377
 3029LYS    SC2 6825  10.351  14.134   8.465
 3030LEU     BB 6826  10.986  14.061   8.651
 3030LEU    SC1 6827  11.228  14.081   8.544
 3031SER     BB 6828  10.750  13.992   8.954
 3031SER    SC1 6829  10.595  13.886   8.899
 3032GLU     BB 6830  10.922  13.959   9.312
 3032GLU    SC1 6831  11.199  13.970   9.208
 3033LYS     BB 6832  10.631  13.952   9.516
 3033LYS    SC1 6833  10.414  13.892   9.360
 3033LYS    SC2 6834  10.133  13.994   9.251
 3034HIS     BB 6835  10.717  13.941   9.872
 3034HIS    SC1 6836  10.890  14.032   9.863
 3034HIS    SC2 6837  11.068  14.105   9.854
 3034HIS    SC3 6838  11.014  14.234   9.689
 3035GLU     BB 6839  10.518  13.838  10.090
 3035GLU    SC1 6840  10.291  13.814  10.095
 3036GLY     BB 6841  10.590  13.744  10.471
 3037SER     BB 6842  10.526  13.795  10.809
 3037SER    SC1 6843  10.347  13.773  10.883
 3038PHE     BB 6844  10.700  13.694  11.175
 3038PHE    SC1 6845  10.941  13.923  11.165
 3038PHE    SC2 6846  11.024  13.735  11.289
 3038PHE    SC3 6847  11.100  13.956  11.341
 3039ILE     BB 6848  10.517  13.735  11.471
 3039ILE    SC1 6849  10.308  13.719  11.470
 3040GLN     BB 6850  10.724  13.697  11.769
 3040GLN    SC1 6851  10.948  13.806  11.771
 3041GLY     BB 6852  10.613  13.744  12.171
 3042ALA     BB 6853  10.363  13.605  12.349
 3043GLU     BB 6854  10.086  13.578  12.607
 3043GLU    SC1 6855   9.881  13.527  12.493
 3044LYS     BB 6856  10.131  13.515  12.903
 3044LYS    SC1 6857  10.339  13.649  12.976
 3044LYS    SC2 6858  10.570  13.693  12.797
 3045SER     BB 6859   9.949  13.509  13.218
 3045SER    SC1 6860   9.760  13.463  13.219
 3046ILE     BB 6861  10.030  13.507  13.610
 3046ILE    SC1 6862  10.195  13.544  13.715
 3047SER     BB 6863   9.693  13.453  13.739
 3047SER    SC1 6864   9.575  13.355  13.619
 3048LEU     BB 6865   9.720  13.390  14.106
 3048LEU    SC1 6866   9.974  13.463  14.126
 3049ILE     BB 6867   9.499  13.310  14.384
 3049ILE    SC1 6868   9.335  13.213  14.247
 3050ARG     BB 6869   9.392  13.250  14.742
 3050ARG    SC1 6870   9.578  13.354  14.909
 3050ARG    SC2 6871   9.695  13.106  15.123
 3051GLY     BB 6872   9.135  13.109  14.991
 3052GLY     BB 6873   8.857  12.886  14.827
 3053ARG     BB 6874   8.789  12.643  14.777
 3053ARG    SC1 6875   8.638  12.438  14.787
 3053ARG    SC2 6876   8.680  12.101  14.725
 3054SER     BB 6877   9.031  12.424  14.498
 3054SER    SC1 6878   9.178  12.305  14.546
 3055GLU     BB 6879   8.759  12.310  14.278
 3055GLU    SC1 6880   8.485  12.205  14.137
 3056TYR     BB 6881   8.655  12.672  14.230
 3056TYR    SC1 6882   8.338  12.658  14.165
 3056TYR    SC2 6883   8.389  12.617  14.396
 3056TYR    SC3 6884   8.097  12.542  14.322
 3057GLY     BB 6885   8.998  12.830  14.322
 3058ALA     BB 6886   9.141  12.642  14.058
 3059ALA     BB 6887   8.908  12.714  13.835
 3060LEU     BB 6888   8.937  13.050  13.854
 3060LEU    SC1 6889   8.826  13.253  13.725
 3061ALA     BB 6890   9.268  13.047  13.808
 3062TRP     BB 6891   9.240  12.904  13.502
 3062TRP    SC1 6892   9.462  12.906  13.365
 3062TRP    SC2 6893   9.614  13.008  13.242
 3062TRP    SC3 6894   9.497  12.675  13.264
 3062TRP    SC4 6895   9.696  12.807  13.118
 3063GLU     BB 6896   9.096  13.175  13.262
 3063GLU    SC1 6897   8.900  13.059  13.108
 3064LYS     BB 6898   9.312  13.314  13.111
 3064LYS    SC1 6899   9.384  13.301  12.857
 3064LYS    SC2 6900   9.471  13.361  12.598
 3065GLY     BB 6901   9.226  13.678  13.162
 3066SER     BB 6902   9.152  13.885  12.817
 3066SER    SC1 6903   9.199  13.752  12.683
 3067SER     BB 6904   8.871  13.996  12.963
 3067SER    SC1 6905   8.699  14.030  12.878
 3068GLY     BB 6906   8.943  14.017  13.312
 3069LEU     BB 6907   8.693  13.854  13.567
 3069LEU    SC1 6908   8.704  14.068  13.723
 3070GLU     BB 6909   8.370  13.708  13.489
 3070GLU    SC1 6910   8.347  13.786  13.216
 3071GLU     BB 6911   8.183  13.650  13.690
 3071GLU    SC1 6912   7.956  13.772  13.784
 3072LYS     BB 6913   8.088  13.303  13.644
 3072LYS    SC1 6914   7.867  13.227  13.689
 3072LYS    SC2 6915   7.690  13.269  13.934
 3073THR     BB 6916   8.360  13.170  13.823
 3073THR    SC1 6917   8.434  12.993  13.790
 3074PHE     BB 6918   8.430  13.442  13.992
 3074PHE    SC1 6919   8.559  13.626  14.273
 3074PHE    SC2 6920   8.638  13.684  14.054
 3074PHE    SC3 6921   8.706  13.814  14.244
 3075SER     BB 6922   8.145  13.410  14.217
 3075SER    SC1 6923   8.034  13.556  14.284
 3076GLU     BB 6924   8.162  13.082  14.298
 3076GLU    SC1 6925   7.904  13.030  14.293
 3077TRP     BB 6926   8.434  13.106  14.432
 3077TRP    SC1 6927   8.684  13.202  14.445
 3077TRP    SC2 6928   8.801  13.311  14.596
 3077TRP    SC3 6929   8.810  13.292  14.243
 3077TRP    SC4 6930   8.954  13.431  14.439
 3078LEU     BB 6931   8.289  13.358  14.661
 3078LEU    SC1 6932   8.262  13.573  14.813
 3079GLU     BB 6933   8.083  13.167  14.771
 3079GLU    SC1 6934   7.801  13.334  14.790
 3080SER     BB 6935   8.380  12.922  14.843
 3080SER    SC1 6936   8.304  12.742  14.838
 3081VAL     BB 6937   8.571  13.162  15.013
 3081VAL    SC1 6938   8.640  13.350  15.006
 3082LYS     BB 6939   8.333  13.168  15.308
 3082LYS    SC1 6940   8.111  13.244  15.283
 3082LYS    SC2 6941   7.844  13.119  15.198
 3083GLU     BB 6942   8.376  12.826  15.360
 3083GLU    SC1 6943   8.062  12.723  15.280
 3084ASN     BB 6944   8.688  12.800  15.326
 3084ASN    SC1 6945   8.931  12.767  15.275
 3085PRO     BB 6946   8.960  13.239  15.357
 3085PRO    SC1 6947   8.791  13.258  15.441
 3086ALA     BB 6948   9.283  13.317  15.353
 3087VAL     BB 6949   9.507  13.550  15.495
 3087VAL    SC1 6950   9.689  13.468  15.507
 3088ILE     BB 6951   9.444  13.953  15.359
 3088ILE    SC1 6952   9.324  13.871  15.187
 3089ASP     BB 6953   9.453  14.184  15.619
 3089ASP    SC1 6954   9.456  14.431  15.556
 3090PHE     BB 6955   9.597  14.155  16.009
 3090PHE    SC1 6956   9.884  14.023  15.899
 3090PHE    SC2 6957   9.717  13.869  15.822
 3090PHE    SC3 6958   9.950  13.822  15.784
 3091GLU     BB 6959   9.715  14.277  16.292
 3091GLU    SC1 6960   9.640  14.585  16.262
 3092LEU     BB 6961   9.898  14.222  16.586
 3092LEU    SC1 6962  10.008  14.446  16.676
 3093ALA     BB 6963   9.995  14.129  17.019
 3094PRO     BB 6964  10.338  14.008  17.191
 3094PRO    SC1 6965  10.475  14.115  17.269
 3095ILE     BB 6966  10.330  13.606  17.223
 3095ILE    SC1 6967  10.334  13.450  17.066
 3096VAL     BB 6968  10.421  13.643  17.550
 3096VAL    SC1 6969  10.528  13.488  17.618
 3097ASP     BB 6970  10.117  13.750  17.685
 3097ASP    SC1 6971  10.145  13.929  17.866
 3098LEU     BB 6972   9.953  13.491  17.674
 3098LEU    SC1 6973   9.998  13.374  17.441
 3099VAL     BB 6974  10.118  13.249  17.899
 3099VAL    SC1 6975  10.291  13.155  17.860
 3100ARG     BB 6976   9.869  13.191  18.181
 3100ARG    SC1 6977   9.715  13.334  18.108
 3100ARG    SC2 6978   9.452  13.490  18.238
 3101ASN     BB 6979   9.871  12.983  18.351
 3101ASN    SC1 6980   9.793  12.873  18.562
 3102ILE     BB 6981  10.164  12.721  18.341
 3102ILE    SC1 6982  10.315  12.755  18.145
 3103PRO     BB 6983  10.308  12.648  18.657
 3103PRO    SC1 6984  10.278  12.571  18.828
 3104CYS     BB 6985  10.580  12.981  18.667
 3104CYS    SC1 6986  10.739  12.810  18.722
 3105ALA     BB 6987  10.399  13.151  18.466
 3106VAL     BB 6988  10.536  13.492  18.566
 3106VAL    SC1 6989  10.439  13.614  18.692
 3107THR     BB 6990  10.922  13.386  18.535
 3107THR    SC1 6991  11.043  13.461  18.668
 3108LYS     BB 6992  10.850  13.172  18.278
 3108LYS    SC1 6993  10.753  12.932  18.253
 3108LYS    SC2 6994  10.846  12.667  18.208
 3109ARG     BB 6995  10.667  13.452  18.099
 3109ARG    SC1 6996  10.430  13.557  18.106
 3109ARG    SC2 6997  10.121  13.636  18.275
 3110ASN     BB 6998  10.951  13.686  18.132
 3110ASN    SC1 6999  10.817  13.847  18.268
 3111ASN     BB 7000  11.205  13.460  18.047
 3111ASN    SC1 7001  11.332  13.373  18.244
 3112LEU     BB 7002  11.060  13.429  17.727
 3112LEU    SC1 7003  10.943  13.205  17.648
 3113ARG     BB 7004  11.115  13.778  17.671
 3113ARG    SC1 7005  10.910  13.901  17.679
 3113ARG    SC2 7006  10.606  14.044  17.768
 3114LYS     BB 7007  11.437  13.740  17.740
 3114LYS    SC1 7008  11.510  13.809  17.986
 3114LYS    SC2 7009  11.614  13.766  18.282
 3115ALA     BB 7010  11.500  13.555  17.483
 3116LEU     BB 7011  11.308  13.788  17.263
 3116LEU    SC1 7012  11.105  13.943  17.191
 3117GLN     BB 7013  11.560  13.977  17.214
 3117GLN    SC1 7014  11.698  14.213  17.137
 3118GLU     BB 7015  11.783  13.705  17.130
 3118GLU    SC1 7016  12.047  13.653  17.155
 3119TYR     BB 7017  11.576  13.630  16.835
 3119TYR    SC1 7018  11.361  13.445  16.664
 3119TYR    SC2 7019  11.271  13.632  16.785
 3119TYR    SC3 7020  11.119  13.576  16.521
 3120ALA     BB 7021  11.622  13.974  16.662
 3121ALA     BB 7022  11.906  13.979  16.715
 3122LYS     BB 7023  11.972  13.631  16.574
 3122LYS    SC1 7024  11.990  13.407  16.724
 3122LYS    SC2 7025  12.036  13.220  16.946
 3123PHE     BB 7026  11.747  13.641  16.324
 3123PHE    SC1 7027  11.850  13.321  16.200
 3123PHE    SC2 7028  11.666  13.325  16.354
 3123PHE    SC3 7029  11.814  13.135  16.347
 3124ASP     BB 7030  11.754  13.914  16.194
 3124ASP    SC1 7031  11.932  14.096  16.194
 3125PRO     BB 7032  11.643  14.009  15.826
 3125PRO    SC1 7033  11.720  13.873  15.718
 3126CYS     BB 7034  11.808  14.314  15.768
 3126CYS    SC1 7035  11.812  14.481  15.595
 3127GLN     BB 7036  12.141  14.180  15.757
 3127GLN    SC1 7037  12.349  14.319  15.560
 3128CYS     BB 7038  12.016  14.025  15.367
 3128CYS    SC1 7039  12.104  13.827  15.470
 3129ALA     BB 7040  12.098  14.151  15.115
 3130PRO     BB 7041  11.902  14.371  14.984
 3130PRO    SC1 7042  11.975  14.543  14.949
 3131CYS     BB 7043  11.591  14.295  14.766
 3131CYS    SC1 7044  11.490  14.505  14.822
 3132PRO     BB 7045  11.502  14.325  14.383
 3132PRO    SC1 7046  11.507  14.142  14.332
 3133ASN     BB 7047  11.224  14.559  14.393
 3133ASN    SC1 7048  11.289  14.770  14.275
 3134ASN     BB 7049  11.052  14.672  14.709
 3134ASN    SC1 7050  10.927  14.888  14.729
 3135GLY     BB 7051  11.041  14.340  14.872
 3136ARG     BB 7052  11.063  14.324  15.179
 3136ARG    SC1 7053  10.886  14.320  15.336
 3136ARG    SC2 7054  10.757  14.324  15.635
 3137PRO     BB 7055  11.341  14.105  15.258
 3137PRO    SC1 7056  11.512  14.172  15.308
 3138THR     BB 7057  11.177  13.860  15.554
 3138THR    SC1 7058  11.014  13.850  15.447
 3139LEU     BB 7059  11.368  13.526  15.727
 3139LEU    SC1 7060  11.414  13.600  15.977
 3140SER     BB 7061  11.246  13.192  15.744
 3140SER    SC1 7062  11.102  13.094  15.657
 3141GLY     BB 7063  11.464  13.103  15.991
 3142THR     BB 7064  11.748  12.960  15.788
 3142THR    SC1 7065  11.849  12.833  15.679
 3143GLU     BB 7066  11.571  13.165  15.414
 3143GLU    SC1 7067  11.444  12.870  15.352
 3144CYS     BB 7068  11.546  13.518  15.295
 3144CYS    SC1 7069  11.645  13.736  15.286
 3145LEU     BB 7070  11.209  13.533  15.148
 3145LEU    SC1 7071  11.043  13.378  15.285
 3146CYS     BB 7072  11.159  13.800  14.962
 3146CYS    SC1 7073  11.311  13.902  14.807
 3147VAL     BB 7074  10.802  13.823  14.947
 3147VAL    SC1 7075  10.686  13.773  15.102
 3148CYS     BB 7076  10.649  14.093  14.666
 3148CYS    SC1 7077  10.557  13.936  14.511
 3149GLN     BB 7078  10.490  14.426  14.578
 3149GLN    SC1 7079  10.571  14.617  14.508
 3150SER     BB 7080  10.183  14.262  14.393
 3150SER    SC1 7081  10.037  14.184  14.497
 3151GLY     BB 7082  10.317  14.448  14.070
 3152THR     BB 7083  10.675  14.295  14.065
 3152THR    SC1 7084  10.857  14.356  14.099
 3153TYR     BB 7085  10.711  13.900  14.002
 3153TYR    SC1 7086  10.364  13.895  14.062
 3153TYR    SC2 7087  10.437  13.939  13.838
 3153TYR    SC3 7088  10.138  14.007  13.882
 3154GLY     BB 7089  10.882  13.643  13.942
 3155GLU     BB 7090  10.950  13.401  14.265
 3155GLU    SC1 7091  10.880  13.100  14.307
 3156ASN     BB 7092  11.163  13.620  14.387
 3156ASN    SC1 7093  11.378  13.601  14.260
 3157CYS     BB 7094  11.035  13.930  14.250
 3157CYS    SC1 7095  11.053  14.088  14.430
 3158GLU     BB 7096  11.223  13.983  13.992
 3158GLU    SC1 7097  11.429  13.982  13.888
 3159LYS     BB 7098  10.989  14.109  13.666
 3159LYS    SC1 7099  11.044  13.914  13.547
 3159LYS    SC2 7100  11.238  13.649  13.556
 3160GLN     BB 7101  10.831  14.407  13.602
 3160GLN    SC1 7102  10.936  14.609  13.448
 3161SER     BB 7103  10.453  14.485  13.568
 3161SER    SC1 7104  10.266  14.445  13.606
 3162PRO     BB 7105  10.505  14.694  13.236
 3162PRO    SC1 7106  10.507  14.772  13.063
 3163ASP     BB 7107  10.298  14.977  13.449
 3163ASP    SC1 7108  10.077  15.103  13.467
 3164TYR     BB 7109  10.527  14.974  13.674
 3164TYR    SC1 7110  10.718  14.786  13.880
 3164TYR    SC2 7111  10.545  14.877  14.019
 3164TYR    SC3 7112  10.815  14.848  14.168
 3165LYS     BB 7113  10.662  15.297  13.693
 3165LYS    SC1 7114  10.477  15.428  13.580
 3165LYS    SC2 7115  10.434  15.466  13.292
 3166SER     BB 7116  10.814  15.364  14.028
 3166SER    SC1 7117  10.784  15.549  14.083
 3167ASN     BB 7118  11.107  15.183  13.970
 3167ASN    SC1 7119  11.174  15.045  13.773
 3168ALA     BB 7120  11.374  15.274  14.237
 3169VAL     BB 7121  11.076  15.422  14.506
 3169VAL    SC1 7122  10.920  15.297  14.519
 3170ASP     BB 7123  11.329  15.232  14.804
 3170ASP    SC1 7124  11.419  15.005  14.731
 3171GLY     BB 7125  11.395  15.237  15.157
 3172GLN     BB 7126  11.497  14.956  15.401
 3172GLN    SC1 7127  11.510  14.721  15.214
 3173TRP     BB 7128  11.499  14.864  15.739
 3173TRP    SC1 7129  11.409  14.605  15.765
 3173TRP    SC2 7130  11.340  14.449  15.626
 3173TRP    SC3 7131  11.344  14.481  15.978
 3173TRP    SC4 7132  11.251  14.289  15.797
 3174GLY     BB 7133  11.837  14.873  15.865
 3175CYS     BB 7134  12.035  14.680  16.171
 3175CYS    SC1 7135  12.172  14.491  16.116
 3176TRP     BB 7136  11.914  14.737  16.562
 3176TRP    SC1 7137  11.709  14.718  16.743
 3176TRP    SC2 7138  11.556  14.870  16.786
 3176TRP    SC3 7139  11.565  14.517  16.805
 3176TRP    SC4 7140  11.369  14.714  16.841
 3177SER     BB 7141  12.222  14.862  16.679
 3177SER    SC1 7142  12.380  14.799  16.583
 3178SER     BB 7143  12.445  14.900  17.059
 3178SER    SC1 7144  12.570  14.784  17.152
 3179TRP     BB 7145  12.345  15.245  17.111
 3179TRP    SC1 7146  12.356  15.345  16.867
 3179TRP    SC2 7147  12.310  15.541  16.780
 3179TRP    SC3 7148  12.477  15.253  16.663
 3179TRP    SC4 7149  12.411  15.503  16.555
 3180SER     BB 7150  12.474  15.512  17.294
 3180SER    SC1 7151  12.462  15.706  17.310
 3181THR     BB 7152  12.613  15.472  17.708
 3181THR    SC1 7153  12.785  15.380  17.690
 3182CYS     BB 7154  12.337  15.648  17.814
 3182CYS    SC1 7155  12.363  15.610  18.049
 3183ASP     BB 7156  12.194  16.011  17.799
 3183ASP    SC1 7157  12.221  16.049  17.548
 3184ALA     BB 7158  12.102  16.265  18.028
 3185THR     BB 7159  11.779  16.126  18.068
 3185THR    SC1 7160  11.619  16.217  18.004
 3186TYR     BB 7161  11.914  15.810  18.144
 3186TYR    SC1 7162  12.083  15.890  18.377
 3186TYR    SC2 7163  11.968  15.687  18.432
 3186TYR    SC3 7164  12.272  15.673  18.491
 3187LYS     BB 7165  11.861  15.630  17.880
 3187LYS    SC1 7166  11.736  15.769  17.717
 3187LYS    SC2 7167  11.733  15.955  17.513
 3188ARG     BB 7168  12.103  15.443  17.617
 3188ARG    SC1 7169  12.105  15.223  17.576
 3188ARG    SC2 7170  12.364  15.027  17.620
 3189SER     BB 7171  11.917  15.443  17.218
 3189SER    SC1 7172  11.997  15.616  17.177
 3190ARG     BB 7173  11.928  15.136  17.036
 3190ARG    SC1 7174  11.934  14.930  17.153
 3190ARG    SC2 7175  11.720  14.702  17.284
 3191THR     BB 7176  11.801  15.250  16.634
 3191THR    SC1 7177  11.886  15.420  16.676
 3192ARG     BB 7178  11.762  15.077  16.374
 3192ARG    SC1 7179  11.588  14.923  16.282
 3192ARG    SC2 7180  11.326  14.848  16.220
 3193GLU     BB 7181  11.820  15.354  16.069
 3193GLU    SC1 7182  12.030  15.541  16.166
 3194CYS     BB 7183  11.700  15.296  15.809
 3194CYS    SC1 7184  11.552  15.400  15.651
 3195ASN     BB 7185  11.983  15.266  15.515
 3195ASN    SC1 7186  12.199  15.277  15.641
 3196ASN     BB 7187  11.934  14.913  15.407
 3196ASN    SC1 7188  12.121  14.755  15.355
 3197PRO     BB 7189  11.834  15.093  15.053
 3197PRO    SC1 7190  11.909  14.994  14.909
 3198ALA     BB 7191  11.851  15.364  15.196
 3199PRO     BB 7192  11.470  15.548  15.139
 3199PRO    SC1 7193  11.397  15.712  15.200
 3200GLN     BB 7194  11.412  15.670  14.687
 3200GLN    SC1 7195  11.621  15.850  14.758
 3201ARG     BB 7196  11.210  15.847  14.471
 3201ARG    SC1 7197  11.213  15.827  14.225
 3201ARG    SC2 7198  11.242  15.762  13.949
 3202GLY     BB 7199  10.916  15.815  14.668
 3203GLY     BB 7200  11.033  15.570  14.875
 3204LYS     BB 7201  10.923  15.396  15.223
 3204LYS    SC1 7202  10.901  15.132  15.170
 3204LYS    SC2 7203  11.053  14.873  15.211
 3205ARG     BB 7204  11.047  15.507  15.505
 3205ARG    SC1 7205  10.939  15.673  15.703
 3205ARG    SC2 7206  10.737  15.928  15.675
 3206CYS     BB 7207  11.164  15.158  15.716
 3206CYS    SC1 7208  11.217  15.246  15.933
 3207GLU     BB 7209  10.925  14.812  15.936
 3207GLU    SC1 7210  10.935  14.747  15.641
 3208GLY     BB 7211  10.816  14.920  16.230
 3209GLU     BB 7212  11.025  15.106  16.520
 3209GLU    SC1 7213  10.934  15.076  16.773
 3210LYS     BB 7214  11.291  15.276  16.480
 3210LYS    SC1 7215  11.431  15.465  16.427
 3210LYS    SC2 7216  11.598  15.700  16.381
 3211ARG     BB 7217  11.391  15.346  16.867
 3211ARG    SC1 7218  11.460  15.561  16.909
 3211ARG    SC2 7219  11.598  15.848  17.024
 3212GLN     BB 7220  11.490  15.182  17.192
 3212GLN    SC1 7221  11.277  15.005  17.219
 3213GLU     BB 7222  11.566  15.387  17.391
 3213GLU    SC1 7223  11.384  15.646  17.365
 3214GLU     BB 7224  11.574  15.235  17.685
 3214GLU    SC1 7225  11.679  14.962  17.641
 3215ASP     BB 7226  11.658  15.327  18.019
 3215ASP    SC1 7227  11.566  15.477  18.204
 3216CYS     BB 7228  12.006  15.239  18.198
 3216CYS    SC1 7229  12.149  15.123  18.043
 3217THR     BB 7230  11.826  15.004  18.425
 3217THR    SC1 7231  11.635  14.968  18.437
 3218PHE     BB 7232  12.089  14.891  18.677
 3218PHE    SC1 7233  12.171  15.001  18.968
 3218PHE    SC2 7234  12.375  14.980  18.843
 3218PHE    SC3 7235  12.382  14.985  19.083
 3219SER     BB 7236  12.104  14.548  18.771
 3219SER    SC1 7237  12.091  14.373  18.687
 3220ILE     BB 7238  12.169  14.524  19.176
 3220ILE    SC1 7239  12.027  14.670  19.242
 3221MET     BB 7240  12.234  14.210  19.385
 3221MET    SC1 7241  12.050  14.373  19.637
 3222GLU     BB 7242  12.385  13.867  19.372
 3222GLU    SC1 7243  12.594  13.727  19.527
 3223ASN     BB 7244  12.215  13.716  19.149
 3223ASN    SC1 7245  12.044  13.710  18.966
 3224ASN     BB 7246  12.277  13.346  19.216
 3224ASN    SC1 7247  12.525  13.365  19.247
 3225GLY     BB 7248  11.982  13.154  18.995
 3226GLN     BB 7249  11.633  13.268  18.918
 3226GLN    SC1 7250  11.572  13.494  18.739
 3227PRO     BB 7251  11.262  13.271  19.095
 3227PRO    SC1 7252  11.220  13.453  19.128
 3228CYS     BB 7253  10.856  13.088  19.070
 3228CYS    SC1 7254  10.957  12.921  19.208
 3229ILE     BB 7255  10.687  13.352  19.018
 3229ILE    SC1 7256  10.652  13.556  19.106
 3230ASN     BB 7257  10.263  13.246  18.979
 3230ASN    SC1 7258  10.139  13.051  18.884
 3231ASP     BB 7259   9.993  13.518  18.812
 3231ASP    SC1 7260   9.871  13.431  18.605
 3232ASP     BB 7261   9.793  13.416  19.157
 3232ASP    SC1 7262   9.556  13.510  19.163
 3233GLU     BB 7263   9.995  13.277  19.368
 3233GLU    SC1 7264   9.989  13.036  19.506
 3234GLU     BB 7265  10.102  13.666  19.563
 3234GLU    SC1 7266  10.265  13.680  19.276
 3235MET     BB 7267   9.823  13.734  19.650
 3235MET    SC1 7268   9.630  13.843  19.579
 3236LYS     BB 7269   9.827  13.558  19.980
 3236LYS    SC1 7270   9.905  13.327  19.924
 3236LYS    SC2 7271   9.963  13.029  19.991
 3237GLU     BB 7272   9.776  13.796  20.234
 3237GLU    SC1 7273   9.568  13.974  20.037
 3238VAL     BB 7274   9.594  13.673  20.494
 3238VAL    SC1 7275   9.398  13.712  20.494
 3239ASP     BB 7276   9.659  13.327  20.412
 3239ASP    SC1 7277   9.906  13.271  20.389
 3240LEU     BB 7278   9.470  12.990  20.568
 3240LEU    SC1 7279   9.655  12.855  20.435
 3241PRO     BB 7280   9.594  12.812  20.901
 3241PRO    SC1 7281   9.434  12.825  21.002
 3242GLU     BB 7282   9.892  12.682  20.850
 3242GLU    SC1 7283   9.773  12.437  20.628
 3243ILE     BB 7284  10.165  12.643  20.991
 3243ILE    SC1 7285  10.361  12.656  20.901
 3244GLU     BB 7286  10.114  12.499  21.350
 3244GLU    SC1 7287  10.123  12.677  21.573
 3245ALA     BB 7288  10.149  12.179  21.355
 3246ASP     BB 7289  10.324  12.118  21.617
 3246ASP    SC1 7290  10.519  11.954  21.605
 3247SER     BB 7291  10.150  12.272  21.848
 3247SER    SC1 7292  10.035  12.173  21.971
 3248GLY     BB 7293  10.406  12.576  21.966
 3249CYS     BB 7294  10.163  12.901  22.029
 3249CYS    SC1 7295  10.082  12.937  22.252
 3250PRO     BB 7296   9.942  13.053  21.841
 3250PRO    SC1 7297   9.784  13.066  21.736
 3251GLN     BB 7298  10.007  13.437  21.815
 3251GLN    SC1 7299  10.092  13.656  21.748
 3252PRO     BB 7300   9.917  13.556  22.251
 3252PRO    SC1 7301  10.060  13.439  22.298
 3253VAL     BB 7302   9.717  13.787  22.303
 3253VAL    SC1 7303   9.519  13.817  22.316
 3254PRO     BB 7304   9.890  14.072  22.473
 3254PRO    SC1 7305  10.078  14.044  22.467
 3255PRO     BB 7306   9.767  14.333  22.774
 3255PRO    SC1 7307   9.906  14.277  22.891
 3256GLU     BB 7308   9.627  14.639  22.763
 3256GLU    SC1 7309   9.317  14.675  22.748
 3257ASN     BB 7310   9.840  14.821  22.640
 3257ASN    SC1 7311   9.790  15.041  22.533
 3258GLY     BB 7312  10.120  14.587  22.532
 3259PHE     BB 7313  10.212  14.516  22.242
 3259PHE    SC1 7314  10.369  14.629  21.967
 3259PHE    SC2 7315  10.166  14.522  21.898
 3259PHE    SC3 7316  10.311  14.622  21.734
 3260ILE     BB 7317  10.475  14.216  22.245
 3260ILE    SC1 7318  10.448  14.049  22.118
 3261ARG     BB 7319  10.951  14.279  22.232
 3261ARG    SC1 7320  11.083  14.063  22.255
 3261ARG    SC2 7321  11.235  13.862  22.510
 3262ASN     BB 7322  10.841  13.979  21.825
 3262ASN    SC1 7323  11.076  13.908  21.780
 3263GLU     BB 7324  10.550  13.948  21.640
 3263GLU    SC1 7325  10.334  14.084  21.687
 3264LYS     BB 7326  10.570  13.607  21.502
 3264LYS    SC1 7327  10.805  13.565  21.552
 3264LYS    SC2 7328  11.001  13.405  21.661
 3265GLN     BB 7329  10.308  13.404  21.367
 3265GLN    SC1 7330  10.057  13.514  21.256
 3266LEU     BB 7331  10.401  13.112  21.562
 3266LEU    SC1 7332  10.514  12.986  21.358
 3267TYR     BB 7333  10.549  13.034  21.861
 3267TYR    SC1 7334  10.677  13.284  21.978
 3267TYR    SC2 7335  10.443  13.305  22.027
 3267TYR    SC3 7336  10.580  13.579  21.983
 3268LEU     BB 7337  10.758  12.766  22.016
 3268LEU    SC1 7338  10.986  12.643  21.962
 3269VAL     BB 7339  10.699  12.538  22.332
 3269VAL    SC1 7340  10.817  12.418  22.440
 3270GLY     BB 7341  11.035  12.821  22.530
 3271GLU     BB 7342  11.003  13.079  22.342
 3271GLU    SC1 7343  11.207  13.093  22.069
 3272ASP     BB 7344  11.002  13.377  22.601
 3272ASP    SC1 7345  11.208  13.287  22.722
 3273VAL     BB 7346  10.722  13.671  22.513
 3273VAL    SC1 7347  10.568  13.569  22.437
 3274GLU     BB 7348  10.779  14.040  22.660
 3274GLU    SC1 7349  11.064  14.190  22.786
 3275ILE     BB 7350  10.558  14.200  22.664
 3275ILE    SC1 7351  10.390  14.274  22.794
 3276SER     BB 7352  10.609  14.644  22.583
 3276SER    SC1 7353  10.678  14.648  22.401
 3277CYS     BB 7354  10.449  14.855  22.768
 3277CYS    SC1 7355  10.559  15.059  22.831
 3278LEU     BB 7356  10.284  15.209  22.488
 3278LEU    SC1 7357  10.238  14.983  22.356
 3279THR     BB 7358  10.517  15.458  22.555
 3279THR    SC1 7359  10.646  15.583  22.478
 3280GLY     BB 7360  10.417  15.534  22.948
 3281PHE     BB 7361  10.199  15.338  22.981
 3281PHE    SC1 7362   9.955  15.437  22.779
 3281PHE    SC2 7363   9.892  15.356  22.996
 3281PHE    SC3 7364   9.733  15.474  22.861
 3282GLU     BB 7365  10.463  15.108  23.294
 3282GLU    SC1 7366  10.667  15.312  23.351
 3283THR     BB 7367  10.511  14.769  23.272
 3283THR    SC1 7368  10.553  14.587  23.216
 3284VAL     BB 7369  10.464  14.615  23.688
 3284VAL    SC1 7370  10.350  14.773  23.734
 3285GLY     BB 7371  10.501  14.217  23.702
 3286TYR     BB 7372  10.680  13.987  23.580
 3286TYR    SC1 7373  10.801  13.725  23.499
 3286TYR    SC2 7374  10.599  13.695  23.626
 3286TYR    SC3 7375  10.647  13.469  23.419
 3287GLN     BB 7376  10.705  14.051  23.183
 3287GLN    SC1 7377  11.032  14.089  23.254
 3288TYR     BB 7378  10.738  13.732  23.023
 3288TYR    SC1 7379  11.041  13.725  22.943
 3288TYR    SC2 7380  11.005  13.560  23.113
 3288TYR    SC3 7381  11.282  13.697  23.136
 3289PHE     BB 7382  10.470  13.507  22.876
 3289PHE    SC1 7383  10.284  13.782  22.892
 3289PHE    SC2 7384  10.184  13.624  22.743
 3289PHE    SC3 7385  10.045  13.771  22.873
 3290ARG     BB 7386  10.569  13.180  22.816
 3290ARG    SC1 7387  10.717  13.095  22.990
 3290ARG    SC2 7388  11.024  12.993  22.984
 3291CYS     BB 7389  10.402  12.981  22.575
 3291CYS    SC1 7390  10.547  12.959  22.385
 3292LEU     BB 7391  10.371  12.663  22.755
 3292LEU    SC1 7392  10.633  12.677  22.793
 3293PRO     BB 7393  10.375  12.303  22.709
 3293PRO    SC1 7394  10.480  12.204  22.833
 3294ASP     BB 7395  10.014  12.249  22.535
 3294ASP    SC1 7396   9.920  12.167  22.757
 3295GLY     BB 7397   9.978  12.464  22.369
 3296THR     BB 7398   9.924  12.770  22.678
 3296THR    SC1 7399   9.886  12.679  22.846
 3297TRP     BB 7400  10.065  13.122  22.745
 3297TRP    SC1 7401   9.834  13.239  22.723
 3297TRP    SC2 7402   9.749  13.442  22.733
 3297TRP    SC3 7403   9.661  13.145  22.562
 3297TRP    SC4 7404   9.552  13.403  22.584
 3298ARG     BB 7405  10.136  13.095  23.072
 3298ARG    SC1 7406  10.263  12.934  23.159
 3298ARG    SC2 7407  10.342  12.670  23.263
 3299GLN     BB 7408  10.016  13.417  23.162
 3299GLN    SC1 7409   9.762  13.327  23.243
 3300GLY     BB 7410  10.199  13.623  23.361
 3301ASP     BB 7411  10.160  13.815  23.606
 3301ASP    SC1 7412  10.079  13.752  23.839
 3302VAL     BB 7413  10.225  14.233  23.409
 3302VAL    SC1 7414  10.275  14.119  23.252
 3303GLU     BB 7415  10.038  14.479  23.400
 3303GLU    SC1 7416   9.915  14.580  23.630
 3304CYS     BB 7417  10.125  14.854  23.257
 3304CYS    SC1 7418  10.076  14.767  23.039
 3305GLN     BB 7419  10.090  15.200  23.488
 3305GLN    SC1 7420   9.964  15.099  23.693
 3306ARG     BB 7421  10.079  15.535  23.415
 3306ARG    SC1 7422  10.274  15.680  23.434
 3306ARG    SC2 7423  10.568  15.765  23.430
 3307ALA     BB 7424   9.852   7.026   9.331
 3308ALA     BB 7425   9.904   6.703   9.286
 3309THR     BB 7426   9.548   6.437   9.354
 3309THR    SC1 7427   9.597   6.382   9.173
 3310PRO     BB 7428   9.470   6.291   9.649
 3310PRO    SC1 7429   9.416   6.349   9.822
 3311ALA     BB 7430   9.297   5.943   9.615
 3312ALA     BB 7431   9.092   5.815   9.921
 3313VAL     BB 7432   9.205   5.573  10.182
 3313VAL    SC1 7433   9.394   5.523  10.224
 3314THR     BB 7434   9.023   5.258  10.405
 3314THR    SC1 7435   9.134   5.098  10.394
 3315CYS     BB 7436   9.139   5.193  10.863
 3315CYS    SC1 7437   9.008   5.317  11.020
 3316GLN     BB 7438   9.250   4.897  10.992
 3316GLN    SC1 7439   9.455   4.843  10.747
 3317LEU     BB 7440   9.252   4.847  11.306
 3317LEU    SC1 7441   9.031   4.967  11.391
 3318SER     BB 7442   9.480   4.608  11.499
 3318SER    SC1 7443   9.660   4.574  11.434
 3319ASN     BB 7444   9.299   4.260  11.661
 3319ASN    SC1 7445   9.129   4.192  11.490
 3320TRP     BB 7446   9.260   4.298  12.021
 3320TRP    SC1 7447   9.003   4.277  12.032
 3320TRP    SC2 7448   8.832   4.186  11.929
 3320TRP    SC3 7449   8.866   4.446  12.166
 3320TRP    SC4 7450   8.652   4.326  12.031
 3321SER     BB 7451   9.450   4.142  12.225
 3321SER    SC1 7452   9.585   4.002  12.239
 3322GLU     BB 7453   9.369   3.903  12.653
 3322GLU    SC1 7454   9.227   3.656  12.494
 3323TRP     BB 7455   9.194   3.991  12.911
 3323TRP    SC1 7456   8.935   3.949  12.893
 3323TRP    SC2 7457   8.788   3.790  12.854
 3323TRP    SC3 7458   8.764   4.138  12.904
 3323TRP    SC4 7459   8.586   3.935  12.828
 3324THR     BB 7460   9.363   4.106  13.180
 3324THR    SC1 7461   9.463   4.257  13.252
 3325ASP     BB 7462   9.308   3.862  13.473
 3325ASP    SC1 7463   9.197   3.672  13.344
 3326CYS     BB 7464   9.123   4.092  13.678
 3326CYS    SC1 7465   8.954   3.995  13.819
 3327PHE     BB 7466   9.235   4.370  13.886
 3327PHE    SC1 7467   9.307   4.570  13.679
 3327PHE    SC2 7468   9.513   4.588  13.801
 3327PHE    SC3 7469   9.391   4.786  13.742
 3328PRO     BB 7470   9.114   4.328  14.172
 3328PRO    SC1 7471   9.052   4.214  14.311
 3329CYS     BB 7472   9.177   4.671  14.256
 3329CYS    SC1 7473   9.392   4.776  14.268
 3330GLN     BB 7474   8.882   4.778  14.059
 3330GLN    SC1 7475   8.910   5.054  14.055
 3331ASP     BB 7476   8.712   4.475  14.018
 3331ASP    SC1 7477   8.466   4.480  14.086
 3332LYS     BB 7478   8.791   4.490  13.620
 3332LYS    SC1 7479   8.845   4.732  13.607
 3332LYS    SC2 7480   8.693   4.971  13.528
 3333LYS     BB 7481   8.962   4.287  13.378
 3333LYS    SC1 7482   8.810   4.091  13.362
 3333LYS    SC2 7483   8.728   3.782  13.357
 3334TYR     BB 7484   9.058   4.538  13.068
 3334TYR    SC1 7485   9.219   4.754  13.239
 3334TYR    SC2 7486   9.351   4.650  13.067
 3334TYR    SC3 7487   9.519   4.732  13.315
 3335ARG     BB 7488   9.165   4.516  12.685
 3335ARG    SC1 7489   9.138   4.319  12.566
 3335ARG    SC2 7490   8.957   4.056  12.444
 3336HIS     BB 7491   9.283   4.722  12.403
 3336HIS    SC1 7492   9.404   4.868  12.357
 3336HIS    SC2 7493   9.519   5.015  12.307
 3336HIS    SC3 7494   9.387   5.159  12.399
 3337ARG     BB 7495   9.256   4.685  11.936
 3337ARG    SC1 7496   9.016   4.699  11.795
 3337ARG    SC2 7497   8.771   4.647  11.631
 3338SER     BB 7498   9.568   4.944  11.853
 3338SER    SC1 7499   9.724   4.827  11.863
 3339LEU     BB 7500   9.444   5.141  11.561
 3339LEU    SC1 7501   9.418   5.402  11.521
 3340LEU     BB 7502   9.690   5.042  11.214
 3340LEU    SC1 7503   9.926   5.029  11.335
 3341GLN     BB 7504   9.545   5.306  11.007
 3341GLN    SC1 7505   9.619   5.323  10.735
 3342PRO     BB 7506   9.335   5.620  11.013
 3342PRO    SC1 7507   9.336   5.763  11.139
 3343ASN     BB 7508   9.085   5.675  10.726
 3343ASN    SC1 7509   8.849   5.671  10.643
 3344LYS     BB 7510   9.342   5.940  10.592
 3344LYS    SC1 7511   9.564   5.806  10.584
 3344LYS    SC2 7512   9.807   5.716  10.444
 3345PHE     BB 7513   9.087   6.074  10.302
 3345PHE    SC1 7514   9.345   6.283  10.284
 3345PHE    SC2 7515   9.158   6.371  10.405
 3345PHE    SC3 7516   9.379   6.454  10.449
 3346GLY     BB 7517   8.818   5.979  10.264
 3347GLY     BB 7518   8.892   5.515  10.194
 3348THR     BB 7519   8.655   5.215  10.506
 3348THR    SC1 7520   8.530   5.065  10.508
 3349ILE     BB 7521   8.540   5.382  10.903
 3349ILE    SC1 7522   8.425   5.485  10.789
 3350CYS     BB 7523   8.611   5.116  11.133
 3350CYS    SC1 7524   8.662   4.924  10.998
 3351SER     BB 7525   8.358   5.094  11.381
 3351SER    SC1 7526   8.167   5.058  11.400
 3352GLY     BB 7527   8.600   5.076  11.638
 3353ASP     BB 7528   8.630   5.017  11.921
 3353ASP    SC1 7529   8.567   4.823  12.074
 3354ILE     BB 7530   8.998   5.059  12.088
 3354ILE    SC1 7531   9.115   5.159  11.961
 3355TRP     BB 7532   8.959   4.962  12.493
 3355TRP    SC1 7533   9.035   5.097  12.715
 3355TRP    SC2 7534   9.142   5.025  12.893
 3355TRP    SC3 7535   8.873   5.248  12.842
 3355TRP    SC4 7536   9.001   5.138  13.065
 3356ASP     BB 7537   8.774   4.752  12.590
 3356ASP    SC1 7538   8.622   4.547  12.588
 3357GLN     BB 7539   8.739   4.720  13.045
 3357GLN    SC1 7540   8.573   4.939  13.009
 3358ALA     BB 7541   8.510   4.541  13.256
 3359SER     BB 7542   8.377   4.434  13.579
 3359SER    SC1 7543   8.202   4.478  13.651
 3360CYS     BB 7544   8.473   4.050  13.721
 3360CYS    SC1 7545   8.280   3.929  13.646
 3361SER     BB 7546   8.607   3.983  14.180
 3361SER    SC1 7547   8.473   4.054  14.302
 3362SER     BB 7548   8.923   3.757  14.297
 3362SER    SC1 7549   8.962   3.618  14.166
 3363SER     BB 7550   9.151   3.784  14.626
 3363SER    SC1 7551   9.094   3.820  14.809
 3364THR     BB 7552   9.449   3.986  14.521
 3364THR    SC1 7553   9.570   3.870  14.422
 3365THR     BB 7554   9.453   4.241  14.811
 3365THR    SC1 7555   9.538   4.329  14.963
 3366CYS     BB 7556   9.291   4.687  14.763
 3366CYS    SC1 7557   9.108   4.534  14.735
 3367VAL     BB 7558   9.509   4.977  14.784
 3367VAL    SC1 7559   9.569   5.097  14.635
 3368ARG     BB 7560   9.585   4.951  15.111
 3368ARG    SC1 7561   9.815   4.813  15.088
 3368ARG    SC2 7562   9.987   4.518  15.166
 3369GLN     BB 7563   9.471   5.140  15.340
 3369GLN    SC1 7564   9.212   5.056  15.400
 3370ALA     BB 7565   9.755   5.304  15.477
 3371GLN     BB 7566   9.970   5.368  15.294
 3371GLN    SC1 7567   9.943   5.332  15.015
 3372CYS     BB 7568  10.077   5.670  15.473
 3372CYS    SC1 7569   9.868   5.773  15.528
 3373GLY     BB 7570  10.221   5.802  15.852
 3374GLN     BB 7571  10.084   5.862  16.016
 3374GLN    SC1 7572  10.189   5.984  16.315
 3375ASP     BB 7573   9.746   6.054  15.948
 3375ASP    SC1 7574   9.632   6.069  16.176
 3376PHE     BB 7575   9.486   6.074  15.733
 3376PHE    SC1 7576   9.174   6.104  15.646
 3376PHE    SC2 7577   9.184   5.943  15.823
 3376PHE    SC3 7578   8.994   5.949  15.678
 3377GLN     BB 7579   9.440   5.877  15.337
 3377GLN    SC1 7580   9.512   5.650  15.237
 3378CYS     BB 7581   9.010   5.831  15.250
 3378CYS    SC1 7582   9.050   5.992  15.077
 3379LYS     BB 7583   8.843   5.585  15.213
 3379LYS    SC1 7584   8.832   5.354  15.291
 3379LYS    SC2 7585   8.639   5.144  15.328
 3380GLU     BB 7586   8.740   5.675  14.853
 3380GLU    SC1 7587   8.724   5.353  14.800
 3381THR     BB 7588   9.088   5.733  14.657
 3381THR    SC1 7589   9.032   5.775  14.475
 3382GLY     BB 7590   9.470   5.700  14.748
 3383ARG     BB 7591   9.488   6.045  14.886
 3383ARG    SC1 7592   9.468   6.289  14.837
 3383ARG    SC2 7593   9.385   6.557  14.662
 3384CYS     BB 7594   9.675   6.140  15.211
 3384CYS    SC1 7595   9.902   6.080  15.162
 3385LEU     BB 7596   9.596   6.452  15.390
 3385LEU    SC1 7597   9.459   6.572  15.198
 3386LYS     BB 7598   9.808   6.667  15.622
 3386LYS    SC1 7599   9.946   6.771  15.451
 3386LYS    SC2 7600  10.137   6.728  15.244
 3387ARG     BB 7601   9.669   6.654  15.899
 3387ARG    SC1 7602   9.529   6.592  16.059
 3387ARG    SC2 7603   9.281   6.342  16.118
 3388HIS     BB 7604   9.622   7.023  16.035
 3388HIS    SC1 7605   9.753   7.141  15.951
 3388HIS    SC2 7606   9.873   7.277  15.887
 3388HIS    SC3 7607  10.015   7.131  15.817
 3389LEU     BB 7608   9.362   7.001  15.710
 3389LEU    SC1 7609   9.528   7.027  15.505
 3390VAL     BB 7610   9.145   6.739  15.820
 3390VAL    SC1 7611   9.205   6.588  15.704
 3391CYS     BB 7612   8.911   6.924  15.924
 3391CYS    SC1 7613   8.768   6.982  16.108
 3392ASN     BB 7614   8.961   7.254  15.757
 3392ASN    SC1 7615   9.078   7.366  15.566
 3393GLY     BB 7616   8.613   7.347  15.682
 3394ASP     BB 7617   8.648   7.303  15.304
 3394ASP    SC1 7618   8.456   7.434  15.199
 3395GLN     BB 7619   8.668   6.919  15.147
 3395GLN    SC1 7620   8.763   6.852  15.435
 3396ASP     BB 7621   9.029   6.887  15.003
 3396ASP    SC1 7622   9.153   7.024  15.179
 3397CYS     BB 7623   8.986   6.522  14.998
 3397CYS    SC1 7624   9.019   6.460  15.228
 3398LEU     BB 7625   8.713   6.473  14.765
 3398LEU    SC1 7626   8.587   6.706  14.752
 3399ASP     BB 7627   8.526   6.249  14.985
 3399ASP    SC1 7628   8.352   6.070  14.933
 3400GLY     BB 7629   8.539   6.454  15.231
 3401SER     BB 7630   8.529   6.227  15.479
 3401SER    SC1 7631   8.535   6.033  15.467
 3402ASP     BB 7632   8.765   6.405  15.699
 3402ASP    SC1 7633   8.847   6.331  15.929
 3403GLU     BB 7634   8.498   6.657  15.818
 3403GLU    SC1 7635   8.404   6.875  15.786
 3404ASP     BB 7636   8.273   6.408  15.868
 3404ASP    SC1 7637   8.074   6.265  15.797
 3405ASP     BB 7638   8.353   6.367  16.209
 3405ASP    SC1 7639   8.364   6.159  16.356
 3406CYS     BB 7640   8.359   6.724  16.297
 3406CYS    SC1 7641   8.143   6.829  16.296
 3407GLU     BB 7642   8.395   6.699  16.654
 3407GLU    SC1 7643   8.258   6.478  16.795
 3408ASP     BB 7644   8.663   6.795  16.698
 3408ASP    SC1 7645   8.917   6.814  16.712
 3409VAL     BB 7646   8.624   7.120  16.499
 3409VAL    SC1 7647   8.435   7.188  16.493
 3410ARG     BB 7648   8.828   7.419  16.558
 3410ARG    SC1 7649   8.977   7.574  16.720
 3410ARG    SC2 7650   8.950   7.934  16.701
 3411ALA     BB 7651   9.070   7.368  16.248
 3412ILE     BB 7652   8.869   7.483  16.041
 3412ILE    SC1 7653   8.644   7.483  16.109
 3413ASP     BB 7654   8.958   7.782  15.863
 3413ASP    SC1 7655   9.085   7.843  15.650
 3414GLU     BB 7656   8.880   8.119  16.024
 3414GLU    SC1 7657   8.752   7.952  16.284
 3415ASP     BB 7658   8.779   8.309  15.791
 3415ASP    SC1 7659   8.565   8.447  15.792
 3416CYS     BB 7660   8.915   8.334  15.451
 3416CYS    SC1 7661   9.111   8.443  15.365
 3417SER     BB 7662   8.680   8.070  15.307
 3417SER    SC1 7663   8.697   7.890  15.380
 3418GLN     BB 7664   8.500   8.312  15.129
 3418GLN    SC1 7665   8.454   8.527  15.297
 3419TYR     BB 7666   8.626   8.314  14.824
 3419TYR    SC1 7667   8.388   8.496  14.654
 3419TYR    SC2 7668   8.538   8.622  14.793
 3419TYR    SC3 7669   8.241   8.700  14.836
 3420GLU     BB 7670   8.599   8.080  14.614
 3420GLU    SC1 7671   8.377   8.031  14.481
 3421PRO     BB 7672   8.894   8.005  14.455
 3421PRO    SC1 7673   9.011   7.861  14.414
 3422ILE     BB 7674   9.104   8.239  14.043
 3422ILE    SC1 7675   9.244   8.226  14.200
 3423PRO     BB 7676   8.847   8.169  13.886
 3423PRO    SC1 7677   8.662   8.139  13.918
 3424GLY     BB 7678   9.048   8.071  13.553
 3425SER     BB 7679   9.236   7.831  13.785
 3425SER    SC1 7680   9.202   7.788  13.972
 3426GLN     BB 7681   9.147   7.505  13.605
 3426GLN    SC1 7682   8.945   7.399  13.742
 3427LYS     BB 7683   9.312   7.597  13.324
 3427LYS    SC1 7684   9.201   7.755  13.186
 3427LYS    SC2 7685   8.897   7.777  13.120
 3428ALA     BB 7686   9.635   7.535  13.416
 3429ALA     BB 7687   9.544   7.225  13.573
 3430LEU     BB 7688   9.505   7.062  13.284
 3430LEU    SC1 7689   9.303   7.142  13.133
 3431GLY     BB 7690   9.638   6.775  13.135
 3432TYR     BB 7691   9.744   6.850  12.762
 3432TYR    SC1 7692   9.841   7.114  12.886
 3432TYR    SC2 7693   9.677   7.140  12.713
 3432TYR    SC3 7694   9.691   7.385  12.902
 3433ASN     BB 7695   9.707   6.665  12.459
 3433ASN    SC1 7696   9.469   6.610  12.404
 3434ILE     BB 7697   9.967   6.765  12.219
 3434ILE    SC1 7698  10.103   6.859  12.098
 3435LEU     BB 7699   9.753   6.573  11.947
 3435LEU    SC1 7700   9.779   6.315  12.002
 3436THR     BB 7701   9.534   6.799  11.907
 3436THR    SC1 7702   9.342   6.821  11.879
 3437GLN     BB 7703   9.683   7.043  12.183
 3437GLN    SC1 7704   9.879   7.237  12.253
 3438GLU     BB 7705   9.351   7.090  12.373
 3438GLU    SC1 7706   9.210   7.272  12.121
 3439ASP     BB 7707   9.231   6.943  12.690
 3439ASP    SC1 7708   9.007   7.063  12.700
 3440ALA     BB 7709   9.286   6.650  12.902
 3441GLN     BB 7710   9.151   6.690  13.214
 3441GLN    SC1 7711   8.961   6.849  13.193
 3442SER     BB 7712   9.319   6.834  13.547
 3442SER    SC1 7713   9.178   6.916  13.653
 3443VAL     BB 7714   9.617   6.667  13.664
 3443VAL    SC1 7715   9.764   6.549  13.598
 3444TYR     BB 7716   9.659   6.912  13.957
 3444TYR    SC1 7717   9.891   7.054  13.875
 3444TYR    SC2 7718   9.979   6.838  13.933
 3444TYR    SC3 7719  10.200   7.051  13.890
 3445ASP     BB 7720   9.452   6.995  14.158
 3445ASP    SC1 7721   9.457   6.921  14.402
 3446ALA     BB 7722   9.302   7.284  14.129
 3447SER     BB 7723   9.118   7.335  14.402
 3447SER    SC1 7724   8.925   7.357  14.410
 3448TYR     BB 7725   9.284   7.199  14.758
 3448TYR    SC1 7726   9.538   6.995  14.880
 3448TYR    SC2 7727   9.622   7.183  14.757
 3448TYR    SC3 7728   9.813   7.095  14.984
 3449TYR     BB 7729   9.300   7.485  14.959
 3449TYR    SC1 7730   9.047   7.634  14.812
 3449TYR    SC2 7731   8.983   7.566  15.034
 3449TYR    SC3 7732   8.761   7.727  14.889
 3450GLY     BB 7733   9.505   7.415  15.185
 3451GLY     BB 7734   9.474   7.511  15.407
 3452GLN     BB 7735   9.685   7.796  15.424
 3452GLN    SC1 7736   9.849   7.712  15.681
 3453CYS     BB 7737   9.554   8.222  15.375
 3453CYS    SC1 7738   9.562   8.399  15.537
 3454GLU     BB 7739   9.665   8.205  15.100
 3454GLU    SC1 7740   9.614   7.952  14.985
 3455THR     BB 7741   9.484   8.539  14.921
 3455THR    SC1 7742   9.578   8.668  15.032
 3456VAL     BB 7743   9.518   8.722  14.549
 3456VAL    SC1 7744   9.715   8.747  14.527
 3457TYR     BB 7745   9.357   9.034  14.477
 3457TYR    SC1 7746   9.439   9.108  14.791
 3457TYR    SC2 7747   9.397   9.296  14.648
 3457TYR    SC3 7748   9.267   9.327  14.927
 3458ASN     BB 7749   9.191   9.039  14.255
 3458ASN    SC1 7750   8.970   9.040  14.139
 3459GLY     BB 7751   9.278   9.395  14.049
 3460GLU     BB 7752   9.034   9.434  13.910
 3460GLU    SC1 7753   8.943   9.491  13.680
 3461TRP     BB 7754   8.744   9.470  14.175
 3461TRP    SC1 7755   8.889   9.543  14.387
 3461TRP    SC2 7756   9.082   9.516  14.489
 3461TRP    SC3 7757   8.785   9.691  14.567
 3461TRP    SC4 7758   9.032   9.652  14.693
 3462ARG     BB 7759   8.647   9.787  14.037
 3462ARG    SC1 7760   8.795   9.916  13.868
 3462ARG    SC2 7761   8.809  10.196  13.729
 3463GLU     BB 7762   8.354   9.832  13.998
 3463GLU    SC1 7763   8.386   9.851  13.620
 3464LEU     BB 7764   8.290  10.095  14.115
 3464LEU    SC1 7765   8.435  10.293  14.016
 3465ARG     BB 7766   7.920   9.959  14.214
 3465ARG    SC1 7767   7.935   9.735  14.224
 3465ARG    SC2 7768   8.132   9.456  14.229
 3466TYR     BB 7769   7.678  10.174  14.321
 3466TYR    SC1 7770   7.463  10.344  14.132
 3466TYR    SC2 7771   7.461  10.112  14.071
 3466TYR    SC3 7772   7.193  10.255  14.007
 3467ASP     BB 7773   7.507  10.166  14.562
 3467ASP    SC1 7774   7.478   9.997  14.751
 3468SER     BB 7775   7.090  10.336  14.439
 3468SER    SC1 7776   6.923  10.236  14.447
 3469THR     BB 7777   7.123  10.422  14.858
 3469THR    SC1 7778   7.043  10.266  14.943
 3470CYS     BB 7779   7.342  10.758  14.876
 3470CYS    SC1 7780   7.492  10.739  15.062
 3471GLU     BB 7781   7.467  10.722  14.569
 3471GLU    SC1 7782   7.335  10.793  14.349
 3472ARG     BB 7783   7.761  10.585  14.543
 3472ARG    SC1 7784   7.851  10.453  14.753
 3472ARG    SC2 7785   8.015  10.168  14.797
 3473LEU     BB 7786   7.980  10.433  14.291
 3473LEU    SC1 7787   7.973  10.463  14.028
 3474TYR     BB 7788   8.293  10.395  14.446
 3474TYR    SC1 7789   8.406  10.711  14.329
 3474TYR    SC2 7790   8.353  10.717  14.563
 3474TYR    SC3 7791   8.165  10.896  14.393
 3475TYR     BB 7792   8.534  10.135  14.490
 3475TYR    SC1 7793   8.773  10.392  14.473
 3475TYR    SC2 7794   8.837  10.222  14.630
 3475TYR    SC3 7795   8.873  10.509  14.741
 3476GLY     BB 7796   8.348   9.855  14.571
 3477ASP     BB 7797   8.349   9.567  14.732
 3477ASP    SC1 7798   8.264   9.553  14.973
 3478ASP     BB 7799   8.319   9.193  14.634
 3478ASP    SC1 7800   8.079   9.118  14.676
 3479GLU     BB 7801   8.516   9.020  14.454
 3479GLU    SC1 7802   8.481   9.037  14.156
 3480LYS     BB 7803   8.781   9.100  14.650
 3480LYS    SC1 7804   8.780   9.266  14.827
 3480LYS    SC2 7805   8.727   9.421  15.043
 3481TYR     BB 7806   9.042   8.844  14.664
 3481TYR    SC1 7807   9.077   8.873  15.002
 3481TYR    SC2 7808   8.974   8.670  14.927
 3481TYR    SC3 7809   8.799   8.825  15.131
 3482PHE     BB 7810   9.027   8.475  14.507
 3482PHE    SC1 7811   8.883   8.601  14.256
 3482PHE    SC2 7812   8.743   8.416  14.320
 3482PHE    SC3 7813   8.654   8.593  14.183
 3483ARG     BB 7814   9.198   8.264  14.685
 3483ARG    SC1 7815   9.129   8.103  14.920
 3483ARG    SC2 7816   9.164   7.966  15.205
 3484LYS     BB 7817   9.462   8.063  14.565
 3484LYS    SC1 7818   9.680   8.214  14.576
 3484LYS    SC2 7819   9.939   8.269  14.655
 3485PRO     BB 7820   9.522   7.711  14.508
 3485PRO    SC1 7821   9.485   7.613  14.349
 3486TYR     BB 7822   9.849   7.601  14.687
 3486TYR    SC1 7823  10.100   7.836  14.792
 3486TYR    SC2 7824  10.042   7.667  14.953
 3486TYR    SC3 7825  10.102   7.942  15.083
 3487ASN     BB 7826   9.983   7.421  14.408
 3487ASN    SC1 7827   9.834   7.264  14.283
 3488PHE     BB 7828  10.030   7.723  14.237
 3488PHE    SC1 7829   9.791   7.807  14.010
 3488PHE    SC2 7830   9.812   7.943  14.206
 3488PHE    SC3 7831   9.658   8.005  14.034
 3489LEU     BB 7832  10.287   7.863  14.337
 3489LEU    SC1 7833  10.515   7.868  14.471
 3490LYS     BB 7834  10.268   8.238  14.216
 3490LYS    SC1 7835  10.444   8.321  14.075
 3490LYS    SC2 7836  10.574   8.352  13.821
 3491TYR     BB 7837   9.952   8.405  14.062
 3491TYR    SC1 7838   9.644   8.435  14.132
 3491TYR    SC2 7839   9.603   8.467  13.898
 3491TYR    SC3 7840   9.423   8.645  14.076
 3492HIS     BB 7841  10.018   8.725  14.045
 3492HIS    SC1 7842  10.205   8.783  14.053
 3492HIS    SC2 7843  10.389   8.839  14.070
 3492HIS    SC3 7844  10.419   8.828  13.856
 3493PHE     BB 7845   9.771   8.952  13.843
 3493PHE    SC1 7846   9.558   9.154  13.703
 3493PHE    SC2 7847   9.449   8.971  13.813
 3493PHE    SC3 7848   9.321   9.127  13.684
 3494GLU     BB 7849  10.040   9.164  13.711
 3494GLU    SC1 7850  10.267   9.234  13.614
 3495ALA     BB 7851   9.829   9.396  13.406
 3496LEU     BB 7852  10.030   9.392  13.098
 3496LEU    SC1 7853  10.295   9.392  13.105
 3497ALA     BB 7854   9.956   9.378  12.763
 3498ASP     BB 7855  10.120   9.429  12.432
 3498ASP    SC1 7856  10.313   9.270  12.383
 3499THR     BB 7857  10.053   9.534  12.041
 3499THR    SC1 7858   9.938   9.665  11.954
 3500GLY     BB 7859  10.353   9.438  11.837
 3501ILE     BB 7860  10.264   9.544  11.552
 3501ILE    SC1 7861  10.134   9.714  11.523
 3502SER     BB 7862  10.423   9.625  11.147
 3502SER    SC1 7863  10.602   9.556  11.111
 3503SER     BB 7864  10.322   9.749  10.796
 3503SER    SC1 7865  10.169   9.812  10.692
 3504GLU     BB 7866  10.618   9.674  10.614
 3504GLU    SC1 7867  10.813   9.444  10.655
 3505PHE     BB 7868  10.497   9.772  10.276
 3505PHE    SC1 7869  10.192   9.883  10.216
 3505PHE    SC2 7870  10.328  10.060  10.128
 3505PHE    SC3 7871  10.132  10.112  10.257
 3506TYR     BB 7872  10.632   9.734   9.963
 3506TYR    SC1 7873  10.904   9.703   9.763
 3506TYR    SC2 7874  10.779   9.500   9.793
 3506TYR    SC3 7875  10.962   9.492   9.543
 3507ASP     BB 7876  10.489   9.863   9.570
 3507ASP    SC1 7877  10.290  10.011   9.626
 3508ASN     BB 7878  10.618   9.855   9.307
 3508ASN    SC1 7879  10.822   9.762   9.195
 3509ALA     BB 7880  10.411   9.911   9.026
 3510ASN     BB 7881  10.707   9.875   8.713
 3510ASN    SC1 7882  10.928   9.759   8.723
 3511ASP     BB 7883  10.597   9.940   8.396
 3511ASP    SC1 7884  10.397  10.038   8.273
 3512LEU     BB 7885  10.822   9.861   8.172
 3512LEU    SC1 7886  11.049   9.749   8.251
 3513LEU     BB 7887  10.890   9.872   7.820
 3513LEU    SC1 7888  10.678   9.962   7.688
 3514SER     BB 7889  11.101   9.865   7.513
 3514SER    SC1 7890  11.286   9.870   7.452
 3515LYS     BB 7891  10.873   9.883   7.234
 3515LYS    SC1 7892  10.714  10.066   7.198
 3515LYS    SC2 7893  10.460  10.169   7.297
 3516VAL     BB 7894  11.129   9.975   6.906
 3516VAL    SC1 7895  11.308   9.925   6.981
 3517LYS     BB 7896  10.962  10.059   6.596
 3517LYS    SC1 7897  10.720  10.232   6.572
 3517LYS    SC2 7898  10.467  10.189   6.440
 3518LYS     BB 7899  11.034  10.087   6.285
 3518LYS    SC1 7900  11.245  10.095   6.177
 3518LYS    SC2 7901  11.504  10.142   6.054
 3519ASP     BB 7902  10.785  10.192   6.057
 3519ASP    SC1 7903  10.757  10.433   6.134
 3520LYS     BB 7904  10.956  10.168   5.704
 3520LYS    SC1 7905  11.144  10.091   5.565
 3520LYS    SC2 7906  11.173   9.922   5.320
 3521SER     BB 7907  10.760  10.272   5.368
 3521SER    SC1 7908  10.611  10.384   5.310
 3522ASP     BB 7909  10.996  10.266   5.023
 3522ASP    SC1 7910  11.241  10.212   4.975
 3523SER     BB 7911  10.810  10.332   4.731
 3523SER    SC1 7912  10.674  10.468   4.697
 3524PHE     BB 7913  11.000  10.246   4.427
 3524PHE    SC1 7914  11.199   9.980   4.521
 3524PHE    SC2 7915  11.306  10.187   4.465
 3524PHE    SC3 7916  11.437  10.000   4.539
 3525GLY     BB 7917  10.966  10.354   4.126
 3526GLY     BB 7918  10.721  10.301   4.006
 3527GLY     BB 7919  10.410  10.220   4.158
 3528HIS     BB 7920  10.499  10.045   4.450
 3528HIS    SC1 7921  10.610   9.894   4.397
 3528HIS    SC2 7922  10.726   9.751   4.341
 3528HIS    SC3 7923  10.799   9.866   4.173
 3529SER     BB 7924  10.444  10.066   4.843
 3529SER    SC1 7925  10.335  10.185   4.953
 3530GLN     BB 7926  10.654   9.826   5.042
 3530GLN    SC1 7927  10.861   9.820   4.881
 3531ASP     BB 7928  10.631   9.900   5.373
 3531ASP    SC1 7929  10.386   9.950   5.422
 3532THR     BB 7930  10.743   9.745   5.684
 3532THR    SC1 7931  10.903   9.635   5.700
 3533SER     BB 7932  10.586   9.836   6.015
 3533SER    SC1 7933  10.398   9.871   5.977
 3534PHE     BB 7934  10.709   9.670   6.351
 3534PHE    SC1 7935  11.008   9.579   6.408
 3534PHE    SC2 7936  10.984   9.602   6.170
 3534PHE    SC3 7937  11.177   9.492   6.262
 3535LEU     BB 7938  10.650   9.715   6.715
 3535LEU    SC1 7939  10.491   9.900   6.816
 3536ASN     BB 7940  10.795   9.549   6.896
 3536ASN    SC1 7941  11.029   9.476   6.946
 3537GLU     BB 7942  10.671   9.554   7.255
 3537GLU    SC1 7943  10.438   9.674   7.366
 3538LEU     BB 7944  10.850   9.396   7.494
 3538LEU    SC1 7945  11.095   9.335   7.415
 3539ASN     BB 7946  10.711   9.434   7.848
 3539ASN    SC1 7947  10.481   9.524   7.810
 3540LYS     BB 7948  10.797   9.326   8.177
 3540LYS    SC1 7949  11.007   9.259   8.288
 3540LYS    SC2 7950  11.083   9.320   8.583
 3541TYR     BB 7951  10.580   9.437   8.458
 3541TYR    SC1 7952  10.344   9.547   8.236
 3541TYR    SC2 7953  10.281   9.543   8.468
 3541TYR    SC3 7954  10.044   9.609   8.279
 3542ASN     BB 7955  10.586   9.366   8.820
 3542ASN    SC1 7956  10.771   9.313   8.979
 3543GLU     BB 7957  10.312   9.484   9.049
 3543GLU    SC1 7958  10.060   9.522   8.965
 3544LYS     BB 7959  10.327   9.385   9.386
 3544LYS    SC1 7960  10.528   9.235   9.426
 3544LYS    SC2 7961  10.629   9.017   9.606
 3545LYS     BB 7962  10.214   9.507   9.682
 3545LYS    SC1 7963  10.047   9.636   9.786
 3545LYS    SC2 7964   9.883   9.903   9.817
 3546PHE     BB 7965  10.341   9.359  10.003
 3546PHE    SC1 7966  10.597   9.298  10.194
 3546PHE    SC2 7967  10.541   9.094  10.079
 3546PHE    SC3 7968  10.747   9.110  10.203
 3547ILE     BB 7969  10.164   9.393  10.286
 3547ILE    SC1 7970   9.964   9.450  10.363
 3548PHE     BB 7971  10.288   9.229  10.597
 3548PHE    SC1 7972  10.473   9.073  10.804
 3548PHE    SC2 7973  10.566   9.016  10.590
 3548PHE    SC3 7974  10.703   9.005  10.787
 3549THR     BB 7975  10.076   9.378  10.831
 3549THR    SC1 7976   9.884   9.407  10.844
 3550ARG     BB 7977  10.130   9.183  11.170
 3550ARG    SC1 7978  10.300   9.113  11.321
 3550ARG    SC2 7979  10.458   8.915  11.531
 3551ILE     BB 7980   9.918   9.259  11.498
 3551ILE    SC1 7981   9.753   9.421  11.547
 3552PHE     BB 7982   9.994   9.114  11.824
 3552PHE    SC1 7983  10.264   8.956  11.966
 3552PHE    SC2 7984  10.064   8.827  11.996
 3552PHE    SC3 7985  10.276   8.716  11.970
 3553THR     BB 7986   9.790   9.164  12.124
 3553THR    SC1 7987   9.661   9.310  12.138
 3554LYS     BB 7988   9.839   8.917  12.452
 3554LYS    SC1 7989  10.051   8.814  12.543
 3554LYS    SC2 7990  10.241   8.969  12.733
 3555VAL     BB 7991   9.703   9.061  12.744
 3555VAL    SC1 7992   9.516   9.108  12.798
 3556GLN     BB 7993   9.838   8.922  13.067
 3556GLN    SC1 7994  10.102   8.934  13.184
 3557THR     BB 7995   9.604   8.864  13.342
 3557THR    SC1 7996   9.413   8.849  13.310
 3558ALA     BB 7997   9.823   8.676  13.563
 3559HIS     BB 7998  10.158   8.474  13.574
 3559HIS    SC1 7999  10.307   8.565  13.488
 3559HIS    SC2 8000  10.460   8.665  13.425
 3559HIS    SC3 8001  10.548   8.489  13.335
 3560PHE     BB 8002  10.112   8.187  13.717
 3560PHE    SC1 8003   9.887   7.962  13.566
 3560PHE    SC2 8004   9.772   8.149  13.661
 3560PHE    SC3 8005   9.648   7.971  13.559
 3561LYS     BB 8006  10.371   7.907  13.802
 3561LYS    SC1 8007  10.631   7.854  13.892
 3561LYS    SC2 8008  10.896   7.753  13.784
 3562MET     BB 8009  10.296   7.515  13.952
 3562MET    SC1 8010  10.051   7.527  13.757
 3563ARG     BB 8011  10.487   7.371  14.262
 3563ARG    SC1 8012  10.441   7.363  14.511
 3563ARG    SC2 8013  10.275   7.279  14.809
 3564LYS     BB 8014  10.767   7.240  14.144
 3564LYS    SC1 8015  11.012   7.221  14.145
 3564LYS    SC2 8016  11.173   7.322  14.399
 3565ASP     BB 8017  10.722   6.935  14.486
 3565ASP    SC1 8018  10.818   7.107  14.648
 3566ASP     BB 8019  10.436   6.754  14.727
 3566ASP    SC1 8020  10.481   6.865  14.952
 3567ILE     BB 8021  10.244   6.794  14.506
 3567ILE    SC1 8022  10.251   6.953  14.355
 3568MET     BB 8023   9.893   6.716  14.565
 3568MET    SC1 8024   9.869   6.642  14.843
 3569LEU     BB 8025   9.728   6.531  14.287
 3569LEU    SC1 8026   9.822   6.394  14.081
 3570ASP     BB 8027   9.385   6.567  14.087
 3570ASP    SC1 8028   9.142   6.586  14.012
 3571GLU     BB 8029   9.201   6.207  14.300
 3571GLU    SC1 8030   9.057   6.259  14.518
 3572GLY     BB 8031   9.099   6.136  13.963
 3573MET     BB 8032   9.423   6.132  13.854
 3573MET    SC1 8033   9.727   6.083  13.731
 3574LEU     BB 8034   9.520   5.916  14.126
 3574LEU    SC1 8035   9.686   5.955  14.329
 3575GLN     BB 8036   9.329   5.703  14.072
 3575GLN    SC1 8037   9.091   5.587  14.018
 3576SER     BB 8038   9.493   5.599  13.714
 3576SER    SC1 8039   9.360   5.633  13.576
 3577LEU     BB 8040   9.823   5.657  13.861
 3577LEU    SC1 8041  10.081   5.716  13.868
 3578MET     BB 8042   9.799   5.424  14.110
 3578MET    SC1 8043   9.771   5.504  14.388
 3579GLU     BB 8044   9.627   5.137  13.905
 3579GLU    SC1 8045   9.370   5.180  13.986
 3580LEU     BB 8046   9.795   5.090  13.642
 3580LEU    SC1 8047   9.924   5.317  13.595
 3581PRO     BB 8048   9.984   4.785  13.674
 3581PRO    SC1 8049   9.940   4.660  13.537
 3582ASP     BB 8050  10.392   4.769  13.666
 3582ASP    SC1 8051  10.414   4.773  13.920
 3583GLN     BB 8052  10.417   4.588  13.273
 3583GLN    SC1 8053  10.287   4.389  13.412
 3584TYR     BB 8054  10.391   4.685  13.047
 3584TYR    SC1 8055  10.476   4.929  12.836
 3584TYR    SC2 8056  10.512   4.704  12.761
 3584TYR    SC3 8057  10.488   4.907  12.527
 3585ASN     BB 8058  10.068   4.720  12.925
 3585ASN    SC1 8059   9.897   4.604  13.066
 3586TYR     BB 8060   9.952   4.902  12.682
 3586TYR    SC1 8061   9.996   4.902  12.350
 3586TYR    SC2 8062  10.018   5.118  12.454
 3586TYR    SC3 8063   9.972   5.136  12.148
 3587GLY     BB 8064   9.645   4.890  12.729
 3588MET     BB 8065   9.632   5.064  13.036
 3588MET    SC1 8066   9.476   5.222  13.255
 3589TYR     BB 8067   9.851   5.318  12.955
 3589TYR    SC1 8068  10.139   5.182  13.007
 3589TYR    SC2 8069  10.075   5.334  13.181
 3589TYR    SC3 8070  10.173   5.061  13.290
 3590ALA     BB 8071   9.682   5.413  12.705
 3591LYS     BB 8072   9.400   5.467  12.840
 3591LYS    SC1 8073   9.189   5.557  12.711
 3591LYS    SC2 8074   8.930   5.703  12.694
 3592PHE     BB 8075   9.499   5.701  13.072
 3592PHE    SC1 8076   9.690   5.870  13.321
 3592PHE    SC2 8077   9.747   5.641  13.281
 3592PHE    SC3 8078   9.912   5.792  13.367
 3593ILE     BB 8079   9.669   5.884  12.844
 3593ILE    SC1 8080   9.894   5.920  12.840
 3594ASN     BB 8081   9.401   5.977  12.676
 3594ASN    SC1 8082   9.289   6.020  12.456
 3595ASP     BB 8083   9.202   6.100  12.928
 3595ASP    SC1 8084   8.997   6.226  12.845
 3596TYR     BB 8085   9.463   6.235  13.105
 3596TYR    SC1 8086   9.424   6.331  13.386
 3596TYR    SC2 8087   9.326   6.112  13.375
 3596TYR    SC3 8088   9.141   6.320  13.512
 3597GLY     BB 8089   9.691   6.347  12.848
 3598THR     BB 8090   9.981   6.358  12.718
 3598THR    SC1 8091  10.073   6.363  12.546
 3599HIS     BB 8092  10.194   6.668  12.890
 3599HIS    SC1 8093  10.198   6.797  12.744
 3599HIS    SC2 8094  10.204   6.927  12.602
 3599HIS    SC3 8095  10.285   7.078  12.734
 3600TYR     BB 8096  10.079   6.857  13.187
 3600TYR    SC1 8097  10.290   6.704  13.360
 3600TYR    SC2 8098  10.152   6.841  13.500
 3600TYR    SC3 8099  10.452   6.913  13.520
 3601ILE     BB 8100  10.204   7.261  13.258
 3601ILE    SC1 8101  10.052   7.420  13.241
 3602THR     BB 8102  10.455   7.392  13.509
 3602THR    SC1 8103  10.627   7.346  13.588
 3603SER     BB 8104  10.542   7.783  13.407
 3603SER    SC1 8105  10.711   7.779  13.310
 3604GLY     BB 8106  10.280   7.987  13.226
 3605SER     BB 8107  10.056   8.389  13.164
 3605SER    SC1 8108  10.151   8.497  13.033
 3606MET     BB 8109   9.640   8.418  13.208
 3606MET    SC1 8110   9.475   8.393  13.408
 3607GLY     BB 8111   9.561   8.631  12.953
 3608GLY     BB 8112   9.463   8.661  12.610
 3609ILE     BB 8113   9.658   8.645  12.262
 3609ILE    SC1 8114   9.814   8.483  12.177
 3610TYR     BB 8115   9.576   8.768  11.913
 3610TYR    SC1 8116   9.355   8.855  11.686
 3610TYR    SC2 8117   9.452   9.058  11.768
 3610TYR    SC3 8118   9.371   9.076  11.470
 3611GLU     BB 8119   9.818   8.763  11.593
 3611GLU    SC1 8120  10.089   8.620  11.550
 3612TYR     BB 8121   9.760   8.842  11.254
 3612TYR    SC1 8122   9.643   9.117  11.125
 3612TYR    SC2 8123   9.551   8.922  11.020
 3612TYR    SC3 8124   9.369   9.172  10.991
 3613ILE     BB 8125  10.016   8.807  11.011
 3613ILE    SC1 8126  10.219   8.720  11.040
 3614LEU     BB 8127   9.909   8.834  10.674
 3614LEU    SC1 8128   9.706   8.971  10.573
 3615VAL     BB 8129  10.115   8.790  10.380
 3615VAL    SC1 8130  10.298   8.711  10.368
 3616ILE     BB 8131   9.954   8.975  10.097
 3616ILE    SC1 8132   9.844   9.151  10.002
 3617ASP     BB 8133  10.198   8.887   9.824
 3617ASP    SC1 8134  10.361   8.692   9.847
 3618LYS     BB 8135  10.025   8.955   9.504
 3618LYS    SC1 8136   9.867   9.157   9.465
 3618LYS    SC2 8137   9.834   9.397   9.322
 3619ALA     BB 8138  10.185   9.033   9.152
 3620LYS     BB 8139  10.166   9.011   8.855
 3620LYS    SC1 8140   9.979   9.092   8.699
 3620LYS    SC2 8141   9.814   9.311   8.577
 3621MET     BB 8142  10.414   8.968   8.655
 3621MET    SC1 8143  10.719   8.902   8.673
 3622GLU     BB 8144  10.355   9.030   8.346
 3622GLU    SC1 8145  10.145   9.130   8.244
 3623SER     BB 8146  10.632   8.923   8.082
 3623SER    SC1 8147  10.763   8.810   8.173
 3624LEU     BB 8148  10.517   8.916   7.742
 3624LEU    SC1 8149  10.308   9.065   7.810
 3625GLY     BB 8150  10.680   9.019   7.428
 3626ILE     BB 8151  10.653   9.058   7.033
 3626ILE    SC1 8152  10.467   9.173   7.013
 3627THR     BB 8153  10.806   9.042   6.740
 3627THR    SC1 8154  10.970   8.979   6.657
 3628SER     BB 8155  10.556   9.167   6.468
 3628SER    SC1 8156  10.422   9.294   6.530
 3629ARG     BB 8157  10.692   9.229   6.142
 3629ARG    SC1 8158  10.893   9.077   6.127
 3629ARG    SC2 8159  10.959   8.743   6.203
 3630ASP     BB 8160  10.393   9.367   5.896
 3630ASP    SC1 8161  10.211   9.422   6.066
 3631ILE     BB 8162  10.564   9.326   5.594
 3631ILE    SC1 8163  10.750   9.159   5.600
 3632THR     BB 8164  10.437   9.367   5.228
 3632THR    SC1 8165  10.310   9.514   5.233
 3633THR     BB 8166  10.479   9.512   4.765
 3633THR    SC1 8167  10.636   9.396   4.760
 3634CYS     BB 8168  10.174   9.615   4.673
 3634CYS    SC1 8169  10.059   9.764   4.821
 3635PHE     BB 8170  10.136   9.707   4.343
 3635PHE    SC1 8171  10.361   9.665   4.108
 3635PHE    SC2 8172  10.301   9.464   4.223
 3635PHE    SC3 8173  10.456   9.456   4.040
 3636GLY     BB 8174   9.866   9.696   4.080
 3637GLY     BB 8175   9.917   9.443   3.946
 3638HIS     BB 8176   9.845   9.180   4.223
 3638HIS    SC1 8177   9.744   9.039   4.312
 3638HIS    SC2 8178   9.619   8.911   4.384
 3638HIS    SC3 8179   9.753   8.860   4.546
 3639CYS     BB 8180   9.967   9.319   4.690
 3639CYS    SC1 8181   9.729   9.351   4.681
 3640LYS     BB 8182  10.037   9.157   5.000
 3640LYS    SC1 8183  10.134   8.948   4.957
 3640LYS    SC2 8184  10.142   8.612   4.890
 3641LYS     BB 8185   9.984   9.211   5.433
 3641LYS    SC1 8186   9.920   9.427   5.573
 3641LYS    SC2 8187  10.120   9.645   5.640
 3642PHE     BB 8188  10.193   8.969   5.570
 3642PHE    SC1 8189  10.438   8.893   5.376
 3642PHE    SC2 8190  10.276   8.717   5.380
 3642PHE    SC3 8191  10.476   8.692   5.251
 3643GLY     BB 8192  10.315   8.990   5.841
 3644GLY     BB 8193  10.419   8.811   6.098
 3645GLY     BB 8194  10.468   8.786   6.387
 3646LYS     BB 8195  10.585   8.640   6.781
 3646LYS    SC1 8196  10.769   8.521   6.653
 3646LYS    SC2 8197  10.925   8.258   6.697
 3647THR     BB 8198  10.441   8.680   7.108
 3647THR    SC1 8199  10.283   8.770   7.177
 3648GLU     BB 8200  10.635   8.547   7.411
 3648GLU    SC1 8201  10.865   8.580   7.524
 3649ARG     BB 8202  10.384   8.568   7.700
 3649ARG    SC1 8203  10.122   8.554   7.648
 3649ARG    SC2 8204   9.874   8.769   7.518
 3650ALA     BB 8205  10.311   8.631   8.099
 3651ARG     BB 8206  10.124   8.639   8.367
 3651ARG    SC1 8207   9.909   8.712   8.398
 3651ARG    SC2 8208   9.622   8.552   8.444
 3652LYS     BB 8209  10.244   8.504   8.715
 3652LYS    SC1 8210  10.488   8.465   8.659
 3652LYS    SC2 8211  10.663   8.284   8.466
 3653ALA     BB 8212  10.089   8.596   8.932
 3654MET     BB 8213  10.024   8.606   9.248
 3654MET    SC1 8214  10.260   8.513   9.385
 3655ALA     BB 8215   9.785   8.672   9.442
 3656VAL     BB 8216   9.804   8.592   9.831
 3656VAL    SC1 8217   9.904   8.420   9.855
 3657GLU     BB 8218   9.567   8.664  10.087
 3657GLU    SC1 8219   9.309   8.711  10.075
 3658ASP     BB 8220   9.712   8.465  10.306
 3658ASP    SC1 8221   9.823   8.236  10.316
 3659ILE     BB 8222   9.665   8.514  10.710
 3659ILE    SC1 8223   9.461   8.575  10.752
 3660ILE     BB 8224   9.737   8.364  11.113
 3660ILE    SC1 8225   9.940   8.267  11.142
 3661SER     BB 8226   9.464   8.485  11.267
 3661SER    SC1 8227   9.287   8.544  11.210
 3662ARG     BB 8228   9.551   8.299  11.609
 3662ARG    SC1 8229   9.754   8.270  11.710
 3662ARG    SC2 8230  10.094   8.183  11.759
 3663VAL     BB 8231   9.255   8.411  11.918
 3663VAL    SC1 8232   9.150   8.423  11.748
 3664ARG     BB 8233   9.297   8.257  12.210
 3664ARG    SC1 8234   9.475   8.072  12.255
 3664ARG    SC2 8235   9.787   7.941  12.216
 3665GLY     BB 8236   9.089   8.449  12.532
 3666GLY     BB 8237   8.794   8.627  12.561
 3667SER     BB 8238   8.416   8.480  12.460
 3667SER    SC1 8239   8.250   8.448  12.557
 3668SER     BB 8240   8.335   8.261  12.111
 3668SER    SC1 8241   8.251   8.125  12.000
 3669GLY     BB 8242   8.139   8.636  11.963
 3670TRP     BB 8243   8.405   8.860  12.121
 3670TRP    SC1 8244   8.219   9.003  12.236
 3670TRP    SC2 8245   8.082   8.953  12.401
 3670TRP    SC3 8246   8.073   9.185  12.134
 3670TRP    SC4 8247   7.900   9.115  12.343
 3671SER     BB 8248   8.686   8.632  12.014
 3671SER    SC1 8249   8.861   8.677  12.087
 3672GLY     BB 8250   8.584   8.587  11.668
 3673GLY     BB 8251   8.526   8.916  11.648
 3674LEU     BB 8252   8.861   8.986  11.705
 3674LEU    SC1 8253   8.986   9.219  11.685
 3675ALA     BB 8254   8.932   8.761  11.470
 3676GLN     BB 8255   8.902   8.935  11.211
 3676GLN    SC1 8256   8.918   8.845  10.985
 3677ASN     BB 8257   8.847   9.300  11.255
 3677ASN    SC1 8258   8.635   9.334  11.383
 3678ARG     BB 8259   9.112   9.537  11.346
 3678ARG    SC1 8260   9.318   9.612  11.277
 3678ARG    SC2 8261   9.465   9.858  11.089
 3679SER     BB 8262   8.855   9.850  11.603
 3679SER    SC1 8263   8.815   9.910  11.421
 3680THR     BB 8264   8.832  10.003  11.936
 3680THR    SC1 8265   8.817  10.189  11.994
 3681ILE     BB 8266   8.518   9.823  11.962
 3681ILE    SC1 8267   8.321   9.779  12.088
 3682THR     BB 8268   8.676   9.510  11.894
 3682THR    SC1 8269   8.568   9.350  11.915
 3683TYR     BB 8270   8.940   9.552  12.171
 3683TYR    SC1 8271   9.186   9.704  12.012
 3683TYR    SC2 8272   9.222   9.467  12.014
 3683TYR    SC3 8273   9.396   9.613  11.803
 3684ARG     BB 8274   8.732   9.694  12.368
 3684ARG    SC1 8275   8.651   9.921  12.502
 3684ARG    SC2 8276   8.684  10.182  12.792
 3685SER     BB 8277   8.488   9.425  12.379
 3685SER    SC1 8278   8.335   9.449  12.496
 3686TRP     BB 8279   8.735   9.161  12.380
 3686TRP    SC1 8280   8.980   9.073  12.334
 3686TRP    SC2 8281   9.155   9.019  12.457
 3686TRP    SC3 8282   9.103   9.073  12.111
 3686TRP    SC4 8283   9.321   8.998  12.271
 3687GLY     BB 8284   8.880   9.306  12.720
 3688ARG     BB 8285   8.628   9.264  12.876
 3688ARG    SC1 8286   8.486   9.299  13.089
 3688ARG    SC2 8287   8.599   9.480  13.343
 3689SER     BB 8288   8.603   8.924  12.788
 3689SER    SC1 8289   8.425   8.844  12.804
 3690LEU     BB 8290   8.884   8.830  12.953
 3690LEU    SC1 8291   9.144   8.828  12.900
 3691LYS     BB 8292   8.812   8.913  13.240
 3691LYS    SC1 8293   8.801   9.053  13.440
 3691LYS    SC2 8294   8.767   9.020  13.726
 3692TYR     BB 8295   8.607   8.628  13.282
 3692TYR    SC1 8296   8.382   8.620  13.505
 3692TYR    SC2 8297   8.581   8.558  13.623
 3692TYR    SC3 8298   8.362   8.673  13.809
 3693ASN     BB 8299   8.670   8.465  13.000
 3693ASN    SC1 8300   8.632   8.245  12.887
 3694PRO     BB 8301   9.096   8.377  12.972
 3694PRO    SC1 8302   9.084   8.292  13.142
 3695VAL     BB 8303   9.355   8.080  12.816
 3695VAL    SC1 8304   9.225   8.017  12.678
 3696VAL     BB 8305   9.723   8.034  12.949
 3696VAL    SC1 8306   9.767   7.884  13.073
 3697ILE     BB 8307   9.849   8.165  12.669
 3697ILE    SC1 8308   9.823   8.379  12.645
 3698ASP     BB 8309  10.214   8.082  12.732
 3698ASP    SC1 8310  10.361   8.270  12.643
 3699PHE     BB 8311  10.258   7.818  12.898
 3699PHE    SC1 8312  10.073   7.562  12.809
 3699PHE    SC2 8313  10.174   7.649  12.610
 3699PHE    SC3 8314   9.936   7.618  12.620
 3700GLU     BB 8315  10.535   7.522  12.956
 3700GLU    SC1 8316  10.704   7.666  12.851
 3701MET     BB 8317  10.535   7.194  13.121
 3701MET    SC1 8318  10.873   7.287  13.170
 3702GLN     BB 8319  10.642   6.860  13.018
 3702GLN    SC1 8320  10.811   6.793  13.265
 3703PRO     BB 8321  10.536   6.481  12.981
 3703PRO    SC1 8322  10.576   6.391  12.818
 3704ILE     BB 8323  10.287   6.264  13.166
 3704ILE    SC1 8324  10.063   6.276  13.185
 3705HIS     BB 8325  10.549   6.104  13.315
 3705HIS    SC1 8326  10.712   6.029  13.239
 3705HIS    SC2 8327  10.873   5.934  13.190
 3705HIS    SC3 8328  10.952   6.107  13.086
 3706GLU     BB 8329  10.666   6.403  13.541
 3706GLU    SC1 8330  10.927   6.388  13.524
 3707VAL     BB 8331  10.438   6.434  13.730
 3707VAL    SC1 8332  10.263   6.454  13.825
 3708LEU     BB 8333  10.655   6.165  13.989
 3708LEU    SC1 8334  10.457   5.989  13.991
 3709ARG     BB 8335  10.850   6.265  14.047
 3709ARG    SC1 8336  11.088   6.309  14.110
 3709ARG    SC2 8337  11.366   6.277  14.334
 3710HIS     BB 8338  10.682   6.617  14.236
 3710HIS    SC1 8339  10.668   6.730  14.077
 3710HIS    SC2 8340  10.648   6.847  13.925
 3710HIS    SC3 8341  10.848   6.806  13.856
 3711THR     BB 8342  10.412   6.437  14.382
 3711THR    SC1 8343  10.274   6.337  14.288
 3712SER     BB 8344  10.394   6.377  14.772
 3712SER    SC1 8345  10.303   6.317  14.934
 3713LEU     BB 8346  10.369   5.957  14.595
 3713LEU    SC1 8347  10.222   5.839  14.408
 3714GLY     BB 8348  10.589   5.911  14.679
 3715PRO     BB 8349  10.924   5.721  14.382
 3715PRO    SC1 8350  11.021   5.795  14.236
 3716LEU     BB 8351  10.752   5.448  14.179
 3716LEU    SC1 8352  10.514   5.564  14.173
 3717GLU     BB 8353  10.913   5.330  13.945
 3717GLU    SC1 8354  11.124   5.498  13.891
 3718ALA     BB 8355  10.800   5.129  13.699
 3719LYS     BB 8356  10.481   5.355  13.599
 3719LYS    SC1 8357  10.371   5.269  13.833
 3719LYS    SC2 8358  10.255   5.189  14.092
 3720ARG     BB 8359  10.661   5.618  13.560
 3720ARG    SC1 8360  10.753   5.788  13.696
 3720ARG    SC2 8361  11.045   5.955  13.684
 3721GLN     BB 8362  10.861   5.466  13.316
 3721GLN    SC1 8363  11.101   5.441  13.340
 3722ASN     BB 8364  10.610   5.284  13.189
 3722ASN    SC1 8365  10.689   5.052  13.235
 3723LEU     BB 8366  10.491   5.564  13.030
 3723LEU    SC1 8367  10.312   5.755  13.068
 3724ARG     BB 8368  10.745   5.630  12.839
 3724ARG    SC1 8369  10.783   5.849  12.727
 3724ARG    SC2 8370  11.030   6.042  12.560
 3725ARG     BB 8371  10.703   5.374  12.674
 3725ARG    SC1 8372  10.892   5.180  12.723
 3725ARG    SC2 8373  11.141   5.112  12.974
 3726ALA     BB 8374  10.368   5.409  12.647
 3727LEU     BB 8375  10.346   5.726  12.549
 3727LEU    SC1 8376  10.377   5.982  12.610
 3728ASP     BB 8377  10.541   5.718  12.291
 3728ASP    SC1 8378  10.707   5.902  12.232
 3729GLN     BB 8379  10.345   5.449  12.140
 3729GLN    SC1 8380  10.504   5.248  12.120
 3730TYR     BB 8381  10.054   5.617  12.124
 3730TYR    SC1 8382   9.767   5.755  12.215
 3730TYR    SC2 8383   9.921   5.728  12.397
 3730TYR    SC3 8384   9.814   6.018  12.374
 3731LEU     BB 8385  10.256   5.894  11.930
 3731LEU    SC1 8386  10.235   6.075  12.123
 3732MET     BB 8387  10.209   5.752  11.664
 3732MET    SC1 8388  10.389   5.574  11.545
 3733GLU     BB 8389   9.873   5.646  11.747
 3733GLU    SC1 8390   9.893   5.349  11.736
 3734PHE     BB 8391   9.707   5.873  11.722
 3734PHE    SC1 8392   9.468   5.961  11.910
 3734PHE    SC2 8393   9.379   5.898  11.696
 3734PHE    SC3 8394   9.237   5.899  11.889
 3735ASN     BB 8395  10.001   6.128  11.560
 3735ASN    SC1 8396  10.135   6.283  11.703
 3736ALA     BB 8397   9.868   6.406  11.284
 3737CYS     BB 8398  10.101   6.259  11.090
 3737CYS    SC1 8399  10.145   6.364  10.879
 3738ARG     BB 8400   9.879   5.950  11.017
 3738ARG    SC1 8401   9.817   5.819  11.218
 3738ARG    SC2 8402   9.846   5.523  11.291
 3739CYS     BB 8403   9.693   6.180  10.833
 3739CYS    SC1 8404   9.482   6.191  10.948
 3740GLY     BB 8405   9.787   6.223  10.456
 3741PRO     BB 8406   9.891   6.506  10.300
 3741PRO    SC1 8407   9.884   6.557  10.117
 3742CYS     BB 8408   9.702   6.925  10.318
 3742CYS    SC1 8409   9.854   6.938  10.503
 3743PHE     BB 8410   9.774   7.138  10.061
 3743PHE    SC1 8411  10.004   7.262   9.869
 3743PHE    SC2 8412   9.790   7.311   9.773
 3743PHE    SC3 8413   9.990   7.398   9.672
 3744ASN     BB 8414   9.691   7.532  10.198
 3744ASN    SC1 8415   9.756   7.755  10.106
 3745ASN     BB 8416   9.817   7.451  10.502
 3745ASN    SC1 8417  10.051   7.378  10.454
 3746GLY     BB 8418   9.501   7.279  10.518
 3747VAL     BB 8419   9.596   7.116  10.886
 3747VAL    SC1 8420   9.738   7.239  10.953
 3748PRO     BB 8421   9.519   6.770  10.972
 3748PRO    SC1 8422   9.612   6.647  10.860
 3749ILE     BB 8423   9.290   6.662  11.213
 3749ILE    SC1 8424   9.163   6.772  11.329
 3750LEU     BB 8425   9.311   6.328  11.393
 3750LEU    SC1 8426   9.432   6.386  11.621
 3751GLU     BB 8427   8.974   6.239  11.494
 3751GLU    SC1 8428   8.742   6.360  11.331
 3752GLY     BB 8429   8.815   5.906  11.629
 3753THR     BB 8430   8.968   5.607  11.452
 3753THR    SC1 8431   8.965   5.420  11.507
 3754SER     BB 8432   8.907   5.845  11.110
 3754SER    SC1 8433   8.714   5.866  11.091
 3755CYS     BB 8434   9.011   6.198  10.903
 3755CYS    SC1 8435   8.880   6.144  10.709
 3756ARG     BB 8436   9.062   6.562  10.832
 3756ARG    SC1 8437   8.830   6.631  10.870
 3756ARG    SC2 8438   8.729   6.797  11.140
 3757CYS     BB 8439   9.215   6.857  10.630
 3757CYS    SC1 8440   9.046   6.874  10.461
 3758GLN     BB 8441   9.160   7.247  10.727
 3758GLN    SC1 8442   9.147   7.173  11.063
 3759CYS     BB 8443   9.124   7.463  10.499
 3759CYS    SC1 8444   8.951   7.436  10.335
 3760ARG     BB 8445   9.312   7.805  10.446
 3760ARG    SC1 8446   9.544   7.863  10.528
 3760ARG    SC2 8447   9.763   7.963  10.804
 3761LEU     BB 8448   9.063   7.886  10.124
 3761LEU    SC1 8449   8.978   8.130  10.062
 3762GLY     BB 8450   9.148   7.757   9.906
 3763SER     BB 8451   8.982   7.523   9.715
 3763SER    SC1 8452   8.914   7.545   9.533
 3764LEU     BB 8453   8.819   7.203   9.950
 3764LEU    SC1 8454   8.557   7.244   9.956
 3765GLY     BB 8455   8.848   6.858   9.934
 3766ALA     BB 8456   9.019   6.625  10.049
 3767ALA     BB 8457   9.338   6.752  10.092
 3768CYS     BB 8458   9.252   7.068   9.991
 3768CYS    SC1 8459   9.297   7.298  10.044
 3769GLU     BB 8460   9.411   7.080   9.603
 3769GLU    SC1 8461   9.583   6.834   9.650
 3770GLN     BB 8462   9.365   7.300   9.495
 3770GLN    SC1 8463   9.230   7.397   9.196
 3771THR     BB 8464   9.429   7.609   9.582
 3771THR    SC1 8465   9.559   7.723   9.671
 3772GLN     BB 8466   9.346   7.913   9.274
 3772GLN    SC1 8467   9.155   7.964   9.441
 3773THR     BB 8468   9.677   8.038   9.263
 3773THR    SC1 8469   9.768   8.200   9.320
 3774GLU     BB 8470   9.837   7.744   9.268
 3774GLU    SC1 8471   9.764   7.478   9.243
 3775GLY     BB 8472  10.151   7.865   9.320
 3776ALA     BB 8473  10.048   7.919   9.681
 3777LYS     BB 8474  10.327   7.872   9.897
 3777LYS    SC1 8475  10.395   8.099  10.021
 3777LYS    SC2 8476  10.254   8.318  10.175
 3778ALA     BB 8477  10.262   7.651  10.052
 3779ASP     BB 8478  10.565   7.499  10.292
 3779ASP    SC1 8479  10.526   7.625  10.511
 3780GLY     BB 8480  10.566   7.147  10.398
 3781SER     BB 8481  10.465   6.849  10.643
 3781SER    SC1 8482  10.283   6.893  10.697
 3782TRP     BB 8483  10.696   6.560  10.766
 3782TRP    SC1 8484  10.608   6.521  11.009
 3782TRP    SC2 8485  10.585   6.366  11.163
 3782TRP    SC3 8486  10.489   6.706  11.139
 3782TRP    SC4 8487  10.455   6.502  11.328
 3783SER     BB 8488  10.575   6.205  10.686
 3783SER    SC1 8489  10.707   6.092  10.598
 3784CYS     BB 8490  10.541   5.887  10.999
 3784CYS    SC1 8491  10.355   5.775  11.100
 3785TRP     BB 8492  10.815   5.905  11.226
 3785TRP    SC1 8493  10.741   6.046  11.439
 3785TRP    SC2 8494  10.556   6.057  11.558
 3785TRP    SC3 8495  10.885   6.180  11.602
 3785TRP    SC4 8496  10.650   6.180  11.754
 3786SER     BB 8497  10.848   5.581  11.223
 3786SER    SC1 8498  10.836   5.466  11.066
 3787SER     BB 8499  10.943   5.231  11.608
 3787SER    SC1 8500  10.749   5.236  11.603
 3788TRP     BB 8501  11.158   5.308  11.842
 3788TRP    SC1 8502  11.086   5.404  12.070
 3788TRP    SC2 8503  10.999   5.349  12.265
 3788TRP    SC3 8504  11.165   5.636  12.142
 3788TRP    SC4 8505  11.049   5.562  12.386
 3789SER     BB 8506  11.506   5.217  11.622
 3789SER    SC1 8507  11.441   5.276  11.448
 3790VAL     BB 8508  11.726   4.861  11.690
 3790VAL    SC1 8509  11.683   4.813  11.501
 3791CYS     BB 8510  11.872   4.941  11.926
 3791CYS    SC1 8511  11.989   4.960  12.134
 3792ARG     BB 8512  12.343   5.126  11.824
 3792ARG    SC1 8513  12.282   5.005  11.676
 3792ARG    SC2 8514  12.187   4.802  11.457
 3793ALA     BB 8515  12.428   5.158  12.123
 3794GLY     BB 8516  12.142   5.454  12.182
 3795ILE     BB 8517  12.060   5.451  11.906
 3795ILE    SC1 8518  12.132   5.602  11.748
 3796GLN     BB 8519  11.722   5.379  11.884
 3796GLN    SC1 8520  11.595   5.316  12.119
 3797GLU     BB 8521  11.501   5.640  11.756
 3797GLU    SC1 8522  11.674   5.695  11.513
 3798ARG     BB 8523  11.221   5.801  11.635
 3798ARG    SC1 8524  11.002   5.725  11.702
 3798ARG    SC2 8525  10.728   5.641  11.844
 3799ARG     BB 8526  11.227   5.917  11.258
 3799ARG    SC1 8527  11.296   5.708  11.142
 3799ARG    SC2 8528  11.590   5.569  11.042
 3800ARG     BB 8529  11.041   6.175  11.037
 3800ARG    SC1 8530  11.075   6.366  11.191
 3800ARG    SC2 8531  11.039   6.666  11.118
 3801GLU     BB 8532  11.108   6.387  10.658
 3801GLU    SC1 8533  11.359   6.478  10.501
 3802CYS     BB 8534  10.887   6.622  10.529
 3802CYS    SC1 8535  10.955   6.843  10.464
 3803ASP     BB 8536  10.763   6.464  10.245
 3803ASP    SC1 8537  10.747   6.274  10.076
 3804ASN     BB 8538  10.359   6.468  10.376
 3804ASN    SC1 8539  10.286   6.263  10.253
 3805PRO     BB 8540  10.334   6.790  10.145
 3805PRO    SC1 8541  10.211   6.935  10.155
 3806ALA     BB 8542  10.686   6.790  10.082
 3807PRO     BB 8543  10.739   7.152  10.066
 3807PRO    SC1 8544  10.916   7.207  10.024
 3808GLN     BB 8545  10.567   7.377   9.741
 3808GLN    SC1 8546  10.528   7.051   9.635
 3809ASN     BB 8547  10.656   7.618   9.536
 3809ASN    SC1 8548  10.637   7.683   9.295
 3810GLY     BB 8549  10.879   7.806   9.680
 3811GLY     BB 8550  10.767   7.745  10.010
 3812ALA     BB 8551  11.046   7.625  10.298
 3813SER     BB 8552  11.072   7.312  10.486
 3813SER    SC1 8553  11.248   7.231  10.463
 3814CYS     BB 8554  10.905   7.179  10.846
 3814CYS    SC1 8555  10.751   7.077  10.999
 3815PRO     BB 8556  11.196   7.337  11.046
 3815PRO    SC1 8557  11.210   7.494  11.152
 3816GLY     BB 8558  11.319   7.034  11.251
 3817ARG     BB 8559  11.556   6.761  11.236
 3817ARG    SC1 8560  11.638   6.704  11.452
 3817ARG    SC2 8561  11.688   6.732  11.797
 3818LYS     BB 8562  11.509   6.469  11.050
 3818LYS    SC1 8563  11.740   6.449  10.890
 3818LYS    SC2 8564  11.765   6.614  10.652
 3819VAL     BB 8565  11.559   6.176  11.351
 3819VAL    SC1 8566  11.747   6.145  11.288
 3820GLN     BB 8567  11.506   6.199  11.711
 3820GLN    SC1 8568  11.289   6.405  11.652
 3821THR     BB 8569  11.687   5.958  11.932
 3821THR    SC1 8570  11.880   5.964  11.954
 3822GLN     BB 8571  11.695   5.751  12.340
 3822GLN    SC1 8572  11.490   5.823  12.434
 3823ALA     BB 8573  11.915   5.583  12.472
 3824CYS     BB 8574  11.879   5.265  12.530
 3824CYS    SC1 8575  11.830   5.048  12.621
 3825MET     BB 8576   8.200   9.497   4.819
 3825MET    SC1 8577   8.208   9.470   4.530
 3826LEU     BB 8578   8.457   9.324   4.941
 3826LEU    SC1 8579   8.620   9.448   5.109
 3827GLN     BB 8580   8.393   9.041   4.838
 3827GLN    SC1 8581   8.253   8.814   4.777
 3828CYS     BB 8582   8.605   8.703   5.115
 3828CYS    SC1 8583   8.517   8.880   5.250
 3829TYR     BB 8584   8.606   8.363   5.219
 3829TYR    SC1 8585   8.601   8.141   4.963
 3829TYR    SC2 8586   8.759   8.100   5.139
 3829TYR    SC3 8587   8.787   7.901   4.903
 3830ASN     BB 8588   8.476   8.400   5.571
 3830ASN    SC1 8589   8.290   8.564   5.540
 3831CYS     BB 8590   8.381   8.141   5.824
 3831CYS    SC1 8591   8.591   8.133   5.940
 3832PRO     BB 8592   8.194   7.998   6.211
 3832PRO    SC1 8593   8.013   8.053   6.193
 3833ASN     BB 8594   8.506   7.902   6.337
 3833ASN    SC1 8595   8.475   7.697   6.477
 3834PRO     BB 8596   8.880   7.748   6.207
 3834PRO    SC1 8597   8.961   7.756   6.379
 3835THR     BB 8598   8.798   7.489   5.980
 3835THR    SC1 8599   8.640   7.379   5.945
 3836ALA     BB 8600   9.081   7.383   5.708
 3837ASP     BB 8601   8.947   7.498   5.382
 3837ASP    SC1 8602   8.885   7.276   5.273
 3838CYS     BB 8603   8.783   7.741   5.412
 3838CYS    SC1 8604   8.641   7.837   5.581
 3839LYS     BB 8605   8.408   7.741   5.189
 3839LYS    SC1 8606   8.271   7.560   5.103
 3839LYS    SC2 8607   8.123   7.283   5.153
 3840THR     BB 8608   8.156   8.064   5.307
 3840THR    SC1 8609   8.031   8.052   5.456
 3841ALA     BB 8610   8.208   8.340   5.076
 3842VAL     BB 8611   7.982   8.599   5.164
 3842VAL    SC1 8612   7.809   8.603   5.264
 3843ASN     BB 8613   7.966   9.025   5.099
 3843ASN    SC1 8614   7.802   9.195   5.017
 3844CYS     BB 8615   8.085   9.144   5.409
 3844CYS    SC1 8616   8.261   9.303   5.370
 3845SER     BB 8617   7.892   9.487   5.508
 3845SER    SC1 8618   7.767   9.546   5.645
 3846SER     BB 8619   8.162   9.819   5.381
 3846SER    SC1 8620   8.306   9.777   5.257
 3847ASP     BB 8621   8.351   9.915   5.714
 3847ASP    SC1 8622   8.246  10.144   5.754
 3848PHE     BB 8623   8.510   9.589   5.682
 3848PHE    SC1 8624   8.449   9.411   5.997
 3848PHE    SC2 8625   8.258   9.446   5.855
 3848PHE    SC3 8626   8.253   9.276   6.025
 3849ASP     BB 8627   8.806   9.652   5.510
 3849ASP    SC1 8628   8.826   9.906   5.501
 3850ALA     BB 8629   8.971   9.364   5.491
 3851CYS     BB 8630   9.011   9.009   5.430
 3851CYS    SC1 8631   9.020   9.001   5.190
 3852LEU     BB 8632   9.240   8.788   5.693
 3852LEU    SC1 8633   9.182   8.739   5.947
 3853ILE     BB 8634   9.389   8.469   5.630
 3853ILE    SC1 8635   9.478   8.304   5.505
 3854THR     BB 8636   9.552   8.395   5.949
 3854THR    SC1 8637   9.446   8.386   6.113
 3855LYS     BB 8638   9.759   8.023   5.976
 3855LYS    SC1 8639   9.708   7.874   5.760
 3855LYS    SC2 8640   9.779   7.732   5.522
 3856ALA     BB 8641   9.886   7.928   6.225
 3857GLY     BB 8642  10.033   7.605   6.137
 3858LEU     BB 8643   9.718   7.413   6.027
 3858LEU    SC1 8644   9.516   7.423   5.855
 3859GLN     BB 8645   9.418   7.701   6.228
 3859GLN    SC1 8646   9.522   7.788   6.486
 3860VAL     BB 8647   9.293   7.904   6.008
 3860VAL    SC1 8648   9.222   7.826   5.838
 3861TYR     BB 8649   9.051   8.181   6.051
 3861TYR    SC1 8650   9.010   8.476   6.281
 3861TYR    SC2 8651   8.900   8.268   6.327
 3861TYR    SC3 8652   8.775   8.506   6.481
 3862ASN     BB 8653   8.932   8.367   5.720
 3862ASN    SC1 8654   8.989   8.161   5.592
 3863LYS     BB 8655   8.739   8.606   5.777
 3863LYS    SC1 8656   8.623   8.636   6.000
 3863LYS    SC2 8657   8.312   8.588   6.042
 3864CYS     BB 8658   8.711   8.993   5.685
 3864CYS    SC1 8659   8.472   9.016   5.702
 3865TRP     BB 8660   8.861   9.210   5.919
 3865TRP    SC1 8661   8.809   9.087   6.144
 3865TRP    SC2 8662   8.882   8.917   6.263
 3865TRP    SC3 8663   8.601   9.128   6.285
 3865TRP    SC4 8664   8.686   8.897   6.417
 3866LYS     BB 8665   9.022   9.524   5.995
 3866LYS    SC1 8666   8.837   9.670   6.038
 3866LYS    SC2 8667   8.807   9.982   6.001
 3867PHE     BB 8668   9.311   9.656   5.932
 3867PHE    SC1 8669   9.290   9.684   5.583
 3867PHE    SC2 8670   9.480   9.784   5.691
 3867PHE    SC3 8671   9.431   9.837   5.462
 3868GLU     BB 8672   9.338   9.818   6.249
 3868GLU    SC1 8673   9.155  10.032   6.317
 3869HIS     BB 8674   9.226   9.549   6.371
 3869HIS    SC1 8675   9.071   9.452   6.438
 3869HIS    SC2 8676   8.911   9.379   6.518
 3869HIS    SC3 8677   9.007   9.190   6.558
 3870CYS     BB 8678   9.493   9.341   6.132
 3870CYS    SC1 8679   9.327   9.169   6.112
 3871ASN     BB 8680   9.845   9.342   6.381
 3871ASN    SC1 8681   9.750   9.536   6.506
 3872PHE     BB 8682   9.944   9.114   6.533
 3872PHE    SC1 8683  10.030   8.794   6.542
 3872PHE    SC2 8684  10.141   8.915   6.717
 3872PHE    SC3 8685  10.138   8.675   6.720
 3873ASN     BB 8686   9.791   9.134   6.849
 3873ASN    SC1 8687   9.866   9.135   7.088
 3874ASP     BB 8688   9.511   9.182   6.739
 3874ASP    SC1 8689   9.347   9.335   6.860
 3875VAL     BB 8690   9.483   8.893   6.574
 3875VAL    SC1 8691   9.447   8.796   6.402
 3876THR     BB 8692   9.619   8.694   6.853
 3876THR    SC1 8693   9.733   8.631   6.998
 3877THR     BB 8694   9.336   8.833   7.065
 3877THR    SC1 8695   9.380   8.914   7.237
 3878ARG     BB 8696   9.087   8.721   6.835
 3878ARG    SC1 8697   8.889   8.840   6.905
 3878ARG    SC2 8698   8.970   9.154   7.074
 3879LEU     BB 8699   9.213   8.391   6.764
 3879LEU    SC1 8700   9.361   8.280   6.574
 3880ARG     BB 8701   9.347   8.361   7.115
 3880ARG    SC1 8702   9.166   8.259   7.256
 3880ARG    SC2 8703   8.862   8.301   7.153
 3881GLU     BB 8704   9.658   8.176   6.896
 3881GLU    SC1 8705   9.606   7.963   7.005
 3882ASN     BB 8706  10.082   8.262   6.902
 3882ASN    SC1 8707  10.159   8.278   7.139
 3883GLU     BB 8708  10.279   8.208   6.671
 3883GLU    SC1 8709  10.489   8.092   6.628
 3884LEU     BB 8710  10.075   8.339   6.369
 3884LEU    SC1 8711   9.825   8.336   6.457
 3885THR     BB 8712  10.150   8.456   6.054
 3885THR    SC1 8713  10.272   8.368   5.929
 3886TYR     BB 8714   9.837   8.617   5.896
 3886TYR    SC1 8715   9.672   8.875   6.009
 3886TYR    SC2 8716   9.899   8.849   6.080
 3886TYR    SC3 8717   9.855   9.107   5.914
 3887TYR     BB 8718   9.773   8.805   5.533
 3887TYR    SC1 8719   9.834   8.738   5.237
 3887TYR    SC2 8720   9.603   8.679   5.267
 3887TYR    SC3 8721   9.653   8.839   5.006
 3888CYS     BB 8722   9.507   9.082   5.527
 3888CYS    SC1 8723   9.474   9.284   5.653
 3889CYS     BB 8724   9.415   9.267   5.146
 3889CYS    SC1 8725   9.628   9.376   5.148
 3890LYS     BB 8726   9.184   9.393   4.970
 3890LYS    SC1 8727   9.082   9.618   5.039
 3890LYS    SC2 8728   8.869   9.843   5.033
 3891LYS     BB 8729   9.080   9.186   4.731
 3891LYS    SC1 8730   9.250   9.220   4.526
 3891LYS    SC2 8731   9.159   9.117   4.246
 3892ASP     BB 8732   8.777   8.978   4.670
 3892ASP    SC1 8733   8.708   9.046   4.434
 3893LEU     BB 8734   8.824   8.605   4.772
 3893LEU    SC1 8735   8.630   8.472   4.649
 3894CYS     BB 8736   9.178   8.718   4.822
 3894CYS    SC1 8737   9.314   8.626   4.646
 3895ASN     BB 8738   9.213   8.475   5.123
 3895ASN    SC1 8739   9.031   8.535   5.284
 3896PHE     BB 8740   9.209   8.163   4.977
 3896PHE    SC1 8741   9.061   8.209   4.666
 3896PHE    SC2 8742   9.189   8.007   4.678
 3896PHE    SC3 8743   9.014   8.028   4.516
 3897ASN     BB 8744   9.368   7.950   5.127
 3897ASN    SC1 8745   9.265   7.842   5.327
 3898GLU     BB 8746   9.679   7.901   4.950
 3898GLU    SC1 8747   9.860   7.836   4.884
 3899GLN     BB 8748   9.751   8.274   5.055
 3899GLN    SC1 8749   9.656   8.381   4.909
 3900LEU     BB 8750   9.970   8.221   5.294
 3900LEU    SC1 8751   9.964   8.278   5.553
 3901GLU     BB 8752  10.177   8.018   5.221
 3901GLU    SC1 8753  10.381   8.193   5.028
 3902ASN     BB 8754  10.304   7.762   5.522
 3902ASN    SC1 8755  10.207   7.867   5.727
 3903GPIL    C1 8756  10.517   8.343   4.533
 3903GPIL    C2 8757  10.474   8.040   4.423
 3903GPIL    C3 8758  10.730   8.134   4.616
 3903GPIL   PO4 8759  10.514   8.608   4.637
 3903GPIL    C4 8760  10.803   8.320   4.937
 3903GPIL    C5 8761  11.039   8.163   4.994
 3903GPIL    C6 8762  10.870   7.932   4.854
 3903GPIL    C7 8763  11.359   8.052   5.115
 3903GPIL    C8 8764  11.472   7.816   5.031
 3903GPIL    C9 8765  11.247   7.751   5.249
 3903GPIL   C10 8766  11.318   7.608   5.618
 3903GPIL   C11 8767  11.573   7.495   5.556
 3903GPIL   C12 8768  11.585   7.817   5.531
 3903GPIL   C13 8769  11.175   7.703   5.937
 3903GPIL   C14 8770  11.048   7.470   5.986
 3903GPIL   C15 8771  11.006   7.587   5.667
 3903GPIL    L1 8772  10.483   7.500   5.429
 3903GPIL    L2 8773  10.686   7.401   5.625
 3903GPIL   GL1 8774  10.218   8.707   4.405
 3903GPIL   GL2 8775  10.328   9.058   4.497
 3903GPIL   C1A 8776   9.935   8.583   4.187
 3903GPIL   C2A 8777   9.691   8.623   3.884
 3903GPIL   C3A 8778   9.344   8.693   3.662
 3903GPIL   C1B 8779  10.517   8.909   4.108
 3903GPIL   C2B 8780  10.484   8.995   3.719
 3903GPIL   C3B 8781  10.441   8.995   3.309
 3904DOPC   NC3 8782  16.229   3.830   5.024
 3904DOPC   PO4 8783  16.074   3.270   5.012
 3904DOPC   GL1 8784  16.155   3.510   4.616
 3904DOPC   GL2 8785  15.931   3.674   4.459
 3904DOPC   C1A 8786  16.177   3.354   4.149
 3904DOPC   D2A 8787  16.374   3.125   3.816
 3904DOPC   C3A 8788  16.250   3.244   3.412
 3904DOPC   C4A 8789  16.120   3.305   3.033
 3904DOPC   C1B 8790  15.804   3.685   4.024
 3904DOPC   D2B 8791  16.081   3.649   3.661
 3904DOPC   C3B 8792  16.546   3.622   3.669
 3904DOPC   C4B 8793  16.971   3.751   3.633
 3905DOPC   NC3 8794   0.843  18.088   5.740
 3905DOPC   PO4 8795   0.472  17.853   5.423
 3905DOPC   GL1 8796   0.317  17.908   4.939
 3905DOPC   GL2 8797   0.361  17.634   4.917
 3905DOPC   C1A 8798   0.392  17.844   4.469
 3905DOPC   D2A 8799   0.330  17.763   3.983
 3905DOPC   C3A 8800   0.633  17.460   3.750
 3905DOPC   C4A 8801   0.847  17.150   3.577
 3905DOPC   C1B 8802  21.668  17.655   4.651
 3905DOPC   D2B 8803  21.539  17.466   4.342
 3905DOPC   C3B 8804  21.173  17.249   4.468
 3905DOPC   C4B 8805  20.759  17.208   4.617
 3906DOPC   NC3 8806  19.048  18.844   5.840
 3906DOPC   PO4 8807  19.055  19.558   5.772
 3906DOPC   GL1 8808  19.042  19.719   5.360
 3906DOPC   GL2 8809  19.108  19.478   5.099
 3906DOPC   C1A 8810  18.857  19.903   4.991
 3906DOPC   D2A 8811  18.867  20.204   4.676
 3906DOPC   C3A 8812  18.801  20.326   4.258
 3906DOPC   C4A 8813  18.883  20.525   3.895
 3906DOPC   C1B 8814  18.827  19.428   4.677
 3906DOPC   D2B 8815  18.617  19.747   4.450
 3906DOPC   C3B 8816  18.654  19.846   4.084
 3906DOPC   C4B 8817  18.518  20.140   3.773
 3907DOPC   NC3 8818   8.048  14.737   5.416
 3907DOPC   PO4 8819   7.782  14.292   5.378
 3907DOPC   GL1 8820   7.951  14.425   5.009
 3907DOPC   GL2 8821   7.641  14.324   4.885
 3907DOPC   C1A 8822   8.099  14.381   4.549
 3907DOPC   D2A 8823   8.094  14.536   4.166
 3907DOPC   C3A 8824   8.335  14.859   3.909
 3907DOPC   C4A 8825   8.272  15.186   3.496
 3907DOPC   C1B 8826   7.605  14.208   4.501
 3907DOPC   D2B 8827   7.384  14.045   4.227
 3907DOPC   C3B 8828   7.355  13.589   3.998
 3907DOPC   C4B 8829   7.315  13.231   3.703
 3908DOPC   NC3 8830   2.307   9.513   5.649
 3908DOPC   PO4 8831   2.440   9.345   5.197
 3908DOPC   GL1 8832   2.229   9.509   4.824
 3908DOPC   GL2 8833   2.291   9.762   4.713
 3908DOPC   C1A 8834   1.796   9.635   4.785
 3908DOPC   D2A 8835   1.500   9.548   4.404
 3908DOPC   C3A 8836   1.512   9.080   4.331
 3908DOPC   C4A 8837   1.367   8.732   4.375
 3908DOPC   C1B 8838   2.553   9.769   4.377
 3908DOPC   D2B 8839   2.733   9.870   4.042
 3908DOPC   C3B 8840   2.603   9.690   3.613
 3908DOPC   C4B 8841   2.287   9.531   3.277
 3909DOPC   NC3 8842  16.183   6.422   5.471
 3909DOPC   PO4 8843  15.839   5.904   5.184
 3909DOPC   GL1 8844  15.846   6.057   4.755
 3909DOPC   GL2 8845  15.971   6.022   4.585
 3909DOPC   C1A 8846  15.929   6.453   4.368
 3909DOPC   D2A 8847  15.975   6.863   4.028
 3909DOPC   C3A 8848  16.107   6.914   3.657
 3909DOPC   C4A 8849  16.458   6.931   3.339
 3909DOPC   C1B 8850  15.784   5.985   4.244
 3909DOPC   D2B 8851  15.922   5.715   3.872
 3909DOPC   C3B 8852  15.572   5.529   3.730
 3909DOPC   C4B 8853  15.258   5.348   3.396
 3910DOPC   NC3 8854  13.590  16.878   5.466
 3910DOPC   PO4 8855  13.045  16.846   5.273
 3910DOPC   GL1 8856  13.422  16.683   5.011
 3910DOPC   GL2 8857  13.275  16.509   4.761
 3910DOPC   C1A 8858  13.776  16.690   4.730
 3910DOPC   D2A 8859  13.605  17.087   4.562
 3910DOPC   C3A 8860  13.243  17.040   4.699
 3910DOPC   C4A 8861  12.876  16.915   4.641
 3910DOPC   C1B 8862  13.475  16.661   4.338
 3910DOPC   D2B 8863  13.511  16.605   3.875
 3910DOPC   C3B 8864  13.761  16.135   3.725
 3910DOPC   C4B 8865  14.133  15.930   3.840
 3911DOPC   NC3 8866   0.615   4.551   5.856
 3911DOPC   PO4 8867   0.940   4.250   5.545
 3911DOPC   GL1 8868   0.636   4.355   5.108
 3911DOPC   GL2 8869   0.273   4.474   5.079
 3911DOPC   C1A 8870   0.790   4.197   4.745
 3911DOPC   D2A 8871   0.629   4.171   4.312
 3911DOPC   C3A 8872   0.313   3.950   4.255
 3911DOPC   C4A 8873   0.199   3.542   4.070
 3911DOPC   C1B 8874   0.311   4.441   4.637
 3911DOPC   D2B 8875   0.290   4.532   4.274
 3911DOPC   C3B 8876   0.143   4.291   3.874
 3911DOPC   C4B 8877   0.214   3.956   3.669
 3912DOPC   NC3 8878  14.432   6.946   5.117
 3912DOPC   PO4 8879  13.909   7.318   5.140
 3912DOPC   GL1 8880  13.985   7.066   4.839
 3912DOPC   GL2 8881  14.248   7.170   4.727
 3912DOPC   C1A 8882  13.703   6.853   4.477
 3912DOPC   D2A 8883  13.272   6.794   4.481
 3912DOPC   C3A 8884  13.165   6.436   4.474
 3912DOPC   C4A 8885  13.257   5.967   4.395
 3912DOPC   C1B 8886  14.107   7.119   4.370
[truncated: 14,067,662 more chars]
