# Supplementary material for: Structural basis for membrane attack complex inhibition by CD59
Source: Nat Commun. 2023 Feb 16;14:890. doi: 10.1038/s41467-023-36441-z (PMC9935631; doi:10.1038/s41467-023-36441-z)
Supplement: Supplementary file 18 — Source Data [file 41467_2023_36441_MOESM18_ESM.xlsx]

## Sheet: Supplementary Figure 1b
		Uncropped gel for Supplementary Figure 1b

## Sheet: Supplementary Figure 8e
	Source Data for Supplementary Figure 8E
	Concentration of MBCD (mM)	Replicate 1	Replicate 2	Replicate 3	Mean	Standard Error
	0	101.967	93.6896	104.344	100	2.63645
	5	68.4889	69.9115	71.9993	70.1332	0.832335
	10	70.0963	71.3341	68.2056	69.8787	0.742733
	15	54.7492	47.4945	60.101	54.1149	2.98264
	20	47.8517	19.5287	50.6107	39.3304	8.11012
	25	49.9764	32.2152	36.1628	39.4515	4.39637
